# Supplementary material for: The impact of hsa-miR-1972 on the expression of von Willebrand factor in breast cancer progression regulation
Source: PeerJ. 2024 Nov 8;12:e18476. doi: 10.7717/peerj.18476 (PMC11552492; doi:10.7717/peerj.18476)
Supplement: Supplemental Information 3 [file peerj-12-18476-s003.zip]

Archive with 120 entries (109 files):
- 0_Raw_data/
- 0_Raw_data/.ipynb_checkpoints/
- 0_Raw_data/.ipynb_checkpoints/去除重复基因-checkpoint.ipynb
- 0_Raw_data/.Rhistory
- 0_Raw_data/JCI74440sdt1.xls
- 0_Raw_data/jupyter notebook.bat
- 0_Raw_data/MANIFEST.txt
- 0_Raw_data/migration_geneset.csv
- 0_Raw_data/pd.rds
- 0_Raw_data/TCGA_download.R
- 1_Analysis/
- 1_Analysis/1_WGCNA/
- 1_Analysis/1_WGCNA/.Rhistory
- 1_Analysis/1_WGCNA/1_ssGSEA.R
- 1_Analysis/1_WGCNA/2_WGCNA_analysis.R
- 1_Analysis/1_WGCNA/4_BP_enrich_analysis.R
- 1_Analysis/1_WGCNA/blue.tsv
- 1_Analysis/1_WGCNA/blue.tsv default node.csv
- 1_Analysis/1_WGCNA/blue_hubgene.csv
- 1_Analysis/1_WGCNA/blue_subset.cyjs
- 1_Analysis/1_WGCNA/blue_subset.tsv.csv
- 1_Analysis/1_WGCNA/blue_subset_hubgene.cyjs
- 1_Analysis/1_WGCNA/bp_blue.csv
- 1_Analysis/1_WGCNA/bp_blue_select.csv
- 1_Analysis/1_WGCNA/bp_floralwhite.csv
- 1_Analysis/1_WGCNA/bp_magenta.csv
- 1_Analysis/1_WGCNA/bp_magenta_select.csv
- 1_Analysis/1_WGCNA/bp_pink.csv
- 1_Analysis/1_WGCNA/bp_pink_select.csv
- 1_Analysis/1_WGCNA/Fig1.ai
- 1_Analysis/1_WGCNA/Fig1.pdf
- 1_Analysis/1_WGCNA/Fig1.png
- 1_Analysis/1_WGCNA/fig1a_blue_hubgene.pdf
- 1_Analysis/1_WGCNA/fig1b_florawhite_hubgene.pdf
- 1_Analysis/1_WGCNA/fig1c_magenta_hubgene.pdf
- 1_Analysis/1_WGCNA/fig1d_pink_hubgene.pdf
- 1_Analysis/1_WGCNA/fig1e.pdf
- 1_Analysis/1_WGCNA/fig1f.pdf
- 1_Analysis/1_WGCNA/fig1g.pdf
- 1_Analysis/1_WGCNA/figs1a.pdf
- 1_Analysis/1_WGCNA/florawhite.tsv
- 1_Analysis/1_WGCNA/florawhite_hubgene.csv
- 1_Analysis/1_WGCNA/florawhite_hubgene.cyjs
- 1_Analysis/1_WGCNA/florawhite_subset.csv
- 1_Analysis/1_WGCNA/magenta.tsv
- 1_Analysis/1_WGCNA/magenta_hubgene.csv
- 1_Analysis/1_WGCNA/magenta_hubgene.cyjs
- 1_Analysis/1_WGCNA/migration_geneset.csv
- 1_Analysis/1_WGCNA/modulate.Rdata
- 1_Analysis/1_WGCNA/pd.rds
- 1_Analysis/1_WGCNA/pink.tsv
- 1_Analysis/1_WGCNA/pink_hubgene.csv
- 1_Analysis/1_WGCNA/pink_hubgene.cyjs
- 1_Analysis/1_WGCNA/PPI_analysis_reference.txt
- 1_Analysis/1_WGCNA/ssGSEA_score.csv
- 1_Analysis/1_WGCNA/wgcna_gene.csv
- 1_Analysis/1_WGCNA/wgcna_gene.txt
- 1_Analysis/2_surrivive_analysis/
- 1_Analysis/2_surrivive_analysis/3_wgcna_hubgene_surrvive.R
- 1_Analysis/2_surrivive_analysis/fig1e.pdf
- 1_Analysis/2_surrivive_analysis/fig1f.pdf
- 1_Analysis/2_surrivive_analysis/fig1g.pdf
- 1_Analysis/2_surrivive_analysis/fig1h.pdf
- 1_Analysis/2_surrivive_analysis/fig1i.pdf
- 1_Analysis/2_surrivive_analysis/fig1j.pdf
- 1_Analysis/2_surrivive_analysis/fig1k.pdf
- 1_Analysis/2_surrivive_analysis/fig1l.pdf
- 1_Analysis/2_surrivive_analysis/fig1m.pdf
- 1_Analysis/2_surrivive_analysis/Fig2.ai
- 1_Analysis/2_surrivive_analysis/Fig2.pdf
- 1_Analysis/2_surrivive_analysis/Fig2.png
- 1_Analysis/2_surrivive_analysis/hubgene.csv
- 1_Analysis/2_surrivive_analysis/surrvive_data.csv
- 1_Analysis/2_surrivive_analysis/TCGA-BRCA.survival.tsv
- 1_Analysis/3_miRNA prediction/
- 1_Analysis/3_miRNA prediction/.Rhistory
- 1_Analysis/3_miRNA prediction/Fig3.ai
- 1_Analysis/3_miRNA prediction/Fig3.pdf
- 1_Analysis/3_miRNA prediction/Fig3.png
- 1_Analysis/3_miRNA prediction/fig3a.pdf
- 1_Analysis/3_miRNA prediction/fig3b.pdf
- 1_Analysis/3_miRNA prediction/hub_gene_select.txt
- 1_Analysis/3_miRNA prediction/miranda.csv
- 1_Analysis/3_miRNA prediction/miranda.xls
- 1_Analysis/3_miRNA prediction/miRanda/
- 1_Analysis/3_miRNA prediction/miRanda/.Rhistory
- 1_Analysis/3_miRNA prediction/miRanda/hub_gene_3utr.fasta
- 1_Analysis/3_miRNA prediction/miRanda/human_miRNA.fasta
- 1_Analysis/3_miRNA prediction/miRanda/human_miRNA.R
- 1_Analysis/3_miRNA prediction/miRanda/mature.fa
- 1_Analysis/3_miRNA prediction/miRanda/miRanda/
- 1_Analysis/3_miRNA prediction/miRanda/miRanda/08b7b4a84ce41de6.miRNA.fa
- 1_Analysis/3_miRNA prediction/miRanda/miRanda/08b7b4a84ce41de6.utr.fa
- 1_Analysis/3_miRNA prediction/miRanda/miRanda/08b7b4a84ce41de6.xls
- 1_Analysis/3_miRNA prediction/miRanda/miRanda/destination.txt
- 1_Analysis/3_miRNA prediction/miRanda/miRanda/result.c
- 1_Analysis/3_miRNA prediction/miRanda/miRanda/result.exe
- 1_Analysis/3_miRNA prediction/miRanda/utr_seq.csv
- 1_Analysis/3_miRNA prediction/miRDB target prediction data.csv
- 1_Analysis/3_miRNA prediction/miRDB/
- 1_Analysis/3_miRNA prediction/miRDB/miRDB target prediction data.xls
- 1_Analysis/3_miRNA prediction/miRNA_treat.R
- 1_Analysis/3_miRNA prediction/pair.csv
- 1_Analysis/3_miRNA prediction/TargetScan/
- 1_Analysis/3_miRNA prediction/TargetScan/gene.fasta
- 1_Analysis/3_miRNA prediction/TargetScan/human_miRNA_seed.fasta
- 1_Analysis/3_miRNA prediction/TargetScan/outfile.txt
- 1_Analysis/3_miRNA prediction/TargetScan/targetscan_outfile.csv
- 1_Analysis/3_miRNA prediction/targetscan_outfile.csv
- Target analysis/
- Target analysis/.Rhistory
- Target analysis/cMAP.gct
- Target analysis/cMAP.png
- Target analysis/DGIdb_gene_interaction_results-2023_12_29 09_24_48.tsv
- Target analysis/fig1a.pdf
- Target analysis/genes.xlsx
- Target analysis/interection.R
- Target analysis/L1000FWD_similarity_search_result-658e350853d1dd002d86e1cc.csv
- Target analysis/Table1.csv
- Target analysis/Target_gene_diff_pvalue.txt
