# Supplementary material for: The impact of hsa-miR-1972 on the expression of von Willebrand factor in breast cancer progression regulation
Source: PeerJ. 2024 Nov 8;12:e18476. doi: 10.7717/peerj.18476 (PMC11552492; doi:10.7717/peerj.18476)
Supplement: Supplemental Information 3 [file peerj-12-18476-s003.zip › 0_Raw_data/JCI74440sdt1.xls]

## Sheet: ALL DATA
											Relative	Relative	Relative	Relative	Relative	Relative	Relative	Relative
			Normalized value	Normalized value	Normalized value	Normalized value	Normalized value	Normalized value	Normalized value	Normalized value	P-values	P-values	P-values	P-values	P-values	P-values	P-values	P-values
Gene Id	Accession Number	Gene Symbol	TArea	NArea	MinorAxis	MajorAxis	AxialRatio	Perimeter	Solidity	Roughness	TArea	NArea	MinorAxis	MajorAxis	AxialRatio	Perimeter	Solidity	Roughness	Phenotype	Validation Score Deconvolution Screen
22848	NM_014911	AAK1	0.962085	0.974152	0.978258	0.952828	0.961561	0.99063	1.00832	1.01245	-0.414737	-0.438099	-0.478326	-0.354763	-0.255854	-0.632181	0.440419	0.712514
9625	XM_375495	AATK	1.0496	1.06856	1.01532	1.01384	0.976062	1.03328	0.999126	1.02333	0.709665	0.649844	0.746785	0.93614	-0.382926	0.812704	-0.812934	0.974496
10006	NM_005470	ABI1	0.646802	0.591362	0.820173	0.738861	0.888067	0.814427	1.00805	1.08414	-0.00634251	-0.00610065	-0.000369279	-0.037712	-0.264614	-0.0358761	0.588694	0.291249	impaired cell migration with increased protrusive activity
10152	NM_005759	ABI2	0.816768	0.74544	0.874759	0.941635	1.07881	0.90688	1.01231	0.973756	-0.322632	-0.254997	-0.120924	-0.730408	0.365793	-0.701125	0.548512	-0.345831
25	NM_005157	ABL1	1.35002	1.4027	1.16151	1.18734	1.0309	1.28321	0.968085	1.20358	0.0514425	0.0498352	0.00751749	0.182256	0.363354	0.0782482	-0.991246	0.363022
27	NM_005158	ABL2	1.07263	1.08401	1.0457	0.996105	0.948383	0.99608	1.02809	0.923167	0.604089	0.594999	0.447672	-0.992081	-0.375561	-0.98267	0.186999	-0.444952
29	NM_001092	ABR	0.719264	0.686496	0.838609	0.906234	1.11471	0.877813	0.982945	1.05358	-0.016762	-0.0303665	-0.0143308	-0.0845087	0.121479	-0.0595711	-0.551962	0.567522
52	NM_004300	ACP1	1.00474	0.995925	1.04863	0.966834	0.922104	0.984828	1.01105	0.94266	0.888883	-0.92422	0.380889	-0.684346	-0.159332	-0.978057	0.598538	-0.566658
53	NM_001610	ACP2	0.711469	0.687803	0.842714	0.872646	1.03264	0.816042	1.01524	0.905991	-0.0446787	-0.0571906	-0.00641057	-0.101172	0.569059	-0.0719171	0.425138	-0.324253
54	NM_001611	ACP5	0.832497	0.805924	0.941216	0.913536	0.973332	0.916037	1.01309	0.991649	-0.209573	-0.216878	-0.219382	-0.295043	-0.599509	-0.383148	0.429947	-0.81167
51205	NM_016361	ACP6	1.32696	1.36465	1.12003	1.30998	1.15845	1.29699	0.946689	1.2234	0.0994087	0.112296	0.101227	0.0174804	0.0165433	0.0351358	-0.0241785	0.0342614
55	NM_001099	ACPP	1.19161	1.21494	1.07122	1.11042	1.03073	1.09928	0.996044	1.01959	0.141772	0.15219	0.179581	0.114241	0.371616	0.234308	-0.722469	0.625983
93650	NM_033068	ACPT	0.944321	0.932175	1.0127	0.950847	0.93319	0.914749	1.0386	0.853331	-0.777133	-0.784155	0.734762	-0.520642	-0.119553	-0.409785	0.0310269	-0.0910276
60	NM_001101	ACTB	1.23497	1.34083	1.1515	1.02719	0.864715	1.10076	0.992024	1.01386	0.304487	0.254223	0.175078	0.71478	-0.0491966	0.168485	-0.780973	0.872027
71	NM_001614	ACTG1	1.12764	1.18838	1.1274	0.939348	0.803488	1.01863	1.04581	0.871934	0.209221	0.152644	0.0549034	-0.393424	-0.00296429	0.613126	0.133109	-0.243375
87	NM_001102	ACTN1	1.50861	1.56278	1.21807	1.26347	1.03662	1.36886	0.971979	1.17656	0.00320829	0.00461074	0.00276664	0.00888807	0.358123	0.00289831	-0.10103	0.0494731
88	NM_001103	ACTN2	0.93075	0.955798	0.991152	0.962823	1.00684	1.02303	0.970348	1.18089	-0.635116	-0.872772	-0.918865	-0.510765	0.972186	0.706713	-0.375434	0.129854
81	NM_004924	ACTN4	1.03987	1.0628	0.974046	1.12665	1.17971	1.13294	0.954343	1.31681	0.785557	0.712966	-0.708887	0.066637	0.0331723	0.138667	-0.12413	0.0223486
10096	NM_005721	ACTR3	0.621918	0.577511	0.788118	0.774212	0.974074	0.827048	0.983317	1.13263	-0.0230698	-0.0338702	-0.0114899	-0.0856947	-0.799515	-0.36156	-0.171813	0.105032
90	NM_001105	ACVR1	1.26726	1.32064	1.0973	1.20525	1.11135	1.2485	0.957635	1.23726	0.231201	0.223296	0.226286	0.17211	0.128121	0.15455	-0.102332	0.11603
91	NM_004302	ACVR1B	1.15279	1.1774	1.07593	1.02992	0.957111	1.06431	1.01903	0.977783	0.34017	0.360475	0.144274	0.887547	-0.138854	0.669236	0.276098	-0.69115
130399	NM_145259	ACVR1C	1.06075	1.07851	1.01235	1.02587	1.01076	1.09593	0.976462	1.17412	0.63872	0.591631	0.800057	0.779442	0.866964	0.394098	-0.305569	0.18059
92	NM_001616	ACVR2	1.12853	1.15418	1.03278	1.11209	1.08658	1.14155	0.979639	1.15533	0.483378	0.479491	0.532025	0.332078	0.223292	0.312113	-0.418837	0.318246
93	NM_001106	ACVR2B	1.13967	1.17881	1.05183	1.06912	1.02418	1.08975	1.00082	1.04739	0.516656	0.466477	0.363617	0.652076	0.99398	0.628542	0.701496	0.969145
94	NM_000020	ACVRL1	2.23435	2.46074	1.44394	1.5509	1.08571	1.72429	0.960943	1.36665	0.000493587	0.000502819	0.000223395	0.00301618	0.229323	0.00200702	-0.116578	0.0221414	increased cell migration and increased cell area	2 / 4; D-005302-01, D-005302-6
97	XM_352906	ACYP1	1.08085	1.09842	1.02235	1.16094	1.18357	1.20753	0.929039	1.42473	0.568767	0.54209	0.710585	0.134281	0.0123869	0.0801574	-0.00102512	0.00083955	increased directional cell migration
98	NM_138448	ACYP2	1.10887	1.12315	1.06357	1.0935	1.01961	1.08244	0.990364	1.02349	0.485636	0.487667	0.391222	0.346853	0.6197	0.446147	-0.556224	0.691107
8038	NM_021641	ADAM12	0.786792	0.781831	0.901995	0.819142	0.898984	0.832242	1.00913	0.881592	-0.106515	-0.163595	-0.0182414	-0.100248	-0.337679	-0.121294	0.651413	-0.361144
8751	NM_207191	ADAM15	1.21247	1.22442	1.11695	1.13202	1.02404	1.13919	0.96522	1.07307	0.138323	0.180402	0.0268233	0.194415	0.672977	0.176613	-0.115322	0.448312
6868	NM_003183	ADAM17	0.953689	0.918816	1.0006	0.960147	0.96372	0.925471	1.01866	0.874063	-0.800363	-0.680594	0.981795	-0.813788	-0.818482	-0.542112	0.384592	-0.312652
8754	NM_001005845	ADAM9	0.619307	0.565034	0.844566	0.710315	0.835732	0.754221	1.01919	0.920317	-0.00293729	-0.00228533	-0.0045688	-0.00262393	-0.00156473	-0.0204874	0.101945	-0.258989
57143	NM_020421	ADCK1	1.63316	1.74158	1.2151	1.33813	1.08267	1.40166	0.962748	1.2324	0.00881436	0.00854139	0.00397294	0.0195783	0.147855	0.0229713	-0.214858	0.106269
90956	NM_052853	ADCK2	0.820444	0.791202	0.97393	0.825048	0.859172	0.825659	1.04855	0.818972	-0.300279	-0.283243	-0.739995	-0.142941	-0.00989644	-0.185857	0.0297954	-0.0441917
79934	NM_024876	ADCK4	0.855083	0.835071	0.961363	0.896046	0.942471	0.919494	1.01011	0.974356	-0.139329	-0.12274	-0.371203	-0.114836	-0.0782704	-0.315406	0.386859	-0.53308
203054	NM_174922	ADCK5	1.29317	1.35589	1.11514	1.13718	1.02378	1.18675	0.98894	1.10795	0.0514485	0.0436884	0.0342691	0.12116	0.635094	0.114336	-0.639223	0.330819
118	NM_001119	ADD1	0.849448	0.838355	0.907499	0.893291	0.950502	0.907382	0.980018	1.09558	-0.21547	-0.273204	-0.146887	-0.139768	-0.368169	-0.205201	-0.472956	0.329226
120	NM_019903	ADD3	0.83981	0.83523	0.952568	0.86705	0.899315	0.943796	0.978849	1.16083	-0.179974	-0.268551	-0.497473	-0.0300691	-0.366667	-0.385459	-0.463486	0.160546
132	NM_001123	ADK	1.12399	1.15667	1.02634	1.18728	1.18383	1.14703	0.961374	1.1785	0.352587	0.310177	0.586369	0.077985	0.022273	0.24951	-0.135981	0.203983
148	NM_000680	ADRA1A	1.03189	1.04312	1.01679	1.00382	0.993595	1.08888	0.983874	1.16823	0.999015	0.988808	0.788525	0.898131	-0.732389	0.460987	-0.462547	0.136024
147	NM_000679	ADRA1B	1.02288	1.02495	1.01657	0.999324	0.980586	1.07866	0.989592	1.15062	0.9278	0.862041	0.73756	-0.786711	-0.429861	0.578945	-0.78494	0.310701
154	NM_000024	ADRB2	1.5018	1.59398	1.16541	1.27584	1.11796	1.35768	0.967596	1.28653	0.0191625	0.0181559	0.0306701	0.0454363	0.0612218	0.0281144	-0.127157	0.028935
156	NM_001619	ADRBK1	1.06114	1.07188	1.02367	0.963051	0.932265	1.02626	1.01326	1.01355	0.907202	0.966202	0.721898	-0.437618	-0.0564631	0.979069	0.332661	0.929511
157	NM_005160	ADRBK2	1.07531	1.08724	1.04093	0.977199	0.935731	1.03751	1.01042	1.01913	0.802678	0.864141	0.458799	-0.544482	-0.0605881	0.909954	0.375447	0.874867
186	NM_000686	AGTR2	0.860752	0.839592	0.944016	0.868557	0.927893	0.873408	1.03385	0.896581	-0.24875	-0.234825	-0.256935	-0.185581	-0.170204	-0.272657	0.123754	-0.312203
203	NM_000476	AK1	1.06778	1.09498	1.02713	1.02342	0.989612	1.01872	1.01949	0.956955	0.646912	0.560551	0.563135	0.820604	-0.868699	0.963664	0.225888	-0.402732
204	NM_001625	AK2	1.08966	1.11355	1.01483	1.1394	1.1163	1.13929	0.962204	1.19555	0.493296	0.452351	0.762036	0.133969	0.0459356	0.228114	-0.0857738	0.108152
205	NM_013410	AK3	1.24656	1.28309	1.08714	1.17772	1.09898	1.15668	0.986841	1.08523	0.0960902	0.0976916	0.131615	0.0566391	0.0638785	0.173282	-0.600609	0.503105
50808	NM_016282	AK3L1	1.04247	1.07082	1.00955	1.02446	1.00965	1.054	0.983796	1.09905	0.742528	0.626378	0.849838	0.79959	0.845961	0.644295	-0.464357	0.374422
26289	NM_012093	AK5	1.08566	1.11067	1.06813	0.927229	0.877991	0.980835	1.02913	0.952328	0.520621	0.469421	0.221043	-0.411708	-0.0243121	-0.851677	0.150021	-0.537555
122481	NM_152327	AK7	1.16996	1.201	1.11072	0.997632	0.920282	1.11209	1.0012	1.11354	0.222794	0.211573	0.0832439	-0.947438	-0.0842849	0.314686	0.833049	0.342161
8165	NM_003488	AKAP1	1.30899	1.36814	1.10217	1.18324	1.09314	1.23134	0.962264	1.20336	0.102034	0.0938123	0.141503	0.121316	0.0944999	0.107254	-0.0900145	0.0894282
11215	NM_016248	AKAP11	1.64389	1.76418	1.23343	1.33324	1.12223	1.44406	0.923514	1.40453	0.0679854	0.0680974	0.0823208	0.0409702	0.0760732	0.0378978	-0.00299425	0.0121759
11214	NM_006738	AKAP13	1.51699	1.63007	1.18283	1.41525	1.21473	1.51832	0.91806	1.51371	0.0726763	0.0797437	0.0438093	0.0949178	0.26805	0.0905731	-0.305347	0.183612
10566	NM_006422	AKAP3	1.11014	1.12853	1.02429	1.11036	1.09302	1.15726	0.969024	1.19637	0.725092	0.791626	0.761256	0.536433	0.402942	0.422004	-0.358654	0.316338
8852	NM_003886	AKAP4	0.851395	0.829499	0.929067	0.911983	0.986483	0.930595	1.00525	1.01485	-0.12096	-0.100187	-0.118383	-0.180591	-0.508988	-0.414745	0.632629	0.971987
9495	NM_004857	AKAP5	1.23797	1.27827	1.0868	1.08535	0.995404	1.13612	1.01298	1.06102	0.0735538	0.0706545	0.0717117	0.310294	-0.822088	0.221228	0.371185	0.606398
9472	NM_004274	AKAP6	0.742592	0.713286	0.913919	0.768438	0.838646	0.785644	1.04963	0.830209	-0.0232044	-0.0220391	-0.0598956	-0.0143091	-0.0034022	-0.0486991	0.0282112	-0.0689959
9465	NM_004842	AKAP7	1.32533	1.37137	1.12626	1.21305	1.09114	1.37323	0.93511	1.46207	0.0367665	0.0380596	0.0253727	0.0442662	0.0541782	0.0153404	-0.0103744	0.0072348
10270	NM_005858	AKAP8	1.69429	1.82286	1.2502	1.30785	1.05553	1.48724	0.960326	1.39142	0.00148088	0.00137719	0.00122838	0.0100603	0.388588	0.0039614	-0.082864	0.0109662
207	NM_001014431	AKT1	1.10257	1.13158	1.0252	1.01221	0.985696	1.04041	1.00136	1.05901	0.778772	0.78594	0.874761	0.477681	-0.286886	0.770512	0.336489	0.788909
208	NM_001626	AKT2	1.04489	1.07818	1.03702	1.01083	0.991952	1.0227	0.998106	1.04157	0.783317	0.644595	0.543302	0.905872	-0.527321	0.988362	-0.773031	0.84508
10000	NM_005465	AKT3	1.06848	1.09352	1.0387	0.97799	0.942671	1.00532	1.00521	1.01305	0.852145	0.815867	0.526156	-0.541808	-0.103637	0.818694	0.548872	0.742301
238	NM_004304	ALK	0.804414	0.795244	0.891725	0.852162	0.951602	0.88874	0.9961	1.05334	-0.0302174	-0.0340616	-0.014487	-0.0321052	-0.133653	-0.162395	-0.880295	0.634778
246	NM_001140	ALOX15	0.899972	0.911734	1.00191	0.883676	0.855318	0.967911	0.988231	1.10922	-0.445744	-0.666766	0.926798	-0.0377116	-0.022907	-0.645982	-0.689166	0.273449
248	NM_001631	ALPI	1.15333	1.18021	1.05505	1.16976	1.13206	1.18576	0.93617	1.31716	0.343549	0.333042	0.434045	0.0915356	0.00818901	0.134947	-0.0323433	0.0222834
249	NM_000478	ALPL	1.08297	1.09219	1.08317	1.02267	0.945217	0.982482	1.02829	0.864621	0.653393	0.660054	0.275117	0.867206	-0.211111	-0.870542	0.0372635	-0.0498429
250	NM_001632	ALPP	1.20634	1.24356	1.09379	1.21438	1.12633	1.13436	0.990519	1.0163	0.124736	0.119458	0.0703925	0.0209422	0.0127796	0.142814	-0.434806	0.740369
251	NM_031313	ALPPL2	0.977447	0.988268	1.03786	0.928401	0.902996	0.923393	1.03271	0.860568	-0.989353	-0.901747	0.386923	-0.305814	-0.0157097	-0.441211	0.0383442	-0.0777979
55437	NM_018571	ALS2CR2	1.12309	1.17588	1.02624	1.02853	0.999114	1.09631	0.988327	1.11385	0.591672	0.467453	0.769768	0.905478	-0.842801	0.476844	-0.618275	0.344858
65061	NM_139158	ALS2CR7	0.8542	0.842551	0.913898	0.945539	1.04332	0.962374	0.987259	1.07456	-0.131788	-0.14526	-0.0491921	-0.494092	0.427708	-0.641995	-0.574611	0.530381
267	NM_001144	AMFR	1.34231	1.38049	1.1831	1.18106	1.01338	1.29163	0.967441	1.18966	0.000660153	0.000878344	0.00331961	0.00859426	0.689002	0.000812576	-0.0397536	0.0254405	increased directional cell migration
269	NM_020547	AMHR2	1.00473	1.013	1.01054	0.934308	0.931522	1.01217	1.00046	1.06302	0.676618	0.665965	0.992658	-0.213394	-0.0788159	0.864896	0.80483	0.677415
51378	NM_015985	ANGPT4	1.228	1.28405	1.05774	1.20267	1.13461	1.24677	0.947263	1.28067	0.231079	0.185934	0.445991	0.0773532	0.0160337	0.0976037	-0.0222452	0.039167
255239	NM_178510	ANKK1	1.30926	1.37733	1.08705	1.31674	1.21589	1.33055	0.930855	1.35449	0.0751215	0.0617677	0.159647	0.0246063	0.0273869	0.0390425	-0.0316042	0.0243341
54101	NM_020639	ANKRD3	1.12784	1.16848	1.04668	1.07717	1.03112	1.12002	0.983599	1.13972	0.310453	0.248056	0.277306	0.358885	0.489433	0.276044	-0.45152	0.201331
81611	NM_030920	ANP32E	1.01545	1.02313	1.04101	1.01149	0.964818	0.976693	1.017	0.884983	0.815359	0.771254	0.399097	0.854778	-0.61389	-0.917546	0.555453	-0.321206
308	NM_001154	ANXA5	1.02404	1.05858	1.04961	0.865461	0.88444	0.980095	1.02662	0.888108	0.878205	0.797509	0.690484	-0.531785	-0.393004	-0.935221	0.323585	-0.463494
323	NM_173075	APBB2	0.865497	0.878506	0.917276	0.996246	1.21759	1.04266	0.925703	1.22555	-0.529411	-0.651141	-0.162782	-0.882861	0.225275	0.691545	-0.0219819	0.172327
324	NM_000038	APC	0.902223	0.901698	1.00762	0.874583	0.962226	0.991938	0.97158	1.11728	-0.583519	-0.621532	0.972189	-0.605462	-0.865971	-0.868668	-0.34627	0.372861
10290	NM_005876	APEG1	1.4768	1.57449	1.18407	1.13811	0.969313	1.21358	0.999441	1.08811	0.0418196	0.0385301	0.0177058	0.257816	-0.343062	0.164988	-0.810881	0.635926
26060	NM_012096	APPL	1.26053	1.3358	1.0829	1.16305	1.11059	1.21892	0.967761	1.24796	0.0319154	0.0254456	0.0353721	0.0956518	0.362584	0.100746	-0.30541	0.128259
369	NM_001654	ARAF1	1.43912	1.52302	1.1471	1.26212	1.12031	1.3302	0.951755	1.30137	0.0169453	0.0150402	0.0219473	0.0356072	0.0530625	0.0259455	-0.0278153	0.0201295
375	NM_001658	ARF1	0.870788	0.87608	0.987957	0.933632	1.04358	1.02761	0.941836	1.22213	-0.811779	-0.958127	-0.957413	-0.938091	0.844887	0.639245	-0.0722598	0.172168
55738	NM_018209	ARFGAP1	1.31635	1.35509	1.11715	1.19362	1.05882	1.29474	0.957181	1.31272	0.0136539	0.0274922	3.1877e-05	0.0143164	0.149509	5.11865e-05	-0.000735033	0.00143429	increased directional cell migration	1 / 4; D013321-01
8470	NM_003603	ARGBP2	0.799421	0.762774	0.898137	0.90818	1.03199	0.900292	0.984435	1.00648	-0.131428	-0.124723	-0.0177434	-0.450717	0.648684	-0.392932	-0.487405	0.886636
390	NM_005168	ARHE	1.13584	1.18032	1.03006	1.05925	1.00742	1.08202	0.994205	1.01395	0.4605	0.419194	0.651098	0.679565	0.987236	0.496899	-0.771986	0.689154
392	NM_004308	ARHGAP1	0.633679	0.595905	0.828	0.767592	0.926278	0.797625	0.981274	1.04076	-0.00109449	-0.000936349	-0.00142374	-0.00428407	-0.163808	-0.00416607	-0.0874163	0.535025
79658	NM_024605	ARHGAP10	0.978651	0.993811	0.968811	0.925387	0.989152	0.976482	0.981576	1.08836	-0.797938	-0.794127	-0.624277	-0.316614	-0.657696	-0.560524	-0.352546	0.500686
55114	NM_018054	ARHGAP17	0.946704	0.933881	0.999653	0.971057	0.998045	1.06638	0.964615	1.17766	-0.469891	-0.520654	-0.957769	-0.554443	-0.880657	0.0957715	-0.0106835	0.0575558
57569	NM_020809	ARHGAP20	0.937811	0.964571	0.976591	0.966768	0.980945	1.00663	0.982642	1.06459	-0.591229	-0.6925	-0.717132	-0.556881	-0.569631	0.813895	-0.364943	0.556995
57584	NM_020824	ARHGAP21	0.952028	0.959461	0.969304	0.961446	0.940025	1.00817	0.966405	1.12559	-0.893894	-0.982146	-0.676462	-0.683509	-0.350288	0.865924	-0.117884	0.189968
83478	NM_001042669	ARHGAP24	0.853615	0.846259	0.958497	0.853525	0.888064	0.922487	0.975243	1.0361	-0.373061	-0.44706	-0.540191	-0.0897179	-0.0842766	-0.207499	-0.137553	0.554362
23092	NM_015071	ARHGAP26	1.01819	1.07839	1.01061	0.978919	0.995965	1.09107	0.982024	1.15138	0.999645	0.683089	0.850456	-0.644903	-0.777964	0.239167	-0.180053	0.127761
393	NM_001666	ARHGAP4	1.09	1.10557	1.04757	0.995096	0.939203	0.991683	1.01284	0.926403	0.732437	0.792677	0.398851	-0.814889	-0.315824	-0.666752	0.239273	-0.31774
394	NM_001173	ARHGAP5	0.950501	0.927633	1.02884	0.867075	0.793416	0.87502	1.07318	0.722624	-0.929608	-0.889691	0.578712	-0.499236	-0.123802	-0.464964	0.0271255	-0.0749595
395	NM_006125	ARHGAP6	0.658233	0.62595	0.856266	0.746089	0.882771	0.804348	1.02119	0.975461	-0.0683068	-0.0790974	-0.017355	-0.148965	-0.381466	-0.244479	0.478747	-0.972022
23779	NM_181335	ARHGAP8	1.14224	1.19277	1.1252	1.09284	0.993202	1.18708	0.930466	1.37926	0.249456	0.204962	0.0461778	0.333175	-0.737976	0.0402843	-0.269201	0.0918294
64333	NM_001080156	ARHGAP9	1.04934	1.06361	1.02451	0.949046	0.953686	1.01518	0.97929	1.11605	0.723311	0.697604	0.717677	-0.389222	-0.227806	0.862515	-0.0395915	0.0419279
396	NM_004309	ARHGDIA	1.292	1.30431	1.16885	1.11673	0.953159	1.10651	1.00908	0.917533	0.180275	0.209175	0.0328732	0.39772	-0.796715	0.394837	0.763248	-0.797088
397	NM_001175	ARHGDIB	1.21048	1.25331	1.10122	1.01381	0.905509	1.1105	1.02053	1.01835	0.295601	0.265015	0.140874	0.823746	-0.572994	0.476728	0.437619	0.941872
398	NM_001176	ARHGDIG	0.814664	0.761588	0.980432	0.775701	0.801623	0.766141	1.08939	0.688313	-0.402834	-0.347653	-0.711618	-0.251866	-0.206037	-0.176275	0.0275347	-0.0725756
9138	NM_004706	ARHGEF1	0.901261	0.856141	0.90624	0.987045	1.13768	0.980329	0.969313	1.1316	-0.951999	-0.40518	-0.792943	-0.866804	0.125177	-0.825395	-0.042395	0.0220895
9826	NM_014784	ARHGEF11	0.66918	0.637643	0.838177	0.828439	0.992047	0.823956	0.998588	1.02747	-0.0512038	-0.0823919	-0.0465479	-0.205519	-0.987383	-0.351454	-0.346598	0.335208
23365	NM_015313	ARHGEF12	1.53406	1.68336	1.16302	1.29496	1.17529	1.50462	0.9152	1.61803	0.0314746	0.032787	0.0230755	0.00846627	8.31681e-05	0.0018523	-9.25453e-06	0.000472882	increased cell migration and increased cell area	2 / 4; D-008480-03, D008480-04
22899	NM_173728	ARHGEF15	0.874531	0.870235	0.989207	0.868072	0.87197	0.95649	0.997211	1.03277	-0.155819	-0.235379	-0.651624	-0.0312143	-0.000434825	-0.381974	-0.849374	0.774498	impaired cell migration
27237	NM_014448	ARHGEF16	0.759945	0.706176	0.889007	0.882642	1.00829	0.885696	1.00479	0.970947	-0.00299035	-0.00436808	-5.94506e-06	-0.0156827	0.757391	-0.00128085	0.529108	-0.600705	impaired cell migration	0 / 4
9828	NM_014786	ARHGEF17	0.745758	0.692995	0.862219	0.888616	1.02618	0.829737	1.03111	0.874369	-0.145949	-0.153773	-0.0892447	-0.44694	0.649534	-0.368697	0.897498	-0.915935
23370	NM_015318	ARHGEF18	0.851966	0.85462	0.914878	0.920145	1.01867	1.00501	0.979189	1.17793	-0.0610809	-0.163361	-0.000587971	-0.0819696	0.696712	0.912977	-0.118165	0.0426697	impaired cell migration
9181	NM_004723	ARHGEF2	0.637897	0.57483	0.814901	0.735614	0.88412	0.801679	1.00671	1.06239	-0.126386	-0.152275	-0.183856	-0.12604	-0.146121	-0.637594	0.0974266	0.0333432
50650	NM_019555	ARHGEF3	0.840225	0.815176	0.977888	0.857421	0.882162	0.940424	1.00469	0.998969	-0.0271883	-0.0504707	-0.16111	-0.00445082	-0.00266698	-0.0790675	0.564548	-0.837879
50649	NM_015320	ARHGEF4	0.852367	0.831618	0.938849	0.833414	0.896417	0.96029	0.978918	1.13068	-0.0648857	-0.104897	-0.0277487	-0.00236531	-0.00952231	-0.241863	-0.0430501	0.0813403
7984	NM_005435	ARHGEF5	0.875207	0.820939	0.887168	1.03212	1.20774	0.925014	0.996518	0.921564	-0.393898	-0.277063	-0.0091821	0.628224	0.0500555	-0.543047	-0.89036	-0.566104
9459	NM_004840	ARHGEF6	0.797841	0.749481	0.889372	0.865159	0.978027	0.839795	1.03429	0.869142	-0.277958	-0.278874	-0.175408	-0.336759	-0.822482	-0.410607	0.784644	-0.947184
8874	NM_003899	ARHGEF7	0.79421	0.773155	0.919097	0.790715	0.857752	0.812648	1.04631	0.826181	-0.523098	-0.636951	-0.541416	-0.278075	-0.361653	-0.518276	0.899913	-0.970764
9891	NM_014840	ARK5	1.33053	1.39426	1.12808	1.15279	1.03684	1.25865	0.964473	1.28344	0.088583	0.0760873	0.0957879	0.140431	0.436049	0.0592767	-0.144519	0.0414169
10552	NM_006409	ARPC1A	1.08059	1.08526	1.03791	1.09702	1.06851	1.13117	0.959446	1.16017	0.245608	0.291786	0.39652	0.0738309	0.11303	0.0238352	-0.00698414	0.0288715
10095	NM_005720	ARPC1B	0.759094	0.721033	0.942234	0.769764	0.82095	0.799174	1.0411	0.832682	-0.00167889	-0.00191999	-0.122439	-0.00132097	-0.00114415	-0.000316063	0.00325101	-0.00664264
10109	NM_005731	ARPC2	0.685047	0.612054	0.844708	0.779502	0.900645	0.85469	1.00069	1.05993	-0.0629254	-0.0563406	-0.0564159	-0.0932388	-0.205362	-0.458951	0.301499	0.14162
10094	NM_005719	ARPC3	0.576292	0.521505	0.752965	0.735731	0.956443	0.728703	1.02911	0.887542	-0.0108772	-0.0153393	-0.00454236	-0.0426585	-0.621878	-0.110343	0.953415	-0.833879
10093	NM_001024960	ARPC4	0.592936	0.49247	0.764474	0.782762	1.0224	0.800927	0.993053	1.04714	-0.0160639	-0.0106914	-0.00638873	-0.0978728	0.701036	-0.272433	-0.190433	0.148178
10092	NM_005717	ARPC5	0.7747	0.739557	0.895084	0.816096	0.903087	0.802153	1.05313	0.834331	-0.200447	-0.23334	-0.198242	-0.167755	-0.225094	-0.269374	0.324051	-0.787759
10926	NM_006716	ASK	0.909267	0.916433	0.94464	0.959007	1.01735	1.00836	0.977352	1.14009	-0.236798	-0.274271	-0.237787	-0.37374	0.989189	0.821781	-0.380294	0.389423
83853	NM_031916	ASP	1.5817	1.67898	1.22098	1.26847	1.05764	1.4234	0.948987	1.38262	0.00411952	0.00416959	0.00193935	0.0256306	0.294859	0.00817153	-0.0309745	0.00926451
472	NM_138293	ATM	0.804451	0.792837	0.929674	0.835431	0.909253	0.884852	0.995992	1.03217	-0.0431005	-0.0439035	-0.0623817	-0.0334416	-0.031355	-0.170487	-0.977633	0.957466
545	NM_001184	ATR	0.981433	0.992305	0.968798	0.932882	0.971405	0.996749	0.982466	1.09451	-0.555152	-0.580222	-0.337881	-0.250854	-0.370125	-0.804167	-0.441798	0.430807
9212	NM_004217	AURKB	2.08447	2.28842	1.32425	1.59503	1.20008	1.76116	0.90392	1.60182	0.00165064	0.00159457	0.00745495	0.00100372	0.00746601	0.00131516	-0.00252576	0.00288483
6795	NM_003160	AURKC	1.33316	1.43029	1.05616	1.30537	1.25427	1.34672	0.902602	1.50194	0.0256791	0.0180297	0.281566	0.0103206	0.00725426	0.0174512	-0.0114725	0.0217037
552	NM_000706	AVPR1A	1.52174	1.63049	1.16359	1.23019	1.08011	1.35481	0.937676	1.39621	0.0128919	0.0118002	0.01748	0.0301323	0.310312	0.0187323	-0.0188302	0.0109068
553	NM_000707	AVPR1B	1.76564	1.90041	1.29146	1.36696	1.09099	1.71902	0.88306	1.8036	0.0129806	0.0133761	0.0164215	0.0171469	0.100704	0.00544673	-0.00124789	0.00268111
558	NM_001699	AXL	0.887065	0.89669	0.947571	0.924161	0.95658	0.992524	0.990473	1.10921	-0.228922	-0.266002	-0.281396	-0.285958	-0.392973	-0.676964	-0.665273	0.303472
566	NM_001700	AZU1	0.888463	0.87853	0.987885	0.888431	0.932593	0.947271	0.989562	1.10617	-0.241916	-0.230962	-0.825575	-0.140918	-0.245296	-0.375319	-0.807648	0.539472
573	NM_004323	BAG1	1.03764	1.04258	1.06231	0.955267	0.944533	0.960314	1.00084	0.977585	0.619263	0.55937	0.252519	-0.977696	-0.837391	-0.949834	0.89906	-0.899955
9564	NM_014567	BCAR1	0.822476	0.785667	0.886771	0.859579	0.972652	0.954874	0.970164	1.1502	-0.340758	-0.353354	-0.178287	-0.319849	-0.785843	-0.930269	-0.0585663	0.0534737
8412	NM_003567	BCAR3	1.00744	1.02768	1.00146	1.0045	1.03593	1.11964	0.91523	1.3606	0.879795	0.769638	0.980931	0.859358	0.598654	0.231568	-0.00194543	0.0164478
10295	NM_005881	BCKDK	0.850451	0.834922	0.88026	1.02065	1.16594	1.02908	0.941863	1.27157	-0.160836	-0.153507	-0.0620414	0.987406	0.0969482	0.903185	-0.0143023	0.0131335
613	NM_021574	BCR	1.18318	1.21327	1.03661	1.0747	1.0291	1.06562	1.00944	0.995409	0.0557448	0.0505727	0.127253	0.0470464	0.0664967	0.0359934	0.00952785	-0.00715632
624	NM_000623	BDKRB2	1.28806	1.34729	1.11223	1.14166	1.03333	1.21601	0.97169	1.21125	0.0537535	0.0437036	0.0793614	0.0834094	0.578899	0.0298688	-0.0693459	0.0268196
640	NM_001715	BLK	1.21014	1.2549	1.07549	1.14472	1.09541	1.24355	0.947872	1.3288	0.129297	0.109649	0.152012	0.170381	0.20036	0.0396707	-0.00667541	0.00454283
29760	NM_013314	BLNK	1.01687	1.03074	1.00584	1.03699	1.06398	1.103	0.952522	1.28237	0.94978	0.990624	0.99249	0.684795	0.348386	0.288837	-0.0466316	0.026186
55589	NM_017593	BMP2K	1.16506	1.20681	1.03804	1.17491	1.15861	1.23205	0.94592	1.33106	0.189244	0.146155	0.414559	0.100882	0.0983035	0.0412897	-0.0397411	0.0180168
657	NM_004329	BMPR1A	1.13868	1.19158	1.02828	1.0826	1.06431	1.18234	0.938753	1.33453	0.433113	0.334184	0.620632	0.408796	0.261432	0.11673	-0.0245	0.0207111
658	NM_001203	BMPR1B	1.18277	1.23006	1.04182	1.17745	1.13941	1.27797	0.911915	1.46117	0.431916	0.38503	0.639909	0.174459	0.0712893	0.0368098	-0.0164228	0.0100816
659	NM_001204	BMPR2	1.15644	1.19432	1.07434	1.04679	0.975373	1.12646	0.99006	1.1014	0.618433	0.608049	0.503686	0.720748	-0.632132	0.374947	-0.503706	0.216485
660	NM_001721	BMX	1.1378	1.16427	1.07365	1.06703	1.01805	1.12009	0.981071	1.14532	0.302781	0.305008	0.134958	0.476943	0.916192	0.192226	-0.322943	0.156284
10380	NM_006085	BPNT1	0.824714	0.802677	0.921479	0.891012	0.967262	0.85116	1.03394	0.857684	-0.221136	-0.240593	-0.181597	-0.177189	-0.680645	-0.111	0.108744	-0.15307
673	NM_004333	BRAF	1.30735	1.34832	1.12332	1.1732	1.05464	1.22257	0.982459	1.15746	0.141847	0.15945	0.0483351	0.210963	0.456238	0.14858	-0.443654	0.183112
6046	NM_005104	BRD2	1.02431	1.03423	1.01972	1.04819	1.0348	1.13335	0.956215	1.28153	0.852137	0.815483	0.773208	0.605536	0.580685	0.289845	-0.0739229	0.0399979
676	NM_001726	BRDT	1.29543	1.35205	1.12848	1.18452	1.08858	1.23413	0.955601	1.26051	0.171506	0.156104	0.174968	0.138575	0.1554	0.0933028	-0.0153827	0.00986872
695	NM_000061	BTK	1.00675	1.01053	1.0179	1.0317	1.00725	1.04775	0.992335	1.06522	0.890302	0.869293	0.672629	0.695941	0.852692	0.616262	-0.640775	0.432613
699	NM_004336	BUB1	1.34127	1.40795	1.13625	1.17116	1.04399	1.24693	0.96908	1.22007	0.0231183	0.0206472	0.0165245	0.0731104	0.509032	0.0207667	-0.126144	0.0333077
701	NM_001211	BUB1B	0.995916	1.01844	0.96508	1.03528	1.07977	1.0939	0.957431	1.24104	-0.668337	0.702753	-0.542441	0.913385	0.13985	0.636772	-0.032887	0.0332657
283629	NM_174944	C14ORF20	1.13433	1.17124	1.04601	1.08682	1.0401	1.15124	0.967756	1.20878	0.314733	0.2682	0.319546	0.330321	0.555517	0.114199	-0.0576297	0.0289751
283635	NM_173607	C14ORF24	0.909183	0.904681	0.97044	0.954529	0.96604	0.953588	1.01256	0.984001	-0.562128	-0.619304	-0.595599	-0.583494	-0.434963	-0.665133	0.563433	-0.670373
57091	NM_020356	C20ORF32	1.1319	1.18561	1.06751	0.981881	0.948442	1.11845	0.967274	1.20832	0.239951	0.214959	0.0463855	-0.752559	-0.116659	0.104287	-0.0297556	0.0631769
55612	NM_017671	C20ORF42	0.920295	0.86896	0.944181	0.927007	1.01935	1.04036	0.9627	1.26572	-0.366387	-0.262356	-0.130203	-0.14196	0.497233	0.442022	-0.00754494	0.00988037
10069	NM_016940	C21ORF6	1.22349	1.23941	1.14876	1.09574	0.953085	1.12352	1.01535	0.973797	0.12588	0.146557	0.0202175	0.209797	-0.283112	0.199823	0.489029	-0.995201
51072	NM_015955	C2ORF4	1.05044	1.06707	0.989861	1.10453	1.15358	1.14534	0.957199	1.21676	0.440777	0.419419	-0.522166	0.0321631	0.00128412	0.00122037	-0.00426507	0.0370756
221264	NM_145025	C6ORF199	0.944531	0.940569	0.976719	0.968785	0.977159	0.988636	0.999232	1.05773	-0.508335	-0.49202	-0.620231	-0.595866	-0.616767	-0.761955	-0.985536	0.425103
10842	NM_006658	C7ORF16	1.60574	1.69664	1.24852	1.40813	1.15861	1.49809	0.930728	1.39699	0.00349337	0.00437321	0.00226723	0.00132065	0.00924222	0.00255599	-0.000326999	0.00381368
64768	NM_022755	C9ORF12	1.06794	1.08717	1.01939	1.03084	1.01976	1.12443	0.961883	1.26421	0.807901	0.788118	0.908998	0.785207	0.734179	0.287329	-0.0408977	0.0176569
158471	NM_138818	C9ORF65	0.868411	0.840511	0.955777	0.920294	0.960403	0.915576	1.0015	0.908021	-0.345108	-0.333299	-0.442596	-0.317541	-0.46133	-0.113626	0.710153	-0.222489
169436	XM_291304	C9ORF96	0.68488	0.651889	0.83598	0.891635	1.05536	0.873331	0.991273	1.01269	-0.000777652	-0.00108847	-0.000657659	-0.149944	0.416702	-0.123981	-0.621458	0.634249	impaired cell migration
158067	NM_152572	C9ORF98	0.958645	0.952286	1.0253	0.868458	0.877647	0.903574	1.02093	0.937488	-0.536724	-0.513448	0.540836	-0.00473031	-0.0259729	-0.0249995	0.0780154	-0.331431
91768	NM_001100619	CABLES1	1.11162	1.1656	1.06188	1.03899	1.00197	1.13414	0.977053	1.1574	0.585534	0.550274	0.393814	0.818743	0.916961	0.29388	-0.188961	0.215168
808	NM_005184	CALM3	1.14486	1.17749	1.0657	1.1328	1.06311	1.1675	0.97029	1.17196	0.351868	0.323493	0.31119	0.207044	0.273947	0.186465	-0.245766	0.173458
811	NM_004343	CALR	0.977943	0.987574	1.0239	0.850933	0.873976	0.947587	1.00314	1.03517	-0.968894	-0.973792	0.754741	-0.462382	-0.351462	-0.8472	0.878139	0.733897
125972	NM_145046	CALR3	0.848087	0.819647	0.947191	0.896457	0.946156	0.93889	0.991155	1.01685	-0.29819	-0.271592	-0.417462	-0.243973	-0.347887	-0.326673	-0.449485	0.745904
8536	NM_003656	CAMK1	1.00048	1.0127	0.982973	1.00041	1.01978	1.03521	0.991113	1.10349	0.77908	0.815044	-0.681174	0.850628	0.720934	0.828301	-0.588506	0.150457
57118	NM_020397	CAMK1D	1.05259	1.06215	1.03867	1.04085	1.00588	1.09244	0.988512	1.13698	0.820095	0.822966	0.473227	0.844763	0.954016	0.552773	-0.659618	0.326343
57172	NM_020439	CAMK1G	1.29927	1.35492	1.0828	1.3305	1.23994	1.36458	0.925885	1.42449	0.0552308	0.0474239	0.120414	0.0237843	0.0124482	0.0221898	-0.0317012	0.0119857
815	NM_015981	CAMK2A	1.34363	1.42541	1.10923	1.11336	0.990402	1.28624	0.951259	1.3605	0.51924	0.489606	0.627062	0.81797	-0.792411	0.339451	-0.0553061	0.0403639
816	NM_001220	CAMK2B	0.754056	0.713513	0.883013	0.912579	1.04076	0.895918	0.990424	1.0441	-0.151984	-0.135055	-0.082277	-0.549171	0.681454	-0.442788	-0.635021	0.649076
817	NM_001221	CAMK2D	1.20138	1.23957	1.07657	1.07671	0.992024	1.15717	0.987668	1.14675	0.536665	0.552726	0.360444	0.718092	-0.775751	0.33796	-0.604844	0.178901
818	NM_001222	CAMK2G	0.956258	0.957222	0.990742	0.975016	0.990015	1.00584	1.00124	1.05429	-0.741483	-0.755956	-0.898648	-0.789014	-0.835585	0.947328	0.96612	0.810507
814	NM_001744	CAMK4	1.00106	0.999301	0.993204	1.01566	1.02867	1.02799	0.99198	1.07281	0.927571	-0.928006	-0.929317	0.818556	0.67152	0.713252	-0.676853	0.406844
84254	NM_172207	CAMKK1	1.21321	1.2551	1.08441	1.12418	1.03902	1.15498	0.978999	1.13963	0.204726	0.191508	0.129447	0.261671	0.568589	0.1805	-0.262464	0.137983
10645	NM_006549	CAMKK2	0.803797	0.782193	0.932252	0.875938	0.938545	0.888608	1.00898	0.96824	-0.0669355	-0.0631471	-0.111307	-0.166395	-0.385281	-0.149087	0.603641	-0.576365
819	NM_001745	CAMLG	1.28217	1.32312	1.15514	1.23954	1.0936	1.26713	0.945078	1.18995	0.0041768	0.00485788	0.00795649	0.00280003	0.0578969	0.00239522	-0.00592241	0.0256089
824	NM_001748	CAPN2	1.44409	1.54569	1.17723	1.0341	0.968601	1.19192	0.978002	1.06617	0.191533	0.15545	0.782069	0.65856	-0.958454	0.243046	-0.48695	0.588484
825	NM_173089	CAPN3	0.802521	0.785553	0.931806	0.841867	0.915244	0.861433	1.03131	0.858044	-0.396337	-0.430103	-0.21452	-0.471925	-0.624841	-0.449	0.261461	-0.341944
827	NM_014289	CAPN6	0.994572	0.975386	1.02538	0.835312	0.835737	0.870868	1.05089	0.766872	-0.944082	-0.889745	0.80887	-0.411178	-0.250779	-0.46351	0.118212	-0.148464
23473	NM_014296	CAPN7	1.77994	1.87857	1.33894	1.3985	1.05739	1.51697	0.958512	1.23963	0.000168448	0.00020352	0.000868178	0.00143862	0.163384	0.000359736	-0.019863	0.00896222	increased cell migration and increased cell area	2 / 4; D005807-02, D005807-03
826	NM_001003962	CAPNS1	0.978641	0.950497	1.04006	0.846043	0.812003	0.907275	1.04043	0.822906	-0.94337	-0.970949	0.529327	-0.517951	-0.206712	-0.731968	0.203045	-0.291944
829	NM_006135	CAPZA1	0.807534	0.75739	0.900959	0.884645	0.948439	0.852746	1.03866	0.843258	-0.554736	-0.531899	-0.207481	-0.72778	-0.840466	-0.52026	0.202402	-0.346756
830	NM_006136	CAPZA2	0.72445	0.673418	0.853386	0.846429	1.05903	0.793281	1.02949	0.810159	-0.142622	-0.124241	-0.0373722	-0.486803	0.751291	-0.208152	0.334633	-0.192099
29775	NM_014550	CARD10	0.933754	0.935402	0.961644	0.971118	1.01214	1.01884	0.981909	1.13238	-0.386155	-0.410989	-0.332748	-0.561554	0.889628	0.961218	-0.29108	0.175222
79092	NM_024110	CARD14	1.0723	1.09523	1.04514	1.05084	1.00289	1.16616	0.94846	1.3387	0.501175	0.435372	0.294934	0.484738	0.961577	0.0599692	-0.0126736	0.00614201
23729	NM_013276	CARKL	1.33369	1.39536	1.135	1.18352	1.07677	1.285	0.958013	1.30968	0.0739341	0.0686538	0.0589477	0.145353	0.358851	0.0623287	-0.115166	0.0422746
8573	NM_003688	CASK	0.882927	0.861301	0.960987	0.905861	0.949223	0.955558	0.998397	1.04526	-0.578458	-0.482021	-0.827561	-0.426901	-0.366807	-0.924769	-0.738263	0.178176
857	NM_001753	CAV1	0.959954	0.959478	1.03208	0.876082	0.835473	0.872403	1.06847	0.714593	-0.933856	-0.976433	0.573146	-0.568327	-0.25022	-0.489447	0.0398803	-0.0712579
858	NM_001233	CAV2	1.11474	1.14175	1.08444	1.04724	1.02142	1.11509	1.00202	1.01413	0.471147	0.477981	0.130751	0.709247	0.872719	0.461886	0.887361	0.98004
859	NM_001234	CAV3	0.828091	0.792492	0.924797	0.881139	0.9128	0.864532	1.03511	0.836676	-0.386867	-0.347316	-0.180598	-0.528956	-0.538435	-0.418552	0.230876	-0.302303
867	NM_005188	CBL	1.17171	1.19018	1.08065	1.11763	1.01032	1.16011	0.969745	1.11244	0.04729	0.0491316	0.120721	0.0712312	0.813482	0.00838447	-0.0389292	0.0908554
6347	NM_002982	CCL2	0.938611	0.931097	0.946249	0.955763	1.02164	0.969151	0.989449	1.05635	-0.69511	-0.692251	-0.388953	-0.677817	0.73155	-0.789318	-0.6524	0.639345
6351	NM_002984	CCL4	1.43408	1.5039	1.19373	1.21644	1.02278	1.32637	0.968966	1.22437	0.0500255	0.0448931	0.0391827	0.0872299	0.627924	0.0456926	-0.138794	0.0664259
23552	NM_012119	CCRK	0.830871	0.80551	0.941019	0.911377	0.945212	0.965136	0.987095	1.13469	-0.099714	-0.089917	-0.199809	-0.262888	-0.350438	-0.554175	-0.632366	0.318445
977	NM_004357	CD151	0.733383	0.679078	0.912702	0.80624	0.912179	0.788123	1.05742	0.771311	-0.235217	-0.20847	-0.177708	-0.322694	-0.380878	-0.195706	0.0682661	-0.111124
951	NM_001040031	CD37	0.97153	0.973205	1.01216	0.934152	0.961388	1.03234	0.977234	1.06485	-0.887455	-0.823507	0.846738	-0.926851	-0.894229	0.748413	-0.490442	0.669415
916	NM_000733	CD3E	1.24436	1.28564	1.09899	1.22933	1.13584	1.22893	0.96193	1.1959	0.103553	0.0964178	0.123295	0.0376069	0.0378839	0.0598418	-0.0512184	0.0629818
920	NM_000616	CD4	1.2158	1.26045	1.117	1.11311	0.996771	1.22193	0.969504	1.26185	0.171638	0.143862	0.109157	0.241944	-0.943989	0.094959	-0.0741896	0.0312076
960	NM_001001392	CD44	0.900362	0.901495	0.981648	0.904074	0.981312	0.963275	0.991596	1.0633	-0.905175	-0.990074	-0.886287	-0.796518	-0.930015	-0.944283	-0.671141	0.516898
961	NM_198793	CD47	1.03119	1.04443	1.02874	1.01943	1.03029	1.08649	0.964386	1.12792	0.604353	0.545483	0.595887	0.632923	0.62515	0.428865	-0.258521	0.400799
963	NM_000560	CD53	0.856858	0.827372	0.929559	0.95743	1.09785	0.927943	1.02278	0.934703	-0.625661	-0.610426	-0.252727	-0.859388	0.955303	-0.748192	0.436091	-0.697155
967	NM_001040034	CD63	0.951121	0.955109	1.01145	0.960026	1.0124	0.971106	1.03065	0.965618	-0.953178	-0.989854	0.948311	-0.956475	0.943347	-0.948529	0.272452	-0.738643
924	NM_006137	CD7	1.15538	1.19302	1.07999	1.05482	0.959303	1.1331	0.992379	1.12602	0.250294	0.210761	0.17203	0.559648	-0.665238	0.261254	-0.6697	0.247477
975	NM_004356	CD81	0.97177	0.946189	1.06515	0.905392	0.860448	0.940542	1.04525	0.874988	-0.820538	-0.843457	0.242958	-0.78612	-0.334653	-0.880432	0.119276	-0.349069
928	NM_001769	CD9	1.11389	1.12321	1.01066	1.09652	1.03773	1.03697	1.02115	0.85661	0.469373	0.456913	0.774317	0.552662	0.862333	0.754837	0.447292	-0.364545
81602	NM_030911	CDADC1	1.04043	1.04804	1.03623	0.967799	0.937102	1.04595	0.99652	1.09562	0.667333	0.654147	0.421022	-0.731809	-0.297265	0.592131	-0.85392	0.248269
8556	NM_003672	CDC14A	0.967532	0.953757	0.997398	0.979788	0.979936	0.995576	0.988849	1.02138	-0.935105	-0.913918	-0.99637	-0.824318	-0.739195	-0.910284	-0.296149	0.545806
8555	NM_003671	CDC14B	0.941002	0.919313	1.03464	0.957967	0.930872	0.969808	1.0052	0.94868	-0.763107	-0.721891	0.459866	-0.62324	-0.134726	-0.85838	0.769733	-0.592057
983	NM_001786	CDC2	1.38584	1.45597	1.14932	1.20858	1.05745	1.30283	0.956093	1.2902	0.100017	0.087641	0.149067	0.110774	0.258628	0.0577115	-0.0265011	0.00928784
993	NM_001789	CDC25A	1.18987	1.20086	1.13574	1.0824	0.93926	1.07642	1.02405	0.937446	0.147015	0.172575	0.0259025	0.253449	-0.276131	0.337726	0.234268	-0.589706
994	NM_004358	CDC25B	1.07259	1.08691	1.07571	1.04403	0.964902	0.975406	1.03688	0.842462	0.477174	0.452951	0.147101	0.482541	-0.403661	-0.885127	0.0291299	-0.0437172
995	NM_001790	CDC25C	0.679628	0.658285	0.869218	0.823233	0.941143	0.784203	1.02722	0.856439	-0.0205325	-0.0294451	-0.0200031	-0.0249176	-0.16066	-0.0249201	0.0422742	-0.0330377
984	NM_001787	CDC2L1	1.23226	1.28162	1.08848	1.1247	1.048	1.17607	0.975505	1.19643	0.426665	0.414507	0.466374	0.419145	0.485599	0.382261	-0.410404	0.263581
985	NM_024011	CDC2L2	1.20947	1.25405	1.09153	1.10434	0.99747	1.14172	0.998478	1.06702	0.384874	0.357914	0.198315	0.59033	-0.800246	0.46157	-0.963611	0.790408
8621	NM_003718	CDC2L5	1.05649	1.06942	1.05239	1.0346	0.98512	1.13164	0.981479	1.20357	0.801466	0.802892	0.236877	0.990019	-0.67204	0.386661	-0.570509	0.177586
998	NM_044472	CDC42	0.911616	0.906546	1.05003	0.826231	0.781351	0.9152	1.03824	0.860918	-0.732816	-0.771097	0.497651	-0.38388	-0.124634	-0.638426	0.229665	-0.303855
8476	NM_003607	CDC42BPA	1.33027	1.37867	1.1201	1.28696	1.17094	1.3341	0.942303	1.33981	0.130007	0.125056	0.150791	0.0768346	0.0452053	0.0644346	-0.0297251	0.0252951
9578	NM_006035	CDC42BPB	0.821953	0.796323	0.933576	0.84967	0.902297	0.918901	1.00798	1.03966	-0.173815	-0.156955	-0.261404	-0.133445	-0.120464	-0.317975	0.536092	0.625902
8317	NM_003503	CDC7	1.06865	1.08506	1.02968	1.04454	1.00463	1.08126	0.995688	1.08244	0.825132	0.823667	0.710953	0.845049	0.986749	0.710358	-0.837236	0.599572
999	NM_004360	CDH1	1.14836	1.18132	1.09753	1.20106	1.1057	1.22415	0.936135	1.21853	0.168208	0.134181	0.125843	0.0247355	0.0429772	0.0311238	-0.00649242	0.0379523
1009	NM_001797	CDH11	0.685581	0.639726	0.872505	0.760813	0.886566	0.757598	1.05106	0.74877	-0.114412	-0.12336	-0.029226	-0.214742	-0.54714	-0.165919	0.176877	-0.161093
1010	NM_004061	CDH12	0.643793	0.570645	0.869391	0.742092	0.862392	0.727024	1.07117	0.718025	-0.0822692	-0.0675083	-0.032351	-0.179041	-0.348849	-0.104139	0.031058	-0.0687213
1000	NM_001792	CDH2	0.834013	0.835781	0.926428	0.860384	0.948506	0.951977	0.988048	1.09176	-0.512632	-0.57608	-0.338708	-0.477549	-0.628806	-0.714938	-0.856105	0.973352
1001	NM_001793	CDH3	0.796861	0.747486	0.961342	0.807896	0.855421	0.797339	1.06938	0.722297	-0.468579	-0.448599	-0.592632	-0.368241	-0.324774	-0.274682	0.0320436	-0.084751
1003	NM_001795	CDH5	0.659425	0.594508	0.870352	0.731966	0.842703	0.724717	1.06771	0.741893	-0.0763796	-0.0613687	-0.0287285	-0.137079	-0.275857	-0.0895559	0.0433322	-0.124676
8558	NM_003674	CDK10	1.38848	1.45571	1.15757	1.26469	1.08784	1.35519	0.939777	1.34953	0.0303782	0.0281943	0.0266834	0.0274481	0.123374	0.00684259	-0.00642615	0.00824542
23097	NM_015076	CDK11	1.08109	1.10374	1.01354	1.01774	0.993691	1.10124	0.993339	1.16645	0.824437	0.780891	0.908317	0.817987	-0.818642	0.90612	-0.848319	0.477889
1017	NM_001798	CDK2	1.50742	1.59824	1.17851	1.36353	1.17682	1.47069	0.921881	1.47167	0.0173547	0.015232	0.0187079	0.0363304	0.0618822	0.0161717	-0.0264972	0.0112277
1018	NM_001258	CDK3	1.17279	1.21958	1.08677	1.05797	0.97204	1.10169	0.994512	1.0747	0.243157	0.183291	0.152645	0.561065	-0.532859	0.306868	-0.89025	0.616514
1019	NM_000075	CDK4	1.13805	1.1793	1.01641	1.14561	1.15966	1.17572	0.945012	1.32337	0.287307	0.22632	0.709476	0.22075	0.182098	0.0944836	-0.014295	0.00818597
1020	NM_004935	CDK5	1.05863	1.08648	1.01524	1.03127	1.04013	1.0766	0.972097	1.16355	0.709914	0.620023	0.841117	0.757337	0.587351	0.507831	-0.291439	0.207337
8851	NM_003885	CDK5R1	1.34934	1.42422	1.17373	1.13773	1.0304	1.24981	0.964377	1.27732	0.135384	0.120481	0.103253	0.300352	0.755586	0.0993926	-0.124939	0.045913
8941	NM_003936	CDK5R2	1.19245	1.24063	1.11928	1.06298	0.956922	1.15051	0.999034	1.13375	0.169087	0.142431	0.0624539	0.439676	-0.380988	0.122	-0.945186	0.0887962
51654	NM_016082	CDK5RAP1	1.09424	1.12609	1.03573	1.0616	1.03644	1.09517	0.977309	1.15732	0.6237	0.57189	0.629927	0.559235	0.50776	0.355358	-0.326994	0.175823
80279	NM_025197	CDK5RAP3	1.37369	1.43507	1.09474	1.28376	1.17713	1.31205	0.949621	1.30717	0.0519334	0.0505486	0.0693199	0.0889429	0.180005	0.032393	-0.063934	0.0211681
1021	NM_001259	CDK6	0.947245	0.950486	0.957069	0.998749	1.02617	1.06531	0.962105	1.21687	-0.456512	-0.444039	-0.435111	-0.73992	0.751949	0.878899	-0.131615	0.123754
1022	NM_001799	CDK7	1.45852	1.54622	1.16417	1.31069	1.13013	1.39164	0.933372	1.38099	0.0138085	0.0126639	0.0163273	0.0287545	0.17941	0.00986953	-0.0397618	0.013118
1024	NM_001260	CDK8	1.27356	1.33575	1.11639	1.15766	1.06928	1.19102	0.96136	1.19182	0.107115	0.0910748	0.0837925	0.122704	0.315527	0.0744429	-0.0619173	0.0730932
1025	NM_001261	CDK9	1.24666	1.29772	1.07422	1.11155	1.04107	1.17403	0.984426	1.16407	0.5282	0.55164	0.483859	0.515251	0.617478	0.310529	-0.303242	0.0786205
8814	NM_004196	CDKL1	1.25661	1.31625	1.07149	1.19502	1.1476	1.25718	0.939282	1.33511	0.0921761	0.0694169	0.153571	0.0692199	0.0569369	0.0211708	-0.00765892	0.00339103
8999	NM_003948	CDKL2	1.19087	1.2332	1.03802	1.21122	1.20938	1.21874	0.942041	1.31166	0.117552	0.0997557	0.395657	0.0309068	0.0150575	0.0314293	-0.00944634	0.0152393
51265	NM_016508	CDKL3	0.976232	0.997566	0.972737	0.990635	1.02909	1.09181	0.949825	1.3468	-0.786209	-0.929875	-0.581127	-0.817346	0.744888	0.355139	-0.0416177	0.0151296
6792	NM_003159	CDKL5	1.00622	1.02275	1.01477	0.99975	1.01531	1.02668	1.0001	1.10264	0.977896	0.91477	0.798226	-0.899435	0.922175	0.926295	0.839719	0.748377
1026	NM_000389	CDKN1A	1.25392	1.30852	1.07395	1.14819	1.08947	1.25394	0.945198	1.36685	0.222592	0.208488	0.338869	0.136738	0.175834	0.0738662	-0.0325543	0.0132294
1027	NM_004064	CDKN1B	1.09754	1.13207	1.05612	1.03653	0.973052	1.10317	0.970712	1.18428	0.589493	0.514171	0.382532	0.845889	-0.653982	0.456151	-0.272789	0.151736
1028	NM_000076	CDKN1C	1.36185	1.44309	1.11413	1.16079	1.04668	1.31572	0.937688	1.39404	0.0884644	0.0721406	0.125157	0.206667	0.449433	0.0724278	-0.0687753	0.0477507
1030	NM_004936	CDKN2B	1.74502	1.89853	1.23369	1.32991	1.06642	1.42228	0.947642	1.30256	0.0905486	0.0817268	0.0674157	0.14421	0.520548	0.0891071	-0.0809523	0.062103
1031	NM_001262	CDKN2C	0.952089	0.96564	0.960325	1.00902	1.07154	1.07297	0.954673	1.30864	-0.485386	-0.512041	-0.421362	0.814468	0.493733	0.875773	-0.673503	0.193071
1032	NM_001800	CDKN2D	1.25375	1.3217	1.07309	1.10917	1.04729	1.18384	0.969417	1.21716	0.328778	0.284126	0.347761	0.504124	0.602	0.35503	-0.343876	0.249766
1033	NM_005192	CDKN3	0.991856	1.00167	0.991926	0.995595	1.00887	1.05968	0.967203	1.1529	-0.179143	0.197891	-0.158347	-0.20943	0.564449	0.55351	-0.172166	0.460028
634	NM_001024912	CEACAM1	0.949687	0.964336	1.00709	0.776927	0.799964	0.869323	1.0358	0.79169	-0.946261	-0.931915	0.929428	-0.259507	-0.165663	-0.462256	0.290018	-0.134536
9744	NM_014716	CENTB1	0.652013	0.592043	0.822748	0.790424	0.947312	0.778322	1.0264	0.902651	-0.0384836	-0.0438534	-0.0317895	-0.110279	-0.511189	-0.208719	0.967853	-0.729144
23527	NM_012287	CENTB2	0.759108	0.72459	0.906441	0.879626	1.0052	0.916752	0.984424	1.06621	-0.00287206	-0.00672203	-0.000182386	-0.0178971	0.953113	-0.0359798	-0.178667	0.510905	impaired cell migration
116984	NM_015230	CENTD1	0.746351	0.702243	0.892366	0.84501	0.94713	0.837506	1.00636	0.948411	-0.0602059	-0.0568806	-0.0623673	-0.0579043	-0.31642	-0.0063646	0.46735	-0.398388
116985	NM_015242	CENTD2	0.912233	0.906749	0.995343	0.838092	0.818537	0.945237	1.00868	1.04533	-0.569056	-0.615183	-0.992492	-0.0536332	-0.00826415	-0.260066	0.348145	0.484983
64411	NM_022481	CENTD3	1.02949	1.05593	1.03101	0.922582	0.883655	0.961227	1.01526	0.929984	0.794013	0.716485	0.539032	-0.359584	-0.0683493	-0.453478	0.234993	-0.538711
116986	NM_014770	CENTG1	1.0512	1.08769	1.04591	0.974502	0.927352	1.02977	1.00372	0.981988	0.621397	0.538953	0.31599	-0.659031	-0.198265	0.801803	0.564424	-0.831334
64781	NM_022766	CERK	1.10195	1.13554	0.99993	1.07471	1.04901	1.09997	0.98726	1.09852	0.816267	0.777426	-0.816708	0.668203	0.476406	0.560059	-0.643014	0.445737
1072	NM_005507	CFL1	0.668066	0.596644	0.838664	0.812949	0.991832	0.820048	1.00151	0.902982	-0.128119	-0.0996568	-0.0440363	-0.362214	-0.98988	-0.329615	0.914688	-0.583798
1111	NM_001274	CHEK1	0.934556	0.939974	0.943868	0.961202	1.00449	1.00175	0.992814	1.09275	-0.281684	-0.287692	-0.208656	-0.383243	0.777967	0.666684	-0.891732	0.538943
11200	NM_007194	CHEK2	0.979139	0.992435	0.987006	0.945425	0.939951	0.975459	1.01231	0.981901	-0.482455	-0.509866	-0.595564	-0.27128	-0.0839716	-0.521764	0.364666	-0.47183
1119	NM_001277	CHKA	1.09988	1.13158	1.01302	1.06509	1.04291	1.08102	0.989884	1.07721	0.534035	0.47052	0.916772	0.457912	0.397885	0.563722	-0.766802	0.659379
1120	NM_005198	CHKB	1.10205	1.13447	1.01197	1.0833	1.05125	1.10343	0.985279	1.10341	0.418127	0.35545	0.812007	0.357353	0.351923	0.352038	-0.500711	0.340932
1124	NM_001039936	CHN2	0.819718	0.782753	0.911445	1.14475	1.28595	0.995264	0.928101	1.0795	-0.501574	-0.525466	-0.14589	0.361487	0.11684	-0.855547	-0.0231457	0.477807
1128	NM_000738	CHRM1	1.10094	1.13754	1.01607	1.05115	1.01393	1.07092	0.994308	1.05585	0.472964	0.397967	0.765941	0.575362	0.807581	0.551438	-0.847375	0.637636
1147	NM_001278	CHUK	1.10249	1.14086	1.01656	1.0397	1.0028	1.08602	0.988487	1.08185	0.95115	0.998462	0.940173	0.886643	0.710413	0.918511	-0.819604	0.89558
8483	NM_003613	CILP	0.495585	0.436747	0.763894	0.661167	0.835132	0.677838	1.03084	0.884805	-0.00563052	-0.00663721	-0.00216437	-0.0104911	-0.0330323	-0.0190663	0.113614	-0.186537
51550	NM_032630	CINP	1.6433	1.76339	1.29749	1.22221	0.951911	1.346	0.998689	1.14664	0.00225108	0.00223499	0.000436865	0.0280185	-0.210248	0.0150223	-0.817927	0.399874	increased cell migration and increased cell area
11113	NM_007174	CIT	1.30078	1.35922	1.09433	1.17342	1.08747	1.17948	0.980003	1.12291	0.0950546	0.0872839	0.129267	0.139672	0.135414	0.213388	-0.434783	0.500355
10370	NM_006079	CITED2	0.934675	0.922832	0.88565	1.06097	1.17488	1.06887	0.963644	1.28367	-0.761249	-0.783124	-0.172072	0.666711	0.134074	0.649493	-0.0637266	0.0397226
1155	NM_001281	CKAP1	0.933041	0.951189	0.976095	0.94118	1.00722	0.971602	0.992041	0.94649	-0.832386	-0.912434	-0.738385	-0.843661	0.9552	-0.940063	-0.802517	-0.861672
1152	NM_001823	CKB	1.70044	1.82878	1.22858	1.3674	1.09046	1.47961	0.955079	1.30639	0.00867388	0.00762047	0.00974302	0.0105396	0.0574335	0.0102943	-0.0420571	0.0258199
1158	NM_001824	CKM	0.837109	0.814464	0.913267	0.884252	0.965927	0.929992	0.997141	1.05673	-0.0712257	-0.0595144	-0.0520491	-0.0811232	-0.238307	-0.379239	-0.940115	0.61903
1159	NM_020990	CKMT1	0.961707	0.973877	0.965233	0.952177	0.992161	0.992661	0.98836	1.06691	-0.425269	-0.454936	-0.407761	-0.325158	-0.550536	-0.655162	-0.719221	0.782528
1160	NM_001825	CKMT2	0.839876	0.823529	0.94953	0.874301	0.912901	0.878281	1.02534	0.896059	-0.0880744	-0.0831754	-0.19733	-0.0681665	-0.0178476	-0.152094	0.119759	-0.142221
1163	NM_001826	CKS1B	1.29694	1.34143	1.08756	1.20601	1.09451	1.2498	0.978671	1.19268	0.0812988	0.0912065	0.104589	0.086092	0.115677	0.105544	-0.462002	0.234282
1164	NM_001827	CKS2	1.26862	1.33057	1.06978	1.14902	1.05614	1.21781	0.97347	1.18882	0.144918	0.12857	0.302484	0.117493	0.221137	0.10973	-0.201289	0.11138
1195	NM_004071	CLK1	1.07038	1.09977	1.028	0.988368	0.954185	1.05032	1.00064	1.07665	0.775099	0.679461	0.590614	-0.632533	-0.129764	0.836104	0.688999	0.791798
1196	NM_001291	CLK2	0.887183	0.889479	0.911539	0.904562	0.984255	0.938578	0.996674	1.05433	-0.156037	-0.172725	-0.0364156	-0.118432	-0.422474	-0.308712	-0.95339	0.84339
1198	NM_001292	CLK3	0.769857	0.756272	0.844388	0.959378	1.14587	0.92735	0.968522	1.10977	-0.0155707	-0.017065	-0.00223175	-0.377703	0.0113021	-0.288375	-0.126193	0.325719
57396	NM_020666	CLK4	1.3584	1.40896	1.17387	1.16014	0.978489	1.21353	1.00707	1.06507	0.0495495	0.0523359	0.0139424	0.159989	-0.410432	0.14972	0.488405	0.777575
10256	NM_006314	CNKSR1	0.843787	0.833514	0.946274	0.85408	0.90185	0.884057	1.01423	0.977987	-0.15942	-0.19066	-0.203363	-0.0350946	-0.00646285	-0.0963917	0.357216	-0.825899
80347	NM_025233	COASY	0.660912	0.628282	0.809642	0.862483	1.10036	0.832988	0.978562	1.05697	-0.00118873	-0.00114749	-0.00441286	-0.121696	0.315702	-0.0780642	-0.423015	0.486288
10087	NM_005713	COL4A3BP	1.35583	1.42487	1.11729	1.164	1.04984	1.22006	0.983769	1.12011	0.0139813	0.0117448	0.0204875	0.0706116	0.168119	0.0206142	-0.267874	0.102217
9276	NM_004766	COPB2	0.658277	0.616217	0.818452	0.769309	0.940593	0.819025	0.987715	1.06226	-0.00288249	-0.00337895	-0.00431945	-0.00289786	-0.276392	-0.0138932	-0.339588	0.299629
11151	NM_007074	CORO1A	1.30662	1.37065	1.09742	1.34381	1.28422	1.35494	0.933941	1.29607	0.00162217	0.00170496	0.00388887	0.00293618	0.273753	0.000191777	-0.126299	0.225663
57175	NM_001018070	CORO1B	0.92393	0.916031	0.979917	0.924859	0.970034	0.948779	0.995138	0.939942	-0.771914	-0.843352	-0.870178	-0.41374	-0.57312	-0.548179	-0.605557	-0.8617
23603	NM_014325	CORO1C	1.15888	1.18888	1.1229	1.0684	0.981407	1.1677	0.977753	1.1674	0.0697033	0.0857174	0.000131887	0.19355	-0.618395	0.000755637	-0.0700253	0.0549545	increased directional cell migration	4 / 4; D-017331-01, D-017331-02, D-017331-03, D-017331-04
9419	NM_014171	CRIPT	0.745847	0.686877	0.846609	0.791644	0.913836	0.790086	1.0373	0.88741	-0.157878	-0.150589	-0.0719489	-0.113125	-0.270558	-0.241879	0.697346	-0.823594
1398	NM_005206	CRK	1.12792	1.119	1.07288	0.941345	0.882541	1.03108	1.01638	0.933369	0.693241	0.829104	0.542595	-0.89663	-0.537727	0.840113	0.556104	-0.692986
51755	NM_016507	CRK7	1.28438	1.3455	1.09406	1.0936	0.993738	1.10727	1.01262	0.990166	0.0882483	0.0623936	0.102023	0.184792	-0.70625	0.189881	0.33416	-0.927202
1399	NM_005207	CRKL	0.624515	0.582687	0.834752	0.721142	0.85865	0.721366	1.04401	0.8252	-0.00339048	-0.00357124	-0.00404513	-0.00287987	-0.0237012	-0.00394955	0.0627944	-0.0660895
1436	NM_005211	CSF1R	1.56012	1.6742	1.25039	1.20561	1.02544	1.26766	0.981027	1.16006	0.00586304	0.00553091	0.0022542	0.0202186	0.971302	0.0108608	-0.248151	0.0415888
1445	NM_004383	CSK	1.31256	1.37769	1.11815	1.13049	1.01485	1.21125	0.97318	1.17096	0.0547682	0.047556	0.134098	0.0621647	0.353794	0.0388442	-0.104988	0.0104512
1452	NM_001892	CSNK1A1	0.904094	0.917336	0.927678	0.963263	1.0442	0.97404	0.98136	1.0864	-0.229504	-0.280874	-0.171916	-0.396251	0.633965	-0.515215	-0.351078	0.392456
122011	NM_145203	CSNK1A1L	0.754562	0.722822	0.911961	0.871648	0.951956	0.852121	1.02726	0.905597	-0.00966172	-0.0112047	-0.0288467	-0.117133	-0.556476	-0.0816868	0.324472	-0.558712
1453	NM_001893	CSNK1D	0.783526	0.772869	0.900716	0.872059	0.997359	0.933563	0.955294	1.20562	-0.197015	-0.243933	-0.308146	-0.083279	-0.57502	-0.429155	-0.161857	0.0485185
1454	NM_001894	CSNK1E	1.44906	1.52419	1.2146	1.18524	0.979048	1.24756	0.990841	1.11921	0.0158613	0.0152749	0.00336368	0.028892	-0.239717	0.0110218	-0.70411	0.0968409
53944	NM_022048	CSNK1G1	0.653185	0.608498	0.825834	0.790065	0.971502	0.834706	0.973423	1.10171	-0.00243038	-0.0024239	-0.00355613	-0.00355033	-0.302412	-0.0214053	-0.110695	0.150561
1455	NM_001319	CSNK1G2	1.44571	1.54441	1.14684	1.18369	1.02794	1.26719	0.974825	1.15935	0.0810199	0.0618872	0.127688	0.133555	0.496919	0.0621099	-0.0754387	0.0509563
1456	NM_004384	CSNK1G3	0.903344	0.894402	0.957922	0.896733	0.921921	0.89938	1.02312	0.929587	-0.189471	-0.185053	-0.309421	-0.0703212	-0.0188123	-0.0755045	0.137526	-0.289895
1457	NM_001895	CSNK2A1	1.12415	1.14123	1.06443	1.04092	0.971098	1.0696	1.00718	1.00732	0.567202	0.602891	0.381567	0.776224	-0.32684	0.626727	0.547225	0.984103
1459	NM_001896	CSNK2A2	0.753737	0.718193	0.860861	0.85796	0.998672	0.888025	0.980584	1.0945	-0.0630054	-0.0580251	-0.0490808	-0.0496452	-0.852685	-0.168539	-0.141723	0.129924
1460	NM_001320	CSNK2B	1.03055	1.04259	1.04151	0.940785	0.899786	0.996403	1.00993	0.98503	0.970846	0.96361	0.408969	-0.2034	-0.016929	-0.774997	0.360719	-0.799213
1465	NM_004078	CSRP1	0.963999	0.96246	1.02627	0.97653	1.06087	0.984487	1.0113	0.888528	-0.883865	-0.869018	0.727422	-0.804826	0.700819	-0.883839	0.679663	-0.573878
1474	NM_001323	CST6	0.955958	0.947792	1.01073	0.975031	1.0591	1.01966	1.00133	1.06151	-0.980393	-0.969006	0.875969	-0.906373	0.708389	0.802843	0.895289	0.740056
9150	NM_004715	CTDP1	1.14661	1.15709	1.08271	1.13718	1.0597	1.15129	0.978926	1.11519	0.229782	0.249247	0.0993658	0.103133	0.266475	0.136516	-0.347225	0.237027
84951	NM_032865	CTEN	1.07248	1.11078	0.960318	1.18855	1.375	1.17533	0.933652	1.37293	0.582865	0.541149	-0.550805	0.16911	0.0484859	0.0737038	-0.017677	0.0317814
1495	NM_001903	CTNNA1	0.806654	0.79979	0.905361	0.821912	0.886564	0.841219	1.04445	0.816042	-0.503746	-0.641129	-0.131808	-0.412756	-0.465353	-0.428592	0.1747	-0.253057
1499	NM_001904	CTNNB1	1.02426	1.02118	0.971965	1.02871	1.04412	1.02894	1.01523	0.993108	0.729448	0.731538	-0.707778	0.857667	0.979253	0.715144	0.581961	-0.89788
1500	NM_001085469	CTNND1	0.871519	0.85248	0.943434	0.90609	0.977494	0.92109	1.01652	0.92791	-0.626497	-0.643125	-0.326073	-0.704966	-0.945887	-0.720178	0.562704	-0.689404
1508	NM_001908	CTSB	1.14708	1.19051	1.07643	1.03001	1.06297	1.1005	0.965656	1.13126	0.540502	0.504592	0.60584	0.627961	0.640434	0.504668	-0.454431	0.802448
1509	NM_001909	CTSD	0.745528	0.71223	0.961239	0.760574	0.797741	0.775963	1.06367	0.751746	-0.251823	-0.267175	-0.518884	-0.209227	-0.177351	-0.173118	0.051719	-0.115795
1514	NM_145918	CTSL	0.908241	0.885185	0.957982	0.863592	0.905481	0.893205	1.02661	0.902954	-0.803466	-0.791801	-0.592165	-0.586536	-0.510193	-0.651789	0.341169	-0.580697
1515	NM_001333	CTSL2	1.1135	1.12131	1.08556	1.05487	0.992097	1.0888	0.994986	1.0097	0.257876	0.259998	0.111163	0.471844	-0.912292	0.212604	-0.632142	0.875902
2017	NM_005231	CTTN	0.75414	0.690124	0.921585	0.777223	0.83026	0.754409	1.0736	0.738761	-0.252113	-0.210695	-0.15394	-0.252195	-0.269022	-0.144531	0.0328718	-0.105375
2919	NM_001511	CXCL1	1.14103	1.18601	0.961589	1.13215	1.17727	1.16006	0.976559	1.25021	0.380409	0.319543	-0.503734	0.290673	0.0673177	0.136427	-0.176703	0.0161777
3627	NM_001565	CXCL10	1.14333	1.17372	1.05054	1.09819	1.03965	1.101	0.995782	1.05084	0.25434	0.23534	0.298064	0.176191	0.224322	0.242837	-0.911739	0.621235
2920	NM_002089	CXCL2	0.85432	0.852381	0.948227	0.811138	0.894411	0.956488	0.976097	1.16613	-0.341952	-0.496628	-0.347373	-0.0252049	-0.160629	-0.610978	-0.209893	0.134115
23002	NM_014992	DAAM1	0.84263	0.839506	0.951498	0.853362	0.914343	0.920708	1.00173	0.989301	-0.0772166	-0.157174	-0.0451608	-0.00629519	-0.0199344	-0.0727803	0.952895	-0.947494
23500	NM_015345	DAAM2	1.24154	1.27565	1.13813	1.06201	0.939209	1.15479	0.992508	1.06401	0.0748756	0.13087	0.00318214	0.286581	-0.0855531	0.0387936	-0.62105	0.558416
1600	NM_021080	DAB1	0.864364	0.860514	0.931727	0.950067	1.09941	1.00204	0.984295	1.09384	-0.634347	-0.699281	-0.279072	-0.90212	0.679539	0.872031	-0.678758	0.512312
1601	NM_001343	DAB2	0.971721	0.995592	1.00076	0.912803	0.95355	1.00049	0.998921	1.01268	-0.776114	-0.624432	0.852478	-0.833939	-0.829417	0.761383	-0.909365	0.767497
1612	NM_004938	DAPK1	1.02095	1.02953	0.953709	1.01368	1.13774	1.00773	0.981104	1.07268	0.240064	0.23541	-0.0246143	0.975136	0.0614328	0.850996	-0.0913294	0.0805878
23604	NM_014326	DAPK2	2.1473	2.36668	1.39547	1.37136	0.946264	1.61901	0.97646	1.29198	0.00501787	0.00379203	0.00455399	0.00504093	-0.108859	0.00791787	-0.125322	0.0390803
1613	NM_001348	DAPK3	1.20952	1.25425	1.08918	1.08954	1.00514	1.18334	0.977204	1.21252	0.0784858	0.0689925	0.0553491	0.171171	0.829676	0.028613	-0.0611959	0.0108011
9201	NM_004734	DCAMKL1	0.881859	0.881295	0.929835	0.957177	1.01323	0.956093	0.98033	1.0591	-0.110148	-0.131527	-0.086343	-0.357856	0.70172	-0.414429	-0.211685	0.431546
1633	NM_000788	DCK	0.889999	0.890909	0.910527	0.899055	0.967057	0.954185	0.979881	1.13691	-0.0235608	-0.0251554	-0.234053	-0.0221215	-0.303682	-0.450904	-0.172634	0.0804583
9936	NM_014880	DCL-1	0.976556	0.973523	0.941285	0.957995	1.02793	0.944744	1.0176	0.926747	-0.81776	-0.817625	-0.484393	-0.852195	0.638579	-0.872753	0.687078	-0.583226
50807	NM_018482	DDEF1	0.957778	0.965747	0.977555	1.02182	1.06961	1.04787	0.978465	1.09598	-0.58712	-0.75073	-0.281411	0.588207	0.0173353	0.16981	-0.0600751	0.211305
8853	NM_003887	DDEF2	0.858873	0.850144	0.94991	0.903937	0.964608	0.992646	0.987781	1.12874	-0.935494	-0.84421	-0.756621	-0.744181	-0.469169	-0.762065	-0.359329	0.206106
780	NM_013994	DDR1	0.982965	0.982237	1.01001	0.95216	0.942599	1.00988	0.998448	1.02603	-0.784683	-0.819217	0.480718	-0.989716	-0.738929	0.394886	-0.660133	0.178217
4921	NM_006182	DDR2	1.20167	1.24245	1.0838	1.14507	1.06885	1.18602	0.964495	1.18546	0.166573	0.160548	0.163316	0.250085	0.750236	0.0600291	-0.234101	0.0799218
80243	NM_025170	DEPDC2	0.874083	0.844228	1.01	0.923012	0.968488	0.985255	0.967511	1.10219	-0.437627	-0.392573	0.719196	-0.35753	-0.494704	-0.887375	-0.02141	0.125546
1674	NM_001927	DES	0.73311	0.677481	0.901948	0.789692	0.894761	0.805392	1.04773	0.822425	-0.318178	-0.30653	-0.216828	-0.34734	-0.541305	-0.352981	0.185905	-0.377408
1606	NM_001345	DGKA	1.24527	1.28585	1.10623	1.10297	0.998745	1.17603	0.987517	1.1382	0.0977154	0.0997252	0.0439832	0.342727	-0.835536	0.114552	-0.470305	0.144962
1607	NM_004080	DGKB	0.993402	1.00772	0.975238	1.02256	1.02035	0.988026	1.00989	0.966915	-0.66181	0.734856	-0.431509	0.937876	0.685939	-0.622821	0.370617	-0.440188
8527	NM_003648	DGKD	0.793376	0.786779	0.892895	0.82033	0.907636	0.850465	1.011	0.975856	-0.027434	-0.0321713	-0.0135491	-0.00997058	-0.0120971	-0.0289127	0.359212	-0.621181
8526	NM_003647	DGKE	0.819993	0.802256	0.907968	0.881225	0.970953	0.932091	0.985625	1.08921	-0.111438	-0.10866	-0.0454584	-0.132357	-0.586542	-0.436683	-0.344729	0.205202
1608	NM_001346	DGKG	0.870974	0.867664	0.921218	0.875032	0.927809	0.915484	0.997745	1.01805	-0.0968458	-0.106811	-0.0444685	-0.0406388	-0.0363089	-0.123943	-0.812655	0.644312
9162	NM_004717	DGKI	1.33577	1.40786	1.10587	1.11534	0.999004	1.22157	0.979226	1.13404	0.561227	0.552124	0.571939	0.623677	-0.900625	0.389051	-0.170821	0.147408
1609	NM_001347	DGKQ	1.01799	1.0133	1.01377	0.994971	0.977822	1.04877	0.995667	1.0911	0.961727	0.956974	0.741961	-0.886711	-0.299539	0.476955	-0.700495	0.134633
8525	NM_003646	DGKZ	1.34872	1.41826	1.1171	1.21246	1.07358	1.24252	0.959305	1.17397	0.0522836	0.0437725	0.0959027	0.0153773	0.118501	0.0177596	-0.0143888	0.025378
1716	NM_001929	DGUOK	1.09699	1.11978	1.04063	1.13454	1.07425	1.13449	0.964881	1.15583	0.473334	0.432464	0.425142	0.117533	0.0538342	0.140555	-0.0640406	0.0553233
1729	NM_001079812	DIAPH1	0.805022	0.770794	0.94141	0.827879	0.90039	0.886954	1.0156	0.946317	-0.460683	-0.493384	-0.366208	-0.463574	-0.650672	-0.677681	0.792974	-0.929408
1730	NM_007309	DIAPH2	0.833698	0.795607	0.941599	0.829168	0.929559	0.82828	1.04231	0.804066	-0.380122	-0.359359	-0.306004	-0.378049	-0.646835	-0.297489	0.145706	-0.200669
81624	NM_030932	DIAPH3	1.07253	1.08273	1.06193	1.00537	0.952786	0.994639	1.0135	0.885524	0.462932	0.475907	0.223576	0.88406	-0.461202	-0.956661	0.3792	-0.35407
25989	XM_044630	DKFZP434C131	1.07197	1.09158	0.993957	1.05293	1.05482	1.02716	1.01631	0.968427	0.574797	0.527032	-0.814123	0.412976	0.151495	0.722481	0.240288	-0.674935
285220	NM_173655	DKFZp434C1418	0.585068	0.525715	0.780297	0.734711	0.933595	0.740668	1.01443	0.943247	-0.00103396	-0.000683069	-0.00121607	-0.000956272	-0.0883754	-0.00155685	0.190851	-0.267144	impaired cell migration with increased protrusive activity
26007	NM_015533	DKFZP586B1621	0.923993	0.918841	0.982598	0.918733	0.921864	0.937266	1.02309	0.948312	-0.26258	-0.256953	-0.617909	-0.117009	-0.0123877	-0.248453	0.0818752	-0.531871
152926	NM_152542	DKFZP761G058	1.391	1.45713	1.1419	1.29703	1.12308	1.21467	0.985303	1.03093	0.0393818	0.0395737	0.0359728	0.0213884	0.0515072	0.0922307	-0.449301	0.567531
157285	XM_291277	DKFZP761P0423	1.34732	1.42156	1.1181	1.18821	1.05065	1.20964	0.973949	1.14724	0.0877661	0.0744387	0.121669	0.0859031	0.212036	0.102828	-0.173521	0.171561
1739	NM_004087	DLG1	0.880226	0.882449	0.907109	0.952884	1.06068	0.9584	0.982435	1.06956	-0.127722	-0.171351	-0.0284418	-0.291102	0.0326617	-0.371092	-0.182063	0.350436
1740	NM_001364	DLG2	1.01358	1.01367	1.0018	1.03169	1.01463	1.05379	0.993734	1.07759	0.940655	0.901982	0.928308	0.699644	0.557524	0.591302	-0.607528	0.227079
1741	NM_021120	DLG3	0.938044	0.93458	0.980243	0.97889	0.991948	0.955743	1.01363	0.942882	-0.320248	-0.304055	-0.570532	-0.512442	-0.510256	-0.351735	0.286785	-0.298768
1742	NM_001365	DLG4	0.793376	0.764977	0.889047	0.900565	1.0198	0.859026	1.02056	0.913004	-0.0937308	-0.0829679	-0.0521418	-0.223818	0.593188	-0.0969261	0.172215	-0.178101
23336	NM_015286	DMN	0.86415	0.854242	0.906326	0.915876	1.05036	0.988854	0.971287	1.1974	-0.0886323	-0.139034	-0.000317957	-0.0862436	0.243556	-0.712172	-0.0316894	0.0477314	impaired cell migration	0 / 4
1760	NM_004409	DMPK	1.13957	1.16963	1.06646	0.997534	0.931979	1.07	1.00083	1.03822	0.357072	0.325119	0.20931	-0.742113	-0.00829425	0.515039	0.947601	0.541499
4189	NM_012328	DNAJB9	1.26153	1.32824	1.09905	1.1527	1.08142	1.23301	0.989886	1.21601	0.101751	0.107815	0.11903	0.193045	0.554754	0.0471357	-0.599301	0.0593576
5611	NM_006260	DNAJC3	0.828802	0.811336	0.911685	0.884402	0.952036	0.889143	1.01634	0.959404	-0.0729988	-0.0761385	-0.0506938	-0.0829446	-0.132037	-0.0948236	0.163448	-0.371989
9829	NM_014787	DNAJC6	0.714666	0.677793	0.815727	1.00962	1.2619	0.98461	0.928048	1.26099	-0.0406251	-0.0435735	-0.00435588	0.825831	0.00029035	-0.946216	-0.00324665	0.00813467	impaired cell migration
1759	NM_004408	DNM1	1.05018	1.06103	0.958642	0.953329	1.00505	0.926416	1.02378	0.883101	0.621828	0.556183	-0.485403	-0.968312	0.793499	-0.864738	0.47388	-0.588937
10059	NM_005690	DNM1L	1.177	1.17175	1.0748	1.1445	1.07687	1.24465	0.935275	1.29145	0.264379	0.321532	0.326306	0.227602	0.272392	0.137251	-0.00330194	0.00991533
1785	NM_004945	DNM2	0.815954	0.785377	0.914879	0.824566	0.88649	0.819575	1.04713	0.780358	-0.397883	-0.404847	-0.144269	-0.371976	-0.447376	-0.278696	0.111751	-0.125182
26052	NM_015569	DNM3	1.11914	1.1333	1.05873	1.15422	1.12569	1.25243	0.939341	1.37784	0.164185	0.202318	0.0251133	0.00392338	0.00313999	9.42208e-06	-0.000136522	0.00108084
1793	NM_001380	DOCK1	0.835635	0.791953	0.896127	0.99239	1.12794	0.973271	0.95798	1.05029	-0.58188	-0.575813	-0.104403	-0.860956	0.425677	-0.913996	-0.148525	0.523544
55619	NM_014689	DOCK10	0.976035	0.976043	1.00536	0.97663	0.957065	1.00272	1.00369	0.985252	-0.766022	-0.794505	0.876055	-0.694269	-0.252253	0.965356	0.624216	-0.713184
139818	NM_144658	DOCK11	1.0089	1.00306	1.0517	0.96617	0.934551	1.06191	0.97936	1.11297	0.812591	0.866825	0.268773	-0.703333	-0.310393	0.327855	-0.130698	0.108193
1795	NM_004947	DOCK3	1.13814	1.14366	1.08673	1.07645	0.993748	1.09003	1.00026	0.98786	0.0531948	0.0663631	0.0401788	0.18232	-0.927008	0.050988	0.956872	-0.76374
9732	NM_014705	DOCK4	1.00143	0.96825	0.996383	1.0123	1.01693	0.952881	1.02711	0.8784	0.835201	-0.913871	-0.967048	0.789918	0.779988	-0.953997	0.987494	-0.889774
80005	NM_024940	DOCK5	1.00025	1.03721	0.96607	0.938994	0.968128	0.961961	1.00379	0.955053	0.810898	0.912713	-0.529749	-0.380463	-0.496321	-0.372069	0.646796	-0.390092
57572	NM_020812	DOCK6	1.24057	1.29415	1.10465	1.15467	1.07629	1.16481	0.964432	1.09287	0.113841	0.108787	0.0666528	0.18557	0.354567	0.0665853	-0.0422359	0.190141
81704	NM_203447	DOCK8	0.823837	0.774862	0.931752	0.927983	0.974883	0.969005	0.976538	1.14122	-0.26419	-0.224935	-0.262643	-0.428006	-0.65625	-0.70911	-0.0835872	0.0689522
1796	NM_001381	DOK1	0.940105	0.939299	0.968953	0.937861	1.00581	0.981715	0.98438	1.0556	-0.246272	-0.205937	-0.230772	-0.111618	0.0747617	-0.331396	-0.863926	0.545362
1841	NM_012145	DTYMK	1.01276	1.03583	1.01	0.960087	0.928703	0.942561	1.03585	0.913724	0.97449	0.890368	0.808332	-0.517537	-0.0765878	-0.380588	0.0246497	-0.136372
1843	NM_004417	DUSP1	1.04307	1.05139	0.999198	1.08287	1.08557	1.05279	0.977613	1.06887	0.493667	0.486692	-0.603054	0.152244	0.00615423	0.273603	-0.0214717	0.22174
11221	NM_007207	DUSP10	1.16814	1.20647	1.03438	1.12791	1.07121	1.11909	0.983088	1.06187	0.15467	0.147327	0.221131	0.0670707	0.0961656	0.178735	-0.132923	0.550356
8446	NM_003584	DUSP11	0.826834	0.806269	0.934244	0.930662	0.971787	0.906663	1.00512	0.95542	-0.199147	-0.224698	-0.174086	-0.333182	-0.482844	-0.316755	0.644627	-0.530967
11266	NM_007240	DUSP12	1.1119	1.12203	1.0699	1.15671	1.08415	1.16659	0.969984	1.17806	0.328175	0.345094	0.157046	0.091104	0.142665	0.106059	-0.0865108	0.0538305
51207	NM_016364	DUSP13	1.44224	1.51398	1.17845	1.32379	1.10499	1.26169	0.98961	1.04974	0.0198553	0.0207395	0.010849	0.00664029	0.102854	0.0266008	-0.427087	0.336076
11072	NM_007026	DUSP14	0.97184	0.981774	1.00737	0.989357	0.982058	0.927964	1.02699	0.845458	-0.957394	-0.935244	0.849129	-0.943899	-0.857431	-0.54868	0.324562	-0.166471
128853	NM_080611	DUSP15	1.26309	1.30265	1.11054	1.20534	1.08614	1.16268	0.982927	1.02962	0.0732775	0.0780944	0.0379629	0.0258546	0.0559597	0.0987771	-0.271351	0.523436
150290	NM_152511	DUSP18	1.08803	1.09876	1.04545	1.16386	1.11252	1.12545	0.972558	1.11498	0.419213	0.41777	0.362379	0.0666692	0.0123345	0.189793	-0.106893	0.124963
142679	NM_080876	DUSP19	0.954951	0.954914	0.999555	0.992724	0.999593	0.927987	1.02352	0.88136	-0.834432	-0.89762	-0.996213	-0.983615	-0.909462	-0.515946	0.214262	-0.137093
1844	NM_004418	DUSP2	1.19622	1.23049	1.05621	1.16066	1.09016	1.13543	0.985154	1.04855	0.0721189	0.0789843	0.0603907	0.0323436	0.150735	0.113846	-0.523283	0.746518
63904	NM_022076	DUSP21	0.788334	0.766587	0.919799	0.876781	0.945147	0.808339	1.0482	0.783437	-0.122257	-0.142919	-0.103737	-0.117927	-0.225768	-0.0612638	0.0113401	-0.0209003
56940	NM_020185	DUSP22	0.803588	0.779576	0.962373	0.829041	0.86363	0.813933	1.04149	0.825182	-0.215913	-0.233774	-0.783614	-0.0939242	-0.0598241	-0.102372	0.137924	-0.139404
54935	NM_017823	DUSP23	0.775403	0.764984	0.945174	0.828046	0.887287	0.841711	1.0262	0.890244	-0.10773	-0.149016	-0.259291	-0.0423067	-0.0348409	-0.124999	0.0958114	-0.200686
1845	NM_004090	DUSP3	1.06435	1.06892	1.03011	1.12405	1.09733	1.06777	0.990786	1.00644	0.631087	0.650361	0.66338	0.106491	0.116551	0.431772	-0.390563	0.716358
1846	NM_001394	DUSP4	0.731327	0.710636	0.877074	0.8276	0.944728	0.844994	1.01432	0.93628	-0.0422629	-0.0597498	-0.0426604	-0.0492878	-0.255818	-0.0674413	0.21098	-0.133377
1847	NM_004419	DUSP5	1.40244	1.46962	1.17283	1.22555	1.03044	1.2821	0.975499	1.16198	0.0204524	0.0220642	0.0169118	0.00860942	0.248707	0.0141248	-0.0505045	0.0376814
1848	NM_001946	DUSP6	0.994579	0.989601	1.03213	0.952871	0.925133	0.986006	1.00916	0.984513	-0.900653	-0.898909	0.671686	-0.516531	-0.074154	-0.675325	0.448537	-0.473424
1849	XM_037430	DUSP7	1.83309	1.97731	1.31813	1.34968	1.01914	1.48241	0.960382	1.25447	0.00270661	0.00292033	0.00168851	0.00258496	0.149765	0.00259281	-0.0585927	0.026487
1850	NM_004420	DUSP8	1.04959	1.05318	1.03233	1.07608	1.03607	1.07111	0.988862	1.05099	0.290014	0.304001	0.173549	0.0436204	0.0251821	0.124438	-0.152801	0.331461
1854	NM_001948	DUT	1.30572	1.3573	1.10834	1.31619	1.15409	1.2499	0.9596	1.14264	0.0601429	0.0595345	0.0591972	0.00588426	0.0115819	0.0245239	-0.0111532	0.0294113
1859	NM_001396	DYRK1A	0.710684	0.687892	0.867462	0.820984	0.93664	0.835442	1.00423	0.972456	-0.00738467	-0.00878879	-0.00889719	-0.0126003	-0.0692471	-0.0361487	0.947364	-0.981454
9149	NM_004714	DYRK1B	1.01765	1.00349	1.0006	1.0427	1.0498	1.03239	0.992662	1.05785	0.86772	0.939212	0.955779	0.596423	0.21079	0.694751	-0.54119	0.324907
8445	NM_003583	DYRK2	1.0902	1.11989	0.996122	1.04675	1.05225	1.07185	0.975855	1.10448	0.967022	0.930416	-0.767341	0.799721	0.199271	0.573507	-0.0572496	0.0835587
8444	NM_003582	DYRK3	0.882005	0.872333	0.963377	0.899053	0.947851	0.926309	1.00913	1.00992	-0.560041	-0.579938	-0.650726	-0.411524	-0.228124	-0.58751	0.457835	0.707756
8798	NM_003845	DYRK4	0.862397	0.84491	0.932271	0.925726	0.991169	0.985623	0.976676	1.13592	-0.132412	-0.124269	-0.25256	-0.20027	-0.706957	-0.577721	-0.115542	0.0934973
1894	NM_018098	ECT2	0.977901	1.01976	1.03133	0.994926	1.05355	1.11018	0.933222	1.2183	-0.737627	0.532405	0.594633	-0.745387	0.792599	0.330367	-0.0472368	0.151998
1901	NM_001400	EDG1	1.16303	1.19789	1.10779	0.953061	0.934938	1.09121	0.957013	1.23489	0.462291	0.476957	0.188967	-0.999337	-0.759523	0.558735	-0.206388	0.231235
1902	NM_001401	EDG2	0.855607	0.807613	0.967567	0.981076	1.0401	0.912451	0.992456	0.927216	-0.564067	-0.501281	-0.561	-0.911557	0.72338	-0.688423	-0.833087	-0.786438
9294	NM_004230	EDG5	0.698706	0.633273	0.828625	0.84879	1.02548	0.799696	1.03943	0.883674	-0.738646	-0.728921	-0.305809	-0.371297	0.273475	-0.390666	0.521698	-0.31773
23566	NM_012152	EDG7	0.879606	0.859946	0.977624	0.828963	0.848782	0.998495	0.96819	1.17158	-0.25624	-0.285591	-0.539261	-0.00676652	-0.000835838	-0.961825	-0.0435537	0.0577013	impaired cell migration
1907	NM_001956	EDN2	0.974084	0.969128	0.965113	1.07516	1.14194	1.08482	0.954397	1.19454	-0.8656	-0.849947	-0.63838	0.278046	0.00190863	0.266456	-0.0036375	0.0111744
29904	NM_013302	EEF2K	1.04593	1.05636	1.03105	0.973747	0.960939	0.955854	1.02262	0.90591	0.738944	0.722323	0.626265	-0.764497	-0.110242	-0.693122	0.0690191	-0.148652
1956	NM_005228	EGFR	1.04284	1.05185	1.01593	1.00731	0.978673	1.07025	0.986304	1.14454	0.782012	0.767691	0.791662	0.893167	-0.78998	0.492272	-0.282874	0.03573
9451	NM_004836	EIF2AK3	1.0559	1.06806	1.01862	1.03854	1.00375	1.07718	0.981838	1.10147	0.975506	0.944226	0.809033	0.943605	0.707621	0.609823	-0.352884	0.284302
27104	XM_031612	EIF2AK4	0.861152	0.846333	0.949963	0.900976	0.935024	0.896191	1.01981	0.927304	-0.113268	-0.107485	-0.298992	-0.0674677	-0.0718658	-0.090549	0.0926789	-0.194389
55500	NM_018638	EKI1	0.672843	0.647176	0.833595	0.735852	0.883741	0.779238	1.01283	0.966123	-0.0030865	-0.00357386	-0.00225406	-0.000780249	-0.00844971	-0.00287988	0.34671	-0.573136
9844	NM_001039459	ELMO1	0.8124	0.786199	0.89055	0.888284	1.00331	0.860791	1.03053	0.959237	-0.276489	-0.311628	-0.187707	-0.436374	0.896383	-0.481568	0.901389	-0.421137
63916	NM_182764	ELMO2	0.95764	0.966661	0.948135	0.985016	1.05075	0.99852	0.976053	1.03809	-0.938536	-0.9447	-0.405836	-0.944526	0.511896	-0.872945	-0.155965	0.390172
79767	NM_024712	ELMO3	1.02464	1.00505	1.04866	0.986642	0.932998	1.03614	0.983781	1.05801	0.781891	0.901154	0.338965	-0.877632	-0.255478	0.503982	-0.138668	0.222585
55740	NM_018212	ENAH	1.1112	1.15724	1.00971	1.04564	1.0595	1.17449	0.955743	1.31223	0.323917	0.280801	0.614384	0.692497	0.462348	0.0284307	-0.00158138	0.0120606
2022	NM_000118	ENG	1.11465	1.10436	1.09617	0.994442	0.903753	0.998046	1.04383	0.847242	0.441114	0.507577	0.179502	-0.918773	-0.504546	-0.98095	0.165924	-0.34755
5167	NM_006208	ENPP1	1.12639	1.13697	1.13689	0.974513	0.867645	0.96482	1.0548	0.830208	0.276354	0.294094	0.0219132	-0.752436	-0.00693254	-0.767407	0.00139062	-0.0149799
5168	NM_006209	ENPP2	0.862954	0.850449	0.936361	0.955132	1.00045	0.971234	0.968592	1.06295	-0.33977	-0.387175	-0.209092	-0.556053	0.915091	-0.842766	-0.0508838	0.325585
5169	NM_005021	ENPP3	0.902528	0.901545	0.959264	0.961126	1.0377	1.05888	0.937553	1.3313	-0.534145	-0.596874	-0.539168	-0.642769	0.920291	0.668433	-0.198081	0.215652
22875	NM_014936	ENPP4	0.734349	0.716355	0.878161	0.856669	0.970185	0.827187	1.01482	0.904605	-0.0559905	-0.0778263	-0.0258194	-0.0749427	-0.547123	-0.101152	0.449435	-0.397455
59084	NM_021572	ENPP5	0.748995	0.727697	0.856743	0.913444	1.0844	0.896435	0.982044	1.06919	-0.11378	-0.135373	-0.0569626	-0.372079	0.456826	-0.391566	-0.537576	0.713373
133121	NM_153343	ENPP6	1.43769	1.49779	1.23761	1.27706	1.05838	1.34654	0.962152	1.23119	0.0152675	0.0178441	0.00363626	0.00573434	0.21169	0.00667063	-0.0166799	0.0109887
339221	NM_178543	ENPP7	0.85958	0.829689	0.935363	0.927278	0.973501	0.867802	1.07395	0.809021	-0.121794	-0.107088	-0.501872	-0.310765	-0.924618	-0.160654	0.139206	-0.289554
2041	NM_005232	EPHA1	1.38853	1.46999	1.07353	1.25082	1.15047	1.22918	0.982228	1.11814	0.0881482	0.0685906	0.232785	0.0695495	0.0461859	0.100727	-0.369513	0.244301
1969	NM_004431	EPHA2	0.935325	0.955283	0.949087	0.932489	0.979351	0.981973	0.980752	1.09602	-0.338814	-0.49011	-0.215522	-0.2574	-0.488882	-0.694609	-0.116141	0.167325
2042	NM_005233	EPHA3	1.04291	1.05972	1.00751	1.01988	1.03925	1.02427	0.989017	1.09366	0.78116	0.733753	0.905398	0.812029	0.179157	0.735943	-0.460991	0.280671
2043	NM_004438	EPHA4	0.885023	0.866023	0.942641	0.959399	1.06101	0.936917	1.00022	1.04946	-0.324151	-0.310512	-0.428597	-0.416894	0.790005	-0.340023	0.829057	0.901213
2044	NM_004439	EPHA5	1.31644	1.3888	1.10628	1.10768	1.02427	1.21833	0.980451	1.18243	0.0984153	0.0783666	0.16082	0.287606	0.435834	0.101934	-0.222874	0.103623
2045	NM_004440	EPHA7	1.2176	1.24923	1.11463	1.09204	0.988326	1.13513	0.990549	1.09901	0.129077	0.1264	0.0578011	0.237302	-0.902148	0.0934743	-0.551609	0.295009
2046	NM_020526	EPHA8	1.0539	1.06915	1.03965	0.967663	0.938328	0.984041	1.02196	0.953863	0.718134	0.687452	0.342942	-0.582347	-0.128434	-0.757565	0.0894193	-0.400964
2047	NM_004441	EPHB1	0.877147	0.871307	0.951491	0.919739	0.986797	0.929083	0.997972	1.01893	-0.271495	-0.300374	-0.379497	-0.205364	-0.496361	-0.365898	-0.924958	0.744828
2048	NM_004442	EPHB2	1.01939	1.02595	1.00755	0.982967	0.982078	1.02411	0.993282	1.08528	0.863998	0.843918	0.844496	-0.801404	-0.412105	0.762997	-0.857264	0.4994
2049	NM_004443	EPHB3	0.716989	0.692686	0.840285	0.84733	1.00557	0.895592	0.964016	1.17006	-0.0147988	-0.0165007	-0.00309125	-0.0442455	0.753496	-0.162946	-0.0287038	0.0382182
2050	NM_004444	EPHB4	1.0624	1.0824	1.03887	0.98602	0.943075	1.03585	1.00663	1.0648	0.583262	0.529488	0.470596	-0.84703	-0.0355422	0.573209	0.459085	0.431201
2051	NM_004445	EPHB6	1.09603	1.12248	1.06962	0.95945	0.921575	1.01671	0.998784	1.00943	0.506937	0.474404	0.213872	-0.652513	-0.108767	0.841394	-0.819834	0.722648
7957	NM_005670	EPM2A	0.849294	0.812975	0.951205	0.975888	1.0399	0.935094	1.00567	0.981857	-0.265578	-0.238106	-0.309831	-0.767574	0.342085	-0.5216	0.746142	-0.960246
2059	NM_004447	EPS8	0.762777	0.726784	0.915898	0.753861	0.827968	0.754748	1.07513	0.689869	-0.248439	-0.257351	-0.149823	-0.17609	-0.206116	-0.13856	0.0248047	-0.0479847
2064	NM_004448	ERBB2	1.0905	1.10086	1.03187	1.03558	1.0214	1.09193	0.973231	1.14887	0.830943	0.86142	0.887457	0.830078	0.517285	0.556504	-0.0861563	0.0813354
2065	NM_001982	ERBB3	1.01476	1.01591	1.00104	1.07533	1.08723	1.07639	0.96534	1.16581	0.847007	0.847308	0.957276	0.188889	0.105018	0.171121	-0.0252855	0.0629263
2066	NM_005235	ERBB4	1.26437	1.31495	1.04485	1.18778	1.13477	1.16846	0.962917	1.13512	0.00218711	0.00083942	0.2122	0.00385219	0.0286396	0.00106133	-0.0234107	0.095911	increased directional cell migration
225689	NM_139021	ERK8	0.92068	0.917521	0.912721	0.996709	1.09542	1.00074	0.964622	1.16775	-0.337886	-0.343744	-0.161656	-0.826525	0.0686373	0.82335	-0.0502813	0.131173
2081	NM_001433	ERN1	0.71101	0.690189	0.868539	0.805403	0.941581	0.802788	1.00864	0.949684	-0.00011245	-0.00011467	-0.00299822	-0.0016357	-0.325667	-6.12079e-05	0.383551	-0.359405	impaired cell migration
2122	NM_005241	EVI1	1.09514	1.10835	0.999746	1.10345	1.11248	1.1465	0.959183	1.24403	0.444746	0.478648	-0.960275	0.0497426	0.0349941	0.0654049	-0.0122955	0.0449044
51466	NM_016337	EVL	1.34076	1.3763	1.20741	1.16795	0.979382	1.29724	0.961361	1.20709	0.0120466	0.0117481	0.00712852	0.0118605	-0.645607	0.00240344	-0.00724265	0.0163251
5394	NM_002685	EXOSC10	0.725596	0.659324	0.897939	0.760076	0.840598	0.793143	1.05579	0.866028	-0.0144721	-0.00976973	-0.030595	-0.0108431	-0.0222527	-0.0190225	0.00612027	-0.0344687
10160	NM_001001715	FARP1	0.677007	0.635846	0.785447	0.763572	0.956586	0.779676	1.02239	0.945876	-0.0731737	-0.0831296	-0.0191874	-0.0832429	-0.604831	-0.2139	0.844091	-0.573704
9855	NM_014808	FARP2	1.24347	1.26557	1.16605	1.03574	0.895715	1.04017	1.04822	0.838907	0.00448539	0.00521814	0.00691864	0.472195	-0.0921527	0.347307	0.00447868	-0.0118095
10922	NM_006712	FASTK	0.86629	0.855717	0.978053	0.824086	0.876521	0.875531	1.0266	0.990674	-0.0184323	-0.0282702	-0.603214	-0.000247477	-0.0364936	-0.00858115	0.0320171	-0.737152
54751	NM_001024215	FBLP-1	0.915052	0.878852	0.964865	1.00741	1.06293	1.0738	0.962642	1.21029	-0.232217	-0.198702	-0.0916046	0.835847	0.17942	0.0892383	-0.00862419	0.0311106
2203	NM_000507	FBP1	0.964752	0.947551	1.00306	0.995281	1.00305	1.04386	0.965582	1.14776	-0.866985	-0.823966	0.952346	-0.967341	0.91081	0.611231	-0.0354798	0.0685147
8789	NM_003837	FBP2	0.88399	0.864074	0.936537	1.08028	1.18651	0.994807	0.978474	1.05401	-0.426246	-0.43402	-0.211689	0.338625	0.00964136	-0.967656	-0.213314	0.393547
2241	NM_005246	FER	0.673722	0.64228	0.829122	0.776178	0.944623	0.783184	1.00669	0.975461	-0.00188692	-0.00220313	-0.00172646	-0.0102813	-0.404279	-0.00104476	0.801324	-0.828682
2242	NM_002005	FES	1.15422	1.17265	1.03139	1.07986	1.04918	1.10338	0.969686	1.15584	0.160207	0.144787	0.481855	0.289138	0.318825	0.112537	-0.0112023	0.0231869
2245	NM_004463	FGD1	1.0721	1.08474	1.03638	1.03835	1.02354	1.05913	0.995503	1.0016	0.169563	0.157249	0.3165	0.318995	0.514813	0.103103	-0.633986	0.978697
221472	NM_173558	FGD2	0.792371	0.764231	0.918512	0.832941	0.88701	0.842299	1.00671	0.853704	-0.135376	-0.145885	-0.146901	-0.064282	-0.102004	-0.0113511	0.496718	-0.116692
89846	NM_033086	FGD3	0.929208	0.898504	1.02254	0.900322	0.874297	0.993781	0.997882	1.03862	-0.398814	-0.311735	0.562778	-0.216167	-0.036567	-0.865253	-0.91938	0.603711
2260	NM_000604	FGFR1	1.20571	1.23907	1.00892	1.16643	1.14301	1.16709	0.950441	1.23689	0.0331163	0.026668	0.75758	0.0273402	0.0725861	0.0188083	-0.00118594	0.00699869
2263	NM_000141	FGFR2	1.45151	1.50723	1.22392	1.20662	1.05835	1.21987	1.00034	1.09318	0.00199154	0.002153	0.00309814	0.00218855	0.576478	0.00176699	0.897167	0.740656
2261	NM_000142	FGFR3	0.921252	0.918868	0.943526	0.963891	1.0354	0.980517	0.971234	1.10571	-0.0582576	-0.0753195	-0.164418	-0.229076	0.472587	-0.603411	-0.0276523	0.234697
2264	NM_002011	FGFR4	0.953286	0.939099	0.952055	1.03732	1.09349	1.06761	0.955774	1.22345	-0.518369	-0.462143	-0.401706	0.848597	0.257175	0.684593	-0.100086	0.147409
2268	NM_005248	FGR	0.882347	0.860072	0.928652	0.909796	0.992189	0.943903	0.97685	1.10276	-0.0804937	-0.0639405	-0.0724938	-0.0727981	-0.980975	-0.342793	-0.260513	0.290819
2272	NM_002012	FHIT	1.33695	1.38575	1.10158	1.26498	1.13701	1.2612	0.967611	1.16575	0.0734482	0.0761868	0.123616	0.0275329	0.0253621	0.0270782	-0.0696318	0.0441806
2274	NM_001450	FHL2	1.02785	1.07493	0.995308	0.99356	1.11267	1.12155	0.940742	1.35852	0.862339	0.673519	-0.848981	-0.89245	0.075916	0.094275	-0.0155021	0.00551202
29109	NM_013241	FHOD1	0.694286	0.625347	0.852756	0.85162	1.01891	0.88703	0.984144	1.06567	-0.00026935	-0.000408419	-9.04291e-07	-0.00241129	0.538316	-0.00276412	-0.152423	0.325092	impaired cell migration	1 / 4; D-013709-04
80206	NM_025135	FHOD3	1.09799	1.10443	1.06947	1.06623	1.0336	1.06077	0.985556	0.988861	0.381767	0.436791	0.192973	0.403072	0.659265	0.237065	-0.210757	-0.73783
2277	NM_004469	FIGF	0.961868	1.00915	1.00111	0.952374	1.01348	1.11383	0.950547	1.34411	-0.907517	0.766193	0.950059	-0.548689	0.815703	0.320574	-0.142808	0.122595
27145	NM_015687	FILIP1	0.777645	0.726854	0.938648	0.788939	0.849361	0.871821	1.0078	0.959514	-0.00481842	-0.00659682	-0.00108118	-0.000282132	-0.000178877	-0.00256302	0.338528	-0.446926	impaired cell migration	2 / 4; D-013875-02, D-103875-04
55681	NM_017988	FLJ10074	0.855058	0.843705	0.928223	0.92611	1.00916	0.915389	0.994667	1.00078	-0.127064	-0.1304	-0.144554	-0.259764	0.96978	-0.188823	-0.6518	0.800568
55224	NM_018208	FLJ10761	0.655316	0.621642	0.774296	0.858145	1.11897	0.873796	0.960581	1.23336	-0.0118167	-0.0209289	-0.000360845	-0.207135	0.298118	-0.329591	-0.557048	0.542913	impaired cell migration	3 / 4; D-005078-01, D-005078-02, D005078-04
55750	NM_018238	FLJ10842	0.726515	0.69421	0.84121	0.835956	0.983501	0.869284	0.975435	1.10937	-7.6184e-05	-6.019e-05	-0.00121235	-0.000577963	-0.649372	-4.81502e-05	-0.0355208	0.0715329	impaired cell migration	2 / 4; D-007256-01, D-007256-04
64799	NM_022784	FLJ12476	0.704335	0.670966	0.852583	0.798378	0.945706	0.7849	1.01189	0.934628	-0.00126514	-0.00102104	-0.00344772	-0.00918939	-0.281424	-0.00140579	0.293728	-0.226312
65220	NM_023018	FLJ13052	0.847904	0.83445	0.881723	0.907026	1.01713	0.91335	0.990853	1.05337	-0.146066	-0.142533	-0.0345219	-0.237652	0.861282	-0.194752	-0.27265	0.386277
54986	NM_017886	FLJ20574	0.69056	0.648203	0.842277	0.81084	0.983852	0.819366	0.997713	0.992236	-0.000465425	-0.000358251	-0.00159883	-0.00912723	-0.77792	-0.00597899	-0.766272	-0.984612	impaired cell migration
64423	NM_001031714	FLJ22056	1.14174	1.22055	1.02215	1.10118	1.10351	1.15316	0.96492	1.13417	0.332259	0.213255	0.734477	0.245942	0.200827	0.0280191	-0.0108348	0.0400036
80122	NM_025052	FLJ23074	0.874346	0.86156	0.923302	0.952536	1.07773	0.927663	0.990738	1.02225	-0.273961	-0.304401	-0.204901	-0.469349	0.145752	-0.202194	-0.310472	0.866046
84197	NM_032237	FLJ23356	0.98823	0.984482	0.95904	1.09217	1.12598	1.10948	0.940651	1.2642	-0.800853	-0.769444	-0.577485	0.529492	0.0999526	0.482756	-0.00443187	0.0200508
92370	NM_152282	FLJ23751	0.834161	0.802842	0.94372	0.920801	0.974639	0.941382	0.986719	1.04929	-0.226551	-0.217392	-0.28672	-0.273666	-0.635155	-0.5498	-0.324693	0.397962
124923	NM_144610	FLJ25006	0.672746	0.639708	0.872326	0.730959	0.856717	0.754854	1.02748	0.893883	-0.000249927	-0.000299547	-0.0247213	-7.6154e-05	-0.00775717	-0.000660754	0.0198753	-0.0573219	impaired cell migration with increased protrusive activity
153830	NM_144726	FLJ31951	0.814436	0.775607	0.911367	0.930922	1.02823	0.89299	1.0024	0.943203	-0.222025	-0.217875	-0.146964	-0.430522	0.777598	-0.148084	0.940485	-0.7804
132160	NM_144641	FLJ32332	0.999057	0.985026	1.01927	1.02449	1.0294	1.0309	0.998891	1.00768	-0.844606	-0.916271	0.600871	0.733729	0.701584	0.631847	-0.83099	0.943473
152110	NM_152534	FLJ32685	0.873868	0.865033	0.891479	1.04394	1.17298	1.02905	0.935593	1.26002	-0.0103174	-0.0135544	-0.0135221	0.217911	0.00515265	0.38718	-0.000529509	0.00148445
197259	NM_152649	FLJ34389	1.04606	1.04918	0.97309	1.0239	1.06503	1.05013	0.967576	1.13778	0.378178	0.37274	-0.538569	0.695222	0.396174	0.442206	-0.136736	0.134049
348825	XM_496631	FLJ35107	0.785873	0.739473	0.899552	0.856045	0.972926	0.881697	1.01472	1.01632	-0.0567796	-0.0490477	-0.0681467	-0.0289793	-0.471622	-0.105304	0.235825	0.790013
147699	NM_178494	FLJ40125	0.896126	0.874018	0.964812	0.920707	0.959141	0.940687	0.989265	1.05206	-0.530726	-0.51651	-0.60965	-0.323495	-0.484809	-0.593228	-0.539497	0.479572
2316	NM_001456	FLNA	0.979786	1.02182	1.02074	0.995131	1.06821	1.17191	0.926771	1.48086	-0.790512	0.566888	0.629585	-0.832666	0.828013	0.0204004	-0.016063	0.00712676
2317	NM_001457	FLNB	0.873134	0.881088	0.982558	0.872985	0.926478	0.960523	0.999869	1.06778	-0.335112	-0.510594	-0.74362	-0.151299	-0.226967	-0.565227	-0.899705	0.706076
2318	NM_001458	FLNC	0.997544	1.02019	1.03615	0.961299	0.949544	1.06668	0.971691	1.18263	-0.809235	0.693135	0.641762	-0.865561	-0.716864	0.285215	-0.162942	0.0581625
2321	NM_002019	FLT1	0.845564	0.832579	0.873608	1.00538	1.16932	0.912685	0.994605	0.985328	-0.000830753	-0.000577514	-0.00522479	0.577584	0.00858293	-0.000188402	-0.515522	-0.736508	impaired cell migration
2322	NM_004119	FLT3	1.00009	0.997808	0.987592	1.05326	1.08431	1.0191	0.98202	1.0541	0.859673	-0.88051	-0.782498	0.203676	0.114619	0.55588	-0.25783	0.443601
2324	NM_002020	FLT4	0.631183	0.586067	0.784408	0.787146	1.01066	0.772774	0.984564	1.02887	-2.46682e-05	-2.98024e-05	-0.000239012	-8.12545e-05	0.756593	-0.000367727	-0.22456	0.574162	impaired cell migration with increased protrusive activity	2 / 4; D-00318-07, D-003138-08
342184	NM_001103184	FMN	0.854926	0.816843	0.97682	0.834129	0.843403	0.83898	1.03965	0.78802	-0.321929	-0.291878	-0.751822	-0.0449902	-0.0138964	-0.00811994	0.00416236	-0.0154933
56776	NM_020066	FMN2	0.95135	0.931928	1.00338	0.897267	0.908075	0.974455	0.998627	1.03528	-0.516343	-0.483439	0.845358	-0.0254775	-0.00558903	-0.427651	-0.887437	0.677487
64122	NM_022158	FN3K	0.701285	0.666084	0.80506	0.863173	1.06873	0.835299	0.984753	1.01646	-0.0136855	-0.0130206	-0.00613483	-0.0681774	0.408339	-0.0332735	-0.308661	0.963188
79672	NM_024619	FN3KRP	0.783029	0.759615	0.881278	0.866342	0.999649	0.86546	0.994484	1.02582	-0.0574333	-0.0564131	-0.094004	-0.0593513	-0.962059	-0.0933181	-0.614998	0.676863
2475	NM_004958	FRAP1	0.588226	0.547191	0.756176	0.731017	0.980868	0.732606	1.00335	0.999204	-0.00370917	-0.00404309	-0.00391862	-0.000665433	-0.652824	-0.00199883	0.600073	-0.789402
2395	NM_000144	FRDA	0.909956	0.89882	0.937192	0.945567	0.990844	0.947459	0.99618	1.0287	-0.384579	-0.367284	-0.273158	-0.465252	-0.824718	-0.453906	-0.796516	0.857195
2444	NM_002031	FRK	0.964382	0.969849	0.956696	0.921971	0.978075	0.952826	0.987601	1.08262	-0.507922	-0.615818	-0.341548	-0.132977	-0.768807	-0.381974	-0.436637	0.273141
23150	NM_015123	FRMD4B	1.29973	1.34459	1.14167	1.19599	1.04448	1.25346	0.949854	1.16978	0.00433215	0.00422894	0.0226284	0.00699207	0.198833	0.00253769	-0.00155945	0.0212587
143162	NM_152428	FRMPD2	0.67975	0.653761	0.850804	0.847395	0.992581	0.880887	0.968021	1.15986	-0.0360556	-0.0477694	-0.0127233	-0.159485	-0.825388	-0.294161	-0.250125	0.351492
6624	NM_003088	FSCN1	1.07036	1.04044	1.07741	1.12882	1.06962	1.2233	0.920879	1.39902	0.476439	0.635682	0.0681828	0.197007	0.415913	0.052689	-0.00662065	0.020895
25794	NM_012418	FSCN2	1.02702	0.983255	1.00227	1.08425	1.12228	1.16197	0.951843	1.28993	0.77373	-0.883643	0.969137	0.15321	0.00777079	0.0046777	-0.00117432	0.00520731
29999	NM_020369	FSCN3	0.887364	0.875502	0.960449	0.969472	1.02393	0.987147	0.984912	1.03339	-0.0745306	-0.0779435	-0.323272	-0.551944	0.495911	-0.721113	-0.0739012	0.485987
197258	NM_145059	FUK	0.701648	0.66543	0.841288	0.844664	1.01787	0.838112	0.981633	1.03868	-0.000242978	-0.00024095	-0.00205957	-0.0114848	0.728342	-0.00512657	-0.0684706	0.451851	impaired cell migration
2533	NM_001465	FYB	0.767125	0.734068	0.854415	0.89022	1.0406	0.855979	1.00421	0.962764	-0.00708983	-0.00747871	-0.00511457	-0.037461	0.327069	-0.0249098	0.879298	-0.759906
2534	NM_153048	FYN	1.03046	1.04478	1.00936	1.01072	0.99715	1.04177	0.987227	1.06334	0.598794	0.587498	0.781847	0.390811	-0.285747	0.343043	-0.266189	0.16625
9908	NM_012297	G3BP2	0.623112	0.569844	0.829362	0.74959	0.914659	0.713462	1.05274	0.788854	-0.0250796	-0.0327359	-0.037809	-0.0543364	-0.291235	-0.0880146	0.333344	-0.489099
2549	NM_002039	GAB1	0.980325	1.00566	1.06864	0.854058	0.801625	0.9916	1.00625	1.04316	-0.957055	0.850273	0.237046	-0.147188	-0.0172565	-0.9948	0.873199	0.614033
4616	NM_015675	GADD45B	0.934168	0.936577	0.987521	0.951187	0.949637	1.03689	0.963873	1.13942	-0.962446	-0.758411	-0.967714	-0.895834	-0.662535	0.376731	-0.0381597	0.133517
2580	NM_005255	GAK	0.957433	0.951202	0.998362	0.935144	0.944579	0.930285	1.03124	0.906079	-0.333654	-0.300913	-0.968419	-0.140749	-0.291436	-0.0982022	0.0229177	-0.112692
2584	NM_000154	GALK1	0.947366	0.934187	0.96352	0.960966	1.0116	0.954297	0.990514	1.02853	-0.272031	-0.210356	-0.319804	-0.416226	0.784095	-0.174617	-0.242503	0.590421
2585	NM_002044	GALK2	0.918369	0.910703	0.980782	0.910139	0.942137	0.995844	0.983453	1.16147	-0.613955	-0.62614	-0.788644	-0.319335	-0.433781	-0.995477	-0.429079	0.204851
2596	NM_002045	GAP43	0.745678	0.717881	0.848413	0.891869	1.03978	0.898066	0.970158	1.12144	-0.000186943	-0.000176997	-0.00186841	-0.000706303	0.303341	-0.0002513	-0.011963	0.0532637	impaired cell migration
2645	NM_000162	GCK	0.85535	0.823678	0.898019	0.946176	1.0712	0.9786	0.966135	1.1603	-0.397909	-0.356945	-0.157469	-0.604912	0.218779	-0.89679	-0.0588761	0.137981
2664	NM_001493	GDI1	0.885642	0.891415	0.93372	0.936455	1.06076	0.989384	0.987327	1.14656	-0.313635	-0.420716	-0.155298	-0.473923	0.574845	-0.711164	-0.621169	0.477991
2665	NM_001494	GDI2	0.95623	0.964459	1.01005	0.856566	0.871243	0.920755	1.02406	0.941992	-0.629378	-0.760417	0.948638	-0.0717262	-0.0679471	-0.298505	0.310488	-0.574418
115557	NM_001111270	GEFT	0.879361	0.862593	0.938511	0.912231	0.943321	0.921792	1.00995	0.941664	-0.358785	-0.353856	-0.285514	-0.288243	-0.354796	-0.221185	0.46313	-0.691925
2675	NM_001495	GFRA2	0.758068	0.738155	0.862436	0.820061	0.970556	0.810732	1.00894	0.97438	-0.000414954	-0.000250832	-0.0229404	-0.000153138	-0.565398	-4.15215e-05	0.528451	-0.462693	impaired cell migration
10755	NM_202494	GIPC1	1.04527	1.03476	1.01854	1.03319	1.066	0.996859	1.02713	0.974335	0.671079	0.698738	0.74447	0.723428	0.638671	-0.84388	0.978354	-0.392565
28964	NM_014030	GIT1	0.955911	0.91322	0.938783	1.10933	1.23802	1.11443	0.95369	1.2494	-0.640613	-0.476426	-0.0232216	0.0557669	6.35499e-05	0.0420386	-0.00437649	0.0123485	increased directional cell migration	1 / 4; D-020565-03
9815	NM_014776	GIT2	0.6306	0.561649	0.833834	0.737745	0.876395	0.726192	1.04912	0.803331	-0.0264743	-0.026742	-0.0413231	-0.0429033	-0.112108	-0.105362	0.41474	-0.578592
2697	NM_000165	GJA1	1.33525	1.36574	1.16031	1.09853	0.962815	1.17988	0.994904	1.08289	0.00415547	0.00493848	0.0139935	0.070631	-0.41488	0.0073471	-0.691664	0.320033
2702	NM_181703	GJA5	1.31782	1.42059	1.04901	1.3993	1.50932	1.3899	0.929085	1.43928	0.025563	0.0211108	0.322187	0.00848954	0.00834632	0.000642354	-0.000208817	0.000755254	increased directional cell migration
2705	NM_001097642	GJB1	0.9032	0.941375	0.987478	0.859828	0.872684	0.986795	0.983866	1.10282	-0.583438	-0.883765	-0.77112	-0.112494	-0.0745546	-0.926822	-0.217196	0.0843043
2706	NM_004004	GJB2	0.965345	0.991742	0.992747	0.931404	1.04514	1.07019	0.965519	1.32155	-0.755081	-0.926512	-0.85974	-0.371559	0.644322	0.539997	-0.136917	0.0490154
2710	NM_000167	GK	0.858401	0.838391	0.906612	0.899049	1.0086	0.89585	1.00175	1.01063	-0.046923	-0.05117	-0.0200091	-0.0139884	0.746842	-0.0096738	0.76692	0.810595
2712	NM_033214	GK2	1.18656	1.21975	1.05563	1.03421	0.991794	1.0988	0.978309	1.14185	0.103057	0.0906563	0.42995	0.582652	-0.87505	0.130224	-0.149684	0.113842
2764	NM_004124	GMFB	0.914318	0.907267	0.931757	0.981221	1.04389	0.979636	0.990198	1.07391	-0.325035	-0.317671	-0.209276	-0.644467	0.481799	-0.605994	-0.481675	0.548478
9535	NM_004877	GMFG	0.954158	0.950102	0.943663	0.977748	1.04425	0.975803	0.996806	1.02864	-0.415518	-0.412736	-0.156447	-0.444976	0.338529	-0.416984	-0.797519	0.706603
10672	NM_006572	GNA13	0.96814	0.925082	0.963038	1.11997	1.19615	1.0871	0.963606	1.19692	-0.988413	-0.908486	-0.693667	0.326003	0.0567698	0.476969	-0.0539567	0.0442981
10399	NM_006098	GNB2L1	0.686941	0.627881	0.829557	0.811678	0.98624	0.866488	0.995505	1.1153	-0.0675842	-0.0708821	-0.0388247	-0.15989	-0.921014	-0.522783	-0.241291	0.0985709
10020	NM_005476	GNE	0.999386	1.00701	0.929488	1.08427	1.17346	1.04372	0.953892	1.15632	-0.775394	0.82958	-0.161558	0.188892	0.0144955	0.318133	-0.0253617	0.0656355
2817	NM_002081	GPC1	0.921708	0.9573	0.934998	0.987622	1.09422	1.13895	0.919936	1.55548	-0.52777	-0.763467	-0.243666	-0.989936	0.105386	0.112882	-0.000446815	7.00868e-05	increased directional cell migration	1 / 4; D-004303-02
10082	NM_005708	GPC6	0.627302	0.576894	0.779778	0.794289	1.01956	0.803107	0.99982	1.02254	-0.0268817	-0.0359664	-0.00975743	-0.117482	0.712907	-0.277582	-0.290801	0.192276
2852	NM_001098201	GPR30	0.922766	0.894646	0.92532	1.0088	1.0921	1.08289	0.958267	1.26076	-0.454347	-0.416054	-0.114746	0.840529	0.243641	0.201388	-0.0225296	0.00485527
2853	NM_005299	GPR31	1.14416	1.18921	1.03544	1.08536	1.08251	1.17468	0.974882	1.33047	0.198775	0.196919	0.416764	0.267929	0.427821	0.0550145	-0.161258	0.0259155
2885	NM_002086	GRB2	0.862223	0.81318	0.926502	0.879514	0.943315	0.911859	1.01821	1.00343	-0.193183	-0.147706	-0.120389	-0.122844	-0.362144	-0.19486	0.167186	0.962169
2886	NM_001030002	GRB7	0.917785	0.882999	0.920573	0.985212	1.03986	1.01088	0.975434	1.14865	-0.357446	-0.287118	-0.107267	-0.757398	0.490346	0.834487	-0.0845663	0.052656
6011	NM_002929	GRK1	0.73397	0.69053	0.865756	0.825559	0.955139	0.880446	1.0167	1.07158	-0.0403581	-0.0308417	-0.0117721	-0.0484574	-0.524094	-0.108421	0.423096	0.479087
2868	NM_005307	GRK4	0.596965	0.54434	0.791012	0.752233	0.945793	0.782016	0.991347	1.05883	-0.000383594	-0.000479873	-0.000953552	-1.08e-05	-0.337241	-0.000139187	-0.629864	0.49812	impaired cell migration with increased protrusive activity	2 / 4; D-004625-02, D-004625-04
2869	NM_005308	GRK5	1.08261	1.10428	1.00595	1.08497	1.10109	1.0422	0.990605	1.01908	0.422357	0.353449	0.851621	0.417294	0.269632	0.596034	-0.598067	0.98253
2870	NM_002082	GRK6	0.962364	0.960411	0.964377	0.9249	0.964852	0.970798	0.996786	1.04596	-0.527279	-0.515097	-0.510259	-0.125901	-0.487304	-0.528787	-0.787997	0.633623
131890	NM_139209	GRK7	0.784037	0.753546	0.889347	0.837262	0.93611	0.840276	1.02131	0.944367	-0.0172106	-0.015435	-0.0319346	-0.00656628	-0.194535	-0.00829199	0.0481309	-0.305096
2909	NM_004491	GRLF1	0.942979	0.928283	1.00317	0.916866	0.923944	0.968963	1.01096	0.985667	-0.436357	-0.393899	0.876646	-0.100496	-0.0643087	-0.375333	0.255801	-0.748052
83903	NM_031965	GSG2	0.783123	0.754879	0.878235	0.878589	1.03423	0.914573	0.969139	1.15591	-0.00281353	-0.00343985	-0.00489379	-0.0383131	0.660958	-0.0994967	-0.0532007	0.108012
2931	NM_019884	GSK3A	0.727511	0.699294	0.849954	0.841017	0.999971	0.83622	0.996481	0.98291	-0.00154667	-0.00127335	-0.00400567	-0.0060134	-0.939653	-0.00360886	-0.673977	-0.846467
2932	NM_002093	GSK3B	0.756881	0.729778	0.878918	0.811303	0.940279	0.839097	0.994015	1.00292	-0.000382053	-0.000481972	-0.00292207	-0.000241695	-0.220589	-0.000923403	-0.623921	0.863263	impaired cell migration
2934	NM_198252	GSN	1.09382	1.09624	1.04831	1.04832	1.00432	1.12697	0.968363	1.15765	0.821149	0.968948	0.623595	0.686561	0.818633	0.186586	-0.060964	0.0281727
2944	NM_146421	GSTM1	0.978926	0.998149	0.991632	1.05823	1.14791	1.12846	0.923701	1.4427	-0.903126	-0.959566	-0.853555	0.390466	0.0827781	0.0869018	-0.000700963	0.000494918	increased directional cell migration
2965	NM_005316	GTF2H1	0.760084	0.731757	0.864283	0.903855	1.06423	0.908946	0.965774	1.11673	-0.000226306	-0.00015784	-0.0111996	-0.0151179	0.28173	-0.000389328	-0.0541132	0.116127	impaired cell migration
2984	NM_004963	GUCY2C	0.802276	0.782997	0.901004	0.87941	0.997967	0.854066	1.01672	0.927876	-0.013646	-0.0115422	-0.0354582	-0.0028383	-0.986488	-0.00644915	0.129382	-0.178042
3000	NM_000180	GUCY2D	1.36508	1.41973	1.11292	1.20538	1.08473	1.17079	0.988839	1.05587	0.00178815	0.00190566	0.0326422	0.00181598	0.0932671	0.00265008	-0.360353	0.366355
2986	NM_001522	GUCY2F	1.41493	1.46728	1.14571	1.21815	1.04741	1.21212	0.990103	1.05787	0.000115318	0.000114192	0.00884785	0.000280889	0.282864	0.000528683	-0.36376	0.374326	increased cell migration and increased cell area
2987	NM_000858	GUK1	0.826175	0.790756	0.880164	0.936217	1.0528	0.972186	0.958436	1.19832	-0.0661506	-0.041808	-0.0444596	-0.301938	0.222998	-0.735696	-0.0550847	0.0605526
23526	NM_012292	HA-1	0.940535	0.906112	0.981886	0.992884	1.05217	1.03642	0.979695	1.13317	-0.433291	-0.348956	-0.299723	-0.85348	0.528169	0.43091	-0.16178	0.231916
115701	NM_052947	HAK	0.875214	0.856206	0.908139	0.975966	1.08444	0.970805	0.970073	1.14681	-0.184523	-0.176315	-0.106997	-0.525628	0.178359	-0.563012	-0.0658849	0.0464992
3055	NM_002110	HCK	0.757189	0.737396	0.844063	0.837804	1.00714	0.838327	0.984528	1.05002	-0.00734514	-0.00665643	-0.0172858	-0.00132875	0.950439	-0.00536501	-0.331273	0.596074
204851	NM_152696	HIPK1	0.850935	0.83851	0.908936	0.895551	1.0006	0.941987	0.970495	1.11975	-0.0146003	-0.0187742	-0.0223498	-0.00217654	0.944245	-0.158319	-0.0265866	0.106281
28996	NM_022740	HIPK2	0.745398	0.71798	0.81956	0.890895	1.09228	0.919797	0.951201	1.24992	-0.0681407	-0.0658624	-0.0125217	-0.290206	0.183486	-0.385306	-0.00411399	0.00805082
10114	NM_001048200	HIPK3	1.05521	1.06021	1.0079	1.03671	1.04315	1.06266	0.987387	1.10284	0.358654	0.35074	0.740241	0.246524	0.0453423	0.183865	-0.0482458	0.0285232
147746	NM_144685	HIPK4	0.934872	0.942653	0.909564	0.96962	1.08609	0.979808	0.964935	1.14777	-0.323322	-0.393949	-0.115425	-0.20402	0.0867413	-0.487969	-0.00232999	0.0167303
3098	NM_000188	HK1	0.759099	0.738611	0.884287	0.856754	0.995071	0.836619	0.997548	0.962862	-0.000177948	-0.000244026	-0.00810744	-0.0025489	-0.818875	-0.00165479	-0.955457	-0.42077	impaired cell migration
3099	NM_000189	HK2	0.801964	0.782232	0.891583	0.842741	0.985973	0.896264	0.983781	1.13247	-0.282572	-0.292328	-0.292321	-0.0742491	-0.761809	-0.291621	-0.143339	0.0785801
3101	NM_002115	HK3	0.56876	0.530933	0.735425	0.78078	1.05153	0.770113	0.984971	1.08758	-0.000119277	-0.000182446	-9.75541e-05	-0.000718849	0.284861	-0.000598197	-0.372893	0.377685	impaired cell migration with increased protrusive activity	1 / 4; D-006736-03
3265	NM_005343	HRAS	1.00852	1.03942	1.00894	1.02283	1.03875	1.14454	0.947736	1.38343	0.766674	0.609957	0.798021	0.752056	0.966633	0.0885387	-0.0154851	0.00070623	increased directional cell migration	0 / 4
27102	NM_014413	HRI	0.672112	0.646928	0.781969	0.79861	1.0275	0.852918	0.953402	1.28258	-0.0117195	-0.0179882	-0.0019462	-0.0237177	0.563932	-0.127502	-0.0968533	0.0452717
11078	NM_138632	HRIHFB2122	0.630202	0.562481	0.838535	0.734716	0.869513	0.75408	1.02088	0.905117	-0.0272072	-0.028329	-0.0469587	-0.0409962	-0.101058	-0.1545	0.784347	-0.708348
55561	XM_290516	HSMDPKIN	0.980958	0.987798	0.928612	0.963971	1.04201	1.01261	0.950899	1.20921	-0.941307	-0.991383	-0.458006	-0.729754	0.36622	0.826642	-0.00278431	0.00430087
3306	NM_021979	HSPA2	0.790541	0.783584	0.929323	0.876884	0.997665	1.00335	0.915103	1.41107	-0.113399	-0.160137	-0.210282	-0.126016	-0.948698	0.98118	-0.00812054	0.0185703
3315	NM_001540	HSPB1	0.981116	0.986751	0.950908	0.989401	1.00051	1.02848	0.989029	1.18155	-0.93898	-0.972004	-0.449266	-0.962146	0.973048	0.615417	-0.451119	0.0965021
26353	NM_014365	HSPB8	0.810938	0.792021	0.87446	0.867746	0.993476	0.867325	1.00388	0.995165	-0.00763628	-0.00882735	-0.00410231	-0.0132247	-0.899056	-0.0173294	0.663173	-0.768655
51496	NM_016396	HSPC129	0.894178	0.875541	1.01776	0.885996	0.866071	0.849372	1.06399	0.783952	-0.47963	-0.491938	0.653865	-0.105692	-0.00955025	-0.10006	0.00125552	-0.0128555
3339	NM_005529	HSPG2	0.82542	0.778952	0.902604	0.856318	0.927231	0.893784	1.00765	0.955346	-0.172293	-0.176783	-0.0502152	-0.135911	-0.514503	-0.152401	0.574714	-0.494637
30811	NM_014586	HUNK	0.607492	0.563606	0.794529	0.7294	0.95827	0.730086	1.00739	0.975815	-0.000420344	-0.000634958	-0.00275619	-0.000360786	-0.459677	-0.000992756	0.631125	-0.497827	impaired cell migration with increased protrusive activity
80316	NM_025210	I-4	0.979816	0.995577	1.02051	0.987128	0.988661	0.996018	1.00675	1.01403	-0.987568	-0.852353	0.605825	-0.903554	-0.759744	-0.961184	0.599872	0.96448
22858	NM_014920	ICK	0.85525	0.840088	0.994775	0.899836	0.91878	0.917629	1.04153	0.903732	-0.186713	-0.172963	-0.832437	-0.101671	-0.0134698	-0.2977	0.0310784	-0.228645
3476	NM_001551	IGBP1	1.53162	1.62064	1.18987	1.31245	1.14136	1.33597	0.962622	1.19487	0.0110012	0.0114588	0.0117446	0.00633275	0.0609054	0.0112511	-0.00834484	0.020299
3480	NM_000875	IGF1R	0.874335	0.856436	0.979727	1.01729	1.06885	1.04576	0.971844	1.15543	-0.173062	-0.147885	-0.441003	0.496023	0.155983	0.224331	-0.119106	0.0263322
9807	NM_153273	IHPK1	1.26638	1.29711	1.14438	1.17948	1.02545	1.23441	0.984214	1.1144	0.00485628	0.00539448	0.000263736	0.00249349	0.440374	0.00185261	-0.33156	0.0902674	increased directional cell migration
51447	NM_016291	IHPK2	0.729705	0.693677	0.922727	0.854059	0.94045	0.850006	1.02859	0.923629	-0.00459948	-0.00374587	-0.0230807	-0.00735984	-0.255434	-0.00771875	0.0753825	-0.197921
117283	NM_054111	IHPK3	0.978699	0.968856	1.04996	0.974118	0.918673	0.993977	1.03089	0.910608	-0.765511	-0.691089	0.126906	-0.614892	-0.0724308	-0.916935	0.0800758	-0.201479
8518	NM_003640	IKBKAP	0.873806	0.854856	0.976782	0.958823	0.97575	0.936938	1.02356	0.905532	-0.180478	-0.162315	-0.509529	-0.445719	-0.576051	-0.314609	0.178249	-0.167619
3551	XM_032491	IKBKB	0.650892	0.608665	0.861059	0.805457	0.938837	0.776367	1.04487	0.850261	-0.00246791	-0.00232388	-0.00625383	-0.00232819	-0.0487687	-0.00709136	0.0243709	-0.0566478
9641	NM_014002	IKBKE	1.35422	1.40316	1.2669	1.05355	0.844188	1.15896	1.03797	0.987045	0.0051634	0.00466664	6.35155e-06	0.179128	-0.00206507	0.0176995	0.15738	-0.886133	increased cell migration and increased cell area	3 / 4; D-003723-03, D-003723-06, D-003273-07
3558	NM_000586	IL2	0.90283	0.884551	1.01457	0.947753	0.949779	0.954781	1.0156	0.920751	-0.264731	-0.228574	0.733367	-0.416946	-0.352293	-0.537165	0.413278	-0.295857
11009	NM_181339	IL24	0.786316	0.742373	0.903328	0.873098	0.967476	0.816832	1.04473	0.819856	-0.253895	-0.270363	-0.24601	-0.378887	-0.726524	-0.328169	0.505879	-0.69154
3611	NM_001014794	ILK	1.00043	1.01079	1.04114	0.968886	0.988677	1.00964	1.00026	1.02913	0.620263	0.605112	0.212075	-0.826413	-0.983077	0.378043	0.53405	0.39079
80895	NM_030768	ILKAP	0.966457	0.953518	1.01473	1.02471	1.01619	0.988789	1.00454	0.969335	-0.287087	-0.297292	0.139063	0.0409861	0.0794048	-0.135129	0.127965	-0.11227
3612	NM_005536	IMPA1	1.07551	1.09564	1.0496	1.03693	0.975946	1.04739	1.01378	1.02907	0.526984	0.498542	0.288953	0.631688	-0.637991	0.582981	0.358136	0.788725
3613	NM_014214	IMPA2	0.843238	0.813238	0.924756	0.958705	1.02182	0.929084	0.991666	1.00007	-0.244387	-0.237069	-0.123598	-0.574769	0.633252	-0.453426	-0.535488	0.885748
253430	NM_152230	IMPK	1.08037	1.08448	1.07219	1.09358	1.06021	1.04863	1.02233	0.930912	0.584992	0.623562	0.301471	0.060643	0.160296	0.388744	0.173993	-0.272443
3628	NM_002194	INPP1	0.98763	0.985439	0.993305	1.02051	1.05599	0.990681	0.988466	1.01024	-0.936498	-0.948384	-0.890688	0.863774	0.135605	-0.963429	-0.46725	0.880107
8821	NM_003866	INPP4B	0.845355	0.841222	0.914722	0.949747	1.06903	0.980534	0.956541	1.19106	-0.287635	-0.359187	-0.148697	-0.539232	0.4302	-0.879442	-0.142727	0.13988
3633	NM_005540	INPP5B	0.71409	0.693493	0.846053	0.92992	1.09181	0.887982	0.966046	1.07163	-0.035344	-0.0488088	-0.00966927	-0.305354	0.0347521	-0.215475	-0.0724038	0.300587
3635	NM_005541	INPP5D	1.04492	1.04362	1.03343	1.03467	1.03532	1.05479	0.961942	1.18664	0.218024	0.208843	0.139673	0.328864	0.878486	0.240381	-0.406307	0.442009
3636	NM_001567	INPPL1	0.96914	0.953175	1.04281	0.897545	0.865094	0.931347	1.03805	0.894375	-0.694316	-0.592928	0.279227	-0.162024	-0.0353819	-0.278641	0.0318035	-0.152493
3643	NM_001079817	INSR	1.31008	1.36082	1.18362	1.11421	0.966517	1.16682	0.99153	1.0508	0.33831	0.357179	0.0968847	0.415479	-0.894814	0.556596	-0.912454	0.847114
3645	NM_014215	INSRR	0.732068	0.702237	0.913044	0.8516	0.974728	0.853781	1.01413	0.927967	-0.021698	-0.0217623	-0.0951624	-0.0635108	-0.705856	-0.0548504	0.427075	-0.282878
50640	NM_015723	IPLA2(GAMMA)	0.916147	0.849989	0.952996	1.02587	1.12462	1.06633	0.963626	1.2215	-0.235534	-0.114626	-0.0099409	0.565216	0.016125	0.0777674	-0.00856952	0.0274236
8826	NM_003870	IQGAP1	1.0368	1.01368	1.05155	1.03077	1.00721	1.13578	0.954336	1.29489	0.300824	0.347435	0.155983	0.579474	0.714254	0.284358	-0.0391002	0.0363092
10788	NM_006633	IQGAP2	0.878742	0.847479	0.939414	0.894429	0.913255	0.865797	1.04525	0.882838	-0.565329	-0.576788	-0.477988	-0.475366	-0.27294	-0.514465	0.506025	-0.852941
3654	NM_001569	IRAK1	0.722789	0.692816	0.890633	0.813482	0.918525	0.780515	1.05111	0.808982	-0.0276984	-0.0269547	-0.0530496	-0.0110919	-0.03459	-0.00857558	0.00996691	-0.00545337
3656	NM_001570	IRAK2	0.545573	0.492335	0.802616	0.727091	0.924883	0.720527	1.03831	0.866534	-0.000280662	-0.000266575	-0.00215453	-0.000106147	-0.0624214	-0.000180046	0.0342502	-0.0310312	impaired cell migration with increased protrusive activity
11213	NM_007199	IRAK3	0.581943	0.525641	0.867419	0.684587	0.813969	0.688568	1.07387	0.767828	-0.000169791	-0.000148263	-0.00128697	-3.82395e-06	-0.00386889	-4.50997e-05	0.00399826	-0.0100382	impaired cell migration with increased protrusive activity
3667	NM_005544	IRS1	0.786463	0.771553	0.854561	0.933684	1.07333	0.928386	0.977147	1.11005	-0.00115425	-0.00104511	-0.000481883	-0.0261907	0.90202	-0.0274856	-0.457829	0.399659	impaired cell migration
8660	NM_003749	IRS2	0.874033	0.828953	0.953912	1.00978	1.08273	0.976889	0.973345	1.0725	-0.38012	-0.29562	-0.272116	0.808653	0.435971	-0.934298	-0.248195	0.492946
8515	NM_003637	ITGA10	0.820096	0.760941	0.914118	0.941596	1.03638	0.901549	0.998523	0.948219	-0.178466	-0.117953	-0.0347315	-0.664408	0.625273	-0.392892	-0.975424	-0.68059
3673	NM_002203	ITGA2	1.00839	0.994819	1.04246	1.0049	0.92803	1.05659	0.977517	1.1585	0.950177	-0.994281	0.535875	0.944327	-0.408634	0.598709	-0.263579	0.20495
3674	NM_000419	ITGA2B	0.926259	0.933617	0.93726	0.986767	1.00501	1.02946	0.972706	1.14771	-0.74564	-0.922009	-0.196384	-0.91274	0.620805	0.555407	-0.0491934	0.0686885
3675	NM_002204	ITGA3	0.974155	0.985517	1.05704	0.892519	0.833815	0.964479	1.01374	0.944868	-0.940889	-0.836304	0.236583	-0.244918	-0.0235855	-0.745025	0.334335	-0.380314
3676	NM_000885	ITGA4	0.842862	0.821291	0.941349	0.882808	0.933698	0.902705	0.994818	1.00203	-0.16027	-0.219861	-0.22319	-0.107706	-0.356622	-0.119497	-0.807908	0.987791
3678	NM_002205	ITGA5	0.780559	0.767082	0.920846	0.827202	0.882025	0.909617	0.977215	1.07841	-0.207208	-0.366781	-0.148215	-0.199838	-0.292182	-0.481248	-0.192772	0.270608
3655	NM_001079818	ITGA6	0.860432	0.841318	0.930791	0.914332	0.997447	0.994618	0.983728	1.14247	-0.304035	-0.327034	-0.232669	-0.320832	-0.948577	-0.90155	-0.191557	0.101495
3679	NM_002206	ITGA7	1.02599	1.00986	0.938669	1.09178	1.19478	1.07559	0.971843	1.1868	0.937054	0.902709	-0.21355	0.477359	0.105366	0.413539	-0.132116	0.0620756
8516	NM_003638	ITGA8	1.03408	1.08028	1.00184	1.04206	1.05282	1.14308	0.928413	1.29282	0.753392	0.58633	0.942485	0.584927	0.481195	0.165658	-0.0121147	0.0471624
3680	NM_002207	ITGA9	1.31837	1.34632	1.11627	1.33097	1.2132	1.32109	0.944883	1.2341	0.000322615	0.000492488	0.00872109	0.00023913	0.00139449	3.72355e-05	-0.00104489	0.00387493	increased directional cell migration
3681	NM_005353	ITGAD	1.36088	1.46321	1.13763	1.29466	1.20427	1.48074	0.898262	1.651	0.0128043	0.0152741	0.0752455	0.00842167	0.113113	0.000243482	-0.000185409	0.00038569	increased directional cell migration
3682	NM_002208	ITGAE	1.00908	1.00765	1.02022	1.00816	0.973636	1.08614	0.989535	1.13996	0.592772	0.577784	0.638744	0.646485	-0.609561	0.155443	-0.406187	0.0544694
3683	NM_002209	ITGAL	0.888071	0.882819	0.944479	0.935648	1.09618	0.982912	0.978443	1.17441	-0.479168	-0.631653	-0.295015	-0.524905	0.398856	-0.915592	-0.296448	0.1808
3684	NM_000632	ITGAM	0.811545	0.787832	0.94237	0.89149	0.994087	0.9982	0.964465	1.25873	-0.287831	-0.342777	-0.462885	-0.258963	-0.673447	-0.984819	-0.123781	0.0933368
3685	NM_002210	ITGAV	1.18214	1.22635	1.06448	1.08233	1.0849	1.15729	0.974162	1.1659	0.169683	0.166764	0.328863	0.222583	0.28804	0.0474093	-0.0585793	0.0571578
3687	NM_000887	ITGAX	1.14687	1.1749	1.06157	1.09018	1.02228	1.18927	0.962227	1.23674	0.424458	0.48839	0.397313	0.465251	0.905601	0.183691	-0.145632	0.0883505
3688	NM_002211	ITGB1	0.971513	0.969356	0.933092	0.779533	0.836414	0.862221	1.01429	0.966545	-0.54607	-0.535455	-0.299389	-0.0188783	-0.0326639	-0.143346	0.519929	-0.745768
9270	NM_022334	ITGB1BP1	1.10518	1.10179	1.02394	1.10537	1.10593	1.15174	0.938652	1.28529	0.828403	0.872335	0.656093	0.550451	0.997768	0.835457	-0.0344373	0.0326462
26548	NM_012278	ITGB1BP2	0.921442	0.890277	0.979865	1.00638	1.0574	1.03267	0.980216	1.10614	-0.2788	-0.257214	-0.226393	0.8457	0.0738798	0.427663	-0.112849	0.209581
27231	NM_170678	ITGB1BP3	1.24841	1.25026	1.14174	1.18631	1.10707	1.2739	0.960167	1.2202	0.00946886	0.0339679	0.00014904	0.00812829	0.139714	0.000204998	-0.00839185	0.0297962	increased directional cell migration
3689	NM_000211	ITGB2	0.939619	0.960747	1.01935	0.915366	0.863054	1.08397	0.953351	1.28058	-0.676254	-0.898777	0.737955	-0.365599	-0.0622518	0.238889	-0.0613566	0.0345421
3690	NM_000212	ITGB3	1.2207	1.25796	1.12996	1.00922	0.883717	1.11805	0.983228	1.16066	0.0584626	0.0759672	0.01798	0.627852	-0.286089	0.182992	-0.481979	0.358196
23421	NM_014288	ITGB3BP	1.28509	1.33551	1.13588	1.29284	1.19983	1.48086	0.884531	1.71946	0.0145668	0.0306033	0.00142961	0.000519623	0.00132261	1.19864e-06	-8.51932e-06	8.97921e-06	increased directional cell migration	3 / 4; D-017722-02, D-017722-03, D-017722-04
3691	NM_001005619	ITGB4	0.964419	0.953636	0.988585	0.988156	0.983489	1.03698	0.97927	1.09815	-0.620935	-0.576262	-0.800469	-0.802059	-0.693047	0.649693	-0.0417502	0.125588
3693	NM_002213	ITGB5	1.02673	1.0607	0.981026	1.09035	1.18743	1.16843	0.948167	1.3418	0.583007	0.434046	-0.819771	0.28726	0.0426637	0.0732625	-0.0164	0.0176335
3694	NM_000888	ITGB6	0.689567	0.657915	0.828639	0.783904	0.922185	0.83424	0.992139	1.04776	-0.0268734	-0.0586038	-0.00473575	-0.0389647	-0.556674	-0.107761	-0.575116	0.590831
3695	NM_000889	ITGB7	0.982681	1.01721	0.960874	1.06248	1.17703	1.14878	0.930017	1.42484	-0.892544	0.907585	-0.477517	0.668351	0.0728147	0.265385	-0.0262364	0.0425271
3696	NM_002214	ITGB8	1.28895	1.34556	1.18439	1.09719	0.92631	1.16253	0.997424	1.04388	0.024111	0.0337671	0.00405156	0.171705	-0.673806	0.0967852	-0.891849	0.936542
9358	NM_004791	ITGBL1	1.37274	1.41736	1.20972	1.16641	0.985534	1.35229	0.967732	1.27007	0.000275109	0.000365779	0.0010417	0.0209442	-0.748578	4.45573e-05	-0.0100813	0.00409654	increased directional cell migration
3702	NM_005546	ITK	1.04346	1.05547	1.0453	0.979255	0.946284	1.07249	1.00852	1.05773	0.837338	0.807802	0.806347	-0.628681	-0.132984	0.794811	0.55722	0.553564
3705	NM_014216	ITPK1	1.05426	1.05778	1.02862	1.04842	1.02338	1.07821	0.984965	1.05662	0.557503	0.600174	0.443276	0.0915449	0.462111	0.154031	-0.338172	0.376422
3706	NM_002220	ITPKA	0.829627	0.793951	0.993338	0.90405	0.923001	0.887113	1.045	0.857129	-0.0577639	-0.0443987	-0.849732	-0.0285434	-0.0278755	-0.0285802	0.0276828	-0.0210332
3707	NM_002221	ITPKB	0.783031	0.755276	0.942981	0.853585	0.898025	0.860048	1.03523	0.887916	-0.0328656	-0.0336578	-0.0953113	-0.0274874	-0.0405655	-0.0201672	0.0345958	-0.0478175
80271	NM_025194	ITPKC	0.886248	0.869711	1.01693	0.950135	0.937869	0.990072	1.01096	1.01253	-0.227289	-0.205745	0.965447	-0.294166	-0.127151	-0.722504	0.441084	0.94365
3716	NM_002227	JAK1	0.732188	0.696823	0.89811	0.847742	0.930986	0.861478	1.02378	0.943104	-0.00385625	-0.00367881	-0.00344013	-0.0012801	-0.0316702	-0.0126292	0.121192	-0.417743
3717	NM_004972	JAK2	0.920136	0.907616	0.995624	0.905644	0.924749	0.952337	1.01507	0.998009	-0.310802	-0.292522	-0.866098	-0.0519808	-0.039214	-0.408151	0.470049	-0.990892
3718	NM_000215	JAK3	0.738627	0.698646	0.910973	0.901948	0.990335	0.871207	1.01682	0.937513	-0.00438193	-0.00472964	-0.0161596	-0.00679574	-0.896013	-0.0053351	0.261982	-0.296585
51347	NM_016281	JIK	0.71764	0.682285	0.905701	0.87453	0.96259	0.873515	1.02075	0.966459	-0.00463886	-0.00428957	-0.00508086	-0.0676057	-0.3735	-0.0369931	0.252276	-0.53304
84962	NM_198086	JUB	0.866019	0.839909	0.978803	0.924583	0.913545	0.988744	0.967977	1.10203	-0.364812	-0.369972	-0.770804	-0.357734	-0.156158	-0.869738	-0.0345312	0.0991499
3728	NM_002230	JUP	0.708328	0.668834	0.817381	0.851437	1.03955	0.919042	0.971265	1.23998	-0.0461	-0.0882703	-0.00418802	-0.140985	0.355937	-0.523158	-0.0724555	0.0236358
3732	NM_001024844	KAI1	1.03221	1.05801	0.949028	1.03627	1.10982	1.06758	0.963807	1.2351	0.685926	0.556887	-0.412518	0.724399	0.610076	0.344144	-0.120093	0.118403
11139	NM_007064	KALRN	0.780833	0.750002	0.917989	0.847163	0.94356	0.840413	1.03435	0.866427	-0.0837779	-0.0854493	-0.218722	-0.0906135	-0.154558	-0.105798	0.0527814	-0.0421785
11104	NM_007044	KATNA1	0.863123	0.84597	0.953643	0.895684	0.943343	0.881978	1.03619	0.856716	-0.058478	-0.0694274	-0.212343	-0.0717365	-0.145478	-0.0168255	0.00303229	-0.0180169
10300	NM_005886	KATNB1	0.94511	0.915119	0.962136	1.00626	1.02954	0.956832	1.01195	0.94385	-0.878393	-0.851049	-0.687505	0.862002	0.693053	-0.961801	0.545945	-0.533256
3757	NM_172056	KCNH2	0.85809	0.871512	0.910804	0.890209	0.972561	0.974549	0.977658	1.226	-0.182996	-0.332897	-0.0626085	-0.158326	-0.516345	-0.684288	-0.160084	0.0372396
3791	NM_002253	KDR	0.647046	0.591893	0.847542	0.873047	1.05307	0.828678	1.00822	0.956872	-0.00137	-0.00112417	-0.000298912	-0.0358469	0.301397	-0.0109643	0.634552	-0.503752	impaired cell migration
9817	NM_012289	KEAP1	0.710474	0.639382	0.844784	0.932805	1.13106	1.00249	0.918404	1.40957	-0.104525	-0.0935898	-0.0602068	-0.707438	0.0950734	0.801541	-0.00120044	0.00316008
3795	NM_000221	KHK	1.02002	1.01482	1.07104	1.02744	0.95193	1.05626	1.01344	1.00333	0.983034	0.93965	0.15019	0.806673	-0.331015	0.558234	0.476691	0.940892
79932	NM_024874	KIAA0319L	1.17752	1.20505	1.08028	1.15763	1.10906	1.1746	0.973506	1.15724	0.289834	0.344566	0.17857	0.167164	0.213626	0.0948419	-0.165781	0.197783
23022	NM_016081	KIAA0992	1.14528	1.21815	1.08696	0.982295	0.930456	1.12027	0.96346	1.16296	0.336448	0.250081	0.0127246	-0.71107	-0.0344331	0.0447747	-0.0164142	0.0596592
23387	NM_025164	KIAA0999	0.902521	0.884697	1.02092	0.98186	0.958248	0.939333	1.02938	0.863158	-0.333122	-0.294288	0.745572	-0.705718	-0.251958	-0.389382	0.124849	-0.0333381
56243	NM_001098501	KIAA1217	1.01134	1.04389	0.997931	1.04328	1.05793	1.13241	0.947733	1.2305	0.791497	0.552032	-0.935663	0.332804	0.0912001	0.00244076	-0.000271405	0.00904763
57551	XM_290796	KIAA1361	0.682968	0.636685	0.916385	0.816703	0.901453	0.829391	1.04361	0.921249	-0.00254083	-0.00223646	-0.00416253	-0.0164337	-0.113201	-0.0312814	0.0607199	-0.359647
57729	XM_290923	KIAA1639	1.01287	0.994011	1.07782	1.02602	0.956218	1.05318	1.02212	0.989533	0.943182	-0.766951	0.144194	0.700026	-0.211253	0.486255	0.139384	-0.858529
85443	XM_047355	KIAA1765	0.847838	0.821715	0.984707	0.925223	0.957293	0.968807	1.00772	1.02244	-0.0442478	-0.0321967	-0.61121	-0.0715055	-0.116103	-0.525489	0.56992	0.643699
84451	NM_032435	KIAA1804	0.912452	0.894351	0.999085	0.999299	1.00552	1.04018	0.98512	1.09267	-0.325598	-0.277821	-0.984189	-0.973002	0.945153	0.546951	-0.452025	0.312027
84446	NM_032430	KIAA1811	0.513635	0.463804	0.759039	0.709767	0.919143	0.677509	1.04504	0.807713	-0.000530523	-0.000713515	-1.81176e-05	-0.000592195	-0.0340794	-0.000285086	0.0238672	-0.00794795	impaired cell migration with increased protrusive activity	2 / 4; D-004619-05, D-004619-07
23303	NM_015254	KIF13B	0.681376	0.647054	0.87035	0.818001	0.938138	0.811393	1.02771	0.911006	-0.000486085	-0.000455119	-0.000545525	-0.000594514	-0.0713927	-0.00103902	0.170627	-0.165421	impaired cell migration	2 / 4; D-004963-02, D-004963-04
127933	NM_144624	KIS	0.664692	0.638703	0.867906	0.844922	0.996142	0.810414	1.02311	0.887435	-0.00218317	-0.00233922	-0.0023683	-0.023603	-0.78463	-0.0210095	0.299993	-0.198295
3814	NM_002256	KISS1	0.870398	0.861841	0.985849	0.875839	0.890971	1.00718	0.978439	1.20648	-0.332751	-0.469097	-0.82675	-0.11067	-0.0817319	0.683071	-0.171866	0.0211171
3815	NM_000222	KIT	0.924466	0.915132	1.03112	1.01036	0.988197	1.02218	0.994701	1.00809	-0.290673	-0.284866	0.508021	0.743562	-0.93552	0.706367	-0.736954	0.875051
3845	NM_004985	KRAS2	1.51139	1.59526	1.05286	1.2818	1.14381	1.23902	0.988642	1.17619	0.205657	0.225487	0.570351	0.321848	0.343822	0.219011	-0.48746	0.153502
283455	NM_173598	KSR2	1.09571	1.0971	1.09709	1.00005	0.903913	1.0384	1.04241	0.906403	0.448278	0.485916	0.105369	0.961985	-0.104803	0.644554	0.037105	-0.196642
3895	NM_004986	KTN1	0.606874	0.553149	0.805098	0.706921	0.878391	0.819477	0.957305	1.19423	-0.000252898	-0.000298617	-0.00215127	-0.00017287	-0.0140886	-0.00200677	-0.054163	0.100592	impaired cell migration with increased protrusive activity
80216	NM_025144	LAK	0.701837	0.667853	0.880289	0.822098	0.923445	0.805518	1.03243	0.857618	-0.0185626	-0.0202983	-0.0123396	-0.0257854	-0.0942751	-0.0197987	0.168576	-0.0863226
3927	NM_006148	LASP1	1.05708	1.08403	1.01566	1.07141	1.10298	1.19774	0.943361	1.37099	0.738087	0.833301	0.840702	0.399247	0.177686	0.0917412	-0.0156096	0.00528144
9113	NM_004690	LATS1	0.711292	0.669449	0.910396	0.812487	0.893173	0.80527	1.06443	0.823969	-0.0116907	-0.0101081	-0.0940379	-0.00351313	-0.0180465	-0.00593683	0.00552644	-0.0140198
26524	NM_014572	LATS2	1.23464	1.25661	1.19426	1.10082	0.925757	1.22903	0.999716	1.10771	0.160675	0.171606	0.0264943	0.130156	-0.265464	0.0162568	-0.934345	0.175255
3932	NM_005356	LCK	0.835415	0.847583	0.905679	0.934962	1.05383	1.01947	0.9669	1.22495	-0.000174551	-0.000207896	-0.000103363	-0.000121952	0.0829091	0.000542908	-0.0803398	0.0723722	impaired cell migration	3 / 4; D-003151-06, D-003151-07, D-003151-08
3936	NM_002298	LCP1	1.0165	1.07187	0.98445	0.99846	1.06573	1.10452	0.970042	1.29197	0.88244	0.850064	-0.733077	-0.78587	0.768812	0.442025	-0.37335	0.178901
3937	NM_005565	LCP2	0.762532	0.727068	0.922584	0.88405	0.951056	0.842748	1.04032	0.847665	-0.0172203	-0.0182055	-0.0501513	-0.018316	-0.0929194	-0.0109896	0.0285238	-0.0213578
3956	NM_002305	LGALS1	0.782281	0.776115	0.830082	0.907828	1.09438	0.92348	0.98961	1.12458	-0.327738	-0.480047	-0.0173967	-0.0161847	0.403915	-0.578396	-0.678772	0.256991
3957	NM_006498	LGALS2	0.783653	0.755325	0.955726	0.791605	0.823095	0.8758	1.03484	1.00088	-0.0933677	-0.13197	-0.410207	-0.0367853	-0.0377045	-0.145519	0.0713457	0.747123
3958	NM_002306	LGALS3	1.13362	1.15433	1.08668	1.07114	1.06369	1.19606	0.947288	1.34543	0.30254	0.361572	0.177774	0.219441	0.261015	0.0139979	-0.00138537	0.00050032	increased directional cell migration
10611	NM_006457	LIM	0.69606	0.666445	0.875174	0.820894	0.932519	0.7873	1.05038	0.835755	-0.0150617	-0.0156832	-0.0244652	-0.040086	-0.159496	-0.0162732	0.0201687	-0.0215867
8994	NM_014240	LIMD1	0.891058	0.860757	0.851023	1.17586	1.41686	1.02265	0.94622	1.13667	-0.721233	-0.79201	-0.175129	0.437919	0.0683101	0.788528	-0.0382268	0.0959157
3984	NM_002314	LIMK1	0.753919	0.728668	0.89734	0.842087	0.962801	0.878534	1.0063	1.00554	-0.00345369	-0.00274016	-0.0266241	-0.00192092	-0.0268101	-0.00352207	0.0744068	0.101404
3985	NM_005569	LIMK2	0.913741	0.893551	1.00377	0.965304	0.971314	0.947806	1.02005	0.928539	-0.281036	-0.225153	0.950947	-0.367748	-0.325199	-0.247242	0.227351	-0.22803
3987	NM_004987	LIMS1	0.957088	0.973656	0.942779	0.972287	1.04047	0.984131	1.00086	0.998189	-0.882985	-0.699769	-0.458435	-0.983461	0.555872	-0.880099	0.953853	-0.94061
96626	NM_033514	LIMS3	0.663891	0.623719	0.810014	0.804081	0.987151	0.782252	1.01313	0.880175	-0.0131558	-0.0160775	-0.00314917	-0.0252942	-0.689698	-0.00462681	0.369974	-0.238252
22853	NM_014916	LMTK2	0.658566	0.614916	0.885771	0.77089	0.868277	0.772926	1.05672	0.814274	-0.0010489	-0.00102626	-0.00603841	-0.000285206	-0.00356689	-0.000445115	0.00512092	-0.00738768
114783	XM_055866	LMTK3	0.70817	0.659053	0.918355	0.803484	0.877297	0.811359	1.04626	0.860844	-0.00168574	-0.000869832	-0.0113582	-0.00158103	-0.0065895	-0.00647825	0.0129386	-0.046982	impaired cell migration with increased protrusive activity
115704	NM_145245	LOC115704	1.11587	1.12404	1.13655	1.00193	0.888508	1.02776	1.04434	0.889657	0.104207	0.107551	0.0108417	0.873013	-0.0116666	0.47902	0.0180751	-0.0716861
118430	NM_058173	LOC118430	0.81196	0.794123	0.914145	1.00153	1.08789	0.966568	0.965023	1.08331	-0.0331572	-0.0360328	-0.0848562	0.973676	0.127825	-0.497363	-0.00974109	0.231766
143903	NM_178834	LOC143903	0.760688	0.699962	0.902521	0.898383	0.991519	0.887442	0.993353	1.00637	-0.0846954	-0.070783	-0.0921798	-0.221911	-0.778654	-0.0791721	-0.547328	0.667726
149420	NM_152835	LOC149420	0.516439	0.446889	0.802379	0.703822	0.882029	0.682404	1.06166	0.819897	-3.08252e-05	-3.0214e-05	-1.17564e-05	-0.000213452	-0.0465783	-0.000403306	0.0188301	-0.0422757	impaired cell migration with increased protrusive activity	4 / 4; D-005011-01, D-005011-03, D-005011-04, D005011-05
151242	XM_087137	LOC151242	0.982594	0.992652	0.993522	1.01971	1.02748	1.04591	0.971064	1.1232	-0.976019	-0.876827	-0.920722	0.71779	0.427919	0.50105	-0.0489514	0.0796716
340371	NM_178564	LOC340371	0.751146	0.721206	0.936876	0.822916	0.888038	0.816649	1.04814	0.829327	-0.00279475	-0.00216941	-0.0293309	-0.000165506	-0.00899955	-0.000712751	0.0118943	-0.0106862
91807	NM_182493	LOC91807	0.950491	0.93805	1.02912	0.93837	0.906521	1.01529	1.00817	1.04175	-0.789454	-0.768426	0.546833	-0.382825	-0.0117023	0.780026	0.542327	0.46876
4026	NM_005578	LPP	0.840263	0.804644	0.877525	0.912038	1.12486	0.934448	0.982828	1.11181	-0.254909	-0.28242	-0.0725745	-0.301912	0.282237	-0.446385	-0.201945	0.159853
9890	NM_014839	LPPR4	1.02495	1.03931	1.04377	1.03722	1.00906	1.07608	0.971561	1.14425	0.795915	0.734832	0.492297	0.538424	0.880127	0.338509	-0.21243	0.155887
9404	NM_004811	LPXN	1.04328	1.02154	1.00226	1.05314	1.06186	1.06877	0.980708	1.11519	0.792871	0.873382	0.959958	0.620323	0.38478	0.575803	-0.0911632	0.0779716
4035	NM_002332	LRP1	0.949945	0.932679	1.02727	0.89596	0.875193	0.946634	1.02534	0.921437	-0.514506	-0.435679	0.497189	-0.0673486	-0.0145802	-0.232927	0.00820798	-0.092554
79705	NM_024652	LRRK1	0.797908	0.774018	0.892714	0.877759	0.988825	0.863041	1.00147	0.98635	-0.000602457	-0.000708361	-0.0144555	-6.36486e-05	-0.74465	-0.000176414	0.75671	-0.563526	impaired cell migration
4058	NM_002344	LTK	0.59578	0.547948	0.844042	0.711768	0.852522	0.693874	1.06425	0.754657	-0.000133922	-0.000100049	-0.000152544	-0.000100466	-0.00385196	-7.1635e-05	0.00345098	-0.00129413	impaired cell migration with increased protrusive activity	3 / 4; D-003152-06, D-003152-07, D-003152-08
92335	NM_153335	LYK5	0.673461	0.631907	0.884417	0.759788	0.85427	0.788126	1.04198	0.878245	-0.00523747	-0.0059884	-0.0171983	-0.000524047	-0.00147522	-0.0040818	0.0199515	-0.0544543
4067	NM_002350	LYN	0.790958	0.78303	0.898672	0.895632	1.01626	0.989651	0.97302	1.26697	-0.00650911	-0.00568712	-0.0103864	-0.00489846	0.210754	-0.00663042	-0.605164	0.949004
260425	NM_020965	MAGI-3	0.835286	0.806054	1.01146	0.860519	0.865387	0.863414	1.05908	0.819167	-0.0261719	-0.0167246	0.638784	-0.000874832	-0.00581239	-0.0073989	0.0135035	-0.0312316
4117	NM_005906	MAK	0.858799	0.824471	0.988319	0.950767	0.971448	0.936723	1.01391	0.942506	-0.037857	-0.0258351	-0.525777	-0.0988687	-0.309576	-0.130043	0.349261	-0.312728
10892	NM_006785	MALT1	0.631499	0.588881	0.892705	0.729432	0.8301	0.692947	1.08727	0.684648	-0.000379195	-0.000340132	-0.000811628	-4.82808e-05	-0.000455232	-0.000134131	0.000991116	-0.000621533	impaired cell migration with increased protrusive activity	3 / 4; D-005936-02, D-005936-03, D-005936-05
5604	NM_002755	MAP2K1	1.04006	1.0347	1.04053	1.04689	1.00385	1.06391	0.998934	1.02726	0.104438	0.0844297	0.328516	0.265846	0.389865	0.322338	-0.349894	0.5759
8649	NM_021970	MAP2K1IP1	0.940423	0.924258	1.01931	1.02259	1.01206	1.00916	1.01389	0.959667	-0.420077	-0.35233	0.378917	0.353478	0.686138	0.723214	0.35641	-0.525081
5605	NM_030662	MAP2K2	0.595225	0.544233	0.843999	0.750081	0.906481	0.74091	1.04687	0.835722	-0.00015423	-0.000142159	-0.000636272	-2.28749e-05	-0.0240589	-0.000141504	0.0157986	-0.0128951	impaired cell migration with increased protrusive activity	3 / 4; D-003573-01, D-003573-02, D-003573-02
5606	NM_002756	MAP2K3	0.697382	0.661532	0.869523	0.861561	1.00722	0.864721	0.999561	1.00342	-0.113501	-0.11105	-0.147351	-0.2438	0.831633	-0.237686	-0.980355	0.939238
6416	NM_003010	MAP2K4	0.791329	0.765753	0.925179	0.917519	1.00148	0.893465	1.01849	0.928996	-0.0594148	-0.0576447	-0.213728	-0.0677116	0.888276	-0.0762237	0.221553	-0.209882
5607	NM_002757	MAP2K5	0.827051	0.810736	0.904803	0.959585	1.08594	0.9473	0.985704	1.0356	-0.31764	-0.331401	-0.230127	-0.746383	0.121518	-0.682973	-0.440065	0.663539
5608	NM_002758	MAP2K6	0.794437	0.762717	0.938278	0.99714	1.08333	0.991788	0.972283	1.09824	-0.0224382	-0.0189221	-0.0993203	-0.964072	0.0371904	-0.956572	-0.0981331	0.138222
5609	NM_145185	MAP2K7	0.80981	0.789881	0.917141	0.962129	1.10372	0.92088	1.00031	0.97856	-0.0181344	-0.0179823	-0.0112632	-0.358556	0.0899615	-0.114813	0.979468	-0.770896
4214	XM_042066	MAP3K1	0.835611	0.809505	1.01517	0.878805	0.877996	0.862241	1.04266	0.847076	-0.243733	-0.234538	0.800674	-0.085317	-0.00276366	-0.0916163	0.028772	-0.0403259
4294	NM_002446	MAP3K10	0.718497	0.690349	0.906207	0.819611	0.922397	0.83178	1.01046	0.937621	-0.00451276	-0.00492918	-0.0253781	-0.00154743	-0.0228553	-0.0122924	0.627992	-0.405202
4296	NM_002419	MAP3K11	0.657972	0.611124	0.838677	0.863793	1.07258	0.873365	0.995764	1.09891	-0.00128196	-0.000950698	-0.00526121	-0.0183147	0.598394	-0.0144234	-0.865176	0.316119	impaired cell migration
7786	NM_006301	MAP3K12	0.669167	0.627887	0.886913	0.804662	0.923311	0.751191	1.04808	0.79694	-0.00421436	-0.00410236	-0.0106978	-0.01225	-0.201631	-0.00461941	0.0571551	-0.0299253
9175	NM_004721	MAP3K13	0.981501	0.979191	1.00495	1.04635	1.04978	1.08052	0.970605	1.13137	-0.994806	-0.978355	0.892922	0.519254	0.153152	0.355688	-0.162598	0.0823827
9020	NM_003954	MAP3K14	0.585764	0.544241	0.831911	0.77333	0.943165	0.81025	0.994658	1.08719	-0.000112753	-0.00013552	-4.65845e-05	-5.15757e-05	-0.0610618	-0.000966946	-0.759543	0.171266	impaired cell migration with increased protrusive activity	3 / 4; D-003580-10, D-003580-11, D-003580-12
10746	NM_006609	MAP3K2	0.713254	0.685847	0.875568	0.873646	1.02593	0.953102	0.948799	1.26663	-0.166778	-0.171327	-0.228837	-0.237696	0.658778	-0.692319	-0.00908897	0.00246133
4215	NM_002401	MAP3K3	0.551609	0.511809	0.76957	0.740233	0.957213	0.7854	0.974268	1.11195	-0.00188314	-0.00198169	-0.0025986	-0.0131782	-0.259528	-0.0343946	-0.302822	0.328732
4216	NM_005922	MAP3K4	0.657218	0.617837	0.802602	0.872185	1.06319	0.822728	1.0156	0.937406	-0.00693447	-0.00742121	-0.00229223	-0.188657	0.499216	-0.121491	0.795302	-0.887398
4217	NM_005923	MAP3K5	0.833347	0.810759	0.935654	0.95296	1.02059	0.945939	1.00019	1.00267	-0.0568602	-0.0575112	-0.0547479	-0.541117	0.683273	-0.555618	0.801556	0.695176
9064	NM_004672	MAP3K6	1.15583	1.17681	1.06804	1.20763	1.1338	1.21486	0.952941	1.19233	0.0893764	0.0981751	0.0731029	0.0630941	0.164851	0.0620406	-0.114059	0.133164
6885	NM_003188	MAP3K7	1.07138	1.08411	1.04212	1.0294	1.01823	1.01301	0.996956	1.00502	0.742819	0.708658	0.682044	0.859848	0.796229	0.929293	-0.723866	0.736151
10454	NM_006116	MAP3K7IP1	0.88866	0.873802	0.917121	1.09633	1.23856	1.12648	0.89811	1.48118	-0.525108	-0.539375	-0.247495	0.323882	0.00105242	0.178752	-0.00781784	0.00703879
1326	NM_005204	MAP3K8	0.447522	0.376862	0.733815	0.653158	0.868881	0.662362	1.02769	0.897609	-0.000108621	-9.31584e-05	-0.0001918	-0.00256585	-0.1798	-0.003671	0.507847	-0.69783	impaired cell migration with increased protrusive activity	4 / 4: D-003511-07, D-003511-08, D-003511-09, D-003511-10
4293	NM_033141	MAP3K9	0.545366	0.474188	0.754846	0.725853	0.967004	0.745588	1.00532	0.998106	-0.00594064	-0.00793596	-0.00152283	-0.0147978	-0.79772	-0.0320606	0.871862	-0.644486
11184	NM_007181	MAP4K1	1.25541	1.28049	1.12039	1.21081	1.06739	1.17379	0.98919	1.03128	0.0862959	0.0935918	0.0453461	0.0974808	0.401317	0.129599	-0.437352	0.433068
5871	NM_004579	MAP4K2	0.9049	0.887499	0.943632	1.09676	1.17905	1.0386	0.987383	1.07964	-0.186372	-0.187183	-0.073257	0.326144	0.100817	0.640575	-0.422235	0.307786
8491	NM_003618	MAP4K3	0.859523	0.845881	0.905969	1.08318	1.22403	1.00504	0.965291	1.12369	-0.0759633	-0.0779422	-0.0431147	0.344168	0.0507955	0.909551	-0.16999	0.242651
9448	NM_004834	MAP4K4	0.996796	0.993786	1.05025	1.03091	0.996912	1.08324	0.988539	1.06745	-0.829529	-0.844638	0.556145	0.789742	-0.931269	0.386289	-0.45306	0.316488
11183	NM_006575	MAP4K5	1.00588	1.00173	1.0598	0.985224	0.945186	1.02491	1.00686	1.01781	0.855523	0.849309	0.426163	-0.761526	-0.589814	0.776517	0.968287	0.576777
5594	NM_138957	MAPK1	0.629035	0.573544	0.86028	0.748842	0.859798	0.741116	1.03349	0.828143	-0.00114658	-0.00148844	-0.00135002	-0.00975946	-0.185312	-0.00497783	0.0863349	-0.0890898
5602	NM_002753	MAPK10	0.614191	0.562535	0.795431	0.831182	1.03882	0.757151	1.0377	0.829048	-0.00146449	-0.00137958	-0.000980176	-0.0746596	0.517742	-0.0264353	0.323878	-0.395599	impaired cell migration with increased protrusive activity	2 / 4; D-004324-01, D-004324-04
5600	NM_002751	MAPK11	0.811907	0.782019	0.938739	0.896373	0.938917	0.868834	1.03592	0.8581	-0.0202623	-0.0195685	-0.0632723	-0.187931	-0.550241	-0.144257	0.336844	-0.473594
6300	NM_002969	MAPK12	0.705308	0.662527	0.873454	0.83928	0.961827	0.781878	1.04179	0.805733	-0.0248247	-0.0237807	-0.0282912	-0.143644	-0.86454	-0.0741494	0.323138	-0.325105
5603	NM_002754	MAPK13	1.06116	1.05953	1.01748	1.11467	1.09553	1.07551	0.981952	1.06145	0.530029	0.578978	0.608366	0.180418	0.232637	0.335027	-0.391807	0.390707
1432	NM_001315	MAPK14	0.696115	0.662077	0.891743	0.804649	0.902416	0.769858	1.04923	0.81856	-0.00120278	-0.00144637	-0.00746712	-0.0177054	-0.225506	-0.00950087	0.0756991	-0.166298
5595	NM_001109891	MAPK3	0.795187	0.754018	0.873484	1.02981	1.19501	0.980182	0.954924	1.15807	-0.0296698	-0.0346176	-0.0221544	0.842159	0.220708	-0.762238	-0.253832	0.329387
5596	NM_002747	MAPK4	1.04084	1.04548	1.01568	1.09985	1.06778	1.07462	0.98269	1.06085	0.658778	0.664956	0.657275	0.303953	0.362803	0.367394	-0.48877	0.412909
5597	NM_002748	MAPK6	0.937088	0.924835	0.981704	1.02736	1.05796	1.03927	0.986412	1.05445	-0.353304	-0.339866	-0.402913	0.882252	0.424637	0.681672	-0.386018	0.343123
5598	NM_002749	MAPK7	1.06342	1.06235	1.09597	1.02213	0.915009	1.13393	1.00097	1.121	0.547704	0.597825	0.0808508	0.871618	-0.470474	0.204231	0.722866	0.212224
5599	NM_139047	MAPK8	1.01173	0.998828	1.01653	1.05198	1.01466	1.05682	0.975097	1.08181	0.393294	-0.375974	0.287394	0.934737	0.554623	0.919493	-0.650047	0.694918
9479	NM_005456	MAPK8IP1	0.741108	0.709289	0.910098	0.831033	0.900994	0.788443	1.06166	0.766917	-0.00583704	-0.00622353	-0.0170513	-0.0693685	-0.366685	-0.0427226	0.106514	-0.183231
23542	NM_012324	MAPK8IP2	0.934796	0.92334	0.990221	0.980655	0.987211	0.991574	1.01486	0.983171	-0.378197	-0.390815	-0.510801	-0.772142	-0.921961	-0.914199	0.882283	-0.723728
23162	NM_001040439	MAPK8IP3	0.853329	0.814437	0.945012	0.947838	1.02887	0.982466	0.986131	1.09674	-0.0127035	-0.0106441	-0.0145294	-0.205396	0.810435	-0.189201	-0.711024	0.847423
5601	NM_002752	MAPK9	0.99547	0.99049	0.979117	1.06739	1.08719	1.05383	0.990373	1.04893	-0.921676	-0.887144	-0.520065	0.408639	0.270349	0.44078	-0.595469	0.411435
9261	NM_004759	MAPKAPK2	0.865601	0.84793	0.925843	1.0036	1.0763	0.925288	1.02233	0.907339	-0.0921202	-0.10291	-0.0396923	0.969448	0.310409	-0.439929	0.634209	-0.836647
7867	NM_004635	MAPKAPK3	0.599264	0.55903	0.789928	0.813123	1.02412	0.798964	0.993136	1.02884	-0.00967666	-0.0094235	-0.0162536	-0.0760597	0.702176	-0.0858551	-0.7558	0.728464
8550	NM_003668	MAPKAPK5	1.08363	1.08539	1.04215	1.06374	1.00384	1.10818	0.984318	1.12092	0.412164	0.455026	0.346899	0.455503	0.837234	0.283648	-0.494168	0.276503
57574	NM_020814	MARCH4	0.681832	0.636354	0.932474	0.77273	0.821148	0.787932	1.06527	0.815916	-0.00319767	-0.00297572	-0.0334239	-0.00162718	-0.000462166	-0.00599511	0.00324933	-0.0110403	impaired cell migration with increased protrusive activity
4082	NM_002356	MARCKS	0.922327	0.956514	0.956217	1.00118	1.12587	1.17627	0.91435	1.59026	-0.546066	-0.823377	-0.362549	0.996832	0.232841	0.0990961	-0.00216357	0.000519277	increased directional cell migration
4139	NM_018650	MARK1	0.70326	0.667455	0.840738	0.896191	1.06385	0.869398	0.994911	1.0131	-0.00716908	-0.00788713	-0.0101999	-0.194585	0.378493	-0.138885	-0.786737	0.710951
2011	NM_004954	MARK2	0.59305	0.532167	0.839332	0.713287	0.846494	0.694064	1.05997	0.772766	-0.00020027	-0.000172786	-0.00200694	-0.00500366	-0.0789921	-0.00782681	0.0964614	-0.129943	impaired cell migration with increased protrusive activity
4140	NM_002376	MARK3	1.00274	0.996789	0.998061	1.13681	1.16246	1.16579	0.952146	1.2577	0.974486	-0.980508	-0.925658	0.164463	0.0977774	0.150044	-0.151082	0.0957193
57787	NM_031417	MARK4	1.24562	1.27395	1.13114	1.2316	1.11848	1.29405	0.934022	1.27587	0.0526874	0.0629039	0.0379326	0.0461124	0.139637	0.0403295	-0.0906868	0.102302
23139	NM_015112	MAST2	0.693421	0.645283	0.839566	0.848852	1.00659	0.853957	0.990538	1.03127	-0.0105898	-0.0104824	-0.00721607	-0.125946	0.820114	-0.161015	-0.601774	0.523174
23031	XM_038150	MAST3	0.818652	0.796584	1.0343	0.810425	0.801011	0.804344	1.07761	0.736062	-0.0234839	-0.0200527	0.340406	-0.00233384	-0.000797377	-0.0010701	0.00241419	-0.00241874	impaired cell migration
84930	NM_032844	MASTL	0.826963	0.816925	0.919702	0.893336	0.97983	0.875397	1.0098	0.959776	-0.0384981	-0.0405279	-0.0524373	-0.12532	-0.637719	-0.0709167	0.47744	-0.397508
4145	NM_002378	MATK	0.879173	0.861007	0.963352	0.958284	0.998844	0.915206	1.03096	0.881706	-0.168978	-0.164137	-0.412181	-0.621425	-0.900032	-0.349448	0.278401	-0.472683
51562	NM_016586	MBIP	0.734602	0.69386	0.891215	0.908215	1.01121	0.917788	0.989963	1.05545	-0.00363669	-0.00352227	-0.00747865	-0.238417	0.758923	-0.402181	-0.593969	0.453129
4168	NM_005369	MCF2	0.995693	1.01213	1.01555	0.968004	0.985239	1.07319	0.985423	1.17278	-0.727602	0.608691	0.755588	-0.853285	-0.795303	0.366099	-0.524583	0.261195
23263	NM_001112732	MCF2L	1.05515	1.04106	0.988482	0.971239	0.988749	1.12248	0.956321	1.27442	0.999672	0.830893	-0.720085	-0.612937	-0.712785	0.239177	-0.0248151	0.035563
9833	NM_014791	MELK	0.847504	0.831695	0.925367	0.932835	1.00546	0.932164	1.01435	0.958437	-0.036564	-0.0383476	-0.0659775	-0.366175	0.823604	-0.425595	0.623939	-0.995739
10461	NM_006343	MERTK	0.893324	0.882489	0.957044	0.976579	0.998438	0.934507	1.02319	0.920468	-0.187664	-0.199475	-0.206157	-0.746468	-0.995069	-0.479258	0.408957	-0.608333
4233	NM_000245	MET	0.766746	0.738618	0.89147	0.900962	1.00046	0.859085	1.02043	0.904547	-0.0352131	-0.0362033	-0.0603835	-0.249321	0.923972	-0.169852	0.491294	-0.663192
78986	NM_024025	MGC1136	1.02619	1.03293	1.00674	1.04834	1.03678	1.04703	0.977145	1.08513	0.782756	0.760861	0.855881	0.52542	0.37518	0.571998	-0.187992	0.26378
93627	NM_033115	MGC16169	0.881322	0.860319	0.967766	0.95515	0.991027	0.930068	1.02481	0.907408	-0.133393	-0.134006	-0.258619	-0.502312	-0.939385	-0.409765	0.556359	-0.77065
168448	XM_171149	MGC26484	1.13164	1.15653	1.09257	1.08238	1.00236	1.16201	0.962323	1.18878	0.298486	0.286537	0.136414	0.217993	0.850249	0.139265	-0.104852	0.102906
206426	NM_152700	MGC26597	1.12829	1.13557	1.11645	1.00759	0.899584	1.00693	1.04428	0.852072	0.25821	0.288905	0.101019	0.877518	-0.216233	0.852654	0.106774	-0.279616
167359	NM_153361	MGC42105	0.971585	0.967044	0.95417	1.12433	1.17217	1.11332	0.965216	1.17978	-0.773348	-0.782753	-0.307022	0.15479	0.0850125	0.201481	-0.201384	0.137308
166614	NM_152619	MGC45428	0.771418	0.742459	0.870318	0.943146	1.09906	0.913731	0.990768	1.03219	-0.00569057	-0.00631229	-0.00266056	-0.436722	0.252341	-0.27644	-0.619761	0.520691
83931	NM_032017	MGC4796	0.725903	0.706098	0.853246	0.829012	0.973671	0.807648	1.01298	0.917861	-0.00851853	-0.0116137	-0.00641255	-0.0547786	-0.761243	-0.0423591	0.648979	-0.658348
80724	NM_025247	MGC5601	0.866337	0.848078	0.93549	0.963556	1.01722	0.956774	0.996288	1.00455	-0.203861	-0.196789	-0.34874	-0.654246	0.760138	-0.677691	-0.783167	0.662455
79012	NM_024046	MGC8407	0.79735	0.778588	0.885215	0.945348	1.07793	0.914232	0.991388	1.05485	-0.0224323	-0.0273368	-0.00876758	-0.451537	0.297875	-0.272833	-0.69862	0.528602
57538	NM_020778	MIDORI	0.723945	0.675945	0.89245	0.868036	0.978305	0.825612	1.04582	0.87279	-0.026379	-0.0217497	-0.0674546	-0.175664	-0.748615	-0.102825	0.123491	-0.372968
50488	NM_015716	MINK	0.700858	0.659408	0.859966	0.891715	1.03279	0.863317	0.999628	0.986539	-0.0010356	-0.000986599	-0.00146874	-0.202018	0.605939	-0.128136	-0.948145	-0.914066	impaired cell migration
9562	NM_004897	MINPP1	0.981804	0.975534	1.00872	1.02623	1.05106	1.02294	0.990232	1.08913	-0.993339	-0.989739	0.797699	0.879904	0.177113	0.823125	-0.76966	0.622612
8569	NM_003684	MKNK1	0.828753	0.801018	0.921845	0.97591	1.04678	0.942629	1.0018	0.974955	-0.153453	-0.140619	-0.155957	-0.803883	0.516497	-0.569484	0.985259	-0.909462
2872	NM_017572	MKNK2	0.87548	0.849641	0.933247	1.01145	1.07042	0.930687	1.02	0.890997	-0.178159	-0.16286	-0.0903652	0.852662	0.340241	-0.479227	0.529941	-0.54756
51657	NM_016086	MK-STYX	0.871227	0.853827	0.927949	0.941887	1.03899	1.00575	0.938903	1.25428	-0.467689	-0.476806	-0.886906	-0.57659	0.578298	0.923798	-0.0430997	0.0464818
4312	NM_002421	MMP1	1.12719	1.14675	1.0602	1.13	1.11531	1.16101	0.952374	1.29741	0.182062	0.205541	0.350438	0.0572143	0.11005	0.0244691	-0.00333276	0.005113
4323	NM_004995	MMP14	0.987714	0.98118	1.00755	0.978187	0.967501	0.96127	1.02159	0.887745	-0.840715	-0.784227	0.76318	-0.653561	-0.454897	-0.300139	0.123577	-0.0781032
4313	NM_004530	MMP2	1.02202	1.04836	0.976733	1.05863	1.12058	1.08727	0.97661	1.2428	0.901823	0.830575	-0.63383	0.780928	0.67689	0.445717	-0.264632	0.105967
79148	NM_001032278	MMP28	1.04863	1.07619	1.05791	0.989467	0.941734	1.0899	0.964002	1.12446	0.692531	0.632693	0.311832	-0.924338	-0.471566	0.152416	-0.00689225	0.047825
4314	NM_002422	MMP3	1.01032	1.04275	0.998162	1.02401	1.09442	1.07564	0.980104	1.11618	0.977737	0.892471	-0.914664	0.85474	0.384849	0.566176	-0.331645	0.484213
4318	NM_004994	MMP9	1.00752	1.01679	1.06113	0.869404	0.84397	0.933045	1.01151	1.02632	0.853096	0.843936	0.266751	-0.225701	-0.15237	-0.550902	0.796936	0.990385
4342	NM_005372	MOS	0.748806	0.713835	0.90307	0.85237	0.961989	0.822666	1.03258	0.87725	-0.0151139	-0.0155237	-0.0615058	-0.0689889	-0.668677	-0.0613932	0.259568	-0.404093
4354	NM_002436	MPP1	0.937469	0.922627	0.987864	1.02713	1.05788	1.07874	0.973716	1.18522	-0.596647	-0.567445	-0.7757	0.897534	0.433482	0.701693	-0.343257	0.209039
4355	NM_005374	MPP2	0.800968	0.774452	0.892733	0.917172	0.986246	0.900127	1.00969	0.956977	-0.0883975	-0.082267	-0.0359693	-0.370498	-0.848234	-0.32216	0.726651	-0.891755
4356	NM_001932	MPP3	0.912703	0.903891	0.930777	1.04791	1.16942	1.0823	0.935555	1.30128	-0.283539	-0.316289	-0.068667	0.492747	0.0754989	0.266044	-0.0200543	0.0350828
9019	NM_003953	MPZL1	0.749736	0.720508	0.875261	0.861017	0.983805	0.851562	1.01273	0.97557	-0.0210099	-0.0215214	-0.042142	-0.102291	-0.845561	-0.0869552	0.63875	-0.966934
9902	NM_006039	MRC2	0.479961	0.422183	0.697017	0.701738	1.03267	0.701693	0.989832	1.00302	-6.44571e-05	-0.000100189	-0.000180868	-0.00224807	0.592498	-0.00372931	-0.608451	0.739864	impaired cell migration with increased protrusive activity	3 / 4; D-020064-18, D-020064-19, D-020064-21
4478	NM_002444	MSN	0.826398	0.800696	0.965296	0.871916	0.903251	0.907143	1.00877	0.957741	-0.210541	-0.215573	-0.566162	-0.155789	-0.215342	-0.470856	0.84373	-0.959155
4486	NM_002447	MST1R	0.417303	0.347326	0.716061	0.624951	0.864289	0.619626	1.04551	0.833504	-8.81513e-05	-0.000137807	-0.000111252	-0.00154339	-0.128479	-0.00180991	0.143944	-0.258352	impaired cell migration with increased protrusive activity	3 / 4; D-003157-10, D-003157-11, D-003157-12
51765	NM_016542	MST4	1.16454	1.17621	1.10463	1.15563	1.0608	1.18498	0.98191	1.14492	0.0360584	0.0491338	0.0138859	0.0642465	0.359107	0.0412561	-0.401529	0.152301
4487	NM_002448	MSX1	1.06571	1.10212	1.06036	1.04971	1.04756	1.13136	0.956114	1.20236	0.29469	0.185314	0.215728	0.463745	0.759896	0.158001	-0.0815385	0.26031
9112	NM_004689	MTA1	0.73283	0.673028	0.841562	0.843056	1.01108	0.821324	1.02921	0.923217	-0.906797	-0.8598	-0.54816	-0.819925	0.432676	-0.989827	0.291755	-0.177731
9219	NM_004739	MTA2	0.620289	0.562201	0.802126	0.771253	0.960688	0.854043	0.982928	1.2012	-0.152213	-0.186758	-0.200496	-0.261814	-0.536698	-0.867954	-0.0492958	0.0255829
4534	NM_000252	MTM1	0.91626	0.911238	0.963136	0.989438	1.02268	0.993196	0.966758	1.12461	-0.627221	-0.681168	-0.476267	-0.946007	0.516129	-0.944474	-0.0820129	0.121495
8776	NM_003828	MTMR1	0.891553	0.876577	0.954939	0.9982	1.08144	1.02627	0.968386	1.19493	-0.448745	-0.475369	-0.364132	-0.996479	0.496084	0.77622	-0.277181	0.21826
8898	NM_016156	MTMR2	0.928359	0.923551	0.974131	0.906296	0.970476	0.939993	1.02717	0.966976	-0.485291	-0.504693	-0.564335	-0.146777	-0.296403	-0.460375	0.092209	-0.794021
8897	NM_021090	MTMR3	1.15888	1.19227	1.03265	1.17488	1.22211	1.18922	0.94926	1.23105	0.278787	0.247924	0.575223	0.0568607	0.0126175	0.077831	-0.0181571	0.0400713
9110	NM_004687	MTMR4	0.851102	0.836088	0.918661	0.90292	1.01534	0.964183	0.981338	1.12467	-0.119458	-0.123685	-0.122665	-0.0688968	0.483383	-0.483665	-0.285691	0.200235
9108	XM_044727	MTMR7	1.0163	1.01702	1.0408	0.974218	1.04136	1.0385	1.00147	1.15153	0.843365	0.861165	0.375255	-0.27056	0.646845	0.246909	0.903207	0.111269
9788	NM_014751	MTSS1	0.802588	0.739206	0.885171	0.915411	1.02657	0.851848	1.0317	0.874736	-0.291759	-0.254325	-0.157975	-0.597642	0.686238	-0.45987	0.876528	-0.920447
4582	NM_001044391	MUC1	0.952199	0.938506	1.01412	0.994607	1.01003	1.07215	0.944508	1.2592	-0.874293	-0.750208	0.604913	-0.781508	0.803042	0.183189	-0.00455619	0.0300693
4593	NM_005592	MUSK	0.634117	0.594058	0.821999	0.82774	1.0072	0.813866	0.99578	0.997053	-0.000614638	-0.000832735	-0.00205796	-0.0610635	0.941977	-0.0674894	-0.882359	-0.950215	impaired cell migration with increased protrusive activity
4597	NM_002461	MVD	0.748107	0.715306	0.856939	0.961227	1.11501	0.885492	1.00442	0.964814	-0.0293432	-0.0344353	-0.00610903	-0.603381	0.17619	-0.174756	0.927778	-0.980788
4598	NM_000431	MVK	0.840256	0.812626	0.973083	0.913928	0.94264	0.920723	1.0222	0.937179	-0.15235	-0.144186	-0.535544	-0.355918	-0.532192	-0.416406	0.399509	-0.838198
4605	NM_002466	MYBL2	0.941697	0.928594	0.951709	1.04766	1.06841	1.07358	0.942229	1.33292	-0.96192	-0.873728	-0.515603	0.593619	0.5439	0.374086	-0.0907191	0.141418
4628	NM_005964	MYH10	0.520415	0.458925	0.768989	0.759497	1.01709	0.742725	0.970402	1.05423	-0.000201696	-0.00018677	-0.000261369	-0.00935216	0.660892	-0.0108632	-0.190134	0.614895	impaired cell migration with increased protrusive activity	1 / 4, D-023017-03
4627	NM_002473	MYH9	0.884258	0.896653	0.963161	0.952986	1.01184	1.02465	0.969389	1.1796	-0.974687	-0.701926	-0.994098	-0.717975	0.363046	0.343442	-0.0613159	0.0971318
4636	NM_002477	MYL5	0.941111	0.94932	0.99647	0.953114	0.968493	0.994922	0.962674	1.14574	-0.832353	-0.653261	-0.84582	-0.876678	-0.734097	-0.78357	-0.191202	0.419179
4637	NM_079423	MYL6	0.939418	0.922151	1.0405	0.891614	0.882651	0.933809	1.01654	0.93234	-0.294742	-0.249864	0.234173	-0.0436096	-0.0162386	-0.112452	0.193895	-0.230727
4638	NM_053031	MYLK	1.06365	1.07121	1.02751	1.04429	1.01025	1.09566	0.977599	1.13976	0.953928	0.996291	0.541521	0.935064	0.942194	0.714548	-0.930153	0.537612
85366	NM_033118	MYLK2	0.824745	0.79156	0.928089	0.951051	1.02896	0.966123	0.987312	1.07153	-0.0560662	-0.0448367	-0.0981001	-0.541434	0.775545	-0.715044	-0.517952	0.35287
4651	NM_012334	MYO10	0.848722	0.80219	0.918199	0.961573	1.05252	0.942981	0.981569	1.05991	-0.247064	-0.178111	-0.188715	-0.701881	0.305102	-0.644535	-0.25063	0.39287
51168	NM_016239	MYO15A	1.18322	1.24623	1.12544	0.992084	0.902538	1.26683	0.946412	1.40309	0.367001	0.438547	0.126112	-0.81545	-0.0113614	0.00951507	-0.000192207	0.000678822	increased directional cell migration	4 / 4; D-013160-01, D-013160-02, D-013160-03, D-013160-04
4430	NM_012223	MYO1B	1.19097	1.22591	1.10766	1.10154	0.97953	1.21092	0.955813	1.26207	0.202232	0.160206	0.145491	0.152995	-0.820755	0.0403133	-0.0364621	0.035917
4641	NM_001080950	MYO1C	0.756547	0.730693	0.884532	0.878528	0.983019	0.848939	0.999695	0.914529	-0.059563	-0.0828422	-0.0336944	-0.149929	-0.914451	-0.126537	-0.851113	-0.631673
53904	NM_017433	MYO3A	0.808182	0.775921	0.896904	0.924854	1.0267	0.882686	1.0077	0.965506	-0.0616885	-0.055334	-0.0474916	-0.362142	0.784038	-0.187696	0.787769	-0.962553
140469	NM_138995	MYO3B	0.71139	0.67786	0.847357	0.863464	1.01703	0.819195	1.01854	0.902013	-0.00197228	-0.00234483	-0.0019968	-0.0757248	0.757612	-0.0352452	0.481213	-0.556926
4644	NM_000259	MYO5A	1.14374	1.14371	1.03142	1.13532	1.07832	1.11636	0.967038	1.11404	0.273774	0.26731	0.398786	0.21771	0.23606	0.215629	-0.110417	0.300127
4646	NM_004999	MYO6	0.623066	0.56569	0.794409	0.767328	0.966637	0.821836	0.9837	1.0741	-0.00537044	-0.00568507	-0.00251822	-0.00725493	-0.717559	-0.0806597	-0.347231	0.467549
4647	NM_000260	MYO7A	0.753504	0.703154	0.945459	0.844537	0.887786	0.882661	0.98193	1.03673	-0.089956	-0.0876723	-0.3458	-0.174445	-0.285582	-0.428529	-0.327009	0.582966
4649	NM_006901	MYO9A	1.23341	1.26863	1.09121	1.12502	1.12762	1.13672	0.971109	1.14038	0.146293	0.118088	0.953848	0.0558892	0.0985095	0.0853075	-0.0866698	0.137246
4650	NM_004145	MYO9B	0.650081	0.604041	0.90013	0.683903	0.768687	0.695259	1.08628	0.707996	-0.000167603	-0.000215094	-0.0202667	-7.14123e-05	-0.000268033	-2.00412e-05	1.47725e-05	-0.000179718	impaired cell migration with increased protrusive activity	3 / 4; D-009535-02, D-009535-03, D-009535-04
8736	NM_019856	MYOM1	0.967893	0.906683	0.997211	1.04442	1.09683	1.00747	0.987136	1.02226	-0.949682	-0.657461	-0.979516	0.554408	0.291886	0.813998	-0.555004	0.760855
55577	NM_017567	NAGK	0.826174	0.811467	0.86402	0.942108	1.07551	0.980125	0.961115	1.18289	-0.158016	-0.186518	-0.0150883	-0.547792	0.531026	-0.811889	-0.201795	0.194201
26960	NM_015678	NBEA	0.664316	0.627431	0.813614	0.780742	0.951072	0.782316	1.012	0.915868	-0.0119717	-0.0121983	-0.00152727	-0.0274924	-0.711625	-0.033785	0.921069	-0.865226
4684	NM_001076682	NCAM1	0.75754	0.699692	0.907102	0.878781	0.935591	0.89536	0.979138	1.09597	-0.0453105	-0.0283551	-0.0740771	-0.12615	-0.31741	-0.264523	-0.384545	0.507786
4690	NM_006153	NCK1	1.02497	1.03329	1.02411	1.08876	1.0746	1.06722	0.976486	1.05837	0.809142	0.774104	0.56589	0.292357	0.205056	0.306458	-0.104971	0.474143
8440	NM_001004722	NCK2	0.99498	0.927666	1.01649	1.04093	1.02748	1.02733	0.994147	0.998902	-0.933299	-0.716801	0.690562	0.583325	0.656391	0.673232	-0.786325	-0.948287
51517	NM_184231	NCKIPSD	1.07193	1.05376	1.03346	1.06238	1.03286	1.14659	0.966722	1.1732	0.306122	0.527926	0.105615	0.194338	0.464445	0.00139541	-0.00529303	0.0363322
4739	NM_182966	NEDD9	0.982859	0.951653	1.01181	1.0357	1.03311	1.02779	0.980953	1.06869	-0.730252	-0.812375	0.632938	0.463682	0.547343	0.492048	-0.252344	0.367806
4750	XM_291107	NEK1	0.997029	1.00806	0.992778	1.02325	1.11141	1.04064	0.959983	1.19875	-0.994698	0.859612	-0.837003	0.694836	0.184905	0.499458	-0.108258	0.0953757
79858	NM_024800	NEK11	0.621403	0.572375	0.838982	0.787936	0.946311	0.812912	0.990073	1.05021	-0.000429424	-0.000385336	-0.00288591	-0.0132752	-0.550507	-0.0268946	-0.615099	0.4306	impaired cell migration with increased protrusive activity
4751	NM_002497	NEK2	0.573389	0.521386	0.791998	0.758689	0.957078	0.745351	1.01435	0.911559	-9.20906e-05	-8.65912e-05	-0.000133875	-0.0084004	-0.631675	-0.0061237	0.605218	-0.626121	impaired cell migration with increased protrusive activity	4 / 4; D-004090-02, D-004090-03, D-004090-04, D-004090-06
4752	NM_002498	NEK3	0.683348	0.640531	0.840198	0.895415	1.0703	0.847544	1.01061	0.958523	-0.0050212	-0.00447597	-0.0107955	-0.258291	0.514913	-0.141343	0.721462	-0.863659
6787	NM_003157	NEK4	1.29688	1.34153	1.11404	1.24988	1.12041	1.30707	0.931263	1.24907	0.194225	0.189111	0.245418	0.146138	0.185675	0.0639742	-0.0313394	0.0504393
10783	NM_014397	NEK6	0.790701	0.769775	0.896364	0.871142	0.967831	0.887801	0.996954	1.00594	-0.0416667	-0.0476159	-0.07561	-0.136459	-0.697064	-0.205136	-0.831899	0.704875
140609	NM_133494	NEK7	0.612545	0.566036	0.794826	0.77858	0.98042	0.822589	0.989901	1.09061	-0.0118497	-0.0129949	-0.0171061	-0.0290343	-0.864877	-0.0895066	-0.58081	0.291003
284086	NM_178170	NEK8	0.706318	0.676486	0.838783	0.93303	1.13147	0.888945	0.975265	1.05727	-0.00494363	-0.00525886	-0.00269589	-0.391332	0.166358	-0.187348	-0.272728	0.413143
91754	NM_033116	NEK9	1.37536	1.43831	1.10654	1.2049	1.10921	1.13664	1.02992	0.952683	0.0213973	0.0191315	0.0838707	0.0440025	0.241571	0.0688562	0.168315	-0.55488
10276	NM_005863	NET1	0.855933	0.843402	0.934036	0.913324	0.9832	0.885876	1.03437	0.90548	-0.488795	-0.59175	-0.436343	-0.589273	-0.905958	-0.612338	0.792812	-0.686103
91624	NM_144573	NEXN	1.27632	1.35948	1.06965	1.14292	1.08859	1.16723	0.975785	1.08283	0.660852	0.463825	0.388693	0.548152	0.559039	0.399984	-0.195695	0.618041
4763	NM_000267	NF1	0.864857	0.849718	0.975761	0.93139	0.973315	0.973582	0.970601	1.08711	-0.360726	-0.429383	-0.699053	-0.50677	-0.831053	-0.995167	-0.0926873	0.297144
4771	NM_181831	NF2	0.85613	0.819498	0.946093	0.931549	0.971463	0.931064	1.00265	0.959014	-0.352654	-0.332188	-0.336517	-0.491745	-0.751157	-0.564688	0.873971	-0.796913
25791	NM_019850	NGEF	1.65568	1.74087	1.26058	1.50457	1.22587	1.5936	0.883914	1.47479	6.10659e-05	7.9652e-05	0.0014207	9.06254e-05	0.00165641	6.20681e-06	-5.85128e-05	0.000236745	increased cell migration and increased cell area	3 / 4; D-009354-02, D-009354-03, D-009354-04
27018	NM_014380	NGFRAP1	1.22685	1.25593	1.13964	1.13433	1.03564	1.34125	0.921826	1.5972	0.0977447	0.159783	0.00822659	0.12131	0.547596	0.00632749	-0.00547333	0.00182428
51701	NM_016231	NLK	1.19269	1.20994	1.10239	1.04672	0.94866	1.06583	1.0353	0.948999	0.128755	0.144829	0.0422637	0.515437	-0.144509	0.158407	0.0623691	-0.527813
4830	NM_000269	NME1	1.19828	1.22502	1.11654	1.0157	0.897895	1.02807	1.05595	0.85934	0.182367	0.18243	0.0537182	0.891925	-0.0830873	0.748654	0.0486799	-0.145621
4831	NM_002512	NME2	1.45942	1.53929	1.19715	1.13237	0.93919	1.13154	1.04177	0.907579	0.0789531	0.0838352	0.0763745	0.215341	-0.107686	0.144185	0.081561	-0.309216
4832	NM_002513	NME3	1.10753	1.11002	1.05033	1.01318	0.948127	0.979103	1.03328	0.86467	0.06015	0.0578568	0.0553859	0.283676	-0.768826	-0.585057	0.0300947	-0.0937857
4833	NM_005009	NME4	1.11077	1.13635	1.07569	0.966466	0.900091	0.950468	1.06564	0.819337	0.490996	0.462828	0.128014	-0.514328	-0.036787	-0.133819	0.00161342	-0.0110993
8382	NM_003551	NME5	1.40342	1.47138	1.13822	1.20977	1.07186	1.24756	0.987706	1.12089	0.110586	0.103003	0.14292	0.188496	0.288049	0.114571	-0.52064	0.22186
10201	NM_005793	NME6	0.772732	0.739546	0.925028	0.807997	0.877345	0.795318	1.06182	0.796695	-0.0646599	-0.0664009	-0.185551	-0.0301922	-0.00738055	-0.016721	0.00198485	-0.0119687
29922	NM_013330	NME7	1.29603	1.36917	1.0622	1.16629	1.07416	1.17637	0.977729	1.16623	0.144041	0.116666	0.257149	0.303193	0.5039	0.202506	-0.610428	0.486014
4881	NM_000906	NPR1	0.909196	0.911767	0.926073	0.931285	1.06548	0.921306	1.02415	1.0025	-0.289906	-0.307603	-0.158052	-0.357945	0.54282	-0.253739	0.432541	0.79644
4882	NM_000907	NPR2	0.892474	0.879245	0.954718	0.914015	0.951284	0.870967	1.06105	0.82578	-0.276347	-0.276017	-0.296768	-0.231538	-0.216093	-0.0653756	0.0177679	-0.0587584
4893	NM_002524	NRAS	0.852049	0.815747	0.923254	1.03963	1.14068	1.0368	0.944813	1.27766	-0.338596	-0.305749	-0.147643	0.311099	0.0256944	0.387207	-0.00460281	0.0241147
29959	NM_013392	NRBP	1.05907	1.05786	0.992173	1.08334	1.10025	1.00636	1.02324	0.909881	0.633547	0.675832	-0.896237	0.296881	0.0300958	0.902222	0.179098	-0.210015
4897	NM_001037133	NRCAM	0.581142	0.509844	0.782773	0.807739	1.0527	0.763447	0.991805	0.99223	-0.000989236	-0.000652235	-0.000601008	-0.0270221	0.23696	-0.023764	-0.544291	-0.779826	impaired cell migration with increased protrusive activity	4 / 4; D-019920-21, D-019920-22, D-019920-23, D-019920-24
10718	XM_166086	NRG3	1.10122	1.11632	1.03576	1.06352	1.01496	1.02843	1.03043	0.917995	0.646217	0.657142	0.519222	0.613875	0.865714	0.811008	0.0692189	-0.203395
8829	NM_001024629	NRP1	0.827314	0.808402	0.885866	0.90215	0.990873	0.928177	1.00212	1.05675	-0.998134	-0.881138	-0.624881	-0.833591	-0.745734	-0.875905	0.476113	0.24207
8828	NM_003872	NRP2	0.892054	0.874471	0.920239	1.0102	1.12586	1.0349	0.962002	1.18809	-0.779763	-0.70146	-0.978194	0.771352	0.454528	0.570416	-0.104771	0.0881849
4914	NM_002529	NTRK1	1.22302	1.2598	1.077	1.18913	1.11327	1.1379	1.00833	1.00767	0.0793173	0.0768204	0.0979788	0.0291211	0.0246812	0.0204196	0.622179	0.758956
4915	NM_006180	NTRK2	1.21318	1.25928	1.09109	1.07916	0.980005	1.04029	1.05252	0.870355	0.394217	0.375025	0.295011	0.533613	-0.527627	0.759542	0.0043768	-0.0471756
4916	NM_002530	NTRK3	0.855818	0.848394	0.940174	0.86833	0.914521	0.832155	1.06263	0.794945	-0.119267	-0.132898	-0.159077	-0.0697471	-0.030432	-0.00159364	0.00329697	-0.0142359
8650	NM_001005745	NUMB	1.24263	1.2855	1.11218	1.10532	1.05524	1.1132	0.984538	1.06361	0.0941961	0.0939663	0.0181773	0.32942	0.649821	0.334183	-0.554843	0.826898
89882	NM_033516	NYD-SP25	2.19168	2.41182	1.45051	1.35519	0.937568	1.45182	1.03482	0.996329	0.00112152	0.00111437	0.000262888	0.0193119	-0.241298	0.00140809	0.0755549	-0.973147	increased cell migration and increased cell area
4952	NM_000276	OCRL	0.903627	0.892294	0.960028	0.943317	1.04456	1.0087	0.982243	1.14787	-0.260468	-0.260529	-0.252503	-0.247635	0.544184	0.978227	-0.390001	0.150878
4983	NM_002547	OPHN1	0.886773	0.846818	0.983584	0.967837	0.990625	0.997241	0.97184	1.10475	-0.528313	-0.455767	-0.844694	-0.881124	-0.915196	-0.799666	-0.131775	0.335093
9943	NM_005109	OSR1	1.23876	1.29064	1.10417	1.06322	0.965975	1.04313	1.03526	0.891228	0.393998	0.384306	0.235498	0.712276	-0.461335	0.804081	0.0459742	-0.106603
26578	NM_012383	OSTF1	0.810282	0.794065	0.899101	0.888742	0.971627	0.926585	1.00383	0.992393	-0.0151195	-0.0456403	-2.07984e-05	-0.0373383	-0.414205	-0.050713	0.673344	-0.917368	impaired cell migration	2 / 4; D-016608-01, D-016608-02
55197	NM_018170	P15RS	0.936917	0.927036	0.964547	0.989459	1.0392	1.0205	0.978805	1.11805	-0.583216	-0.571414	-0.522967	-0.855781	0.375805	0.575315	-0.411123	0.212345
26986	NM_002568	PABPC1	0.704799	0.638498	0.872077	0.817417	0.956985	0.900414	0.975931	1.11211	-0.000867568	-0.00136214	-4.63619e-05	-0.000511459	-0.13482	-0.0158169	-0.0237712	0.128766	impaired cell migration	2 / 4; D-019598-01, D-019598-03
57147	NM_020423	PACE-1	0.881488	0.872275	0.973435	0.857978	0.885028	0.868669	1.05067	0.842818	-0.25879	-0.289928	-0.546232	-0.0524384	-0.0300139	-0.0186895	0.0195431	-0.0607886
29993	NM_020804	PACSIN1	1.13726	1.1722	1.07622	0.974175	0.895221	0.9362	1.07371	0.75812	0.298134	0.253759	0.126803	-0.710657	-0.047475	-0.246238	0.00567439	-0.0120721
55824	NM_018440	PAG	0.946396	0.950726	0.972568	0.934687	0.964274	0.885821	1.0546	0.807734	-0.538496	-0.601246	-0.509883	-0.430129	-0.578764	-0.103151	0.042044	-0.0668756
5058	NM_002576	PAK1	0.784175	0.756704	0.909481	0.884287	0.96804	0.895774	0.998676	1.02851	-0.3409	-0.37496	-0.53262	-0.263147	-0.122885	-0.0430723	-0.0161694	0.0682228
5062	NM_002577	PAK2	0.836197	0.81052	0.955468	0.865961	0.914789	0.839314	1.03309	0.855607	-0.209946	-0.197616	-0.537323	-0.0405765	-0.00644457	-0.00235808	0.000548414	-0.0013525
5063	NM_002578	PAK3	1.17363	1.20371	1.06034	1.02564	0.948008	1.01473	1.03876	0.884522	0.446547	0.451056	0.519499	0.683947	-0.48521	0.774561	0.0110345	-0.0605164
10298	NM_001014834	PAK4	0.915745	0.891944	0.961895	0.924524	0.958087	0.872902	1.05389	0.805515	-0.491136	-0.500021	-0.543318	-0.283223	-0.122959	-0.0339511	0.00462935	-0.00451187
56924	NM_020168	PAK6	0.880596	0.864557	0.948173	0.872673	0.924542	0.895835	1.02738	0.927346	-0.7784	-0.747507	-0.956494	-0.620887	-0.459422	-0.142383	0.0159759	-0.0515588
57144	NM_020341	PAK7	1.30478	1.34819	1.1245	1.11105	0.988135	1.19254	0.992925	1.16814	0.00733851	0.00775227	0.0051676	0.0364511	-0.704818	0.00970803	-0.223817	0.56081
53354	NM_138316	PANK1	0.981132	0.975101	0.99082	1.00402	0.998262	1.03627	0.99572	1.0997	-0.644406	-0.598714	-0.699683	0.913087	-0.91386	0.779596	-0.915012	0.444866
79646	NM_024594	PANK3	1.38263	1.46411	1.12246	1.12851	0.999183	1.09904	1.02527	0.938584	0.027859	0.0234757	0.0602955	0.10092	-0.977212	0.0307738	0.15136	-0.400007
55229	NM_018216	PANK4	0.901187	0.878617	0.96311	0.932001	0.968643	0.916665	1.02236	0.907191	-0.406334	-0.366505	-0.375673	-0.427986	-0.568671	-0.29946	0.380829	-0.422438
9061	NM_005443	PAPSS1	1.36233	1.4185	1.15421	1.12512	0.98249	1.14994	1.02669	0.97727	0.0442608	0.0470502	0.0245384	0.164756	-0.598844	0.0629009	0.101197	-0.733069
9060	NM_004670	PAPSS2	0.875399	0.859619	0.954084	0.832916	0.864941	0.822931	1.07697	0.77299	-0.141775	-0.140698	-0.194984	-0.0228022	-0.0041484	-0.000539666	0.00367491	-0.0145264
50855	NM_001037281	PARD6A	0.936405	0.931623	1.01878	0.931708	0.947295	0.981311	0.999612	1.01806	-0.399116	-0.518583	0.209017	-0.119892	-0.072293	-0.558367	-0.999284	0.758033
9411	NM_004815	PARG1	0.759175	0.684858	0.915439	0.844843	0.910777	0.915259	0.979347	1.12892	-0.179015	-0.146686	-0.302521	-0.254079	-0.251723	-0.755651	-0.0818556	0.05605
55742	NM_018222	PARVA	1.03726	1.0676	0.957796	1.09926	1.15313	1.15022	0.948402	1.2611	0.801746	0.684876	-0.0513819	0.179841	0.0060445	0.0295621	-0.000963838	0.0110439
29780	NM_013327	PARVB	0.673022	0.637528	0.81117	0.823944	1.0595	0.905069	0.950419	1.23313	-0.000641787	-0.00224515	-1.27308e-06	-0.00161704	0.117377	-0.0567888	-0.0121001	0.0348491	impaired cell migration	2 / 4; D-016078-01, D-016078-04
64098	NM_022141	PARVG	0.91027	0.91491	0.988816	0.927715	0.925795	0.96846	0.980645	0.957388	-0.597259	-0.70904	-0.938077	-0.439673	-0.309466	-0.765846	-0.139271	-0.808206
23178	NM_015148	PASK	1.49898	1.57388	1.19571	1.14544	0.934916	1.18341	1.03916	0.972064	0.0199594	0.0221454	0.0151943	0.110643	-0.0977165	0.0254231	0.0194474	-0.697517
5105	NM_002591	PCK1	1.24536	1.29385	1.10974	1.0888	0.971892	1.03809	1.06736	0.824736	0.119486	0.106011	0.0383064	0.40616	-0.558572	0.690972	0.0241639	-0.0771211
5106	NM_004563	PCK2	1.30171	1.34546	1.11505	1.17108	1.03746	1.13024	1.02669	0.945946	0.0560481	0.0576049	0.0547877	0.068961	0.348564	0.0268177	0.0757722	-0.408697
5127	NM_006201	PCTK1	1.0594	1.05316	1.02869	1.00826	0.973832	0.94784	1.06286	0.81025	0.659005	0.729504	0.575672	0.932138	-0.586623	-0.573877	0.0173094	-0.0577828
5128	NM_002595	PCTK2	1.54177	1.63861	1.19159	1.244	1.03709	1.27439	1.00152	1.06437	0.010018	0.00873985	0.0186022	0.0200649	0.452179	0.00678226	0.993773	0.314525
5129	NM_002596	PCTK3	1.05501	1.05724	1.0538	0.965518	0.942089	1.03342	1.0017	1.10271	0.637307	0.655644	0.33835	-0.564489	-0.325199	0.651449	0.976018	0.776152
10015	NM_013374	PDCD6IP	0.764814	0.717646	0.889435	0.811078	0.923326	0.787952	1.06051	0.798513	-0.183779	-0.194755	-0.171846	-0.159046	-0.370194	-0.234138	0.248585	-0.541563
5156	NM_006206	PDGFRA	1.5133	1.61553	1.18241	1.27759	1.07595	1.261	0.989463	1.067	0.0660911	0.056376	0.0378067	0.0731477	0.187756	0.0746216	-0.520039	0.409077
5159	NM_002609	PDGFRB	1.1702	1.19573	1.08087	1.06132	0.97945	1.05609	1.0338	0.922213	0.254709	0.245433	0.221661	0.444833	-0.534355	0.434673	0.0491812	-0.286974
5163	NM_002610	PDK1	0.785514	0.763758	0.909226	0.859167	0.940471	0.86308	1.01791	0.922585	-0.0775852	-0.0814366	-0.167931	-0.0513536	-0.115432	-0.00739403	0.0420163	-0.078577
5164	NM_002611	PDK2	0.845944	0.836279	0.898606	0.892142	0.964301	0.827479	1.06789	0.798617	-0.130991	-0.140263	-0.0341764	-0.16897	-0.42535	-0.00387835	0.00301666	-0.00977512
5165	NM_005391	PDK3	0.811067	0.798638	0.917653	0.831497	0.897412	0.818664	1.06468	0.815316	-0.0498406	-0.0578558	-0.0524916	-0.0179453	-0.0158758	-0.0010893	0.0229338	-0.0944392
5166	NM_002612	PDK4	1.07551	1.07802	1.02879	1.06296	1.05629	1.10657	0.988704	1.09072	0.526214	0.569826	0.538343	0.395447	0.141921	0.126211	-0.497908	0.228857
9124	NM_020992	PDLIM1	0.642957	0.584541	0.83897	0.796073	1.00211	0.798658	1.0002	1.04609	-0.119179	-0.137385	-0.254397	-0.611182	0.210314	-0.379386	0.159293	0.083646
27295	NM_014476	PDLIM3	0.703666	0.638587	0.876392	0.819608	0.939859	0.951368	0.953745	1.25554	-0.000889112	-0.00148853	-3.41116e-05	-0.00322201	-0.0937245	-0.268825	-0.00496185	0.0144503	impaired cell migration	4 / 4; D-020229-01, D-020229-02, D-020229-03, D-020229-04
57546	NM_020786	PDP2	0.836755	0.823639	0.951412	0.847854	0.914738	0.894148	1.02993	0.948206	-0.0866124	-0.0973862	-0.167856	-0.0115004	-0.048835	-0.070012	0.0663563	-0.54127
5170	NM_031268	PDPK1	1.01059	1.0332	1.01927	0.983927	1.0214	1.00572	1.02109	1.0319	0.436534	0.411283	0.0967602	-0.619092	0.0769456	0.39986	0.00637875	0.0277844
8566	NM_003681	PDXK	1.44834	1.52963	1.17519	1.21375	1.02562	1.22706	1.01981	1.02198	0.0120983	0.0115906	0.0153639	0.026081	0.502053	0.0015306	0.155018	0.549508
53918	NM_015946	PELO	0.903429	0.878874	0.924684	1.00848	1.08283	1.12813	0.939696	1.40377	-0.272421	-0.256313	-0.00516182	0.994668	0.0525178	0.0754544	-0.000138868	0.000661772	increased directional cell migration	0 / 4
5207	NM_002625	PFKFB1	1.18874	1.22266	1.07566	1.08524	1.03779	1.09873	1.0146	1.05299	0.493383	0.459737	0.663883	0.448986	0.147508	0.0899843	0.172415	0.0198421
5208	NM_006212	PFKFB2	0.909262	0.908997	0.975128	0.992817	1.04984	1.0588	0.953677	1.32021	-0.901395	-0.877556	-0.875782	-0.183589	0.000772611	0.342488	-0.0880261	0.124268	increased directional cell migration	0 / 4
5209	NM_004566	PFKFB3	0.632806	0.605299	0.797103	0.781324	0.99296	0.769931	1.01852	0.949123	-0.000867203	-0.00110538	-0.000139831	-0.000605771	-0.803353	-0.00196515	0.976534	-0.827489	impaired cell migration with increased protrusive activity	1 / 4; D-006763-02
5210	NM_004567	PFKFB4	0.797775	0.770296	0.889568	0.906511	1.04128	0.894604	1.01196	0.994064	-0.0903853	-0.0952747	-0.0627255	-0.0286583	0.212262	-0.265013	0.267378	-0.152985
5211	NM_002626	PFKL	1.69759	1.80803	1.30509	1.28665	1.01472	1.28266	1.02851	0.964853	0.00109095	0.0011263	0.000286388	0.00644919	0.734478	0.000210699	0.163675	-0.722699	increased cell migration and increased cell area
5213	NM_000289	PFKM	1.49478	1.5743	1.20576	1.16477	0.956594	1.14646	1.0502	0.868375	0.0410938	0.0377983	0.0139813	0.174487	-0.256528	0.0899718	0.0276283	-0.154757
5214	NM_002627	PFKP	1.22613	1.24966	1.09618	1.10569	1.02373	1.10997	1.02119	0.990142	0.0992432	0.110083	0.0610238	0.194252	0.587497	0.0783859	0.214295	-0.95303
5216	NM_005022	PFN1	0.903204	0.90324	0.96935	0.971255	1.03575	1.06135	0.930688	1.33487	-0.653469	-0.738215	-0.641144	-0.910958	0.66865	0.408891	-0.306844	0.194223
5217	NM_002628	PFN2	0.921978	0.902627	0.982596	0.9894	1.04148	1.05426	0.965849	1.20861	-0.558396	-0.5126	-0.758332	-0.992953	0.447248	0.375975	-0.0669948	0.052767
5218	NM_012395	PFTK1	0.721454	0.68319	0.844827	0.833322	0.976367	0.769383	1.06256	0.786806	-0.0212436	-0.0218126	-0.0129687	-0.045327	-0.564886	-0.00774436	0.0182817	-0.0232032
5230	NM_000291	PGK1	1.13674	1.15269	1.04647	1.06717	1.00936	1.03357	1.02862	0.930953	0.458426	0.466363	0.487871	0.506526	0.816572	0.666611	0.0925059	-0.32375
5232	NM_138733	PGK2	0.973219	0.972842	0.993763	0.921282	0.920166	0.892751	1.06447	0.811838	-0.778433	-0.793452	-0.874075	-0.288772	-0.0904053	-0.0731429	0.0034441	-0.0171546
5245	NM_002634	PHB	1.04236	1.04054	1.04802	1.07095	1.03615	1.13333	0.948424	1.20946	0.352412	0.313491	0.283104	0.183539	0.283428	0.06809	-0.0195537	0.0523993
5255	NM_002637	PHKA1	1.23615	1.27416	1.10549	1.0671	0.957525	1.02522	1.05348	0.833086	0.136587	0.137382	0.091231	0.363687	-0.333642	0.625186	0.0239729	-0.0682389
5256	NM_000292	PHKA2	0.725552	0.697	0.893966	0.850783	0.956636	0.935606	0.949356	1.36598	-0.943146	-0.928217	-0.621565	-0.236362	-0.377695	-0.349384	-0.0376279	0.0534312
5260	NM_006213	PHKG1	1.14241	1.15436	1.0954	1.00611	0.918586	1.00734	1.05172	0.868109	0.315768	0.371075	0.105035	0.968434	-0.0468904	0.931802	0.00679016	-0.035657
5261	NM_000294	PHKG2	1.27748	1.32688	1.11728	0.991855	0.873744	0.987292	1.07623	0.792939	0.676833	0.725522	0.439941	-0.706766	-0.00800167	-0.650714	0.00349371	-0.0238925
29085	NM_014172	PHPT1	0.874226	0.842334	0.969617	0.920263	1.00208	0.975451	0.99276	1.05855	-0.180973	-0.147246	-0.410904	-0.118371	0.730786	-0.690935	-0.52361	0.327555
55300	NM_018323	PI4K2B	0.719956	0.684064	0.889997	0.786726	0.893395	0.734966	1.08259	0.730149	-0.0306364	-0.0342518	-0.024228	-0.0308619	-0.0837539	-0.00420312	0.00409833	-0.00334979
55361	NM_018425	PI4KII	0.939662	0.911864	1.00445	0.895888	0.888507	0.935702	1.04709	0.918414	-0.505355	-0.388153	0.937917	-0.178627	-0.0670038	-0.232143	0.026415	-0.293784
27124	NM_014422	PIB5PA	0.913387	0.902913	0.966705	0.959068	1.02276	0.942602	1.00669	0.976829	-0.317013	-0.307059	-0.440496	-0.377553	0.244323	-0.249985	0.64881	-0.918762
5286	NM_002645	PIK3C2A	1.073	1.08292	1.07608	0.941651	0.88171	0.909436	1.08383	0.761039	0.587369	0.588853	0.185075	-0.537434	-0.0748745	-0.336604	0.00757328	-0.0248685
5287	NM_002646	PIK3C2B	0.72721	0.687094	0.919807	0.73706	0.799958	0.720459	1.10168	0.69089	-0.00883902	-0.00733185	-0.0462052	-0.00250517	-0.00203961	-0.00027164	0.000373207	-0.00137233
5288	NM_004570	PIK3C2G	1.18007	1.21205	1.0869	1.03196	0.975073	0.992483	1.0539	0.834002	0.178889	0.170979	0.0741489	0.760433	-0.66064	-0.93814	0.0564959	-0.120905
5290	NM_006218	PIK3CA	0.990955	0.977118	1.00558	0.988852	0.987008	0.976097	1.01187	0.944369	-0.492235	-0.499894	0.564396	-0.620873	-0.685829	-0.710175	0.15791	-0.773431
5291	NM_006219	PIK3CB	1.07782	1.0803	1.05986	0.999836	0.935707	0.992637	1.01953	0.921216	0.049389	0.0497073	0.0272378	-0.353348	-0.0502382	-0.142114	0.0192404	-0.212409
5294	NM_002649	PIK3CG	1.12936	1.14441	1.05454	1.1209	1.09072	1.15322	0.955884	1.2374	0.217494	0.191923	0.235841	0.287893	0.221539	0.00742586	-0.350341	0.247895
5295	NM_181504	PIK3R1	1.02707	1.03161	1.00777	0.931029	0.91485	0.957123	1.02934	0.937286	0.578678	0.566844	0.56027	-0.443638	-0.34683	-0.335422	0.0262513	-0.16993
5296	NM_005027	PIK3R2	0.996122	0.991352	1.03166	0.963925	0.945157	0.962416	1.02173	0.93358	-0.471112	-0.511592	0.201099	-0.999284	-0.380566	-0.996856	0.101072	-0.480779
8503	NM_003629	PIK3R3	1.32199	1.37876	1.16017	1.10485	1.00445	1.14938	1.00884	1.09165	0.00326901	0.00304739	0.00314913	0.0501288	0.125272	0.019865	0.00864271	0.596298
30849	NM_014602	PIK3R4	0.588182	0.548954	0.794446	0.747277	0.936522	0.741891	1.03097	0.910474	-0.00162217	-0.00170496	-0.00388887	-0.00293618	-0.273753	-0.000191777	0.126299	-0.225663
5297	NM_002650	PIK4CA	1.29833	1.33848	1.14971	1.09765	0.983758	1.13558	1.00828	1.02493	0.0544248	0.0579775	0.0202875	0.327762	-0.722152	0.0892844	0.671717	0.854502
5298	NM_002651	PIK4CB	1.48178	1.56588	1.16243	1.26525	1.13	1.2159	1.0009	1.01238	0.0116342	0.0104844	0.0182545	0.0106216	0.00956915	0.00430422	0.986177	0.688946
5292	NM_002648	PIM1	1.53361	1.6249	1.19958	1.18284	0.991017	1.15539	1.03243	0.956827	0.0317517	0.0296824	0.011855	0.160059	-0.785554	0.180925	0.153397	-0.617174
11040	NM_006875	PIM2	0.87414	0.864761	0.915393	0.934288	1.00466	0.879371	1.03446	0.873598	-0.305329	-0.308373	-0.124304	-0.366374	0.922372	-0.0840873	0.110264	-0.175174
65018	NM_032409	PINK1	1.20397	1.23744	1.06312	1.10804	1.06225	1.09863	0.993899	1.05191	0.113587	0.110765	0.207764	0.304503	0.428773	0.103155	-0.741652	0.434136
8394	NM_003557	PIP5K1A	0.924335	0.917365	0.983619	0.990402	1.02641	1.04026	0.959643	1.26532	-0.945294	-0.984876	-0.638711	-0.845699	0.600295	0.560292	-0.0824486	0.0954898
8395	NM_003558	PIP5K1B	0.76508	0.743659	0.904685	0.859272	0.941136	0.914215	0.988533	1.07637	-0.0753826	-0.0965373	-0.093319	-0.084078	-0.281359	-0.131987	-0.442575	0.469359
23396	NM_012398	PIP5K1C	0.864606	0.83674	0.957475	0.938413	0.989193	1.0297	0.95232	1.23607	-0.332894	-0.304451	-0.496161	-0.441699	-0.687885	0.700047	-0.00436762	0.0149739
5305	NM_005028	PIP5K2A	1.39548	1.46768	1.17545	1.11748	0.961387	1.17373	1.02315	1.01378	0.0160239	0.0145048	0.00932381	0.157225	-0.262892	0.0237134	0.161575	0.836407
8396	NM_003559	PIP5K2B	0.8418	0.821434	0.904913	0.935603	1.02754	0.905777	1.0212	0.931279	-0.0629813	-0.0626712	-0.0059359	-0.380693	0.86291	-0.113872	0.0999967	-0.111201
79837	NM_024779	PIP5K2C	1.12971	1.15751	1.04941	1.06112	0.999783	1.10832	0.993426	1.06367	0.375538	0.349471	0.444014	0.525936	-0.969931	0.227724	-0.633111	0.214003
138429	NM_173492	PIP5KL1	0.812558	0.782398	0.932403	0.94189	1.01761	0.945904	1.00268	1.04308	-0.0233952	-0.021289	-0.0412523	-0.464366	0.71651	-0.546668	0.998301	0.454971
83394	NM_031220	PITPNM3	0.726829	0.700953	0.848201	0.82732	0.96453	0.829962	1.02472	0.925912	-0.0387327	-0.0444813	-0.0311131	-0.0702522	-0.539359	-0.109805	0.161594	-0.367567
5310	NM_000296	PKD1	0.859904	0.855881	0.956437	1.01017	1.12657	1.10995	0.921743	1.46222	-0.542194	-0.749777	-0.665816	0.764109	0.379339	0.132944	-0.00363283	0.00645921
5311	NM_000297	PKD2	0.894376	0.85561	0.952775	0.945332	1.03116	0.925397	0.998246	0.957525	-0.329874	-0.248349	-0.373838	-0.509307	0.506028	-0.441573	-0.841456	-0.887761
5569	NM_006823	PKIA	1.06579	1.08953	1.00666	1.00264	1.00081	1.02568	1.01361	0.985015	0.933109	0.897743	0.926031	0.891829	0.988951	0.914492	0.261918	-0.698931
5570	NM_032471	PKIB	1.16911	1.20839	1.00624	1.04994	1.04233	1.06778	1.00852	1.00508	0.45663	0.423168	0.950386	0.703596	0.59783	0.562894	0.619027	0.99719
5313	NM_000298	PKLR	0.982229	0.994053	0.955434	0.979078	1.01865	1.01256	0.9954	1.0737	-0.564711	-0.627963	-0.147347	-0.685083	0.848829	0.954037	-0.847895	0.428662
5315	NM_002654	PKM2	0.960079	0.971023	0.943498	0.969197	1.03129	0.960433	1.01581	0.971012	-0.457678	-0.507697	-0.114674	-0.632552	0.783476	-0.456227	0.415509	-0.674138
9088	NM_004203	PKMYT1	1.25425	1.32006	1.05875	1.05593	0.992376	1.13249	0.987737	1.101	0.624221	0.617223	0.0491267	0.865158	-0.733913	0.593396	-0.691109	0.468684
29941	NM_013355	PKN3	0.808783	0.793585	0.869755	0.854133	0.971916	0.895031	1.01167	1.00962	-0.0844463	-0.109313	-0.0463623	-0.0725836	-0.646767	-0.157912	0.611865	0.966845
5329	NM_001005377	PLAUR	0.762077	0.727814	0.913886	0.9315	1.05614	1.00271	0.921681	1.40416	-0.0565704	-0.0722927	-0.0913087	-0.615699	0.195584	0.554028	-0.00379637	0.0160809
5335	NM_182811	PLCG1	0.72023	0.683036	0.858368	0.850535	0.972269	0.889175	0.974532	1.11596	-0.0374107	-0.0404464	-0.0204978	-0.0680933	-0.656237	-0.234599	-0.165985	0.256302
5336	NM_002661	PLCG2	0.880589	0.847179	0.967554	0.948845	0.92183	1.00096	0.955473	1.20218	-0.734196	-0.768756	-0.771265	-0.86912	-0.31886	0.599566	-0.0278393	0.0577592
5337	NM_002662	PLD1	0.830206	0.772805	0.888868	1.03385	1.15933	0.983672	0.963418	1.10337	-0.178041	-0.112201	-0.0420112	0.467419	0.0112534	-0.923886	-0.0411497	0.241606
5338	NM_002663	PLD2	0.779859	0.739895	0.914689	0.884135	0.926824	0.877285	0.990056	0.980929	-0.0682447	-0.0617094	-0.111627	-0.165736	-0.312842	-0.210218	-0.503587	-0.890003
5339	NM_201378	PLEC1	0.842813	0.813728	0.944574	0.923164	0.956315	0.922177	0.98936	0.985174	-0.274835	-0.303425	-0.356831	-0.408661	-0.55868	-0.593253	-0.432944	-0.809778
10979	NM_006832	PLEKHC1	0.659145	0.578187	0.856113	0.757239	0.910373	0.761668	1.03896	0.872934	-0.0521859	-0.0445021	-0.0892077	-0.0685937	-0.296541	-0.176565	0.678797	-0.966557
5347	NM_005030	PLK1	1.4774	1.54847	1.15633	1.23793	1.09372	1.2631	0.983829	1.12644	0.0154772	0.0171937	0.0107168	0.073867	0.318185	0.0640069	-0.483768	0.275472
10769	NM_006622	PLK2	0.752479	0.72256	0.833927	0.825024	0.955111	0.835082	1.03083	0.937774	-0.0498834	-0.0467422	-0.00480349	-0.0902006	-0.547469	-0.0871017	0.139676	-0.366799
1263	NM_004073	PLK3	1.13232	1.1836	1.04208	1.0249	0.966696	1.03765	0.999525	1.00088	0.660833	0.518608	0.514069	0.912882	-0.216613	0.864118	-0.947782	0.873878
10733	NM_014264	PLK4	0.7407	0.709634	0.832305	0.911161	1.08585	0.878415	1.00473	1.01634	-0.04366	-0.0466947	-0.00200963	-0.357142	0.296408	-0.163142	0.808188	0.813654
5357	NM_002670	PLS1	0.762175	0.716476	0.91195	0.920946	1.00658	0.92916	0.961647	1.16069	-0.0556446	-0.0473606	-0.110485	-0.412702	0.715389	-0.64351	-0.0476659	0.127114
5358	NM_005032	PLS3	0.887747	0.867543	0.984902	0.881259	0.888042	0.887167	1.03628	0.861753	-0.041114	-0.0431369	-0.701119	-0.0190776	-0.014413	-0.00397148	0.00286874	-0.0137167
5361	NM_032242	PLXNA1	0.922494	0.906118	0.997509	0.979186	1.0177	1.07151	0.966659	1.25686	-0.59701	-0.536519	-0.965347	-0.805892	0.95405	0.474683	-0.169354	0.138615
5364	NM_002673	PLXNB1	0.7466	0.705668	0.84538	0.923572	1.12453	0.905522	0.972414	1.08983	-0.056755	-0.0716681	-0.00967769	-0.526177	0.0754767	-0.528203	-0.148198	0.316637
51400	NM_016147	PME-1	0.818739	0.787228	0.930886	0.85474	0.979943	0.883437	1.03585	0.936581	-0.0339802	-0.0280839	-0.0606105	-0.00359843	-0.736766	-0.0237671	0.041323	-0.492139
10654	NM_006556	PMVK	0.583662	0.544338	0.759671	0.712411	0.927916	0.690397	1.04698	0.812854	-0.00132902	-0.00141679	-0.000225279	-0.00522462	-0.26082	-0.000884105	0.0517957	-0.0286902	impaired cell migration with increased protrusive activity
11284	NM_007254	PNKP	1.53448	1.61985	1.22455	1.18632	0.986756	1.31205	0.989243	1.12705	0.0101698	0.010832	0.00899465	0.0553501	-0.860942	0.0148659	-0.410278	0.0615725
5444	NM_000446	PON1	0.789247	0.765034	0.887748	0.891893	1.04603	0.930344	0.99776	1.0818	-0.0348433	-0.0358864	-0.00692208	-0.0887718	0.544602	-0.252091	-0.900806	0.429275
5445	NM_000305	PON2	0.784431	0.768889	0.907815	0.90155	1.04046	0.909885	1.00218	1.00788	-0.0475546	-0.0573081	-0.0435214	-0.0974678	0.271275	-0.168121	0.961345	0.865257
10631	NM_006475	POSTN	0.785477	0.756079	0.888685	0.851133	0.965193	0.843583	1.02482	0.886286	-0.241621	-0.296056	-0.168356	-0.285308	-0.7226	-0.426262	0.902229	-0.832225
8611	NM_003711	PPAP2A	0.965524	0.966446	0.952799	1.09416	1.19971	1.16546	0.912377	1.4612	-0.744643	-0.750685	-0.0655717	0.47357	0.00404461	0.260236	-0.000552402	0.00543113
8613	NM_003713	PPAP2B	0.797086	0.79236	0.873938	0.916299	1.1176	0.920936	0.983271	1.08528	-0.0750498	-0.0891266	-0.0379654	-0.0859597	0.0231407	-0.199833	-0.413631	0.439961
8612	NM_003712	PPAP2C	0.840695	0.814547	0.9391	0.874868	0.98603	0.911973	1.01931	1.00774	-0.193594	-0.176181	-0.290844	-0.0324678	-0.59239	-0.166073	0.190373	0.830875
5475	NM_006240	PPEF1	1.04026	1.068	1.00467	1.07841	1.14906	1.10863	0.953498	1.20786	0.787656	0.643616	0.925732	0.385345	0.147387	0.116789	-0.0550367	0.0397751
5470	NM_006239	PPEF2	0.650829	0.596341	0.845604	0.821649	1.03861	0.918417	0.955777	1.33603	-0.00374758	-0.00381812	-0.00337464	-0.0142151	0.412438	-0.155369	-0.0322657	0.00755961
8500	NM_003626	PPFIA1	1.05326	1.04975	1.03916	1.02083	0.978976	0.99039	1.022	0.894377	0.327229	0.399079	0.285506	0.711549	-0.678246	-0.829217	0.0996579	-0.0672083
8497	NM_015053	PPFIA4	0.71469	0.629911	0.884873	0.850823	0.976775	0.880893	0.976291	1.03692	-0.0296255	-0.0137519	-0.00950909	-0.1791	-0.925626	-0.286567	-0.273852	0.688041
5494	NM_021003	PPM1A	1.00359	0.991076	1.04883	0.959627	0.983099	0.981186	1.03677	0.963958	0.955701	-0.851835	0.269678	-0.302379	-0.566395	-0.717087	0.037011	-0.750214
5495	NM_002706	PPM1B	1.41648	1.46619	1.15963	1.31195	1.234	1.36282	0.943138	1.29354	0.00483759	0.00557195	0.00401392	0.000194752	0.000133498	0.00012061	-0.00271677	0.00636733	increased directional cell migration
8493	NM_003620	PPM1D	1.19377	1.22154	1.09082	1.16157	1.12772	1.2691	0.951816	1.34511	0.236409	0.243169	0.160858	0.0930676	0.00608112	0.0177698	-0.0161665	0.00446029
22843	NM_014906	PPM1E	0.744062	0.715294	0.86898	0.874193	1.07383	0.91478	0.974044	1.13206	-0.00626812	-0.00695194	-0.00728443	-0.00808532	0.123555	-0.0274768	-0.0708479	0.0892769
9647	NM_014634	PPM1F	0.997348	0.991277	0.963382	1.07429	1.16012	1.08753	0.973375	1.1485	-0.977386	-0.984003	-0.237339	0.0691174	0.00542266	0.119388	-0.143571	0.118349
5496	NM_002707	PPM1G	0.831042	0.788211	0.925439	0.949033	1.1158	0.974651	0.988636	1.10094	-0.174794	-0.134571	-0.122138	-0.477827	0.0461561	-0.787287	-0.501747	0.258057
151742	NM_139245	PPM1L	1.87905	2.00816	1.34383	1.40675	1.10291	1.60145	0.938264	1.42825	0.000593865	0.000628976	0.00101201	0.00104159	0.0945233	0.000537283	-0.00302079	0.00630677	increased cell migration and increased cell area
54704	NM_018444	PPM2C	0.947277	0.939563	0.998228	0.926299	0.972327	0.93655	1.03596	0.916282	-0.47792	-0.469486	-0.922099	-0.124773	-0.619587	-0.218866	0.0644124	-0.469431
5499	NM_002708	PPP1CA	0.617318	0.558096	0.831108	0.730308	0.954515	0.803171	0.999563	1.0686	-0.00682086	-0.0061781	-0.00811826	-0.0108658	-0.371175	-0.0244864	-0.985737	0.39295
5500	NM_002709	PPP1CB	0.635461	0.608521	0.849179	0.744218	0.917641	0.772377	1.02551	0.944847	-0.00199292	-0.00260656	-0.00333851	-0.00123097	-0.0304263	-0.00143656	0.098677	-0.499996
5501	NM_002710	PPP1CC	1.29832	1.32939	1.16481	1.0631	0.919058	1.17518	1.02223	1.08397	0.0750648	0.07936	0.00397312	0.691926	-0.118268	0.0932497	0.125207	0.290335
6992	NM_021959	PPP1R11	0.92585	0.913685	1.03708	0.846786	0.860487	0.858829	1.06297	0.78112	-0.419968	-0.408278	0.253721	-0.0245711	-0.0100983	-0.0423177	0.00337531	-0.0271219
4660	NM_032103	PPP1R12B	0.796225	0.787301	0.915812	0.850156	0.98731	0.925553	0.984951	1.10589	-0.204939	-0.365823	-0.141978	-0.134231	-0.790868	-0.690039	-0.314828	0.235329
23368	NM_015316	PPP1R13B	1.03764	1.00358	1.02181	1.16727	1.20752	1.22653	0.925235	1.46306	0.59725	0.878239	0.306272	0.0395675	0.00143008	0.00132828	-0.000196164	0.000321279	increased directional cell migration
26051	NM_015568	PPP1R16B	1.07403	1.07804	1.04441	1.10513	1.09943	1.13395	0.975584	1.16058	0.4656	0.503378	0.424807	0.0154715	0.0702208	0.0159812	-0.208695	0.0880242
84152	NM_032192	PPP1R1B	1.05167	1.06424	1.01745	1.07497	1.08689	1.06602	1.00338	1.02139	0.874399	0.900775	0.618359	0.391147	0.206196	0.216334	0.917674	0.471105
5504	NM_006241	PPP1R2	0.734125	0.687087	0.891235	0.812446	0.974039	0.84828	1.02433	0.975222	-0.0164361	-0.0138501	-0.0125753	-0.00986986	-0.580065	-0.0368751	0.21624	-0.921817
5507	NM_005398	PPP1R3C	0.961086	0.953209	1.03975	0.871764	0.897304	0.912436	1.05692	0.87176	-0.576669	-0.539742	0.596581	-0.0657137	-0.0239393	-0.223441	0.00486715	-0.149573
5510	NM_002712	PPP1R7	0.609327	0.567582	0.834623	0.714827	0.926576	0.755547	1.03182	0.937866	-0.00100749	-0.00109346	-0.00111131	-2.11808e-05	-0.00838879	-0.000508062	0.0748922	-0.4863
5511	NM_002713	PPP1R8	0.916878	0.909405	0.990101	0.925191	1.02233	0.93251	1.03315	0.942092	-0.30323	-0.325485	-0.786726	-0.0477348	0.676514	-0.149109	0.0435829	-0.500588
5515	NM_002715	PPP2CA	0.736811	0.706081	0.879929	0.797601	0.932608	0.810166	1.03205	0.905643	-0.00272744	-0.00290347	-0.00414021	-0.000149941	-0.253149	-0.00408545	0.532902	-0.915721
5516	NM_004156	PPP2CB	1.20083	1.23549	1.09714	0.991135	0.928104	1.06824	1.02255	1.00674	0.119565	0.114596	0.0373453	-0.794822	-0.0508074	0.0509119	0.768571	0.292071
5518	NM_014225	PPP2R1A	1.03548	1.03183	1.02502	1.01485	1.02592	1.03595	1.00271	1.02239	0.770885	0.817688	0.597568	0.839411	0.663686	0.444806	0.907005	0.666052
5520	NM_002717	PPP2R2A	1.06453	1.07344	1.06057	0.97788	0.957629	1.05483	1.02759	1.00359	0.789774	0.810884	0.354797	-0.687823	-0.440006	0.76772	0.213358	0.973294
5521	NM_004576	PPP2R2B	1.37556	1.43022	1.17415	1.16125	1.01993	1.27879	0.988588	1.17342	0.0255232	0.0271695	0.00741998	0.0590572	0.530311	0.0213951	-0.54078	0.129263
5523	NM_002718	PPP2R3A	0.973196	0.95805	1.02065	0.914878	0.944052	0.972387	1.03293	0.973538	-0.667604	-0.57335	0.593927	-0.0146717	-0.0400883	-0.443711	0.04605	-0.790046
5524	NM_178003	PPP2R4	0.753799	0.720309	0.873673	0.905122	1.05615	0.901486	0.994752	1.03501	-0.00671904	-0.00635339	-0.0184643	-7.68088e-05	0.0976177	-0.000837146	-0.0180513	0.167712
5525	NM_006243	PPP2R5A	0.777931	0.753236	0.943162	0.809022	0.9068	0.83047	1.04874	0.886101	-0.014678	-0.0149398	-0.12451	-0.000262994	-0.0115296	-0.00444629	0.0116722	-0.21085
5526	NM_006244	PPP2R5B	0.900099	0.890891	0.963446	0.948922	1.02478	0.958444	1.01308	0.983206	-0.316843	-0.331149	-0.317055	-0.475701	0.680588	-0.588615	0.590648	-0.96026
5527	NM_002719	PPP2R5C	0.914243	0.888756	1.00863	0.902605	0.929409	0.996812	1.01707	1.05958	-0.33947	-0.270786	0.771135	-0.0748457	-0.106722	-0.951914	0.220132	0.420314
5528	NM_006245	PPP2R5D	0.888959	0.871447	0.989129	0.845002	0.898356	0.95937	1.0125	1.07712	-0.193071	-0.184612	-0.753586	-0.00136336	-0.00264523	-0.383009	0.470552	0.340117
5529	NM_006246	PPP2R5E	0.861882	0.817378	0.975211	0.872335	0.959887	0.954693	1.01186	1.08116	-0.168643	-0.122666	-0.538623	-0.00492321	-0.164808	-0.3639	0.4225	0.224127
5530	NM_000944	PPP3CA	1.41451	1.47003	1.17879	1.1797	1.10295	1.24268	0.99471	1.13547	0.00405645	0.00489918	0.00569991	0.0144693	0.232	0.00594957	-0.799538	0.275326
5533	NM_005605	PPP3CC	0.633942	0.614409	0.838184	0.700302	0.855915	0.723398	1.05485	0.818954	-0.00653729	-0.00890322	-0.00858308	-0.000188819	-0.00563046	-0.00204048	0.00710557	-0.0420152
5534	NM_000945	PPP3R1	1.18635	1.22833	1.03233	1.10439	1.08692	1.18981	0.991822	1.20466	0.0844649	0.0728931	0.419363	0.0141677	0.0304229	0.00428809	-0.503945	0.0397135
5531	NM_002720	PPP4C	0.724596	0.685719	0.911011	0.760008	0.850509	0.781185	1.05542	0.838041	-0.00457808	-0.00499423	-0.0123535	-0.000245209	-0.00138163	-0.000930724	0.0029853	-0.0241535
5536	NM_006247	PPP5C	0.889378	0.867044	1.05119	0.820376	0.828284	0.905398	1.03874	0.900997	-0.147361	-0.131203	0.180064	-0.00116402	-0.00541857	-0.0305302	0.0180878	-0.237745
5537	NM_002721	PPP6C	0.745036	0.712265	0.911115	0.82635	0.933336	0.881551	1.03075	1.01236	-0.0138188	-0.015222	-0.0393578	-0.00709859	-0.00189971	-0.0725682	0.0727631	0.733317
28227	NM_013239	PR48	0.666686	0.637663	0.846792	0.787462	0.963477	0.7879	1.03661	0.901474	-0.00189188	-0.00256214	-0.00248071	-0.000916713	-0.333898	-0.00125837	0.0271197	-0.227977
57580	NM_020820	PREX1	1.2542	1.2993	1.1107	1.39277	1.29727	1.38067	0.877917	1.45598	0.117631	0.115483	0.143228	0.0145124	0.00679662	0.0129419	-0.00255268	0.00581055
5562	NM_006251	PRKAA1	0.815029	0.789067	0.913322	0.872454	0.940271	0.928762	1.00473	1.04612	-0.0231234	-0.0232603	-0.00493442	-0.0842228	-0.291517	-0.243609	0.812444	0.678561
5563	NM_006252	PRKAA2	0.996129	1.00793	0.974142	0.985534	1.03551	1.06397	0.976542	1.17986	-0.905792	0.991265	-0.365919	-0.842107	0.550611	0.29924	-0.128838	0.044873
5566	NM_207518	PRKACA	0.827505	0.81313	0.91439	0.886277	0.967843	0.878909	1.01856	0.917842	-0.233412	-0.271179	-0.206793	-0.253702	-0.276929	-0.087154	0.0256063	-0.0252944
5567	NM_002731	PRKACB	0.985716	0.986442	1.01718	0.916682	0.893237	0.93427	1.04715	0.856797	-0.71413	-0.733053	0.571308	-0.289124	-0.126833	-0.335093	0.0428864	-0.0809541
5568	NM_002732	PRKACG	1.1732	1.2118	1.06429	1.01873	0.936988	1.10096	1.01084	1.02511	0.679311	0.67264	0.557865	0.948642	-0.302232	0.604355	0.490507	0.778904
5571	NM_002733	PRKAG1	1.30045	1.37125	1.05453	1.1802	1.07768	1.12089	1.02101	0.949072	0.276636	0.240838	0.497281	0.332495	0.450333	0.405995	0.126126	-0.239188
53632	NM_017431	PRKAG3	1.37156	1.40108	1.19585	1.09676	0.918404	1.11228	1.04746	0.896787	0.00853468	0.0105741	0.00574324	0.208094	-0.221915	0.0957605	0.0264429	-0.114266
5573	NM_002734	PRKAR1A	1.31168	1.37316	1.0928	1.08494	0.983274	1.15979	1.00163	1.0951	0.311185	0.302906	0.415267	0.561234	-0.692608	0.328819	0.979797	0.622686
5576	NM_004157	PRKAR2A	0.698269	0.674381	0.864957	0.850898	0.983215	0.971617	0.926979	1.49615	-0.136448	-0.141147	-0.0950888	-0.117131	-0.676477	-0.71562	0	0.10994
5577	NM_002736	PRKAR2B	0.83228	0.813803	0.890352	0.935983	1.0336	0.933942	1.00484	1.0043	-0.0166511	-0.0172908	-0.0049683	-0.337961	0.615068	-0.209979	0.695353	0.917025
5578	NM_002737	PRKCA	1.08656	1.10099	1.01763	1.04975	1.01731	1.05389	1.01703	0.989868	0.184123	0.189326	0.193795	0.515531	0.988025	0.330824	0.254676	-0.900342
9463	NM_012407	PRKCABP	1.20465	1.2542	1.05959	1.04232	0.974099	1.06236	1.00405	0.977323	0.518113	0.471112	0.605266	0.825671	-0.648362	0.665008	0.787147	-0.712509
5579	NM_002738	PRKCB1	0.819895	0.790725	0.895888	0.879016	0.981652	0.876051	1.02463	0.915007	-0.0321325	-0.0295942	-0.00986955	-0.113505	-0.771678	-0.0547084	0.141976	-0.185672
5580	NM_006254	PRKCD	1.48841	1.56622	1.1895	1.18467	0.972413	1.23718	1.0156	1.01752	0.000554738	0.000656374	0.00389822	0.0402917	-0.647675	0.0105446	0.465085	0.794361	increased cell migration and increased cell area
5581	NM_005400	PRKCE	1.12758	1.15997	1.03967	1.00981	0.950736	1.11813	1.0027	1.10678	0.845738	0.845531	0.704735	0.880184	-0.410777	0.555199	0.826702	0.254849
5582	NM_002739	PRKCG	1.10391	1.12493	1.02441	1.09995	1.05586	1.11612	0.986277	1.10579	0.785505	0.804336	0.846925	0.555555	0.572415	0.399544	-0.528228	0.135921
5583	NM_006255	PRKCH	0.768462	0.737811	0.876958	0.845483	0.95174	0.850961	1.02044	0.925573	-0.0153215	-0.0146081	-0.0138112	-0.0728216	-0.436789	-0.0287752	0.182906	-0.121766
5584	NM_002740	PRKCI	1.12855	1.1605	1.06638	1.00888	0.944423	1.04981	1.02534	0.960117	0.154188	0.121486	0.158298	0.906273	-0.426588	0.382287	0.134752	-0.417209
5585	NM_002741	PRKCL1	0.763058	0.728129	0.873628	0.921122	1.04495	0.969577	0.953684	1.24758	-0.0290254	-0.0389456	-0.0111503	-0.207802	0.650488	-0.831049	-0.130075	0.116976
5586	NM_006256	PRKCL2	0.739432	0.711539	0.880289	0.821631	0.933338	0.868272	1.00548	1.01368	-0.0168041	-0.0171875	-0.0179413	-0.0525845	-0.343136	-0.112412	0.802515	0.998911
5587	NM_002742	PRKCM	0.730757	0.694741	0.915159	0.829723	0.897274	0.940088	0.955776	1.3021	-0.32509	-0.358844	-0.289493	-0.350619	-0.861874	-0.458893	0	0.628875
23683	NM_005813	PRKCN	1.09014	1.12587	0.976091	1.03631	1.0473	1.02425	1.00274	0.987125	0.58546	0.488381	-0.540849	0.778218	0.494932	0.888026	0.809517	-0.745363
5588	NM_006257	PRKCQ	0.754299	0.731064	0.881952	0.82263	0.920801	0.809338	1.04499	0.84328	-0.00249655	-0.00287835	-0.00100955	-0.0201672	-0.177206	-0.0116376	0.0486505	-0.0928989
5589	NM_002743	PRKCSH	1.23893	1.26311	1.08712	1.08471	0.971442	1.16159	1.00402	1.08877	0.0411828	0.061742	0.0471652	0.317288	-0.619345	0.0403858	0.78186	0.229924
5590	NM_002744	PRKCZ	0.861925	0.850542	0.92833	0.885539	0.947849	0.886961	1.03805	0.884333	-0.0991858	-0.103814	-0.115779	-0.11639	-0.342183	-0.0716529	0.028512	-0.0530329
25865	NM_016457	PRKD2	1.19339	1.24053	1.04088	1.09033	1.05028	1.08392	1.00589	0.973362	0.174166	0.138388	0.494917	0.265784	0.417777	0.300183	0.588469	-0.492926
5591	NM_006904	PRKDC	1.60219	1.69351	1.21461	1.32546	1.06659	1.44372	0.9491	1.33145	0.00533728	0.00571846	0.0040999	0.0122084	0.28289	0.00273157	-0.0208889	0.00212509
5592	NM_006258	PRKG1	0.85849	0.845087	0.927808	0.863754	0.901387	0.872756	1.04123	0.880438	-0.0937814	-0.0968686	-0.0532498	-0.0864491	-0.100448	-0.0567552	0.0432011	-0.122499
5593	NM_006259	PRKG2	0.865706	0.847596	0.894738	0.951624	1.05967	0.951954	0.991354	1.02848	-0.164913	-0.168446	-0.0154708	-0.609949	0.500025	-0.563688	-0.647651	0.545515
5610	NM_002759	PRKR	0.992564	1.00292	0.978766	0.997348	1.02438	0.994951	1.01347	0.987769	-0.669248	0.744945	-0.387456	-0.900357	0.695202	-0.829009	0.389797	-0.796623
8575	NM_003690	PRKRA	0.798539	0.778131	0.889504	0.940789	1.0438	0.972786	0.9656	1.18347	-0.182736	-0.190745	-0.14661	-0.550042	0.660159	-0.784848	-0.394791	0.316295
65125	NM_018979	PRKWNK1	0.821505	0.803066	0.877621	0.949368	1.09973	0.90404	1.0019	0.986061	-0.0480439	-0.0574904	-0.00839825	-0.514963	0.239043	-0.136365	0.902663	-0.71729
65268	NM_006648	PRKWNK2	0.788522	0.766316	0.956518	0.774923	0.806178	0.786222	1.06871	0.757464	-0.0322592	-0.0389736	-0.08629	-0.024336	-0.0287675	-0.0276374	0.0087974	-0.0180374
65267	NM_020922	PRKWNK3	1.4853	1.55209	1.19991	1.18443	0.976601	1.23866	1.01627	1.00614	0.0118137	0.0129803	0.00562771	0.0930402	-0.681049	0.0602937	0.430232	0.93323
65266	NM_032387	PRKWNK4	1.05275	1.07364	0.978536	1.05555	1.04106	1.0443	1.00267	1.01626	0.987508	0.985881	-0.477943	0.765078	0.631187	0.826139	0.793495	0.901199
5613	NM_005044	PRKX	1.07166	1.08099	1.02514	0.99142	0.955354	1.05233	1.01695	1.04415	0.653798	0.688271	0.689301	-0.83004	-0.412269	0.43048	0.196406	0.312183
5616	NM_002760	PRKY	1.05946	1.0752	0.976206	1.01937	1.06003	1.02659	1.01413	1.01225	0.750696	0.726404	-0.358197	0.927515	0.52518	0.817784	0.444324	0.89169
8899	NM_003913	PRPF4B	0.79314	0.776007	0.871098	0.79404	0.900038	0.795939	1.05533	0.845351	-0.0130575	-0.0208118	-0.00235575	-0.0163014	-0.0931144	-0.00364738	0.00466054	-0.0226497
5631	NM_002764	PRPS1	0.998629	0.990335	1.02013	0.950956	0.924325	1.01972	1.00683	1.02368	-0.923467	-0.856686	0.597246	-0.491874	-0.227322	0.766178	0.650539	0.797923
221823	NM_175886	PRPS1L1	0.681895	0.636464	0.879299	0.829547	0.946781	0.793473	1.05127	0.835324	-0.0360435	-0.0345914	-0.0235905	-0.0917488	-0.459943	-0.0365313	0.0173226	-0.0221097
5634	NM_002765	PRPS2	1.12605	1.16556	1.01865	1.09743	1.1044	1.04933	1.02367	0.951795	0.133969	0.0986586	0.517624	0.222338	0.149924	0.414963	0.0975873	-0.276672
5635	NM_002766	PRPSAP1	0.794994	0.761445	0.860412	0.939823	1.11153	0.925528	0.98904	1.09322	-0.133162	-0.106659	-0.075763	-0.549382	0.205887	-0.304904	-0.745301	0.652761
5636	NM_002767	PRPSAP2	1.09412	1.12475	0.982294	1.16054	1.19044	1.18669	0.952257	1.28532	0.351281	0.294897	-0.494983	0.146204	0.071078	0.146473	-0.124809	0.113852
5681	NM_006742	PSKH1	1.46962	1.55023	1.19485	1.26302	1.04267	1.29898	0.981367	1.10171	0.0015733	0.00134823	0.00144349	0.0184764	0.636414	0.00417666	-0.324072	0.111154
85481	NM_033126	PSKH2	0.900227	0.900443	0.905001	0.932339	1.01028	0.920964	1.02158	0.948348	-0.199567	-0.252565	-0.00417904	-0.370591	0.886123	-0.256997	0.194678	-0.448924
5723	NM_004577	PSPH	0.934918	0.911662	1.00522	0.93061	0.969761	1.02982	1.00071	1.13484	-0.408065	-0.326234	0.878687	-0.247376	-0.748151	0.477342	0.955936	0.149099
9051	NM_003978	PSTPIP1	1.2875	1.32402	1.10538	1.16671	1.0558	1.23926	0.9474	1.20054	0.0109842	0.0127385	0.0854432	0.0171057	0.122601	0.00255816	-0.000167433	0.00749764
5728	NM_000314	PTEN	0.756873	0.752387	0.898943	0.836868	0.952849	0.897188	0.997734	1.102	-0.000312482	-0.000386741	-0.00037248	-2.15995e-05	-0.00864553	-7.56784e-05	-0.0111498	0.154808	impaired cell migration	3 / 4; D-003023-05, D-003023-06, D-003023-08
5747	NM_005607	PTK2	1.03719	1.04561	1.0174	1.04345	1.06151	1.15986	0.95742	1.3186	0.4609	0.5518	0.290684	0.777444	0.312138	0.376105	-0.529457	0.277033
2185	NM_004103	PTK2B	1.03962	1.03697	1.01566	1.03347	1.03449	1.10047	0.972884	1.17714	0.0723767	0.070782	0.120672	0.0666482	0.0966429	0.0446529	-0.228372	0.0753297
5753	NM_005975	PTK6	1.01988	1.02273	0.995862	1.07298	1.08735	1.09059	0.960828	1.15463	0.121869	0.111651	-0.193232	0.0974455	0.197941	0.0631582	-0.0787499	0.0467158
5754	NM_002821	PTK7	0.920883	0.934922	0.989349	0.882573	0.878303	0.9035	1.0395	0.870326	-0.554287	-0.635101	-0.851263	-0.220991	-0.0563291	-0.256633	0.0367489	-0.0680383
5756	NM_002822	PTK9	0.82137	0.786251	0.928762	0.833714	0.887554	0.829075	1.05691	0.8152	-0.0354058	-0.0310662	-0.0120855	-0.0578138	-0.115558	-0.03306	0.0109941	-0.0204557
11344	NM_007284	PTK9L	1.17766	1.2172	1.0469	1.12922	1.10195	1.33145	0.903435	1.58686	0.0524405	0.0398489	0.192216	0.130592	0.127031	0.00306908	-0.0193418	0.00619665
7803	NM_003463	PTP4A1	0.791294	0.767171	0.875689	0.928642	1.11474	0.980214	0.951238	1.26124	-0.0403939	-0.0422957	-0.0197056	-0.319307	0.206431	-0.784862	-0.232501	0.200077
8073	NM_003479	PTP4A2	0.94901	0.946763	1.00476	0.920414	0.976774	0.936981	1.04205	0.894455	-0.495285	-0.520188	0.900337	-0.0393002	-0.369387	-0.139161	0.0161684	-0.212572
11156	NM_007079	PTP4A3	0.72375	0.677127	0.891652	0.818834	0.966156	0.892028	0.992892	1.10227	-0.0182517	-0.0161523	-0.108247	-0.00600363	-0.560365	-0.101036	-0.760022	0.305476
138639	NM_152422	PTPDC1	0.687769	0.65635	0.819821	0.786042	1.00404	0.807715	1.02629	0.977111	-0.0105001	-0.0129093	-0.00333646	-0.00352179	0.836029	-0.00520164	0.112741	-0.780028
9200	NM_014241	PTPLA	0.833216	0.825926	0.93979	0.899443	1.00125	0.950603	0.988711	1.08241	-0.0916069	-0.111398	-0.243543	-0.0159564	0.982662	-0.293661	-0.41064	0.263914
5770	NM_002827	PTPN1	0.75895	0.727442	0.877835	0.886028	1.04867	0.895428	0.997508	1.01727	-0.0489606	-0.0506833	-0.0153533	-0.0582995	0.669755	-0.140291	-0.274742	0.712738
5781	NM_002834	PTPN11	0.996822	1.00698	0.986218	1.0234	1.09332	1.10559	0.953271	1.23858	-0.826689	0.836687	-0.748991	0.922252	0.111902	0.0920065	-0.134959	0.0362794
5782	NM_002835	PTPN12	0.917415	0.896091	0.990979	0.916968	0.959146	1.00869	0.970271	1.15275	-0.541233	-0.518341	-0.965344	-0.198273	-0.00914468	0.987305	-0.245402	0.135611
5783	NM_006264	PTPN13	0.813718	0.784216	0.910396	0.86726	1.01568	0.943446	0.986698	1.14508	-0.130182	-0.119879	-0.130351	-0.0370667	0.629473	-0.401722	-0.489677	0.195275
5784	NM_005401	PTPN14	0.753787	0.717739	0.926449	0.761534	0.879548	0.81073	1.049	0.922075	-0.00901535	-0.00927614	-0.043581	-2.06604e-05	-0.0103628	-0.00143959	0.0437698	-0.39524
26469	NM_014369	PTPN18	0.610056	0.563939	0.820203	0.75961	0.975722	0.786385	1.0087	1.00119	-0.00133705	-0.00145573	-0.00113236	-0.000260211	-0.272759	-0.00071846	0.492378	0.854316
5771	NM_002828	PTPN2	0.790965	0.748018	0.885716	0.907372	1.05017	0.908986	0.993025	1.04967	-0.0271173	-0.0246637	-0.017224	-0.0107659	0.653953	-0.054039	-0.388148	0.736694
11099	NM_007039	PTPN21	0.768449	0.730382	0.839049	0.947654	1.20674	0.933349	0.989818	1.14437	-0.0195881	-0.0182701	-0.00242644	-0.127481	0.00127179	-0.199459	-0.487771	0.143222
26191	NM_012411	PTPN22	1.01458	1.01305	1.02401	0.975494	1.02438	1.03577	0.991792	1.10221	0.842439	0.861449	0.455541	-0.696667	0.566848	0.406564	-0.684717	0.268848
25930	NM_015466	PTPN23	1.23412	1.2636	1.07809	1.14612	1.1356	1.25439	0.969302	1.33867	0.0802926	0.0834692	0.106066	0.0245708	0.0614152	0.000944627	-0.115601	0.015285
5774	NM_002829	PTPN3	0.747659	0.720694	0.880029	0.892902	1.06624	0.890512	1.01184	1.0245	-0.0118461	-0.0132968	-0.0104719	-0.0528311	0.10484	-0.0501729	0.469243	0.636975
5775	NM_002830	PTPN4	0.942771	0.932111	0.977366	1.01001	1.1225	1.05143	0.981785	1.17767	-0.458105	-0.425069	-0.574677	0.98011	0.0766128	0.568457	-0.408899	0.215105
84867	NM_032781	PTPN5	1.55203	1.65156	1.19953	1.25453	1.08853	1.41984	0.950697	1.35748	0.182097	0.195772	0.195149	0.119469	0.180724	0.0193655	-0.00880595	0.00429924
5777	NM_002831	PTPN6	0.865269	0.842775	0.954141	0.884393	0.974055	0.976849	0.95827	1.22812	-0.340311	-0.368258	-0.0647961	-0.107882	-0.0929727	-0.705379	-0.0332566	0.0186139
5778	NM_002832	PTPN7	1.29291	1.3426	1.05341	1.14426	1.15308	1.23891	0.976657	1.25856	0.0828387	0.0830202	0.13469	0.177405	0.0864627	0.0560957	-0.384294	0.107333
5780	NM_002833	PTPN9	1.33818	1.38677	1.12558	1.19495	1.13711	1.33281	0.964106	1.32307	0.0135303	0.0140853	0.00858751	0.00207291	0.0818039	0.00013062	-0.113902	0.00672062
140885	NM_080792	PTPNS1	0.828986	0.751618	0.938871	0.910302	0.960885	0.905788	1.00239	0.940077	-0.254059	-0.146618	-0.287778	-0.365233	-0.618836	-0.244327	0.928271	-0.995104
5786	NM_080841	PTPRA	0.866318	0.827402	0.993822	0.855334	0.862949	0.873796	1.04457	0.869636	-0.68229	-0.578911	-0.365866	-0.052101	-0.115069	-0.162669	0.0802296	-0.209822
5787	NM_002837	PTPRB	1.31874	1.3721	1.08484	1.16901	1.00586	1.15694	1.01783	0.987502	0.171279	0.166996	0.302752	0.318457	0.866804	0.253687	0.689021	-0.806699
5788	NM_002838	PTPRC	1.48705	1.55876	1.17024	1.34658	1.11676	1.28443	0.978004	1.04795	0.0129801	0.0137682	0.10647	0.0349777	0.374885	0.10821	-0.669531	0.638581
5789	NM_130393	PTPRD	0.949167	0.924894	0.989171	0.956545	0.948144	0.936857	1.02733	0.93743	-0.696385	-0.708659	-0.392145	-0.473471	-0.244118	-0.57391	0.135337	-0.330075
5791	NM_006504	PTPRE	0.745823	0.710112	0.920804	0.763706	0.812431	0.758555	1.10242	0.746817	-0.0184589	-0.0213732	-0.410078	-0.00651455	-0.139661	-0.0179005	0.0595336	-0.143135
5792	NM_130440	PTPRF	1.11903	1.12847	1.07229	1.00955	0.928443	1.04335	1.02956	0.946856	0.750489	0.777859	0.978946	0.449468	-0.59225	0.42124	0.241725	-0.463036
5793	NM_002841	PTPRG	1.00201	1.00465	0.983027	0.979001	0.971936	1.00938	1.018	1.02867	0.644945	0.639436	-0.96016	-0.378715	-0.472554	0.569143	0.3215	0.809884
5794	NM_002842	PTPRH	0.888811	0.873531	0.938265	0.967025	1.02364	0.953015	1.00029	1.00908	-0.119314	-0.122718	-0.432956	-0.189783	0.616293	-0.219334	0.497872	0.638996
5795	NM_002843	PTPRJ	0.955364	0.955389	0.939771	1.04078	1.10924	1.03749	0.97476	1.11247	-0.632233	-0.625258	-0.718882	0.994882	0.705448	0.99938	-0.871951	0.652622
5796	NM_002844	PTPRK	1.25641	1.30476	1.11217	1.03491	0.904712	1.0987	1.0467	0.958092	0.118406	0.114437	0.190098	0.782344	-0.497838	0.425979	0.319615	-0.971633
5797	NM_002845	PTPRM	0.900401	0.893727	0.934279	0.917602	0.932305	0.866349	1.06816	0.779233	-0.47183	-0.510397	-0.540832	-0.300219	-0.640688	-0.194961	0.169859	-0.210448
5798	NM_002846	PTPRN	0.87156	0.866449	0.974141	0.93004	0.935535	0.902434	1.01957	0.894449	-0.17518	-0.212398	-0.807473	-0.331906	-0.657996	-0.319591	0.652332	-0.663437
5799	NM_002847	PTPRN2	0.757175	0.72753	0.924927	0.807656	0.849726	0.776519	1.08863	0.750735	-0.111902	-0.109929	-0.534869	-0.0954459	-0.247189	-0.0850901	0.0938941	-0.160492
5800	NM_002848	PTPRO	1.2374	1.28178	1.10279	1.12205	1.08366	1.20781	0.962941	1.25432	0.0080412	0.0107281	0.0709099	0.234912	0.875717	0.17382	-0.646089	0.796903
5801	NM_002849	PTPRR	0.863423	0.852714	0.902787	0.896807	0.961184	0.881059	1.03713	0.893251	-0.00475794	-0.00614719	-0.127317	-0.0288555	-0.47124	-0.0245525	0.195797	-0.223728
5802	NM_002850	PTPRS	0.672066	0.628088	0.87076	0.741165	0.84826	0.745801	1.08144	0.808651	-0.0528931	-0.0533569	-0.202826	-0.0707517	-0.331069	-0.0688625	0.137821	-0.305617
11122	NM_007050	PTPRT	1.05009	1.0552	1.01733	1.02675	1.01316	1.05181	1.00192	1.03511	0.681854	0.650384	0.957059	0.640352	0.754931	0.736846	0.538371	0.912116
10076	NM_005704	PTPRU	0.836032	0.820025	0.943748	0.875202	0.907135	0.874417	1.0395	0.899384	-0.0966611	-0.111562	-0.55543	-0.174751	-0.511704	-0.258595	0.490475	-0.639325
5803	NM_002851	PTPRZ1	1.33007	1.38155	1.10414	1.20096	1.05649	1.19487	1.00348	1.01117	0.0583484	0.0632233	0.246547	0.129091	0.619824	0.178249	0.946587	0.703578
51651	NM_016077	PTRH2	1.245	1.30831	1.08337	1.28001	1.21875	1.32801	0.929662	1.35874	0.00633936	0.0103062	0.000178176	0.000140844	4.8337e-05	3.53803e-06	-0.00019374	0.000677596	increased directional cell migration	1 / 4; D-007271-03
5817	NM_006505	PVR	0.926353	0.918124	0.956764	1.00247	1.06876	1.04445	0.97138	1.17963	-0.480795	-0.475776	-0.39649	0.962246	0.469052	0.741596	-0.198374	0.213654
25945	NM_015480	PVRL3	1.35013	1.45974	1.13455	1.18165	1.05266	1.31574	0.941109	1.31852	0.00199444	0.00232244	2.31968e-05	0.00780771	0.383714	1.01439e-05	-6.70509e-05	0.00124883	increased directional cell migration	3 / 4; D-013952-02, D-013952-03, D-013952-05
54899	NM_017771	PXK	1.10835	1.13213	1.02853	0.996383	0.971144	1.02949	1.01564	0.999658	0.4704	0.450662	0.652242	-0.950909	-0.625356	0.79567	0.259532	-0.955313
5829	NM_002859	PXN	1.08009	1.08826	1.05646	1.13514	1.1144	1.22386	0.928697	1.4061	0.369517	0.375029	0.188654	0.0522223	0.109077	0.0140517	-0.00544006	0.0103205
5832	NM_002860	PYCS	1.19955	1.25147	1.08043	1.06221	1.01259	1.11919	0.996787	1.09809	0.389993	0.356364	0.390053	0.650194	0.846532	0.348071	-0.832421	0.121478
8766	NM_004663	RAB11A	1.08559	1.09446	1.08936	0.985685	0.907097	1.00602	1.0291	0.876718	0.119414	0.129405	0.0288254	-0.78904	-0.0442438	0.874072	0.00989146	-0.0295819
23011	NM_014999	RAB21	1.04092	1.06643	1.0215	1.026	1.01669	1.11425	0.980195	1.15542	0.600741	0.526638	0.494028	0.585141	0.601989	0.0628576	-0.106012	0.067493
57111	NM_020387	RAB25	1.0802	1.11374	0.982991	1.07306	1.12091	1.13365	0.943896	1.27281	0.581473	0.55696	-0.405404	0.261896	0.0128622	0.00926483	-8.72965e-05	0.0035159
23637	NM_012197	RABGAP1	1.12932	1.1508	1.02881	1.07703	0.992825	1.09499	0.991057	1.0861	0.327447	0.380366	0.219406	0.392171	-0.726844	0.209366	-0.499638	0.382221
27342	NM_014504	RABGEF1	0.979024	0.961971	1.05715	0.950444	0.923835	0.970014	1.01453	0.922102	-0.788123	-0.7238	0.0355046	-0.255085	-0.00853488	-0.384417	0.132995	-0.234192
5879	NM_006908	RAC1	0.750697	0.720388	0.830545	0.875714	1.06571	0.911666	0.978802	1.16352	-0.00035674	-0.000434466	-1.84147e-05	-0.00809835	0.869065	-0.0058394	-0.686932	0.333301	impaired cell migration	3 / 4; D-003560-07, D-003560-08, D-003560-09
5880	NM_002872	RAC2	1.08413	1.11383	1.09319	1.0762	1.02987	1.20214	0.930144	1.51207	0.397351	0.294277	0.0634483	0.499802	0.845186	0.0927413	-0.132063	0.0269673
5881	NM_005052	RAC3	0.780664	0.753892	0.875617	0.909804	1.05834	0.906909	0.989263	1.00736	-0.0885528	-0.0957978	-0.0185894	-0.315811	0.450769	-0.361647	-0.448969	0.805898
5894	NM_002880	RAF1	1.17336	1.20845	1.09007	1.06554	0.98441	1.0879	1.01077	1.02429	0.0542982	0.0459201	0.0126458	0.592088	-0.259328	0.349594	0.0335094	0.248597
5891	NM_014226	RAGE	1.20924	1.24624	1.05276	1.08898	1.04176	1.17481	0.980583	1.21034	0.312238	0.298252	0.00827919	0.345993	0.898027	0.146979	-0.480988	0.0244485
5898	NM_005402	RALA	0.745402	0.703149	0.887284	0.806975	0.905083	0.778276	1.02072	0.865534	-0.0562114	-0.0662273	-0.0397168	-0.0204254	-0.161565	-0.0237362	0.346261	-0.380052
5906	NM_002884	RAP1A	1.15543	1.17316	1.0679	1.06464	0.999102	1.07034	0.998455	0.971729	0.00907313	0.0116194	0.0770248	0.137964	-0.973975	0.0505202	-0.893372	-0.505097
2889	NM_005312	RAPGEF1	0.874863	0.83201	0.860436	1.04493	1.25407	1.03599	0.963217	1.23418	-0.357061	-0.303268	-0.0172318	0.485838	0.00146789	0.707241	-0.0274939	0.0358915
9693	NM_014247	RAPGEF2	0.938024	0.935966	1.05005	0.872305	0.832704	0.86671	1.05444	0.782664	-0.195873	-0.252643	0.162014	-0.0120517	-0.00257906	-0.00183501	0.00254982	-0.00572095
10411	NM_006105	RAPGEF3	0.727425	0.700672	0.868614	0.810749	0.93371	0.853289	0.994253	1.04517	-0.0750951	-0.0848766	-0.0453774	-0.100632	-0.347495	-0.209937	-0.651084	0.415396
11069	NM_007023	RAPGEF4	1.14378	1.18799	1.03571	1.11861	1.07693	1.1394	0.976091	1.13003	0.273082	0.216778	0.461853	0.182618	0.104773	0.22942	-0.260838	0.260486
5921	NM_002890	RASA1	1.14348	1.18222	1.03079	1.25443	1.2847	1.234	0.912063	1.34589	0.269514	0.234614	0.628436	0.0572637	0.0389526	0.0682855	-0.00119861	0.0185734
5923	NM_002891	RASGRF1	0.970174	0.990513	1.01226	0.973229	1.02299	1.02738	0.972561	1.1143	-0.923818	-0.937785	0.774474	-0.925452	0.738936	0.686683	-0.255599	0.327122
5924	NM_006909	RASGRF2	0.993113	1.01032	0.982573	0.958455	0.970048	0.995234	0.992341	1.0447	-0.955196	0.90967	-0.708192	-0.613045	-0.622142	-0.956967	-0.745135	0.688463
11186	NM_170712	RASSF1	1.09159	1.14901	1.0241	1.09531	1.07543	1.18205	0.946581	1.25265	0.188199	0.123918	0.224401	0.0451534	0.078097	0.000115563	-0.000199288	0.00523949
125950	NM_133452	RAVER1	0.673633	0.618	0.892987	0.763735	0.854097	0.809046	0.996106	0.934766	-0.011828	-0.0104933	-0.0572496	-0.00748281	-0.0443009	-0.00250607	-0.682227	-0.727584
51277	NM_016544	RBJ	1.16504	1.19068	1.03929	1.29823	1.33535	1.36873	0.877382	1.59014	0.0846013	0.118936	0.36645	4.9915e-05	9.60082e-05	5.7323e-06	-6.42454e-05	0.000194311	increased directional cell migration	2 / 4; D-009842-03, D-009842-04
64080	NM_022128	RBKS	1.10239	1.10764	1.01363	1.05556	1.00522	1.08823	1.00922	1.06595	0.278602	0.32815	0.566073	0.572556	0.885323	0.340922	0.596097	0.61245
5962	NM_002906	RDX	0.880992	0.859379	1.00566	0.92265	0.932924	0.988256	0.975059	1.08399	-0.418274	-0.423901	0.851943	-0.547131	-0.563309	-0.961514	-0.321252	0.467625
5979	NM_000323	RET	0.783556	0.771107	0.836889	0.916533	1.10435	0.875941	1.00322	0.987648	-0.0359841	-0.0407918	-0.00129694	-0.303104	0.166109	-0.110026	0.813572	-0.812446
55312	NM_018339	RFK	0.910831	0.907497	0.912564	0.982893	1.06518	0.989419	0.968551	1.1356	-0.319618	-0.350218	-0.0464335	-0.702606	0.174785	-0.777998	-0.00872207	0.0289276
5987	NM_006510	RFP	1.20797	1.23658	1.0344	1.15957	1.13632	1.1548	0.968885	1.19258	0.0771788	0.0807634	0.554129	0.0747891	0.187061	0.0424581	-0.314016	0.150231
387	NM_001664	RHOA	0.898682	0.914693	0.943913	0.96219	1.02421	0.994852	0.983565	1.06977	-0.793692	-0.912697	-0.332609	-0.993111	0.846233	-0.86657	-0.550248	0.481491
388	NM_004040	RHOB	1.01721	1.03923	0.98502	1.02897	1.14545	1.05322	0.999083	0.979935	0.68158	0.619316	-0.866241	0.639409	0.380272	0.581213	-0.92141	-0.914236
389	NM_001042679	RHOC	0.859215	0.842489	0.935463	0.897679	0.976573	0.948673	1.00563	0.969992	-0.658136	-0.679218	-0.311252	-0.698709	-0.874442	-0.825234	0.886341	-0.807676
29984	NM_014578	RHOD	0.792037	0.784451	0.902925	0.813392	0.909733	0.859177	0.999973	0.94063	-0.054454	-0.101576	-0.00764359	-0.00149973	-0.00226369	-0.0155198	-0.931688	-0.461104
54509	NM_019034	RHOF	0.976629	0.997154	0.960955	1.04634	1.13727	1.15481	0.931946	1.37229	-0.714406	-0.862019	-0.225707	0.476406	0.0187392	0.0269672	-0.000435789	0.00264027
391	NM_001665	RHOG	0.919661	0.914954	1.01145	0.84309	0.827785	0.850795	1.06162	0.709234	-0.949636	-0.976731	0.807351	-0.502859	-0.225281	-0.483927	0.0864183	-0.0810993
57381	NM_020663	RHOJ	1.12714	1.16215	1.01878	1.02646	1.06338	1.05278	0.95745	1.08918	0.63147	0.604294	0.784731	0.782751	0.356162	0.427126	-0.00725262	0.106819
23433	NM_012249	RHOQ	0.785392	0.712757	0.940943	0.853077	0.945387	0.928691	0.987834	1.10992	-0.00694797	-0.00573145	-0.00471234	-0.00611029	-0.120568	-0.145991	-0.352684	0.228313
58480	NM_021205	RHOU	0.829977	0.802514	0.932692	0.91672	1.04745	0.932976	0.967183	1.06913	-0.297872	-0.295299	-0.356097	-0.36277	0.636442	-0.470966	-0.119733	0.359921
171177	NM_133639	RHOV	1.15985	1.20802	1.01891	1.22985	1.16832	1.31507	0.923968	1.53201	0.455017	0.512811	0.661149	0.234632	0.245496	0.0470628	-0.0145289	0.00353367
114822	NM_052924	RHPN1	0.838655	0.830935	0.955722	0.862181	0.880873	0.890116	1.01263	0.892217	-0.230379	-0.277909	-0.454955	-0.101179	-0.070684	-0.0748796	0.270732	-0.201812
85415	NM_033103	RHPN2	0.833653	0.805668	0.939497	0.897321	0.934973	0.888751	1.00982	0.924371	-0.326513	-0.342822	-0.317524	-0.332356	-0.425239	-0.151039	0.324983	-0.439768
9743	NM_014715	RICS	1.08941	1.11283	1.06124	1.0232	0.986329	1.077	0.970409	1.17945	0.393669	0.377347	0.204321	0.824638	-0.685194	0.21822	-0.0836723	0.0738654
253260	NM_152756	RICTOR	0.940313	0.956257	0.958582	0.92778	0.97839	0.921668	1.00491	0.903218	-0.726109	-0.85533	-0.50531	-0.438989	-0.750033	-0.282601	0.776241	-0.470607
83732	NM_031480	RIOK1	0.87895	0.867406	0.89978	0.974652	1.10917	0.986522	0.984258	1.11946	-0.109877	-0.113839	-0.0261272	-0.701058	0.112666	-0.715394	-0.522303	0.419575
8780	NM_003831	RIOK3	0.967223	0.963707	1.00279	0.866444	0.896159	0.970954	1.01516	1.07955	-0.601011	-0.571047	0.944159	-0.0948937	-0.20123	-0.575705	0.593637	0.794988
8737	NM_003804	RIPK1	0.964211	0.965612	0.923425	1.01834	1.11888	1.04033	0.980423	1.15219	-0.462342	-0.483353	-0.00760144	0.810952	0.134936	0.595959	-0.32329	0.112675
8767	NM_003821	RIPK2	0.989275	0.986494	0.966483	1.00829	1.10813	0.973389	1.01671	1.01291	-0.93928	-0.934057	-0.560868	0.920058	0.25681	-0.748678	0.362425	0.940738
11035	NM_006871	RIPK3	0.948465	0.956091	0.943866	1.00413	1.18058	1.0139	0.984237	1.17105	-0.680143	-0.744235	-0.306411	0.976422	0.118637	0.902137	-0.47103	0.207049
6041	NM_021133	RNASEL	1.10671	1.13849	0.993807	1.05418	1.09831	1.05503	0.987671	1.07112	0.30158	0.24598	-0.854603	0.66952	0.470845	0.569022	-0.707842	0.624014
8732	NM_003800	RNGTT	0.921678	0.914946	0.950125	0.965639	1.02687	0.94266	1.01839	0.97236	-0.497312	-0.541735	-0.62344	-0.696739	0.857384	-0.6247	0.742767	-0.90649
6093	NM_005406	ROCK1	0.94058	0.931308	0.976768	0.925415	0.943138	0.960562	1.00775	0.97654	-0.139721	-0.120699	-0.00810315	-0.277965	-0.519475	-0.463176	0.341478	-0.667283
9475	NM_004850	ROCK2	1.04581	1.03958	1.00632	0.984656	0.985393	0.951971	1.03369	0.882211	0.820066	0.921687	0.0374607	-0.672051	-0.801783	-0.452531	0.206764	-0.359476
4919	NM_005012	ROR1	0.740838	0.698238	0.829145	0.884264	1.057	0.838705	1.02522	0.922007	-0.00530761	-0.00415855	-7.85509e-05	-0.137481	0.371376	-0.0237204	0.192651	-0.232548	impaired cell migration	2 / 4; D-003171-21, D-003171-22
4920	NM_004560	ROR2	0.893281	0.872653	0.961987	0.8689	0.885916	0.889341	1.04826	0.873656	-0.13243	-0.110607	-0.0899629	-0.0867048	-0.100539	-0.111912	0.0649283	-0.19805
6098	NM_002944	ROS1	0.455028	0.403075	0.68639	0.606408	0.876268	0.61427	1.04614	0.836309	-2.09039e-05	-1.8615e-05	-1.10708e-06	-0.000361236	-0.0815482	-0.000123433	0.0310672	-0.0285308	impaired cell migration with increased protrusive activity	3 / 4; D-003173-06, D-003173-07, D-003173-08
6102	NM_006915	RP2	0.753327	0.728456	0.870313	0.824255	0.94757	0.820502	1.04158	0.888463	-0.00983609	-0.0107656	-0.000593739	-0.0395123	-0.450647	-0.0254389	0.0617003	-0.184445	impaired cell migration	1 / 4, D-012350-05
6195	NM_002953	RPS6KA1	0.674593	0.646595	0.83138	0.801482	0.981764	0.784438	1.02153	0.92452	-0.00208561	-0.00284463	-0.000700909	-0.0241355	-0.805954	-0.0076414	0.236258	-0.276123	impaired cell migration
6196	NM_021135	RPS6KA2	1.11367	1.1363	1.03003	1.0179	1.03135	1.07274	1.00667	1.10278	0.300042	0.276988	0.358954	0.835424	0.579466	0.408885	0.742786	0.23791
6197	NM_004586	RPS6KA3	0.93632	0.923191	0.947515	0.937678	0.994666	0.968341	1.01624	1.02153	-0.458041	-0.436803	-0.0559849	-0.425181	-0.978649	-0.638426	0.403863	0.768246
8986	NM_003942	RPS6KA4	0.950314	0.949382	0.944331	0.920303	0.976049	0.955265	1.00837	1.05102	-0.43037	-0.418326	-0.122113	-0.379549	-0.786091	-0.503726	0.758387	0.945201
9252	NM_004755	RPS6KA5	0.669001	0.620227	0.85682	0.718404	0.821985	0.700899	1.08849	0.703532	-0.00259864	-0.00248624	-0.000271657	-0.0061366	-0.0285931	-0.00319506	0.00440658	-0.00898239	impaired cell migration with increased protrusive activity
27330	NM_014496	RPS6KA6	0.809848	0.785758	0.911081	0.817502	0.883285	0.816946	1.05468	0.8304	-0.0664796	-0.0631808	-0.0873516	-0.0453256	-0.101009	-0.0210077	0.0176665	-0.0304856
6198	NM_003161	RPS6KB1	0.768438	0.735256	0.838025	0.954275	1.16763	0.883209	1.00658	0.995148	-0.0814851	-0.0859557	-0.0116659	-0.672009	0.128472	-0.330508	0.920577	-0.954368
6199	NM_003952	RPS6KB2	0.800705	0.766192	0.904477	0.848007	0.921129	0.837072	1.04917	0.873307	-0.0218762	-0.0168504	-0.00315008	-0.0539671	-0.257631	-0.0347944	0.0467498	-0.140579
26750	NM_012424	RPS6KC1	0.990387	0.979347	0.969487	0.998552	1.04142	1.06545	0.988727	1.15504	-0.687912	-0.603274	-0.400028	-0.903098	0.512703	0.510254	-0.557944	0.0718087
83694	NM_031464	RPS6KL1	0.620739	0.58018	0.783766	0.744839	0.940709	0.733424	1.04256	0.852261	-0.000352383	-0.000380356	-2.08677e-05	-0.00509887	-0.420709	-0.00162358	0.0721973	-0.0895636	impaired cell migration with increased protrusive activity	1 / 4; D-005372-04
6249	NM_002956	RSN	0.744126	0.700942	0.910218	0.814207	0.920084	0.840693	0.996735	0.987037	-0.0526427	-0.0490798	-0.0380557	-0.0901999	-0.476749	-0.140264	-0.890322	-0.9756
6251	NM_152724	RSU1	0.851237	0.801102	0.971797	0.922767	0.958119	0.919126	1.00762	0.980439	-0.280959	-0.210661	-0.492554	-0.532879	-0.757366	-0.493798	0.720871	-0.87909
6242	NM_001015055	RTKN	0.882444	0.868103	0.96026	0.895596	0.940822	0.899884	1.01263	0.9166	-0.399841	-0.417144	-0.385603	-0.374861	-0.626662	-0.385534	0.553419	-0.543655
112611	NM_033411	RWDD2	0.952207	0.94624	1.00884	0.921344	0.872101	0.955182	1.06132	0.891444	-0.684857	-0.704127	0.797675	-0.332797	-0.321606	-0.659551	0.201782	-0.646347
6259	NM_002958	RYK	0.941253	0.940871	0.914531	0.978723	1.06269	0.959739	0.988986	1.05759	-0.394042	-0.395237	-0.0932292	-0.71523	0.431683	-0.473384	-0.654497	0.531354
6295	NM_000541	SAG	0.838418	0.825163	0.932632	0.828667	0.87015	0.794424	1.08112	0.732692	-0.195875	-0.230019	-0.535116	-0.0404047	-0.321877	-0.0489775	0.117415	-0.119594
22983	NM_014975	SAST	0.741336	0.701962	0.825319	0.851179	1.00045	0.912586	0.979583	1.17565	-0.0450735	-0.0383142	-0.0012687	-0.103616	0.938496	-0.233477	-0.353161	0.179065
6303	NM_002970	SAT	0.994764	1.00023	0.979743	1.09317	1.14137	1.17711	0.925138	1.37306	-0.90022	0.836213	-0.629091	0.336452	0.147662	0.138695	-0.00976159	0.0402673
6305	NM_002972	SBF1	1.24117	1.27842	1.11207	1.06244	0.918838	1.12034	1.03224	0.987253	0.159003	0.173668	0.235998	0.563481	-0.586174	0.363696	0.531378	-0.837034
8631	NM_003726	SCAP1	1.30673	1.34635	1.08777	1.2113	1.11196	1.35652	0.947526	1.41861	0.0880599	0.0968201	0.130988	0.152285	0.255709	0.062424	-0.118025	0.0541259
8935	NM_003930	SCAP2	0.809371	0.810687	0.899775	0.846999	0.965461	0.887819	1.00892	0.987664	-0.568319	-0.746898	-0.515759	-0.347703	-0.400309	-0.777681	0.381982	-0.386904
57410	NM_020680	SCYL1	1.04433	1.05969	0.97081	1.00898	1.04738	1.06189	0.989953	1.13283	0.820902	0.777172	-0.399415	0.968218	0.424675	0.547173	-0.790666	0.50152
6382	NM_002997	SDC1	0.868566	0.868595	0.922052	0.895301	1.05685	0.960381	0.982329	1.07763	-0.381483	-0.459735	-0.129009	-0.373959	0.650305	-0.775921	-0.527651	0.618413
6383	NM_002998	SDC2	1.20253	1.24288	1.1029	1.12578	0.992842	1.18635	0.953311	1.28281	0.821442	0.766717	0.124901	0.975101	-0.952743	0.18332	-0.0446232	0.0382682
9672	NM_014654	SDC3	1.34557	1.36535	1.10696	1.34527	1.21215	1.29539	0.954905	1.22602	0.0713565	0.0993935	0.175215	0.0283082	0.0234613	0.0961742	-0.0227821	0.0394095
6385	NM_002999	SDC4	1.05673	1.05658	1.03829	0.981382	0.974312	1.01276	0.995997	1.03657	0.31735	0.360446	0.318794	-0.792888	-0.643873	0.719985	-0.729322	0.567473
6386	NM_001007068	SDCBP	0.979788	0.972277	0.970354	0.942777	0.978103	0.910288	1.01503	0.872987	-0.850374	-0.816033	-0.52777	-0.680825	-0.9377	-0.468307	0.528029	-0.346745
27111	NM_015685	SDCBP2	0.960633	0.963513	1.01126	0.952041	0.946837	0.948188	1.01919	0.911424	-0.626905	-0.677236	0.761803	-0.499756	-0.390173	-0.362576	0.0570035	-0.112078
84309	NM_032349	SDOS	0.773398	0.749363	0.900163	0.863906	0.98945	0.890253	0.995279	1.0262	-0.0847322	-0.10245	-0.0686694	-0.0937365	-0.830058	-0.0387667	-0.891338	0.871728
10371	NM_006080	SEMA3A	0.774597	0.729678	0.82557	0.950925	1.17144	0.885867	0.994428	1.01059	-0.225138	-0.239864	-0.0414471	-0.823726	0.0525722	-0.614389	-0.194386	0.219901
10512	NM_006379	SEMA3C	1.00406	1.03575	1.00073	0.993033	0.98786	1.05008	0.972775	1.06325	0.757297	0.603828	0.884799	-0.985501	-0.843247	0.364571	-0.0344184	0.16102
6405	NM_004186	SEMA3F	0.9173	0.875255	1.01579	0.963838	0.995623	1.0514	0.945748	1.222	-0.611433	-0.485799	0.699608	-0.837753	-0.920191	0.539163	-0.028611	0.11093
22929	NM_012247	SEPHS1	0.937207	0.919504	0.951895	0.928917	0.969286	0.956886	1.02419	0.97485	-0.434864	-0.392179	-0.168923	-0.348575	-0.670303	-0.487981	0.180264	-0.7161
22928	NM_012248	SEPHS2	0.951524	0.936725	0.968162	0.928757	0.949042	1.03591	0.99761	1.14592	-0.707893	-0.667127	-0.503335	-0.476823	-0.498156	0.759465	-0.931698	0.132596
6446	NM_005627	SGK	0.701855	0.663857	0.849019	0.78405	0.910037	0.77159	1.05321	0.828003	-0.00246079	-0.00215435	-5.18799e-05	-0.0221079	-0.283815	-0.00845687	0.0524066	-0.0933947	impaired cell migration with increased protrusive activity	1 / 4; D-003027-12
10110	NM_016276	SGK2	1.02918	1.02713	0.997855	1.02693	1.01596	1.05875	1.00214	1.05701	0.943399	0.999582	-0.874285	0.781451	0.787074	0.654819	0.910813	0.677064
23678	NM_013257	SGKL	0.744818	0.715601	0.87064	0.785961	0.902511	0.792634	1.04592	0.862478	-0.0146978	-0.0157839	-0.000775702	-0.0288435	-0.196725	-0.0274759	0.091357	-0.170023	impaired cell migration with increased protrusive activity
81537	NM_030791	SGPP1	1.03501	1.04458	1.02881	1.12474	1.10185	1.0957	0.97268	1.06888	0.539806	0.487993	0.509239	0.0210195	0.0538315	0.0678851	-0.0288135	0.254274
130367	NM_152386	SGPP2	0.898614	0.878235	0.969291	0.861844	0.878455	0.920505	0.999656	1.01029	-0.373309	-0.32589	-0.574669	-0.0969744	-0.0584377	-0.140582	-0.833854	0.96324
30011	NM_031892	SH3KBP1	0.779927	0.750484	0.96538	0.796779	0.84072	0.913343	0.995159	1.06992	-0.00902264	-0.0200491	-0.0807404	-0.000269329	-8.26821e-05	-0.0246797	-0.642628	0.308859	impaired cell migration	4 / 4; D-014748-01, D-014748-02, D-014748-03, D-014748-04
6464	NM_183001	SHC1	0.751798	0.717204	0.872211	0.814751	0.93098	0.832979	1.01084	0.931264	-6.45251e-05	-6.42317e-05	-3.76298e-06	-0.000948643	-0.0938017	-0.000309263	0.0108073	-0.0126737	impaired cell migration	3 / 4; D-018841-02, D-018841-03, D-018841-04
25759	NM_012435	SHC2	1.07896	1.10702	1.02149	1.07872	1.04223	1.12631	0.969872	1.14813	0.463753	0.432536	0.366582	0.240636	0.279507	0.0799194	-0.0166929	0.103288
53358	NM_016848	SHC3	0.974132	0.973307	0.970954	1.01264	1.08905	1.08687	0.977551	1.17922	-0.629191	-0.595458	-0.380789	0.9175	0.0672218	0.268733	-0.046698	0.022915
23235	NM_015191	SIK2	0.681224	0.645642	0.849242	0.728432	0.845653	0.701183	1.08103	0.723161	-0.0030354	-0.00308009	-0.000196114	-0.00639862	-0.0615211	-0.00345918	0.00640458	-0.0112662	impaired cell migration with increased protrusive activity
6520	NM_001013251	SLC3A2	0.944226	0.943224	1.01084	0.982407	1.01235	1.03127	0.960422	1.1949	-0.782782	-0.852178	0.793886	-0.962539	0.892701	0.664707	-0.100507	0.138413
6548	NM_003047	SLC9A1	0.860079	0.834068	0.93544	0.938396	1.00402	0.90455	0.998106	0.943691	-0.313841	-0.307409	-0.1188	-0.641037	0.844817	-0.410039	-0.951735	-0.689703
9368	NM_004252	SLC9A3R1	0.882452	0.827962	0.925083	0.90244	0.989833	0.88864	1.02474	0.939676	-0.578082	-0.503769	-0.37294	-0.525272	-0.944868	-0.625697	0.913158	-0.498709
9748	NM_014720	SLK	1.14262	1.14414	1.04157	1.12991	1.12133	1.13496	0.980778	1.1496	0.161287	0.212802	0.275767	0.235449	0.257829	0.204903	-0.478718	0.242767
4092	NM_005904	SMAD7	1.02035	1.01149	1.10616	1.04881	0.959646	1.14338	0.981231	1.16945	0.72926	0.841552	0.00420861	0.235479	-0.183075	0.0217469	-0.201138	0.0212997
23049	NM_014006	SMG1	0.895836	0.877177	0.94254	0.881136	0.939818	0.925672	1.01039	1.01768	-0.547622	-0.524338	-0.4991	-0.280775	-0.456786	-0.475314	0.629457	0.929027
23676	NM_014332	SMPX	0.746657	0.679682	0.913462	0.805185	0.8857	0.900835	0.988192	1.06933	-0.00271828	-0.00255736	-0.000672586	-0.000787119	-0.00436997	-0.0265245	-0.318982	0.39034	impaired cell migration	3 / 4; D-020606-01, D-020606-03, D-020606-04
81788	NM_030952	SNARK	0.720656	0.676645	0.83659	0.896825	1.08153	0.841958	1.01761	0.948428	-0.0423841	-0.0424945	-0.00185815	-0.347675	0.371438	-0.141684	0.53572	-0.630407
150094	NM_173354	SNF1LK	0.820306	0.79479	0.891735	0.84916	0.958803	0.855423	1.03667	0.922715	-0.0314687	-0.0306889	-0.0022931	-0.059762	-0.580147	-0.0348274	0.123817	-0.279007
54861	NM_017719	SNRK	0.680482	0.643229	0.837294	0.757992	0.894532	0.731655	1.0617	0.779497	-0.00211435	-0.00232807	-0.000492732	-0.00714988	-0.150093	-0.0030017	0.0205478	-0.0257377	impaired cell migration with increased protrusive activity
8651	NM_003745	SOCS1	0.91787	0.896353	0.972613	0.856085	0.864257	0.929744	1.04046	0.950912	-0.308748	-0.262242	-0.502616	-0.0920056	-0.0552462	-0.326506	0.0444189	-0.410158
9655	NM_014011	SOCS5	0.643383	0.595869	0.793454	0.782544	0.954432	0.770916	1.03408	0.911275	-0.00562785	-0.00598869	-0.000387174	-0.0272184	-0.5282	-0.0129628	0.115735	-0.309328	impaired cell migration with increased protrusive activity
10580	NM_006434	SORBS1	0.750142	0.717682	0.951053	0.737887	0.760799	0.787043	1.05717	0.838146	-0.1655	-0.201607	-0.587943	-0.0471601	-0.004242	-0.231809	0.257044	-0.826105
10174	NM_001018003	SORBS3	0.854947	0.820484	0.87632	0.991583	1.10387	0.956708	0.984621	1.07075	-0.459484	-0.474402	-0.126661	-0.914447	0.163135	-0.971681	-0.105709	0.112581
6654	NM_005633	SOS1	0.887339	0.853176	0.96449	0.951617	1.01145	0.976218	0.990401	1.02081	-0.458133	-0.398972	-0.382754	-0.743799	0.834002	-0.927376	-0.658678	0.755046
6655	NM_006939	SOS2	0.918787	0.89325	1.01462	0.915298	0.901167	0.964257	1.02149	0.95902	-0.30223	-0.228871	0.69238	-0.191987	-0.0457767	-0.480104	0.0556932	-0.398195
53340	NM_017425	SPA17	1.04109	1.03546	0.989615	0.987103	0.978425	1.07366	0.997902	1.11983	0.732245	0.810569	-0.727884	-0.867762	-0.791021	0.370704	-0.946178	0.146976
56990	NM_020240	SPEC2	1.04212	1.04665	1.02584	0.98234	0.982924	1.00035	1.01187	1.01451	0.94852	0.904762	0.855373	-0.75193	-0.865983	0.87653	0.494949	0.82249
8877	NM_021972	SPHK1	0.843669	0.824519	0.921397	0.854559	0.931258	0.881167	1.03754	0.934019	-0.094577	-0.0985451	-0.03739	-0.0965252	-0.316374	-0.130993	0.0790231	-0.393505
56848	NM_020126	SPHK2	0.803308	0.762789	0.891076	0.8911	0.973035	0.868483	1.02788	0.921929	-0.0133808	-0.00881938	-0.00148348	-0.151552	-0.730144	-0.0358538	0.144111	-0.2587
200734	NM_181784	SPRED2	1.04378	1.05614	1.01577	1.08198	1.04984	1.05876	0.991094	1.00972	0.285624	0.24466	0.607464	0.0672163	0.322989	0.12898	-0.506486	0.895793
10252	NM_005841	SPRY1	1.1253	1.14021	1.1178	0.997296	0.882627	1.08027	0.996176	1.00139	0.0739731	0.0706078	0.019078	-0.997895	-0.00997987	0.0537996	-0.685387	0.975249
10253	NM_005842	SPRY2	0.663291	0.59969	0.826412	0.871685	1.0665	0.822454	0.998125	0.970001	-0.0476243	-0.0499276	-0.0360742	-0.367933	0.378386	-0.346552	-0.261428	-0.369501
6709	NM_003127	SPTAN1	0.805265	0.745449	0.941304	0.847106	0.905756	0.821335	1.02604	0.844993	-0.148396	-0.101783	-0.128445	-0.169197	-0.378962	-0.098832	0.228489	-0.206031
6711	NM_178313	SPTBN1	0.964627	0.926083	0.95616	1.13741	1.22102	1.14151	0.914879	1.35937	-0.917674	-0.755679	-0.299056	0.173378	0.0453136	0.169079	-0.00475975	0.0204292
8878	NM_003900	SQSTM1	1.1309	1.16917	1.02447	0.935206	0.938459	1.06847	0.987954	1.10542	0.525803	0.463242	0.795842	-0.350949	-0.374483	0.682278	-0.673828	0.509422
6714	NM_005417	SRC	0.790156	0.758107	0.942376	0.820664	0.870848	0.823621	1.04439	0.828559	-0.0129255	-0.0119842	-0.0039736	-0.0280718	-0.144645	-0.0114604	0.0349032	-0.0395553
57522	NM_020762	SRGAP1	1.18976	1.25586	1.08213	1.06291	0.987358	1.10815	0.977658	1.06169	0.345094	0.290968	0.265249	0.680976	-0.762645	0.434865	-0.391522	0.767775
23380	NM_001042758	SRGAP2	0.961425	0.922764	0.95574	1.07432	1.15134	1.03231	0.984552	1.06622	-0.703321	-0.952489	-0.171662	0.368511	0.248596	0.264398	-0.375917	0.415285
6725	NM_080823	SRMS	0.829912	0.812978	0.891455	0.910891	1.00156	0.921884	1.01322	1.00418	-0.117294	-0.117333	-0.0359019	-0.290832	0.936124	-0.321616	0.46048	0.980367
6732	NM_003137	SRPK1	0.63122	0.587713	0.818022	0.712436	0.85898	0.705435	1.07123	0.773249	-0.000486063	-0.000429739	-4.45154e-05	-0.00415049	-0.0818372	-0.00224705	0.01268	-0.0346113	impaired cell migration with increased protrusive activity	3 / 4; D-003982-02, D-003982-04, D-003982-05
6733	NM_182691	SRPK2	1.15137	1.1603	1.02189	1.05959	1.022	1.08674	1.01278	1.04898	0.658998	0.768383	0.908512	0.72102	0.718034	0.488571	0.476325	0.578204
54961	NM_017857	SSH3	0.807174	0.79794	0.922477	0.887816	0.930205	0.847881	1.05641	0.837941	-0.102617	-0.131621	-0.448856	-0.211473	-0.644247	-0.144595	0.244562	-0.40903
83983	NM_032037	SSTK	1.10645	1.11438	1.02152	1.10574	1.08606	1.06302	1.00226	0.990996	0.236688	0.26894	0.413082	0.265194	0.305211	0.409973	0.931345	-0.920505
117178	NM_014021	SSX2IP	0.905198	0.891662	0.976326	0.939722	0.943572	0.920466	1.01854	0.89283	-0.475514	-0.442841	-0.710698	-0.42265	-0.330678	-0.205917	0.156416	-0.19401
8027	NM_003473	STAM	1.06585	1.03803	1.0798	1.04215	0.965677	1.04989	0.989675	1.02427	0.571494	0.722289	0.116566	0.638205	-0.819605	0.587661	-0.649939	0.780379
10254	NM_005843	STAM2	0.9186	0.870933	0.951517	0.977413	1.03292	0.958493	1.00677	0.98868	-0.76436	-0.692526	-0.579528	-0.990138	0.580058	-0.976763	0.410326	-0.298469
9754	NM_014725	STARD8	1.16064	1.13345	1.09401	1.10579	1.01454	1.13111	0.989917	1.07982	0.335914	0.444991	0.244378	0.362662	0.798832	0.342596	-0.183035	0.113399
6774	NM_213662	STAT3	0.986695	0.980516	1.01729	1.04478	1.05938	1.07128	0.955469	1.15997	-0.935949	-0.918935	0.62262	0.58131	0.504325	0.472886	-0.116356	0.297718
6793	NM_005990	STK10	0.592112	0.553874	0.802799	0.687542	0.846233	0.672159	1.07014	0.756986	-0.000789767	-0.000839716	-0.000407848	-0.0021999	-0.0340129	-0.000902545	0.00519125	-0.00547782	impaired cell migration with increased protrusive activity	3 / 4; D-004168-05, D-004168-06, D-004168-07
6794	NM_000455	STK11	0.910865	0.891948	0.894276	0.963279	1.06861	0.984319	0.983782	1.10703	-0.291383	-0.249921	-0.0336179	-0.621428	0.274472	-0.808372	-0.448896	0.275511
8576	NM_003691	STK16	0.843162	0.815488	0.907898	0.865121	0.952055	0.859426	1.04687	0.88267	-0.102075	-0.0916322	-0.0230399	-0.125077	-0.507625	-0.0912251	0.0306591	-0.105192
9263	NM_004760	STK17A	0.921462	0.91101	0.945286	0.884942	0.965226	0.901193	1.0219	0.964797	-0.481461	-0.480759	-0.365738	-0.244126	-0.657491	-0.364275	0.338431	-0.724403
9262	NM_004226	STK17B	0.844274	0.822299	0.853671	1.00099	1.20274	0.990039	0.988246	1.1803	-0.130073	-0.121732	-0.00267217	0.825635	0.173693	-0.706959	-0.705498	0.288754
8859	NM_004197	STK19	0.94309	0.933714	0.964145	0.88725	0.891773	0.907366	1.04339	0.89445	-0.44718	-0.431102	-0.315482	-0.212106	-0.138174	-0.234997	0.0832647	-0.214335
23617	NM_053006	STK22B	0.526636	0.484324	0.72654	0.708549	0.963458	0.686489	1.03682	0.865932	-0.000304325	-0.000499472	-6.41409e-06	-0.00564281	-0.636996	-0.00166529	0.100811	-0.105626	impaired cell migration with increased protrusive activity	2 / 4; D-005379-02, D-005379-05
81629	NM_052841	STK22C	0.697717	0.64479	0.844863	0.803087	0.930311	0.8798	1.00275	1.12433	-0.0103069	-0.0104228	-0.00139173	-0.0612555	-0.377173	-0.143962	0.816066	0.261603
83942	NM_032028	STK22D	0.598742	0.551266	0.779967	0.71586	0.911933	0.708123	1.05317	0.843004	-0.000367165	-0.00039181	-3.83729e-05	-0.00307648	-0.188659	-0.0011003	0.018292	-0.0386765	impaired cell migration with increased protrusive activity	1 / 4; D-005038-05
26576	NM_014370	STK23	0.69304	0.649978	0.817383	0.789227	0.961152	0.80575	1.02644	0.966418	-0.00158237	-0.00140513	-0.000101491	-0.0122656	-0.60908	-0.00832098	0.18056	-0.581369	impaired cell migration
8428	NM_003576	STK24	0.740831	0.720537	0.847962	0.853589	1.01143	0.814511	1.0328	0.891228	-0.0331554	-0.0386885	-0.0027009	-0.157613	0.911008	-0.0685368	0.180452	-0.244826
10494	NM_006374	STK25	0.798061	0.778121	0.88168	0.833589	0.936521	0.80758	1.03741	0.857035	-0.0227118	-0.0223626	-0.00508994	-0.0475847	-0.359821	-0.00987488	0.066436	-0.0655733
9024	NM_003957	STK29	0.885898	0.873751	0.88625	0.971763	1.0961	0.972364	0.982698	1.09416	-0.0879114	-0.0876	-0.000338073	-0.674738	0.345593	-0.554443	-0.42964	0.294989	impaired cell migration
6788	NM_006281	STK3	1.19123	1.21791	1.06476	1.03887	0.983816	1.09297	1.00273	1.05934	0.201912	0.206429	0.268439	0.705377	-0.878128	0.372122	0.898275	0.46657
56164	NM_031414	STK31	0.819725	0.793508	0.898338	0.871891	0.965962	0.876321	1.02267	0.941626	-0.0675078	-0.0649147	-0.0262163	-0.149653	-0.62772	-0.149783	0.281912	-0.48069
202374	NM_145001	STK32A	0.811665	0.783794	0.906544	0.925155	1.00314	0.919327	1.00637	0.991735	-0.0166196	-0.016106	-0.0247139	-0.320025	0.832955	-0.324011	0.859046	-0.812922
55351	NM_018401	STK32B	0.967731	0.971195	0.925579	1.02401	1.12428	1.01828	0.958545	1.16459	-0.854015	-0.909309	-0.266525	0.769849	0.0755806	0.705832	-0.00378647	0.0219271
282974	NM_173575	STK32C	1.11497	1.14742	1.00111	0.997241	0.968585	1.02177	1.0231	0.963148	0.704645	0.673569	0.857564	-0.878066	-0.542152	0.928566	0.0885406	-0.408258
65975	NM_030906	STK33	0.717556	0.686659	0.826051	0.869666	1.08486	0.846172	1.01035	1.01162	-0.00738496	-0.00765438	-0.000746578	-0.128895	0.303386	-0.0471427	0.543705	0.852523	impaired cell migration
140901	NM_080836	STK35	0.994312	1.0016	0.923573	1.07695	1.2179	1.05504	0.977687	1.14513	-0.634368	0.62914	-0.21204	0.461365	0.0536114	0.727333	-0.300699	0.177973
27148	NM_015690	STK36	0.682492	0.648021	0.821747	0.732243	0.878546	0.748859	1.04531	0.862769	-0.00282209	-0.00338547	-2.51126e-05	-0.00490145	-0.0866282	-0.00213854	0.0304371	-0.0640976	impaired cell migration with increased protrusive activity	2 / 4; D-005039-07, D-005039-21
11329	NM_007271	STK38	0.941015	0.929378	0.925361	0.855856	0.932121	0.886114	1.03758	0.897827	-0.299714	-0.265561	-0.00657411	-0.0732024	-0.339745	-0.0840221	0.0779262	-0.227841
23012	NM_015000	STK38L	0.572997	0.520034	0.797614	0.690439	0.857749	0.709916	1.05355	0.873268	-0.000124458	-0.000124697	-3.0342e-05	-0.00156239	-0.0542591	-0.000705247	0.0167668	-0.0753474	impaired cell migration with increased protrusive activity	3 / 4; D-003313-05, D-003313-08, D-003313-09
27347	NM_013233	STK39	0.540157	0.492717	0.734087	0.717545	1.0048	0.730761	0.995244	1.05673	-0.00277372	-0.00320927	-0.000128172	-0.01495	0.931614	-0.022697	-0.933092	0.959229	impaired cell migration with increased protrusive activity
6789	NM_006282	STK4	1.2761	1.32289	1.06494	1.13109	1.05247	1.21153	0.973921	1.21336	0.051563	0.0484472	0.126705	0.164974	0.416419	0.0617008	-0.291471	0.155528
6790	NM_003600	STK6	1.04846	1.05943	0.912641	1.03809	1.24093	1.04479	0.966586	1.22487	0.843477	0.823195	-0.0203372	0.850603	0.209491	0.827356	-0.394922	0.31602
55359	NM_018423	STYK1	0.513736	0.463382	0.746509	0.68461	0.907607	0.717058	1.00244	1.00541	-0.000582558	-0.000553454	-0.000355759	-0.000991583	-0.0163035	-0.00384744	0.978938	0.752612	impaired cell migration with increased protrusive activity	3 / 4; D-003113-06, D-003113-07, D-003113-08
6815	NM_145251	STYX	0.785171	0.759223	0.878452	0.90496	0.973314	0.868288	1.02052	0.930806	-0.257025	-0.546991	-0.324476	-0.478682	-0.90501	-0.305801	0.645914	-0.87467
6840	NM_003174	SVIL	0.993375	1.02425	1.01867	0.996435	0.977981	1.09324	0.948409	1.19347	-0.941167	0.771844	0.633998	-0.933022	-0.934502	0.338996	-0.0455553	0.122896
6850	NM_003177	SYK	0.753911	0.711798	0.916926	0.814514	0.895694	0.85175	1.01421	0.934837	-0.011543	-0.0134161	-0.0403056	-0.0123957	-0.0341784	-0.0380526	0.0947849	-0.252046
8867	NM_003895	SYNJ1	1.35426	1.40535	1.18736	1.05103	0.855838	1.09118	1.06827	0.831169	0.0209917	0.0235612	0.0636967	0.53729	-0.261491	0.373331	0.167118	-0.383453
8871	NM_003898	SYNJ2	0.833515	0.80034	0.96504	0.870723	0.905408	0.902305	1.04959	0.939816	-0.114981	-0.101717	-0.77501	-0.141552	-0.497423	-0.284336	0.293574	-0.939332
4072	NM_002354	TACSTD1	1.16318	1.20926	1.13711	1.01045	0.913944	1.23024	0.927581	1.42118	0.173887	0.155815	0.0342136	0.638312	-0.304255	0.00667866	-0.000296402	0.00105542
6872	NM_004606	TAF1	0.869077	0.855807	0.921837	1.00423	1.10125	1.06379	0.963585	1.25154	-0.231248	-0.246163	-0.245816	0.95522	0.0133776	0.489806	-0.0755977	0.0107012
138474	NM_153809	TAF1L	1.02361	1.02765	0.986987	1.12775	1.17207	1.17117	0.942793	1.35092	0.904995	0.890778	-0.791186	0.133201	0.00761854	0.0810382	-0.00140585	0.000556092	increased directional cell migration
9344	NM_004783	TAO1	1.03537	1.03186	1.03147	0.997799	0.978246	1.06359	0.995338	1.07332	0.784339	0.860316	0.29223	-0.716548	-0.444041	0.809037	-0.413568	0.997131
29110	NM_013254	TBK1	0.803005	0.780067	0.911184	0.922311	1.03754	1.07098	0.90085	1.65135	-0.288597	-0.320703	-0.37373	-0.31881	0.15326	0.349043	-0.098947	0.0177836
7006	NM_003215	TEC	1.08037	1.07598	1.03275	1.07301	1.05514	1.05644	0.998061	1.01807	0.834724	0.799564	0.854138	0.635438	0.319114	0.50941	-0.73311	0.371019
7010	NM_000459	TEK	1.12382	1.14626	1.06172	1.05055	1.01655	1.14648	0.987038	1.1584	0.403845	0.395842	0.417769	0.575326	0.710616	0.157375	-0.385292	0.0383662
23371	NM_015319	TENC1	1.05728	1.08628	1.00065	1.0013	1.03106	1.04347	0.975102	1.0411	0.721116	0.691936	0.970306	0.858505	0.987204	0.724664	-0.0865583	0.579147
64759	NM_022748	TENS1	1.25307	1.27473	1.12737	1.10484	1.01491	1.11271	1.01407	0.997346	0.00828051	0.00843059	0.0386098	0.248781	0.317308	0.0571369	0.67256	-0.490556
26136	NM_015641	TES	1.23896	1.31231	1.01534	1.17524	1.10863	1.30417	0.938168	1.43984	0.0494131	0.0470757	0.689219	0.0391821	0.023647	0.000484974	-0.000581396	0.00127087
7016	NM_006285	TESK1	1.00816	1.00084	1.02516	0.978928	0.978968	1.05204	0.981264	1.10782	0.236263	0.224973	0.309095	-0.512194	-0.757793	0.104949	-0.113126	0.0131036
10420	NM_007170	TESK2	0.865645	0.859428	0.954905	0.942789	1.02415	1.07294	0.910221	1.61356	-0.139119	-0.139268	-0.149413	-0.816118	0.634028	0.285834	-0.859865	0.695714
56155	NM_031272	TEX14	0.684589	0.643348	0.903927	0.808826	0.934884	0.972561	0.931881	1.62059	-0.673642	-0.596291	-0.568769	-0.0816566	-0.30583	-0.956277	0	0.774546
374618	NM_198524	TEX9	0.909673	0.885797	0.983341	0.895586	0.886125	0.861328	1.03195	0.792771	-0.484495	-0.428698	-0.840527	-0.202716	-0.0618947	-0.0224261	0.0105208	-0.012769
7041	NM_015927	TGFB1I1	0.948967	0.961318	1.00167	0.965018	1.01555	1.06468	0.937238	1.21205	-0.793929	-0.919588	0.990822	-0.851637	0.776321	0.45586	-0.00973652	0.095452
7046	NM_004612	TGFBR1	0.961101	0.962051	0.985338	1.00386	1.02599	1.03918	0.991228	1.08083	-0.564292	-0.597625	-0.726415	0.935856	0.363733	0.755767	-0.434678	0.0878943
7048	NM_003242	TGFBR2	0.990028	0.98738	0.989184	1.04474	1.07556	1.11071	0.970165	1.17853	-0.771711	-0.767367	-0.797131	0.660747	0.130658	0.271456	-0.0452836	0.0126245
79896	NM_024838	THNSL1	0.979218	0.982033	0.972288	0.98223	1.0012	1.04117	0.971491	1.16348	-0.617328	-0.637057	-0.532656	-0.540541	0.918692	0.64966	-0.0332006	0.0457932
7070	NM_006288	THY1	0.674091	0.605978	0.848915	0.816526	0.963765	0.822896	0.99188	0.950313	-0.0135779	-0.00889595	-0.00125737	-0.0974093	-0.815874	-0.0998697	-0.710241	-0.771868
7074	NM_003253	TIAM1	1.00111	0.971725	1.00606	1.06543	1.07818	1.01709	0.989817	0.983487	0.856556	-0.985082	0.827398	0.464734	0.372846	0.769332	-0.641926	-0.9553
26230	NM_001010927	TIAM2	0.985177	1.036	0.9132	1.09552	1.20118	1.09037	0.944891	1.24315	-0.907299	0.656818	-0.228373	0.292042	0.0420394	0.127168	-0.00109283	0.00471257
7075	NM_005424	TIE	0.930951	0.926367	0.968018	1.05495	1.09099	1.06124	0.966164	1.14151	-0.357225	-0.366296	-0.525854	0.676997	0.0369923	0.62863	-0.0298649	0.0120648
7076	NM_003254	TIMP1	0.906192	0.8917	0.975755	0.932805	0.963487	0.98011	0.998503	1.04181	-0.0924384	-0.0916385	-0.526869	-0.13746	-0.433807	-0.521033	-0.889732	0.514046
7077	NM_003255	TIMP2	0.922471	0.897823	1.0058	0.948182	0.951302	1.02295	0.97301	1.13078	-0.646218	-0.591915	0.882798	-0.696759	-0.654169	0.773904	-0.223531	0.311716
7078	NM_000362	TIMP3	1.02325	1.03782	1.04233	1.0371	1.01629	1.12359	0.958071	1.23887	0.762999	0.705105	0.295733	0.691169	0.802139	0.301455	-0.0902899	0.121008
9414	NM_201629	TJP2	1.09247	1.08999	1.04306	1.06673	1.0239	1.05173	1.01126	0.98138	0.10627	0.0968514	0.167711	0.141415	0.492941	0.217667	0.895097	-0.937431
7083	NM_003258	TK1	0.918623	0.911843	0.963527	1.00742	1.04505	1.08191	0.964083	1.22413	-0.342545	-0.3427	-0.511157	0.83701	0.49806	0.789175	-0.179545	0.113759
7084	NM_004614	TK2	0.814715	0.776759	0.907822	0.937282	1.04541	0.959016	0.997738	1.0765	-0.0841312	-0.0697948	-0.139373	-0.370145	0.418814	-0.485735	-0.912626	0.0823432
9874	NM_012290	TLK1	0.826371	0.800156	0.927022	0.887745	0.960758	0.926068	1.01473	0.990208	-0.0801104	-0.0772737	-0.213179	-0.112329	-0.235777	-0.270836	0.254621	-0.796538
11011	NM_006852	TLK2	0.97994	0.97804	1.02074	0.937229	0.949881	1.02019	0.995635	1.10951	-0.848865	-0.842664	0.847794	-0.499355	-0.0830158	0.899427	-0.769952	0.100098
7094	NM_006289	TLN1	0.811231	0.757039	0.961926	0.856703	0.889855	0.873303	1.00492	0.893004	-0.165775	-0.121259	-0.357342	-0.209454	-0.299198	-0.260252	0.795083	-0.402929
83660	NM_015059	TLN2	0.904919	0.914654	0.910739	0.94702	1.08108	0.950261	0.977802	1.01459	-0.538961	-0.678094	-0.125904	-0.579436	0.332114	-0.452445	-0.0861543	0.438979
7096	NM_003263	TLR1	1.00426	1.01201	0.987156	1.05509	1.0782	1.1319	0.94346	1.27446	0.780028	0.810857	-0.759136	0.643521	0.0381642	0.387827	-0.0317453	0.0431086
7098	NM_003265	TLR3	1.12576	1.12763	1.05893	1.03278	0.995431	1.14353	0.979957	1.20978	0.474626	0.511899	0.499879	0.778776	-0.906221	0.21222	-0.0988918	0.0018085
7099	NM_003266	TLR4	0.969567	0.94242	0.970412	1.04906	1.16683	1.06489	0.984505	1.13561	-0.820683	-0.700742	-0.671237	0.582495	0.00451959	0.539303	-0.387634	0.121601
10333	NM_006068	TLR6	0.804873	0.783238	0.9507	0.788579	0.843347	0.855045	1.04865	0.930914	-0.0802174	-0.0819871	-0.389432	-0.0176412	-0.000272292	-0.0901799	0.00434736	-0.207543	impaired cell migration
7102	NM_004615	TM4SF2	0.641461	0.582068	0.842166	0.736338	0.866772	0.77046	1.00968	0.915969	-0.00673913	-0.00541273	-0.000692917	-0.0161811	-0.190028	-0.0345652	0.653873	-0.545335	impaired cell migration with increased protrusive activity
7106	NM_001025238	TM4SF7	0.791515	0.766705	0.875468	0.854154	0.997392	0.85211	0.996486	0.988989	-0.153566	-0.162511	-0.00921977	-0.212764	-0.916986	-0.194493	-0.877447	-0.966291
9168	NM_021103	TMSB10	1.14692	1.13196	1.04818	1.12192	1.08288	1.04006	1.0188	0.937378	0.239178	0.280965	0.490704	0.190893	0.120248	0.409996	0.248036	-0.218271
8797	NM_003844	TNFRSF10A	0.922841	0.916413	0.971554	0.942499	0.985857	0.901294	1.03986	0.840513	-0.313636	-0.322666	-0.563426	-0.333934	-0.525782	-0.156842	0.0525222	-0.0437877
23495	NM_012452	TNFRSF13B	1.08874	1.12056	1.09594	0.964034	0.89497	1.14853	0.963796	1.23123	0.443061	0.474505	0.0114304	-0.489746	-0.00568848	0.161329	-0.183669	0.223489
23043	XM_039796	TNIK	0.92216	0.913126	1.00978	1.0064	1.02331	1.09291	0.958686	1.24971	-0.578784	-0.591717	0.852642	0.785966	0.646182	0.225231	-0.0820382	0.0183525
8711	NM_003985	TNK1	0.959951	0.963078	1.03395	0.880964	0.86514	0.872399	1.06603	0.779448	-0.51536	-0.561377	0.735718	-0.0936417	-0.0350104	-0.120173	0.0316174	-0.0537765
10188	NM_005781	TNK2	0.990118	0.963537	1.02495	0.923366	0.907679	0.984497	1.01619	1.02788	-0.219413	-0.227077	0.0279149	-0.930393	-0.0623651	-0.433262	0.629969	0.551256
7136	NM_003282	TNNI2	0.722632	0.665462	0.915689	0.799586	0.87246	0.827626	1.00161	0.940805	-0.0546262	-0.0471485	-0.0678121	-0.0823933	-0.216359	-0.122121	0.947923	-0.696205
51086	NM_015978	TNNI3K	1.25538	1.31121	1.05034	1.20744	1.16047	1.246	0.955566	1.2848	0.0769553	0.0635037	0.291108	0.0277732	0.0153344	0.0183573	-0.0154395	0.0051401
7145	NM_022648	TNS	0.835153	0.77634	0.966556	0.89192	0.919948	0.933548	0.990276	1.02717	-0.295832	-0.216282	-0.513982	-0.328383	-0.383952	-0.921154	-0.0466177	0.0908193
55872	NM_018492	TOPK	1.02975	1.04297	0.996754	1.07553	1.09296	1.10267	0.977754	1.12911	0.777344	0.790701	-0.78868	0.6916	0.0285287	0.625265	-0.200155	0.123679
112858	NM_033550	TP53RK	1.12834	1.17013	0.992466	1.18455	1.2478	1.25845	0.918363	1.50222	0.372662	0.305897	-0.934097	0.193256	0.0820445	0.0958819	-0.0186697	0.0136497
27010	NM_022445	TPK1	0.841537	0.804904	0.946112	0.932943	1.01078	0.924806	1.02844	0.968781	-0.30467	-0.264685	-0.502389	-0.522354	0.802541	-0.53252	0.299943	-0.80906
7168	NM_001018005	TPM1	1.01618	0.986329	0.997298	0.967549	0.99869	0.917149	1.01955	0.859628	0.845987	-0.994109	-0.954583	-0.860159	-0.941347	-0.496444	0.40843	-0.283329
7169	NM_213674	TPM2	0.918145	0.902956	0.983879	0.962634	0.971773	0.943439	1.00823	0.922951	-0.241295	-0.225849	-0.709379	-0.514655	-0.453399	-0.240159	0.529652	-0.201659
7170	NM_153649	TPM3	0.848282	0.809285	0.901347	0.911079	0.961393	0.876019	1.01208	0.919645	-0.267107	-0.0179052	-0.0287501	-0.45476	-0.790197	-0.274807	0.549873	-0.564468
7171	NM_003290	TPM4	0.89208	0.878351	0.978089	0.962647	0.981914	1.02921	0.948928	1.20498	-0.478795	-0.495222	-0.616988	-0.815328	-0.947035	0.718225	-0.0500956	0.147686
7179	NM_199260	TPTE	0.809557	0.783856	0.940905	0.833577	0.868282	0.831791	1.04153	0.841306	-0.224522	-0.288897	-0.523024	-0.108456	-0.335133	-0.131779	0.192564	-0.256109
93492	NM_130785	TPTE2	1.09174	1.12721	0.992315	1.05355	1.00031	1.04354	1.00355	0.972196	0.900145	0.943823	-0.84686	0.320113	0.708309	0.488608	0.450275	-0.533757
7187	NM_003300	TRAF3	0.794192	0.729755	0.943774	0.842359	0.899781	0.801273	1.03801	0.773164	-0.118604	-0.0727329	-0.139148	-0.152315	-0.338535	-0.061667	0.0877092	-0.0557012
10221	NM_025195	TRIB1	1.20643	1.25411	1.04379	1.15946	1.12231	1.21221	0.951309	1.28313	0.380688	0.354718	0.56544	0.304147	0.22208	0.220655	-0.159768	0.129588
28951	NM_021643	TRIB2	0.810634	0.765537	1.00174	0.798805	0.819074	0.851115	1.04864	0.850251	-0.0603907	-0.0414958	0.970812	-0.0128429	-0.000980004	-0.0773527	0.00996292	-0.0407267	impaired cell migration
57761	NM_021158	TRIB3	1.07112	1.088	1.02364	1.09386	1.10016	1.072	0.981892	1.09032	0.617664	0.570785	0.758899	0.281783	0.179351	0.41375	-0.425306	0.326456
50852	NM_016388	TRIM	0.669403	0.631602	0.900011	0.732562	0.818714	0.782575	1.04058	0.922944	-0.048021	-0.0451862	-0.21904	-0.015453	-0.000478588	-0.0239104	0.0412455	-0.194694	impaired cell migration with increased protrusive activity
7204	NM_007118	TRIO	1.1204	1.13648	1.05468	1.0721	1.03094	1.07281	1.00455	1.00927	0.305194	0.293067	0.36789	0.401546	0.980586	0.529509	0.496281	0.866504
9322	NM_004240	TRIP10	0.957443	0.930239	0.933082	1.05427	1.14138	1.00356	0.998357	1.03755	-0.804924	-0.76356	-0.769607	0.517641	0.29555	0.547303	-0.096883	0.0740696
7205	NM_003302	TRIP6	0.928036	0.906386	1.01405	0.953079	0.963137	0.992561	0.995315	1.02456	-0.665501	-0.629529	0.68712	-0.740632	-0.784612	-0.98036	-0.855322	0.803934
140803	NM_017662	TRPM6	0.949171	0.93381	0.959895	1.04707	1.09083	1.0211	0.995235	1.03198	-0.658935	-0.6177	-0.57302	0.587678	0.0204199	0.839825	-0.758683	0.576976
54822	NM_017672	TRPM7	0.990646	0.995855	0.999503	1.0206	1.04785	1.06517	0.981101	1.12946	-0.726136	-0.876069	-0.917507	0.557541	0.357264	0.937391	-0.931024	0.676228
7248	NM_001008567	TSC1	0.70803	0.667617	0.887478	0.795698	0.883438	0.773101	1.02874	0.806063	-0.0276698	-0.0297965	-0.00890649	-0.0664626	-0.266878	-0.040086	0.194719	-0.114698
7249	NM_001077183	TSC2	0.759744	0.694889	0.913284	0.871769	0.962721	0.816685	1.0253	0.828592	-0.064591	-0.0405895	-0.0317709	-0.26275	-0.8126	-0.0906385	0.258004	-0.162541
60385	NM_021733	TSKS	1.78062	1.9022	1.27667	1.30543	1.04143	1.41851	0.974898	1.17645	0.00388281	0.00417972	0.0146616	0.00922034	0.193578	0.00388644	-0.0661953	0.00430374
10103	NM_005727	TSPAN-1	0.919789	0.868611	0.987478	0.952889	0.959996	0.964547	1.01288	0.992925	-0.781988	-0.691561	-0.946114	-0.836793	-0.668482	-0.989158	0.558409	-0.305231
7103	NM_004616	TSPAN8	0.978725	0.960226	1.01693	1.03776	1.05679	1.08844	0.968792	1.20766	-0.890799	-0.805607	0.826424	0.677928	0.487561	0.502775	-0.228698	0.179761
84630	XM_166453	TTBK1	0.625038	0.591496	0.817023	0.750709	0.919716	0.742328	1.047	0.841982	-0.0132862	-0.0147386	-0.0227174	-0.0339801	-0.234061	-0.0436233	0.115098	-0.142016
146057	NM_173500	TTBK2	1.43239	1.48387	1.19611	1.10995	0.960144	1.22268	0.994955	1.08352	0.0115216	0.0133511	0.0223966	0.212232	-0.456444	0.0371137	-0.709677	0.14907
7272	NM_003318	TTK	0.956664	0.939283	1.01664	0.92571	0.951559	0.959262	1.03056	0.942802	-0.782242	-0.730538	0.820993	-0.429336	-0.236013	-0.690515	0.147509	-0.386943
7273	NM_003319	TTN	0.727167	0.697303	0.880516	0.842741	0.971426	0.840309	1.03635	0.908682	-0.029403	-0.0290995	-0.0852119	-0.0532666	-0.296893	-0.0954089	0.175489	-0.349365
7277	NM_006000	TUBA1	1.1902	1.23089	1.09746	1.082	0.972128	1.13973	0.986249	1.14034	0.18871	0.174104	0.057361	0.455704	-0.820272	0.237847	-0.592623	0.396859
84790	NM_032704	TUBA6	1.11554	1.14881	1.07859	0.96009	0.917276	1.00999	0.99386	1.04158	0.357173	0.324804	0.170916	-0.606899	-0.163096	0.867935	-0.752265	0.708
7294	NM_003328	TXK	0.7596	0.71588	0.902138	0.866426	0.991601	0.876128	1.01897	0.975257	-0.184595	-0.170368	-0.284841	-0.274903	-0.843354	-0.366713	0.453425	-0.883044
51314	NM_016616	TXNDC3	0.943591	0.93853	0.97854	0.972756	0.994754	0.988583	1.01595	0.979267	-0.440019	-0.431845	-0.645908	-0.613345	-0.766688	-0.701855	0.194572	-0.548383
7297	NM_003331	TYK2	0.619544	0.577486	0.847354	0.674068	0.798765	0.726554	1.05242	0.849818	-0.00461293	-0.0048289	-0.0288663	-0.00192006	-0.000610211	-0.00771704	0.00420353	-0.0174254	impaired cell migration with increased protrusive activity
7301	NM_006293	TYRO3	0.729199	0.69557	0.883851	0.819896	0.942421	0.854144	1.02169	0.964017	-0.0117481	-0.0114501	-0.0634718	-0.0215755	-0.0381281	-0.0653821	0.187214	-0.536563
83549	NM_031432	UCK1	1.12853	1.15457	1.05157	1.07507	1.03397	1.11618	0.993999	1.05347	0.417286	0.392586	0.530323	0.457831	0.476334	0.301433	-0.689867	0.417519
7360	NM_006759	UGP2	0.914259	0.892158	0.951104	1.04302	1.11762	1.07955	0.965733	1.21067	-0.341322	-0.304623	-0.377089	0.639864	0.0382781	0.434342	-0.0763333	0.0140966
8408	NM_003565	ULK1	0.984853	0.979797	1.02194	0.878701	0.854719	0.946104	1.03771	0.918168	-0.648132	-0.621732	0.848906	-0.0884588	-0.000504501	-0.416938	0.0431027	-0.29563	impaired cell migration
9706	NM_014683	ULK2	0.752376	0.716781	0.888219	0.845894	0.956573	0.853952	1.02283	0.922436	-0.0224553	-0.0206432	-0.0764846	-0.0396216	-0.0678082	-0.0720744	0.0908181	-0.19489
51727	NM_016308	UMP-CMPK	0.597617	0.554006	0.83875	0.719428	0.870838	0.735908	1.05242	0.848335	-0.0113373	-0.0105683	-0.033397	-0.0240232	-0.0871407	-0.0510578	0.117216	-0.229844
7371	NM_012474	UMPK	0.881129	0.844267	0.999223	0.870792	0.875356	0.951222	1.01736	1.01085	-0.242749	-0.184529	-0.911529	-0.108665	-0.0100111	-0.511066	0.172338	0.858445
54963	NM_017859	URKL1	1.01825	1.02412	1.00873	1.00416	0.99286	1.02449	1.01039	1.00113	0.925668	0.93747	0.982076	0.948828	-0.753006	0.84875	0.472953	0.920137
83706	NM_031471	URP2	1.08687	1.09811	1.08086	1.06201	1.01564	1.09969	0.968083	1.15728	0.372569	0.381415	0.129517	0.43192	0.946351	0.0773142	-0.0203519	0.0409171
7408	NM_003370	VASP	0.863158	0.838426	0.955817	0.930444	0.977496	0.975435	0.976863	1.06942	-0.133369	-0.113231	-0.406184	-0.276219	-0.547322	-0.652294	-0.0578962	0.234091
7409	NM_005428	VAV1	0.821117	0.761323	0.94242	0.868381	0.931277	0.874974	1.01809	0.928513	-0.188467	-0.127136	-0.164583	-0.245519	-0.564535	-0.260004	0.411221	-0.618215
7410	NM_003371	VAV2	1.26026	1.26424	1.10476	1.26538	1.1968	1.23898	0.940794	1.17603	0.0624502	0.0868173	0.0193936	0.0296181	0.065649	0.0454415	-0.0295826	0.207103
10451	NM_001079874	VAV3	0.642266	0.561333	0.779842	0.848288	1.07925	0.806999	1.00194	1.02024	-0.0327083	-0.0274885	-0.00925535	-0.266171	0.313909	-0.290778	0.32997	0.218398
7414	NM_003373	VCL	0.82487	0.762363	0.989918	0.885576	0.900892	0.925162	0.999824	1.02262	-0.207087	-0.129055	-0.824962	-0.329779	-0.346856	-0.548565	-0.977208	0.756738
7422	NM_001025370	VEGF	0.850363	0.796782	0.939247	1.00558	1.12559	0.979432	0.969078	1.06777	-0.287411	-0.206192	-0.122767	0.835677	0.187732	-0.958925	-0.181647	0.489939
7423	NM_003377	VEGFB	0.772547	0.737691	0.951494	0.774449	0.826547	0.794069	1.03856	0.803651	-0.094682	-0.0964088	-0.260288	-0.041557	-0.102908	-0.0592688	0.0913961	-0.107859
7424	NM_005429	VEGFC	1.13009	1.10417	1.03463	1.17922	1.16591	1.1178	0.969393	1.06266	0.268679	0.391419	0.360175	0.101806	0.114312	0.222052	-0.169261	0.514866
7429	NM_007127	VIL1	0.623534	0.564196	0.828241	0.770504	0.931115	0.742444	1.02771	0.827347	-0.00444371	-0.0037616	-0.000402542	-0.0361681	-0.555354	-0.0188545	0.199048	-0.16485	impaired cell migration with increased protrusive activity
7430	NM_001111077	VIL2	0.662931	0.608816	0.866609	0.756882	0.868966	0.762481	1.02044	0.852528	-0.00968896	-0.00834431	-0.00362566	-0.0270381	-0.203967	-0.031832	0.385548	-0.251416
7431	NM_003380	VIM	0.845731	0.814629	0.956253	0.871521	0.952197	0.918279	0.987507	1.05466	-0.274861	-0.0171223	-0.393912	-0.288662	-0.716544	-0.498558	-0.574204	0.58235
7443	NM_003384	VRK1	0.583186	0.5508	0.802684	0.806733	1.03867	0.922021	0.918346	1.60824	-0.0558326	-0.0630929	-0.0621308	-0.0713194	0.185951	-0.528411	0	0.373373
7444	NM_006296	VRK2	0.840119	0.82839	0.885745	0.987085	1.13191	1.01462	0.954404	1.2408	-0.147746	-0.164401	-0.143788	-0.800925	0.0233599	0.919593	-0.05134	0.0300853
51231	NM_016440	VRK3	1.51269	1.58547	1.22807	1.29734	1.07563	1.36864	0.96431	1.1951	0.00706716	0.00747907	0.0137698	0.0253035	0.198523	0.0120894	-0.137733	0.0476002
7454	NM_000377	WAS	0.750684	0.712821	0.950312	0.767957	0.828368	0.812014	1.03497	0.870279	-0.00469728	-0.00423886	-0.282839	-0.00499824	-0.0165843	-0.00604749	0.0157446	-0.0268413
8936	NM_001024936	WASF1	0.827324	0.774623	0.906616	0.927704	1.03902	0.940115	0.996489	1.06318	-0.770118	-0.778298	-0.763877	-0.697828	0.92973	-0.885077	-0.409453	0.316366
10163	NM_006990	WASF2	0.746335	0.713071	0.864528	0.795154	0.903588	0.814174	1.02625	0.893811	-0.166141	-0.196647	-0.109356	-0.126435	-0.216265	-0.311852	0.958113	-0.813175
10810	NM_006646	WASF3	0.887932	0.861824	0.930284	0.949906	1.00734	1.04288	0.955587	1.2343	-0.620982	-0.655749	-0.412363	-0.817178	0.831128	0.620587	-0.0125998	0.0166728
8976	NM_003941	WASL	0.730899	0.695086	0.8605	0.826294	0.945076	0.869106	0.995637	1.02489	-0.163697	-0.194723	-0.126502	-0.214234	-0.583547	-0.620143	-0.12169	0.0760485
7465	NM_003390	WEE1	0.648589	0.597659	0.827433	0.786694	0.990246	0.82238	0.998076	1.05879	-0.0814828	-0.0779406	-0.101854	-0.0938918	-0.745322	-0.216304	-0.874707	0.616227
11197	NM_007191	WIF1	1.00681	1.00926	0.995334	1.05294	1.0733	1.08744	0.978162	1.14462	0.736068	0.732082	-0.806722	0.755108	0.168991	0.567192	-0.206846	0.063648
9942	NM_005108	XYLB	1.25735	1.29127	1.12501	1.09819	0.985494	1.18474	1.00589	1.08842	0.090924	0.0912914	0.101642	0.270742	-0.724334	0.1018	0.894697	0.287682
7525	NM_005433	YES1	0.928803	0.930737	0.968341	1.03791	1.11351	1.02861	0.985657	1.05604	-0.428261	-0.488668	-0.55555	0.609399	0.00476344	0.763657	-0.335292	0.27983
7533	NM_003405	YWHAH	0.871722	0.844443	0.96573	0.868969	0.8932	0.904064	1.04084	0.905084	-0.145712	-0.122226	-0.505975	-0.0582134	-0.00346506	-0.20893	0.0658139	-0.298706
10971	NM_006826	YWHAQ	0.930004	0.922733	1.0287	0.879359	0.866799	0.88156	1.0716	0.788006	-0.48546	-0.507205	0.678078	-0.178745	-0.0692321	-0.235252	0.0143116	-0.0513941
51776	NM_133646	ZAK	1.12165	1.13473	1.05272	1.0477	0.999288	1.10124	1.00518	1.05544	0.461137	0.477087	0.501652	0.645068	-0.938949	0.401453	0.787383	0.434736
7535	NM_001079	ZAP70	0.941675	0.940553	0.969595	0.99155	1.0461	1.08477	0.963189	1.24221	-0.44203	-0.449323	-0.572136	-0.737113	0.504965	0.82283	-0.341341	0.272641
81030	NM_030776	ZBP1	0.893208	0.866862	0.98051	0.922622	0.949368	0.955393	0.984095	1.02335	-0.504044	-0.465614	-0.784823	-0.399166	-0.44667	-0.561034	-0.158887	0.351972
9839	NM_014795	ZFHX1B	0.912508	0.904277	0.960196	0.972499	0.981651	0.931109	1.04465	0.940802	-0.381896	-0.416506	-0.68939	-0.795439	-0.942594	-0.555158	0.36786	-0.818988
7709	NM_003443	ZNF151	1.29346	1.3122	1.11803	1.24568	1.11963	1.21831	0.948795	1.1347	0.0410419	0.0521075	0.0102812	0.0385565	0.193233	0.0528345	-0.0272817	0.243689
7791	NM_001010972	ZYX	1.16294	1.17439	1.06618	1.19776	1.16936	1.15418	0.949816	1.14756	0.202211	0.22849	0.196975	0.0743377	0.115421	0.155411	-0.0309117	0.223078
