# Supplementary material for: The impact of hsa-miR-1972 on the expression of von Willebrand factor in breast cancer progression regulation
Source: PeerJ. 2024 Nov 8;12:e18476. doi: 10.7717/peerj.18476 (PMC11552492; doi:10.7717/peerj.18476)
Supplement: Supplemental Information 3 [file peerj-12-18476-s003.zip › 0_Raw_data/migration_geneset.csv]

Gene Symbol	Phenotype
ABI1	impaired cell migration with increased protrusive activity
ACVRL1	increased cell migration and increased cell area
ACYP1	increased directional cell migration
AMFR	increased directional cell migration
ARFGAP1	increased directional cell migration
ARHGEF12	increased cell migration and increased cell area
ARHGEF15	impaired cell migration
ARHGEF16	impaired cell migration
ARHGEF18	impaired cell migration
C9ORF96	impaired cell migration
CAPN7	increased cell migration and increased cell area
CENTB2	impaired cell migration
CINP	increased cell migration and increased cell area
CORO1C	increased directional cell migration
DKFZp434C1418	impaired cell migration with increased protrusive activity
DMN	impaired cell migration
DNAJC6	impaired cell migration
EDG7	impaired cell migration
ERBB4	increased directional cell migration
ERN1	impaired cell migration
FHOD1	impaired cell migration
FILIP1	impaired cell migration
FLJ10761	impaired cell migration
FLJ10842	impaired cell migration
FLJ20574	impaired cell migration
FLJ25006	impaired cell migration with increased protrusive activity
FLT1	impaired cell migration
FLT4	impaired cell migration with increased protrusive activity
FUK	impaired cell migration
GAP43	impaired cell migration
GFRA2	impaired cell migration
GIT1	increased directional cell migration
GJA5	increased directional cell migration
GPC1	increased directional cell migration
GRK4	impaired cell migration with increased protrusive activity
GSK3B	impaired cell migration
GSTM1	increased directional cell migration
GTF2H1	impaired cell migration
GUCY2F	increased cell migration and increased cell area
HK1	impaired cell migration
HK3	impaired cell migration with increased protrusive activity
HRAS	increased directional cell migration
HUNK	impaired cell migration with increased protrusive activity
IHPK1	increased directional cell migration
IKBKE	increased cell migration and increased cell area
IRAK2	impaired cell migration with increased protrusive activity
IRAK3	impaired cell migration with increased protrusive activity
IRS1	impaired cell migration
ITGA9	increased directional cell migration
ITGAD	increased directional cell migration
ITGB1BP3	increased directional cell migration
ITGB3BP	increased directional cell migration
ITGBL1	increased directional cell migration
KDR	impaired cell migration
KIAA1811	impaired cell migration with increased protrusive activity
KIF13B	impaired cell migration
KTN1	impaired cell migration with increased protrusive activity
LCK	impaired cell migration
LGALS3	increased directional cell migration
LMTK3	impaired cell migration with increased protrusive activity
LOC149420	impaired cell migration with increased protrusive activity
LRRK1	impaired cell migration
LTK	impaired cell migration with increased protrusive activity
MALT1	impaired cell migration with increased protrusive activity
MAP2K2	impaired cell migration with increased protrusive activity
MAP3K11	impaired cell migration
MAP3K14	impaired cell migration with increased protrusive activity
MAP3K8	impaired cell migration with increased protrusive activity
MAPK10	impaired cell migration with increased protrusive activity
MARCH4	impaired cell migration with increased protrusive activity
MARCKS	increased directional cell migration
MARK2	impaired cell migration with increased protrusive activity
MAST3	impaired cell migration
MINK	impaired cell migration
MRC2	impaired cell migration with increased protrusive activity
MST1R	impaired cell migration with increased protrusive activity
MUSK	impaired cell migration with increased protrusive activity
MYH10	impaired cell migration with increased protrusive activity
MYO15A	increased directional cell migration
MYO9B	impaired cell migration with increased protrusive activity
NEK11	impaired cell migration with increased protrusive activity
NEK2	impaired cell migration with increased protrusive activity
NGEF	increased cell migration and increased cell area
NRCAM	impaired cell migration with increased protrusive activity
NYD-SP25	increased cell migration and increased cell area
OSTF1	impaired cell migration
PABPC1	impaired cell migration
PARVB	impaired cell migration
PDLIM3	impaired cell migration
PELO	increased directional cell migration
PFKFB2	increased directional cell migration
PFKFB3	impaired cell migration with increased protrusive activity
PFKL	increased cell migration and increased cell area
PMVK	impaired cell migration with increased protrusive activity
PPM1B	increased directional cell migration
PPM1L	increased cell migration and increased cell area
PPP1R13B	increased directional cell migration
PRKCD	increased cell migration and increased cell area
PTEN	impaired cell migration
PTRH2	increased directional cell migration
PVRL3	increased directional cell migration
RAC1	impaired cell migration
RBJ	increased directional cell migration
ROR1	impaired cell migration
ROS1	impaired cell migration with increased protrusive activity
RP2	impaired cell migration
RPS6KA1	impaired cell migration
RPS6KA5	impaired cell migration with increased protrusive activity
RPS6KL1	impaired cell migration with increased protrusive activity
SGK	impaired cell migration with increased protrusive activity
SGKL	impaired cell migration with increased protrusive activity
SH3KBP1	impaired cell migration
SHC1	impaired cell migration
SIK2	impaired cell migration with increased protrusive activity
SMPX	impaired cell migration
SNRK	impaired cell migration with increased protrusive activity
SOCS5	impaired cell migration with increased protrusive activity
SRPK1	impaired cell migration with increased protrusive activity
STK10	impaired cell migration with increased protrusive activity
STK22B	impaired cell migration with increased protrusive activity
STK22D	impaired cell migration with increased protrusive activity
STK23	impaired cell migration
STK29	impaired cell migration
STK33	impaired cell migration
STK36	impaired cell migration with increased protrusive activity
STK38L	impaired cell migration with increased protrusive activity
STK39	impaired cell migration with increased protrusive activity
STYK1	impaired cell migration with increased protrusive activity
TAF1L	increased directional cell migration
TLR6	impaired cell migration
TM4SF2	impaired cell migration with increased protrusive activity
TRIB2	impaired cell migration
TRIM	impaired cell migration with increased protrusive activity
TYK2	impaired cell migration with increased protrusive activity
ULK1	impaired cell migration
VIL1	impaired cell migration with increased protrusive activity
