# Supplementary material for: The impact of hsa-miR-1972 on the expression of von Willebrand factor in breast cancer progression regulation
Source: PeerJ. 2024 Nov 8;12:e18476. doi: 10.7717/peerj.18476 (PMC11552492; doi:10.7717/peerj.18476)
Supplement: Supplemental Information 3 [file peerj-12-18476-s003.zip › 1_Analysis/1_WGCNA/blue.tsv]

#node1	node2	node1_string_id	node2_string_id	neighborhood_on_chromosome	gene_fusion	phylogenetic_cooccurrence	homology	coexpression	experimentally_determined_interaction	database_annotated	automated_textmining	combined_score
AAAS	HSPA1A	9606.ENSP00000209873	9606.ENSP00000364802	0	0	0	0	0	0	0.400	0	0.400
AAAS	BCS1L	9606.ENSP00000209873	9606.ENSP00000413908	0	0	0	0	0.338	0	0	0.145	0.409
AAAS	SRSF9	9606.ENSP00000209873	9606.ENSP00000229390	0	0	0	0	0.075	0	0.400	0	0.421
AAAS	TARBP2	9606.ENSP00000209873	9606.ENSP00000266987	0	0	0	0	0.389	0	0	0.093	0.422
AAAS	SYMPK	9606.ENSP00000209873	9606.ENSP00000245934	0	0	0	0	0.083	0	0.400	0	0.426
AAAS	SNRPB	9606.ENSP00000209873	9606.ENSP00000412566	0	0	0	0	0.083	0	0.400	0	0.426
AAAS	LIG1	9606.ENSP00000209873	9606.ENSP00000263274	0	0	0	0	0.147	0	0	0.383	0.451
AAAS	U2AF2	9606.ENSP00000209873	9606.ENSP00000307863	0	0	0	0	0.127	0	0.400	0	0.453
AAAS	LAS1L	9606.ENSP00000209873	9606.ENSP00000363944	0	0	0	0	0.437	0	0	0.074	0.456
AAAS	COPS7A	9606.ENSP00000209873	9606.ENSP00000446039	0	0	0	0	0.107	0	0	0.422	0.462
AAAS	THOC6	9606.ENSP00000209873	9606.ENSP00000326531	0	0	0	0	0.178	0	0.400	0	0.486
AAAS	MCRS1	9606.ENSP00000209873	9606.ENSP00000349640	0	0	0	0	0.493	0	0	0.091	0.519
AAAS	RNPS1	9606.ENSP00000209873	9606.ENSP00000457723	0	0	0	0	0.083	0	0.500	0	0.521
AAAS	FTH1	9606.ENSP00000209873	9606.ENSP00000273550	0	0	0	0	0	0	0	0.570	0.570
AAAS	UBE2I	9606.ENSP00000209873	9606.ENSP00000348056	0	0	0	0	0.056	0.445	0.500	0	0.715
AAAS	SEC13	9606.ENSP00000209873	9606.ENSP00000373312	0	0	0	0	0.097	0.803	0.500	0.529	0.952
AAMP	GRWD1	9606.ENSP00000403343	9606.ENSP00000253237	0	0	0	0	0.797	0	0	0.353	0.863
AAMP	HSPBP1	9606.ENSP00000403343	9606.ENSP00000255631	0	0	0	0	0.107	0.601	0	0.142	0.667
AAMP	SIL1	9606.ENSP00000403343	9606.ENSP00000265195	0	0	0	0	0.061	0.601	0	0.142	0.650
AAMP	NHP2	9606.ENSP00000403343	9606.ENSP00000274606	0	0	0	0	0.607	0	0	0	0.607
AAMP	MRPL16	9606.ENSP00000403343	9606.ENSP00000300151	0	0	0	0	0.084	0.601	0	0.164	0.667
AAMP	FARSA	9606.ENSP00000403343	9606.ENSP00000320309	0	0	0	0	0.446	0	0	0	0.446
AAMP	ZNF48	9606.ENSP00000403343	9606.ENSP00000324056	0	0	0	0	0.044	0	0	0.430	0.432
AAMP	NOC4L	9606.ENSP00000403343	9606.ENSP00000328854	0	0	0	0	0.336	0	0	0.326	0.534
AAMP	DDX41	9606.ENSP00000403343	9606.ENSP00000330349	0	0	0	0	0.451	0	0	0	0.451
AAMP	MCRS1	9606.ENSP00000403343	9606.ENSP00000349640	0	0	0	0	0.533	0	0	0	0.533
AAMP	GNL1	9606.ENSP00000403343	9606.ENSP00000365806	0	0	0	0	0.272	0	0	0.244	0.426
AAMP	IDH3B	9606.ENSP00000403343	9606.ENSP00000482773	0	0	0	0	0.594	0	0	0	0.594
AAMP	TBL3	9606.ENSP00000403343	9606.ENSP00000454836	0	0	0	0.567	0.704	0	0	0.054	0.708
AAR2	PRPF19	9606.ENSP00000363043	9606.ENSP00000227524	0	0	0	0	0.066	0.361	0	0.352	0.580
AAR2	SYF2	9606.ENSP00000363043	9606.ENSP00000236273	0	0	0	0	0.063	0.071	0	0.473	0.501
AAR2	PIH1D1	9606.ENSP00000363043	9606.ENSP00000262265	0	0	0	0	0.109	0	0	0.538	0.571
AAR2	PRPF6	9606.ENSP00000363043	9606.ENSP00000266079	0	0	0	0	0.095	0.604	0.720	0.605	0.955
AAR2	NHP2	9606.ENSP00000363043	9606.ENSP00000274606	0	0	0	0	0.067	0.412	0	0.153	0.495
AAR2	GHDC	9606.ENSP00000363043	9606.ENSP00000301671	0	0	0	0	0.082	0.444	0	0	0.467
AAR2	CD2BP2	9606.ENSP00000363043	9606.ENSP00000304903	0	0	0	0	0.169	0.606	0.720	0.688	0.967
AAR2	ZNHIT2	9606.ENSP00000363043	9606.ENSP00000308548	0	0	0	0	0.056	0.801	0	0.747	0.948
AAR2	SART1	9606.ENSP00000363043	9606.ENSP00000310448	0	0	0	0	0.081	0.072	0	0.487	0.525
AAR2	PRPF31	9606.ENSP00000363043	9606.ENSP00000324122	0	0	0	0	0.116	0	0	0.549	0.584
AAR2	TSSC4	9606.ENSP00000363043	9606.ENSP00000331087	0	0	0	0	0.125	0.850	0	0.532	0.933
AAR2	MCRS1	9606.ENSP00000363043	9606.ENSP00000349640	0	0	0	0	0.460	0	0	0	0.460
AAR2	XAB2	9606.ENSP00000363043	9606.ENSP00000351137	0	0	0	0	0.187	0.371	0	0.183	0.546
AAR2	NCDN	9606.ENSP00000363043	9606.ENSP00000362340	0	0	0	0	0.060	0.627	0	0.610	0.851
AAR2	PEF1	9606.ENSP00000363043	9606.ENSP00000362807	0	0	0	0	0.337	0.209	0	0	0.453
AAR2	TMEM222	9606.ENSP00000363043	9606.ENSP00000483276	0	0	0	0	0.437	0	0	0	0.437
AAR2	PYM1	9606.ENSP00000363043	9606.ENSP00000386156	0	0	0	0	0.140	0	0	0.376	0.440
AAR2	RNPS1	9606.ENSP00000363043	9606.ENSP00000457723	0	0	0	0	0.099	0	0	0.415	0.451
AAR2	PSMD13	9606.ENSP00000363043	9606.ENSP00000396937	0	0	0	0	0.482	0	0	0	0.482
AAR2	RUVBL2	9606.ENSP00000363043	9606.ENSP00000473172	0	0	0	0	0.121	0.224	0	0.564	0.677
AAR2	SNRPB	9606.ENSP00000363043	9606.ENSP00000412566	0	0	0	0	0.095	0.556	0.540	0.296	0.852
AARS2	MRPS34	9606.ENSP00000244571	9606.ENSP00000177742	0	0	0	0	0.121	0.163	0	0.282	0.426
AARS2	UQCRC1	9606.ENSP00000244571	9606.ENSP00000203407	0.059	0	0	0	0.102	0.071	0	0.348	0.419
AARS2	AK1	9606.ENSP00000244571	9606.ENSP00000223836	0.058	0	0	0	0.093	0	0	0.429	0.470
AARS2	MRPL16	9606.ENSP00000244571	9606.ENSP00000300151	0.045	0	0	0	0.113	0	0	0.361	0.412
AARS2	POLRMT	9606.ENSP00000244571	9606.ENSP00000465759	0	0	0	0	0.328	0.125	0	0.115	0.434
AARS2	LRRC47	9606.ENSP00000244571	9606.ENSP00000367498	0.061	0	0	0	0.313	0	0	0.193	0.434
AARS2	MRPL55	9606.ENSP00000244571	9606.ENSP00000403614	0	0	0	0	0.062	0.164	0	0.347	0.443
AARS2	ANKRD16	9606.ENSP00000244571	9606.ENSP00000369436	0	0	0	0	0.140	0.096	0	0.341	0.443
AARS2	ABCB8	9606.ENSP00000244571	9606.ENSP00000297504	0	0	0	0	0.444	0	0	0	0.444
AARS2	FARSA	9606.ENSP00000244571	9606.ENSP00000320309	0.055	0	0	0	0.158	0	0	0.377	0.462
AARS2	BCS1L	9606.ENSP00000244571	9606.ENSP00000413908	0.070	0	0	0	0.217	0	0	0.321	0.462
AARS2	BCKDK	9606.ENSP00000244571	9606.ENSP00000378405	0.042	0	0	0	0.057	0	0	0.477	0.486
AARS2	INTS1	9606.ENSP00000244571	9606.ENSP00000385722	0	0	0	0	0.283	0	0	0.352	0.516
AARS2	DHX37	9606.ENSP00000244571	9606.ENSP00000311135	0	0	0	0	0.506	0	0	0.064	0.518
AARS2	CLPP	9606.ENSP00000244571	9606.ENSP00000245816	0.052	0	0	0	0.057	0.376	0	0.249	0.525
AARS2	TUFM	9606.ENSP00000244571	9606.ENSP00000322439	0	0	0	0	0.210	0.095	0	0.414	0.544
AARS2	GTPBP3	9606.ENSP00000244571	9606.ENSP00000351644	0	0	0	0	0.195	0	0	0.464	0.550
AARS2	GATB	9606.ENSP00000244571	9606.ENSP00000263985	0.115	0	0	0	0.271	0.143	0	0.380	0.612
AARS2	ATRIP	9606.ENSP00000244571	9606.ENSP00000323099	0	0	0	0	0.197	0	0	0.586	0.653
AARS2	POLL	9606.ENSP00000244571	9606.ENSP00000359181	0	0	0	0	0.082	0	0	0.643	0.658
AARS2	ATP5IF1	9606.ENSP00000244571	9606.ENSP00000335203	0.046	0	0	0	0.101	0.166	0	0.625	0.696
AARS2	QARS1	9606.ENSP00000244571	9606.ENSP00000307567	0.069	0	0	0	0.269	0	0	0.831	0.875
ABCB8	MON1A	9606.ENSP00000297504	9606.ENSP00000296473	0	0.004	0	0	0.478	0	0	0	0.478
ABCB8	TBL3	9606.ENSP00000297504	9606.ENSP00000454836	0	0	0	0	0.443	0	0	0	0.443
ABCB8	ARFGAP1	9606.ENSP00000297504	9606.ENSP00000314615	0	0	0	0	0.454	0.069	0	0	0.470
ABCB8	E4F1	9606.ENSP00000297504	9606.ENSP00000301727	0	0	0	0	0.337	0.051	0	0.227	0.471
ABCB8	ABCD4	9606.ENSP00000297504	9606.ENSP00000349396	0	0	0	0.558	0.094	0	0.720	0.282	0.802
ABCB8	CCDC51	9606.ENSP00000297504	9606.ENSP00000379047	0	0	0	0	0.060	0.429	0.900	0.930	0.995
ABCB9	NADSYN1	9606.ENSP00000440288	9606.ENSP00000326424	0	0	0	0	0.105	0	0	0.403	0.443
ABCB9	ABCD4	9606.ENSP00000440288	9606.ENSP00000349396	0	0	0	0	0.057	0	0	0.575	0.582
ABCB9	STOML1	9606.ENSP00000440288	9606.ENSP00000442478	0.057	0	0	0	0.329	0.079	0	0.116	0.415
ABCC4	SLC19A1	9606.ENSP00000494609	9606.ENSP00000308895	0	0	0	0	0.066	0	0	0.463	0.478
ABCC4	ITPA	9606.ENSP00000494609	9606.ENSP00000369456	0.045	0	0	0	0	0	0	0.563	0.565
ABCC4	SLC9A3R2	9606.ENSP00000494609	9606.ENSP00000408005	0	0	0	0	0.067	0.376	0	0.110	0.438
ABCD4	PEX10	9606.ENSP00000349396	9606.ENSP00000288774	0	0	0	0	0.103	0	0	0.365	0.406
ABCD4	INPPL1	9606.ENSP00000349396	9606.ENSP00000298229	0	0	0	0	0.054	0	0	0.497	0.503
ABCD4	COASY	9606.ENSP00000349396	9606.ENSP00000464814	0	0	0	0	0	0	0	0.545	0.545
ABCD4	MMAB	9606.ENSP00000349396	9606.ENSP00000445920	0	0	0	0	0.049	0	0	0.621	0.625
ABHD14B	ABHD8	9606.ENSP00000420065	9606.ENSP00000247706	0	0	0	0	0.055	0	0	0.426	0.434
ABHD14B	ABHD17A	9606.ENSP00000420065	9606.ENSP00000250974	0.043	0	0	0	0.108	0	0	0.416	0.458
ABHD14B	SCRN2	9606.ENSP00000420065	9606.ENSP00000290216	0	0	0	0	0.220	0	0	0.384	0.499
ABHD17A	ABHD8	9606.ENSP00000250974	9606.ENSP00000247706	0.043	0	0	0	0.157	0	0	0.350	0.430
ABHD17A	PNPLA6	9606.ENSP00000250974	9606.ENSP00000407509	0	0	0	0	0.154	0	0	0.325	0.405
ABHD17A	DAPK3	9606.ENSP00000250974	9606.ENSP00000442973	0	0	0	0	0.126	0	0	0.387	0.442
ABHD17A	DLG4	9606.ENSP00000250974	9606.ENSP00000497806	0	0	0	0	0.086	0.073	0	0.397	0.444
ABHD17A	ZDHHC24	9606.ENSP00000250974	9606.ENSP00000309429	0	0	0	0	0.093	0	0	0.434	0.465
ABHD17A	CSNK1G2	9606.ENSP00000250974	9606.ENSP00000255641	0	0	0	0	0.495	0	0	0	0.495
ABHD17A	ZDHHC16	9606.ENSP00000250974	9606.ENSP00000377357	0	0	0	0	0.074	0	0	0.505	0.522
ABHD17A	LYPLA2	9606.ENSP00000250974	9606.ENSP00000363638	0	0	0	0	0.047	0	0	0.615	0.618
ABHD17A	PPT2	9606.ENSP00000250974	9606.ENSP00000354608	0.047	0	0	0	0.111	0	0	0.586	0.619
ABHD17A	HRAS	9606.ENSP00000250974	9606.ENSP00000407586	0	0	0	0	0.124	0.042	0.500	0.221	0.629
ABHD8	OCEL1	9606.ENSP00000247706	9606.ENSP00000215061	0	0	0	0	0.081	0	0	0.455	0.477
ABHD8	ACSL1	9606.ENSP00000247706	9606.ENSP00000422607	0	0	0	0	0.044	0.071	0.151	0.308	0.408
ABHD8	FAM98C	9606.ENSP00000247706	9606.ENSP00000252530	0	0	0	0	0.064	0	0	0.414	0.428
ABHD8	CCDC106	9606.ENSP00000247706	9606.ENSP00000465757	0	0	0	0	0.429	0	0	0	0.429
ABHD8	SPATA2L	9606.ENSP00000247706	9606.ENSP00000289805	0	0	0	0	0.181	0	0	0.432	0.514
ABHD8	MRPL34	9606.ENSP00000247706	9606.ENSP00000252602	0	0	0	0	0.049	0	0	0.510	0.514
ABHD8	BABAM1	9606.ENSP00000247706	9606.ENSP00000352408	0	0	0	0	0.093	0	0	0.620	0.640
ABLIM1	NCLN	9606.ENSP00000277895	9606.ENSP00000246117	0	0	0	0	0.044	0	0	0.414	0.416
ABLIM1	CASK	9606.ENSP00000277895	9606.ENSP00000494788	0	0	0	0	0.087	0.415	0	0	0.443
ABTB1	PARK7	9606.ENSP00000232744	9606.ENSP00000340278	0.043	0	0	0	0	0	0	0.404	0.405
ABTB1	TMEM91	9606.ENSP00000232744	9606.ENSP00000375859	0	0	0	0	0.127	0	0	0.389	0.444
ABTB1	LRCOL1	9606.ENSP00000232744	9606.ENSP00000479730	0	0	0	0	0	0	0	0.448	0.448
ABTB1	CARD19	9606.ENSP00000232744	9606.ENSP00000364613	0	0	0	0	0.078	0	0	0.474	0.494
ABTB1	DNTTIP1	9606.ENSP00000232744	9606.ENSP00000361705	0	0	0	0	0.075	0.292	0	0.327	0.520
ABTB1	YPEL3	9606.ENSP00000232744	9606.ENSP00000381821	0	0	0	0	0.470	0	0	0.167	0.540
ACAA1	OXCT1	9606.ENSP00000333664	9606.ENSP00000196371	0.079	0.057	0	0	0.194	0	0.864	0.486	0.942
ACAA1	ACOT8	9606.ENSP00000333664	9606.ENSP00000217455	0.041	0	0	0	0.209	0.099	0	0.433	0.561
ACAA1	DECR2	9606.ENSP00000333664	9606.ENSP00000219481	0.044	0	0	0	0.205	0.051	0.182	0.490	0.644
ACAA1	PEX11G	9606.ENSP00000333664	9606.ENSP00000221480	0	0	0	0	0.149	0.071	0	0.320	0.416
ACAA1	PEX16	9606.ENSP00000333664	9606.ENSP00000241041	0	0	0	0	0.105	0	0	0.357	0.400
ACAA1	ACADS	9606.ENSP00000333664	9606.ENSP00000242592	0.054	0	0	0	0.697	0.051	0.918	0.696	0.992
ACAA1	NDUFA10	9606.ENSP00000333664	9606.ENSP00000252711	0	0	0	0	0.083	0	0	0.374	0.402
ACAA1	TYSND1	9606.ENSP00000333664	9606.ENSP00000287078	0	0	0	0	0.087	0	0.750	0.823	0.956
ACAA1	PEX10	9606.ENSP00000333664	9606.ENSP00000288774	0	0	0	0	0.078	0	0.500	0.783	0.891
ACAA1	ALDH16A1	9606.ENSP00000333664	9606.ENSP00000293350	0	0	0	0	0.152	0	0.214	0.186	0.410
ACAA1	ECI1	9606.ENSP00000333664	9606.ENSP00000301729	0.054	0	0	0	0.356	0.296	0.411	0.414	0.825
ACAA1	PEX6	9606.ENSP00000333664	9606.ENSP00000303511	0	0	0	0	0.118	0	0	0.526	0.564
ACAA1	NDUFS8	9606.ENSP00000333664	9606.ENSP00000315774	0	0	0	0	0.099	0	0.449	0.166	0.549
ACAA1	ACSS1	9606.ENSP00000333664	9606.ENSP00000316924	0.055	0	0	0	0.251	0	0.836	0.320	0.911
ACAA1	DHRS4	9606.ENSP00000333664	9606.ENSP00000326219	0.044	0	0	0	0.212	0.051	0.182	0.274	0.498
ACAA1	DHRS1	9606.ENSP00000333664	9606.ENSP00000380027	0.044	0	0	0	0.211	0.051	0.182	0.165	0.422
ACAA1	PC	9606.ENSP00000333664	9606.ENSP00000498994	0	0	0	0	0.109	0	0	0.396	0.439
ACAA1	NDUFV1	9606.ENSP00000333664	9606.ENSP00000497587	0.042	0	0	0	0.141	0	0	0.394	0.458
ACAA1	SDHB	9606.ENSP00000333664	9606.ENSP00000364649	0	0	0	0	0.282	0.045	0	0.277	0.462
ACAA1	ACOXL	9606.ENSP00000333664	9606.ENSP00000407761	0.054	0	0	0	0.324	0.051	0.216	0.159	0.526
ACAA1	ACBD4	9606.ENSP00000333664	9606.ENSP00000405969	0	0	0	0	0.356	0	0.185	0.178	0.531
ACAA1	HSD17B8	9606.ENSP00000333664	9606.ENSP00000363794	0.044	0.033	0	0	0.098	0.071	0.182	0.422	0.552
ACAA1	STOML1	9606.ENSP00000333664	9606.ENSP00000442478	0.109	0	0	0	0.311	0.050	0.248	0.168	0.568
ACAA1	GCDH	9606.ENSP00000333664	9606.ENSP00000466845	0.054	0	0	0	0.372	0.051	0.216	0.469	0.723
ACAA1	PEX14	9606.ENSP00000333664	9606.ENSP00000349016	0	0	0	0	0.092	0	0.500	0.489	0.748
ACAA1	ACSL1	9606.ENSP00000333664	9606.ENSP00000422607	0.057	0	0	0	0.354	0.098	0	0.601	0.751
ACAA1	HMGCL	9606.ENSP00000333664	9606.ENSP00000363614	0.072	0	0	0	0.253	0	0.900	0.562	0.965
ACAA1	ECHS1	9606.ENSP00000333664	9606.ENSP00000357535	0.054	0	0	0	0.393	0.296	0.216	0.939	0.977
ACADS	OXCT1	9606.ENSP00000242592	9606.ENSP00000196371	0.057	0.005	0	0	0.105	0	0.265	0.298	0.506
ACADS	ACOT8	9606.ENSP00000242592	9606.ENSP00000217455	0.042	0	0	0	0.130	0	0	0.431	0.485
ACADS	DECR2	9606.ENSP00000242592	9606.ENSP00000219481	0.042	0	0	0	0.129	0.091	0.174	0.246	0.441
ACADS	SARDH	9606.ENSP00000242592	9606.ENSP00000360938	0.042	0	0	0	0.092	0.113	0.106	0.303	0.431
ACADS	BCAT2	9606.ENSP00000242592	9606.ENSP00000322991	0	0	0	0	0.085	0	0	0.413	0.440
ACADS	PC	9606.ENSP00000242592	9606.ENSP00000498994	0.042	0	0	0	0.116	0	0.116	0.357	0.454
ACADS	SCAF1	9606.ENSP00000242592	9606.ENSP00000353769	0	0	0	0	0.086	0	0	0.447	0.472
ACADS	ACBD4	9606.ENSP00000242592	9606.ENSP00000405969	0	0	0	0	0.331	0	0.165	0.163	0.492
ACADS	STOML1	9606.ENSP00000242592	9606.ENSP00000442478	0.057	0	0	0	0.298	0.065	0.216	0.135	0.504
ACADS	NDUFS8	9606.ENSP00000242592	9606.ENSP00000315774	0.059	0	0	0	0.099	0.311	0	0.257	0.508
ACADS	HMGCL	9606.ENSP00000242592	9606.ENSP00000363614	0.057	0	0	0	0.148	0	0	0.491	0.555
ACADS	ACSL1	9606.ENSP00000242592	9606.ENSP00000422607	0.050	0	0	0	0.194	0.071	0.214	0.470	0.650
ACADS	SIRT3	9606.ENSP00000242592	9606.ENSP00000372191	0	0	0	0	0.149	0	0	0.694	0.728
ACADS	ECI1	9606.ENSP00000242592	9606.ENSP00000301729	0.046	0	0	0	0.327	0.098	0.426	0.555	0.825
ACADS	DHRS4	9606.ENSP00000242592	9606.ENSP00000326219	0.042	0	0	0	0.146	0.071	0.174	0.819	0.865
ACADS	GCDH	9606.ENSP00000242592	9606.ENSP00000466845	0	0	0.093	0.756	0.093	0	0.900	0.261	0.931
ACADS	ACSS1	9606.ENSP00000242592	9606.ENSP00000316924	0.044	0	0	0	0.206	0	0.915	0.316	0.950
ACADS	ECHS1	9606.ENSP00000242592	9606.ENSP00000357535	0.046	0	0	0	0.606	0.099	0.948	0.743	0.994
ACBD4	PEX11G	9606.ENSP00000405969	9606.ENSP00000221480	0	0	0	0	0.058	0	0	0.403	0.413
ACBD4	PEX16	9606.ENSP00000405969	9606.ENSP00000241041	0	0	0	0	0.105	0	0	0.373	0.415
ACBD4	ACOXL	9606.ENSP00000405969	9606.ENSP00000407761	0	0	0	0	0.298	0	0.165	0.158	0.463
ACBD4	GCDH	9606.ENSP00000405969	9606.ENSP00000466845	0	0	0	0	0.325	0	0.165	0.304	0.574
ACOT8	GPKOW	9606.ENSP00000217455	9606.ENSP00000156109	0	0	0	0	0.437	0	0	0	0.437
ACOT8	NDUFA10	9606.ENSP00000217455	9606.ENSP00000252711	0	0	0	0	0.086	0	0	0.383	0.412
ACOT8	HMGCL	9606.ENSP00000217455	9606.ENSP00000363614	0	0	0	0	0.116	0	0	0.373	0.422
ACOT8	PEX6	9606.ENSP00000217455	9606.ENSP00000303511	0	0	0	0	0.085	0	0	0.399	0.427
ACOT8	BCAT2	9606.ENSP00000217455	9606.ENSP00000322991	0	0	0	0	0.193	0	0	0.322	0.429
ACOT8	ACSL1	9606.ENSP00000217455	9606.ENSP00000422607	0	0	0	0	0.104	0.099	0	0.349	0.429
ACOT8	DECR2	9606.ENSP00000217455	9606.ENSP00000219481	0	0	0	0	0.107	0	0	0.439	0.478
ACOT8	SNX21	9606.ENSP00000217455	9606.ENSP00000418593	0	0	0	0	0.067	0.166	0	0.390	0.483
ACOT8	PEX14	9606.ENSP00000217455	9606.ENSP00000349016	0	0	0	0	0.067	0	0.500	0.153	0.570
ACOT8	PEX16	9606.ENSP00000217455	9606.ENSP00000241041	0	0	0	0	0.398	0	0	0.372	0.606
ACOT8	ECHS1	9606.ENSP00000217455	9606.ENSP00000357535	0	0	0	0	0.117	0	0.338	0.394	0.615
ACOT8	ECI1	9606.ENSP00000217455	9606.ENSP00000301729	0	0	0	0	0.143	0	0.338	0.399	0.629
ACOT8	TYSND1	9606.ENSP00000217455	9606.ENSP00000287078	0	0	0	0	0.085	0	0.500	0.381	0.692
ACOT8	PEX10	9606.ENSP00000217455	9606.ENSP00000288774	0	0	0	0	0.082	0	0.500	0.456	0.728
ACOXL	ECI1	9606.ENSP00000407761	9606.ENSP00000301729	0.046	0	0	0	0.295	0.091	0.188	0.241	0.554
ACOXL	NDUFS8	9606.ENSP00000407761	9606.ENSP00000315774	0.059	0	0	0	0.086	0.311	0	0.166	0.439
ACOXL	ACSS1	9606.ENSP00000407761	9606.ENSP00000316924	0.044	0	0	0	0.189	0	0.187	0.194	0.424
ACOXL	ECHS1	9606.ENSP00000407761	9606.ENSP00000357535	0.046	0	0	0	0.295	0.091	0.185	0.295	0.585
ACOXL	ACSL1	9606.ENSP00000407761	9606.ENSP00000422607	0.050	0	0	0	0.142	0.071	0.189	0.276	0.474
ACOXL	STOML1	9606.ENSP00000407761	9606.ENSP00000442478	0.057	0	0	0	0.296	0.065	0.216	0.166	0.520
ACSL1	DECR2	9606.ENSP00000422607	9606.ENSP00000219481	0	0	0	0	0.106	0.065	0.098	0.317	0.416
ACSL1	PLIN3	9606.ENSP00000422607	9606.ENSP00000221957	0	0	0	0	0.098	0.071	0	0.485	0.531
ACSL1	SMARCD3	9606.ENSP00000422607	9606.ENSP00000262188	0	0	0	0	0.062	0	0.400	0	0.413
ACSL1	SLC27A3	9606.ENSP00000422607	9606.ENSP00000271857	0	0	0	0	0.070	0.095	0	0.736	0.758
ACSL1	ECI1	9606.ENSP00000422607	9606.ENSP00000301729	0.052	0	0	0	0.109	0.060	0.101	0.440	0.528
ACSL1	ACSS1	9606.ENSP00000422607	9606.ENSP00000316924	0	0	0	0	0.103	0	0	0.555	0.584
ACSL1	PLPP2	9606.ENSP00000422607	9606.ENSP00000329697	0	0	0	0	0.055	0	0	0.408	0.417
ACSL1	PNPLA2	9606.ENSP00000422607	9606.ENSP00000337701	0	0	0	0	0.088	0	0.600	0.573	0.830
ACSL1	PPT2	9606.ENSP00000422607	9606.ENSP00000354608	0	0	0	0	0.055	0	0.800	0.279	0.851
ACSL1	ECHS1	9606.ENSP00000422607	9606.ENSP00000357535	0.052	0	0	0	0.103	0.060	0.101	0.600	0.661
ACSL1	BDH1	9606.ENSP00000422607	9606.ENSP00000376184	0	0	0	0	0.042	0.170	0	0.367	0.453
ACSL1	BCAT1	9606.ENSP00000422607	9606.ENSP00000443459	0	0	0	0	0.108	0	0	0.435	0.475
ACSL1	GCDH	9606.ENSP00000422607	9606.ENSP00000466845	0.050	0	0	0	0.140	0.071	0.189	0.315	0.502
ACSL1	COASY	9606.ENSP00000422607	9606.ENSP00000464814	0.057	0	0	0	0.049	0	0	0.705	0.712
ACSS1	OXCT1	9606.ENSP00000316924	9606.ENSP00000196371	0.058	0	0	0	0.112	0	0	0.406	0.460
ACSS1	PCK2	9606.ENSP00000316924	9606.ENSP00000216780	0	0	0	0	0.115	0	0.800	0.332	0.871
ACSS1	CLPP	9606.ENSP00000316924	9606.ENSP00000245816	0	0	0	0	0.049	0.421	0	0.058	0.436
ACSS1	SETD1A	9606.ENSP00000316924	9606.ENSP00000262519	0	0	0	0	0.044	0	0	0.409	0.411
ACSS1	ALDH16A1	9606.ENSP00000316924	9606.ENSP00000293350	0.041	0	0	0	0.211	0.060	0.185	0.141	0.412
ACSS1	ECI1	9606.ENSP00000316924	9606.ENSP00000301729	0.045	0	0	0	0.202	0	0.188	0.304	0.512
ACSS1	STOML1	9606.ENSP00000316924	9606.ENSP00000442478	0.057	0	0	0	0.139	0	0.217	0.169	0.401
ACSS1	IDH3B	9606.ENSP00000316924	9606.ENSP00000482773	0	0	0	0	0.087	0.094	0.182	0.230	0.409
ACSS1	COASY	9606.ENSP00000316924	9606.ENSP00000464814	0.042	0	0	0	0.056	0	0	0.402	0.412
ACSS1	BDH1	9606.ENSP00000316924	9606.ENSP00000376184	0	0	0	0	0.055	0	0	0.407	0.416
ACSS1	SDHB	9606.ENSP00000316924	9606.ENSP00000364649	0.051	0	0	0	0.242	0	0	0.296	0.450
ACSS1	GCDH	9606.ENSP00000316924	9606.ENSP00000466845	0.044	0.003	0	0	0.200	0	0.187	0.232	0.459
ACSS1	SIRT6	9606.ENSP00000316924	9606.ENSP00000337332	0	0	0	0	0	0	0	0.459	0.459
ACSS1	HMGCL	9606.ENSP00000316924	9606.ENSP00000363614	0.060	0.003	0	0	0.149	0	0.215	0.411	0.581
ACSS1	ECHS1	9606.ENSP00000316924	9606.ENSP00000357535	0.045	0	0	0	0.196	0	0.188	0.408	0.582
ACSS1	PC	9606.ENSP00000316924	9606.ENSP00000498994	0.080	0	0	0	0.106	0	0.800	0.582	0.922
ACSS1	SIRT3	9606.ENSP00000316924	9606.ENSP00000372191	0	0	0	0	0.108	0.926	0	0.919	0.994
ACTR1A	KIF22	9606.ENSP00000358921	9606.ENSP00000160827	0	0	0	0	0.063	0.064	0.500	0.049	0.527
ACTR1A	AKR7A2	9606.ENSP00000358921	9606.ENSP00000235835	0	0	0	0	0.072	0.608	0	0.073	0.633
ACTR1A	UBE2M	9606.ENSP00000358921	9606.ENSP00000253023	0	0	0	0	0.266	0.292	0	0	0.458
ACTR1A	KLC4	9606.ENSP00000358921	9606.ENSP00000259708	0	0	0	0	0.047	0.073	0.500	0.147	0.573
ACTR1A	CAPZA1	9606.ENSP00000358921	9606.ENSP00000263168	0	0	0	0	0.164	0.956	0.500	0.617	0.992
ACTR1A	ACTR3	9606.ENSP00000358921	9606.ENSP00000263238	0	0	0	0.857	0.344	0.298	0	0.088	0.544
ACTR1A	ARFGAP3	9606.ENSP00000358921	9606.ENSP00000263245	0	0	0	0	0.049	0	0.500	0.089	0.528
ACTR1A	TMEM115	9606.ENSP00000358921	9606.ENSP00000266025	0	0	0	0	0.253	0	0.500	0	0.610
ACTR1A	ACTR1B	9606.ENSP00000358921	9606.ENSP00000289228	0	0	0.048	0.985	0.086	0.875	0.900	0.414	0.992
ACTR1A	STX5	9606.ENSP00000358921	9606.ENSP00000294179	0	0	0	0	0.068	0.045	0.500	0.127	0.559
ACTR1A	TWF2	9606.ENSP00000358921	9606.ENSP00000303908	0	0	0	0	0.119	0.374	0	0.131	0.479
ACTR1A	ARF4	9606.ENSP00000358921	9606.ENSP00000306010	0	0	0	0	0.131	0.070	0.500	0.090	0.583
ACTR1A	ARFGAP1	9606.ENSP00000358921	9606.ENSP00000314615	0	0	0	0	0.105	0.075	0.500	0.057	0.557
ACTR1A	RIC8A	9606.ENSP00000358921	9606.ENSP00000325941	0	0	0	0	0.282	0.475	0	0	0.606
ACTR1A	BICDL2	9606.ENSP00000358921	9606.ENSP00000459043	0	0	0	0	0	0.097	0	0.363	0.400
ACTR1A	RUVBL2	9606.ENSP00000358921	9606.ENSP00000473172	0	0	0	0	0.092	0.288	0	0.151	0.404
ACTR1A	CDK11B	9606.ENSP00000358921	9606.ENSP00000464036	0	0	0	0	0.054	0	0.500	0.053	0.512
ACTR1A	BET1L	9606.ENSP00000358921	9606.ENSP00000372210	0	0	0	0	0	0	0.500	0.081	0.520
ACTR1A	ARFGAP2	9606.ENSP00000358921	9606.ENSP00000434442	0	0	0	0	0.129	0.124	0.500	0.089	0.605
ACTR1A	KLC2	9606.ENSP00000358921	9606.ENSP00000399403	0	0	0	0	0.070	0.073	0.500	0.197	0.608
ACTR1A	DCTN2	9606.ENSP00000358921	9606.ENSP00000408910	0	0	0	0	0.409	0.994	0.900	0.761	0.999
ACTR1B	AKR7A2	9606.ENSP00000289228	9606.ENSP00000235835	0	0	0	0	0.068	0.548	0	0.073	0.576
ACTR1B	CAPZA1	9606.ENSP00000289228	9606.ENSP00000263168	0	0	0	0	0.155	0.546	0	0.548	0.811
ACTR1B	TWF2	9606.ENSP00000289228	9606.ENSP00000303908	0	0	0	0	0.177	0.240	0	0.224	0.472
ACTR1B	RIC8A	9606.ENSP00000289228	9606.ENSP00000325941	0	0	0	0	0.203	0.463	0	0	0.553
ACTR1B	EXOC3	9606.ENSP00000289228	9606.ENSP00000425587	0	0	0	0	0.531	0	0	0.116	0.567
ACTR1B	DCTN2	9606.ENSP00000289228	9606.ENSP00000408910	0	0	0	0	0.134	0.953	0.900	0.725	0.998
ACTR3	HIP1R	9606.ENSP00000263238	9606.ENSP00000253083	0	0	0	0	0	0.127	0	0.382	0.438
ACTR3	CAPZA1	9606.ENSP00000263238	9606.ENSP00000263168	0	0	0	0	0.607	0.144	0	0.210	0.711
ACTR3	DCTN2	9606.ENSP00000263238	9606.ENSP00000408910	0	0	0	0	0.062	0.296	0	0.209	0.432
ACTR3	CORO1B	9606.ENSP00000263238	9606.ENSP00000340211	0	0	0	0	0.074	0.267	0	0.283	0.472
ACTR3	SOS1	9606.ENSP00000263238	9606.ENSP00000384675	0	0	0	0	0.049	0	0	0.482	0.486
ACTR3	DBNL	9606.ENSP00000263238	9606.ENSP00000417653	0	0	0	0	0.348	0.283	0	0.357	0.673
ACTR3	CORO1C	9606.ENSP00000263238	9606.ENSP00000394496	0	0	0	0	0.249	0.368	0	0.366	0.673
ACTR3	CAP1	9606.ENSP00000263238	9606.ENSP00000361883	0	0	0	0	0.800	0.255	0	0.144	0.861
ADAM17	RHBDF1	9606.ENSP00000309968	9606.ENSP00000262316	0	0	0	0	0	0.126	0	0.753	0.775
ADAM17	MAPK3	9606.ENSP00000309968	9606.ENSP00000263025	0	0	0	0	0.049	0	0	0.465	0.469
ADAM17	MMEL1	9606.ENSP00000309968	9606.ENSP00000367668	0	0	0	0	0	0.070	0	0.411	0.428
ADAM17	IGSF8	9606.ENSP00000309968	9606.ENSP00000357065	0	0	0	0	0	0.095	0	0.417	0.449
ADAM17	HIF1A	9606.ENSP00000309968	9606.ENSP00000437955	0	0	0	0	0.162	0	0	0.415	0.489
ADAM17	ADAM9	9606.ENSP00000309968	9606.ENSP00000419446	0	0	0	0.564	0.072	0	0	0.633	0.644
ADAM17	JAG2	9606.ENSP00000309968	9606.ENSP00000328169	0	0	0	0	0	0.078	0.400	0.414	0.647
ADAM9	UNC119	9606.ENSP00000419446	9606.ENSP00000337040	0	0	0	0	0	0	0	0.553	0.553
ADAM9	MMEL1	9606.ENSP00000419446	9606.ENSP00000367668	0	0	0	0	0.051	0	0	0.494	0.499
ADAM9	TEC	9606.ENSP00000419446	9606.ENSP00000370912	0	0	0	0	0	0.150	0	0.443	0.506
ADAM9	PACSIN3	9606.ENSP00000419446	9606.ENSP00000440945	0	0	0	0	0.060	0.298	0	0.681	0.771
ADAP1	ARFGAP1	9606.ENSP00000442682	9606.ENSP00000314615	0	0	0	0.570	0.062	0.287	0	0.270	0.469
ADAP1	CAMSAP3	9606.ENSP00000442682	9606.ENSP00000416797	0	0	0	0	0.072	0	0	0.473	0.490
ADAT3	QTRT1	9606.ENSP00000332448	9606.ENSP00000250237	0.102	0	0	0	0	0	0	0.505	0.537
ADAT3	NAGS	9606.ENSP00000332448	9606.ENSP00000293404	0.046	0	0	0	0.086	0	0.673	0	0.689
ADAT3	SCAMP4	9606.ENSP00000332448	9606.ENSP00000316007	0	0.105	0	0	0.067	0	0	0.390	0.446
ADAT3	UCKL1	9606.ENSP00000332448	9606.ENSP00000346155	0	0	0	0	0.103	0	0.281	0.147	0.402
ADAT3	ZNF628	9606.ENSP00000332448	9606.ENSP00000469591	0	0	0	0	0.250	0.042	0	0.284	0.440
ADAT3	ZBTB45	9606.ENSP00000332448	9606.ENSP00000346603	0	0	0	0	0.279	0	0	0.260	0.443
ADAT3	TRMT1	9606.ENSP00000332448	9606.ENSP00000466967	0	0	0	0	0.085	0	0	0.427	0.454
ADAT3	RPUSD1	9606.ENSP00000332448	9606.ENSP00000455026	0.048	0	0	0	0.243	0.057	0	0.309	0.468
ADAT3	GTPBP3	9606.ENSP00000332448	9606.ENSP00000351644	0.092	0	0	0	0.049	0	0	0.462	0.494
ADAT3	MTAP	9606.ENSP00000332448	9606.ENSP00000494373	0.059	0	0	0	0	0	0.449	0.166	0.529
ADAT3	CTU1	9606.ENSP00000332448	9606.ENSP00000390011	0.113	0	0	0	0.225	0	0	0.536	0.654
ADAT3	TRMT61A	9606.ENSP00000332448	9606.ENSP00000374399	0	0	0	0	0.213	0	0	0.625	0.693
ADAT3	SMUG1	9606.ENSP00000332448	9606.ENSP00000424191	0	0	0	0	0.067	0.842	0	0	0.846
ADCK1	ADCK2	9606.ENSP00000238561	9606.ENSP00000072869	0	0	0.148	0.564	0.138	0	0	0.530	0.625
ADCK1	COQ10A	9606.ENSP00000238561	9606.ENSP00000312587	0	0	0	0	0.056	0.135	0	0.339	0.413
ADCK1	NDUFS8	9606.ENSP00000238561	9606.ENSP00000315774	0.044	0	0	0	0.047	0	0.467	0	0.472
ADCK1	COQ8B	9606.ENSP00000238561	9606.ENSP00000315118	0	0	0.161	0.592	0.159	0	0	0.337	0.492
ADCK2	STK16	9606.ENSP00000072869	9606.ENSP00000379964	0	0	0	0	0.314	0	0	0.183	0.416
ADCK2	AMDHD2	9606.ENSP00000072869	9606.ENSP00000391596	0	0.334	0	0	0.109	0	0	0.102	0.421
ADCK2	NDUFS8	9606.ENSP00000072869	9606.ENSP00000315774	0.044	0	0	0	0.092	0	0.467	0	0.497
ADCK2	COQ10A	9606.ENSP00000072869	9606.ENSP00000312587	0	0	0	0	0	0.135	0	0.448	0.502
ADCK2	COQ8B	9606.ENSP00000072869	9606.ENSP00000315118	0	0	0	0	0.049	0	0	0.714	0.716
ADCY3	NME3	9606.ENSP00000384484	9606.ENSP00000219302	0	0	0	0	0.074	0	0.650	0.280	0.746
ADCY3	NME4	9606.ENSP00000384484	9606.ENSP00000219479	0	0	0	0	0.047	0	0.650	0.087	0.669
ADCY3	GNB4	9606.ENSP00000384484	9606.ENSP00000232564	0	0	0	0	0	0.065	0.650	0.110	0.683
ADCY3	MAPK3	9606.ENSP00000384484	9606.ENSP00000263025	0	0	0	0	0.060	0.094	0	0.477	0.516
ADCY3	CALM3	9606.ENSP00000384484	9606.ENSP00000291295	0	0	0	0	0.044	0.046	0.900	0.472	0.945
ADCY3	GNB2	9606.ENSP00000384484	9606.ENSP00000305260	0	0	0	0	0	0.065	0.650	0.165	0.703
ADCY3	SH2B1	9606.ENSP00000384484	9606.ENSP00000321221	0	0	0	0	0	0	0	0.435	0.435
ADCY3	PDE10A	9606.ENSP00000384484	9606.ENSP00000355847	0	0	0	0	0.055	0.126	0.670	0.210	0.756
ADCY3	GNG5	9606.ENSP00000384484	9606.ENSP00000359675	0	0	0	0	0	0	0.650	0.110	0.675
ADCY3	ENTPD8	9606.ENSP00000384484	9606.ENSP00000360561	0	0	0	0	0.055	0	0.650	0.077	0.668
ADCY3	NUDT2	9606.ENSP00000384484	9606.ENSP00000368452	0	0	0	0	0	0	0.900	0.071	0.903
ADCY3	ITPA	9606.ENSP00000384484	9606.ENSP00000369456	0	0	0	0	0.049	0	0.900	0.062	0.903
ADCY3	AKT2	9606.ENSP00000384484	9606.ENSP00000375892	0	0	0	0	0	0.061	0.650	0.081	0.671
ADCY3	CAMK2B	9606.ENSP00000384484	9606.ENSP00000379098	0	0	0	0	0	0.063	0.900	0.241	0.922
ADCY3	CHMP2A	9606.ENSP00000384484	9606.ENSP00000469240	0	0	0	0	0	0	0	0.445	0.445
ADCY3	PRKAR1B	9606.ENSP00000384484	9606.ENSP00000385749	0.046	0	0	0	0.081	0.164	0.500	0.157	0.635
ADGRL1	GNB4	9606.ENSP00000340688	9606.ENSP00000232564	0	0	0	0	0.060	0.967	0	0.050	0.967
ADGRL1	PPP1R7	9606.ENSP00000340688	9606.ENSP00000234038	0	0	0	0	0	0.514	0	0	0.514
ADGRL1	LRFN3	9606.ENSP00000340688	9606.ENSP00000246529	0	0	0	0	0.081	0.514	0	0.112	0.569
ADGRL1	LRRC56	9606.ENSP00000340688	9606.ENSP00000270115	0	0	0	0	0.049	0.514	0	0	0.518
ADGRL1	LRWD1	9606.ENSP00000340688	9606.ENSP00000292616	0	0	0	0	0.049	0.514	0	0	0.518
ADGRL1	GNB2	9606.ENSP00000340688	9606.ENSP00000305260	0	0	0	0	0.062	0.967	0	0.050	0.968
ADGRL1	LRFN4	9606.ENSP00000340688	9606.ENSP00000312535	0	0	0	0	0.056	0.514	0	0	0.522
ADGRL1	GNG5	9606.ENSP00000340688	9606.ENSP00000359675	0	0	0	0	0	0.469	0	0.047	0.472
ADGRL1	LRRC61	9606.ENSP00000340688	9606.ENSP00000352642	0	0	0	0	0	0.514	0	0	0.514
ADGRL1	LRRC26	9606.ENSP00000340688	9606.ENSP00000360597	0	0	0	0	0	0.514	0	0	0.514
ADGRL1	SZRD1	9606.ENSP00000340688	9606.ENSP00000383866	0	0	0	0	0	0.967	0	0.116	0.969
ADSS1	ASL	9606.ENSP00000333019	9606.ENSP00000307188	0	0	0	0	0.298	0	0.154	0.250	0.516
ADSS1	TUFM	9606.ENSP00000333019	9606.ENSP00000322439	0.119	0	0	0	0.195	0.100	0	0.368	0.543
ADSS1	RPL17	9606.ENSP00000333019	9606.ENSP00000463842	0.049	0	0	0	0.426	0	0	0.064	0.444
ADSS1	HMGN2	9606.ENSP00000333019	9606.ENSP00000355228	0.085	0	0	0	0.535	0	0	0.073	0.571
ADSS1	DOHH	9606.ENSP00000333019	9606.ENSP00000398882	0	0	0	0	0.067	0	0.792	0.071	0.803
ADSS1	ENTPD8	9606.ENSP00000333019	9606.ENSP00000360561	0	0	0	0	0	0	0.900	0.115	0.907
ADSS1	ENTPD6	9606.ENSP00000333019	9606.ENSP00000365840	0	0	0	0	0	0	0.900	0.147	0.911
ADSS1	NT5C2	9606.ENSP00000333019	9606.ENSP00000339479	0	0	0	0	0	0	0.900	0.195	0.916
ADSS1	ITPA	9606.ENSP00000333019	9606.ENSP00000369456	0.112	0	0	0	0	0.130	0.900	0.490	0.955
AGAP3	TMUB1	9606.ENSP00000380413	9606.ENSP00000376565	0	0	0	0	0.131	0	0	0.370	0.429
AGFG2	GNB2	9606.ENSP00000300176	9606.ENSP00000305260	0	0	0	0	0.049	0	0	0.434	0.439
AGRN	B4GALT7	9606.ENSP00000368678	9606.ENSP00000029410	0	0	0	0	0.062	0	0.400	0.191	0.505
AGRN	HS6ST1	9606.ENSP00000368678	9606.ENSP00000259241	0	0	0	0	0.067	0	0.400	0.369	0.616
AGRN	LRP6	9606.ENSP00000368678	9606.ENSP00000261349	0	0	0	0	0.042	0.511	0	0.345	0.666
AGRN	GPC1	9606.ENSP00000368678	9606.ENSP00000264039	0	0	0	0	0.128	0	0.400	0.652	0.802
AGRN	B3GAT3	9606.ENSP00000368678	9606.ENSP00000265471	0	0	0	0	0.055	0	0.400	0.181	0.495
AGRN	LRP12	9606.ENSP00000368678	9606.ENSP00000276654	0	0	0	0	0	0.300	0.400	0.070	0.575
AGRN	GMPPB	9606.ENSP00000368678	9606.ENSP00000309092	0	0	0	0	0.048	0	0	0.482	0.485
AGRN	B4GAT1	9606.ENSP00000368678	9606.ENSP00000309096	0	0	0	0	0.053	0.292	0	0.473	0.615
AGRN	FKRP	9606.ENSP00000368678	9606.ENSP00000326570	0	0	0	0	0.060	0	0	0.714	0.720
AGRN	DOK7	9606.ENSP00000368678	9606.ENSP00000344432	0	0	0	0	0.064	0	0	0.990	0.991
AGRN	POMGNT1	9606.ENSP00000368678	9606.ENSP00000361060	0	0	0	0	0.062	0	0	0.746	0.751
AGRN	DVL1	9606.ENSP00000368678	9606.ENSP00000368166	0	0	0	0	0.121	0.088	0	0.511	0.574
AGRN	B3GALT6	9606.ENSP00000368678	9606.ENSP00000368496	0	0	0	0	0.067	0	0.400	0.259	0.548
AGRN	TNNT1	9606.ENSP00000368678	9606.ENSP00000467176	0	0	0	0	0.073	0.292	0	0.160	0.401
AGRN	EXT2	9606.ENSP00000368678	9606.ENSP00000379032	0	0	0	0	0.049	0	0.400	0.270	0.547
AGTRAP	MAP2K2	9606.ENSP00000319713	9606.ENSP00000262948	0	0	0	0	0.083	0	0.500	0	0.521
AGTRAP	ARAF	9606.ENSP00000319713	9606.ENSP00000290277	0	0	0	0	0.062	0.141	0.400	0	0.474
AGTRAP	CAMK2B	9606.ENSP00000319713	9606.ENSP00000379098	0	0	0	0	0	0	0.400	0	0.400
AGTRAP	HRAS	9606.ENSP00000319713	9606.ENSP00000407586	0	0	0	0	0	0	0.400	0	0.400
AGTRAP	KIAA2013	9606.ENSP00000319713	9606.ENSP00000365756	0	0	0	0	0.084	0	0	0.419	0.445
AGTRAP	KSR1	9606.ENSP00000319713	9606.ENSP00000381958	0	0	0	0	0	0	0.500	0	0.499
AGTRAP	LMNA	9606.ENSP00000319713	9606.ENSP00000357283	0	0	0	0	0	0.044	0.500	0	0.501
AHNAK2	LMO7	9606.ENSP00000353114	9606.ENSP00000366757	0	0	0	0	0.073	0.071	0	0.434	0.470
AIP	SGTA	9606.ENSP00000279146	9606.ENSP00000221566	0	0	0	0	0.049	0	0	0.467	0.471
AIP	PLBD2	9606.ENSP00000279146	9606.ENSP00000280800	0	0	0	0	0.049	0	0	0.405	0.410
AIP	FKBP8	9606.ENSP00000279146	9606.ENSP00000471700	0	0	0	0	0.138	0	0	0.427	0.486
AIP	MEN1	9606.ENSP00000279146	9606.ENSP00000337088	0	0	0	0	0.075	0.067	0	0.710	0.728
AJM1	UNC119	9606.ENSP00000412388	9606.ENSP00000337040	0	0	0	0	0.042	0	0	0.741	0.741
AJM1	DLG4	9606.ENSP00000412388	9606.ENSP00000497806	0	0	0	0	0.101	0.129	0	0.328	0.428
AJM1	CASK	9606.ENSP00000412388	9606.ENSP00000494788	0	0	0	0	0	0.091	0	0.407	0.438
AJM1	STOML1	9606.ENSP00000412388	9606.ENSP00000442478	0	0	0	0	0	0	0	0.451	0.451
AJM1	ZNF362	9606.ENSP00000412388	9606.ENSP00000446335	0	0	0	0	0	0	0	0.523	0.523
AK1	ATP5F1D	9606.ENSP00000223836	9606.ENSP00000215375	0.042	0	0	0	0.117	0	0.402	0.257	0.573
AK1	NME3	9606.ENSP00000223836	9606.ENSP00000219302	0.053	0	0	0	0.092	0	0.716	0.308	0.809
AK1	NME4	9606.ENSP00000223836	9606.ENSP00000219479	0.053	0	0	0	0.092	0	0.716	0.289	0.803
AK1	MTAP	9606.ENSP00000223836	9606.ENSP00000494373	0	0	0	0	0.086	0	0.287	0.187	0.424
AK1	PPP3CA	9606.ENSP00000223836	9606.ENSP00000378323	0	0	0	0	0.051	0.146	0	0.348	0.426
AK1	ATP5MC2	9606.ENSP00000223836	9606.ENSP00000499883	0.053	0	0	0	0.244	0	0.229	0.092	0.431
AK1	MRPL16	9606.ENSP00000223836	9606.ENSP00000300151	0.057	0	0	0	0.376	0	0	0.116	0.434
AK1	HSPBP1	9606.ENSP00000223836	9606.ENSP00000255631	0.057	0	0	0	0.376	0	0	0.116	0.434
AK1	RPL17	9606.ENSP00000223836	9606.ENSP00000463842	0.058	0	0	0	0.400	0	0	0.101	0.447
AK1	DOHH	9606.ENSP00000223836	9606.ENSP00000398882	0.042	0	0	0	0.054	0	0.402	0.107	0.451
AK1	SIL1	9606.ENSP00000223836	9606.ENSP00000265195	0.057	0	0	0	0.376	0	0	0.148	0.455
AK1	ITPA	9606.ENSP00000223836	9606.ENSP00000369456	0.061	0	0	0	0.042	0	0	0.452	0.464
AK1	QARS1	9606.ENSP00000223836	9606.ENSP00000307567	0	0	0	0	0.139	0	0	0.408	0.469
AK1	ATP5IF1	9606.ENSP00000223836	9606.ENSP00000335203	0	0	0	0	0.081	0	0	0.483	0.505
AK1	MRPL4	9606.ENSP00000223836	9606.ENSP00000306902	0.058	0	0	0	0.400	0	0	0.199	0.508
AK1	MRPL12	9606.ENSP00000223836	9606.ENSP00000333837	0.091	0	0	0	0.399	0	0	0.203	0.527
AK1	TUFM	9606.ENSP00000223836	9606.ENSP00000322439	0.091	0	0	0	0.380	0	0	0.273	0.555
AK1	GUK1	9606.ENSP00000223836	9606.ENSP00000355689	0	0.128	0	0	0.148	0.133	0.184	0.290	0.560
AK1	PDE10A	9606.ENSP00000223836	9606.ENSP00000355847	0	0	0	0	0	0	0.650	0.081	0.664
AK1	NT5C2	9606.ENSP00000223836	9606.ENSP00000339479	0	0	0	0	0.043	0	0.650	0.123	0.680
AK1	ENTPD8	9606.ENSP00000223836	9606.ENSP00000360561	0	0	0	0	0.055	0	0.675	0.165	0.721
AKAP6	PPP2R5B	9606.ENSP00000280979	9606.ENSP00000164133	0	0	0	0	0	0	0	0.471	0.471
AKAP6	CALM3	9606.ENSP00000280979	9606.ENSP00000291295	0	0	0	0	0	0	0	0.487	0.487
AKAP6	HIF1A	9606.ENSP00000280979	9606.ENSP00000437955	0	0	0	0	0	0	0	0.508	0.508
AKAP6	GTF2F1	9606.ENSP00000280979	9606.ENSP00000377969	0	0	0	0	0	0	0	0.609	0.609
AKAP6	MAPK7	9606.ENSP00000280979	9606.ENSP00000311005	0	0	0	0	0	0	0	0.958	0.958
AKIP1	AURKAIP1	9606.ENSP00000310459	9606.ENSP00000342676	0	0	0	0	0.049	0	0	0.642	0.644
AKIP1	RELA	9606.ENSP00000310459	9606.ENSP00000384273	0	0	0	0	0	0.510	0	0.526	0.757
AKR7A2	GRHPR	9606.ENSP00000235835	9606.ENSP00000313432	0.048	0	0	0	0.149	0	0.236	0.254	0.476
AKR7A2	SEC13	9606.ENSP00000235835	9606.ENSP00000373312	0	0	0	0	0.056	0.455	0	0.194	0.549
AKR7A2	DCTN2	9606.ENSP00000235835	9606.ENSP00000408910	0	0	0	0	0.058	0.610	0	0	0.616
AKT1S1	TBC1D17	9606.ENSP00000375711	9606.ENSP00000221543	0	0	0	0	0.230	0	0	0.455	0.562
AKT1S1	FIZ1	9606.ENSP00000375711	9606.ENSP00000221665	0	0	0	0	0.178	0	0	0.334	0.429
AKT1S1	MACROD1	9606.ENSP00000375711	9606.ENSP00000255681	0	0	0	0	0.550	0	0	0.052	0.555
AKT1S1	TELO2	9606.ENSP00000375711	9606.ENSP00000262319	0	0	0	0	0.087	0	0	0.742	0.755
AKT1S1	MAPK3	9606.ENSP00000375711	9606.ENSP00000263025	0	0	0	0	0.117	0	0	0.482	0.523
AKT1S1	WDR24	9606.ENSP00000375711	9606.ENSP00000293883	0	0	0	0	0.115	0	0	0.393	0.440
AKT1S1	RPS6KB2	9606.ENSP00000375711	9606.ENSP00000308413	0	0	0	0	0.131	0.075	0.900	0.693	0.972
AKT1S1	ULK1	9606.ENSP00000375711	9606.ENSP00000324560	0	0	0	0	0.128	0	0.900	0.492	0.951
AKT1S1	STK11	9606.ENSP00000375711	9606.ENSP00000324856	0	0	0	0	0.143	0.046	0	0.511	0.565
AKT1S1	ATG101	9606.ENSP00000375711	9606.ENSP00000338990	0	0	0	0	0.067	0	0.900	0.585	0.957
AKT1S1	LAMTOR4	9606.ENSP00000375711	9606.ENSP00000343118	0	0	0	0	0	0	0.500	0.310	0.640
AKT1S1	SEC13	9606.ENSP00000375711	9606.ENSP00000373312	0	0	0	0	0.042	0	0	0.513	0.513
AKT1S1	SQSTM1	9606.ENSP00000375711	9606.ENSP00000374455	0	0	0	0	0.060	0.292	0	0.301	0.494
AKT1S1	FZR1	9606.ENSP00000375711	9606.ENSP00000378529	0	0	0	0	0.133	0.335	0	0	0.400
AKT1S1	AKT2	9606.ENSP00000375711	9606.ENSP00000375892	0	0	0	0	0.076	0.096	0.900	0.654	0.967
AKT1S1	FKBP8	9606.ENSP00000375711	9606.ENSP00000471700	0	0	0	0	0.254	0	0	0.988	0.991
AKT1S1	MLST8	9606.ENSP00000375711	9606.ENSP00000457870	0	0	0	0	0.156	0.905	0.800	0.998	0.999
AKT2	PPP2R5B	9606.ENSP00000375892	9606.ENSP00000164133	0	0	0	0	0.042	0.154	0.650	0.176	0.735
AKT2	CDC37	9606.ENSP00000375892	9606.ENSP00000222005	0	0	0	0	0.092	0.366	0.900	0.145	0.944
AKT2	GNB4	9606.ENSP00000375892	9606.ENSP00000232564	0	0	0	0	0.058	0.097	0.500	0.073	0.552
AKT2	MAPK3	9606.ENSP00000375892	9606.ENSP00000263025	0	0	0	0.587	0.062	0.110	0.900	0.604	0.962
AKT2	MUL1	9606.ENSP00000375892	9606.ENSP00000264198	0	0	0	0	0	0	0	0.639	0.639
AKT2	G6PC3	9606.ENSP00000375892	9606.ENSP00000269097	0	0	0	0	0.054	0.056	0	0.386	0.405
AKT2	CALM3	9606.ENSP00000375892	9606.ENSP00000291295	0	0	0	0	0.049	0.099	0	0.536	0.568
AKT2	INPPL1	9606.ENSP00000375892	9606.ENSP00000298229	0	0	0	0	0.062	0.050	0	0.595	0.607
AKT2	GNB2	9606.ENSP00000375892	9606.ENSP00000305260	0	0	0	0	0.075	0.097	0.500	0.073	0.561
AKT2	RPS6KB2	9606.ENSP00000375892	9606.ENSP00000308413	0	0	0.072	0.860	0.101	0.095	0.900	0.138	0.923
AKT2	PPP2R1A	9606.ENSP00000375892	9606.ENSP00000324804	0	0	0	0	0.058	0	0.650	0.312	0.753
AKT2	CREB3L2	9606.ENSP00000375892	9606.ENSP00000329140	0	0	0	0	0.049	0	0.650	0.054	0.657
AKT2	CASP9	9606.ENSP00000375892	9606.ENSP00000330237	0	0	0	0	0.049	0.067	0.900	0.424	0.942
AKT2	CREB3	9606.ENSP00000375892	9606.ENSP00000342136	0	0	0	0	0.067	0	0.650	0.107	0.682
AKT2	CRTC1	9606.ENSP00000375892	9606.ENSP00000345001	0	0	0	0	0.072	0.075	0	0.415	0.454
AKT2	LMNA	9606.ENSP00000375892	9606.ENSP00000357283	0	0	0	0	0	0.132	0	0.394	0.451
AKT2	GNG5	9606.ENSP00000375892	9606.ENSP00000359675	0	0	0	0	0.054	0	0.500	0	0.506
AKT2	ATF6B	9606.ENSP00000375892	9606.ENSP00000364349	0	0	0	0	0.066	0	0.650	0.080	0.672
AKT2	BCL2L1	9606.ENSP00000375892	9606.ENSP00000365230	0	0	0	0	0.049	0	0.900	0.413	0.939
AKT2	PRKCZ	9606.ENSP00000375892	9606.ENSP00000367830	0	0	0	0.863	0	0.292	0.900	0.089	0.929
AKT2	SIRT3	9606.ENSP00000375892	9606.ENSP00000372191	0	0	0	0	0.042	0	0	0.565	0.566
AKT2	PHB2	9606.ENSP00000375892	9606.ENSP00000441875	0	0	0	0	0.049	0	0	0.496	0.501
AKT2	HRAS	9606.ENSP00000375892	9606.ENSP00000407586	0	0	0	0	0.076	0.110	0	0.442	0.501
AKT2	PRKAR1B	9606.ENSP00000375892	9606.ENSP00000385749	0	0.435	0	0	0.090	0	0	0.131	0.515
AKT2	HIF1A	9606.ENSP00000375892	9606.ENSP00000437955	0	0	0	0	0	0.114	0	0.488	0.527
AKT2	MLST8	9606.ENSP00000375892	9606.ENSP00000457870	0	0.004	0	0	0.056	0	0.400	0.458	0.666
AKT2	BAD	9606.ENSP00000375892	9606.ENSP00000378040	0	0	0	0	0.054	0.065	0.900	0.201	0.919
ALDH16A1	TRIM28	9606.ENSP00000293350	9606.ENSP00000253024	0	0	0	0	0.192	0.303	0	0	0.414
ALDH16A1	ERP29	9606.ENSP00000293350	9606.ENSP00000261735	0	0	0	0	0.056	0.628	0	0.227	0.705
ALDH16A1	ILVBL	9606.ENSP00000293350	9606.ENSP00000263383	0.057	0	0	0	0.132	0.053	0.248	0.134	0.403
ALDH16A1	FAHD1	9606.ENSP00000293350	9606.ENSP00000372112	0.046	0	0	0	0.199	0	0.217	0.116	0.400
ALDH16A1	NADK	9606.ENSP00000293350	9606.ENSP00000367890	0	0	0	0	0.152	0.061	0.287	0.117	0.431
ALDH16A1	SDHB	9606.ENSP00000293350	9606.ENSP00000364649	0	0	0	0	0.123	0	0.287	0.164	0.431
ALDH16A1	NDUFS8	9606.ENSP00000293350	9606.ENSP00000315774	0.057	0	0	0	0.088	0	0.287	0.243	0.474
ALKBH4	APEX1	9606.ENSP00000292566	9606.ENSP00000216714	0	0.598	0	0	0.042	0	0	0.137	0.638
ALKBH4	ALKBH7	9606.ENSP00000292566	9606.ENSP00000245812	0	0	0	0	0.128	0	0	0.852	0.865
ALKBH4	SMUG1	9606.ENSP00000292566	9606.ENSP00000424191	0	0	0	0	0.138	0	0	0.385	0.447
ALKBH4	D2HGDH	9606.ENSP00000292566	9606.ENSP00000315351	0	0	0	0	0.060	0	0	0.458	0.469
ALKBH4	WDR83	9606.ENSP00000292566	9606.ENSP00000402653	0	0	0	0	0.477	0	0	0	0.477
ALKBH4	DOHH	9606.ENSP00000292566	9606.ENSP00000398882	0	0	0	0	0.544	0	0	0	0.544
ALKBH4	ZNF576	9606.ENSP00000292566	9606.ENSP00000337852	0	0	0	0	0.544	0.045	0	0	0.545
ALKBH7	MRPS34	9606.ENSP00000245812	9606.ENSP00000177742	0	0	0	0	0.558	0	0	0	0.558
ALKBH7	ATP5F1D	9606.ENSP00000245812	9606.ENSP00000215375	0	0	0	0	0.404	0	0	0.138	0.465
ALKBH7	NDUFB7	9606.ENSP00000245812	9606.ENSP00000215565	0	0	0	0	0.537	0	0	0.126	0.578
ALKBH7	NDUFS7	9606.ENSP00000245812	9606.ENSP00000233627	0	0	0	0	0.296	0.319	0	0.134	0.548
ALKBH7	OGG1	9606.ENSP00000245812	9606.ENSP00000306561	0.111	0	0	0	0.044	0	0	0.369	0.417
ALKBH7	PHPT1	9606.ENSP00000245812	9606.ENSP00000247665	0	0	0	0	0.426	0	0	0	0.426
ALKBH7	UQCRQ	9606.ENSP00000245812	9606.ENSP00000367939	0	0	0	0	0.279	0	0	0.239	0.428
ALKBH7	MRPL41	9606.ENSP00000245812	9606.ENSP00000360498	0	0	0	0	0.332	0	0	0.180	0.429
ALKBH7	CLPP	9606.ENSP00000245812	9606.ENSP00000245816	0	0	0	0	0.367	0	0	0.168	0.451
ALKBH7	SAMD10	9606.ENSP00000245812	9606.ENSP00000358902	0	0	0	0	0.045	0	0	0.530	0.532
ALKBH7	NDUFS8	9606.ENSP00000245812	9606.ENSP00000315774	0	0	0	0	0.544	0	0	0.065	0.556
ALKBH7	MICOS13	9606.ENSP00000245812	9606.ENSP00000468723	0	0	0	0	0.436	0	0	0.286	0.580
AMDHD2	PGLS	9606.ENSP00000391596	9606.ENSP00000252603	0.095	0	0	0	0.563	0.069	0.414	0.274	0.815
AMDHD2	GMPPB	9606.ENSP00000391596	9606.ENSP00000309092	0	0	0	0	0.092	0	0.370	0.121	0.453
AMDHD2	GMPPA	9606.ENSP00000391596	9606.ENSP00000350949	0	0	0	0	0.074	0	0.370	0.308	0.561
AMMECR1	GFER	9606.ENSP00000262844	9606.ENSP00000248114	0	0	0	0	0	0.422	0	0	0.422
ANKRD16	CCDC12	9606.ENSP00000369436	9606.ENSP00000292314	0	0	0	0	0.059	0	0	0.389	0.401
ANKRD16	RFXANK	9606.ENSP00000369436	9606.ENSP00000305071	0	0	0.487	0	0.056	0	0	0.045	0.497
ANKRD9	DNAJC17	9606.ENSP00000286918	9606.ENSP00000220496	0	0	0	0	0.062	0	0	0.494	0.505
ANKRD9	UBE2M	9606.ENSP00000286918	9606.ENSP00000253023	0	0	0	0	0.132	0.045	0.500	0.049	0.553
ANKRD9	ELOB	9606.ENSP00000286918	9606.ENSP00000262306	0	0	0	0	0.056	0.413	0.900	0.202	0.949
ANKRD9	CCDC22	9606.ENSP00000286918	9606.ENSP00000365401	0	0	0	0	0	0	0.500	0	0.499
ANKRD9	FBXO44	9606.ENSP00000286918	9606.ENSP00000365959	0	0	0	0	0.049	0	0	0.531	0.535
ANKS3	ZNF500	9606.ENSP00000304586	9606.ENSP00000219478	0	0	0	0	0.179	0.091	0	0.400	0.513
ANKS3	RHBDL1	9606.ENSP00000304586	9606.ENSP00000219551	0	0	0	0	0.074	0.045	0	0.395	0.418
ANKS3	NEK8	9606.ENSP00000304586	9606.ENSP00000268766	0	0	0	0	0.049	0.596	0	0.793	0.913
ANKS3	WDR90	9606.ENSP00000304586	9606.ENSP00000293879	0	0	0	0	0.147	0.289	0	0.344	0.568
ANKS3	WDR24	9606.ENSP00000304586	9606.ENSP00000293883	0	0	0	0	0.186	0.063	0	0.408	0.509
ANKS3	E4F1	9606.ENSP00000304586	9606.ENSP00000301727	0	0	0	0	0.616	0.091	0	0	0.636
ANKS3	RHOT2	9606.ENSP00000304586	9606.ENSP00000321971	0	0	0	0	0.176	0.102	0	0.284	0.424
ANKS3	EML4	9606.ENSP00000304586	9606.ENSP00000320663	0	0	0	0	0	0.099	0	0.441	0.475
ANO8	OBSL1	9606.ENSP00000159087	9606.ENSP00000385636	0	0	0	0	0.075	0	0	0.380	0.402
ANO8	BVES	9606.ENSP00000159087	9606.ENSP00000313172	0	0	0	0	0	0	0	0.423	0.423
ANO8	OSBPL5	9606.ENSP00000159087	9606.ENSP00000263650	0	0	0	0	0.093	0.139	0	0.346	0.445
ANTKMT	TSR3	9606.ENSP00000454380	9606.ENSP00000007390	0	0	0	0	0.166	0	0	0.530	0.592
ANTKMT	NME3	9606.ENSP00000454380	9606.ENSP00000219302	0	0	0	0	0.452	0	0	0	0.452
ANTKMT	CIAO3	9606.ENSP00000454380	9606.ENSP00000251588	0	0	0	0	0.117	0	0	0.372	0.422
ANTKMT	TMEM160	9606.ENSP00000454380	9606.ENSP00000253047	0	0	0	0	0.348	0	0	0.170	0.436
ANTKMT	LMF1	9606.ENSP00000454380	9606.ENSP00000262301	0	0	0	0	0.074	0.054	0	0.423	0.450
ANTKMT	NDUFB10	9606.ENSP00000454380	9606.ENSP00000268668	0	0	0	0	0.165	0	0	0.316	0.405
ANTKMT	LYRM9	9606.ENSP00000454380	9606.ENSP00000368397	0	0	0	0	0.051	0	0	0.425	0.431
ANTKMT	METTL22	9606.ENSP00000454380	9606.ENSP00000371345	0	0	0	0	0.056	0	0	0.438	0.446
ANTKMT	HAGHL	9606.ENSP00000454380	9606.ENSP00000374353	0	0.074	0	0	0.274	0	0	0.346	0.522
ANTKMT	EEF2KMT	9606.ENSP00000454380	9606.ENSP00000398502	0	0	0	0	0.053	0	0	0.464	0.471
ANTKMT	METRN	9606.ENSP00000454380	9606.ENSP00000455068	0	0.240	0	0	0.246	0.043	0	0.375	0.611
AP1M2	DNASE2	9606.ENSP00000465685	9606.ENSP00000222219	0	0	0	0	0.048	0	0.500	0	0.503
AP1M2	HIP1R	9606.ENSP00000465685	9606.ENSP00000253083	0	0	0	0	0.076	0.073	0.500	0.047	0.537
AP1M2	FTH1	9606.ENSP00000465685	9606.ENSP00000273550	0	0	0	0	0	0	0.500	0.050	0.504
AP1M2	CLTB	9606.ENSP00000465685	9606.ENSP00000309415	0	0	0	0	0.063	0.097	0.540	0.183	0.639
AP1M2	GAK	9606.ENSP00000465685	9606.ENSP00000314499	0	0	0	0	0.074	0.077	0.500	0.288	0.655
AP1M2	BLOC1S4	9606.ENSP00000465685	9606.ENSP00000318128	0	0	0	0	0	0	0.500	0	0.499
AP1M2	PRSS8	9606.ENSP00000465685	9606.ENSP00000319730	0	0	0	0	0.246	0	0	0.278	0.432
AP1M2	AP2A2	9606.ENSP00000465685	9606.ENSP00000327694	0	0	0	0	0	0.050	0.540	0.081	0.563
AP1M2	PKP3	9606.ENSP00000465685	9606.ENSP00000331678	0	0	0	0	0.348	0	0	0.124	0.404
AP1M2	AP2A1	9606.ENSP00000465685	9606.ENSP00000351926	0	0	0	0	0.067	0.381	0.540	0.314	0.793
AP1M2	DNAJC6	9606.ENSP00000465685	9606.ENSP00000360108	0	0	0	0	0.074	0.077	0.500	0.166	0.595
AP1M2	ARHGEF16	9606.ENSP00000465685	9606.ENSP00000367629	0	0	0	0	0.292	0	0	0.188	0.401
AP1M2	PICALM	9606.ENSP00000465685	9606.ENSP00000377015	0	0	0	0	0	0	0.540	0.134	0.584
AP1M2	AP4M1	9606.ENSP00000465685	9606.ENSP00000403663	0	0	0	0.763	0.047	0	0.540	0.167	0.602
AP1M2	EPN1	9606.ENSP00000465685	9606.ENSP00000406209	0	0	0	0	0.042	0.292	0.540	0.242	0.732
AP1M2	CLDN4	9606.ENSP00000465685	9606.ENSP00000409544	0	0	0	0	0.222	0	0	0.347	0.471
AP1M2	RAB5C	9606.ENSP00000465685	9606.ENSP00000447053	0	0	0	0	0.049	0	0.500	0.113	0.541
AP1M2	CLBA1	9606.ENSP00000465685	9606.ENSP00000450114	0	0	0	0	0.044	0	0.540	0	0.541
AP1M2	PIP5K1C	9606.ENSP00000465685	9606.ENSP00000466363	0	0	0	0	0	0	0	0.444	0.444
AP1M2	AP5Z1	9606.ENSP00000465685	9606.ENSP00000497815	0	0	0	0	0	0	0.540	0.086	0.561
AP2A1	VPS18	9606.ENSP00000351926	9606.ENSP00000220509	0	0	0	0	0.126	0.086	0.360	0.074	0.463
AP2A1	SYMPK	9606.ENSP00000351926	9606.ENSP00000245934	0	0	0	0	0.532	0	0	0	0.532
AP2A1	HIP1R	9606.ENSP00000351926	9606.ENSP00000253083	0	0	0	0	0.067	0	0	0.641	0.651
AP2A1	PTPN23	9606.ENSP00000351926	9606.ENSP00000265562	0	0	0	0	0.211	0.292	0	0.136	0.475
AP2A1	INPPL1	9606.ENSP00000351926	9606.ENSP00000298229	0	0	0	0	0.174	0	0	0.365	0.453
AP2A1	CLTB	9606.ENSP00000351926	9606.ENSP00000309415	0	0	0	0	0.060	0.637	0.900	0.793	0.992
AP2A1	GAK	9606.ENSP00000351926	9606.ENSP00000314499	0	0	0	0	0.314	0.490	0	0.460	0.795
AP2A1	ARFGAP1	9606.ENSP00000351926	9606.ENSP00000314615	0	0	0	0	0.200	0.382	0.400	0.083	0.691
AP2A1	AP2A2	9606.ENSP00000351926	9606.ENSP00000327694	0	0	0.049	0.982	0.128	0.255	0.900	0.390	0.955
AP2A1	SCAF1	9606.ENSP00000351926	9606.ENSP00000353769	0	0	0	0	0.406	0	0	0	0.406
AP2A1	FZD5	9606.ENSP00000351926	9606.ENSP00000354607	0	0	0	0	0.042	0	0.400	0.091	0.431
AP2A1	STX10	9606.ENSP00000351926	9606.ENSP00000466298	0	0	0	0	0.056	0.091	0	0.400	0.440
AP2A1	STXBP2	9606.ENSP00000351926	9606.ENSP00000413606	0	0	0	0	0.178	0	0	0.349	0.443
AP2A1	TBC1D10B	9606.ENSP00000351926	9606.ENSP00000386538	0	0	0	0	0.444	0	0	0	0.444
AP2A1	DNAJC6	9606.ENSP00000351926	9606.ENSP00000360108	0	0	0	0	0	0.161	0	0.376	0.454
AP2A1	INTS1	9606.ENSP00000351926	9606.ENSP00000385722	0	0	0	0	0.469	0	0	0	0.469
AP2A1	STRN4	9606.ENSP00000351926	9606.ENSP00000375777	0	0	0	0	0.462	0	0	0.150	0.523
AP2A1	FKBP8	9606.ENSP00000351926	9606.ENSP00000471700	0	0	0	0	0.515	0	0	0.079	0.534
AP2A1	CLBA1	9606.ENSP00000351926	9606.ENSP00000450114	0	0	0	0	0.049	0	0.540	0	0.543
AP2A1	RAB5C	9606.ENSP00000351926	9606.ENSP00000447053	0	0	0	0	0.127	0.091	0	0.492	0.562
AP2A1	LDLRAP1	9606.ENSP00000351926	9606.ENSP00000363458	0	0	0	0	0.060	0.091	0.500	0.214	0.619
AP2A1	AP5Z1	9606.ENSP00000351926	9606.ENSP00000497815	0	0	0	0	0.103	0	0.900	0.079	0.910
AP2A1	PICALM	9606.ENSP00000351926	9606.ENSP00000377015	0	0	0	0	0.130	0.619	0.720	0.501	0.947
AP2A1	EPN1	9606.ENSP00000351926	9606.ENSP00000406209	0	0	0	0	0.223	0.475	0.540	0.802	0.958
AP2A1	AP4M1	9606.ENSP00000351926	9606.ENSP00000403663	0	0	0	0	0.074	0.381	0.900	0.589	0.973
AP2A2	PRPF19	9606.ENSP00000327694	9606.ENSP00000227524	0	0	0	0	0.052	0.394	0	0.126	0.454
AP2A2	CLTB	9606.ENSP00000327694	9606.ENSP00000309415	0	0	0	0	0.044	0.612	0.900	0.239	0.968
AP2A2	GAK	9606.ENSP00000327694	9606.ENSP00000314499	0	0	0	0	0.087	0.337	0	0.190	0.467
AP2A2	ARFGAP1	9606.ENSP00000327694	9606.ENSP00000314615	0	0	0	0	0.083	0.574	0.400	0	0.745
AP2A2	INTS1	9606.ENSP00000327694	9606.ENSP00000385722	0	0	0	0	0.144	0	0	0.334	0.405
AP2A2	FZD5	9606.ENSP00000327694	9606.ENSP00000354607	0	0	0	0	0	0	0.400	0.068	0.416
AP2A2	FBXW9	9606.ENSP00000327694	9606.ENSP00000376945	0	0	0	0	0.053	0	0	0.434	0.442
AP2A2	CHMP2A	9606.ENSP00000327694	9606.ENSP00000469240	0	0	0	0	0.049	0.065	0	0.425	0.444
AP2A2	CLBA1	9606.ENSP00000327694	9606.ENSP00000450114	0	0	0	0	0.042	0	0.540	0	0.540
AP2A2	LDLRAP1	9606.ENSP00000327694	9606.ENSP00000363458	0	0	0	0	0.095	0	0.500	0.087	0.551
AP2A2	EPN1	9606.ENSP00000327694	9606.ENSP00000406209	0	0	0	0	0.106	0.480	0.540	0.465	0.870
AP2A2	PICALM	9606.ENSP00000327694	9606.ENSP00000377015	0	0	0	0	0.047	0.146	0.720	0.520	0.876
AP2A2	AP5Z1	9606.ENSP00000327694	9606.ENSP00000497815	0	0	0	0	0.049	0	0.900	0.091	0.906
AP2A2	AP4M1	9606.ENSP00000327694	9606.ENSP00000403663	0	0	0	0	0	0.050	0.900	0.195	0.916
AP4M1	ZNF500	9606.ENSP00000403663	9606.ENSP00000219478	0	0	0	0	0.437	0.091	0	0.043	0.467
AP4M1	RTN2	9606.ENSP00000403663	9606.ENSP00000245923	0	0	0	0	0.049	0	0	0.448	0.452
AP4M1	CLTB	9606.ENSP00000403663	9606.ENSP00000309415	0	0	0	0	0.044	0.097	0.360	0.270	0.543
AP4M1	GAK	9606.ENSP00000403663	9606.ENSP00000314499	0	0	0	0	0.081	0.077	0	0.350	0.401
AP4M1	PICALM	9606.ENSP00000403663	9606.ENSP00000377015	0	0	0	0	0	0	0.360	0.173	0.448
AP4M1	WDR83	9606.ENSP00000403663	9606.ENSP00000402653	0	0	0	0	0.534	0	0	0	0.534
AP4M1	PNPLA6	9606.ENSP00000403663	9606.ENSP00000407509	0	0	0	0	0.049	0	0	0.410	0.415
AP4M1	ZFYVE27	9606.ENSP00000403663	9606.ENSP00000409594	0	0	0	0	0.094	0	0	0.385	0.420
AP4M1	EPN1	9606.ENSP00000403663	9606.ENSP00000406209	0	0	0	0	0.060	0	0.360	0.227	0.494
AP4M1	CLBA1	9606.ENSP00000403663	9606.ENSP00000450114	0	0	0	0	0.074	0	0.540	0	0.555
AP4M1	AP5Z1	9606.ENSP00000403663	9606.ENSP00000497815	0	0	0	0	0.092	0	0.900	0.598	0.960
AP5Z1	VPS18	9606.ENSP00000497815	9606.ENSP00000220509	0	0	0	0	0.122	0	0.360	0.155	0.483
AP5Z1	RTN2	9606.ENSP00000497815	9606.ENSP00000245923	0	0	0	0	0.044	0	0	0.578	0.579
AP5Z1	PNPLA6	9606.ENSP00000497815	9606.ENSP00000407509	0	0	0	0	0.141	0.045	0	0.866	0.880
AP5Z1	ZFYVE27	9606.ENSP00000497815	9606.ENSP00000409594	0	0	0	0	0.198	0	0	0.485	0.570
AP5Z1	CLBA1	9606.ENSP00000497815	9606.ENSP00000450114	0	0	0	0	0.049	0	0.540	0	0.543
APBA3	UBOX5	9606.ENSP00000315136	9606.ENSP00000217173	0	0	0	0	0.502	0	0	0	0.502
APBA3	NECAB3	9606.ENSP00000315136	9606.ENSP00000246190	0	0	0	0	0.074	0.540	0	0.400	0.723
APBA3	STXBP2	9606.ENSP00000315136	9606.ENSP00000413606	0	0	0	0	0.060	0.451	0	0	0.462
APBA3	CASK	9606.ENSP00000315136	9606.ENSP00000494788	0	0	0	0.557	0.063	0.436	0	0.186	0.532
APEH	UQCRC1	9606.ENSP00000296456	9606.ENSP00000203407	0	0	0	0	0.404	0	0	0.108	0.445
APEH	SNX17	9606.ENSP00000296456	9606.ENSP00000233575	0	0	0	0	0.401	0	0	0	0.401
APEH	OXA1L	9606.ENSP00000296456	9606.ENSP00000285848	0	0	0	0	0.072	0	0	0.581	0.594
APEH	SHISA5	9606.ENSP00000296456	9606.ENSP00000296444	0	0	0	0	0.147	0.066	0	0.374	0.458
APEH	DPP7	9606.ENSP00000296456	9606.ENSP00000360635	0	0	0	0	0.059	0	0	0.392	0.403
APEH	NUCB1	9606.ENSP00000296456	9606.ENSP00000385923	0	0	0	0	0.098	0	0	0.380	0.416
APEH	PNPLA6	9606.ENSP00000296456	9606.ENSP00000407509	0	0	0	0	0.112	0	0	0.399	0.443
APEH	LYPLA2	9606.ENSP00000296456	9606.ENSP00000363638	0	0	0	0	0.147	0	0	0.386	0.454
APEH	FAM234A	9606.ENSP00000296456	9606.ENSP00000382814	0	0	0	0	0.102	0	0	0.428	0.464
APEH	DPP3	9606.ENSP00000296456	9606.ENSP00000440502	0	0	0	0	0.172	0.329	0	0.172	0.500
APEH	WDR6	9606.ENSP00000296456	9606.ENSP00000378857	0	0	0	0	0.285	0	0	0.352	0.517
APEH	TUFM	9606.ENSP00000296456	9606.ENSP00000322439	0	0	0	0	0.530	0	0	0	0.530
APEX1	ERCC1	9606.ENSP00000216714	9606.ENSP00000013807	0	0	0	0	0.099	0.189	0	0.715	0.774
APEX1	POLR2E	9606.ENSP00000216714	9606.ENSP00000478303	0	0	0	0	0.126	0.305	0	0.096	0.403
APEX1	SLC25A42	9606.ENSP00000216714	9606.ENSP00000326693	0.042	0	0	0	0.191	0.111	0	0.250	0.414
APEX1	MTAP	9606.ENSP00000216714	9606.ENSP00000494373	0.049	0	0	0	0.042	0.329	0	0.176	0.429
APEX1	RAD23A	9606.ENSP00000216714	9606.ENSP00000467024	0	0	0	0	0.050	0	0	0.426	0.432
APEX1	COPS7A	9606.ENSP00000216714	9606.ENSP00000446039	0	0	0	0	0.049	0	0	0.430	0.435
APEX1	PRPF19	9606.ENSP00000216714	9606.ENSP00000227524	0	0	0	0	0.181	0.295	0	0.124	0.450
APEX1	ATRIP	9606.ENSP00000216714	9606.ENSP00000323099	0	0	0	0	0.054	0	0	0.454	0.461
APEX1	DDB2	9606.ENSP00000216714	9606.ENSP00000256996	0	0	0	0	0.074	0	0	0.456	0.474
APEX1	UBR2	9606.ENSP00000216714	9606.ENSP00000361990	0	0	0	0	0.049	0	0	0.549	0.552
APEX1	POLD4	9606.ENSP00000216714	9606.ENSP00000311368	0	0	0	0	0.049	0	0.500	0.148	0.559
APEX1	POLL	9606.ENSP00000216714	9606.ENSP00000359181	0	0	0	0	0	0	0	0.603	0.603
APEX1	OXA1L	9606.ENSP00000216714	9606.ENSP00000285848	0	0	0	0	0.552	0	0	0.162	0.608
APEX1	MGMT	9606.ENSP00000216714	9606.ENSP00000302111	0.120	0	0	0	0.056	0	0	0.577	0.618
APEX1	MUS81	9606.ENSP00000216714	9606.ENSP00000307853	0	0	0	0	0.127	0.304	0	0.436	0.627
APEX1	RPA2	9606.ENSP00000216714	9606.ENSP00000363017	0	0	0	0	0.132	0.076	0.500	0.271	0.668
APEX1	RAD9A	9606.ENSP00000216714	9606.ENSP00000311360	0	0	0	0	0	0.069	0	0.670	0.680
APEX1	SIRT6	9606.ENSP00000216714	9606.ENSP00000337332	0.061	0	0	0	0	0.311	0	0.584	0.708
APEX1	XRCC3	9606.ENSP00000216714	9606.ENSP00000451974	0	0	0	0	0.143	0.059	0	0.696	0.734
APEX1	ERCC2	9606.ENSP00000216714	9606.ENSP00000375809	0.093	0	0	0	0.110	0	0	0.707	0.743
APEX1	HIF1A	9606.ENSP00000216714	9606.ENSP00000437955	0	0	0	0	0.049	0.292	0	0.703	0.782
APEX1	SMUG1	9606.ENSP00000216714	9606.ENSP00000424191	0	0	0	0	0.049	0	0.500	0.715	0.852
APEX1	MPG	9606.ENSP00000216714	9606.ENSP00000219431	0.059	0	0	0	0.054	0	0.500	0.786	0.892
APEX1	PNKP	9606.ENSP00000216714	9606.ENSP00000323511	0.061	0	0	0	0.055	0.249	0	0.916	0.936
APEX1	OGG1	9606.ENSP00000216714	9606.ENSP00000306561	0.115	0	0	0	0.056	0.134	0.500	0.969	0.986
APEX1	NTHL1	9606.ENSP00000216714	9606.ENSP00000219066	0.100	0.897	0	0	0.139	0.314	0.500	0.846	0.994
APEX1	LIG1	9606.ENSP00000216714	9606.ENSP00000263274	0.087	0	0	0	0.233	0.143	0.800	0.977	0.996
APEX1	XRCC1	9606.ENSP00000216714	9606.ENSP00000262887	0	0	0	0	0.065	0.480	0	0.999	0.999
AQP8	LCMT1	9606.ENSP00000219660	9606.ENSP00000382021	0	0.241	0	0	0.069	0	0	0.549	0.654
ARAF	PPP5C	9606.ENSP00000290277	9606.ENSP00000012443	0	0	0	0	0.073	0.493	0.400	0.069	0.702
ARAF	GNA11	9606.ENSP00000290277	9606.ENSP00000078429	0	0	0	0	0.090	0	0	0.373	0.405
ARAF	PPP2R5B	9606.ENSP00000290277	9606.ENSP00000164133	0	0	0	0	0.074	0.095	0.400	0.070	0.470
ARAF	CDC37	9606.ENSP00000290277	9606.ENSP00000222005	0	0	0	0	0.095	0.666	0	0.247	0.752
ARAF	MAP2K2	9606.ENSP00000290277	9606.ENSP00000262948	0	0	0	0.575	0.126	0.925	0.900	0.572	0.996
ARAF	MAPK3	9606.ENSP00000290277	9606.ENSP00000263025	0	0	0	0.592	0.118	0.110	0.500	0.265	0.673
ARAF	PRPF6	9606.ENSP00000290277	9606.ENSP00000266079	0	0	0	0	0.060	0.422	0	0.144	0.494
ARAF	TIMM44	9606.ENSP00000290277	9606.ENSP00000270538	0	0	0	0	0.049	0.422	0	0	0.426
ARAF	CAMK2B	9606.ENSP00000290277	9606.ENSP00000379098	0	0	0	0.566	0	0.045	0.400	0	0.402
ARAF	PAK4	9606.ENSP00000290277	9606.ENSP00000469413	0	0	0	0.572	0.060	0.071	0	0.374	0.406
ARAF	BAD	9606.ENSP00000290277	9606.ENSP00000378040	0	0	0	0	0.049	0.298	0	0.189	0.412
ARAF	MAP3K11	9606.ENSP00000290277	9606.ENSP00000309597	0	0	0	0.618	0.049	0	0.400	0.065	0.419
ARAF	PRKAR1B	9606.ENSP00000290277	9606.ENSP00000385749	0	0	0	0	0.076	0	0	0.414	0.435
ARAF	INPPL1	9606.ENSP00000290277	9606.ENSP00000298229	0	0	0	0	0.085	0.050	0	0.418	0.449
ARAF	LMNA	9606.ENSP00000290277	9606.ENSP00000357283	0	0	0	0	0.060	0.051	0.400	0.107	0.458
ARAF	GTF2F1	9606.ENSP00000290277	9606.ENSP00000377969	0	0	0	0	0.060	0	0	0.494	0.504
ARAF	PPP2R1A	9606.ENSP00000290277	9606.ENSP00000324804	0	0	0	0	0.061	0.127	0.400	0.195	0.551
ARAF	WDR83	9606.ENSP00000290277	9606.ENSP00000402653	0	0	0	0	0.054	0	0.500	0.148	0.561
ARAF	RGL2	9606.ENSP00000290277	9606.ENSP00000420211	0	0	0	0	0.045	0	0	0.597	0.598
ARAF	SOS1	9606.ENSP00000290277	9606.ENSP00000384675	0	0	0	0	0.064	0.084	0	0.584	0.612
ARAF	RELA	9606.ENSP00000290277	9606.ENSP00000384273	0	0	0	0	0.304	0.098	0	0.467	0.636
ARAF	CNKSR1	9606.ENSP00000290277	9606.ENSP00000363371	0	0	0	0	0.042	0.134	0.500	0.240	0.642
ARAF	KSR1	9606.ENSP00000290277	9606.ENSP00000381958	0	0	0	0.666	0.049	0.159	0.400	0.412	0.680
ARAF	HRAS	9606.ENSP00000290277	9606.ENSP00000407586	0	0	0	0	0.076	0.809	0.900	0.782	0.995
ARF4	KIF22	9606.ENSP00000306010	9606.ENSP00000160827	0	0	0	0	0.042	0.048	0.500	0.044	0.505
ARF4	KLC4	9606.ENSP00000306010	9606.ENSP00000259708	0	0	0	0	0.049	0.095	0.500	0.092	0.556
ARF4	RAB11FIP3	9606.ENSP00000306010	9606.ENSP00000262305	0	0	0	0	0	0.364	0.500	0.630	0.872
ARF4	CAPZA1	9606.ENSP00000306010	9606.ENSP00000263168	0	0	0	0	0.076	0.088	0.500	0.090	0.565
ARF4	ARFGAP3	9606.ENSP00000306010	9606.ENSP00000263245	0	0	0	0	0.202	0.246	0.500	0.375	0.786
ARF4	BATF	9606.ENSP00000306010	9606.ENSP00000286639	0	0	0	0	0.050	0.071	0	0.462	0.483
ARF4	RAB23	9606.ENSP00000306010	9606.ENSP00000417610	0	0	0	0	0.056	0.077	0	0.369	0.402
ARF4	CYTH2	9606.ENSP00000306010	9606.ENSP00000493357	0	0	0	0	0.048	0.053	0	0.403	0.415
ARF4	CREB3	9606.ENSP00000306010	9606.ENSP00000342136	0	0	0	0	0.073	0	0	0.484	0.502
ARF4	KIF12	9606.ENSP00000306010	9606.ENSP00000363232	0	0	0	0	0	0.105	0.500	0	0.533
ARF4	KLC2	9606.ENSP00000306010	9606.ENSP00000399403	0	0	0	0	0.044	0.095	0.500	0.092	0.554
ARF4	DCTN2	9606.ENSP00000306010	9606.ENSP00000408910	0	0	0	0	0.066	0.051	0.500	0.150	0.573
ARF4	TMED9	9606.ENSP00000306010	9606.ENSP00000330945	0	0	0	0	0.128	0	0.500	0.125	0.585
ARF4	SEC13	9606.ENSP00000306010	9606.ENSP00000373312	0	0	0	0	0.393	0.045	0	0.354	0.593
ARF4	RAB1B	9606.ENSP00000306010	9606.ENSP00000310226	0	0	0	0.667	0.078	0.110	0.500	0.208	0.631
ARF4	COPE	9606.ENSP00000306010	9606.ENSP00000469035	0	0	0	0	0.132	0.268	0.500	0.185	0.707
ARF4	ARFGAP1	9606.ENSP00000306010	9606.ENSP00000314615	0	0	0	0	0.071	0.288	0.500	0.265	0.725
ARF4	ARFGAP2	9606.ENSP00000306010	9606.ENSP00000434442	0	0	0	0	0.059	0.246	0.500	0.337	0.733
ARF4	ASAP1	9606.ENSP00000306010	9606.ENSP00000429900	0	0	0	0	0.042	0.091	0.500	0.947	0.974
ARFGAP1	KIF22	9606.ENSP00000314615	9606.ENSP00000160827	0	0	0	0	0.049	0	0.500	0	0.504
ARFGAP1	NCLN	9606.ENSP00000314615	9606.ENSP00000246117	0	0	0	0	0.461	0	0	0	0.461
ARFGAP1	KLC4	9606.ENSP00000314615	9606.ENSP00000259708	0	0	0	0	0.074	0.070	0.500	0	0.531
ARFGAP1	CAPZA1	9606.ENSP00000314615	9606.ENSP00000263168	0	0	0	0	0.044	0	0.500	0	0.501
ARFGAP1	ARFGAP3	9606.ENSP00000314615	9606.ENSP00000263245	0	0	0	0.647	0.098	0.719	0.500	0.230	0.889
ARFGAP1	PTPN23	9606.ENSP00000314615	9606.ENSP00000265562	0	0	0	0	0.445	0	0	0	0.445
ARFGAP1	SCYL1	9606.ENSP00000314615	9606.ENSP00000270176	0	0	0	0	0.633	0	0	0	0.633
ARFGAP1	STX5	9606.ENSP00000314615	9606.ENSP00000294179	0	0	0	0	0.209	0.198	0	0.315	0.528
ARFGAP1	INPPL1	9606.ENSP00000314615	9606.ENSP00000298229	0	0	0	0	0.312	0.199	0	0	0.425
ARFGAP1	E4F1	9606.ENSP00000314615	9606.ENSP00000301727	0	0	0	0	0.484	0	0	0	0.484
ARFGAP1	MUS81	9606.ENSP00000314615	9606.ENSP00000307853	0	0	0	0	0.450	0	0	0	0.450
ARFGAP1	CLTB	9606.ENSP00000314615	9606.ENSP00000309415	0	0	0	0	0.067	0	0.400	0	0.416
ARFGAP1	RAB1B	9606.ENSP00000314615	9606.ENSP00000310226	0	0	0	0	0.123	0	0.500	0.127	0.584
ARFGAP1	HRAS	9606.ENSP00000314615	9606.ENSP00000407586	0	0	0	0	0.101	0.391	0	0.084	0.455
ARFGAP1	HECTD3	9606.ENSP00000314615	9606.ENSP00000361245	0	0	0	0	0.442	0	0	0.064	0.455
ARFGAP1	PCNX3	9606.ENSP00000314615	9606.ENSP00000347931	0	0	0	0	0.469	0	0	0	0.469
ARFGAP1	KIF12	9606.ENSP00000314615	9606.ENSP00000363232	0	0	0	0	0	0	0.500	0	0.499
ARFGAP1	DCTN2	9606.ENSP00000314615	9606.ENSP00000408910	0	0	0	0	0.049	0	0.500	0.057	0.512
ARFGAP1	KLC2	9606.ENSP00000314615	9606.ENSP00000399403	0	0	0	0	0.122	0.070	0.500	0	0.556
ARFGAP1	TMED9	9606.ENSP00000314615	9606.ENSP00000330945	0	0	0	0	0.127	0.067	0.500	0.108	0.588
ARFGAP1	COPE	9606.ENSP00000314615	9606.ENSP00000469035	0	0	0	0	0.219	0.114	0.500	0.327	0.736
ARFGAP1	ARFGAP2	9606.ENSP00000314615	9606.ENSP00000434442	0	0	0	0.639	0.117	0.725	0.500	0.272	0.899
ARFGAP2	KIF22	9606.ENSP00000434442	9606.ENSP00000160827	0	0	0	0	0.113	0	0.500	0	0.537
ARFGAP2	KLC4	9606.ENSP00000434442	9606.ENSP00000259708	0	0	0	0	0.095	0.053	0.500	0	0.534
ARFGAP2	CAPZA1	9606.ENSP00000434442	9606.ENSP00000263168	0	0	0	0	0.044	0	0.500	0	0.501
ARFGAP2	ARFGAP3	9606.ENSP00000434442	9606.ENSP00000263245	0	0	0.064	0.944	0.049	0.591	0.400	0.093	0.765
ARFGAP2	RAB1B	9606.ENSP00000434442	9606.ENSP00000310226	0	0	0	0	0.105	0.142	0.500	0.128	0.620
ARFGAP2	TMED9	9606.ENSP00000434442	9606.ENSP00000330945	0	0	0	0	0.049	0.071	0.500	0.316	0.657
ARFGAP2	UBE2I	9606.ENSP00000434442	9606.ENSP00000348056	0	0	0	0	0.049	0.455	0	0	0.459
ARFGAP2	KIF12	9606.ENSP00000434442	9606.ENSP00000363232	0	0	0	0	0	0	0.500	0	0.499
ARFGAP2	DDAH2	9606.ENSP00000434442	9606.ENSP00000364949	0	0	0	0	0.048	0	0	0.460	0.464
ARFGAP2	KLC2	9606.ENSP00000434442	9606.ENSP00000399403	0	0	0	0	0.049	0.053	0.500	0	0.510
ARFGAP2	DCTN2	9606.ENSP00000434442	9606.ENSP00000408910	0	0	0	0	0.072	0	0.500	0	0.516
ARFGAP2	PACSIN3	9606.ENSP00000434442	9606.ENSP00000440945	0	0.106	0	0	0.064	0	0	0.381	0.437
ARFGAP2	COPE	9606.ENSP00000434442	9606.ENSP00000469035	0	0	0	0	0.167	0.094	0.500	0.412	0.748
ARFGAP3	KIF22	9606.ENSP00000263245	9606.ENSP00000160827	0	0	0	0	0.044	0	0.500	0	0.501
ARFGAP3	KLC4	9606.ENSP00000263245	9606.ENSP00000259708	0	0	0	0	0.058	0.053	0.500	0	0.515
ARFGAP3	CAPZA1	9606.ENSP00000263245	9606.ENSP00000263168	0	0	0	0	0.055	0	0.500	0	0.507
ARFGAP3	KIF12	9606.ENSP00000263245	9606.ENSP00000363232	0	0	0	0	0	0	0.500	0	0.499
ARFGAP3	DCTN2	9606.ENSP00000263245	9606.ENSP00000408910	0	0	0	0	0.055	0	0.500	0	0.507
ARFGAP3	KLC2	9606.ENSP00000263245	9606.ENSP00000399403	0	0	0	0	0.062	0.053	0.500	0	0.517
ARFGAP3	RAB1B	9606.ENSP00000263245	9606.ENSP00000310226	0	0	0	0	0.042	0.071	0.500	0.077	0.534
ARFGAP3	TMED9	9606.ENSP00000263245	9606.ENSP00000330945	0	0	0	0	0.074	0.071	0.500	0.235	0.627
ARFGAP3	COPE	9606.ENSP00000263245	9606.ENSP00000469035	0	0	0	0	0.112	0.094	0.500	0.243	0.655
ARFRP1	SUGP1	9606.ENSP00000483486	9606.ENSP00000247001	0	0	0	0	0.535	0	0	0	0.535
ARFRP1	NUDT22	9606.ENSP00000483486	9606.ENSP00000279206	0	0	0	0	0.436	0	0	0	0.436
ARFRP1	VPS51	9606.ENSP00000483486	9606.ENSP00000279281	0	0	0	0	0.139	0	0.500	0.323	0.683
ARFRP1	SLC35C2	9606.ENSP00000483486	9606.ENSP00000318960	0	0	0	0	0.504	0	0	0.051	0.509
ARFRP1	FNDC11	9606.ENSP00000483486	9606.ENSP00000480914	0	0	0	0	0.058	0	0	0.494	0.503
ARHGAP21	RHOD	9606.ENSP00000379709	9606.ENSP00000308576	0	0	0	0	0	0.142	0.400	0.107	0.500
ARHGAP21	CCDC85B	9606.ENSP00000379709	9606.ENSP00000311695	0	0	0	0	0	0.094	0	0.385	0.419
ARHGAP21	PRICKLE3	9606.ENSP00000379709	9606.ENSP00000470248	0	0	0	0	0	0.071	0	0.677	0.687
ARHGEF10L	ARHGEF19	9606.ENSP00000355060	9606.ENSP00000270747	0	0	0	0	0.042	0.088	0	0.450	0.477
ARHGEF16	TAX1BP3	9606.ENSP00000367629	9606.ENSP00000225525	0	0	0	0	0.060	0	0	0.678	0.684
ARHGEF16	RBBP8NL	9606.ENSP00000367629	9606.ENSP00000252998	0	0	0	0	0.192	0	0	0.344	0.447
ARHGEF16	WRAP73	9606.ENSP00000367629	9606.ENSP00000270708	0	0	0	0	0.049	0	0	0.460	0.465
ARHGEF16	TPRG1L	9606.ENSP00000367629	9606.ENSP00000367595	0	0	0	0	0	0	0	0.470	0.470
ARHGEF16	CBLC	9606.ENSP00000367629	9606.ENSP00000494162	0	0	0	0	0.260	0	0	0.227	0.404
ARHGEF18	PARD6A	9606.ENSP00000482647	9606.ENSP00000219255	0	0	0	0	0.059	0	0.500	0.052	0.515
ARHGEF18	ROCK2	9606.ENSP00000482647	9606.ENSP00000317985	0	0	0	0	0.055	0.063	0	0.865	0.870
ARHGEF18	STK11	9606.ENSP00000482647	9606.ENSP00000324856	0	0	0	0	0.083	0	0.900	0.514	0.951
ARHGEF18	SMURF1	9606.ENSP00000482647	9606.ENSP00000354621	0	0	0	0	0	0	0.500	0	0.499
ARHGEF18	PRKCZ	9606.ENSP00000482647	9606.ENSP00000367830	0	0	0	0	0.074	0.071	0.500	0.091	0.556
ARHGEF18	TGFBR1	9606.ENSP00000482647	9606.ENSP00000447297	0	0	0	0	0	0.063	0.500	0	0.511
ARHGEF18	DLG4	9606.ENSP00000482647	9606.ENSP00000497806	0	0	0	0	0.062	0	0	0.403	0.416
ARHGEF19	ZMIZ2	9606.ENSP00000270747	9606.ENSP00000311778	0	0	0	0	0.049	0	0	0.470	0.474
ARHGEF19	DVL1	9606.ENSP00000270747	9606.ENSP00000368166	0	0	0	0	0.063	0.295	0	0.519	0.654
ARID3A	SMARCD3	9606.ENSP00000263620	9606.ENSP00000262188	0	0	0	0	0.059	0.290	0	0.219	0.433
ARID3A	EHBP1	9606.ENSP00000263620	9606.ENSP00000263991	0	0	0	0	0	0.482	0	0	0.482
ARID3A	WDR18	9606.ENSP00000263620	9606.ENSP00000476117	0	0.365	0	0	0.062	0.053	0	0.249	0.520
ARL2BP	GPATCH3	9606.ENSP00000219204	9606.ENSP00000354645	0	0	0	0	0.049	0	0	0.431	0.435
ARL2BP	SLC25A4	9606.ENSP00000219204	9606.ENSP00000281456	0	0	0	0	0.044	0.071	0.500	0.148	0.571
ARL4D	CYTH2	9606.ENSP00000322628	9606.ENSP00000493357	0	0	0	0	0	0.300	0	0.718	0.794
ARMC5	TELO2	9606.ENSP00000386125	9606.ENSP00000262319	0	0	0	0	0.509	0	0	0	0.509
ARMC5	MEN1	9606.ENSP00000386125	9606.ENSP00000337088	0	0	0	0	0.061	0	0	0.527	0.536
ARMC6	TMEM161A	9606.ENSP00000444156	9606.ENSP00000162044	0	0	0	0	0.126	0.192	0	0.431	0.563
ARMC6	DDX49	9606.ENSP00000444156	9606.ENSP00000247003	0	0	0	0	0.656	0	0	0	0.656
ARMC6	TARBP2	9606.ENSP00000444156	9606.ENSP00000266987	0	0	0	0	0.448	0	0	0	0.448
ARMC6	BRAT1	9606.ENSP00000444156	9606.ENSP00000339637	0	0	0	0	0.490	0	0	0	0.489
ARMC6	WDR6	9606.ENSP00000444156	9606.ENSP00000378857	0	0	0	0	0.095	0	0	0.507	0.534
ARMC6	TRMT1	9606.ENSP00000444156	9606.ENSP00000466967	0	0	0	0	0.464	0	0	0	0.464
ARMC6	TBL3	9606.ENSP00000444156	9606.ENSP00000454836	0	0	0	0	0.535	0	0	0	0.535
ARMC6	MLST8	9606.ENSP00000444156	9606.ENSP00000457870	0	0	0	0	0.636	0	0	0	0.636
ARRDC1	SMURF2	9606.ENSP00000360475	9606.ENSP00000262435	0	0	0	0	0	0.269	0	0.403	0.545
ARRDC1	SMURF1	9606.ENSP00000360475	9606.ENSP00000354621	0	0	0	0	0	0.269	0	0.379	0.527
ARRDC1	EPN1	9606.ENSP00000360475	9606.ENSP00000406209	0	0	0	0	0.085	0.379	0	0.088	0.437
ARVCF	GNB1L	9606.ENSP00000263207	9606.ENSP00000331313	0	0	0	0	0.063	0	0	0.584	0.593
ARVCF	PKP3	9606.ENSP00000263207	9606.ENSP00000331678	0	0	0	0.680	0.047	0	0.720	0.171	0.759
ASAP1	RAB11FIP3	9606.ENSP00000429900	9606.ENSP00000262305	0	0	0	0	0	0.292	0.500	0.869	0.949
ASAP1	EXOC3	9606.ENSP00000429900	9606.ENSP00000425587	0	0	0	0	0.042	0	0.500	0.108	0.535
ASAP1	PACSIN3	9606.ENSP00000429900	9606.ENSP00000440945	0	0	0	0	0	0.294	0	0.206	0.416
ASB13	ELOB	9606.ENSP00000350331	9606.ENSP00000262306	0	0	0	0	0	0.424	0.400	0.169	0.688
ASB13	CCDC22	9606.ENSP00000350331	9606.ENSP00000365401	0	0	0	0	0.067	0	0.500	0.044	0.515
ASL	PCK2	9606.ENSP00000307188	9606.ENSP00000216780	0.044	0	0	0	0.067	0	0.800	0.113	0.820
ASL	NAGS	9606.ENSP00000307188	9606.ENSP00000293404	0.120	0	0	0	0.834	0	0.792	0.846	0.994
ASL	QARS1	9606.ENSP00000307188	9606.ENSP00000307567	0.070	0	0	0	0.063	0.370	0	0	0.403
ASL	BCAT1	9606.ENSP00000307188	9606.ENSP00000443459	0.106	0	0	0	0.042	0	0	0.378	0.421
ASL	HMGCL	9606.ENSP00000307188	9606.ENSP00000363614	0.093	0	0	0	0.100	0	0	0.361	0.433
ASL	BCAT2	9606.ENSP00000307188	9606.ENSP00000322991	0.106	0	0	0	0.060	0	0	0.379	0.433
ASL	DNAJB2	9606.ENSP00000307188	9606.ENSP00000338019	0	0	0	0	0.042	0.091	0	0.408	0.439
ASL	CTU1	9606.ENSP00000307188	9606.ENSP00000390011	0.106	0	0	0	0.042	0	0.792	0	0.806
ASL	IDH3B	9606.ENSP00000307188	9606.ENSP00000482773	0.096	0	0	0	0.119	0	0.800	0.256	0.865
ASL	SDHB	9606.ENSP00000307188	9606.ENSP00000364649	0	0	0	0	0.049	0	0.800	0.359	0.867
ASL	PC	9606.ENSP00000307188	9606.ENSP00000498994	0	0	0	0	0.088	0	0.800	0.431	0.887
ASMTL	NTHL1	9606.ENSP00000370718	9606.ENSP00000219066	0.057	0	0	0	0.132	0	0	0.351	0.423
ASMTL	GTPBP6	9606.ENSP00000370718	9606.ENSP00000316598	0.042	0	0	0	0.211	0	0	0.728	0.776
ASMTL	ITPA	9606.ENSP00000370718	9606.ENSP00000369456	0.052	0	0	0	0.135	0	0	0.478	0.535
ASMTL	EPN1	9606.ENSP00000370718	9606.ENSP00000406209	0	0	0	0	0.085	0.417	0	0.067	0.459
ASMTL	COASY	9606.ENSP00000370718	9606.ENSP00000464814	0.120	0	0	0	0.157	0	0	0.348	0.474
ASMTL	CTU1	9606.ENSP00000370718	9606.ENSP00000390011	0.225	0	0	0	0.079	0	0	0.350	0.495
ASPH	P4HA1	9606.ENSP00000368767	9606.ENSP00000263556	0	0	0	0	0.064	0.162	0	0.374	0.466
ASPH	PLOD2	9606.ENSP00000368767	9606.ENSP00000282903	0	0	0	0	0.147	0	0	0.364	0.434
ASPH	CALM3	9606.ENSP00000368767	9606.ENSP00000291295	0	0	0	0	0	0	0	0.811	0.811
ASPH	LRWD1	9606.ENSP00000368767	9606.ENSP00000292616	0	0	0	0	0.042	0	0	0.506	0.506
ASPH	JAG2	9606.ENSP00000368767	9606.ENSP00000328169	0	0	0	0	0	0	0	0.470	0.470
ASPH	MTA1	9606.ENSP00000368767	9606.ENSP00000333633	0	0	0	0	0.042	0	0	0.593	0.594
ASPH	SRRT	9606.ENSP00000368767	9606.ENSP00000480421	0	0	0	0	0.049	0	0	0.669	0.671
ASPRV1	CYSRT1	9606.ENSP00000315383	9606.ENSP00000386453	0	0	0	0	0.204	0	0	0.324	0.439
ASTL	FAHD2B	9606.ENSP00000343674	9606.ENSP00000410470	0	0	0	0	0	0	0	0.447	0.447
ATF6B	MAPK3	9606.ENSP00000364349	9606.ENSP00000263025	0	0	0	0	0	0	0.650	0.105	0.673
ATF6B	SCAP	9606.ENSP00000364349	9606.ENSP00000265565	0	0	0	0	0.042	0	0	0.623	0.623
ATF6B	BATF	9606.ENSP00000364349	9606.ENSP00000286639	0	0	0	0	0	0	0	0.504	0.504
ATF6B	PPP1CA	9606.ENSP00000364349	9606.ENSP00000326031	0	0	0	0	0.045	0	0.650	0	0.651
ATF6B	CREB3L2	9606.ENSP00000364349	9606.ENSP00000329140	0	0	0	0.567	0	0.071	0.900	0.330	0.932
ATF6B	CREB3	9606.ENSP00000364349	9606.ENSP00000342136	0	0	0	0.574	0.043	0.071	0.900	0.267	0.926
ATF6B	ERO1A	9606.ENSP00000364349	9606.ENSP00000379042	0	0	0	0	0.060	0	0	0.407	0.419
ATF6B	CAMK1D	9606.ENSP00000364349	9606.ENSP00000478874	0	0	0	0	0.101	0	0.650	0.046	0.673
ATF6B	CAMK2B	9606.ENSP00000364349	9606.ENSP00000379098	0	0	0	0	0.108	0	0.650	0.079	0.687
ATG101	STUB1	9606.ENSP00000338990	9606.ENSP00000219548	0	0	0	0	0.140	0.292	0	0.148	0.436
ATG101	WASHC3	9606.ENSP00000338990	9606.ENSP00000240079	0	0	0	0	0.067	0.496	0	0	0.509
ATG101	SESN2	9606.ENSP00000338990	9606.ENSP00000253063	0	0	0	0	0.072	0	0.540	0.222	0.638
ATG101	MUL1	9606.ENSP00000338990	9606.ENSP00000264198	0	0	0	0	0.337	0	0	0.172	0.427
ATG101	ZNF622	9606.ENSP00000338990	9606.ENSP00000310042	0	0	0	0	0.546	0	0	0	0.546
ATG101	ATG4D	9606.ENSP00000338990	9606.ENSP00000311318	0	0	0	0	0.067	0	0	0.647	0.656
ATG101	ULK1	9606.ENSP00000338990	9606.ENSP00000324560	0	0	0	0	0.054	0.882	0.900	0.997	0.999
ATG101	MAP1S	9606.ENSP00000338990	9606.ENSP00000325313	0	0	0	0	0.064	0	0	0.586	0.596
ATG101	SH3GLB1	9606.ENSP00000338990	9606.ENSP00000479919	0	0	0	0	0.042	0	0	0.440	0.440
ATG101	LAMTOR4	9606.ENSP00000338990	9606.ENSP00000343118	0	0	0	0	0.117	0	0.500	0.150	0.591
ATG101	SQSTM1	9606.ENSP00000338990	9606.ENSP00000374455	0	0	0	0	0.067	0.095	0	0.690	0.715
ATG101	ATG2A	9606.ENSP00000338990	9606.ENSP00000366475	0	0	0	0	0.058	0	0	0.715	0.720
ATG101	CIB1	9606.ENSP00000338990	9606.ENSP00000479860	0	0	0	0	0.079	0	0	0.922	0.925
ATG101	MLST8	9606.ENSP00000338990	9606.ENSP00000457870	0	0	0	0	0.081	0	0.900	0.453	0.945
ATG2A	ATG4D	9606.ENSP00000366475	9606.ENSP00000311318	0	0	0	0	0.099	0	0	0.628	0.650
ATG2A	ULK1	9606.ENSP00000366475	9606.ENSP00000324560	0	0	0	0	0.240	0.746	0.900	0.629	0.991
ATG2A	SQSTM1	9606.ENSP00000366475	9606.ENSP00000374455	0	0	0	0	0.049	0	0	0.542	0.545
ATG4D	GFER	9606.ENSP00000311318	9606.ENSP00000248114	0	0	0	0	0.443	0	0	0.065	0.456
ATG4D	RAB24	9606.ENSP00000311318	9606.ENSP00000304376	0	0	0	0	0.067	0	0	0.441	0.456
ATG4D	MAP1S	9606.ENSP00000311318	9606.ENSP00000325313	0	0	0	0	0.058	0	0	0.476	0.486
ATG4D	SH3GLB2	9606.ENSP00000311318	9606.ENSP00000361634	0	0	0	0	0.440	0	0	0.197	0.531
ATG4D	SQSTM1	9606.ENSP00000311318	9606.ENSP00000374455	0	0	0	0	0	0	0	0.569	0.569
ATG4D	BCL2L1	9606.ENSP00000311318	9606.ENSP00000365230	0	0	0	0	0.062	0	0	0.567	0.577
ATG4D	ULK1	9606.ENSP00000311318	9606.ENSP00000324560	0	0	0	0	0.227	0.417	0	0.654	0.830
ATN1	HDAC7	9606.ENSP00000379915	9606.ENSP00000080059	0	0	0	0	0.116	0.096	0.400	0.067	0.493
ATN1	HDAC5	9606.ENSP00000379915	9606.ENSP00000225983	0	0	0	0	0.081	0.096	0.400	0.067	0.473
ATN1	SETD1A	9606.ENSP00000379915	9606.ENSP00000262519	0	0	0	0	0.145	0.330	0	0.382	0.615
ATN1	PTPN23	9606.ENSP00000379915	9606.ENSP00000265562	0	0	0	0	0.409	0	0	0.051	0.415
ATN1	CBX4	9606.ENSP00000379915	9606.ENSP00000269397	0	0	0	0	0.080	0	0.500	0	0.520
ATN1	ATP13A2	9606.ENSP00000379915	9606.ENSP00000327214	0	0	0	0	0.083	0	0	0.375	0.402
ATN1	MTA1	9606.ENSP00000379915	9606.ENSP00000333633	0	0.001	0	0	0.208	0	0.500	0.109	0.616
ATN1	RING1	9606.ENSP00000379915	9606.ENSP00000363787	0	0	0	0	0.076	0	0.500	0	0.518
ATN1	PQBP1	9606.ENSP00000379915	9606.ENSP00000498362	0	0	0	0	0	0	0	0.493	0.493
ATN1	MBD3	9606.ENSP00000379915	9606.ENSP00000412302	0	0	0	0	0.060	0	0.500	0.081	0.530
ATN1	GATAD2A	9606.ENSP00000379915	9606.ENSP00000384899	0	0	0	0	0.066	0	0.500	0.091	0.538
ATN1	IK	9606.ENSP00000379915	9606.ENSP00000396301	0	0	0	0	0	0	0	0.581	0.581
ATOX1	GFER	9606.ENSP00000430598	9606.ENSP00000248114	0	0	0	0	0	0	0	0.489	0.489
ATOX1	SIL1	9606.ENSP00000430598	9606.ENSP00000265195	0	0	0	0	0.245	0.292	0	0.179	0.523
ATOX1	FTH1	9606.ENSP00000430598	9606.ENSP00000273550	0	0	0	0	0.106	0	0	0.423	0.463
ATOX1	MRPL16	9606.ENSP00000430598	9606.ENSP00000300151	0	0	0	0	0.061	0.429	0	0.081	0.464
ATOX1	MRPL4	9606.ENSP00000430598	9606.ENSP00000306902	0	0	0	0	0.055	0.507	0	0.049	0.518
ATOX1	POLR2L	9606.ENSP00000430598	9606.ENSP00000324124	0	0	0	0	0.200	0.429	0	0	0.523
ATOX1	COA5	9606.ENSP00000430598	9606.ENSP00000330730	0	0	0	0	0.093	0	0	0.419	0.451
ATOX1	MRPL20	9606.ENSP00000430598	9606.ENSP00000341082	0	0	0	0	0.196	0.507	0	0	0.586
ATOX1	PPP1R26	9606.ENSP00000430598	9606.ENSP00000349274	0	0	0	0	0.042	0.465	0	0	0.465
ATOX1	MRPL21	9606.ENSP00000430598	9606.ENSP00000354580	0	0	0	0	0.108	0.507	0	0	0.541
ATOX1	SURF1	9606.ENSP00000430598	9606.ENSP00000361042	0	0	0	0	0.101	0	0	0.553	0.581
ATOX1	BCS1L	9606.ENSP00000430598	9606.ENSP00000413908	0	0	0	0	0.056	0.319	0	0.154	0.408
ATOX1	RPL17	9606.ENSP00000430598	9606.ENSP00000463842	0	0	0	0	0.055	0.401	0	0	0.409
ATOX1	BAG1	9606.ENSP00000430598	9606.ENSP00000489189	0	0	0	0	0	0	0	0.442	0.442
ATOX1	POLR2E	9606.ENSP00000430598	9606.ENSP00000478303	0	0	0	0	0.060	0.429	0	0.081	0.463
ATOX1	CCS	9606.ENSP00000430598	9606.ENSP00000436318	0	0	0	0	0.053	0.486	0	0.950	0.973
ATP11A	DPP9	9606.ENSP00000420387	9606.ENSP00000262960	0	0	0	0	0.049	0	0	0.571	0.574
ATP11A	TOLLIP	9606.ENSP00000420387	9606.ENSP00000314733	0.041	0	0	0	0.062	0.071	0	0.396	0.428
ATP11A	ATP11B	9606.ENSP00000420387	9606.ENSP00000321195	0	0	0.057	0.958	0.049	0	0.540	0.366	0.703
ATP11A	ATP11C	9606.ENSP00000420387	9606.ENSP00000332756	0	0	0.056	0.967	0.049	0.225	0.540	0.065	0.646
ATP11A	NPDC1	9606.ENSP00000420387	9606.ENSP00000360660	0	0	0	0	0	0.622	0	0	0.622
ATP11A	XKR8	9606.ENSP00000420387	9606.ENSP00000362991	0	0	0	0	0.049	0	0	0.672	0.674
ATP11B	ATP13A1	9606.ENSP00000321195	9606.ENSP00000349877	0	0	0.263	0	0.049	0	0	0.242	0.422
ATP11B	DNAJC19	9606.ENSP00000321195	9606.ENSP00000372005	0	0	0	0	0.049	0	0	0.576	0.579
ATP11B	ATP11C	9606.ENSP00000321195	9606.ENSP00000332756	0	0	0.063	0.951	0.128	0	0.540	0.072	0.604
ATP11C	RXRB	9606.ENSP00000332756	9606.ENSP00000363817	0	0	0	0	0	0	0	0.406	0.406
ATP11C	CARHSP1	9606.ENSP00000332756	9606.ENSP00000379838	0	0	0	0	0.054	0	0	0.405	0.413
ATP11C	XKR8	9606.ENSP00000332756	9606.ENSP00000362991	0	0	0	0	0	0	0	0.831	0.831
ATP13A1	NCLN	9606.ENSP00000349877	9606.ENSP00000246117	0	0	0	0	0.315	0	0	0.199	0.428
ATP13A1	E4F1	9606.ENSP00000349877	9606.ENSP00000301727	0	0	0	0	0.478	0.051	0	0	0.483
ATP13A1	GAK	9606.ENSP00000349877	9606.ENSP00000314499	0	0	0	0	0.236	0.079	0	0.289	0.457
ATP13A1	ATP13A2	9606.ENSP00000349877	9606.ENSP00000327214	0	0	0	0.652	0.200	0	0	0.335	0.445
ATP13A1	PCNX3	9606.ENSP00000349877	9606.ENSP00000347931	0	0	0	0	0.790	0	0	0	0.790
ATP13A1	INTS1	9606.ENSP00000349877	9606.ENSP00000385722	0	0	0	0	0.477	0	0	0	0.477
ATP13A2	HTRA2	9606.ENSP00000327214	9606.ENSP00000258080	0	0	0	0	0.066	0	0	0.678	0.687
ATP13A2	TMEM175	9606.ENSP00000327214	9606.ENSP00000264771	0	0	0	0	0.067	0	0	0.582	0.593
ATP13A2	DGKQ	9606.ENSP00000327214	9606.ENSP00000273814	0	0	0	0	0.163	0	0	0.321	0.408
ATP13A2	CTSF	9606.ENSP00000327214	9606.ENSP00000310832	0	0	0	0	0.092	0	0	0.532	0.557
ATP13A2	GAK	9606.ENSP00000327214	9606.ENSP00000314499	0	0	0	0	0.145	0.314	0	0.633	0.766
ATP13A2	MAP1S	9606.ENSP00000327214	9606.ENSP00000325313	0	0	0	0	0.393	0	0	0.167	0.472
ATP13A2	RING1	9606.ENSP00000327214	9606.ENSP00000363787	0	0	0	0	0.063	0	0	0.422	0.435
ATP13A2	PNPLA6	9606.ENSP00000327214	9606.ENSP00000407509	0	0	0	0	0.285	0	0	0.385	0.541
ATP13A2	COASY	9606.ENSP00000327214	9606.ENSP00000464814	0.045	0	0	0	0.067	0	0	0.542	0.556
ATP13A2	DNAJC6	9606.ENSP00000327214	9606.ENSP00000360108	0	0	0	0	0.119	0.071	0	0.763	0.789
ATP13A2	PARK7	9606.ENSP00000327214	9606.ENSP00000340278	0.041	0	0	0	0	0	0	0.957	0.957
ATP5F1D	MRPS34	9606.ENSP00000215375	9606.ENSP00000177742	0	0	0	0	0.530	0.071	0	0.313	0.674
ATP5F1D	UQCRC1	9606.ENSP00000215375	9606.ENSP00000203407	0	0	0	0	0.898	0.147	0	0.665	0.968
ATP5F1D	MCRIP2	9606.ENSP00000215375	9606.ENSP00000305138	0	0	0	0	0.406	0	0	0	0.406
ATP5F1D	STUB1	9606.ENSP00000215375	9606.ENSP00000219548	0	0	0	0	0.413	0	0	0	0.413
ATP5F1D	NME4	9606.ENSP00000215375	9606.ENSP00000219479	0	0	0	0	0.321	0.071	0	0.156	0.421
ATP5F1D	ECHS1	9606.ENSP00000215375	9606.ENSP00000357535	0	0	0	0	0.272	0	0	0.238	0.422
ATP5F1D	MRPL41	9606.ENSP00000215375	9606.ENSP00000360498	0	0	0	0	0.382	0	0	0.106	0.424
ATP5F1D	TMUB1	9606.ENSP00000215375	9606.ENSP00000376565	0	0	0	0	0.224	0	0	0.298	0.432
ATP5F1D	CCDC124	9606.ENSP00000215375	9606.ENSP00000471455	0	0	0	0	0.433	0	0	0	0.433
ATP5F1D	UBE2M	9606.ENSP00000215375	9606.ENSP00000253023	0	0	0	0	0.240	0.292	0	0.049	0.443
ATP5F1D	STK32C	9606.ENSP00000215375	9606.ENSP00000298630	0	0	0	0	0.107	0.346	0	0.129	0.446
ATP5F1D	MRPL43	9606.ENSP00000215375	9606.ENSP00000339844	0	0	0	0	0.395	0	0	0.133	0.453
ATP5F1D	EDF1	9606.ENSP00000215375	9606.ENSP00000224073	0	0	0	0	0.373	0	0	0.172	0.459
ATP5F1D	SMARCA4	9606.ENSP00000215375	9606.ENSP00000343896	0	0	0	0	0.049	0.458	0	0.055	0.470
ATP5F1D	NME3	9606.ENSP00000215375	9606.ENSP00000219302	0	0	0	0	0.363	0.071	0	0.197	0.484
ATP5F1D	IDH3B	9606.ENSP00000215375	9606.ENSP00000482773	0.053	0	0	0	0.280	0	0	0.341	0.511
ATP5F1D	FAM174C	9606.ENSP00000215375	9606.ENSP00000386557	0	0	0	0	0.261	0	0	0.368	0.512
ATP5F1D	MICOS13	9606.ENSP00000215375	9606.ENSP00000468723	0	0	0	0	0.416	0	0	0.200	0.513
ATP5F1D	SLC25A4	9606.ENSP00000215375	9606.ENSP00000281456	0	0	0	0	0.336	0.092	0	0.264	0.518
ATP5F1D	MRPL21	9606.ENSP00000215375	9606.ENSP00000354580	0.227	0	0	0	0.312	0	0	0.169	0.519
ATP5F1D	PHPT1	9606.ENSP00000215375	9606.ENSP00000247665	0	0	0	0	0.471	0	0	0.136	0.523
ATP5F1D	PHB2	9606.ENSP00000215375	9606.ENSP00000441875	0.045	0	0	0	0.409	0	0	0.235	0.531
ATP5F1D	ECSIT	9606.ENSP00000215375	9606.ENSP00000270517	0	0	0	0	0.527	0	0	0.064	0.538
ATP5F1D	MRPL20	9606.ENSP00000215375	9606.ENSP00000341082	0	0	0	0	0.210	0	0	0.450	0.547
ATP5F1D	RPS6KB2	9606.ENSP00000215375	9606.ENSP00000308413	0	0	0	0	0.147	0.442	0	0.193	0.582
ATP5F1D	NDUFA2	9606.ENSP00000215375	9606.ENSP00000252102	0	0	0	0	0.320	0	0	0.462	0.619
ATP5F1D	MRPL4	9606.ENSP00000215375	9606.ENSP00000306902	0.041	0	0	0	0.504	0	0	0.296	0.636
ATP5F1D	SIL1	9606.ENSP00000215375	9606.ENSP00000265195	0.041	0	0	0	0.525	0.071	0	0.279	0.654
ATP5F1D	RPL17	9606.ENSP00000215375	9606.ENSP00000463842	0.042	0	0	0	0.526	0	0	0.306	0.657
ATP5F1D	HSPBP1	9606.ENSP00000215375	9606.ENSP00000255631	0.041	0	0	0	0.552	0.071	0	0.247	0.659
ATP5F1D	TRIR	9606.ENSP00000215375	9606.ENSP00000242784	0	0	0	0	0.628	0.095	0	0.129	0.681
ATP5F1D	CLPP	9606.ENSP00000215375	9606.ENSP00000245816	0.041	0	0	0	0.552	0	0	0.350	0.696
ATP5F1D	MRPL16	9606.ENSP00000215375	9606.ENSP00000300151	0.041	0	0	0	0.531	0.071	0	0.394	0.713
ATP5F1D	PWWP3A	9606.ENSP00000215375	9606.ENSP00000498656	0.111	0	0	0	0.569	0.091	0	0.281	0.716
ATP5F1D	NDUFA10	9606.ENSP00000215375	9606.ENSP00000252711	0	0	0	0	0.753	0.097	0	0.454	0.867
ATP5F1D	ATP5IF1	9606.ENSP00000215375	9606.ENSP00000335203	0	0	0	0	0.195	0.843	0	0.173	0.886
ATP5F1D	COX7C	9606.ENSP00000215375	9606.ENSP00000425759	0	0	0	0	0.771	0	0	0.581	0.900
ATP5F1D	NDUFS6	9606.ENSP00000215375	9606.ENSP00000274137	0	0	0	0	0.846	0.091	0	0.447	0.915
ATP5F1D	NDUFB10	9606.ENSP00000215375	9606.ENSP00000268668	0	0	0	0	0.870	0.097	0	0.419	0.925
ATP5F1D	TUFM	9606.ENSP00000215375	9606.ENSP00000322439	0.054	0	0	0	0.882	0.095	0	0.364	0.927
ATP5F1D	SDHB	9606.ENSP00000215375	9606.ENSP00000364649	0.093	0	0	0	0.860	0	0	0.506	0.931
ATP5F1D	UQCRQ	9606.ENSP00000215375	9606.ENSP00000367939	0	0	0	0	0.870	0.085	0	0.564	0.943
ATP5F1D	MRPL12	9606.ENSP00000215375	9606.ENSP00000333837	0	0	0	0	0.935	0	0	0.383	0.958
ATP5F1D	NDUFB7	9606.ENSP00000215375	9606.ENSP00000215565	0	0	0	0	0.936	0.127	0	0.501	0.970
ATP5F1D	NDUFV1	9606.ENSP00000215375	9606.ENSP00000497587	0	0	0	0	0.943	0	0	0.663	0.980
ATP5F1D	NDUFS8	9606.ENSP00000215375	9606.ENSP00000315774	0.223	0	0	0	0.930	0.091	0	0.645	0.980
ATP5F1D	NDUFS7	9606.ENSP00000215375	9606.ENSP00000233627	0.111	0	0	0	0.973	0.097	0	0.674	0.992
ATP5F1D	ATP5MC2	9606.ENSP00000215375	9606.ENSP00000499883	0.106	0	0	0	0.700	0.951	0.764	0.582	0.998
ATP5IF1	NDUFS7	9606.ENSP00000335203	9606.ENSP00000233627	0	0	0	0	0.338	0	0	0.166	0.424
ATP5IF1	CLPP	9606.ENSP00000335203	9606.ENSP00000245816	0	0	0	0	0.132	0.080	0	0.476	0.545
ATP5IF1	NDUFA2	9606.ENSP00000335203	9606.ENSP00000252102	0	0	0	0	0.461	0	0	0.204	0.553
ATP5IF1	EIF3G	9606.ENSP00000335203	9606.ENSP00000253108	0	0	0	0	0.124	0.246	0	0.198	0.424
ATP5IF1	IER3	9606.ENSP00000335203	9606.ENSP00000259874	0	0	0	0	0	0	0	0.591	0.591
ATP5IF1	PRPF6	9606.ENSP00000335203	9606.ENSP00000266079	0	0	0	0	0.049	0.619	0	0.080	0.637
ATP5IF1	NDUFB10	9606.ENSP00000335203	9606.ENSP00000268668	0	0	0	0	0.422	0	0	0.209	0.523
ATP5IF1	QARS1	9606.ENSP00000335203	9606.ENSP00000307567	0	0	0	0	0.108	0.105	0	0.401	0.481
ATP5IF1	PARK7	9606.ENSP00000335203	9606.ENSP00000340278	0.043	0	0	0	0.190	0.203	0	0.219	0.453
ATP5IF1	COX7C	9606.ENSP00000335203	9606.ENSP00000425759	0	0	0	0	0.425	0	0	0.091	0.455
ATP5IF1	SDHB	9606.ENSP00000335203	9606.ENSP00000364649	0	0	0	0	0.367	0	0	0.243	0.500
ATP5IF1	MTIF3	9606.ENSP00000335203	9606.ENSP00000370508	0	0	0	0	0.084	0.095	0	0.614	0.652
ATP5IF1	UQCRQ	9606.ENSP00000335203	9606.ENSP00000367939	0	0	0	0	0.663	0	0	0.107	0.686
ATP5IF1	ATP5MC2	9606.ENSP00000335203	9606.ENSP00000499883	0	0	0	0	0.148	0.634	0	0.133	0.706
ATP5MC2	UQCRC1	9606.ENSP00000499883	9606.ENSP00000203407	0	0	0	0	0.324	0	0	0.389	0.570
ATP5MC2	NDUFB7	9606.ENSP00000499883	9606.ENSP00000215565	0	0	0	0	0.326	0	0	0.354	0.546
ATP5MC2	NDUFS7	9606.ENSP00000499883	9606.ENSP00000233627	0.058	0	0	0	0.276	0	0	0.491	0.623
ATP5MC2	TRIR	9606.ENSP00000499883	9606.ENSP00000242784	0	0	0	0	0.324	0	0	0.175	0.419
ATP5MC2	EIF3K	9606.ENSP00000499883	9606.ENSP00000248342	0	0	0	0	0.401	0	0	0.051	0.407
ATP5MC2	NDUFA2	9606.ENSP00000499883	9606.ENSP00000252102	0	0	0	0	0.244	0	0	0.303	0.451
ATP5MC2	NDUFA10	9606.ENSP00000499883	9606.ENSP00000252711	0	0	0	0	0.244	0	0	0.316	0.461
ATP5MC2	HSPBP1	9606.ENSP00000499883	9606.ENSP00000255631	0.046	0	0	0	0.398	0	0	0.155	0.472
ATP5MC2	SIL1	9606.ENSP00000499883	9606.ENSP00000265195	0.046	0	0	0	0.396	0	0	0.155	0.471
ATP5MC2	NDUFB10	9606.ENSP00000499883	9606.ENSP00000268668	0	0	0	0	0.421	0	0	0.363	0.616
ATP5MC2	NDUFS6	9606.ENSP00000499883	9606.ENSP00000274137	0	0	0	0	0.269	0	0	0.295	0.463
ATP5MC2	OXA1L	9606.ENSP00000499883	9606.ENSP00000285848	0.086	0	0	0	0.174	0.419	0	0.413	0.708
ATP5MC2	MRPL16	9606.ENSP00000499883	9606.ENSP00000300151	0.046	0	0	0	0.406	0	0	0.304	0.571
ATP5MC2	MRPL4	9606.ENSP00000499883	9606.ENSP00000306902	0.053	0	0	0	0.403	0	0	0.156	0.481
ATP5MC2	NDUFS8	9606.ENSP00000499883	9606.ENSP00000315774	0.077	0	0	0	0.370	0	0	0.457	0.656
ATP5MC2	TUFM	9606.ENSP00000499883	9606.ENSP00000322439	0.054	0	0	0	0.614	0	0	0.248	0.701
ATP5MC2	MRPL12	9606.ENSP00000499883	9606.ENSP00000333837	0	0	0	0	0.352	0	0	0.240	0.487
ATP5MC2	MRPL20	9606.ENSP00000499883	9606.ENSP00000341082	0	0	0	0	0.169	0	0	0.326	0.417
ATP5MC2	MRPL21	9606.ENSP00000499883	9606.ENSP00000354580	0	0	0	0	0.436	0	0	0.169	0.511
ATP5MC2	SDHB	9606.ENSP00000499883	9606.ENSP00000364649	0	0	0	0	0.271	0	0	0.403	0.546
ATP5MC2	UQCRQ	9606.ENSP00000499883	9606.ENSP00000367939	0	0	0	0	0.502	0	0	0.427	0.702
ATP5MC2	ATP6V0E2	9606.ENSP00000499883	9606.ENSP00000411672	0	0	0	0	0.105	0.497	0.540	0.250	0.824
ATP5MC2	COX7C	9606.ENSP00000499883	9606.ENSP00000425759	0	0	0	0	0.463	0	0	0.296	0.606
ATP5MC2	KLHL35	9606.ENSP00000499883	9606.ENSP00000438526	0	0	0	0	0	0	0	0.449	0.449
ATP5MC2	RPL17	9606.ENSP00000499883	9606.ENSP00000463842	0.053	0	0	0	0.442	0	0	0.119	0.493
ATP5MC2	NDUFV1	9606.ENSP00000499883	9606.ENSP00000497587	0.042	0	0	0	0.247	0	0	0.349	0.489
ATP6V0E2	NPRL2	9606.ENSP00000411672	9606.ENSP00000232501	0	0	0	0	0.057	0	0.500	0.066	0.521
ATP6V0E2	SESN2	9606.ENSP00000411672	9606.ENSP00000253063	0	0	0	0	0	0	0.500	0	0.499
ATP6V0E2	CCDC115	9606.ENSP00000411672	9606.ENSP00000259229	0	0	0	0	0.067	0	0.720	0.064	0.734
ATP6V0E2	WDR24	9606.ENSP00000411672	9606.ENSP00000293883	0	0	0	0	0.067	0	0.500	0	0.513
ATP6V0E2	KPTN	9606.ENSP00000411672	9606.ENSP00000337850	0	0	0	0	0.042	0	0.500	0	0.500
ATP6V0E2	LAMTOR4	9606.ENSP00000411672	9606.ENSP00000343118	0	0	0	0	0.074	0	0.500	0	0.517
ATP6V0E2	LRRC61	9606.ENSP00000411672	9606.ENSP00000352642	0	0	0	0	0.055	0	0	0.429	0.437
ATP6V0E2	SEC13	9606.ENSP00000411672	9606.ENSP00000373312	0	0	0	0	0	0	0.500	0	0.499
ATP6V0E2	KRBA1	9606.ENSP00000411672	9606.ENSP00000418647	0	0	0	0	0.072	0	0	0.445	0.463
ATP6V0E2	NPRL3	9606.ENSP00000411672	9606.ENSP00000483814	0	0	0	0	0.043	0	0.500	0	0.501
ATP6V0E2	MLST8	9606.ENSP00000411672	9606.ENSP00000457870	0	0	0	0	0.074	0	0.500	0	0.517
ATRIP	ERCC1	9606.ENSP00000323099	9606.ENSP00000013807	0	0	0	0	0	0	0.400	0.417	0.635
ATRIP	CINP	9606.ENSP00000323099	9606.ENSP00000216756	0	0	0	0	0.048	0.361	0	0.777	0.852
ATRIP	PRPF19	9606.ENSP00000323099	9606.ENSP00000227524	0	0	0	0	0.080	0	0	0.407	0.431
ATRIP	TELO2	9606.ENSP00000323099	9606.ENSP00000262319	0	0	0	0	0.145	0.292	0	0.375	0.588
ATRIP	XRCC1	9606.ENSP00000323099	9606.ENSP00000262887	0	0	0	0	0.110	0	0	0.403	0.446
ATRIP	NEK8	9606.ENSP00000323099	9606.ENSP00000268766	0	0	0	0	0	0	0	0.546	0.546
ATRIP	MUS81	9606.ENSP00000323099	9606.ENSP00000307853	0	0	0	0	0.082	0	0	0.474	0.497
ATRIP	RAD9A	9606.ENSP00000323099	9606.ENSP00000311360	0	0	0	0	0.081	0	0.500	0.985	0.992
ATRIP	FAAP20	9606.ENSP00000323099	9606.ENSP00000383710	0	0	0	0	0.056	0	0.500	0.135	0.556
ATRIP	POLL	9606.ENSP00000323099	9606.ENSP00000359181	0	0	0	0	0.138	0	0	0.639	0.675
ATRIP	KAT5	9606.ENSP00000323099	9606.ENSP00000340330	0	0	0	0	0.073	0	0.500	0.356	0.675
ATRIP	RPA2	9606.ENSP00000323099	9606.ENSP00000363017	0	0	0	0	0.060	0.744	0.500	0.848	0.979
AURKAIP1	MRPS34	9606.ENSP00000342676	9606.ENSP00000177742	0	0	0	0	0.638	0.913	0.800	0.050	0.993
AURKAIP1	UQCRC1	9606.ENSP00000342676	9606.ENSP00000203407	0	0	0	0	0.396	0	0	0.092	0.428
AURKAIP1	NDUFB7	9606.ENSP00000342676	9606.ENSP00000215565	0	0	0	0	0.605	0	0	0.214	0.676
AURKAIP1	NME4	9606.ENSP00000342676	9606.ENSP00000219479	0	0	0	0	0.075	0.294	0	0.259	0.475
AURKAIP1	NDUFS7	9606.ENSP00000342676	9606.ENSP00000233627	0	0	0	0	0.614	0.073	0	0.185	0.683
AURKAIP1	PHPT1	9606.ENSP00000342676	9606.ENSP00000247665	0	0	0	0	0.438	0	0	0.159	0.507
AURKAIP1	MRPL34	9606.ENSP00000342676	9606.ENSP00000252602	0	0	0	0	0.203	0.815	0	0	0.846
AURKAIP1	HSPBP1	9606.ENSP00000342676	9606.ENSP00000255631	0	0	0	0	0.373	0.114	0	0	0.421
AURKAIP1	NDUFB10	9606.ENSP00000342676	9606.ENSP00000268668	0	0	0	0	0.484	0	0	0	0.484
AURKAIP1	NDUFS6	9606.ENSP00000342676	9606.ENSP00000274137	0	0	0	0	0.403	0.073	0	0	0.423
AURKAIP1	OXA1L	9606.ENSP00000342676	9606.ENSP00000285848	0	0	0	0	0.047	0.800	0	0	0.801
AURKAIP1	MRPL16	9606.ENSP00000342676	9606.ENSP00000300151	0	0	0	0	0.316	0.815	0	0.056	0.870
AURKAIP1	MRPL4	9606.ENSP00000342676	9606.ENSP00000306902	0	0	0	0	0.228	0.820	0	0	0.856
AURKAIP1	NUDC	9606.ENSP00000342676	9606.ENSP00000319664	0	0	0	0	0.334	0	0	0.184	0.433
AURKAIP1	TUFM	9606.ENSP00000342676	9606.ENSP00000322439	0	0	0	0	0.383	0.800	0.500	0.134	0.939
AURKAIP1	GADD45GIP1	9606.ENSP00000342676	9606.ENSP00000323065	0	0	0	0	0.416	0.829	0	0.372	0.932
AURKAIP1	POLR2L	9606.ENSP00000342676	9606.ENSP00000324124	0	0	0	0	0.419	0	0	0	0.419
AURKAIP1	COX14	9606.ENSP00000342676	9606.ENSP00000326052	0	0	0	0	0.324	0	0	0.398	0.575
AURKAIP1	MRPL54	9606.ENSP00000342676	9606.ENSP00000331849	0	0	0	0	0.287	0.818	0	0	0.865
AURKAIP1	MRPL12	9606.ENSP00000342676	9606.ENSP00000333837	0	0	0	0	0.281	0.820	0	0.060	0.868
AURKAIP1	MRPL43	9606.ENSP00000342676	9606.ENSP00000339844	0	0	0	0	0.393	0.820	0	0	0.886
AURKAIP1	MRPL20	9606.ENSP00000342676	9606.ENSP00000341082	0	0	0	0	0.286	0.815	0	0.065	0.865
AURKAIP1	SCAND1	9606.ENSP00000342676	9606.ENSP00000363103	0	0	0	0	0.097	0.112	0	0.321	0.407
AURKAIP1	MICOS13	9606.ENSP00000342676	9606.ENSP00000468723	0	0	0	0	0.425	0	0	0	0.425
AURKAIP1	OAZ1	9606.ENSP00000342676	9606.ENSP00000473381	0	0	0	0	0.180	0	0	0.352	0.446
AURKAIP1	HYAL2	9606.ENSP00000342676	9606.ENSP00000401853	0	0	0	0	0.063	0	0	0.437	0.449
AURKAIP1	MRM1	9606.ENSP00000342676	9606.ENSP00000481559	0	0	0	0	0.062	0	0	0.554	0.563
AURKAIP1	UQCRQ	9606.ENSP00000342676	9606.ENSP00000367939	0	0	0	0	0.593	0	0	0	0.593
AURKAIP1	CCDC124	9606.ENSP00000342676	9606.ENSP00000471455	0	0	0	0	0.322	0	0	0.432	0.599
AURKAIP1	NDUFV1	9606.ENSP00000342676	9606.ENSP00000497587	0	0	0	0	0.567	0.073	0	0.101	0.608
AURKAIP1	MTIF3	9606.ENSP00000342676	9606.ENSP00000370508	0	0	0	0	0.048	0.800	0.500	0.063	0.898
AURKAIP1	MRPL28	9606.ENSP00000342676	9606.ENSP00000497004	0	0	0	0	0.476	0.820	0	0	0.902
AURKAIP1	MRPL55	9606.ENSP00000342676	9606.ENSP00000403614	0	0	0	0	0.497	0.815	0	0	0.903
AURKAIP1	MRPL21	9606.ENSP00000342676	9606.ENSP00000354580	0	0	0	0	0.648	0.820	0	0	0.934
AURKAIP1	MRPL41	9606.ENSP00000342676	9606.ENSP00000360498	0	0	0	0	0.789	0.820	0	0.224	0.968
AURKAIP1	MRPS26	9606.ENSP00000342676	9606.ENSP00000369682	0	0	0	0	0.238	0.908	0.800	0.202	0.987
AURKC	PPP1R7	9606.ENSP00000302898	9606.ENSP00000234038	0	0	0	0	0	0.422	0	0.242	0.543
AURKC	USP19	9606.ENSP00000302898	9606.ENSP00000401197	0	0	0	0	0.044	0.421	0	0	0.422
AURKC	CNTD2	9606.ENSP00000302898	9606.ENSP00000396755	0	0	0	0	0.324	0.094	0	0.134	0.423
AURKC	FZR1	9606.ENSP00000302898	9606.ENSP00000378529	0	0	0	0	0.322	0.058	0	0.276	0.497
AXIN1	PPP2R5B	9606.ENSP00000262320	9606.ENSP00000164133	0	0	0	0	0.060	0	0.500	0.121	0.550
AXIN1	PIN1	9606.ENSP00000262320	9606.ENSP00000247970	0	0	0	0	0.049	0.292	0	0.186	0.404
AXIN1	CSNK1G2	9606.ENSP00000262320	9606.ENSP00000255641	0	0	0	0	0.214	0	0.400	0.439	0.712
AXIN1	LRP6	9606.ENSP00000262320	9606.ENSP00000261349	0	0	0	0	0	0.851	0.500	0.999	0.999
AXIN1	PSMD13	9606.ENSP00000262320	9606.ENSP00000396937	0	0	0	0	0	0	0.400	0	0.400
AXIN1	PSME1	9606.ENSP00000262320	9606.ENSP00000372155	0	0	0	0	0	0	0.400	0	0.400
AXIN1	TGFBR1	9606.ENSP00000262320	9606.ENSP00000447297	0	0	0	0	0.051	0.127	0	0.344	0.409
AXIN1	SETD1A	9606.ENSP00000262320	9606.ENSP00000262519	0	0	0	0	0.096	0	0	0.373	0.410
AXIN1	PRICKLE3	9606.ENSP00000262320	9606.ENSP00000470248	0	0	0	0	0.073	0.049	0	0.386	0.412
AXIN1	PKP3	9606.ENSP00000262320	9606.ENSP00000331678	0	0	0	0	0	0.051	0	0.421	0.427
AXIN1	TRIM11	9606.ENSP00000262320	9606.ENSP00000284551	0	0	0	0	0.145	0.300	0	0.137	0.439
AXIN1	CTBP1	9606.ENSP00000262320	9606.ENSP00000290921	0	0	0	0	0.103	0	0	0.408	0.446
AXIN1	PIAS4	9606.ENSP00000262320	9606.ENSP00000262971	0	0	0	0	0.185	0.090	0	0.314	0.446
AXIN1	TNKS1BP1	9606.ENSP00000262320	9606.ENSP00000437271	0	0	0	0	0.067	0	0	0.449	0.463
AXIN1	E4F1	9606.ENSP00000262320	9606.ENSP00000301727	0	0	0	0	0.160	0.045	0	0.394	0.471
AXIN1	PRKCZ	9606.ENSP00000262320	9606.ENSP00000367830	0	0	0	0	0.058	0.127	0	0.428	0.489
AXIN1	FADD	9606.ENSP00000262320	9606.ENSP00000301838	0	0	0	0	0.095	0.127	0	0.435	0.515
AXIN1	MARK4	9606.ENSP00000262320	9606.ENSP00000262891	0	0	0	0	0.084	0.051	0	0.509	0.536
AXIN1	PORCN	9606.ENSP00000262320	9606.ENSP00000322304	0	0	0	0	0.049	0	0	0.550	0.553
AXIN1	KAT5	9606.ENSP00000262320	9606.ENSP00000340330	0	0	0	0	0.067	0.292	0	0.469	0.618
AXIN1	MAPK3	9606.ENSP00000262320	9606.ENSP00000263025	0	0	0	0	0.155	0.363	0	0.380	0.637
AXIN1	WNT4	9606.ENSP00000262320	9606.ENSP00000290167	0	0	0	0	0.053	0.092	0	0.615	0.640
AXIN1	SMURF1	9606.ENSP00000262320	9606.ENSP00000354621	0	0	0	0	0.087	0.510	0	0.355	0.686
AXIN1	PPP2R1A	9606.ENSP00000262320	9606.ENSP00000324804	0	0	0	0	0.057	0.335	0.500	0.220	0.723
AXIN1	FZD5	9606.ENSP00000262320	9606.ENSP00000354607	0	0	0	0	0.053	0	0.500	0.551	0.768
AXIN1	CTNNBIP1	9606.ENSP00000262320	9606.ENSP00000366474	0	0	0	0	0.060	0	0.720	0.384	0.823
AXIN1	SMURF2	9606.ENSP00000262320	9606.ENSP00000262435	0	0	0	0	0.085	0.292	0.700	0.411	0.870
AXIN1	FRAT1	9606.ENSP00000262320	9606.ENSP00000360060	0	0	0	0	0.072	0.292	0.400	0.984	0.992
AXIN1	STK11	9606.ENSP00000262320	9606.ENSP00000324856	0	0	0	0	0.307	0.079	0	0.990	0.993
AXIN1	DVL1	9606.ENSP00000262320	9606.ENSP00000368166	0	0	0	0	0.192	0.699	0.900	0.999	0.999
AZU1	LRPAP1	9606.ENSP00000233997	9606.ENSP00000497444	0	0	0	0	0	0	0	0.489	0.489
AZU1	PRTN3	9606.ENSP00000233997	9606.ENSP00000234347	0	0	0.091	0.895	0.999	0	0	0.652	0.999
AZU1	ELANE	9606.ENSP00000233997	9606.ENSP00000466090	0	0	0.091	0.897	0.999	0	0	0.699	0.999
B3GALT4	B4GALT7	9606.ENSP00000390784	9606.ENSP00000029410	0	0	0	0	0.059	0	0	0.421	0.432
B3GALT4	B4GALT5	9606.ENSP00000390784	9606.ENSP00000360776	0	0	0	0	0.059	0	0	0.660	0.666
B3GALT4	WDR46	9606.ENSP00000390784	9606.ENSP00000363746	0	0	0	0	0	0	0	0.829	0.829
B3GALT6	B4GALT7	9606.ENSP00000368496	9606.ENSP00000029410	0	0	0	0	0.110	0.088	0.900	0.879	0.988
B3GALT6	GPC1	9606.ENSP00000368496	9606.ENSP00000264039	0	0	0	0	0.067	0	0.400	0.293	0.569
B3GALT6	B3GAT3	9606.ENSP00000368496	9606.ENSP00000265471	0	0	0	0	0.098	0	0.900	0.816	0.981
B3GALT6	SYNE4	9606.ENSP00000368496	9606.ENSP00000316130	0	0	0	0	0	0.436	0	0	0.436
B3GALT6	SLC39A13	9606.ENSP00000368496	9606.ENSP00000354689	0	0	0	0	0.074	0	0	0.599	0.612
B3GALT6	EXT2	9606.ENSP00000368496	9606.ENSP00000379032	0	0	0	0	0.049	0	0	0.585	0.588
B3GALT6	UBE2J2	9606.ENSP00000368496	9606.ENSP00000383719	0	0.705	0	0	0.092	0	0	0.125	0.745
B3GAT3	B4GALT7	9606.ENSP00000265471	9606.ENSP00000029410	0	0	0	0	0.166	0	0	0.864	0.882
B3GAT3	HS6ST1	9606.ENSP00000265471	9606.ENSP00000259241	0	0	0	0	0	0	0	0.592	0.592
B3GAT3	GPC1	9606.ENSP00000265471	9606.ENSP00000264039	0	0	0	0	0.049	0	0.400	0.310	0.572
B3GAT3	POMGNT1	9606.ENSP00000265471	9606.ENSP00000361060	0	0	0	0	0.220	0	0	0.272	0.408
B3GAT3	WDR13	9606.ENSP00000265471	9606.ENSP00000365919	0	0	0	0	0.077	0.462	0	0	0.482
B3GAT3	SLC35B3	9606.ENSP00000265471	9606.ENSP00000368981	0	0	0	0	0.085	0	0	0.560	0.580
B3GAT3	EXT2	9606.ENSP00000265471	9606.ENSP00000379032	0	0	0	0	0.049	0	0	0.656	0.659
B4GALNT4	NDUFV1	9606.ENSP00000328277	9606.ENSP00000497587	0	0	0	0	0.564	0	0	0.057	0.571
B4GALT7	COPE	9606.ENSP00000029410	9606.ENSP00000469035	0	0	0	0	0.319	0	0	0.173	0.414
B4GALT7	DDOST	9606.ENSP00000029410	9606.ENSP00000399457	0	0	0	0	0.147	0	0	0.346	0.418
B4GALT7	SDF4	9606.ENSP00000029410	9606.ENSP00000499387	0	0	0	0	0.438	0	0	0	0.438
B4GALT7	ILVBL	9606.ENSP00000029410	9606.ENSP00000263383	0	0	0	0	0.439	0	0	0	0.439
B4GALT7	ZFYVE19	9606.ENSP00000029410	9606.ENSP00000347498	0	0	0	0	0.459	0	0	0	0.459
B4GALT7	HS6ST1	9606.ENSP00000029410	9606.ENSP00000259241	0	0	0	0	0.060	0	0	0.455	0.465
B4GALT7	TMEM115	9606.ENSP00000029410	9606.ENSP00000266025	0	0	0	0	0.478	0	0	0	0.478
B4GALT7	TMED9	9606.ENSP00000029410	9606.ENSP00000330945	0	0.129	0	0	0.174	0	0	0.401	0.532
B4GALT7	GPC1	9606.ENSP00000029410	9606.ENSP00000264039	0	0	0	0	0.062	0	0.400	0.316	0.581
B4GALT7	EXT2	9606.ENSP00000029410	9606.ENSP00000379032	0	0	0	0	0.082	0	0	0.668	0.682
B4GALT7	SLC39A13	9606.ENSP00000029410	9606.ENSP00000354689	0	0	0	0	0.218	0	0	0.641	0.707
B4GAT1	GMPPB	9606.ENSP00000309096	9606.ENSP00000309092	0	0	0	0	0	0	0	0.579	0.579
B4GAT1	HYAL2	9606.ENSP00000309096	9606.ENSP00000401853	0	0	0	0	0.060	0.088	0	0.404	0.444
B4GAT1	POMGNT1	9606.ENSP00000309096	9606.ENSP00000361060	0	0	0	0	0.082	0.096	0	0.699	0.729
B4GAT1	FKRP	9606.ENSP00000309096	9606.ENSP00000326570	0	0	0	0	0.049	0.191	0	0.763	0.802
B9D1	IFT43	9606.ENSP00000261499	9606.ENSP00000238628	0	0	0	0	0.197	0	0	0.363	0.466
B9D1	B9D2	9606.ENSP00000261499	9606.ENSP00000243578	0	0	0.084	0.761	0.079	0.882	0.800	0.959	0.999
B9D1	MAPK7	9606.ENSP00000261499	9606.ENSP00000311005	0	0	0	0	0.047	0	0	0.479	0.483
B9D1	KIF7	9606.ENSP00000261499	9606.ENSP00000377934	0	0	0	0	0.049	0	0	0.482	0.486
B9D1	BBS5	9606.ENSP00000261499	9606.ENSP00000295240	0	0	0	0	0.049	0	0	0.483	0.488
B9D1	NEK8	9606.ENSP00000261499	9606.ENSP00000268766	0	0	0	0	0	0	0	0.505	0.505
B9D1	TMEM80	9606.ENSP00000261499	9606.ENSP00000380646	0	0	0	0	0	0	0	0.718	0.718
B9D2	CCDC97	9606.ENSP00000243578	9606.ENSP00000269967	0	0	0	0	0.073	0	0	0.396	0.417
B9D2	BBS5	9606.ENSP00000243578	9606.ENSP00000295240	0	0	0	0	0	0	0	0.440	0.440
B9D2	KIF7	9606.ENSP00000243578	9606.ENSP00000377934	0	0	0	0	0.047	0	0	0.446	0.449
B9D2	EML4	9606.ENSP00000243578	9606.ENSP00000320663	0	0	0	0	0	0	0.500	0.050	0.504
B9D2	TMEM91	9606.ENSP00000243578	9606.ENSP00000375859	0	0	0	0	0.097	0	0	0.523	0.551
B9D2	NEK8	9606.ENSP00000243578	9606.ENSP00000268766	0	0	0	0	0	0	0	0.557	0.557
B9D2	TMEM80	9606.ENSP00000243578	9606.ENSP00000380646	0	0	0	0	0.049	0	0	0.650	0.653
B9D2	NUDC	9606.ENSP00000243578	9606.ENSP00000319664	0	0	0	0	0.083	0	0.800	0	0.808
BABAM1	MRPS34	9606.ENSP00000352408	9606.ENSP00000177742	0	0	0	0	0.192	0	0	0.408	0.502
BABAM1	FIS1	9606.ENSP00000352408	9606.ENSP00000223136	0	0	0	0	0.516	0	0	0	0.516
BABAM1	PIH1D1	9606.ENSP00000352408	9606.ENSP00000262265	0	0	0	0	0.478	0	0	0	0.478
BABAM1	UBXN6	9606.ENSP00000352408	9606.ENSP00000301281	0	0	0	0	0.444	0	0	0	0.444
BABAM1	RFXANK	9606.ENSP00000352408	9606.ENSP00000305071	0	0	0	0	0.422	0	0	0	0.422
BABAM1	KAT5	9606.ENSP00000352408	9606.ENSP00000340330	0	0	0	0	0.049	0	0.500	0.103	0.536
BABAM1	UBE2I	9606.ENSP00000352408	9606.ENSP00000348056	0	0	0	0	0.063	0	0.500	0.069	0.525
BABAM1	DNASE1	9606.ENSP00000352408	9606.ENSP00000385905	0	0	0	0	0	0	0	0.423	0.422
BABAM1	HAGH	9606.ENSP00000352408	9606.ENSP00000380514	0	0	0	0	0.434	0	0	0	0.434
BABAM1	ELOF1	9606.ENSP00000352408	9606.ENSP00000465765	0	0	0	0	0.468	0	0	0.130	0.518
BABAM1	BAP1	9606.ENSP00000352408	9606.ENSP00000417132	0	0	0	0	0.083	0	0.500	0.126	0.564
BAD	MAPK3	9606.ENSP00000378040	9606.ENSP00000263025	0	0	0	0	0.101	0	0.900	0.305	0.932
BAD	BAX	9606.ENSP00000378040	9606.ENSP00000293288	0	0	0	0	0.081	0.578	0	0.676	0.863
BAD	BOK	9606.ENSP00000378040	9606.ENSP00000314132	0	0	0	0	0.084	0.303	0	0.475	0.636
BAD	ULK1	9606.ENSP00000378040	9606.ENSP00000324560	0	0	0	0	0.044	0.292	0	0.203	0.414
BAD	CASP9	9606.ENSP00000378040	9606.ENSP00000330237	0	0	0	0	0.062	0	0	0.567	0.577
BAD	BCL2L1	9606.ENSP00000378040	9606.ENSP00000365230	0	0	0	0	0.102	0.999	0.900	0.964	0.999
BAD	BBC3	9606.ENSP00000378040	9606.ENSP00000404503	0	0	0	0	0.049	0	0	0.540	0.543
BAD	PPP3CA	9606.ENSP00000378040	9606.ENSP00000378323	0	0	0	0	0	0	0.900	0	0.900
BAG1	STUB1	9606.ENSP00000489189	9606.ENSP00000219548	0	0	0	0	0.053	0.836	0	0.785	0.963
BAG1	SGTA	9606.ENSP00000489189	9606.ENSP00000221566	0	0	0	0	0.042	0	0	0.496	0.497
BAG1	HSPBP1	9606.ENSP00000489189	9606.ENSP00000255631	0	0	0	0	0.050	0	0.900	0.740	0.973
BAG1	GAK	9606.ENSP00000489189	9606.ENSP00000314499	0	0	0	0	0.060	0.125	0	0.342	0.411
BAG1	DNAJB2	9606.ENSP00000489189	9606.ENSP00000338019	0	0	0	0	0.055	0	0	0.611	0.617
BAG1	PARK7	9606.ENSP00000489189	9606.ENSP00000340278	0	0	0	0	0.095	0.318	0	0.180	0.450
BAG1	HSPA1A	9606.ENSP00000489189	9606.ENSP00000364802	0	0	0	0	0	0.465	0.400	0.388	0.786
BAG1	BCL2L1	9606.ENSP00000489189	9606.ENSP00000365230	0	0	0	0	0.060	0	0	0.667	0.673
BAG1	PSMD13	9606.ENSP00000489189	9606.ENSP00000396937	0	0	0	0	0.044	0.421	0	0.078	0.445
BAG1	CCS	9606.ENSP00000489189	9606.ENSP00000436318	0	0	0	0	0.049	0	0	0.425	0.429
BAG1	GET3	9606.ENSP00000489189	9606.ENSP00000466379	0	0	0	0	0.072	0	0	0.511	0.526
BAHD1	HDAC5	9606.ENSP00000396976	9606.ENSP00000225983	0	0	0	0	0.055	0.091	0	0.684	0.704
BAHD1	PRPF19	9606.ENSP00000396976	9606.ENSP00000227524	0	0	0	0	0.338	0	0	0.223	0.463
BAHD1	TRIM28	9606.ENSP00000396976	9606.ENSP00000253024	0	0	0	0	0.084	0.292	0	0.473	0.628
BAHD1	PTPN23	9606.ENSP00000396976	9606.ENSP00000265562	0	0	0	0	0.430	0	0	0	0.430
BAHD1	PPP1R35	9606.ENSP00000396976	9606.ENSP00000292330	0	0	0	0	0.067	0	0	0.493	0.507
BAHD1	ZNF526	9606.ENSP00000396976	9606.ENSP00000301215	0	0	0	0	0.095	0.078	0	0.345	0.405
BAHD1	RPUSD2	9606.ENSP00000396976	9606.ENSP00000323288	0	0	0	0	0.063	0	0	0.404	0.417
BAHD1	ZNF768	9606.ENSP00000396976	9606.ENSP00000369777	0	0	0	0	0.188	0	0	0.316	0.421
BAHD1	ZNF282	9606.ENSP00000396976	9606.ENSP00000477841	0	0	0	0	0.810	0	0	0	0.810
BAP1	GNA11	9606.ENSP00000417132	9606.ENSP00000078429	0	0	0	0	0.088	0	0	0.792	0.802
BAP1	PIAS4	9606.ENSP00000417132	9606.ENSP00000262971	0	0	0	0	0.049	0	0.500	0.079	0.523
BAP1	CBX4	9606.ENSP00000417132	9606.ENSP00000269397	0	0	0	0	0.056	0	0.900	0.164	0.914
BAP1	UBXN1	9606.ENSP00000417132	9606.ENSP00000294119	0	0	0	0	0.049	0	0.500	0.113	0.541
BAP1	KAT5	9606.ENSP00000417132	9606.ENSP00000340330	0	0	0	0	0.101	0	0.500	0	0.531
BAP1	MCRS1	9606.ENSP00000417132	9606.ENSP00000349640	0	0	0	0	0.131	0.510	0	0.165	0.613
BAP1	RING1	9606.ENSP00000417132	9606.ENSP00000363787	0	0	0	0	0.053	0	0.900	0.184	0.915
BAP1	KEAP1	9606.ENSP00000417132	9606.ENSP00000377245	0	0	0	0	0.053	0.292	0	0.200	0.416
BAP1	JOSD2	9606.ENSP00000417132	9606.ENSP00000468956	0	0	0	0	0.042	0	0	0.442	0.443
BAP1	RUVBL2	9606.ENSP00000417132	9606.ENSP00000473172	0	0	0	0	0.155	0.340	0	0.085	0.446
BAP1	MTAP	9606.ENSP00000417132	9606.ENSP00000494373	0	0	0	0	0	0.045	0	0.495	0.498
BAP1	COPE	9606.ENSP00000417132	9606.ENSP00000469035	0	0	0	0	0.049	0.510	0	0	0.514
BATF	DBP	9606.ENSP00000286639	9606.ENSP00000222122	0	0	0	0	0.083	0.346	0	0.091	0.407
BATF	RELA	9606.ENSP00000286639	9606.ENSP00000384273	0	0	0	0	0.061	0.094	0	0.376	0.423
BATF	MAFK	9606.ENSP00000286639	9606.ENSP00000344903	0	0	0	0	0	0.203	0	0.326	0.440
BATF	CREB3	9606.ENSP00000286639	9606.ENSP00000342136	0	0	0	0	0	0	0	0.495	0.495
BATF	TNFRSF18	9606.ENSP00000286639	9606.ENSP00000328207	0	0	0	0	0.161	0	0	0.424	0.496
BATF	NRL	9606.ENSP00000286639	9606.ENSP00000454062	0	0	0	0	0	0.203	0	0.397	0.499
BATF	CEBPD	9606.ENSP00000286639	9606.ENSP00000386165	0	0	0	0	0.079	0.265	0.400	0.164	0.616
BATF	HIF1A	9606.ENSP00000286639	9606.ENSP00000437955	0	0	0	0	0.055	0.070	0.400	0.606	0.764
BAX	PYCARD	9606.ENSP00000293288	9606.ENSP00000247470	0	0	0	0	0.074	0.295	0	0.374	0.556
BAX	MAPK3	9606.ENSP00000293288	9606.ENSP00000263025	0	0	0	0	0.212	0	0	0.409	0.515
BAX	SLC25A4	9606.ENSP00000293288	9606.ENSP00000281456	0	0	0	0	0.054	0.313	0.720	0.118	0.818
BAX	KEAP1	9606.ENSP00000293288	9606.ENSP00000377245	0	0	0	0	0.092	0	0	0.370	0.403
BAX	PARK7	9606.ENSP00000293288	9606.ENSP00000340278	0	0	0	0	0.072	0.292	0	0.182	0.415
BAX	HIF1A	9606.ENSP00000293288	9606.ENSP00000437955	0	0	0	0	0	0	0	0.447	0.447
BAX	ENDOG	9606.ENSP00000293288	9606.ENSP00000361725	0	0	0	0	0.054	0	0	0.473	0.481
BAX	FADD	9606.ENSP00000293288	9606.ENSP00000301838	0	0	0	0	0.074	0	0	0.485	0.503
BAX	DMPK	9606.ENSP00000293288	9606.ENSP00000345997	0	0	0	0	0.051	0	0	0.502	0.507
BAX	TP73	9606.ENSP00000293288	9606.ENSP00000367545	0	0	0	0	0.054	0.068	0.500	0.123	0.561
BAX	SH3GLB1	9606.ENSP00000293288	9606.ENSP00000479919	0	0	0	0	0.042	0.622	0	0.108	0.649
BAX	CASP9	9606.ENSP00000293288	9606.ENSP00000330237	0	0	0	0	0.108	0.349	0	0.773	0.856
BAX	IRF3	9606.ENSP00000293288	9606.ENSP00000471896	0	0	0	0	0.097	0.292	0	0.827	0.880
BAX	CAPN1	9606.ENSP00000293288	9606.ENSP00000431984	0	0	0	0	0.063	0	0.900	0.177	0.916
BAX	BBC3	9606.ENSP00000293288	9606.ENSP00000404503	0	0	0	0	0.240	0.488	0.540	0.763	0.951
BAX	BCL2L1	9606.ENSP00000293288	9606.ENSP00000365230	0	0	0	0.639	0.082	0.999	0.900	0.882	0.999
BBC3	SESN2	9606.ENSP00000404503	9606.ENSP00000253063	0	0	0	0	0.083	0	0	0.427	0.452
BBC3	DDB2	9606.ENSP00000404503	9606.ENSP00000256996	0	0	0	0	0.058	0	0	0.487	0.496
BBC3	E4F1	9606.ENSP00000404503	9606.ENSP00000301727	0	0	0	0	0.081	0.049	0	0.381	0.411
BBC3	BOK	9606.ENSP00000404503	9606.ENSP00000314132	0	0	0	0	0.049	0.307	0	0.479	0.626
BBC3	CASP9	9606.ENSP00000404503	9606.ENSP00000330237	0	0	0	0	0.085	0	0	0.575	0.594
BBC3	PHLDA3	9606.ENSP00000404503	9606.ENSP00000356280	0	0	0	0	0.056	0	0	0.441	0.449
BBC3	BCL2L1	9606.ENSP00000404503	9606.ENSP00000365230	0	0	0	0	0.062	0.911	0.900	0.988	0.999
BBC3	TP73	9606.ENSP00000404503	9606.ENSP00000367545	0	0	0	0	0	0.067	0.500	0.495	0.743
BBC3	SQSTM1	9606.ENSP00000404503	9606.ENSP00000374455	0	0	0	0	0.049	0.292	0	0.245	0.447
BBC3	ERO1A	9606.ENSP00000404503	9606.ENSP00000379042	0	0	0	0	0	0	0	0.509	0.509
BBC3	GET3	9606.ENSP00000404503	9606.ENSP00000466379	0	0	0	0	0.047	0	0	0.425	0.428
BBC3	DAPK3	9606.ENSP00000404503	9606.ENSP00000442973	0	0	0	0	0.097	0	0	0.421	0.454
BBS5	NME3	9606.ENSP00000295240	9606.ENSP00000219302	0	0	0	0	0	0.783	0	0.135	0.804
BBS5	PAF1	9606.ENSP00000295240	9606.ENSP00000221265	0	0.461	0	0	0	0	0	0	0.461
BBS5	IFT43	9606.ENSP00000295240	9606.ENSP00000238628	0	0	0	0	0.047	0	0	0.531	0.534
BBS5	RFX1	9606.ENSP00000295240	9606.ENSP00000254325	0	0	0	0	0	0	0	0.570	0.570
BBS5	PRPF31	9606.ENSP00000295240	9606.ENSP00000324122	0	0	0	0	0	0	0	0.435	0.435
BCAM	NAT14	9606.ENSP00000270233	9606.ENSP00000205194	0	0	0.422	0	0.055	0	0	0	0.430
BCAM	CD151	9606.ENSP00000270233	9606.ENSP00000324101	0	0	0	0	0.072	0	0	0.468	0.485
BCAM	UBE2I	9606.ENSP00000270233	9606.ENSP00000348056	0	0	0	0	0.055	0.292	0	0.379	0.548
BCAR1	PPP5C	9606.ENSP00000391669	9606.ENSP00000012443	0	0	0	0	0.049	0	0	0.468	0.472
BCAR1	TRIP6	9606.ENSP00000391669	9606.ENSP00000200457	0	0	0	0	0.084	0.510	0	0.806	0.905
BCAR1	PARD6A	9606.ENSP00000391669	9606.ENSP00000219255	0	0	0	0	0	0	0	0.548	0.548
BCAR1	SH2D3A	9606.ENSP00000391669	9606.ENSP00000245908	0	0	0	0	0.044	0.450	0	0.636	0.792
BCAR1	DOCK7	9606.ENSP00000391669	9606.ENSP00000251157	0	0	0	0	0.042	0	0	0.500	0.501
BCAR1	MAPK3	9606.ENSP00000391669	9606.ENSP00000263025	0	0	0	0	0.069	0.116	0	0.457	0.515
BCAR1	INPPL1	9606.ENSP00000391669	9606.ENSP00000298229	0	0	0	0	0.059	0.302	0	0.846	0.890
BCAR1	LIMS1	9606.ENSP00000391669	9606.ENSP00000337598	0	0	0	0	0	0.072	0	0.478	0.495
BCAR1	DOK7	9606.ENSP00000391669	9606.ENSP00000344432	0	0	0	0	0.059	0.307	0	0.404	0.577
BCAR1	CIB1	9606.ENSP00000391669	9606.ENSP00000479860	0	0	0	0	0.068	0.126	0	0.468	0.529
BCAT1	ILVBL	9606.ENSP00000443459	9606.ENSP00000263383	0.111	0	0	0	0.302	0.244	0.382	0.281	0.753
BCAT1	NAGS	9606.ENSP00000443459	9606.ENSP00000293404	0.057	0	0	0	0.103	0	0	0.348	0.401
BCAT1	GRHPR	9606.ENSP00000443459	9606.ENSP00000313432	0	0	0	0	0.047	0.099	0.792	0.349	0.868
BCAT1	BCAT2	9606.ENSP00000443459	9606.ENSP00000322991	0	0	0.062	0.956	0.049	0	0.900	0.083	0.907
BCAT1	THNSL2	9606.ENSP00000443459	9606.ENSP00000327323	0.111	0	0	0	0.141	0.077	0	0.281	0.425
BCAT1	SDSL	9606.ENSP00000443459	9606.ENSP00000341117	0.095	0	0	0	0.295	0	0.800	0.375	0.909
BCAT1	MRPL21	9606.ENSP00000443459	9606.ENSP00000354580	0.088	0	0	0	0.087	0	0	0.339	0.402
BCAT1	HMGCL	9606.ENSP00000443459	9606.ENSP00000363614	0.111	0	0	0	0.675	0.077	0	0.403	0.820
BCAT1	SDHB	9606.ENSP00000443459	9606.ENSP00000364649	0	0	0	0	0.095	0	0	0.380	0.415
BCAT1	BCKDK	9606.ENSP00000443459	9606.ENSP00000378405	0.042	0	0	0	0.067	0	0	0.582	0.594
BCAT1	IDH3B	9606.ENSP00000443459	9606.ENSP00000482773	0.102	0	0	0	0.109	0	0.122	0.274	0.422
BCAT1	PC	9606.ENSP00000443459	9606.ENSP00000498994	0	0	0	0	0.083	0	0	0.413	0.439
BCAT2	NDUFB7	9606.ENSP00000322991	9606.ENSP00000215565	0	0	0	0	0.409	0	0	0.041	0.408
BCAT2	ILVBL	9606.ENSP00000322991	9606.ENSP00000263383	0.111	0	0	0	0.406	0.244	0.382	0.281	0.790
BCAT2	NAGS	9606.ENSP00000322991	9606.ENSP00000293404	0.057	0	0	0	0.103	0	0	0.407	0.455
BCAT2	GRHPR	9606.ENSP00000322991	9606.ENSP00000313432	0	0	0	0	0.075	0.099	0.792	0.361	0.874
BCAT2	NDUFS8	9606.ENSP00000322991	9606.ENSP00000315774	0.113	0	0	0	0.250	0	0	0.295	0.491
BCAT2	COASY	9606.ENSP00000322991	9606.ENSP00000464814	0.109	0	0	0	0.149	0	0	0.276	0.403
BCAT2	MRPL21	9606.ENSP00000322991	9606.ENSP00000354580	0.088	0	0	0	0.099	0	0	0.339	0.409
BCAT2	THNSL2	9606.ENSP00000322991	9606.ENSP00000327323	0.111	0	0	0	0.141	0.072	0	0.281	0.422
BCAT2	PC	9606.ENSP00000322991	9606.ENSP00000498994	0	0	0	0	0.090	0	0	0.397	0.428
BCAT2	ECHS1	9606.ENSP00000322991	9606.ENSP00000357535	0	0	0	0	0.131	0	0	0.369	0.429
BCAT2	IDH3B	9606.ENSP00000322991	9606.ENSP00000482773	0.102	0	0	0	0.179	0	0.122	0.366	0.535
BCAT2	EEF2KMT	9606.ENSP00000322991	9606.ENSP00000398502	0	0	0	0	0.107	0.565	0	0	0.594
BCAT2	SDHB	9606.ENSP00000322991	9606.ENSP00000364649	0	0	0	0	0.419	0	0	0.403	0.638
BCAT2	BCKDK	9606.ENSP00000322991	9606.ENSP00000378405	0.042	0	0	0	0.125	0	0	0.728	0.752
BCAT2	HMGCL	9606.ENSP00000322991	9606.ENSP00000363614	0.111	0	0	0	0.684	0.077	0	0.467	0.843
BCAT2	SDSL	9606.ENSP00000322991	9606.ENSP00000341117	0.095	0	0	0	0.318	0	0.800	0.273	0.898
BCKDK	QTRT1	9606.ENSP00000378405	9606.ENSP00000250237	0.057	0	0	0	0.059	0	0	0.424	0.445
BCKDK	HTRA2	9606.ENSP00000378405	9606.ENSP00000258080	0.057	0	0	0	0.351	0	0	0.155	0.437
BCKDK	MAP2K2	9606.ENSP00000378405	9606.ENSP00000262948	0	0	0	0	0.099	0.105	0	0.450	0.518
BCKDK	NUDT22	9606.ENSP00000378405	9606.ENSP00000279206	0	0	0	0	0.147	0	0	0.462	0.521
BCKDK	TYSND1	9606.ENSP00000378405	9606.ENSP00000287078	0.057	0	0	0	0.258	0	0	0.250	0.430
BCKDK	ECI1	9606.ENSP00000378405	9606.ENSP00000301729	0	0	0	0	0.146	0.296	0	0.092	0.406
BCKDK	GRHPR	9606.ENSP00000378405	9606.ENSP00000313432	0.057	0	0	0	0.127	0	0.167	0.253	0.420
BCKDK	WDTC1	9606.ENSP00000378405	9606.ENSP00000317971	0	0	0	0	0.049	0.405	0	0	0.410
BCKDK	ECHS1	9606.ENSP00000378405	9606.ENSP00000357535	0	0	0	0	0.162	0.296	0	0.234	0.509
BCKDK	NADK	9606.ENSP00000378405	9606.ENSP00000367890	0	0	0	0	0.074	0	0.425	0.051	0.450
BCKDK	GCDH	9606.ENSP00000378405	9606.ENSP00000466845	0	0	0	0	0.118	0	0	0.472	0.515
BCKDK	IDH3B	9606.ENSP00000378405	9606.ENSP00000482773	0	0	0	0	0.097	0	0.540	0.134	0.609
BCL2L1	SGTA	9606.ENSP00000365230	9606.ENSP00000221566	0	0	0	0	0.080	0	0	0.394	0.419
BCL2L1	CDC37	9606.ENSP00000365230	9606.ENSP00000222005	0	0	0	0	0.062	0	0	0.395	0.408
BCL2L1	FIS1	9606.ENSP00000365230	9606.ENSP00000223136	0	0	0	0	0.127	0	0	0.729	0.753
BCL2L1	UBE2M	9606.ENSP00000365230	9606.ENSP00000253023	0	0	0	0	0.083	0	0	0.430	0.454
BCL2L1	HTRA2	9606.ENSP00000365230	9606.ENSP00000258080	0	0	0	0	0.110	0	0	0.579	0.609
BCL2L1	IER3	9606.ENSP00000365230	9606.ENSP00000259874	0	0	0	0	0.060	0.292	0	0.246	0.454
BCL2L1	ELOB	9606.ENSP00000365230	9606.ENSP00000262306	0	0	0	0	0.062	0.800	0	0.472	0.892
BCL2L1	MAPK3	9606.ENSP00000365230	9606.ENSP00000263025	0	0	0	0	0.114	0	0	0.676	0.701
BCL2L1	CALM3	9606.ENSP00000365230	9606.ENSP00000291295	0	0	0	0	0.062	0	0	0.417	0.429
BCL2L1	FADD	9606.ENSP00000365230	9606.ENSP00000301838	0	0	0	0	0.062	0	0	0.733	0.739
BCL2L1	RPS6KB2	9606.ENSP00000365230	9606.ENSP00000308413	0	0	0	0	0.074	0	0	0.386	0.407
BCL2L1	CTSF	9606.ENSP00000365230	9606.ENSP00000310832	0	0	0	0	0	0	0.900	0.098	0.905
BCL2L1	RAD9A	9606.ENSP00000365230	9606.ENSP00000311360	0	0	0	0	0.062	0.523	0	0.494	0.754
BCL2L1	BOK	9606.ENSP00000365230	9606.ENSP00000314132	0	0	0	0.645	0.067	0	0	0.563	0.575
BCL2L1	ULK1	9606.ENSP00000365230	9606.ENSP00000324560	0	0	0	0	0.060	0	0	0.428	0.440
BCL2L1	STK11	9606.ENSP00000365230	9606.ENSP00000324856	0	0	0	0	0.083	0	0	0.374	0.402
BCL2L1	PPP1CA	9606.ENSP00000365230	9606.ENSP00000326031	0	0	0	0	0.067	0.339	0	0.479	0.650
BCL2L1	SIVA1	9606.ENSP00000365230	9606.ENSP00000329213	0	0	0	0	0	0.516	0.900	0.820	0.990
BCL2L1	CASP9	9606.ENSP00000365230	9606.ENSP00000330237	0	0	0	0	0.082	0.822	0	0.959	0.992
BCL2L1	PARK7	9606.ENSP00000365230	9606.ENSP00000340278	0	0	0	0	0.056	0.295	0.900	0.610	0.970
BCL2L1	ENDOG	9606.ENSP00000365230	9606.ENSP00000361725	0	0	0	0	0.059	0	0	0.641	0.648
BCL2L1	SDHB	9606.ENSP00000365230	9606.ENSP00000364649	0	0	0	0	0.108	0	0	0.429	0.468
BCL2L1	HRAS	9606.ENSP00000365230	9606.ENSP00000407586	0	0	0	0	0.067	0	0	0.405	0.421
BCL2L1	DAPK3	9606.ENSP00000365230	9606.ENSP00000442973	0	0	0	0	0.074	0	0	0.400	0.421
BCL2L1	TYK2	9606.ENSP00000365230	9606.ENSP00000431885	0	0	0	0	0.060	0.115	0	0.390	0.448
BCL2L1	SQSTM1	9606.ENSP00000365230	9606.ENSP00000374455	0	0	0	0	0.061	0	0	0.475	0.485
BCL2L1	MLST8	9606.ENSP00000365230	9606.ENSP00000457870	0	0	0	0	0.060	0	0	0.513	0.522
BCL2L1	KEAP1	9606.ENSP00000365230	9606.ENSP00000377245	0	0	0	0	0.092	0	0	0.653	0.671
BCL2L1	HIF1A	9606.ENSP00000365230	9606.ENSP00000437955	0	0	0	0	0	0.094	0	0.655	0.674
BCL2L1	RELA	9606.ENSP00000365230	9606.ENSP00000384273	0	0	0	0	0.080	0.292	0	0.680	0.773
BCL2L1	TP73	9606.ENSP00000365230	9606.ENSP00000367545	0	0	0	0	0.054	0.902	0	0.291	0.929
BCL2L1	FKBP8	9606.ENSP00000365230	9606.ENSP00000471700	0	0	0	0	0.433	0.510	0	0.788	0.935
BCL7C	SMARCD3	9606.ENSP00000369674	9606.ENSP00000262188	0	0	0	0	0.065	0.840	0.900	0.474	0.991
BCL7C	TWF2	9606.ENSP00000369674	9606.ENSP00000303908	0	0	0	0	0.059	0.669	0	0	0.675
BCL7C	BICRAL	9606.ENSP00000369674	9606.ENSP00000313933	0	0	0	0	0	0.669	0.900	0.670	0.988
BCL7C	SMARCA4	9606.ENSP00000369674	9606.ENSP00000343896	0	0	0	0	0	0.850	0.900	0.640	0.994
BCL7C	CAP1	9606.ENSP00000369674	9606.ENSP00000361883	0	0	0	0	0	0.666	0	0	0.666
BCL7C	MED19	9606.ENSP00000369674	9606.ENSP00000498791	0	0	0	0	0.099	0	0	0.418	0.453
BCL7C	BICRA	9606.ENSP00000369674	9606.ENSP00000379946	0	0	0	0	0.042	0.733	0.900	0.475	0.984
BCL7C	BRD9	9606.ENSP00000369674	9606.ENSP00000419765	0	0	0	0	0.091	0.738	0.900	0.705	0.992
BCS1L	UQCRC1	9606.ENSP00000413908	9606.ENSP00000203407	0.042	0	0	0	0.176	0.100	0.540	0.562	0.831
BCS1L	NDUFB7	9606.ENSP00000413908	9606.ENSP00000215565	0	0	0	0	0.224	0	0	0.469	0.570
BCS1L	TIMM13	9606.ENSP00000413908	9606.ENSP00000215570	0	0	0	0	0.212	0.091	0.500	0.115	0.640
BCS1L	STUB1	9606.ENSP00000413908	9606.ENSP00000219548	0	0.438	0	0	0.125	0.095	0	0.088	0.540
BCS1L	NDUFS7	9606.ENSP00000413908	9606.ENSP00000233627	0.062	0	0	0	0.151	0.176	0	0.697	0.774
BCS1L	MRM2	9606.ENSP00000413908	9606.ENSP00000242257	0.079	0	0	0	0.433	0	0	0.173	0.530
BCS1L	CLPP	9606.ENSP00000413908	9606.ENSP00000245816	0.045	0	0	0	0.277	0.299	0	0.314	0.623
BCS1L	NDUFA2	9606.ENSP00000413908	9606.ENSP00000252102	0	0	0	0	0.140	0	0	0.612	0.652
BCS1L	MRPL34	9606.ENSP00000413908	9606.ENSP00000252602	0	0	0	0	0.132	0.252	0	0.314	0.516
BCS1L	HSPBP1	9606.ENSP00000413908	9606.ENSP00000255631	0	0	0	0	0.175	0.302	0	0.137	0.459
BCS1L	GATB	9606.ENSP00000413908	9606.ENSP00000263985	0	0	0	0	0.252	0	0	0.301	0.455
BCS1L	SIL1	9606.ENSP00000413908	9606.ENSP00000265195	0	0	0	0	0.115	0.302	0	0.261	0.504
BCS1L	ECSIT	9606.ENSP00000413908	9606.ENSP00000270517	0	0	0	0	0.231	0	0	0.275	0.419
BCS1L	TIMM44	9606.ENSP00000413908	9606.ENSP00000270538	0	0	0	0	0.395	0	0.500	0.169	0.727
BCS1L	NDUFS6	9606.ENSP00000413908	9606.ENSP00000274137	0	0	0	0	0.113	0	0	0.448	0.490
BCS1L	NHP2	9606.ENSP00000413908	9606.ENSP00000274606	0	0	0	0	0.405	0.067	0	0	0.421
BCS1L	SLC25A4	9606.ENSP00000413908	9606.ENSP00000281456	0	0	0	0	0.082	0.115	0.500	0.382	0.715
BCS1L	OXA1L	9606.ENSP00000413908	9606.ENSP00000285848	0.048	0	0	0	0.143	0.066	0	0.484	0.554
BCS1L	LDHD	9606.ENSP00000413908	9606.ENSP00000300051	0	0	0	0	0.067	0	0.500	0.076	0.531
BCS1L	MRPL16	9606.ENSP00000413908	9606.ENSP00000300151	0	0	0	0	0.635	0.302	0	0.221	0.784
BCS1L	MRPL4	9606.ENSP00000413908	9606.ENSP00000306902	0	0	0	0	0.239	0.393	0	0.095	0.545
BCS1L	NDUFS8	9606.ENSP00000413908	9606.ENSP00000315774	0.102	0	0	0	0.147	0	0	0.688	0.740
BCS1L	GTPBP6	9606.ENSP00000413908	9606.ENSP00000316598	0.047	0	0	0	0.330	0	0	0.220	0.458
BCS1L	FARSA	9606.ENSP00000413908	9606.ENSP00000320309	0	0.557	0	0	0.302	0	0	0.089	0.694
BCS1L	TUFM	9606.ENSP00000413908	9606.ENSP00000322439	0	0	0	0	0.415	0.088	0	0.380	0.641
BCS1L	CHCHD5	9606.ENSP00000413908	9606.ENSP00000325655	0	0	0	0	0.096	0	0.500	0	0.528
BCS1L	MRPL43	9606.ENSP00000413908	9606.ENSP00000339844	0	0	0	0	0.252	0.252	0	0	0.417
BCS1L	MRPL20	9606.ENSP00000413908	9606.ENSP00000341082	0.047	0	0	0	0.214	0.319	0	0.249	0.566
BCS1L	UCKL1	9606.ENSP00000413908	9606.ENSP00000346155	0	0	0	0	0.191	0.363	0	0.094	0.492
BCS1L	LONP1	9606.ENSP00000413908	9606.ENSP00000353826	0.058	0	0	0	0.312	0.163	0	0.243	0.535
BCS1L	MRPL21	9606.ENSP00000413908	9606.ENSP00000354580	0.082	0	0	0	0.244	0.319	0	0.281	0.615
BCS1L	SLC39A13	9606.ENSP00000413908	9606.ENSP00000354689	0	0.461	0	0	0.069	0	0	0.047	0.480
BCS1L	COA3	9606.ENSP00000413908	9606.ENSP00000354762	0	0	0	0	0.109	0	0	0.366	0.410
BCS1L	SURF1	9606.ENSP00000413908	9606.ENSP00000361042	0	0	0	0	0.100	0	0	0.791	0.804
BCS1L	SLC39A7	9606.ENSP00000413908	9606.ENSP00000363809	0	0.817	0	0	0.076	0	0	0.047	0.825
BCS1L	SDHB	9606.ENSP00000413908	9606.ENSP00000364649	0.085	0	0	0	0.093	0	0	0.377	0.438
BCS1L	UQCRQ	9606.ENSP00000413908	9606.ENSP00000367939	0	0	0	0	0.215	0	0.540	0.934	0.974
BCS1L	SDHAF1	9606.ENSP00000413908	9606.ENSP00000368165	0	0	0	0	0.060	0	0	0.468	0.478
BCS1L	DNAJC19	9606.ENSP00000413908	9606.ENSP00000372005	0	0	0	0	0.105	0	0.500	0.215	0.618
BCS1L	TIMM9	9606.ENSP00000413908	9606.ENSP00000378588	0	0	0	0	0.087	0.126	0.500	0.264	0.667
BCS1L	MRPL55	9606.ENSP00000413908	9606.ENSP00000403614	0	0	0	0	0.346	0	0	0.216	0.466
BCS1L	RPL17	9606.ENSP00000413908	9606.ENSP00000463842	0	0	0	0	0.112	0.401	0	0.156	0.512
BCS1L	STOML1	9606.ENSP00000413908	9606.ENSP00000442478	0.069	0	0	0	0.213	0.319	0	0.206	0.551
BCS1L	PHB2	9606.ENSP00000413908	9606.ENSP00000441875	0	0	0	0	0.276	0.319	0	0.243	0.594
BCS1L	UQCC3	9606.ENSP00000413908	9606.ENSP00000432692	0	0	0	0	0.082	0	0	0.624	0.640
BCS1L	COX7C	9606.ENSP00000413908	9606.ENSP00000425759	0	0	0	0	0.133	0	0.720	0.188	0.785
BCS1L	NDUFV1	9606.ENSP00000413908	9606.ENSP00000497587	0.108	0	0	0	0.195	0	0	0.747	0.802
BDH1	OXCT1	9606.ENSP00000376184	9606.ENSP00000196371	0	0	0	0	0.065	0	0.911	0.823	0.984
BDH1	DECR2	9606.ENSP00000376184	9606.ENSP00000219481	0	0	0.248	0	0.062	0	0	0.241	0.418
BDH1	HMGCL	9606.ENSP00000376184	9606.ENSP00000363614	0	0	0	0	0.054	0	0.911	0.744	0.976
BDH1	COASY	9606.ENSP00000376184	9606.ENSP00000464814	0	0	0	0	0.049	0	0	0.446	0.450
BDH1	PIGZ	9606.ENSP00000376184	9606.ENSP00000413405	0	0	0	0	0.049	0	0	0.527	0.531
BET1L	CAPZA1	9606.ENSP00000372210	9606.ENSP00000263168	0	0	0	0	0	0	0.500	0.050	0.504
BET1L	USE1	9606.ENSP00000372210	9606.ENSP00000263897	0	0	0	0	0.099	0.114	0.540	0.347	0.728
BET1L	TMEM115	9606.ENSP00000372210	9606.ENSP00000266025	0	0	0	0	0.270	0	0.500	0	0.619
BET1L	STX5	9606.ENSP00000372210	9606.ENSP00000294179	0	0	0	0	0.217	0.981	0.900	0.739	0.999
BET1L	CPLX1	9606.ENSP00000372210	9606.ENSP00000305613	0	0	0	0	0.049	0	0.540	0	0.543
BET1L	RAB1B	9606.ENSP00000372210	9606.ENSP00000310226	0	0	0	0	0.074	0.127	0.500	0.139	0.605
BET1L	STX4	9606.ENSP00000372210	9606.ENSP00000317714	0	0	0	0	0.074	0.089	0.540	0.208	0.651
BET1L	RIC8A	9606.ENSP00000372210	9606.ENSP00000325941	0	0	0	0	0.097	0	0	0.506	0.534
BET1L	TMED9	9606.ENSP00000372210	9606.ENSP00000330945	0	0	0	0	0.085	0.078	0.500	0.051	0.546
BET1L	NAIF1	9606.ENSP00000372210	9606.ENSP00000362170	0	0	0	0	0.092	0.398	0	0.183	0.514
BET1L	GNL1	9606.ENSP00000372210	9606.ENSP00000365806	0	0	0	0	0.067	0	0	0.392	0.409
BET1L	PSMD13	9606.ENSP00000372210	9606.ENSP00000396937	0	0	0	0	0.060	0	0	0.440	0.451
BET1L	DCTN2	9606.ENSP00000372210	9606.ENSP00000408910	0	0	0	0	0	0	0.500	0.052	0.505
BET1L	COPE	9606.ENSP00000372210	9606.ENSP00000469035	0	0	0	0	0.063	0.091	0.500	0.244	0.634
BET1L	STX10	9606.ENSP00000372210	9606.ENSP00000466298	0	0	0	0	0.060	0.100	0.540	0.232	0.661
BICDL2	HCFC1R1	9606.ENSP00000459043	9606.ENSP00000248089	0	0	0	0	0	0	0	0.455	0.455
BICDL2	RAB11FIP3	9606.ENSP00000459043	9606.ENSP00000262305	0	0	0	0	0	0	0	0.499	0.499
BICDL2	FAM160A2	9606.ENSP00000459043	9606.ENSP00000265978	0	0	0	0	0.056	0	0	0.423	0.432
BICDL2	CCDC78	9606.ENSP00000459043	9606.ENSP00000293889	0	0	0	0	0.056	0	0	0.589	0.595
BICDL2	FLYWCH2	9606.ENSP00000459043	9606.ENSP00000380159	0	0	0	0	0	0	0	0.486	0.486
BICDL2	C20orf204	9606.ENSP00000459043	9606.ENSP00000489747	0	0	0	0	0.047	0	0	0.543	0.545
BICRA	SMARCD3	9606.ENSP00000379946	9606.ENSP00000262188	0	0	0	0	0.055	0.328	0.900	0.372	0.954
BICRA	MGMT	9606.ENSP00000379946	9606.ENSP00000302111	0	0	0	0	0	0	0	0.579	0.579
BICRA	BICRAL	9606.ENSP00000379946	9606.ENSP00000313933	0	0	0	0.581	0.056	0	0.900	0.754	0.974
BICRA	SMARCA4	9606.ENSP00000379946	9606.ENSP00000343896	0	0	0	0	0.058	0.631	0.900	0.756	0.990
BICRA	BRD9	9606.ENSP00000379946	9606.ENSP00000419765	0	0	0	0	0.049	0.691	0.900	0.994	0.999
BICRAL	SMARCD3	9606.ENSP00000313933	9606.ENSP00000262188	0	0	0	0	0.062	0.068	0.900	0.370	0.937
BICRAL	SMARCA4	9606.ENSP00000313933	9606.ENSP00000343896	0	0	0	0	0.048	0.297	0.900	0.664	0.974
BICRAL	BRD9	9606.ENSP00000313933	9606.ENSP00000419765	0	0	0	0	0	0.606	0.900	0.983	0.999
BLOC1S4	WASHC3	9606.ENSP00000318128	9606.ENSP00000240079	0	0	0	0	0	0.622	0	0	0.622
BLOC1S4	HIP1R	9606.ENSP00000318128	9606.ENSP00000253083	0	0	0	0	0	0	0.500	0	0.499
BLOC1S4	HPS6	9606.ENSP00000318128	9606.ENSP00000299238	0	0	0	0	0.081	0	0.720	0.615	0.892
BLOC1S4	GAK	9606.ENSP00000318128	9606.ENSP00000314499	0	0	0	0	0	0	0.500	0	0.499
BLOC1S4	PICALM	9606.ENSP00000318128	9606.ENSP00000377015	0	0	0	0	0	0	0.500	0	0.499
BLOC1S4	DNAJC6	9606.ENSP00000318128	9606.ENSP00000360108	0	0	0	0	0	0	0.500	0	0.499
BLOC1S4	RAB5C	9606.ENSP00000318128	9606.ENSP00000447053	0	0	0	0	0	0	0.500	0	0.499
BLVRB	UQCRC1	9606.ENSP00000263368	9606.ENSP00000203407	0	0	0	0	0.206	0.404	0.130	0.174	0.614
BLVRB	NDUFB7	9606.ENSP00000263368	9606.ENSP00000215565	0	0	0	0	0.307	0.571	0.253	0.154	0.787
BLVRB	NDUFS7	9606.ENSP00000263368	9606.ENSP00000233627	0	0	0	0	0.413	0.407	0.189	0.137	0.723
BLVRB	NDUFA2	9606.ENSP00000263368	9606.ENSP00000252102	0	0	0	0	0.308	0.571	0.253	0.135	0.782
BLVRB	NDUFA10	9606.ENSP00000263368	9606.ENSP00000252711	0	0	0	0	0.195	0.267	0.180	0.079	0.495
BLVRB	COX7C	9606.ENSP00000263368	9606.ENSP00000425759	0	0	0	0	0.205	0.209	0	0.164	0.428
BLVRB	PPOX	9606.ENSP00000263368	9606.ENSP00000356978	0.087	0	0	0	0.082	0	0	0.395	0.449
BLVRB	PRDX2	9606.ENSP00000263368	9606.ENSP00000301522	0	0	0	0	0.166	0	0	0.383	0.464
BLVRB	SDHB	9606.ENSP00000263368	9606.ENSP00000364649	0	0	0	0	0.391	0.069	0	0.166	0.486
BLVRB	DIAPH2	9606.ENSP00000263368	9606.ENSP00000321348	0	0	0	0	0.058	0	0	0.531	0.539
BLVRB	UQCRQ	9606.ENSP00000263368	9606.ENSP00000367939	0	0	0	0	0.329	0.295	0	0.154	0.565
BLVRB	PWWP3A	9606.ENSP00000263368	9606.ENSP00000498656	0	0	0	0	0.291	0.407	0.189	0.137	0.666
BLVRB	NDUFS6	9606.ENSP00000263368	9606.ENSP00000274137	0	0	0	0	0.311	0.571	0.253	0.050	0.762
BLVRB	NDUFB10	9606.ENSP00000263368	9606.ENSP00000268668	0	0	0	0	0.346	0.571	0.253	0.090	0.783
BLVRB	NDUFS8	9606.ENSP00000263368	9606.ENSP00000315774	0	0	0	0	0.422	0.571	0.253	0.239	0.840
BLVRB	NDUFV1	9606.ENSP00000263368	9606.ENSP00000497587	0	0	0	0	0.528	0.571	0.253	0.080	0.842
BLVRB	HMOX2	9606.ENSP00000263368	9606.ENSP00000477572	0	0	0	0	0.054	0	0.913	0.452	0.951
BOD1	SETD1A	9606.ENSP00000309644	9606.ENSP00000262519	0	0	0	0	0.042	0	0.540	0.368	0.697
BOK	CASP9	9606.ENSP00000314132	9606.ENSP00000330237	0	0	0	0	0	0.125	0	0.441	0.490
BORCS6	LAMTOR4	9606.ENSP00000373669	9606.ENSP00000343118	0	0	0	0	0.048	0.596	0	0.506	0.793
BORCS6	CPTP	9606.ENSP00000373669	9606.ENSP00000343890	0	0	0	0	0.438	0	0	0	0.438
BORCS6	FBXO44	9606.ENSP00000373669	9606.ENSP00000365959	0	0	0	0	0.061	0.502	0	0	0.512
BORCS6	DCTN2	9606.ENSP00000373669	9606.ENSP00000408910	0	0	0	0	0.049	0.399	0	0	0.404
BORCS6	ZNF524	9606.ENSP00000373669	9606.ENSP00000466907	0	0	0	0	0.544	0	0	0.321	0.677
BORCS6	KXD1	9606.ENSP00000373669	9606.ENSP00000472836	0	0	0	0	0.089	0.666	0.900	0.994	0.999
BRAT1	TELO2	9606.ENSP00000339637	9606.ENSP00000262319	0	0	0	0	0.641	0	0	0	0.641
BRAT1	E4F1	9606.ENSP00000339637	9606.ENSP00000301727	0	0	0	0	0.782	0	0	0	0.782
BRAT1	CARD19	9606.ENSP00000339637	9606.ENSP00000364613	0	0	0	0	0.049	0	0	0.403	0.408
BRD9	SUGP1	9606.ENSP00000419765	9606.ENSP00000247001	0	0	0	0	0.221	0	0	0.262	0.400
BRD9	MLLT1	9606.ENSP00000419765	9606.ENSP00000252674	0	0	0	0	0.067	0	0	0.415	0.430
BRD9	SMARCD3	9606.ENSP00000419765	9606.ENSP00000262188	0	0	0	0	0.067	0.473	0.900	0.486	0.971
BRD9	ZNF215	9606.ENSP00000419765	9606.ENSP00000278319	0	0	0	0	0	0	0	0.480	0.480
BRD9	SART1	9606.ENSP00000419765	9606.ENSP00000310448	0	0	0	0	0.527	0	0	0	0.527
BRD9	SMARCA4	9606.ENSP00000419765	9606.ENSP00000343896	0	0	0	0	0.068	0.871	0.900	0.886	0.998
BRF1	FLYWCH1	9606.ENSP00000448387	9606.ENSP00000253928	0	0	0	0	0.443	0	0	0	0.443
BRF1	IGHMBP2	9606.ENSP00000448387	9606.ENSP00000255078	0	0	0	0	0.401	0	0	0	0.401
BRF1	POLR3K	9606.ENSP00000448387	9606.ENSP00000293860	0	0	0	0	0	0.552	0.500	0.377	0.848
BRF1	POLR2L	9606.ENSP00000448387	9606.ENSP00000324124	0	0	0	0	0.042	0.512	0.500	0.219	0.793
BRF1	TCEA2	9606.ENSP00000448387	9606.ENSP00000343515	0	0	0	0	0.060	0.179	0	0.302	0.414
BRF1	RABEP2	9606.ENSP00000448387	9606.ENSP00000350934	0	0	0	0	0.453	0	0	0	0.453
BRF1	TCEA3	9606.ENSP00000448387	9606.ENSP00000406293	0	0	0	0	0	0.179	0	0.299	0.400
BRF1	CACTIN	9606.ENSP00000448387	9606.ENSP00000415078	0	0	0	0	0.455	0	0	0	0.455
BRF1	POLR2E	9606.ENSP00000448387	9606.ENSP00000478303	0	0	0	0	0.044	0.552	0.500	0.223	0.811
BRICD5	ZNF764	9606.ENSP00000332389	9606.ENSP00000252797	0	0	0	0	0.074	0	0	0.446	0.465
BRICD5	SPSB3	9606.ENSP00000332389	9606.ENSP00000457206	0	0	0	0	0.083	0	0	0.373	0.401
BRICD5	ZNF598	9606.ENSP00000332389	9606.ENSP00000455308	0	0	0	0	0.068	0	0	0.384	0.402
BRICD5	TEDC2	9606.ENSP00000332389	9606.ENSP00000355022	0	0	0	0	0.061	0	0	0.418	0.430
BRICD5	CCDC61	9606.ENSP00000332389	9606.ENSP00000471454	0	0	0	0	0.049	0	0	0.468	0.472
BRICD5	FAHD1	9606.ENSP00000332389	9606.ENSP00000372112	0	0	0	0	0.049	0	0	0.505	0.509
BTBD2	LZTS2	9606.ENSP00000255608	9606.ENSP00000359240	0	0	0	0	0.445	0	0	0	0.445
BTBD2	CSNK1G2	9606.ENSP00000255608	9606.ENSP00000255641	0	0	0	0	0.300	0	0	0.244	0.448
BTBD2	TOPORS	9606.ENSP00000255608	9606.ENSP00000353735	0	0	0	0	0	0	0	0.461	0.461
BTBD2	UBXN1	9606.ENSP00000255608	9606.ENSP00000294119	0	0	0	0	0.055	0.497	0	0	0.504
BTBD2	COPS9	9606.ENSP00000255608	9606.ENSP00000304147	0	0	0	0	0	0.551	0	0	0.551
BTBD2	COPS7A	9606.ENSP00000255608	9606.ENSP00000446039	0	0	0	0	0.072	0.594	0	0.072	0.619
BTBD6	UBE2M	9606.ENSP00000376337	9606.ENSP00000253023	0	0	0	0	0.067	0	0.500	0.048	0.517
BTBD6	KLHL25	9606.ENSP00000376337	9606.ENSP00000336800	0	0	0	0.571	0.059	0	0.400	0.130	0.465
BTBD6	CCDC22	9606.ENSP00000376337	9606.ENSP00000365401	0	0	0	0	0.062	0	0.500	0	0.510
BTBD6	KEAP1	9606.ENSP00000376337	9606.ENSP00000377245	0	0	0	0.579	0.044	0	0.400	0	0.401
BTBD6	NUDT14	9606.ENSP00000376337	9606.ENSP00000376349	0	0	0	0	0.060	0	0	0.395	0.406
BTBD6	GAN	9606.ENSP00000376337	9606.ENSP00000497351	0	0	0	0.558	0	0	0.400	0.240	0.524
BVES	CRB3	9606.ENSP00000313172	9606.ENSP00000349204	0	0	0	0	0	0	0	0.411	0.411
C11orf49	ZNF408	9606.ENSP00000367878	9606.ENSP00000309606	0	0	0	0	0.044	0	0	0.565	0.567
C11orf49	TPGS1	9606.ENSP00000367878	9606.ENSP00000352265	0	0	0	0	0	0.610	0	0.393	0.753
C11orf49	UQCC3	9606.ENSP00000367878	9606.ENSP00000432692	0	0	0	0	0	0	0	0.487	0.487
C12orf43	PPP2R5B	9606.ENSP00000442224	9606.ENSP00000164133	0	0	0	0	0	0	0	0.401	0.401
C12orf43	CINP	9606.ENSP00000442224	9606.ENSP00000216756	0	0	0	0	0.774	0	0	0	0.774
C12orf43	EID2B	9606.ENSP00000442224	9606.ENSP00000317564	0	0	0	0	0.074	0	0	0.400	0.420
C12orf43	FRMD8	9606.ENSP00000442224	9606.ENSP00000319726	0	0	0	0	0.471	0	0	0	0.471
C12orf43	ZNF576	9606.ENSP00000442224	9606.ENSP00000337852	0	0	0	0	0.447	0	0	0	0.447
C12orf43	GPN2	9606.ENSP00000442224	9606.ENSP00000363250	0	0	0	0	0.436	0	0	0	0.436
C12orf43	WDR83	9606.ENSP00000442224	9606.ENSP00000402653	0	0	0	0	0.453	0	0	0	0.453
C12orf43	SNRNP35	9606.ENSP00000442224	9606.ENSP00000403310	0	0	0	0	0.533	0	0	0	0.533
C12orf43	OAZ1	9606.ENSP00000442224	9606.ENSP00000473381	0	0	0	0	0	0	0	0.448	0.448
C12orf43	MMAB	9606.ENSP00000442224	9606.ENSP00000445920	0	0	0	0	0.049	0	0	0.446	0.450
C14orf119	ZNF787	9606.ENSP00000322238	9606.ENSP00000478557	0	0	0	0	0.053	0.071	0	0.447	0.471
C16orf74	UNC119	9606.ENSP00000284245	9606.ENSP00000337040	0	0	0	0	0.044	0.712	0	0	0.712
C16orf74	PPP3CA	9606.ENSP00000284245	9606.ENSP00000378323	0	0	0	0	0.047	0.829	0	0.283	0.873
C16orf86	TSNAXIP1	9606.ENSP00000384117	9606.ENSP00000457241	0	0	0	0	0.049	0	0	0.502	0.506
C19orf25	REXO1	9606.ENSP00000397394	9606.ENSP00000170168	0	0	0	0	0.060	0	0	0.396	0.407
C19orf25	USE1	9606.ENSP00000397394	9606.ENSP00000263897	0	0	0	0	0.103	0.644	0	0.144	0.702
C19orf25	TEDC2	9606.ENSP00000397394	9606.ENSP00000355022	0	0	0	0	0.056	0	0	0.446	0.454
C19orf25	TEDC1	9606.ENSP00000397394	9606.ENSP00000376307	0	0	0	0	0.048	0	0	0.479	0.482
C19orf25	FAM174C	9606.ENSP00000397394	9606.ENSP00000386557	0	0	0	0	0.143	0	0	0.477	0.532
C19orf25	CBARP	9606.ENSP00000397394	9606.ENSP00000465260	0	0	0	0	0.060	0	0	0.395	0.406
C19orf53	NDUFB7	9606.ENSP00000465432	9606.ENSP00000215565	0	0	0	0	0.264	0	0	0.349	0.500
C19orf53	C19orf57	9606.ENSP00000465432	9606.ENSP00000254336	0	0	0	0	0	0	0	0.400	0.400
C19orf53	DCAF15	9606.ENSP00000465432	9606.ENSP00000254337	0	0	0.207	0	0.049	0	0	0.324	0.445
C19orf53	COPS9	9606.ENSP00000465432	9606.ENSP00000304147	0	0	0	0	0.538	0	0	0	0.538
C19orf53	CCDC124	9606.ENSP00000465432	9606.ENSP00000471455	0	0	0	0	0.227	0	0	0.481	0.581
C19orf54	SF3A2	9606.ENSP00000367564	9606.ENSP00000221494	0	0	0	0	0.172	0.566	0	0	0.625
C19orf54	SNRPA	9606.ENSP00000367564	9606.ENSP00000243563	0	0	0	0	0.140	0.316	0	0.427	0.634
C19orf54	LSM7	9606.ENSP00000367564	9606.ENSP00000252622	0	0	0	0	0.168	0.837	0	0.349	0.904
C19orf54	ITPKC	9606.ENSP00000367564	9606.ENSP00000263370	0	0	0	0	0.042	0	0	0.479	0.479
C19orf54	PRPF6	9606.ENSP00000367564	9606.ENSP00000266079	0	0	0	0	0	0.799	0	0.090	0.809
C19orf54	CCDC97	9606.ENSP00000367564	9606.ENSP00000269967	0	0	0	0	0.074	0	0	0.417	0.437
C19orf54	ZMAT2	9606.ENSP00000367564	9606.ENSP00000274712	0	0	0	0	0	0.641	0	0.245	0.717
C19orf54	SART1	9606.ENSP00000367564	9606.ENSP00000310448	0	0	0	0	0.049	0.841	0	0.114	0.854
C19orf54	TTC9B	9606.ENSP00000367564	9606.ENSP00000311760	0	0	0	0	0.056	0	0	0.418	0.427
C19orf54	SF3B2	9606.ENSP00000367564	9606.ENSP00000318861	0	0	0	0	0	0.633	0	0	0.633
C19orf54	PRPF31	9606.ENSP00000367564	9606.ENSP00000324122	0	0	0	0	0	0.841	0	0.125	0.854
C19orf54	TMEM91	9606.ENSP00000367564	9606.ENSP00000375859	0	0	0	0	0.062	0	0	0.395	0.408
C19orf54	ZNF414	9606.ENSP00000367564	9606.ENSP00000377504	0	0	0	0	0	0	0	0.446	0.446
C19orf54	VPS16	9606.ENSP00000367564	9606.ENSP00000369810	0	0	0	0	0.049	0	0	0.443	0.448
C19orf54	SNRPB	9606.ENSP00000367564	9606.ENSP00000412566	0	0	0	0	0.068	0.497	0	0.236	0.610
C19orf54	LSM4	9606.ENSP00000367564	9606.ENSP00000469468	0	0	0	0	0.111	0.837	0	0.349	0.897
C1orf35	ENKD1	9606.ENSP00000272139	9606.ENSP00000243878	0	0	0	0	0.056	0	0	0.431	0.439
C1orf35	TARBP2	9606.ENSP00000272139	9606.ENSP00000266987	0	0	0	0	0.074	0.497	0	0	0.514
C1orf35	MRPL55	9606.ENSP00000272139	9606.ENSP00000403614	0	0	0	0	0.252	0	0	0.271	0.431
C6orf47	STK19	9606.ENSP00000365076	9606.ENSP00000364482	0	0	0	0	0.080	0	0	0.389	0.413
C6orf47	GPANK1	9606.ENSP00000365076	9606.ENSP00000365071	0	0	0	0	0.061	0	0	0.662	0.669
C6orf47	LY6G5C	9606.ENSP00000365076	9606.ENSP00000372724	0	0	0	0	0.056	0	0	0.567	0.574
C7orf50	NOC2L	9606.ENSP00000380286	9606.ENSP00000317992	0	0	0	0	0.420	0	0	0.082	0.445
C7orf50	EME2	9606.ENSP00000380286	9606.ENSP00000457353	0	0	0	0	0.110	0	0	0.416	0.458
CA14	GRWD1	9606.ENSP00000358107	9606.ENSP00000253237	0	0	0	0	0.377	0	0	0.155	0.451
CA14	FTH1	9606.ENSP00000358107	9606.ENSP00000273550	0	0	0	0	0	0.053	0	0.504	0.510
CA14	SLC22A18	9606.ENSP00000358107	9606.ENSP00000369948	0	0	0	0	0.055	0.395	0	0	0.403
CACTIN	NDUFB7	9606.ENSP00000415078	9606.ENSP00000215565	0	0	0	0	0.072	0.401	0	0.248	0.545
CACTIN	PRPF19	9606.ENSP00000415078	9606.ENSP00000227524	0	0	0	0	0.139	0.800	0	0.158	0.842
CACTIN	SRSF9	9606.ENSP00000415078	9606.ENSP00000229390	0	0	0	0	0.049	0.432	0	0	0.436
CACTIN	SYF2	9606.ENSP00000415078	9606.ENSP00000236273	0	0.103	0	0	0.056	0.800	0.800	0	0.961
CACTIN	NDUFA2	9606.ENSP00000415078	9606.ENSP00000252102	0	0	0	0	0.059	0.401	0	0	0.412
CACTIN	MAP3K10	9606.ENSP00000415078	9606.ENSP00000253055	0	0	0	0	0.478	0	0	0	0.478
CACTIN	YJU2	9606.ENSP00000415078	9606.ENSP00000262962	0	0	0	0	0.068	0	0.500	0.293	0.642
CACTIN	FAM32A	9606.ENSP00000415078	9606.ENSP00000263384	0	0	0	0	0	0.800	0	0.608	0.918
CACTIN	NDUFB10	9606.ENSP00000415078	9606.ENSP00000268668	0	0	0	0	0.052	0.401	0	0.127	0.461
CACTIN	NDUFS6	9606.ENSP00000415078	9606.ENSP00000274137	0	0	0	0	0.055	0.401	0	0	0.410
CACTIN	TRIM11	9606.ENSP00000415078	9606.ENSP00000284551	0	0	0	0	0.230	0	0	0.426	0.539
CACTIN	TWF2	9606.ENSP00000415078	9606.ENSP00000303908	0	0	0	0	0.049	0	0	0.527	0.531
CACTIN	U2AF2	9606.ENSP00000415078	9606.ENSP00000307863	0	0	0	0	0.203	0	0.500	0.067	0.596
CACTIN	NDUFS8	9606.ENSP00000415078	9606.ENSP00000315774	0	0	0	0	0.050	0.401	0	0.166	0.483
CACTIN	XAB2	9606.ENSP00000415078	9606.ENSP00000351137	0	0	0	0	0.144	0.800	0	0.138	0.839
CACTIN	TIMM9	9606.ENSP00000415078	9606.ENSP00000378588	0	0	0	0	0.110	0.497	0	0.238	0.629
CACTIN	SNRNP35	9606.ENSP00000415078	9606.ENSP00000403310	0	0	0	0	0	0.290	0	0.313	0.491
CACTIN	SNRPB	9606.ENSP00000415078	9606.ENSP00000412566	0	0	0	0	0.077	0.800	0	0	0.807
CACTIN	NDUFV1	9606.ENSP00000415078	9606.ENSP00000497587	0	0	0	0	0.056	0.401	0	0.092	0.441
CACTIN	CTDP1	9606.ENSP00000415078	9606.ENSP00000484525	0	0	0	0	0.544	0	0	0.132	0.587
CACTIN	PRKRIP1	9606.ENSP00000415078	9606.ENSP00000419270	0	0	0	0	0.049	0.900	0	0.506	0.948
CADM1	LIG1	9606.ENSP00000329797	9606.ENSP00000263274	0	0	0	0	0.046	0	0	0.511	0.513
CADM1	CLDN4	9606.ENSP00000329797	9606.ENSP00000409544	0	0	0	0	0	0	0	0.444	0.444
CADM1	CASK	9606.ENSP00000329797	9606.ENSP00000494788	0	0	0	0	0.049	0.095	0	0.586	0.613
CADM1	DLG4	9606.ENSP00000329797	9606.ENSP00000497806	0	0	0	0	0	0.093	0	0.610	0.631
CADM4	PRX	9606.ENSP00000222374	9606.ENSP00000326018	0	0	0	0	0.062	0.113	0	0.338	0.401
CALM3	PPP1R3F	9606.ENSP00000291295	9606.ENSP00000055335	0	0	0	0	0.063	0	0.650	0	0.658
CALM3	FKBP3	9606.ENSP00000291295	9606.ENSP00000216330	0	0	0	0	0.242	0.276	0	0.553	0.733
CALM3	SNTA1	9606.ENSP00000291295	9606.ENSP00000217381	0	0	0	0	0.067	0	0	0.673	0.681
CALM3	RABAC1	9606.ENSP00000291295	9606.ENSP00000222008	0	0	0	0	0.049	0	0	0.427	0.431
CALM3	HDAC5	9606.ENSP00000291295	9606.ENSP00000225983	0	0	0	0	0.082	0.071	0	0.425	0.466
CALM3	KALRN	9606.ENSP00000291295	9606.ENSP00000240874	0	0	0	0	0	0	0	0.479	0.479
CALM3	TRPM4	9606.ENSP00000291295	9606.ENSP00000252826	0	0	0	0	0.042	0	0	0.697	0.697
CALM3	ITPKA	9606.ENSP00000291295	9606.ENSP00000260386	0	0	0	0	0.081	0.902	0	0.436	0.944
CALM3	MAPK3	9606.ENSP00000291295	9606.ENSP00000263025	0	0	0	0	0.126	0.108	0	0.614	0.673
CALM3	ITPKC	9606.ENSP00000291295	9606.ENSP00000263370	0	0	0	0	0	0.062	0	0.416	0.428
CALM3	MCOLN1	9606.ENSP00000291295	9606.ENSP00000264079	0	0	0	0	0.063	0	0	0.654	0.663
CALM3	SIL1	9606.ENSP00000291295	9606.ENSP00000265195	0	0	0	0	0.048	0.045	0	0.478	0.484
CALM3	MAPK7	9606.ENSP00000291295	9606.ENSP00000311005	0	0	0	0	0.065	0.108	0	0.348	0.409
CALM3	DYRK2	9606.ENSP00000291295	9606.ENSP00000342105	0	0	0	0	0.042	0	0	0.416	0.417
CALM3	PPP2R1A	9606.ENSP00000291295	9606.ENSP00000324804	0	0	0	0	0.117	0	0	0.381	0.430
CALM3	RELA	9606.ENSP00000291295	9606.ENSP00000384273	0	0	0	0	0	0.252	0	0.271	0.431
CALM3	SLC9A3R2	9606.ENSP00000291295	9606.ENSP00000408005	0	0	0	0	0	0.077	0	0.413	0.435
CALM3	HIF1A	9606.ENSP00000291295	9606.ENSP00000437955	0	0	0	0	0	0	0	0.446	0.446
CALM3	CAPN1	9606.ENSP00000291295	9606.ENSP00000431984	0	0	0	0	0.104	0.108	0	0.364	0.447
CALM3	UBE2I	9606.ENSP00000291295	9606.ENSP00000348056	0	0	0	0	0.122	0.047	0	0.396	0.451
CALM3	NADK	9606.ENSP00000291295	9606.ENSP00000367890	0	0	0	0	0.049	0	0	0.447	0.451
CALM3	LSM4	9606.ENSP00000291295	9606.ENSP00000469468	0	0	0	0	0.096	0	0	0.437	0.469
CALM3	OBSL1	9606.ENSP00000291295	9606.ENSP00000385636	0	0	0	0	0	0.397	0	0.157	0.471
CALM3	ORAI3	9606.ENSP00000291295	9606.ENSP00000322249	0	0	0	0	0.042	0	0	0.474	0.475
CALM3	PACS2	9606.ENSP00000291295	9606.ENSP00000393559	0	0	0	0	0.061	0	0	0.468	0.479
CALM3	CIRBP	9606.ENSP00000291295	9606.ENSP00000466025	0	0	0	0	0.093	0.046	0	0.450	0.482
CALM3	CHN1	9606.ENSP00000291295	9606.ENSP00000386741	0	0	0	0	0.062	0.091	0	0.441	0.482
CALM3	HSPA1A	9606.ENSP00000291295	9606.ENSP00000364802	0	0	0	0	0.056	0.120	0	0.457	0.510
CALM3	CNP	9606.ENSP00000291295	9606.ENSP00000377470	0	0	0	0	0.062	0.097	0	0.484	0.524
CALM3	CALU	9606.ENSP00000291295	9606.ENSP00000438248	0	0	0	0	0	0.092	0	0.527	0.553
CALM3	P2RX4	9606.ENSP00000291295	9606.ENSP00000353032	0	0	0	0	0.043	0	0	0.559	0.560
CALM3	PNPLA7	9606.ENSP00000291295	9606.ENSP00000384610	0	0	0	0	0	0.045	0	0.574	0.576
CALM3	PLCD1	9606.ENSP00000291295	9606.ENSP00000430344	0	0	0	0	0.048	0	0	0.590	0.593
CALM3	HOMER1	9606.ENSP00000291295	9606.ENSP00000334382	0	0	0	0	0	0.057	0	0.624	0.630
CALM3	CIB1	9606.ENSP00000291295	9606.ENSP00000479860	0	0	0	0	0.049	0.057	0	0.639	0.648
CALM3	STK11	9606.ENSP00000291295	9606.ENSP00000324856	0	0	0	0	0.047	0.160	0.161	0.580	0.680
CALM3	NFATC4	9606.ENSP00000291295	9606.ENSP00000388910	0	0	0	0	0.067	0	0	0.712	0.719
CALM3	CASK	9606.ENSP00000291295	9606.ENSP00000494788	0	0	0	0	0	0.415	0	0.569	0.737
CALM3	PLCB3	9606.ENSP00000291295	9606.ENSP00000443631	0	0	0	0	0.042	0	0.650	0.317	0.751
CALM3	PPP1CA	9606.ENSP00000291295	9606.ENSP00000326031	0	0.012	0	0	0.081	0.147	0.650	0.354	0.799
CALM3	FKBP8	9606.ENSP00000291295	9606.ENSP00000471700	0	0	0	0	0.117	0.365	0	0.702	0.818
CALM3	SDF4	9606.ENSP00000291295	9606.ENSP00000499387	0	0	0	0	0.063	0	0	0.834	0.837
CALM3	THOP1	9606.ENSP00000291295	9606.ENSP00000304467	0	0	0	0	0.060	0.220	0	0.804	0.844
CALM3	STRN4	9606.ENSP00000291295	9606.ENSP00000375777	0	0	0	0	0.084	0	0	0.840	0.847
CALM3	DAPK3	9606.ENSP00000291295	9606.ENSP00000442973	0	0	0	0	0.087	0.400	0	0.760	0.857
CALM3	CAMK1D	9606.ENSP00000291295	9606.ENSP00000478874	0	0	0	0	0.067	0.473	0.650	0.804	0.961
CALM3	HRAS	9606.ENSP00000291295	9606.ENSP00000407586	0	0	0	0	0.096	0.130	0.900	0.610	0.965
CALM3	PHKG2	9606.ENSP00000291295	9606.ENSP00000455607	0	0	0	0	0.059	0.251	0.900	0.668	0.973
CALM3	DLG4	9606.ENSP00000291295	9606.ENSP00000497806	0	0	0	0	0.086	0.906	0	0.884	0.989
CALM3	PPP3CA	9606.ENSP00000291295	9606.ENSP00000378323	0	0	0	0	0.051	0.927	0.900	0.983	0.999
CALM3	CAMK2B	9606.ENSP00000291295	9606.ENSP00000379098	0	0	0	0	0.056	0.973	0.900	0.816	0.999
CALU	P4HA1	9606.ENSP00000438248	9606.ENSP00000263556	0	0	0	0	0.147	0.248	0	0.152	0.408
CALU	SIL1	9606.ENSP00000438248	9606.ENSP00000265195	0	0	0	0	0.061	0	0	0.419	0.431
CALU	PLOD2	9606.ENSP00000438248	9606.ENSP00000282903	0	0	0	0	0.173	0.248	0	0.221	0.473
CALU	NUCB1	9606.ENSP00000438248	9606.ENSP00000385923	0	0	0	0	0.092	0.302	0	0.381	0.574
CALU	DDOST	9606.ENSP00000438248	9606.ENSP00000399457	0	0	0	0	0.149	0.323	0	0.215	0.508
CALU	SSR3	9606.ENSP00000438248	9606.ENSP00000420641	0	0	0	0	0.492	0	0	0.068	0.507
CALU	PRKCSH	9606.ENSP00000438248	9606.ENSP00000466134	0	0	0	0	0.054	0.300	0	0.300	0.496
CAMK1D	CREB3L2	9606.ENSP00000478874	9606.ENSP00000329140	0	0	0	0	0	0.045	0.650	0.074	0.663
CAMK1D	CREB3	9606.ENSP00000478874	9606.ENSP00000342136	0	0	0	0	0	0.045	0.650	0.051	0.655
CAMK1D	PPP3CA	9606.ENSP00000478874	9606.ENSP00000378323	0	0	0	0	0.056	0.094	0	0.399	0.442
CAMK2B	MAP2K2	9606.ENSP00000379098	9606.ENSP00000262948	0	0	0	0.579	0.063	0.068	0.400	0.065	0.445
CAMK2B	PPP1CA	9606.ENSP00000379098	9606.ENSP00000326031	0	0	0	0	0.069	0.063	0.900	0.192	0.920
CAMK2B	CREB3L2	9606.ENSP00000379098	9606.ENSP00000329140	0	0	0	0	0	0	0.650	0.089	0.667
CAMK2B	CREB3	9606.ENSP00000379098	9606.ENSP00000342136	0	0	0	0	0	0	0.650	0.120	0.679
CAMK2B	PDE10A	9606.ENSP00000379098	9606.ENSP00000355847	0	0	0	0	0.058	0.058	0.650	0.188	0.714
CAMK2B	LMNA	9606.ENSP00000379098	9606.ENSP00000357283	0	0	0	0	0	0	0.400	0.062	0.413
CAMK2B	KSR1	9606.ENSP00000379098	9606.ENSP00000381958	0	0	0	0	0.050	0.045	0.400	0.043	0.409
CAMK2B	HRAS	9606.ENSP00000379098	9606.ENSP00000407586	0	0	0	0	0.047	0	0.500	0.114	0.541
CAMK2B	DLG4	9606.ENSP00000379098	9606.ENSP00000497806	0	0	0	0	0.104	0.128	0.400	0.682	0.831
CAMK2B	SCN1B	9606.ENSP00000379098	9606.ENSP00000396915	0	0	0	0	0.110	0	0.900	0.112	0.914
CAMK2B	PLCB3	9606.ENSP00000379098	9606.ENSP00000443631	0	0	0	0	0.068	0	0.900	0.182	0.917
CAP1	TWF2	9606.ENSP00000361883	9606.ENSP00000303908	0	0	0	0	0.149	0.844	0	0.430	0.918
CAP1	MICOS13	9606.ENSP00000361883	9606.ENSP00000468723	0	0	0	0	0.064	0.495	0	0.145	0.560
CAP1	DBNL	9606.ENSP00000361883	9606.ENSP00000417653	0	0	0	0	0.173	0.747	0	0.201	0.818
CAPN1	FTH1	9606.ENSP00000431984	9606.ENSP00000273550	0	0	0	0	0.059	0	0	0.764	0.768
CAPN1	ROM1	9606.ENSP00000431984	9606.ENSP00000278833	0	0	0	0	0.063	0	0	0.764	0.769
CAPN1	MAP3K11	9606.ENSP00000431984	9606.ENSP00000309597	0	0	0	0	0.074	0.058	0	0.771	0.782
CAPN1	CASP9	9606.ENSP00000431984	9606.ENSP00000330237	0	0	0	0	0.049	0.071	0	0.399	0.422
CAPN1	MEN1	9606.ENSP00000431984	9606.ENSP00000337088	0	0	0	0	0.065	0	0	0.646	0.655
CAPN1	ENDOG	9606.ENSP00000431984	9606.ENSP00000361725	0	0	0	0	0.082	0	0	0.544	0.564
CAPN1	SF1	9606.ENSP00000431984	9606.ENSP00000366604	0	0	0	0	0.058	0	0	0.766	0.770
CAPN1	RELA	9606.ENSP00000431984	9606.ENSP00000384273	0	0	0	0	0.117	0.098	0	0.684	0.727
CAPN1	HIF1A	9606.ENSP00000431984	9606.ENSP00000437955	0	0	0	0	0.085	0.292	0	0.220	0.451
CAPN1	DLG4	9606.ENSP00000431984	9606.ENSP00000497806	0	0	0	0	0.042	0.128	0	0.526	0.569
CAPN1	PLCB3	9606.ENSP00000431984	9606.ENSP00000443631	0	0	0	0	0.074	0	0	0.769	0.776
CAPN15	PPAN	9606.ENSP00000219611	9606.ENSP00000253107	0	0	0	0	0.080	0	0	0.378	0.403
CAPN15	ZNF628	9606.ENSP00000219611	9606.ENSP00000469591	0	0	0	0	0.123	0.106	0	0.331	0.430
CAPN15	RNF126	9606.ENSP00000219611	9606.ENSP00000292363	0	0	0	0	0.127	0.444	0	0	0.493
CAPZA1	KIF22	9606.ENSP00000263168	9606.ENSP00000160827	0	0	0	0	0.042	0	0.500	0	0.500
CAPZA1	WASHC3	9606.ENSP00000263168	9606.ENSP00000240079	0	0	0	0	0.066	0.165	0.900	0.417	0.948
CAPZA1	KLC4	9606.ENSP00000263168	9606.ENSP00000259708	0	0	0	0	0.074	0	0.500	0.160	0.577
CAPZA1	KRT8	9606.ENSP00000263168	9606.ENSP00000449404	0	0	0	0	0.067	0	0	0.409	0.425
CAPZA1	CNOT3	9606.ENSP00000263168	9606.ENSP00000351159	0	0	0	0	0.049	0.429	0	0.121	0.481
CAPZA1	TPRN	9606.ENSP00000263168	9606.ENSP00000387100	0	0	0	0	0	0	0.500	0	0.499
CAPZA1	STX5	9606.ENSP00000263168	9606.ENSP00000294179	0	0	0	0	0.055	0	0.500	0.056	0.515
CAPZA1	TMEM115	9606.ENSP00000263168	9606.ENSP00000266025	0	0	0	0	0.103	0	0.500	0	0.532
CAPZA1	FSCN2	9606.ENSP00000263168	9606.ENSP00000334665	0	0	0	0	0	0	0.500	0.112	0.537
CAPZA1	KLC2	9606.ENSP00000263168	9606.ENSP00000399403	0	0	0	0	0.074	0	0.500	0.082	0.538
CAPZA1	CASK	9606.ENSP00000263168	9606.ENSP00000494788	0	0	0	0	0.054	0.096	0.500	0.054	0.541
CAPZA1	MAPKAPK3	9606.ENSP00000263168	9606.ENSP00000396467	0	0	0	0	0	0	0	0.556	0.556
CAPZA1	ESPN	9606.ENSP00000263168	9606.ENSP00000496593	0	0	0	0	0	0.107	0.500	0.192	0.608
CAPZA1	TNKS1BP1	9606.ENSP00000263168	9606.ENSP00000437271	0	0	0	0	0.042	0.609	0	0.171	0.663
CAPZA1	EPS8L2	9606.ENSP00000263168	9606.ENSP00000435585	0	0	0	0	0.108	0	0.500	0.359	0.689
CAPZA1	TWF2	9606.ENSP00000263168	9606.ENSP00000303908	0	0	0	0	0.055	0.295	0.500	0.480	0.803
CAPZA1	DCTN2	9606.ENSP00000263168	9606.ENSP00000408910	0	0	0	0	0.151	0.950	0.500	0.821	0.995
CARD14	NME3	9606.ENSP00000498071	9606.ENSP00000219302	0	0	0	0	0.067	0.090	0.183	0.241	0.403
CARD14	PRPF31	9606.ENSP00000498071	9606.ENSP00000324122	0	0	0	0	0	0.488	0	0	0.487
CARD14	CARD19	9606.ENSP00000498071	9606.ENSP00000364613	0	0	0	0	0	0	0	0.438	0.438
CARD19	CRACR2B	9606.ENSP00000364613	9606.ENSP00000435299	0	0	0	0	0.042	0.591	0	0	0.591
CARHSP1	PARD6A	9606.ENSP00000379838	9606.ENSP00000219255	0	0	0	0	0.056	0	0	0.422	0.431
CARHSP1	DOCK7	9606.ENSP00000379838	9606.ENSP00000251157	0	0	0	0	0.042	0	0	0.402	0.402
CARHSP1	TUFM	9606.ENSP00000379838	9606.ENSP00000322439	0	0	0	0	0.292	0	0	0.252	0.448
CARHSP1	KPTN	9606.ENSP00000379838	9606.ENSP00000337850	0	0	0	0	0.049	0.535	0	0	0.538
CARHSP1	COPS7A	9606.ENSP00000379838	9606.ENSP00000446039	0	0	0	0	0.049	0	0	0.404	0.409
CASK	LIN7B	9606.ENSP00000494788	9606.ENSP00000221459	0	0	0	0	0	0.980	0.500	0.669	0.996
CASK	TWF2	9606.ENSP00000494788	9606.ENSP00000303908	0	0	0	0	0.049	0.057	0.800	0	0.804
CASK	CD2BP2	9606.ENSP00000494788	9606.ENSP00000304903	0	0	0	0	0.042	0	0	0.720	0.720
CASK	CPLX1	9606.ENSP00000494788	9606.ENSP00000305613	0	0	0	0	0	0	0.500	0.048	0.503
CASK	FSCN2	9606.ENSP00000494788	9606.ENSP00000334665	0	0	0	0	0	0.053	0.500	0.051	0.511
CASK	PPFIA3	9606.ENSP00000494788	9606.ENSP00000335614	0	0	0	0	0	0.101	0.500	0.434	0.723
CASK	MYL5	9606.ENSP00000494788	9606.ENSP00000383023	0	0	0	0	0	0.415	0	0.081	0.439
CASK	TPRN	9606.ENSP00000494788	9606.ENSP00000387100	0	0	0	0	0	0	0.500	0	0.499
CASK	EPS8L2	9606.ENSP00000494788	9606.ENSP00000435585	0	0	0	0	0.068	0.253	0.800	0.162	0.867
CASK	CIB1	9606.ENSP00000494788	9606.ENSP00000479860	0	0	0	0	0.049	0.415	0	0.081	0.444
CASK	DLG4	9606.ENSP00000494788	9606.ENSP00000497806	0	0	0	0.602	0.056	0.382	0.500	0.364	0.789
CASK	ESPN	9606.ENSP00000494788	9606.ENSP00000496593	0	0	0	0	0	0.098	0.800	0	0.811
CASP9	FIS1	9606.ENSP00000330237	9606.ENSP00000223136	0	0	0	0	0.058	0	0	0.391	0.402
CASP9	PYCARD	9606.ENSP00000330237	9606.ENSP00000247470	0	0	0	0	0.068	0.050	0	0.598	0.613
CASP9	HTRA2	9606.ENSP00000330237	9606.ENSP00000258080	0	0	0	0	0.082	0	0	0.659	0.673
CASP9	MAPK3	9606.ENSP00000330237	9606.ENSP00000263025	0	0	0	0	0.261	0.045	0.400	0.756	0.883
CASP9	FADD	9606.ENSP00000330237	9606.ENSP00000301838	0	0	0	0	0.092	0.067	0	0.861	0.872
CASP9	MAP1S	9606.ENSP00000330237	9606.ENSP00000325313	0	0	0	0	0.049	0	0	0.428	0.432
CASP9	SMARCA4	9606.ENSP00000330237	9606.ENSP00000343896	0	0	0	0	0.073	0	0	0.379	0.400
CASP9	PPP3CA	9606.ENSP00000330237	9606.ENSP00000378323	0	0	0	0	0	0.054	0	0.414	0.422
CASP9	SIRT3	9606.ENSP00000330237	9606.ENSP00000372191	0	0	0	0	0.147	0	0	0.367	0.436
CASP9	IRF3	9606.ENSP00000330237	9606.ENSP00000471896	0	0	0	0	0.167	0	0	0.365	0.449
CASP9	RELA	9606.ENSP00000330237	9606.ENSP00000384273	0	0	0	0	0.069	0.061	0	0.434	0.462
CASP9	POLL	9606.ENSP00000330237	9606.ENSP00000359181	0	0	0	0	0.250	0	0	0.391	0.523
CASP9	HRAS	9606.ENSP00000330237	9606.ENSP00000407586	0	0	0	0	0.055	0.053	0	0.534	0.546
CASP9	GSDMD	9606.ENSP00000330237	9606.ENSP00000433209	0	0	0	0	0	0.091	0	0.587	0.608
CASP9	SQSTM1	9606.ENSP00000330237	9606.ENSP00000374455	0	0	0	0	0.044	0.295	0	0.472	0.613
CASP9	KEAP1	9606.ENSP00000330237	9606.ENSP00000377245	0	0	0	0	0.097	0	0	0.615	0.637
CASP9	ENDOG	9606.ENSP00000330237	9606.ENSP00000361725	0	0	0	0	0	0	0	0.745	0.745
CASP9	HIF1A	9606.ENSP00000330237	9606.ENSP00000437955	0	0	0	0	0.067	0	0	0.739	0.746
CBARP	SBNO2	9606.ENSP00000465260	9606.ENSP00000354733	0	0	0	0	0.063	0	0	0.396	0.409
CBARP	FAM174C	9606.ENSP00000465260	9606.ENSP00000386557	0	0	0	0	0.056	0	0	0.544	0.551
CBLC	PKP3	9606.ENSP00000494162	9606.ENSP00000331678	0	0	0	0	0.295	0	0	0.185	0.401
CBLC	SH3GLB2	9606.ENSP00000494162	9606.ENSP00000361634	0	0	0	0	0.049	0	0.800	0	0.801
CBLN3	PCP2	9606.ENSP00000267406	9606.ENSP00000310585	0	0	0	0	0.246	0	0	0.370	0.505
CBLN3	STOML1	9606.ENSP00000267406	9606.ENSP00000442478	0	0	0	0	0.054	0	0	0.514	0.521
CBX4	HDAC7	9606.ENSP00000269397	9606.ENSP00000080059	0	0	0	0	0.062	0.103	0.500	0.142	0.590
CBX4	HDAC5	9606.ENSP00000269397	9606.ENSP00000225983	0	0	0	0	0.055	0.103	0.500	0.111	0.573
CBX4	TRIM28	9606.ENSP00000269397	9606.ENSP00000253024	0	0	0	0	0.072	0.052	0	0.502	0.523
CBX4	PIAS4	9606.ENSP00000269397	9606.ENSP00000262971	0	0	0	0	0.049	0.065	0	0.681	0.691
CBX4	PHF1	9606.ENSP00000269397	9606.ENSP00000363640	0	0	0	0	0.109	0.128	0	0.313	0.419
CBX4	HIF1A	9606.ENSP00000269397	9606.ENSP00000437955	0	0	0	0	0.043	0.292	0	0.246	0.444
CBX4	H2AJ	9606.ENSP00000269397	9606.ENSP00000438553	0	0	0	0	0.054	0.053	0.500	0.051	0.518
CBX4	GATAD2A	9606.ENSP00000269397	9606.ENSP00000384899	0	0	0	0	0.060	0	0.500	0.078	0.528
CBX4	MAPKAPK3	9606.ENSP00000269397	9606.ENSP00000396467	0	0	0	0	0	0	0.500	0.154	0.558
CBX4	MBD3	9606.ENSP00000269397	9606.ENSP00000412302	0	0	0	0	0.049	0	0.500	0.157	0.564
CBX4	MTA1	9606.ENSP00000269397	9606.ENSP00000333633	0	0	0	0	0.079	0	0.500	0.162	0.580
CBX4	FZR1	9606.ENSP00000269397	9606.ENSP00000378529	0	0	0	0	0.118	0.054	0.540	0	0.582
CBX4	UBE2I	9606.ENSP00000269397	9606.ENSP00000348056	0	0	0	0	0	0.071	0.400	0.648	0.786
CBX4	CTBP1	9606.ENSP00000269397	9606.ENSP00000290921	0	0	0	0	0.054	0.835	0.400	0.612	0.958
CBX4	RING1	9606.ENSP00000269397	9606.ENSP00000363787	0	0	0	0	0.072	0.886	0.900	0.973	0.999
CC2D1A	CHMP4B	9606.ENSP00000313601	9606.ENSP00000217402	0	0	0	0	0.042	0.751	0	0.224	0.798
CC2D1A	VPS25	9606.ENSP00000313601	9606.ENSP00000253794	0	0	0	0	0.042	0	0	0.668	0.669
CC2D1A	DEAF1	9606.ENSP00000313601	9606.ENSP00000371846	0	0	0	0	0.070	0	0	0.622	0.633
CC2D1A	CHMP2A	9606.ENSP00000313601	9606.ENSP00000469240	0	0	0	0	0.044	0	0	0.651	0.652
CCDC106	MRPS34	9606.ENSP00000465757	9606.ENSP00000177742	0	0	0	0	0.067	0	0	0.507	0.520
CCDC106	NAT14	9606.ENSP00000465757	9606.ENSP00000205194	0	0	0.396	0	0.174	0	0	0	0.480
CCDC106	FIZ1	9606.ENSP00000465757	9606.ENSP00000221665	0	0	0	0	0.124	0	0	0.512	0.554
CCDC106	IP6K2	9606.ENSP00000465757	9606.ENSP00000331103	0	0	0	0	0	0	0	0.475	0.475
CCDC106	FBXL19	9606.ENSP00000465757	9606.ENSP00000369666	0	0	0	0	0.138	0	0	0.387	0.449
CCDC106	CCDC154	9606.ENSP00000465757	9606.ENSP00000373828	0	0	0	0	0.083	0	0	0.605	0.622
CCDC107	TEDC2	9606.ENSP00000414964	9606.ENSP00000355022	0	0	0	0	0	0.066	0	0.418	0.433
CCDC115	CDIPT	9606.ENSP00000259229	9606.ENSP00000219789	0.057	0	0	0	0.140	0	0.265	0.289	0.519
CCDC115	STX5	9606.ENSP00000259229	9606.ENSP00000294179	0	0	0	0	0.055	0	0.400	0	0.408
CCDC115	DDRGK1	9606.ENSP00000259229	9606.ENSP00000346483	0	0	0	0	0.067	0	0.400	0	0.416
CCDC115	SERTAD1	9606.ENSP00000259229	9606.ENSP00000350633	0	0	0	0	0.042	0	0	0.426	0.427
CCDC115	KIAA2013	9606.ENSP00000259229	9606.ENSP00000365756	0	0	0	0	0.082	0.593	0	0	0.610
CCDC12	GPKOW	9606.ENSP00000292314	9606.ENSP00000156109	0	0	0	0	0.074	0	0.800	0	0.806
CCDC12	DNAJC17	9606.ENSP00000292314	9606.ENSP00000220496	0	0	0	0	0.095	0.478	0	0	0.507
CCDC12	PRPF19	9606.ENSP00000292314	9606.ENSP00000227524	0	0	0	0	0.086	0.988	0	0	0.989
CCDC12	SYF2	9606.ENSP00000292314	9606.ENSP00000236273	0	0	0	0	0.098	0.699	0.800	0	0.940
CCDC12	SNRPA	9606.ENSP00000292314	9606.ENSP00000243563	0	0	0	0	0.131	0.185	0	0.261	0.431
CCDC12	YJU2	9606.ENSP00000292314	9606.ENSP00000262962	0	0	0	0	0.152	0.665	0	0	0.703
CCDC12	PRPF6	9606.ENSP00000292314	9606.ENSP00000266079	0	0	0	0	0.106	0	0.400	0	0.440
CCDC12	ZMAT2	9606.ENSP00000292314	9606.ENSP00000274712	0	0	0	0	0.072	0	0.400	0.092	0.450
CCDC12	IK	9606.ENSP00000292314	9606.ENSP00000396301	0	0	0	0	0.067	0	0.400	0	0.416
CCDC12	POLR2E	9606.ENSP00000292314	9606.ENSP00000478303	0	0	0	0	0.105	0	0	0.424	0.463
CCDC12	U2AF2	9606.ENSP00000292314	9606.ENSP00000307863	0	0	0	0	0.049	0	0.500	0	0.504
CCDC12	HNRNPM	9606.ENSP00000292314	9606.ENSP00000325376	0	0	0	0	0.060	0	0.540	0.052	0.554
CCDC12	PQBP1	9606.ENSP00000292314	9606.ENSP00000498362	0	0	0	0	0.480	0	0	0.195	0.563
CCDC12	TSSC4	9606.ENSP00000292314	9606.ENSP00000331087	0	0	0	0	0.153	0.676	0	0	0.713
CCDC12	XAB2	9606.ENSP00000292314	9606.ENSP00000351137	0	0	0	0	0.101	0.495	0.540	0	0.773
CCDC12	WDR83	9606.ENSP00000292314	9606.ENSP00000402653	0	0	0	0	0.084	0.602	0	0.470	0.790
CCDC12	SRRT	9606.ENSP00000292314	9606.ENSP00000480421	0	0	0	0	0.054	0	0.800	0	0.802
CCDC12	WDR25	9606.ENSP00000292314	9606.ENSP00000334148	0	0	0	0	0.049	0.842	0	0	0.843
CCDC120	PPP1R3F	9606.ENSP00000474071	9606.ENSP00000055335	0	0	0.380	0	0.136	0	0	0	0.441
CCDC120	CEP170	9606.ENSP00000474071	9606.ENSP00000355500	0	0	0	0	0	0.531	0.720	0.806	0.972
CCDC120	CCDC61	9606.ENSP00000474071	9606.ENSP00000471454	0	0	0	0	0.049	0	0.720	0	0.722
CCDC120	CYTH2	9606.ENSP00000474071	9606.ENSP00000493357	0	0	0	0	0.049	0.687	0	0.643	0.884
CCDC124	NDUFB7	9606.ENSP00000471455	9606.ENSP00000215565	0	0	0	0	0.423	0	0	0	0.423
CCDC124	CLPP	9606.ENSP00000471455	9606.ENSP00000245816	0	0	0	0	0.609	0	0	0	0.609
CCDC124	HSPBP1	9606.ENSP00000471455	9606.ENSP00000255631	0	0	0	0	0.423	0.185	0	0.072	0.526
CCDC124	MRPL4	9606.ENSP00000471455	9606.ENSP00000306902	0	0	0	0	0.268	0.219	0	0	0.404
CCDC124	RPL36AL	9606.ENSP00000471455	9606.ENSP00000346012	0	0	0	0	0.185	0.840	0	0.047	0.865
CCDC124	FAM174C	9606.ENSP00000471455	9606.ENSP00000386557	0	0	0	0	0.133	0	0	0.348	0.410
CCDC124	IFRD2	9606.ENSP00000471455	9606.ENSP00000402849	0	0	0	0	0.201	0	0	0.507	0.590
CCDC124	TUBGCP2	9606.ENSP00000471455	9606.ENSP00000446093	0	0	0	0	0.085	0	0	0.377	0.406
CCDC124	MLST8	9606.ENSP00000471455	9606.ENSP00000457870	0	0	0	0	0.409	0	0	0	0.409
CCDC124	RPL17	9606.ENSP00000471455	9606.ENSP00000463842	0	0	0	0	0.244	0.853	0	0	0.884
CCDC124	CDK11B	9606.ENSP00000471455	9606.ENSP00000464036	0	0	0	0	0.124	0	0	0.381	0.435
CCDC154	PPP1R3F	9606.ENSP00000373828	9606.ENSP00000055335	0	0	0.396	0	0.062	0	0	0	0.409
CCDC154	RHBDF1	9606.ENSP00000373828	9606.ENSP00000262316	0	0	0	0	0.055	0.080	0	0.398	0.430
CCDC159	CIAO3	9606.ENSP00000468232	9606.ENSP00000251588	0	0	0	0	0	0	0	0.469	0.469
CCDC159	SWSAP1	9606.ENSP00000468232	9606.ENSP00000310008	0	0	0	0	0.049	0	0	0.479	0.483
CCDC159	TMEM205	9606.ENSP00000468232	9606.ENSP00000346954	0	0	0	0	0.049	0	0	0.450	0.455
CCDC159	PLPPR2	9606.ENSP00000468232	9606.ENSP00000466898	0	0.290	0	0	0	0	0	0.506	0.634
CCDC183	PPP1R37	9606.ENSP00000338013	9606.ENSP00000221462	0	0	0	0	0	0	0	0.413	0.413
CCDC183	TMEM141	9606.ENSP00000338013	9606.ENSP00000290079	0	0	0	0	0.050	0	0	0.628	0.631
CCDC183	GRIPAP1	9606.ENSP00000338013	9606.ENSP00000365606	0	0	0	0	0	0.437	0	0	0.437
CCDC183	NPDC1	9606.ENSP00000338013	9606.ENSP00000360660	0	0	0	0	0.074	0	0	0.523	0.539
CCDC183	LCN12	9606.ENSP00000338013	9606.ENSP00000360696	0	0	0	0	0.060	0	0	0.589	0.597
CCDC189	PRSS36	9606.ENSP00000437532	9606.ENSP00000268281	0	0	0	0	0	0	0	0.571	0.571
CCDC189	TMED6	9606.ENSP00000437532	9606.ENSP00000288025	0	0	0	0	0	0	0	0.432	0.432
CCDC189	PPP1CA	9606.ENSP00000437532	9606.ENSP00000326031	0	0	0	0	0	0.401	0	0.074	0.421
CCDC22	SNX17	9606.ENSP00000365401	9606.ENSP00000233575	0	0	0	0	0.097	0	0	0.724	0.740
CCDC22	WASHC3	9606.ENSP00000365401	9606.ENSP00000240079	0	0	0	0	0.066	0.070	0	0.648	0.668
CCDC22	UBE2M	9606.ENSP00000365401	9606.ENSP00000253023	0	0	0	0	0.073	0.198	0.500	0	0.595
CCDC22	DDB2	9606.ENSP00000365401	9606.ENSP00000256996	0	0	0	0	0.060	0	0.500	0	0.509
CCDC22	RTRAF	9606.ENSP00000365401	9606.ENSP00000261700	0	0	0	0	0.056	0.391	0	0.247	0.529
CCDC22	ELOB	9606.ENSP00000365401	9606.ENSP00000262306	0	0	0	0	0.057	0	0.500	0	0.508
CCDC22	MUL1	9606.ENSP00000365401	9606.ENSP00000264198	0	0	0	0	0.170	0	0.400	0	0.480
CCDC22	WDR24	9606.ENSP00000365401	9606.ENSP00000293883	0	0	0	0	0.481	0	0	0	0.481
CCDC22	TUT1	9606.ENSP00000365401	9606.ENSP00000308000	0	0	0	0	0.436	0	0	0	0.436
CCDC22	WDTC1	9606.ENSP00000365401	9606.ENSP00000317971	0	0	0	0	0.060	0	0.500	0	0.509
CCDC22	INTS5	9606.ENSP00000365401	9606.ENSP00000327889	0	0	0	0	0.632	0	0	0	0.632
CCDC22	KLHL25	9606.ENSP00000365401	9606.ENSP00000336800	0	0	0	0	0.062	0	0.500	0	0.510
CCDC22	DDA1	9606.ENSP00000365401	9606.ENSP00000352928	0	0	0	0	0.083	0	0.500	0	0.521
CCDC22	COPS7A	9606.ENSP00000365401	9606.ENSP00000446039	0	0	0	0	0.055	0	0.400	0	0.408
CCDC22	PQBP1	9606.ENSP00000365401	9606.ENSP00000498362	0	0	0	0	0.312	0	0	0.271	0.477
CCDC22	VPS16	9606.ENSP00000365401	9606.ENSP00000369810	0	0	0	0	0.338	0	0	0.284	0.505
CCDC22	GAN	9606.ENSP00000365401	9606.ENSP00000497351	0	0	0	0	0.056	0	0.500	0	0.507
CCDC22	HIF1A	9606.ENSP00000365401	9606.ENSP00000437955	0	0	0	0	0	0	0.500	0.059	0.509
CCDC22	SPSB3	9606.ENSP00000365401	9606.ENSP00000457206	0	0	0	0	0.067	0	0.500	0	0.513
CCDC22	KEAP1	9606.ENSP00000365401	9606.ENSP00000377245	0	0	0	0	0.075	0	0.500	0	0.517
CCDC22	STK11IP	9606.ENSP00000365401	9606.ENSP00000389383	0	0	0	0	0.538	0	0	0	0.538
CCDC22	SPSB2	9606.ENSP00000365401	9606.ENSP00000428338	0	0	0	0	0.174	0	0.500	0	0.569
CCDC22	SH3GLB1	9606.ENSP00000365401	9606.ENSP00000479919	0	0	0	0	0.042	0.476	0	0.342	0.641
CCDC51	PARK7	9606.ENSP00000379047	9606.ENSP00000340278	0	0	0	0	0.062	0	0	0.416	0.428
CCDC61	ZNF764	9606.ENSP00000471454	9606.ENSP00000252797	0	0	0	0	0.074	0	0	0.400	0.420
CCDC61	ZNF653	9606.ENSP00000471454	9606.ENSP00000293771	0	0	0	0	0.523	0	0	0	0.523
CCDC61	WDR90	9606.ENSP00000471454	9606.ENSP00000293879	0	0	0	0	0.083	0	0	0.399	0.426
CCDC61	PNKP	9606.ENSP00000471454	9606.ENSP00000323511	0	0	0	0	0.126	0	0	0.427	0.478
CCDC61	CEP170	9606.ENSP00000471454	9606.ENSP00000355500	0	0	0	0	0	0.292	0.720	0.400	0.870
CCDC61	MPND	9606.ENSP00000471454	9606.ENSP00000471735	0	0	0	0	0.542	0	0	0	0.542
CCDC71	ERF	9606.ENSP00000319006	9606.ENSP00000222329	0	0	0	0	0.458	0	0	0.068	0.473
CCDC71	ZNF653	9606.ENSP00000319006	9606.ENSP00000293771	0	0	0	0	0.463	0	0	0	0.463
CCDC71	HPS6	9606.ENSP00000319006	9606.ENSP00000299238	0	0	0	0	0.476	0	0	0	0.476
CCDC71	IRF2BP1	9606.ENSP00000319006	9606.ENSP00000307265	0	0	0	0	0.460	0	0	0	0.459
CCDC71	WDR6	9606.ENSP00000319006	9606.ENSP00000378857	0	0	0	0	0.062	0	0	0.414	0.426
CCDC71	ZNF282	9606.ENSP00000319006	9606.ENSP00000477841	0	0	0	0	0.543	0	0	0	0.543
CCDC71	DYRK2	9606.ENSP00000319006	9606.ENSP00000342105	0	0	0	0	0	0	0	0.599	0.599
CCDC78	GMPPB	9606.ENSP00000293889	9606.ENSP00000309092	0	0	0	0	0	0	0	0.411	0.411
CCDC78	TNNT1	9606.ENSP00000293889	9606.ENSP00000467176	0	0	0	0	0.044	0	0	0.419	0.420
CCDC78	HAGHL	9606.ENSP00000293889	9606.ENSP00000374353	0	0	0	0	0.328	0	0	0.232	0.461
CCDC85B	REX1BD	9606.ENSP00000311695	9606.ENSP00000351422	0	0	0	0	0.108	0	0	0.371	0.414
CCDC85B	ZNF575	9606.ENSP00000311695	9606.ENSP00000315870	0	0	0	0	0.080	0	0	0.414	0.438
CCDC85B	MCRS1	9606.ENSP00000311695	9606.ENSP00000349640	0	0	0	0	0.049	0.426	0	0.299	0.584
CCDC85B	PPP1CA	9606.ENSP00000311695	9606.ENSP00000326031	0	0	0	0	0.063	0.611	0	0.051	0.624
CCDC9	REXO1	9606.ENSP00000221922	9606.ENSP00000170168	0	0	0	0	0.552	0	0	0	0.552
CCDC9	SCAND1	9606.ENSP00000221922	9606.ENSP00000363103	0	0	0	0	0.061	0.071	0	0.367	0.400
CCDC9	PPP1R35	9606.ENSP00000221922	9606.ENSP00000292330	0	0	0	0	0.060	0	0	0.494	0.504
CCDC9	PYM1	9606.ENSP00000221922	9606.ENSP00000386156	0	0	0	0	0	0	0.900	0	0.900
CCDC9	UPF1	9606.ENSP00000221922	9606.ENSP00000470142	0	0	0	0	0.103	0.071	0.900	0.048	0.910
CCDC97	SF3A2	9606.ENSP00000269967	9606.ENSP00000221494	0	0	0	0	0.180	0.511	0	0.540	0.799
CCDC97	SUGP1	9606.ENSP00000269967	9606.ENSP00000247001	0	0	0	0	0.239	0	0	0.279	0.428
CCDC97	SNRPB	9606.ENSP00000269967	9606.ENSP00000412566	0	0	0	0	0	0.420	0	0	0.420
CCDC97	FBXW9	9606.ENSP00000269967	9606.ENSP00000376945	0	0	0	0	0.060	0.057	0	0.398	0.420
CCDC97	SF3B2	9606.ENSP00000269967	9606.ENSP00000318861	0	0	0	0	0.067	0.423	0	0	0.438
CCDC97	ZNF414	9606.ENSP00000269967	9606.ENSP00000377504	0	0	0	0	0.049	0	0	0.434	0.439
CCDC97	E4F1	9606.ENSP00000269967	9606.ENSP00000301727	0	0	0	0	0.441	0	0	0	0.441
CCDC97	CTDP1	9606.ENSP00000269967	9606.ENSP00000484525	0	0	0	0	0.067	0	0	0.452	0.467
CCDC97	PRR14	9606.ENSP00000269967	9606.ENSP00000441641	0	0	0	0	0.468	0	0	0	0.468
CCDC97	ZNF428	9606.ENSP00000269967	9606.ENSP00000300811	0	0	0	0	0.056	0	0	0.475	0.483
CCDC97	ZNF581	9606.ENSP00000269967	9606.ENSP00000466047	0	0	0	0	0.074	0	0	0.593	0.607
CCDC97	CHERP	9606.ENSP00000269967	9606.ENSP00000439856	0	0	0	0	0.226	0.186	0	0.505	0.661
CCDC97	ZRSR2	9606.ENSP00000269967	9606.ENSP00000303015	0	0	0	0	0.049	0.703	0	0.067	0.713
CCHCR1	WASHC3	9606.ENSP00000379566	9606.ENSP00000240079	0	0	0	0	0	0.475	0	0	0.475
CCHCR1	DPP9	9606.ENSP00000379566	9606.ENSP00000262960	0	0	0	0	0	0	0	0.447	0.447
CCHCR1	KIF12	9606.ENSP00000379566	9606.ENSP00000363232	0	0	0	0	0	0	0	0.416	0.416
CCHCR1	GNL1	9606.ENSP00000379566	9606.ENSP00000365806	0	0	0	0	0.049	0	0	0.411	0.416
CCNYL1	PITHD1	9606.ENSP00000295414	9606.ENSP00000246151	0	0.402	0	0	0.044	0	0	0	0.404
CCNYL1	TUBG2	9606.ENSP00000295414	9606.ENSP00000251412	0	0	0	0	0	0	0	0.464	0.464
CCNYL1	PLEKHM3	9606.ENSP00000295414	9606.ENSP00000417003	0	0	0	0	0.056	0	0	0.440	0.449
CCS	GFER	9606.ENSP00000436318	9606.ENSP00000248114	0	0	0	0	0.109	0	0	0.403	0.445
CCS	PRDX2	9606.ENSP00000436318	9606.ENSP00000301522	0.053	0	0	0	0.144	0	0	0.565	0.616
CCS	TSTD1	9606.ENSP00000436318	9606.ENSP00000388293	0.120	0	0	0	0.176	0	0	0.349	0.487
CCS	GSTZ1	9606.ENSP00000436318	9606.ENSP00000451976	0	0	0	0	0.126	0	0	0.354	0.411
CD151	ROM1	9606.ENSP00000324101	9606.ENSP00000278833	0	0	0	0.599	0.047	0	0	0.431	0.435
CD151	OBSL1	9606.ENSP00000324101	9606.ENSP00000385636	0	0	0	0	0.078	0	0	0.506	0.525
CD151	IGSF8	9606.ENSP00000324101	9606.ENSP00000357065	0	0	0	0	0.042	0.053	0	0.582	0.587
CD2BP2	SF3A2	9606.ENSP00000304903	9606.ENSP00000221494	0	0	0	0	0.058	0.591	0	0.243	0.682
CD2BP2	SNRPA	9606.ENSP00000304903	9606.ENSP00000243563	0	0	0	0	0.081	0.329	0	0.276	0.514
CD2BP2	FAM98C	9606.ENSP00000304903	9606.ENSP00000252530	0	0	0	0	0.050	0	0	0.413	0.418
CD2BP2	RBM42	9606.ENSP00000304903	9606.ENSP00000262633	0	0	0	0	0.180	0.329	0	0	0.426
CD2BP2	PRPF6	9606.ENSP00000304903	9606.ENSP00000266079	0	0	0	0	0.451	0.920	0.720	0.612	0.994
CD2BP2	GTF2F1	9606.ENSP00000304903	9606.ENSP00000377969	0	0	0	0	0.400	0	0	0	0.400
CD2BP2	U2AF2	9606.ENSP00000304903	9606.ENSP00000307863	0	0	0	0	0.127	0.095	0	0.317	0.413
CD2BP2	MED29	9606.ENSP00000304903	9606.ENSP00000481733	0	0	0	0	0.436	0	0	0	0.436
CD2BP2	SZRD1	9606.ENSP00000304903	9606.ENSP00000383866	0	0	0	0	0.442	0	0	0	0.442
CD2BP2	USP19	9606.ENSP00000304903	9606.ENSP00000401197	0	0	0	0	0.157	0.366	0	0	0.442
CD2BP2	RANBP3	9606.ENSP00000304903	9606.ENSP00000341483	0	0	0	0	0.450	0	0	0	0.450
CD2BP2	SLC35C2	9606.ENSP00000304903	9606.ENSP00000318960	0	0	0	0	0.530	0	0	0	0.530
CD2BP2	RIC8A	9606.ENSP00000304903	9606.ENSP00000325941	0	0	0	0	0.538	0	0	0	0.538
CD2BP2	PQBP1	9606.ENSP00000304903	9606.ENSP00000498362	0	0	0	0	0.092	0.507	0	0.122	0.572
CD2BP2	ZNHIT2	9606.ENSP00000304903	9606.ENSP00000308548	0	0	0	0	0.059	0.541	0	0.248	0.646
CD2BP2	PRPF31	9606.ENSP00000304903	9606.ENSP00000324122	0	0	0	0	0.120	0.653	0	0.330	0.778
CD2BP2	PPP1CA	9606.ENSP00000304903	9606.ENSP00000326031	0	0	0	0	0.135	0.835	0	0	0.851
CD2BP2	TSSC4	9606.ENSP00000304903	9606.ENSP00000331087	0	0	0	0	0.087	0.817	0	0.350	0.882
CD2BP2	SART1	9606.ENSP00000304903	9606.ENSP00000310448	0	0	0	0	0.193	0.838	0	0.362	0.909
CD2BP2	SNRPB	9606.ENSP00000304903	9606.ENSP00000412566	0	0	0	0	0.067	0.904	0.540	0.615	0.982
CDC34	HAGH	9606.ENSP00000215574	9606.ENSP00000380514	0	0	0	0	0.399	0	0	0.049	0.404
CDC34	RHOT2	9606.ENSP00000215574	9606.ENSP00000321971	0	0	0	0	0.112	0.325	0	0.096	0.411
CDC34	FBXW9	9606.ENSP00000215574	9606.ENSP00000376945	0	0	0	0	0.068	0.287	0	0.191	0.415
CDC34	TRIM28	9606.ENSP00000215574	9606.ENSP00000253024	0	0	0	0	0.109	0.350	0	0.074	0.417
CDC34	MUL1	9606.ENSP00000215574	9606.ENSP00000264198	0	0	0	0	0.062	0.292	0	0.193	0.417
CDC34	UBXN1	9606.ENSP00000215574	9606.ENSP00000294119	0	0	0	0	0.055	0	0	0.422	0.430
CDC34	KEAP1	9606.ENSP00000215574	9606.ENSP00000377245	0	0	0	0	0.110	0.314	0	0.142	0.431
CDC34	UBE2J2	9606.ENSP00000215574	9606.ENSP00000383719	0	0	0	0	0.126	0.098	0	0.340	0.435
CDC34	RNF126	9606.ENSP00000215574	9606.ENSP00000292363	0	0	0	0	0.184	0.142	0	0.265	0.440
CDC34	STAP2	9606.ENSP00000215574	9606.ENSP00000468927	0	0	0	0	0.068	0	0	0.428	0.444
CDC34	SQSTM1	9606.ENSP00000215574	9606.ENSP00000374455	0	0	0	0	0.049	0	0	0.445	0.450
CDC34	FKBP8	9606.ENSP00000215574	9606.ENSP00000471700	0	0	0	0	0.433	0.087	0	0.074	0.479
CDC34	USP5	9606.ENSP00000215574	9606.ENSP00000229268	0	0	0	0	0.099	0.261	0	0.286	0.483
CDC34	STUB1	9606.ENSP00000215574	9606.ENSP00000219548	0	0	0	0	0.232	0.175	0	0.269	0.496
CDC34	STK11	9606.ENSP00000215574	9606.ENSP00000324856	0	0	0	0	0.479	0.079	0	0.085	0.523
CDC34	UBXN6	9606.ENSP00000215574	9606.ENSP00000301281	0	0	0	0	0.465	0.050	0	0.159	0.535
CDC34	PLAA	9606.ENSP00000215574	9606.ENSP00000380460	0	0	0	0	0.070	0.063	0	0.521	0.547
CDC34	MARCHF9	9606.ENSP00000215574	9606.ENSP00000266643	0	0	0	0	0.052	0.072	0	0.552	0.572
CDC34	RAD23A	9606.ENSP00000215574	9606.ENSP00000467024	0	0	0	0	0.271	0.317	0	0.284	0.613
CDC34	SMURF2	9606.ENSP00000215574	9606.ENSP00000262435	0	0	0	0	0	0.136	0	0.643	0.678
CDC34	RELA	9606.ENSP00000215574	9606.ENSP00000384273	0	0	0	0	0.120	0.317	0.500	0.085	0.688
CDC34	MARCHF2	9606.ENSP00000215574	9606.ENSP00000471536	0	0	0	0	0.146	0.314	0	0.515	0.691
CDC34	UBE2M	9606.ENSP00000215574	9606.ENSP00000253023	0	0	0	0.674	0.247	0.073	0	0.632	0.721
CDC34	EGLN1	9606.ENSP00000215574	9606.ENSP00000355601	0	0	0	0	0.087	0	0	0.806	0.815
CDC37	PPP5C	9606.ENSP00000222005	9606.ENSP00000012443	0	0	0	0	0.109	0.756	0.900	0.824	0.995
CDC37	PDRG1	9606.ENSP00000222005	9606.ENSP00000202017	0	0	0	0	0.056	0	0.540	0.123	0.586
CDC37	STUB1	9606.ENSP00000222005	9606.ENSP00000219548	0	0	0	0	0.067	0.155	0.540	0.513	0.800
CDC37	SGTA	9606.ENSP00000222005	9606.ENSP00000221566	0	0	0	0	0.209	0.126	0	0.564	0.672
CDC37	PARK7	9606.ENSP00000222005	9606.ENSP00000340278	0	0	0	0	0.068	0	0	0.384	0.401
CDC37	FKBP8	9606.ENSP00000222005	9606.ENSP00000471700	0	0	0	0	0.080	0.199	0	0.262	0.409
CDC37	MLST8	9606.ENSP00000222005	9606.ENSP00000457870	0	0	0	0	0.084	0	0	0.383	0.410
CDC37	RPS6KB2	9606.ENSP00000222005	9606.ENSP00000308413	0	0	0	0	0.067	0.385	0	0.057	0.411
CDC37	ULK1	9606.ENSP00000222005	9606.ENSP00000324560	0	0	0	0	0.072	0.338	0	0.146	0.429
CDC37	STK38L	9606.ENSP00000222005	9606.ENSP00000373684	0	0	0	0	0.047	0.430	0	0	0.433
CDC37	MEN1	9606.ENSP00000222005	9606.ENSP00000337088	0	0	0	0	0.091	0.087	0	0.383	0.443
CDC37	RAD23A	9606.ENSP00000222005	9606.ENSP00000467024	0	0	0	0	0.349	0	0	0.201	0.458
CDC37	NUDC	9606.ENSP00000222005	9606.ENSP00000319664	0	0	0	0	0.266	0.068	0	0.279	0.463
CDC37	IP6K2	9606.ENSP00000222005	9606.ENSP00000331103	0	0	0	0	0.060	0	0	0.460	0.470
CDC37	MAP2K2	9606.ENSP00000222005	9606.ENSP00000262948	0	0	0	0	0.199	0.199	0	0.241	0.471
CDC37	MAPK3	9606.ENSP00000222005	9606.ENSP00000263025	0	0	0	0	0.065	0.268	0	0.312	0.488
CDC37	UBE2M	9606.ENSP00000222005	9606.ENSP00000253023	0	0	0	0	0.308	0.292	0	0.049	0.493
CDC37	TYK2	9606.ENSP00000222005	9606.ENSP00000431885	0	0.195	0	0	0.253	0.142	0	0.137	0.495
CDC37	HSPBP1	9606.ENSP00000222005	9606.ENSP00000255631	0	0	0	0	0.116	0	0	0.463	0.506
CDC37	USP19	9606.ENSP00000222005	9606.ENSP00000401197	0	0	0	0	0.073	0.462	0	0.121	0.524
CDC37	PPP2R1A	9606.ENSP00000222005	9606.ENSP00000324804	0	0	0	0	0.175	0.225	0	0.326	0.531
CDC37	SOS1	9606.ENSP00000222005	9606.ENSP00000384675	0	0	0	0	0	0.063	0.500	0.085	0.533
CDC37	EIF3G	9606.ENSP00000222005	9606.ENSP00000253108	0	0	0	0	0.487	0	0	0.132	0.536
CDC37	HRAS	9606.ENSP00000222005	9606.ENSP00000407586	0	0	0	0	0.085	0.046	0.500	0.089	0.549
CDC37	SQSTM1	9606.ENSP00000222005	9606.ENSP00000374455	0	0	0	0	0.068	0.300	0	0.410	0.581
CDC37	HNRNPM	9606.ENSP00000222005	9606.ENSP00000325376	0	0	0	0	0.124	0.404	0	0.374	0.644
CDC37	WDR6	9606.ENSP00000222005	9606.ENSP00000378857	0	0	0	0	0.102	0.509	0	0.346	0.686
CDC37	MAP3K11	9606.ENSP00000222005	9606.ENSP00000309597	0	0	0	0	0.067	0.366	0	0.518	0.690
CDC37	CDK11B	9606.ENSP00000222005	9606.ENSP00000464036	0	0	0	0	0.127	0.594	0	0.239	0.707
CDC37	PIH1D1	9606.ENSP00000222005	9606.ENSP00000262265	0	0	0	0	0.110	0	0	0.694	0.716
CDC37	RUVBL2	9606.ENSP00000222005	9606.ENSP00000473172	0	0	0	0	0.211	0	0.540	0.321	0.732
CDC37	SDF2	9606.ENSP00000222005	9606.ENSP00000247020	0	0	0	0	0.070	0	0.720	0.088	0.742
CDC37	STK11	9606.ENSP00000222005	9606.ENSP00000324856	0	0	0	0	0.059	0.783	0	0.542	0.898
CDIPT	PIGQ	9606.ENSP00000219789	9606.ENSP00000026218	0	0	0	0	0.062	0	0.800	0.088	0.813
CDIPT	KIF22	9606.ENSP00000219789	9606.ENSP00000160827	0	0	0	0	0.045	0	0	0.597	0.599
CDIPT	PLPPR2	9606.ENSP00000219789	9606.ENSP00000466898	0.057	0	0	0	0.140	0	0.265	0.151	0.426
CDIPT	GPATCH3	9606.ENSP00000219789	9606.ENSP00000354645	0	0	0	0	0.060	0	0	0.422	0.433
CDIPT	TUFM	9606.ENSP00000219789	9606.ENSP00000322439	0	0	0	0	0.060	0	0	0.422	0.433
CDIPT	TBX6	9606.ENSP00000219789	9606.ENSP00000378650	0	0	0	0	0.042	0	0	0.435	0.435
CDIPT	MED16	9606.ENSP00000219789	9606.ENSP00000325612	0.057	0	0	0	0.161	0	0.265	0.151	0.440
CDIPT	KIAA2013	9606.ENSP00000219789	9606.ENSP00000365756	0	0	0	0	0.454	0	0	0	0.454
CDIPT	COASY	9606.ENSP00000219789	9606.ENSP00000464814	0.059	0	0	0	0.095	0	0	0.429	0.471
CDIPT	ELANE	9606.ENSP00000219789	9606.ENSP00000466090	0	0	0	0	0.043	0.049	0	0.482	0.487
CDIPT	INO80E	9606.ENSP00000219789	9606.ENSP00000457016	0	0	0	0	0.127	0.051	0	0.449	0.503
CDIPT	PPP4C	9606.ENSP00000219789	9606.ENSP00000279387	0	0	0	0	0.111	0.052	0	0.467	0.512
CDIPT	TMEM219	9606.ENSP00000219789	9606.ENSP00000457492	0	0	0	0	0.060	0	0	0.515	0.524
CDIPT	TAOK2	9606.ENSP00000219789	9606.ENSP00000310094	0	0	0	0	0.068	0	0	0.513	0.526
CDIPT	COPE	9606.ENSP00000219789	9606.ENSP00000469035	0	0	0	0	0.543	0	0	0	0.543
CDIPT	HIRIP3	9606.ENSP00000219789	9606.ENSP00000279392	0	0	0	0	0.050	0	0	0.583	0.586
CDIPT	PAGR1	9606.ENSP00000219789	9606.ENSP00000326519	0	0	0	0	0.047	0	0	0.589	0.592
CDIPT	YPEL3	9606.ENSP00000219789	9606.ENSP00000381821	0	0	0	0	0.128	0	0	0.598	0.634
CDIPT	KCTD13	9606.ENSP00000219789	9606.ENSP00000455785	0	0	0	0	0.060	0	0	0.628	0.635
CDIPT	PLPP2	9606.ENSP00000219789	9606.ENSP00000329697	0.057	0	0	0	0.123	0	0.265	0.534	0.679
CDIPT	ISYNA1	9606.ENSP00000219789	9606.ENSP00000337746	0.120	0	0	0	0.042	0	0.304	0.723	0.816
CDIPT	PLCB3	9606.ENSP00000219789	9606.ENSP00000443631	0	0	0	0	0.061	0	0.900	0.126	0.910
CDIPT	PLCD1	9606.ENSP00000219789	9606.ENSP00000430344	0	0	0	0	0.049	0	0.900	0.292	0.926
CDIPT	PISD	9606.ENSP00000219789	9606.ENSP00000391739	0.057	0	0	0	0.061	0.246	0.756	0.628	0.928
CDK11B	ZRSR2	9606.ENSP00000464036	9606.ENSP00000303015	0	0	0	0	0.255	0.324	0	0.081	0.496
CDK11B	SSNA1	9606.ENSP00000464036	9606.ENSP00000313752	0	0	0	0	0.070	0	0.500	0	0.515
CDK11B	PPP2R1A	9606.ENSP00000464036	9606.ENSP00000324804	0	0	0	0	0.057	0	0.500	0	0.508
CDK11B	SF1	9606.ENSP00000464036	9606.ENSP00000366604	0	0	0	0	0.255	0.313	0	0.118	0.509
CDK11B	DCTN2	9606.ENSP00000464036	9606.ENSP00000408910	0	0	0	0	0.047	0	0.500	0	0.503
CDK11B	TUBGCP2	9606.ENSP00000464036	9606.ENSP00000446093	0	0	0	0	0.138	0	0	0.340	0.407
CDK11B	RNPS1	9606.ENSP00000464036	9606.ENSP00000457723	0	0	0	0	0.067	0.124	0	0.603	0.647
CDK11B	SUPT5H	9606.ENSP00000464036	9606.ENSP00000470252	0	0	0	0	0.184	0.094	0	0.255	0.401
CDK20	KEAP1	9606.ENSP00000322343	9606.ENSP00000377245	0	0	0	0	0	0.292	0	0.244	0.442
CDK20	DPP3	9606.ENSP00000322343	9606.ENSP00000440502	0	0	0	0	0	0	0	0.564	0.564
CDK20	FKBP8	9606.ENSP00000322343	9606.ENSP00000471700	0	0	0	0	0.058	0.605	0	0.080	0.628
CDK20	ERCC2	9606.ENSP00000322343	9606.ENSP00000375809	0	0	0	0	0.043	0.581	0	0.247	0.671
CDK5RAP1	OSGEP	9606.ENSP00000217372	9606.ENSP00000206542	0.102	0	0	0	0.094	0	0	0.340	0.416
CDK5RAP1	RPUSD1	9606.ENSP00000217372	9606.ENSP00000455026	0.095	0	0	0	0.072	0.071	0	0.325	0.403
CDK5RAP1	MRPL21	9606.ENSP00000217372	9606.ENSP00000354580	0	0	0	0	0.127	0	0	0.349	0.407
CDK5RAP1	NFU1	9606.ENSP00000217372	9606.ENSP00000387219	0.119	0	0	0	0.050	0	0	0.349	0.407
CDK5RAP1	GTPBP6	9606.ENSP00000217372	9606.ENSP00000316598	0.120	0	0	0	0.067	0	0	0.348	0.417
CDK5RAP1	SERTAD1	9606.ENSP00000217372	9606.ENSP00000350633	0	0	0	0	0	0	0	0.419	0.419
CDK5RAP1	MRM2	9606.ENSP00000217372	9606.ENSP00000242257	0	0	0	0	0.083	0.132	0	0.338	0.427
CDK5RAP1	IDH3B	9606.ENSP00000217372	9606.ENSP00000482773	0	0	0	0	0.433	0	0	0.050	0.438
CDK5RAP1	MRM1	9606.ENSP00000217372	9606.ENSP00000481559	0	0	0	0	0.045	0.327	0	0.197	0.438
CDK5RAP1	QTRT1	9606.ENSP00000217372	9606.ENSP00000250237	0.110	0	0	0	0.158	0	0	0.331	0.455
CDK5RAP1	RPUSD2	9606.ENSP00000217372	9606.ENSP00000323288	0.095	0	0	0	0.121	0.071	0	0.351	0.457
CDK5RAP1	CTU1	9606.ENSP00000217372	9606.ENSP00000390011	0.119	0	0	0	0	0	0	0.433	0.479
CDK5RAP1	SNTA1	9606.ENSP00000217372	9606.ENSP00000217381	0	0.504	0	0	0.049	0	0	0.091	0.534
CDK5RAP1	GTPBP3	9606.ENSP00000217372	9606.ENSP00000351644	0	0	0	0	0.152	0	0	0.613	0.658
CDK5RAP1	TMCO4	9606.ENSP00000217372	9606.ENSP00000294543	0	0.692	0	0	0	0	0	0	0.692
CDKN2AIPNL	EID2B	9606.ENSP00000394183	9606.ENSP00000317564	0	0	0	0	0.259	0	0	0.400	0.536
CEBPD	TRIR	9606.ENSP00000386165	9606.ENSP00000242784	0	0	0	0	0.087	0.254	0.198	0.100	0.442
CEBPD	PIAS4	9606.ENSP00000386165	9606.ENSP00000262971	0	0	0	0	0	0.292	0	0.458	0.600
CEBPD	MAPK3	9606.ENSP00000386165	9606.ENSP00000263025	0	0	0	0	0.055	0.080	0	0.483	0.512
CEBPD	MED26	9606.ENSP00000386165	9606.ENSP00000263390	0	0	0	0	0.042	0	0.500	0	0.500
CEBPD	IL17RC	9606.ENSP00000386165	9606.ENSP00000295981	0	0	0	0	0.067	0	0	0.504	0.517
CEBPD	SIX5	9606.ENSP00000386165	9606.ENSP00000316842	0	0	0	0	0.056	0	0	0.435	0.444
CEBPD	MED16	9606.ENSP00000386165	9606.ENSP00000325612	0	0	0	0	0.055	0	0.500	0	0.507
CEBPD	MED25	9606.ENSP00000386165	9606.ENSP00000326767	0	0	0	0	0.044	0	0.500	0.047	0.504
CEBPD	DMPK	9606.ENSP00000386165	9606.ENSP00000345997	0	0	0	0	0.054	0.053	0	0.621	0.631
CEBPD	MED18	9606.ENSP00000386165	9606.ENSP00000362948	0	0	0	0	0	0	0.500	0	0.499
CEBPD	TNFSF15	9606.ENSP00000386165	9606.ENSP00000363157	0	0	0	0	0.059	0	0	0.392	0.404
CEBPD	UQCRQ	9606.ENSP00000386165	9606.ENSP00000367939	0	0	0	0	0.138	0.262	0.147	0.090	0.440
CEBPD	RELA	9606.ENSP00000386165	9606.ENSP00000384273	0	0	0	0	0.062	0.294	0	0.321	0.511
CEBPD	MED29	9606.ENSP00000386165	9606.ENSP00000481733	0	0	0	0	0	0	0.500	0	0.499
CEBPD	MED19	9606.ENSP00000386165	9606.ENSP00000498791	0	0	0	0	0	0	0.500	0.071	0.516
CEBPD	COX7C	9606.ENSP00000386165	9606.ENSP00000425759	0	0	0	0	0.152	0.245	0.261	0.163	0.551
CEBPD	HIF1A	9606.ENSP00000386165	9606.ENSP00000437955	0	0	0	0	0.079	0	0.400	0.333	0.599
CENPB	SETD1A	9606.ENSP00000369075	9606.ENSP00000262519	0	0	0	0	0.134	0.066	0	0.489	0.551
CENPB	UBTF	9606.ENSP00000369075	9606.ENSP00000302640	0	0	0	0	0.097	0	0	0.541	0.567
CENPB	TADA3	9606.ENSP00000369075	9606.ENSP00000307684	0	0	0	0	0	0.292	0	0.193	0.404
CENPB	EMC10	9606.ENSP00000369075	9606.ENSP00000334037	0	0	0	0	0.094	0	0	0.582	0.605
CENPB	UBE2I	9606.ENSP00000369075	9606.ENSP00000348056	0	0	0	0	0	0.411	0	0.076	0.432
CENPB	ZNF282	9606.ENSP00000369075	9606.ENSP00000477841	0	0	0	0	0.499	0	0	0	0.499
CEP170	WDR90	9606.ENSP00000355500	9606.ENSP00000293879	0	0	0	0	0	0.229	0	0.320	0.453
CEP170	DAPK3	9606.ENSP00000355500	9606.ENSP00000442973	0	0	0	0	0	0.413	0	0.047	0.417
CEP170	CEP170B	9606.ENSP00000355500	9606.ENSP00000404151	0	0	0	0.760	0	0.463	0	0.174	0.537
CEP170B	STK38L	9606.ENSP00000404151	9606.ENSP00000373684	0	0	0	0	0	0	0	0.416	0.416
CEP170B	TNKS1BP1	9606.ENSP00000404151	9606.ENSP00000437271	0	0	0	0	0.398	0.052	0	0	0.404
CEP170B	RAI14	9606.ENSP00000404151	9606.ENSP00000427123	0	0	0	0	0.062	0.095	0	0.408	0.453
CERS5	COX14	9606.ENSP00000325485	9606.ENSP00000326052	0	0	0	0	0.042	0	0	0.408	0.409
CERS5	PLPP2	9606.ENSP00000325485	9606.ENSP00000329697	0	0	0	0	0	0.097	0.900	0.274	0.928
CERS5	SGMS2	9606.ENSP00000325485	9606.ENSP00000378176	0	0	0	0	0	0	0.900	0.513	0.949
CERS5	SPHK2	9606.ENSP00000325485	9606.ENSP00000469158	0	0	0	0	0	0	0.900	0.582	0.956
CFAP410	FUS	9606.ENSP00000381047	9606.ENSP00000254108	0	0	0	0	0.104	0	0	0.436	0.473
CHCHD5	TIMM13	9606.ENSP00000325655	9606.ENSP00000215570	0	0	0	0	0.126	0	0.400	0.225	0.558
CHCHD5	GFER	9606.ENSP00000325655	9606.ENSP00000248114	0	0	0	0	0.049	0.165	0.400	0.153	0.542
CHCHD5	SLC25A4	9606.ENSP00000325655	9606.ENSP00000281456	0	0	0	0	0.049	0	0.500	0	0.504
CHCHD5	CHCHD6	9606.ENSP00000325655	9606.ENSP00000290913	0	0	0	0	0.063	0	0	0.830	0.833
CHCHD5	MICOS13	9606.ENSP00000325655	9606.ENSP00000468723	0	0	0	0	0.233	0	0	0.937	0.949
CHCHD6	NDUFB10	9606.ENSP00000290913	9606.ENSP00000268668	0	0	0	0	0.356	0.100	0	0.090	0.426
CHCHD6	PHB2	9606.ENSP00000290913	9606.ENSP00000441875	0	0	0	0	0.134	0.372	0	0.163	0.505
CHCHD6	NDUFS8	9606.ENSP00000290913	9606.ENSP00000315774	0	0	0	0	0.532	0.085	0	0	0.553
CHCHD6	MICOS13	9606.ENSP00000290913	9606.ENSP00000468723	0	0	0	0	0.146	0.342	0.900	0.981	0.998
CHERP	GPKOW	9606.ENSP00000439856	9606.ENSP00000156109	0	0	0	0	0.083	0	0	0.378	0.405
CHERP	SF3A2	9606.ENSP00000439856	9606.ENSP00000221494	0	0	0	0	0.223	0.815	0.500	0.519	0.960
CHERP	NCLN	9606.ENSP00000439856	9606.ENSP00000246117	0	0	0	0	0.109	0	0	0.415	0.456
CHERP	SUGP1	9606.ENSP00000439856	9606.ENSP00000247001	0	0	0	0.556	0.172	0	0	0.307	0.401
CHERP	LUC7L	9606.ENSP00000439856	9606.ENSP00000293872	0	0	0	0	0.075	0.694	0	0.060	0.710
CHERP	WDFY2	9606.ENSP00000439856	9606.ENSP00000298125	0	0	0	0	0	0.406	0	0	0.406
CHERP	ZRSR2	9606.ENSP00000439856	9606.ENSP00000303015	0	0	0	0	0	0.625	0	0.065	0.634
CHERP	U2AF2	9606.ENSP00000439856	9606.ENSP00000307863	0	0	0	0	0.358	0.694	0	0.399	0.871
CHERP	SART1	9606.ENSP00000439856	9606.ENSP00000310448	0	0	0	0	0.164	0.488	0	0	0.554
CHERP	SF3B2	9606.ENSP00000439856	9606.ENSP00000318861	0	0	0	0	0.163	0.108	0.500	0.327	0.715
CHERP	HNRNPM	9606.ENSP00000439856	9606.ENSP00000325376	0	0	0	0	0.326	0.082	0	0.263	0.504
[truncated: 6,139 more rows]
