# Supplementary material for: The impact of hsa-miR-1972 on the expression of von Willebrand factor in breast cancer progression regulation
Source: PeerJ. 2024 Nov 8;12:e18476. doi: 10.7717/peerj.18476 (PMC11552492; doi:10.7717/peerj.18476)
Supplement: Supplemental Information 3 [file peerj-12-18476-s003.zip › 1_Analysis/1_WGCNA/blue.tsv default node.csv]

MCODE::Clusters (1)	MCODE::Node Status (1)	MCODE::Score (1)	name	selected	shared name
	Unclustered	4.761904761904762	AAAS	false	AAAS
	Unclustered	2.2222222222222223	HSPA1A	false	HSPA1A
	Unclustered	6.966666666666667	BCS1L	false	BCS1L
Cluster 4	Clustered	7.628571428571428	SRSF9	false	SRSF9
	Unclustered	3.0	TARBP2	false	TARBP2
	Unclustered	6.0	SYMPK	false	SYMPK
Cluster 4	Clustered	8.427586206896551	SNRPB	false	SNRPB
Cluster 6	Clustered	9.047619047619047	LIG1	false	LIG1
Cluster 6	Clustered	9.200000000000001	U2AF2	false	U2AF2
	Unclustered	8.0	LAS1L	false	LAS1L
Cluster 21	Clustered	3.333333333333333	COPS7A	false	COPS7A
	Unclustered	4.0	THOC6	false	THOC6
Cluster 24	Clustered	6.0	MCRS1	false	MCRS1
Cluster 4	Clustered	8.336842105263159	RNPS1	false	RNPS1
Cluster 5	Clustered	7.0	FTH1	false	FTH1
Cluster 20	Clustered	3.0128205128205128	UBE2I	false	UBE2I
Cluster 4	Clustered	8.0	SEC13	false	SEC13
	Unclustered	4.761904761904762	AAMP	false	AAMP
Cluster 2	Clustered	12.0	GRWD1	false	GRWD1
Cluster 2	Clustered	11.868131868131869	HSPBP1	false	HSPBP1
Cluster 2	Clustered	11.868131868131869	SIL1	false	SIL1
Cluster 2	Clustered	12.0	NHP2	false	NHP2
Cluster 1	Clustered	17.0	MRPL16	true	MRPL16
	Unclustered	8.0	FARSA	false	FARSA
	Unclustered	0.6666666666666666	ZNF48	false	ZNF48
Cluster 2	Clustered	12.0	NOC4L	false	NOC4L
	Unclustered	6.236363636363636	DDX41	false	DDX41
Cluster 2	Clustered	11.0	GNL1	false	GNL1
Cluster 6	Clustered	8.836363636363636	IDH3B	false	IDH3B
Cluster 2	Clustered	12.0	TBL3	false	TBL3
	Unclustered	4.690909090909091	AAR2	false	AAR2
Cluster 4	Clustered	8.136752136752136	PRPF19	false	PRPF19
Cluster 16	Clustered	9.848484848484848	SYF2	false	SYF2
	Unclustered	1.8285714285714285	PIH1D1	false	PIH1D1
Cluster 2	Clustered	10.956521739130435	PRPF6	false	PRPF6
	Unclustered	0.0	GHDC	false	GHDC
	Unclustered	6.805555555555555	CD2BP2	false	CD2BP2
	Unclustered	3.0	ZNHIT2	false	ZNHIT2
Cluster 2	Clustered	10.461904761904762	SART1	false	SART1
Cluster 6	Clustered	9.350649350649352	PRPF31	false	PRPF31
	Unclustered	3.888888888888889	TSSC4	false	TSSC4
Cluster 16	Clustered	9.9	XAB2	false	XAB2
	Unclustered	3.0	NCDN	false	NCDN
	Unclustered	4.0	PEF1	false	PEF1
	Unclustered	2.7	TMEM222	false	TMEM222
	Unclustered	2.0	PYM1	false	PYM1
Cluster 12	Clustered	4.107142857142857	PSMD13	false	PSMD13
Cluster 5	Clustered	7.0	RUVBL2	false	RUVBL2
Cluster 26	Clustered	3.4545454545454546	AARS2	false	AARS2
Cluster 1	Clustered	17.0	MRPS34	true	MRPS34
Cluster 1	Clustered	14.0	UQCRC1	true	UQCRC1
	Unclustered	5.564102564102564	AK1	false	AK1
	Unclustered	2.4444444444444446	POLRMT	false	POLRMT
	Unclustered	2.4727272727272727	LRRC47	false	LRRC47
Cluster 1	Clustered	17.0	MRPL55	true	MRPL55
	Unclustered	0.5	ANKRD16	false	ANKRD16
	Unclustered	1.6666666666666667	ABCB8	false	ABCB8
Cluster 26	Clustered	3.7333333333333334	BCKDK	false	BCKDK
Cluster 4	Clustered	8.0	INTS1	false	INTS1
	Unclustered	7.151515151515151	DHX37	false	DHX37
Cluster 6	Clustered	8.851851851851851	CLPP	false	CLPP
Cluster 1	Clustered	17.0	TUFM	true	TUFM
Cluster 26	Clustered	3.8901098901098905	GTPBP3	false	GTPBP3
	Unclustered	3.555555555555556	GATB	false	GATB
	Unclustered	7.0	ATRIP	false	ATRIP
Cluster 6	Clustered	9.047619047619047	POLL	false	POLL
	Unclustered	8.0	ATP5IF1	false	ATP5IF1
	Unclustered	6.5054945054945055	QARS1	false	QARS1
	Unclustered	3.0	MON1A	false	MON1A
Cluster 6	Clustered	9.0	ARFGAP1	false	ARFGAP1
	Unclustered	3.466666666666667	E4F1	false	E4F1
	Unclustered	0.2857142857142857	ABCD4	false	ABCD4
	Unclustered	0.6666666666666666	CCDC51	false	CCDC51
	Unclustered	0.5	ABCB9	false	ABCB9
	Unclustered	1.8571428571428572	NADSYN1	false	NADSYN1
Cluster 19	Clustered	6.0	STOML1	false	STOML1
	Unclustered	2.0	ABCC4	false	ABCC4
	Unclustered	2.0	SLC19A1	false	SLC19A1
Cluster 19	Clustered	5.0	ITPA	false	ITPA
Cluster 32	Clustered	1.0666666666666667	SLC9A3R2	false	SLC9A3R2
Cluster 19	Clustered	4.933333333333334	PEX10	false	PEX10
	Unclustered	0.8571428571428571	INPPL1	false	INPPL1
	Unclustered	4.523809523809524	COASY	false	COASY
	Unclustered	2.0	MMAB	false	MMAB
	Unclustered	2.0	ABHD14B	false	ABHD14B
	Unclustered	2.0	ABHD8	false	ABHD8
Cluster 20	Clustered	3.0	ABHD17A	false	ABHD17A
	Unclustered	2.0	SCRN2	false	SCRN2
Cluster 12	Clustered	4.0	PNPLA6	false	PNPLA6
Cluster 20	Clustered	3.0	DAPK3	false	DAPK3
	Unclustered	1.2272727272727273	DLG4	false	DLG4
	Unclustered	2.0	ZDHHC24	false	ZDHHC24
Cluster 18	Clustered	4.0	CSNK1G2	false	CSNK1G2
Cluster 20	Clustered	3.0	ZDHHC16	false	ZDHHC16
Cluster 20	Clustered	3.0	LYPLA2	false	LYPLA2
	Unclustered	5.0	PPT2	false	PPT2
Cluster 20	Clustered	3.068840579710145	HRAS	false	HRAS
	Unclustered	0.5	OCEL1	false	OCEL1
Cluster 19	Clustered	5.333333333333333	ACSL1	false	ACSL1
	Unclustered	0.2857142857142857	FAM98C	false	FAM98C
	Unclustered	1.4	CCDC106	false	CCDC106
	Unclustered	0.6666666666666666	SPATA2L	false	SPATA2L
Cluster 1	Clustered	17.0	MRPL34	true	MRPL34
Cluster 20	Clustered	3.0	BABAM1	false	BABAM1
	Unclustered	0.6666666666666666	ABLIM1	false	ABLIM1
	Unclustered	2.0	NCLN	false	NCLN
Cluster 9	Clustered	6.0	CASK	false	CASK
	Unclustered	0.2857142857142857	ABTB1	false	ABTB1
Cluster 5	Clustered	7.2727272727272725	PARK7	false	PARK7
	Unclustered	0.3333333333333333	TMEM91	false	TMEM91
	Unclustered	0.6666666666666666	LRCOL1	false	LRCOL1
	Unclustered	0.4	CARD19	false	CARD19
	Unclustered	0.2857142857142857	DNTTIP1	false	DNTTIP1
Cluster 6	Clustered	9.0	YPEL3	false	YPEL3
Cluster 19	Clustered	5.7272727272727275	ACAA1	false	ACAA1
Cluster 7	Clustered	6.805555555555555	OXCT1	false	OXCT1
	Unclustered	4.690909090909091	ACOT8	false	ACOT8
	Unclustered	4.690909090909091	DECR2	false	DECR2
	Unclustered	4.761904761904762	PEX11G	false	PEX11G
	Unclustered	4.761904761904762	PEX16	false	PEX16
Cluster 19	Clustered	5.7272727272727275	ACADS	false	ACADS
Cluster 1	Clustered	14.0	NDUFA10	true	NDUFA10
Cluster 19	Clustered	6.0	TYSND1	false	TYSND1
	Unclustered	2.7	ALDH16A1	false	ALDH16A1
	Unclustered	3.573684210526316	ECI1	false	ECI1
Cluster 19	Clustered	5.571428571428571	PEX6	false	PEX6
Cluster 6	Clustered	9.333333333333332	NDUFS8	false	NDUFS8
Cluster 7	Clustered	6.805555555555555	ACSS1	false	ACSS1
	Unclustered	4.0	DHRS4	false	DHRS4
	Unclustered	0.5	DHRS1	false	DHRS1
Cluster 7	Clustered	7.0	PC	false	PC
Cluster 1	Clustered	14.0	NDUFV1	true	NDUFV1
Cluster 1	Clustered	14.0	SDHB	true	SDHB
	Unclustered	4.761904761904762	ACOXL	false	ACOXL
	Unclustered	2.1999999999999997	ACBD4	false	ACBD4
	Unclustered	2.1333333333333333	HSD17B8	false	HSD17B8
Cluster 7	Clustered	6.805555555555555	GCDH	false	GCDH
Cluster 19	Clustered	4.933333333333334	PEX14	false	PEX14
Cluster 7	Clustered	6.805555555555555	HMGCL	false	HMGCL
Cluster 7	Seed	7.712418300653595	ECHS1	false	ECHS1
Cluster 17	Clustered	3.0	SARDH	false	SARDH
Cluster 26	Clustered	3.8901098901098905	BCAT2	false	BCAT2
	Unclustered	2.1818181818181817	SCAF1	false	SCAF1
	Unclustered	4.761904761904762	SIRT3	false	SIRT3
	Unclustered	4.153846153846153	GPKOW	false	GPKOW
	Unclustered	0.5	SNX21	false	SNX21
Cluster 19	Clustered	5.0	PLIN3	false	PLIN3
Cluster 19	Clustered	5.0	SMARCD3	false	SMARCD3
	Unclustered	2.0	SLC27A3	false	SLC27A3
Cluster 14	Clustered	3.0	PLPP2	false	PLPP2
	Unclustered	0.7857142857142857	PNPLA2	false	PNPLA2
	Unclustered	2.142857142857143	BDH1	false	BDH1
Cluster 19	Clustered	4.933333333333334	BCAT1	false	BCAT1
	Unclustered	3.466666666666667	PCK2	false	PCK2
	Unclustered	4.107142857142857	SETD1A	false	SETD1A
Cluster 24	Clustered	6.0	SIRT6	false	SIRT6
Cluster 6	Clustered	9.0	ACTR1A	false	ACTR1A
	Unclustered	4.7368421052631575	KIF22	false	KIF22
	Unclustered	3.0	AKR7A2	false	AKR7A2
	Unclustered	1.645021645021645	UBE2M	false	UBE2M
Cluster 6	Clustered	9.0	KLC4	false	KLC4
Cluster 6	Clustered	9.0	CAPZA1	false	CAPZA1
	Unclustered	3.0	ACTR3	false	ACTR3
Cluster 6	Clustered	9.0	ARFGAP3	false	ARFGAP3
	Unclustered	5.0	TMEM115	false	TMEM115
	Unclustered	2.142857142857143	ACTR1B	false	ACTR1B
Cluster 22	Clustered	2.0915032679738563	STX5	false	STX5
Cluster 9	Clustered	6.0	TWF2	false	TWF2
Cluster 6	Clustered	9.0	ARF4	false	ARF4
	Unclustered	2.7	RIC8A	false	RIC8A
	Unclustered	2.0	BICDL2	false	BICDL2
	Unclustered	0.6545454545454545	CDK11B	false	CDK11B
	Unclustered	2.628205128205128	BET1L	false	BET1L
Cluster 6	Clustered	9.0	ARFGAP2	false	ARFGAP2
Cluster 6	Clustered	9.0	KLC2	false	KLC2
Cluster 6	Clustered	9.0	DCTN2	false	DCTN2
	Unclustered	0.7857142857142857	EXOC3	false	EXOC3
Cluster 5	Clustered	6.805555555555555	HIP1R	false	HIP1R
	Unclustered	2.0	CORO1B	false	CORO1B
Cluster 18	Clustered	3.5454545454545454	SOS1	false	SOS1
	Unclustered	1.0476190476190477	DBNL	false	DBNL
	Unclustered	1.6666666666666667	CORO1C	false	CORO1C
	Unclustered	1.4	CAP1	false	CAP1
	Unclustered	1.2	ADAM17	false	ADAM17
Cluster 20	Clustered	2.7	RHBDF1	false	RHBDF1
Cluster 19	Clustered	5.117647058823529	MAPK3	false	MAPK3
	Unclustered	1.2	MMEL1	false	MMEL1
	Unclustered	0.6666666666666666	IGSF8	false	IGSF8
Cluster 21	Clustered	3.4	HIF1A	false	HIF1A
	Unclustered	2.0	ADAM9	false	ADAM9
	Unclustered	2.7	JAG2	false	JAG2
	Unclustered	1.6666666666666667	UNC119	false	UNC119
	Unclustered	0.5	TEC	false	TEC
	Unclustered	0.3333333333333333	PACSIN3	false	PACSIN3
	Unclustered	0.6666666666666666	ADAP1	false	ADAP1
	Unclustered	0.0	CAMSAP3	false	CAMSAP3
	Unclustered	1.3636363636363635	ADAT3	false	ADAT3
	Unclustered	1.5333333333333332	QTRT1	false	QTRT1
Cluster 19	Clustered	6.0	NAGS	false	NAGS
	Unclustered	2.0	SCAMP4	false	SCAMP4
	Unclustered	1.0666666666666667	UCKL1	false	UCKL1
Cluster 11	Clustered	4.0	ZNF628	false	ZNF628
Cluster 11	Clustered	4.0	ZBTB45	false	ZBTB45
	Unclustered	7.822222222222222	TRMT1	false	TRMT1
Cluster 11	Clustered	5.0	RPUSD1	false	RPUSD1
	Unclustered	2.1999999999999997	MTAP	false	MTAP
	Unclustered	7.822222222222222	CTU1	false	CTU1
	Unclustered	9.848484848484848	TRMT61A	false	TRMT61A
	Unclustered	8.590909090909092	SMUG1	false	SMUG1
Cluster 15	Clustered	2.7	ADCK1	false	ADCK1
Cluster 15	Clustered	2.7	ADCK2	false	ADCK2
Cluster 15	Seed	3.0	COQ10A	false	COQ10A
Cluster 15	Clustered	2.7	COQ8B	false	COQ8B
	Unclustered	0.6666666666666666	STK16	false	STK16
	Unclustered	2.0	AMDHD2	false	AMDHD2
Cluster 20	Clustered	2.727272727272727	ADCY3	false	ADCY3
	Unclustered	9.35897435897436	NME3	false	NME3
	Unclustered	8.672727272727272	NME4	false	NME4
Cluster 20	Clustered	2.708333333333333	GNB4	false	GNB4
Cluster 20	Clustered	2.619047619047619	CALM3	false	CALM3
Cluster 20	Clustered	2.708333333333333	GNB2	false	GNB2
Cluster 18	Clustered	4.0	SH2B1	false	SH2B1
Cluster 19	Clustered	5.0	PDE10A	false	PDE10A
Cluster 20	Clustered	2.708333333333333	GNG5	false	GNG5
Cluster 19	Clustered	5.0	ENTPD8	false	ENTPD8
Cluster 19	Clustered	5.0	NUDT2	false	NUDT2
Cluster 21	Clustered	3.6923076923076925	AKT2	false	AKT2
Cluster 19	Clustered	6.0	CAMK2B	false	CAMK2B
Cluster 19	Clustered	5.0	CHMP2A	false	CHMP2A
	Unclustered	2.0	PRKAR1B	false	PRKAR1B
Cluster 20	Clustered	3.0	ADGRL1	false	ADGRL1
Cluster 20	Clustered	3.0	PPP1R7	false	PPP1R7
	Unclustered	2.0	LRFN3	false	LRFN3
	Unclustered	0.4	LRRC56	false	LRRC56
	Unclustered	2.0	LRWD1	false	LRWD1
	Unclustered	1.6666666666666667	LRFN4	false	LRFN4
Cluster 31	Clustered	1.6666666666666667	LRRC61	false	LRRC61
	Unclustered	0.0	LRRC26	false	LRRC26
	Unclustered	1.2	SZRD1	false	SZRD1
	Unclustered	4.0	ADSS1	false	ADSS1
Cluster 19	Clustered	6.0	ASL	false	ASL
Cluster 2	Clustered	11.357894736842105	RPL17	false	RPL17
Cluster 2	Clustered	12.330882352941176	HMGN2	false	HMGN2
	Unclustered	5.785714285714286	DOHH	false	DOHH
	Unclustered	3.0	ENTPD6	false	ENTPD6
Cluster 19	Clustered	5.0	NT5C2	false	NT5C2
	Unclustered	0.0	AGAP3	false	AGAP3
	Unclustered	2.0	TMUB1	false	TMUB1
	Unclustered	0.0	AGFG2	false	AGFG2
Cluster 12	Clustered	4.761904761904762	AGRN	false	AGRN
Cluster 12	Clustered	4.761904761904762	B4GALT7	false	B4GALT7
Cluster 12	Clustered	5.0	HS6ST1	false	HS6ST1
Cluster 18	Clustered	3.75	LRP6	false	LRP6
Cluster 12	Clustered	4.761904761904762	GPC1	false	GPC1
Cluster 12	Clustered	4.761904761904762	B3GAT3	false	B3GAT3
	Unclustered	2.0	LRP12	false	LRP12
Cluster 12	Clustered	4.0	GMPPB	false	GMPPB
Cluster 12	Clustered	4.0	B4GAT1	false	B4GAT1
Cluster 12	Clustered	4.0	FKRP	false	FKRP
	Unclustered	1.6666666666666667	DOK7	false	DOK7
Cluster 12	Clustered	4.0	POMGNT1	false	POMGNT1
Cluster 18	Clustered	3.75	DVL1	false	DVL1
Cluster 12	Clustered	5.0	B3GALT6	false	B3GALT6
	Unclustered	0.6666666666666666	TNNT1	false	TNNT1
Cluster 12	Clustered	4.761904761904762	EXT2	false	EXT2
Cluster 19	Clustered	6.0	AGTRAP	false	AGTRAP
Cluster 12	Clustered	4.230769230769231	MAP2K2	false	MAP2K2
Cluster 12	Clustered	4.021978021978022	ARAF	false	ARAF
	Unclustered	2.0	KIAA2013	false	KIAA2013
Cluster 12	Clustered	4.690909090909091	KSR1	false	KSR1
Cluster 19	Clustered	5.333333333333333	LMNA	false	LMNA
	Unclustered	0.0	AHNAK2	false	AHNAK2
	Unclustered	1.0666666666666667	LMO7	false	LMO7
	Unclustered	0.4	AIP	false	AIP
	Unclustered	1.4666666666666666	SGTA	false	SGTA
	Unclustered	0.0	PLBD2	false	PLBD2
Cluster 28	Clustered	1.9393939393939394	FKBP8	false	FKBP8
Cluster 5	Clustered	7.0	MEN1	false	MEN1
	Unclustered	1.0666666666666667	AJM1	false	AJM1
	Unclustered	2.0	ZNF362	false	ZNF362
Cluster 1	Clustered	14.0	ATP5F1D	true	ATP5F1D
	Unclustered	4.285714285714286	PPP3CA	false	PPP3CA
Cluster 1	Clustered	14.0	ATP5MC2	true	ATP5MC2
Cluster 1	Clustered	17.0	MRPL4	true	MRPL4
Cluster 1	Clustered	17.0	MRPL12	true	MRPL12
	Unclustered	4.285714285714286	GUK1	false	GUK1
	Unclustered	1.6666666666666667	AKAP6	false	AKAP6
Cluster 20	Clustered	2.7564102564102564	PPP2R5B	false	PPP2R5B
Cluster 4	Clustered	8.426900584795321	GTF2F1	false	GTF2F1
	Unclustered	2.4000000000000004	MAPK7	false	MAPK7
	Unclustered	0.6666666666666666	AKIP1	false	AKIP1
Cluster 1	Clustered	17.0	AURKAIP1	true	AURKAIP1
Cluster 12	Clustered	4.083333333333334	RELA	false	RELA
Cluster 26	Clustered	3.6666666666666665	GRHPR	false	GRHPR
Cluster 28	Clustered	1.9487179487179487	AKT1S1	false	AKT1S1
Cluster 28	Clustered	1.6666666666666667	TBC1D17	false	TBC1D17
Cluster 17	Clustered	3.0	FIZ1	false	FIZ1
	Unclustered	0.6666666666666666	MACROD1	false	MACROD1
	Unclustered	1.4	TELO2	false	TELO2
Cluster 4	Clustered	8.0	WDR24	false	WDR24
Cluster 12	Clustered	4.107142857142857	RPS6KB2	false	RPS6KB2
Cluster 20	Clustered	2.692307692307692	ULK1	false	ULK1
Cluster 18	Clustered	3.8461538461538467	STK11	false	STK11
Cluster 12	Clustered	4.523809523809524	ATG101	false	ATG101
Cluster 4	Clustered	8.0	LAMTOR4	false	LAMTOR4
Cluster 20	Clustered	3.087719298245614	SQSTM1	false	SQSTM1
	Unclustered	3.0	FZR1	false	FZR1
Cluster 4	Clustered	8.0	MLST8	false	MLST8
Cluster 21	Clustered	3.3000000000000003	CDC37	false	CDC37
Cluster 21	Clustered	3.466666666666667	MUL1	false	MUL1
	Unclustered	1.4	G6PC3	false	G6PC3
Cluster 4	Clustered	8.0	PPP2R1A	false	PPP2R1A
Cluster 21	Clustered	3.4285714285714284	CREB3L2	false	CREB3L2
Cluster 19	Clustered	5.8545454545454545	CASP9	false	CASP9
Cluster 21	Clustered	3.4285714285714284	CREB3	false	CREB3
	Unclustered	0.6666666666666666	CRTC1	false	CRTC1
Cluster 21	Clustered	3.4285714285714284	ATF6B	false	ATF6B
Cluster 12	Clustered	4.666666666666666	BCL2L1	false	BCL2L1
Cluster 20	Clustered	2.6373626373626373	PRKCZ	false	PRKCZ
	Unclustered	6.252631578947369	PHB2	false	PHB2
	Unclustered	3.142857142857143	BAD	false	BAD
Cluster 5	Clustered	6.805555555555555	TRIM28	false	TRIM28
	Unclustered	2.0	ERP29	false	ERP29
Cluster 12	Clustered	4.761904761904762	ILVBL	false	ILVBL
	Unclustered	1.2	FAHD1	false	FAHD1
	Unclustered	1.0666666666666667	NADK	false	NADK
	Unclustered	1.2	ALKBH4	false	ALKBH4
Cluster 6	Clustered	9.047619047619047	APEX1	false	APEX1
	Unclustered	4.909090909090909	ALKBH7	false	ALKBH7
	Unclustered	3.0	D2HGDH	false	D2HGDH
	Unclustered	2.564102564102564	WDR83	false	WDR83
	Unclustered	1.6666666666666667	ZNF576	false	ZNF576
Cluster 1	Clustered	14.0	NDUFB7	true	NDUFB7
Cluster 1	Clustered	14.0	NDUFS7	true	NDUFS7
Cluster 6	Clustered	9.340659340659341	OGG1	false	OGG1
Cluster 6	Seed	11.0	PHPT1	false	PHPT1
Cluster 1	Clustered	14.0	UQCRQ	true	UQCRQ
Cluster 1	Clustered	17.0	MRPL41	true	MRPL41
	Unclustered	0.6666666666666666	SAMD10	false	SAMD10
	Unclustered	4.761904761904762	MICOS13	false	MICOS13
	Unclustered	0.6666666666666666	PGLS	false	PGLS
	Unclustered	1.0476190476190477	GMPPA	false	GMPPA
	Unclustered	0.0	AMMECR1	false	AMMECR1
Cluster 26	Clustered	3.4285714285714284	GFER	false	GFER
	Unclustered	5.153846153846154	CCDC12	false	CCDC12
	Unclustered	3.0	RFXANK	false	RFXANK
	Unclustered	3.0	ANKRD9	false	ANKRD9
	Unclustered	4.523809523809524	DNAJC17	false	DNAJC17
Cluster 6	Clustered	9.230769230769232	ELOB	false	ELOB
Cluster 21	Clustered	3.2222222222222223	CCDC22	false	CCDC22
	Unclustered	1.6666666666666667	FBXO44	false	FBXO44
	Unclustered	2.4000000000000004	ANKS3	false	ANKS3
	Unclustered	0.3333333333333333	ZNF500	false	ZNF500
Cluster 20	Clustered	2.7	RHBDL1	false	RHBDL1
	Unclustered	2.0	NEK8	false	NEK8
Cluster 20	Clustered	2.7	WDR90	false	WDR90
	Unclustered	2.1999999999999997	RHOT2	false	RHOT2
Cluster 20	Clustered	2.7	EML4	false	EML4
	Unclustered	0.5	ANO8	false	ANO8
	Unclustered	4.0	OBSL1	false	OBSL1
	Unclustered	0.6666666666666666	BVES	false	BVES
Cluster 20	Clustered	3.0	OSBPL5	false	OSBPL5
	Unclustered	1.2	ANTKMT	false	ANTKMT
	Unclustered	2.1999999999999997	TSR3	false	TSR3
	Unclustered	3.0	CIAO3	false	CIAO3
	Unclustered	1.0476190476190477	TMEM160	false	TMEM160
	Unclustered	0.6666666666666666	LMF1	false	LMF1
Cluster 1	Clustered	14.0	NDUFB10	true	NDUFB10
	Unclustered	0.6666666666666666	LYRM9	false	LYRM9
	Unclustered	2.0	METTL22	false	METTL22
	Unclustered	2.0	HAGHL	false	HAGHL
	Unclustered	2.0	EEF2KMT	false	EEF2KMT
	Unclustered	3.0	METRN	false	METRN
Cluster 3	Clustered	5.833333333333334	AP1M2	false	AP1M2
	Unclustered	1.2	DNASE2	false	DNASE2
Cluster 3	Clustered	5.833333333333334	CLTB	false	CLTB
Cluster 3	Clustered	6.1090909090909085	GAK	false	GAK
Cluster 3	Clustered	6.0	BLOC1S4	false	BLOC1S4
	Unclustered	2.0	PRSS8	false	PRSS8
Cluster 3	Clustered	6.805555555555555	AP2A2	false	AP2A2
Cluster 18	Clustered	4.0	PKP3	false	PKP3
Cluster 3	Clustered	5.833333333333334	AP2A1	false	AP2A1
Cluster 5	Clustered	6.805555555555555	DNAJC6	false	DNAJC6
	Unclustered	2.0	ARHGEF16	false	ARHGEF16
Cluster 3	Clustered	5.833333333333334	PICALM	false	PICALM
Cluster 3	Clustered	6.805555555555555	AP4M1	false	AP4M1
Cluster 3	Clustered	6.1090909090909085	EPN1	false	EPN1
Cluster 18	Clustered	3.7333333333333334	CLDN4	false	CLDN4
Cluster 5	Clustered	7.0	RAB5C	false	RAB5C
Cluster 3	Seed	7.0	CLBA1	false	CLBA1
	Unclustered	3.0	PIP5K1C	false	PIP5K1C
Cluster 12	Clustered	5.0	AP5Z1	false	AP5Z1
	Unclustered	1.8214285714285712	VPS18	false	VPS18
	Unclustered	3.7333333333333334	PTPN23	false	PTPN23
Cluster 19	Clustered	5.0	FZD5	false	FZD5
Cluster 19	Clustered	5.0	STX10	false	STX10
	Unclustered	3.0	STXBP2	false	STXBP2
	Unclustered	2.0	TBC1D10B	false	TBC1D10B
Cluster 20	Clustered	3.0	STRN4	false	STRN4
	Unclustered	5.0	LDLRAP1	false	LDLRAP1
	Unclustered	0.9523809523809523	FBXW9	false	FBXW9
Cluster 12	Clustered	4.0	RTN2	false	RTN2
Cluster 12	Clustered	4.0	ZFYVE27	false	ZFYVE27
	Unclustered	0.4	APBA3	false	APBA3
	Unclustered	1.2	UBOX5	false	UBOX5
	Unclustered	1.6666666666666667	NECAB3	false	NECAB3
	Unclustered	3.0	APEH	false	APEH
	Unclustered	2.0	SNX17	false	SNX17
Cluster 1	Clustered	17.0	OXA1L	true	OXA1L
	Unclustered	0.6666666666666666	SHISA5	false	SHISA5
	Unclustered	1.6666666666666667	DPP7	false	DPP7
	Unclustered	2.0	NUCB1	false	NUCB1
	Unclustered	2.0	FAM234A	false	FAM234A
	Unclustered	0.7857142857142857	DPP3	false	DPP3
	Unclustered	3.4285714285714284	WDR6	false	WDR6
Cluster 6	Clustered	9.047619047619047	ERCC1	false	ERCC1
Cluster 4	Clustered	7.714285714285714	POLR2E	false	POLR2E
	Unclustered	2.0	SLC25A42	false	SLC25A42
	Unclustered	6.377777777777777	RAD23A	false	RAD23A
	Unclustered	10.0	DDB2	false	DDB2
	Unclustered	2.0	UBR2	false	UBR2
	Unclustered	5.0	POLD4	false	POLD4
	Unclustered	7.0	MGMT	false	MGMT
	Unclustered	10.0	MUS81	false	MUS81
Cluster 6	Clustered	9.0	RPA2	false	RPA2
	Unclustered	9.848484848484848	RAD9A	false	RAD9A
Cluster 6	Clustered	9.340659340659341	XRCC3	false	XRCC3
	Unclustered	5.83	ERCC2	false	ERCC2
Cluster 6	Clustered	9.0	MPG	false	MPG
	Unclustered	9.848484848484848	PNKP	false	PNKP
Cluster 6	Clustered	9.340659340659341	NTHL1	false	NTHL1
Cluster 6	Clustered	9.047619047619047	XRCC1	false	XRCC1
	Unclustered	0.0	AQP8	false	AQP8
Cluster 20	Clustered	3.0	LCMT1	false	LCMT1
Cluster 21	Clustered	3.2727272727272725	PPP5C	false	PPP5C
Cluster 18	Clustered	3.7777777777777777	GNA11	false	GNA11
	Unclustered	6.611111111111111	TIMM44	false	TIMM44
	Unclustered	2.0	PAK4	false	PAK4
Cluster 5	Clustered	7.0	MAP3K11	false	MAP3K11
Cluster 12	Clustered	4.0	RGL2	false	RGL2
	Unclustered	6.0	CNKSR1	false	CNKSR1
	Unclustered	3.0	RAB11FIP3	false	RAB11FIP3
	Unclustered	2.7	BATF	false	BATF
	Unclustered	0.25	RAB23	false	RAB23
	Unclustered	0.3333333333333333	CYTH2	false	CYTH2
	Unclustered	7.0	KIF12	false	KIF12
Cluster 19	Clustered	6.0	TMED9	false	TMED9
Cluster 19	Clustered	6.0	RAB1B	false	RAB1B
Cluster 19	Clustered	6.0	COPE	false	COPE
	Unclustered	1.6666666666666667	ASAP1	false	ASAP1
	Unclustered	1.0666666666666667	SCYL1	false	SCYL1
	Unclustered	2.0	HECTD3	false	HECTD3
	Unclustered	1.2	PCNX3	false	PCNX3
	Unclustered	0.0	DDAH2	false	DDAH2
	Unclustered	0.3333333333333333	ARFRP1	false	ARFRP1
Cluster 6	Clustered	9.340659340659341	SUGP1	false	SUGP1
	Unclustered	1.2	NUDT22	false	NUDT22
Cluster 22	Seed	2.4000000000000004	VPS51	false	VPS51
	Unclustered	0.4	SLC35C2	false	SLC35C2
	Unclustered	0.6666666666666666	FNDC11	false	FNDC11
	Unclustered	2.0	ARHGAP21	false	ARHGAP21
	Unclustered	1.6666666666666667	RHOD	false	RHOD
	Unclustered	0.3333333333333333	CCDC85B	false	CCDC85B
	Unclustered	1.0666666666666667	PRICKLE3	false	PRICKLE3
	Unclustered	0.0	ARHGEF10L	false	ARHGEF10L
	Unclustered	0.5	ARHGEF19	false	ARHGEF19
	Unclustered	2.0	TAX1BP3	false	TAX1BP3
	Unclustered	0.6666666666666666	RBBP8NL	false	RBBP8NL
	Unclustered	3.0	WRAP73	false	WRAP73
	Unclustered	3.0	TPRG1L	false	TPRG1L
	Unclustered	0.5	CBLC	false	CBLC
	Unclustered	4.0	ARHGEF18	false	ARHGEF18
Cluster 20	Clustered	2.857142857142857	PARD6A	false	PARD6A
Cluster 20	Clustered	3.0	ROCK2	false	ROCK2
	Unclustered	2.0606060606060606	SMURF1	false	SMURF1
	Unclustered	3.238095238095238	TGFBR1	false	TGFBR1
	Unclustered	2.0	ZMIZ2	false	ZMIZ2
	Unclustered	0.5	ARID3A	false	ARID3A
Cluster 17	Clustered	3.0	EHBP1	false	EHBP1
	Unclustered	9.340659340659341	WDR18	false	WDR18
	Unclustered	0.6666666666666666	ARL2BP	false	ARL2BP
	Unclustered	2.7	GPATCH3	false	GPATCH3
	Unclustered	5.0	SLC25A4	false	SLC25A4
	Unclustered	0.0	ARL4D	false	ARL4D
	Unclustered	0.6666666666666666	ARMC5	false	ARMC5
	Unclustered	2.0	ARMC6	false	ARMC6
	Unclustered	0.4	TMEM161A	false	TMEM161A
Cluster 2	Clustered	12.0	DDX49	false	DDX49
	Unclustered	2.0	BRAT1	false	BRAT1
	Unclustered	2.0	ARRDC1	false	ARRDC1
Cluster 20	Clustered	2.878787878787879	SMURF2	false	SMURF2
	Unclustered	0.6666666666666666	ARVCF	false	ARVCF
	Unclustered	2.0	GNB1L	false	GNB1L
	Unclustered	2.0	ASB13	false	ASB13
Cluster 12	Clustered	4.0	DNAJB2	false	DNAJB2
	Unclustered	2.0	ASMTL	false	ASMTL
Cluster 1	Clustered	14.0	GTPBP6	true	GTPBP6
	Unclustered	1.2	ASPH	false	ASPH
	Unclustered	0.9285714285714286	P4HA1	false	P4HA1
	Unclustered	3.0	PLOD2	false	PLOD2
Cluster 5	Clustered	6.533333333333333	MTA1	false	MTA1
Cluster 2	Clustered	11.3	SRRT	false	SRRT
	Unclustered	0.0	ASPRV1	false	ASPRV1
	Unclustered	0.6666666666666666	CYSRT1	false	CYSRT1
	Unclustered	0.0	ASTL	false	ASTL
	Unclustered	0.5	FAHD2B	false	FAHD2B
	Unclustered	0.4	SCAP	false	SCAP
Cluster 20	Clustered	3.0	PPP1CA	false	PPP1CA
	Unclustered	2.0	ERO1A	false	ERO1A
	Unclustered	3.0	CAMK1D	false	CAMK1D
Cluster 12	Clustered	4.254545454545455	STUB1	false	STUB1
	Unclustered	1.2	WASHC3	false	WASHC3
Cluster 4	Clustered	8.0	SESN2	false	SESN2
	Unclustered	6.0	ZNF622	false	ZNF622
	Unclustered	3.7333333333333334	ATG4D	false	ATG4D
Cluster 12	Clustered	4.0	MAP1S	false	MAP1S
Cluster 20	Clustered	2.7	SH3GLB1	false	SH3GLB1
	Unclustered	4.0	ATG2A	false	ATG2A
Cluster 20	Clustered	3.0	CIB1	false	CIB1
	Unclustered	2.0	RAB24	false	RAB24
	Unclustered	0.4	SH3GLB2	false	SH3GLB2
Cluster 5	Clustered	7.0	ATN1	false	ATN1
Cluster 5	Clustered	6.533333333333333	HDAC7	false	HDAC7
Cluster 5	Clustered	6.533333333333333	HDAC5	false	HDAC5
Cluster 5	Clustered	6.805555555555555	CBX4	false	CBX4
Cluster 12	Clustered	4.0	ATP13A2	false	ATP13A2
Cluster 5	Clustered	6.533333333333333	RING1	false	RING1
Cluster 4	Clustered	7.628571428571428	PQBP1	false	PQBP1
Cluster 5	Clustered	6.533333333333333	MBD3	false	MBD3
Cluster 5	Clustered	6.533333333333333	GATAD2A	false	GATAD2A
Cluster 6	Clustered	9.058823529411764	IK	false	IK
	Unclustered	6.611111111111111	ATOX1	false	ATOX1
Cluster 4	Clustered	7.714285714285714	POLR2L	false	POLR2L
	Unclustered	2.311111111111111	COA5	false	COA5
Cluster 1	Clustered	17.0	MRPL20	true	MRPL20
Cluster 2	Seed	12.458333333333334	PPP1R26	false	PPP1R26
Cluster 1	Clustered	17.0	MRPL21	true	MRPL21
Cluster 6	Clustered	9.0	SURF1	false	SURF1
Cluster 12	Clustered	4.0	BAG1	false	BAG1
	Unclustered	1.6666666666666667	CCS	false	CCS
Cluster 33	Clustered	1.0666666666666667	ATP11A	false	ATP11A
Cluster 33	Clustered	1.2	DPP9	false	DPP9
Cluster 33	Seed	1.2	TOLLIP	false	TOLLIP
	Unclustered	2.0	ATP11B	false	ATP11B
	Unclustered	1.6666666666666667	ATP11C	false	ATP11C
Cluster 23	Clustered	2.0	NPDC1	false	NPDC1
	Unclustered	2.0	XKR8	false	XKR8
	Unclustered	1.0666666666666667	ATP13A1	false	ATP13A1
Cluster 26	Clustered	3.888888888888889	DNAJC19	false	DNAJC19
Cluster 12	Clustered	4.0	RXRB	false	RXRB
	Unclustered	2.0	CARHSP1	false	CARHSP1
	Unclustered	3.1818181818181817	HTRA2	false	HTRA2
	Unclustered	2.7	TMEM175	false	TMEM175
	Unclustered	3.0	DGKQ	false	DGKQ
	Unclustered	0.4	CTSF	false	CTSF
	Unclustered	3.0	MCRIP2	false	MCRIP2
	Unclustered	5.0	CCDC124	false	CCDC124
	Unclustered	0.0	STK32C	false	STK32C
Cluster 1	Clustered	17.0	MRPL43	true	MRPL43
Cluster 19	Clustered	4.909090909090909	EDF1	false	EDF1
	Unclustered	2.5757575757575757	SMARCA4	false	SMARCA4
	Unclustered	2.4000000000000004	FAM174C	false	FAM174C
	Unclustered	10.717948717948717	ECSIT	false	ECSIT
Cluster 1	Clustered	14.0	NDUFA2	true	NDUFA2
Cluster 1	Clustered	14.0	TRIR	true	TRIR
	Unclustered	10.637362637362637	PWWP3A	false	PWWP3A
Cluster 1	Clustered	14.0	COX7C	true	COX7C
Cluster 1	Clustered	14.0	NDUFS6	true	NDUFS6
	Unclustered	6.0	EIF3G	false	EIF3G
	Unclustered	2.4000000000000004	IER3	false	IER3
Cluster 1	Clustered	17.0	MTIF3	true	MTIF3
	Unclustered	3.7333333333333334	EIF3K	false	EIF3K
Cluster 4	Clustered	8.0	ATP6V0E2	false	ATP6V0E2
	Unclustered	0.0	KLHL35	false	KLHL35
Cluster 4	Clustered	8.0	NPRL2	false	NPRL2
	Unclustered	1.2	CCDC115	false	CCDC115
Cluster 4	Clustered	8.0	KPTN	false	KPTN
Cluster 31	Clustered	1.4	KRBA1	false	KRBA1
Cluster 4	Clustered	8.0	NPRL3	false	NPRL3
	Unclustered	5.0	CINP	false	CINP
	Unclustered	4.0	FAAP20	false	FAAP20
Cluster 21	Clustered	3.4	KAT5	false	KAT5
Cluster 21	Clustered	3.238095238095238	NUDC	false	NUDC
Cluster 1	Clustered	17.0	GADD45GIP1	true	GADD45GIP1
	Unclustered	7.0	COX14	false	COX14
Cluster 1	Clustered	17.0	MRPL54	true	MRPL54
Cluster 10	Seed	4.0	SCAND1	false	SCAND1
	Unclustered	2.0	OAZ1	false	OAZ1
	Unclustered	1.2	HYAL2	false	HYAL2
	Unclustered	3.098039215686275	MRM1	false	MRM1
Cluster 1	Clustered	17.0	MRPL28	true	MRPL28
Cluster 1	Seed	17.0	MRPS26	true	MRPS26
	Unclustered	2.0	AURKC	false	AURKC
	Unclustered	2.7	USP19	false	USP19
	Unclustered	2.0	CNTD2	false	CNTD2
Cluster 18	Clustered	3.75	AXIN1	false	AXIN1
	Unclustered	1.5	PIN1	false	PIN1
	Unclustered	2.577777777777778	PSME1	false	PSME1
	Unclustered	2.0	TRIM11	false	TRIM11
	Unclustered	6.0	CTBP1	false	CTBP1
Cluster 21	Clustered	3.238095238095238	PIAS4	false	PIAS4
Cluster 6	Clustered	9.0	TNKS1BP1	false	TNKS1BP1
Cluster 19	Seed	6.066666666666666	FADD	false	FADD
Cluster 8	Clustered	5.0	MARK4	false	MARK4
Cluster 19	Clustered	5.0	PORCN	false	PORCN
Cluster 19	Clustered	5.0	WNT4	false	WNT4
	Unclustered	2.0	CTNNBIP1	false	CTNNBIP1
	Unclustered	5.0	FRAT1	false	FRAT1
Cluster 30	Clustered	2.0	AZU1	false	AZU1
Cluster 20	Clustered	3.0	LRPAP1	false	LRPAP1
Cluster 30	Clustered	2.0	PRTN3	false	PRTN3
Cluster 30	Seed	2.0	ELANE	false	ELANE
	Unclustered	0.5	B3GALT4	false	B3GALT4
	Unclustered	0.0	B4GALT5	false	B4GALT5
Cluster 2	Clustered	12.0	WDR46	false	WDR46
	Unclustered	2.0	SYNE4	false	SYNE4
	Unclustered	1.0666666666666667	SLC39A13	false	SLC39A13
Cluster 20	Clustered	3.0	UBE2J2	false	UBE2J2
	Unclustered	0.3333333333333333	WDR13	false	WDR13
	Unclustered	0.6666666666666666	SLC35B3	false	SLC35B3
	Unclustered	0.0	B4GALNT4	false	B4GALNT4
	Unclustered	2.1333333333333333	DDOST	false	DDOST
Cluster 10	Clustered	3.7333333333333334	SDF4	false	SDF4
Cluster 12	Clustered	4.0	ZFYVE19	false	ZFYVE19
	Unclustered	1.0476190476190477	B9D1	false	B9D1
	Unclustered	2.0	IFT43	false	IFT43
	Unclustered	0.8571428571428571	B9D2	false	B9D2
	Unclustered	3.0	KIF7	false	KIF7
	Unclustered	1.6666666666666667	BBS5	false	BBS5
	Unclustered	2.0	TMEM80	false	TMEM80
	Unclustered	3.142857142857143	CCDC97	false	CCDC97
Cluster 20	Clustered	2.884615384615384	FIS1	false	FIS1
	Unclustered	1.2727272727272727	UBXN6	false	UBXN6
	Unclustered	0.5	DNASE1	false	DNASE1
	Unclustered	1.7142857142857142	HAGH	false	HAGH
Cluster 16	Clustered	10.0	ELOF1	false	ELOF1
	Unclustered	3.0	BAP1	false	BAP1
	Unclustered	3.888888888888889	BAX	false	BAX
	Unclustered	4.0	BOK	false	BOK
	Unclustered	3.7333333333333334	BBC3	false	BBC3
	Unclustered	1.7142857142857142	GET3	false	GET3
	Unclustered	1.2	BAHD1	false	BAHD1
	Unclustered	0.4	PPP1R35	false	PPP1R35
	Unclustered	0.4	ZNF526	false	ZNF526
	Unclustered	5.0	RPUSD2	false	RPUSD2
	Unclustered	1.2	ZNF768	false	ZNF768
Cluster 20	Clustered	2.857142857142857	ZNF282	false	ZNF282
	Unclustered	1.7142857142857142	UBXN1	false	UBXN1
Cluster 19	Clustered	5.5	KEAP1	false	KEAP1
Cluster 27	Clustered	2.0	JOSD2	false	JOSD2
	Unclustered	3.0	DBP	false	DBP
	Unclustered	2.4000000000000004	MAFK	false	MAFK
	Unclustered	0.4	TNFRSF18	false	TNFRSF18
	Unclustered	6.0	NRL	false	NRL
	Unclustered	6.0	CEBPD	false	CEBPD
Cluster 19	Clustered	5.571428571428571	PYCARD	false	PYCARD
Cluster 12	Clustered	4.285714285714286	ENDOG	false	ENDOG
	Unclustered	1.4	DMPK	false	DMPK
	Unclustered	2.0	TP73	false	TP73
Cluster 12	Clustered	4.464285714285714	IRF3	false	IRF3
Cluster 5	Clustered	7.0	CAPN1	false	CAPN1
	Unclustered	0.0	PHLDA3	false	PHLDA3
Cluster 16	Clustered	10.0	PAF1	false	PAF1
	Unclustered	0.5	RFX1	false	RFX1
	Unclustered	0.5	BCAM	false	BCAM
Cluster 17	Clustered	3.0	NAT14	false	NAT14
	Unclustered	0.4	CD151	false	CD151
	Unclustered	0.8571428571428571	BCAR1	false	BCAR1
Cluster 32	Clustered	1.2	TRIP6	false	TRIP6
	Unclustered	1.4	SH2D3A	false	SH2D3A
	Unclustered	1.2	DOCK7	false	DOCK7
	Unclustered	1.6666666666666667	LIMS1	false	LIMS1
	Unclustered	4.464285714285714	THNSL2	false	THNSL2
	Unclustered	5.0	SDSL	false	SDSL
	Unclustered	5.0	WDTC1	false	WDTC1
Cluster 32	Clustered	1.2	SIVA1	false	SIVA1
	Unclustered	3.0	TYK2	false	TYK2
Cluster 19	Clustered	5.0	BCL7C	false	BCL7C
Cluster 19	Clustered	5.0	BICRAL	false	BICRAL
Cluster 2	Clustered	11.0	MED19	false	MED19
Cluster 19	Clustered	5.0	BICRA	false	BICRA
Cluster 19	Clustered	5.0	BRD9	false	BRD9
	Unclustered	5.0	TIMM13	false	TIMM13
Cluster 1	Clustered	14.0	MRM2	true	MRM2
	Unclustered	4.0	LDHD	false	LDHD
	Unclustered	3.0	CHCHD5	false	CHCHD5
Cluster 6	Clustered	9.0	LONP1	false	LONP1
	Unclustered	4.666666666666667	COA3	false	COA3
Cluster 12	Clustered	4.0	SLC39A7	false	SLC39A7
	Unclustered	2.1999999999999997	SDHAF1	false	SDHAF1
Cluster 26	Clustered	3.4545454545454546	TIMM9	false	TIMM9
	Unclustered	2.0	UQCC3	false	UQCC3
	Unclustered	0.5	PIGZ	false	PIGZ
	Unclustered	3.75	USE1	false	USE1
Cluster 19	Clustered	5.0	CPLX1	false	CPLX1
Cluster 19	Clustered	5.0	STX4	false	STX4
	Unclustered	3.0	NAIF1	false	NAIF1
	Unclustered	1.0666666666666667	HCFC1R1	false	HCFC1R1
	Unclustered	0.6666666666666666	FAM160A2	false	FAM160A2
	Unclustered	0.4	CCDC78	false	CCDC78
	Unclustered	1.6666666666666667	FLYWCH2	false	FLYWCH2
	Unclustered	0.0	C20orf204	false	C20orf204
	Unclustered	2.0	HPS6	false	HPS6
	Unclustered	12.0	BLVRB	false	BLVRB
	Unclustered	4.0	PPOX	false	PPOX
	Unclustered	3.0	PRDX2	false	PRDX2
	Unclustered	0.3333333333333333	DIAPH2	false	DIAPH2
	Unclustered	2.0	HMOX2	false	HMOX2
	Unclustered	0.0	BOD1	false	BOD1
	Unclustered	2.0	BORCS6	false	BORCS6
	Unclustered	1.2	CPTP	false	CPTP
	Unclustered	2.0	ZNF524	false	ZNF524
	Unclustered	2.0	KXD1	false	KXD1
Cluster 6	Clustered	9.487179487179487	MLLT1	false	MLLT1
	Unclustered	2.0	ZNF215	false	ZNF215
	Unclustered	3.7333333333333334	BRF1	false	BRF1
	Unclustered	0.5	FLYWCH1	false	FLYWCH1
	Unclustered	3.0	IGHMBP2	false	IGHMBP2
	Unclustered	6.611111111111111	POLR3K	false	POLR3K
Cluster 6	Clustered	8.952380952380953	TCEA2	false	TCEA2
Cluster 18	Clustered	4.0	RABEP2	false	RABEP2
	Unclustered	9.0	TCEA3	false	TCEA3
Cluster 4	Clustered	8.0	CACTIN	false	CACTIN
	Unclustered	2.0	BRICD5	false	BRICD5
	Unclustered	2.0	ZNF764	false	ZNF764
	Unclustered	2.7	SPSB3	false	SPSB3
Cluster 20	Clustered	3.0	ZNF598	false	ZNF598
	Unclustered	2.0	TEDC2	false	TEDC2
	Unclustered	1.0666666666666667	CCDC61	false	CCDC61
	Unclustered	2.0	BTBD2	false	BTBD2
	Unclustered	0.5	LZTS2	false	LZTS2
Cluster 8	Seed	6.0	TOPORS	false	TOPORS
	Unclustered	1.0476190476190477	COPS9	false	COPS9
Cluster 19	Clustered	5.0	BTBD6	false	BTBD6
Cluster 19	Clustered	5.0	KLHL25	false	KLHL25
	Unclustered	1.6666666666666667	NUDT14	false	NUDT14
Cluster 19	Clustered	5.0	GAN	false	GAN
	Unclustered	2.0	CRB3	false	CRB3
	Unclustered	0.5	C11orf49	false	C11orf49
	Unclustered	3.466666666666667	ZNF408	false	ZNF408
	Unclustered	0.6666666666666666	TPGS1	false	TPGS1
	Unclustered	0.9523809523809523	C12orf43	false	C12orf43
	Unclustered	0.6666666666666666	EID2B	false	EID2B
	Unclustered	1.6666666666666667	FRMD8	false	FRMD8
	Unclustered	3.0	GPN2	false	GPN2
	Unclustered	7.418181818181818	SNRNP35	false	SNRNP35
	Unclustered	0.0	C14orf119	false	C14orf119
	Unclustered	0.8571428571428571	ZNF787	false	ZNF787
	Unclustered	0.6666666666666666	C16orf74	false	C16orf74
	Unclustered	0.0	C16orf86	false	C16orf86
	Unclustered	0.0	TSNAXIP1	false	TSNAXIP1
	Unclustered	1.2	C19orf25	false	C19orf25
Cluster 11	Clustered	4.0	REXO1	false	REXO1
	Unclustered	2.0	TEDC1	false	TEDC1
	Unclustered	1.6666666666666667	CBARP	false	CBARP
	Unclustered	2.0	C19orf53	false	C19orf53
	Unclustered	0.0	C19orf57	false	C19orf57
	Unclustered	3.0	DCAF15	false	DCAF15
Cluster 2	Clustered	10.0	C19orf54	false	C19orf54
Cluster 2	Clustered	10.956521739130435	SF3A2	false	SF3A2
Cluster 4	Clustered	8.046370967741934	SNRPA	false	SNRPA
Cluster 6	Clustered	9.005847953216374	LSM7	false	LSM7
Cluster 18	Clustered	4.0	ITPKC	false	ITPKC
	Unclustered	9.716666666666667	ZMAT2	false	ZMAT2
	Unclustered	2.0	TTC9B	false	TTC9B
Cluster 2	Clustered	10.742105263157894	SF3B2	false	SF3B2
	Unclustered	2.0	ZNF414	false	ZNF414
Cluster 22	Clustered	1.9285714285714288	VPS16	false	VPS16
Cluster 2	Clustered	10.9	LSM4	false	LSM4
	Unclustered	0.5	C1orf35	false	C1orf35
	Unclustered	0.5	ENKD1	false	ENKD1
Cluster 29	Clustered	2.0	C6orf47	false	C6orf47
	Unclustered	1.2	STK19	false	STK19
Cluster 29	Clustered	2.0	GPANK1	false	GPANK1
Cluster 29	Seed	2.0	LY6G5C	false	LY6G5C
	Unclustered	0.6666666666666666	C7orf50	false	C7orf50
Cluster 2	Clustered	12.0	NOC2L	false	NOC2L
	Unclustered	4.0	EME2	false	EME2
	Unclustered	0.5	CA14	false	CA14
Cluster 20	Clustered	3.0	SLC22A18	false	SLC22A18
	Unclustered	1.0666666666666667	MAP3K10	false	MAP3K10
	Unclustered	9.0	YJU2	false	YJU2
Cluster 4	Clustered	8.0	FAM32A	false	FAM32A
Cluster 16	Clustered	9.615384615384615	CTDP1	false	CTDP1
Cluster 4	Clustered	8.0	PRKRIP1	false	PRKRIP1
	Unclustered	2.0	CADM1	false	CADM1
	Unclustered	0.0	CADM4	false	CADM4
	Unclustered	0.6666666666666666	PRX	false	PRX
Cluster 20	Clustered	3.0	PPP1R3F	false	PPP1R3F
Cluster 20	Clustered	3.0	FKBP3	false	FKBP3
	Unclustered	0.4	SNTA1	false	SNTA1
Cluster 10	Clustered	3.7333333333333334	RABAC1	false	RABAC1
	Unclustered	5.0	KALRN	false	KALRN
	Unclustered	1.6666666666666667	TRPM4	false	TRPM4
Cluster 18	Clustered	4.0	ITPKA	false	ITPKA
	Unclustered	1.0666666666666667	MCOLN1	false	MCOLN1
	Unclustered	0.6666666666666666	DYRK2	false	DYRK2
	Unclustered	2.0	ORAI3	false	ORAI3
	Unclustered	1.6666666666666667	PACS2	false	PACS2
	Unclustered	3.238095238095238	CIRBP	false	CIRBP
	Unclustered	0.0	CHN1	false	CHN1
	Unclustered	7.0	CNP	false	CNP
	Unclustered	0.7222222222222222	CALU	false	CALU
	Unclustered	1.2	P2RX4	false	P2RX4
	Unclustered	1.4	PNPLA7	false	PNPLA7
Cluster 18	Clustered	4.0	PLCD1	false	PLCD1
	Unclustered	1.6666666666666667	HOMER1	false	HOMER1
	Unclustered	2.0	NFATC4	false	NFATC4
Cluster 5	Clustered	7.0	PLCB3	false	PLCB3
	Unclustered	2.0	THOP1	false	THOP1
Cluster 20	Clustered	3.0	PHKG2	false	PHKG2
Cluster 26	Clustered	4.0	SSR3	false	SSR3
	Unclustered	1.6666666666666667	PRKCSH	false	PRKCSH
	Unclustered	2.0	SCN1B	false	SCN1B
Cluster 5	Clustered	7.0	ROM1	false	ROM1
Cluster 16	Clustered	9.732193732193732	SF1	false	SF1
	Unclustered	0.5	CAPN15	false	CAPN15
Cluster 2	Clustered	12.0	PPAN	false	PPAN
	Unclustered	1.2	RNF126	false	RNF126
Cluster 18	Clustered	3.7333333333333334	KRT8	false	KRT8
	Unclustered	3.0	CNOT3	false	CNOT3
Cluster 9	Clustered	6.0	TPRN	false	TPRN
	Unclustered	3.230769230769231	FSCN2	false	FSCN2
	Unclustered	3.0	MAPKAPK3	false	MAPKAPK3
Cluster 9	Clustered	6.0	ESPN	false	ESPN
Cluster 9	Clustered	6.0	EPS8L2	false	EPS8L2
	Unclustered	0.5	CARD14	false	CARD14
	Unclustered	0.4	CRACR2B	false	CRACR2B
	Unclustered	2.7	LIN7B	false	LIN7B
	Unclustered	2.7	PPFIA3	false	PPFIA3
Cluster 20	Clustered	3.0	MYL5	false	MYL5
	Unclustered	4.0	GSDMD	false	GSDMD
	Unclustered	1.4	SBNO2	false	SBNO2
	Unclustered	0.6666666666666666	CBLN3	false	CBLN3
	Unclustered	4.0	PCP2	false	PCP2
	Unclustered	3.7333333333333334	PHF1	false	PHF1
Cluster 5	Clustered	6.805555555555555	H2AJ	false	H2AJ
	Unclustered	3.0	CC2D1A	false	CC2D1A
Cluster 19	Clustered	5.0	CHMP4B	false	CHMP4B
	Unclustered	3.4285714285714284	VPS25	false	VPS25
	Unclustered	0.4	DEAF1	false	DEAF1
	Unclustered	2.0	IP6K2	false	IP6K2
	Unclustered	3.0	FBXL19	false	FBXL19
	Unclustered	0.5	CCDC154	false	CCDC154
	Unclustered	0.0	CCDC107	false	CCDC107
Cluster 6	Clustered	9.0	CDIPT	false	CDIPT
	Unclustered	1.2	DDRGK1	false	DDRGK1
	Unclustered	2.0	SERTAD1	false	SERTAD1
Cluster 6	Clustered	8.804232804232804	HNRNPM	false	HNRNPM
Cluster 4	Clustered	8.0	WDR25	false	WDR25
	Unclustered	2.0	CCDC120	false	CCDC120
	Unclustered	1.6666666666666667	CEP170	false	CEP170
	Unclustered	7.2727272727272725	RPL36AL	false	RPL36AL
	Unclustered	6.611111111111111	IFRD2	false	IFRD2
Cluster 8	Clustered	5.0	TUBGCP2	false	TUBGCP2
	Unclustered	2.0	CCDC159	false	CCDC159
	Unclustered	1.0666666666666667	SWSAP1	false	SWSAP1
	Unclustered	0.5	TMEM205	false	TMEM205
	Unclustered	1.0666666666666667	PLPPR2	false	PLPPR2
Cluster 23	Clustered	1.6666666666666667	CCDC183	false	CCDC183
	Unclustered	0.4	PPP1R37	false	PPP1R37
Cluster 23	Seed	2.0	TMEM141	false	TMEM141
	Unclustered	0.3333333333333333	GRIPAP1	false	GRIPAP1
Cluster 23	Clustered	1.6666666666666667	LCN12	false	LCN12
	Unclustered	0.5	CCDC189	false	CCDC189
	Unclustered	0.5	PRSS36	false	PRSS36
	Unclustered	0.5	TMED6	false	TMED6
	Unclustered	4.523809523809524	RTRAF	false	RTRAF
Cluster 12	Clustered	4.0	TUT1	false	TUT1
Cluster 4	Clustered	8.0	INTS5	false	INTS5
	Unclustered	5.0	DDA1	false	DDA1
	Unclustered	0.7857142857142857	STK11IP	false	STK11IP
	Unclustered	3.0	SPSB2	false	SPSB2
	Unclustered	1.0476190476190477	ZNF653	false	ZNF653
Cluster 27	Clustered	1.7142857142857142	MPND	false	MPND
	Unclustered	1.0666666666666667	CCDC71	false	CCDC71
Cluster 20	Clustered	2.857142857142857	ERF	false	ERF
	Unclustered	1.4	IRF2BP1	false	IRF2BP1
	Unclustered	0.3333333333333333	REX1BD	false	REX1BD
	Unclustered	0.3333333333333333	ZNF575	false	ZNF575
	Unclustered	2.0	CCDC9	false	CCDC9
Cluster 4	Clustered	7.5636363636363635	UPF1	false	UPF1
	Unclustered	0.3333333333333333	PRR14	false	PRR14
	Unclustered	0.0	ZNF428	false	ZNF428
	Unclustered	0.6666666666666666	ZNF581	false	ZNF581
Cluster 4	Clustered	7.961538461538462	CHERP	false	CHERP
	Unclustered	3.6363636363636367	ZRSR2	false	ZRSR2
	Unclustered	0.4	CCHCR1	false	CCHCR1
	Unclustered	0.5	CCNYL1	false	CCNYL1
	Unclustered	0.6666666666666666	PITHD1	false	PITHD1
Cluster 8	Clustered	5.0	TUBG2	false	TUBG2
	Unclustered	0.0	PLEKHM3	false	PLEKHM3
	Unclustered	4.0	TSTD1	false	TSTD1
	Unclustered	0.3333333333333333	GSTZ1	false	GSTZ1
Cluster 4	Clustered	8.75	RBM42	false	RBM42
Cluster 2	Clustered	11.0	MED29	false	MED29
	Unclustered	2.7	RANBP3	false	RANBP3
Cluster 20	Clustered	2.857142857142857	CDC34	false	CDC34
	Unclustered	0.6666666666666666	STAP2	false	STAP2
Cluster 27	Clustered	1.8214285714285712	USP5	false	USP5
	Unclustered	2.7	PLAA	false	PLAA
	Unclustered	0.0	MARCHF9	false	MARCHF9
	Unclustered	3.0	MARCHF2	false	MARCHF2
	Unclustered	3.7333333333333334	EGLN1	false	EGLN1
Cluster 12	Clustered	5.0	PDRG1	false	PDRG1
	Unclustered	0.4	STK38L	false	STK38L
Cluster 12	Clustered	5.0	SDF2	false	SDF2
	Unclustered	0.6666666666666666	PIGQ	false	PIGQ
	Unclustered	8.0	TBX6	false	TBX6
Cluster 2	Clustered	11.0	MED16	false	MED16
Cluster 6	Clustered	9.0	INO80E	false	INO80E
Cluster 6	Clustered	9.0	PPP4C	false	PPP4C
Cluster 6	Clustered	9.0	TMEM219	false	TMEM219
Cluster 6	Clustered	9.0	TAOK2	false	TAOK2
Cluster 6	Clustered	9.0	HIRIP3	false	HIRIP3
Cluster 6	Clustered	9.0	PAGR1	false	PAGR1
Cluster 6	Clustered	9.0	KCTD13	false	KCTD13
	Unclustered	2.0	ISYNA1	false	ISYNA1
	Unclustered	0.3333333333333333	PISD	false	PISD
Cluster 10	Clustered	3.7333333333333334	SSNA1	false	SSNA1
Cluster 16	Clustered	9.625	SUPT5H	false	SUPT5H
	Unclustered	2.0	CDK20	false	CDK20
	Unclustered	4.285714285714286	CDK5RAP1	false	CDK5RAP1
	Unclustered	3.0	OSGEP	false	OSGEP
	Unclustered	1.5333333333333332	NFU1	false	NFU1
	Unclustered	0.4	TMCO4	false	TMCO4
	Unclustered	0.0	CDKN2AIPNL	false	CDKN2AIPNL
Cluster 2	Clustered	11.0	MED26	false	MED26
	Unclustered	0.0	IL17RC	false	IL17RC
	Unclustered	0.9523809523809523	SIX5	false	SIX5
Cluster 2	Clustered	11.0	MED25	false	MED25
Cluster 2	Clustered	11.0	MED18	false	MED18
	Unclustered	0.5	TNFSF15	false	TNFSF15
	Unclustered	0.2857142857142857	CENPB	false	CENPB
	Unclustered	5.0	UBTF	false	UBTF
	Unclustered	4.0	TADA3	false	TADA3
	Unclustered	2.0	EMC10	false	EMC10
	Unclustered	0.4	CEP170B	false	CEP170B
	Unclustered	0.6666666666666666	RAI14	false	RAI14
Cluster 14	Clustered	3.0	CERS5	false	CERS5
Cluster 14	Clustered	3.0	SGMS2	false	SGMS2
Cluster 14	Seed	3.0	SPHK2	false	SPHK2
	Unclustered	0.0	CFAP410	false	CFAP410
Cluster 6	Clustered	9.382352941176471	FUS	false	FUS
	Unclustered	3.0	CHCHD6	false	CHCHD6
Cluster 4	Clustered	7.961538461538462	LUC7L	false	LUC7L
	Unclustered	0.5	WDFY2	false	WDFY2
Cluster 4	Clustered	8.076923076923077	RBM10	false	RBM10
Cluster 6	Clustered	9.09090909090909	CTNNBL1	false	CTNNBL1
	Unclustered	0.4	SHISA4	false	SHISA4
Cluster 2	Clustered	10.371428571428572	KHSRP	false	KHSRP
	Unclustered	3.0	NR2C2AP	false	NR2C2AP
	Unclustered	0.6666666666666666	CHID1	false	CHID1
	Unclustered	3.0	TRAPPC6A	false	TRAPPC6A
	Unclustered	1.2	EMC7	false	EMC7
	Unclustered	3.0	LEMD2	false	LEMD2
Cluster 19	Clustered	5.0	VPS37D	false	VPS37D
Cluster 19	Clustered	5.0	MVB12A	false	MVB12A
Cluster 20	Clustered	3.0	TUBB2A	false	TUBB2A
	Unclustered	3.0	TRAPPC5	false	TRAPPC5
	Unclustered	1.2	FLOT1	false	FLOT1
	Unclustered	5.0	CHTF18	false	CHTF18
	Unclustered	3.0	GLRX5	false	GLRX5
	Unclustered	1.3333333333333333	ISCA2	false	ISCA2
	Unclustered	0.0	DTX3	false	DTX3
	Unclustered	3.0	NUBP2	false	NUBP2
	Unclustered	0.3333333333333333	PIP4P1	false	PIP4P1
Cluster 2	Clustered	11.3	HNRNPA0	false	HNRNPA0
	Unclustered	1.6666666666666667	TSEN34	false	TSEN34
	Unclustered	0.0	CTXN1	false	CTXN1
	Unclustered	0.0	CRIP2	false	CRIP2
Cluster 18	Clustered	4.0	CLDN3	false	CLDN3
Cluster 18	Clustered	3.7333333333333334	KRT19	false	KRT19
Cluster 18	Clustered	3.7333333333333334	KRT18	false	KRT18
	Unclustered	0.25	EPHA1	false	EPHA1
	Unclustered	0.5	CLIC4	false	CLIC4
	Unclustered	0.0	HIVEP2	false	HIVEP2
	Unclustered	3.0	FAAH	false	FAAH
	Unclustered	9.615384615384615	NDUFAF3	false	NDUFAF3
	Unclustered	8.590909090909092	PDF	false	PDF
	Unclustered	0.0	CLPSL2	false	CLPSL2
	Unclustered	0.6666666666666666	UBTD1	false	UBTD1
	Unclustered	2.7	MAP2K7	false	MAP2K7
	Unclustered	4.0	LENG1	false	LENG1
	Unclustered	1.4	MBOAT7	false	MBOAT7
Cluster 2	Clustered	11.0	TAF12	false	TAF12
Cluster 21	Clustered	3.75	TFPT	false	TFPT
	Unclustered	0.6666666666666666	LRRC27	false	LRRC27
	Unclustered	6.533333333333333	EXOSC1	false	EXOSC1
	Unclustered	0.3333333333333333	TTC1	false	TTC1
	Unclustered	0.0	CNPY4	false	CNPY4
Cluster 26	Clustered	3.4285714285714284	ERGIC3	false	ERGIC3
	Unclustered	0.6666666666666666	ZNF205	false	ZNF205
	Unclustered	1.6666666666666667	PPCDC	false	PPCDC
	Unclustered	0.5	PMVK	false	PMVK
	Unclustered	3.888888888888889	PUSL1	false	PUSL1
	Unclustered	2.0	PANK4	false	PANK4
	Unclustered	1.2	COL9A2	false	COL9A2
	Unclustered	0.0	SLC26A2	false	SLC26A2
	Unclustered	1.6666666666666667	TMEM125	false	TMEM125
	Unclustered	3.0	MYDGF	false	MYDGF
	Unclustered	4.107142857142857	RER1	false	RER1
Cluster 4	Clustered	7.714285714285714	POLR2G	false	POLR2G
	Unclustered	0.6666666666666666	ROGDI	false	ROGDI
	Unclustered	1.6666666666666667	INF2	false	INF2
Cluster 26	Clustered	4.0	SRP14	false	SRP14
Cluster 20	Clustered	2.857142857142857	NACC1	false	NACC1
	Unclustered	12.0	NMRAL1	false	NMRAL1
	Unclustered	2.0	MAEA	false	MAEA
	Unclustered	0.5	GABRD	false	GABRD
Cluster 6	Clustered	9.230769230769232	NELFA	false	NELFA
	Unclustered	2.0	GPR137	false	GPR137
	Unclustered	3.0	TIMM29	false	TIMM29
	Unclustered	0.0	CRIP1	false	CRIP1
	Unclustered	2.0	OGFR	false	OGFR
	Unclustered	1.6071428571428572	PPP1R12C	false	PPP1R12C
	Unclustered	1.2	TLE5	false	TLE5
Cluster 20	Clustered	2.7	KLF16	false	KLF16
	Unclustered	3.0	UBXN11	false	UBXN11
	Unclustered	4.285714285714286	DOT1L	false	DOT1L
	Unclustered	0.6666666666666666	KLF11	false	KLF11
	Unclustered	2.1999999999999997	TLE2	false	TLE2
	Unclustered	0.4	ZFPM1	false	ZFPM1
	Unclustered	1.0476190476190477	WIZ	false	WIZ
	Unclustered	4.0	HMG20B	false	HMG20B
Cluster 5	Clustered	7.0	EHMT2	false	EHMT2
Cluster 16	Clustered	9.625	ELL	false	ELL
	Unclustered	3.0	CTDSP1	false	CTDSP1
	Unclustered	5.9818181818181815	SSU72	false	SSU72
	Unclustered	0.0	SLC66A2	false	SLC66A2
Cluster 2	Clustered	10.637362637362637	ERH	false	ERH
	Unclustered	2.0	LDB1	false	LDB1
	Unclustered	0.4	RNPEPL1	false	RNPEPL1
Cluster 2	Clustered	10.24561403508772	PTBP1	false	PTBP1
	Unclustered	9.848484848484848	DNAJC8	false	DNAJC8
	Unclustered	1.2	EIF2B2	false	EIF2B2
	Unclustered	8.0	ZNF830	false	ZNF830
Cluster 2	Clustered	10.371428571428572	TAF15	false	TAF15
Cluster 2	Clustered	10.516483516483516	SAFB	false	SAFB
Cluster 2	Clustered	11.3	ILF3	false	ILF3
Cluster 20	Clustered	3.0	CTTNBP2NL	false	CTTNBP2NL
Cluster 20	Clustered	3.0	STK25	false	STK25
	Unclustered	0.5	ELP6	false	ELP6
	Unclustered	6.377777777777777	DUS3L	false	DUS3L
	Unclustered	9.848484848484848	DDX51	false	DDX51
	Unclustered	0.5	CUEDC2	false	CUEDC2
	Unclustered	2.7	FBXL15	false	FBXL15
	Unclustered	2.0	CYB561D2	false	CYB561D2
	Unclustered	2.5555555555555554	TAF6L	false	TAF6L
Cluster 24	Clustered	6.0	KAT8	false	KAT8
	Unclustered	0.6666666666666666	DHRS4L2	false	DHRS4L2
	Unclustered	2.1999999999999997	ING4	false	ING4
Cluster 26	Clustered	4.0	DAD1	false	DAD1
Cluster 26	Clustered	4.0	SPCS1	false	SPCS1
	Unclustered	3.0	EMC6	false	EMC6
	Unclustered	0.0	DAGLB	false	DAGLB
	Unclustered	6.0	DAZAP1	false	DAZAP1
	Unclustered	0.9523809523809523	TMEM259	false	TMEM259
	Unclustered	0.6666666666666666	TNPO2	false	TNPO2
	Unclustered	0.4	PTDSS2	false	PTDSS2
	Unclustered	0.5	TLE6	false	TLE6
	Unclustered	3.0	DCTPP1	false	DCTPP1
	Unclustered	4.761904761904762	METTL27	false	METTL27
	Unclustered	3.238095238095238	LMAN2	false	LMAN2
	Unclustered	0.6666666666666666	UFSP1	false	UFSP1
	Unclustered	0.5	TRIM41	false	TRIM41
Cluster 2	Clustered	12.0	RRP9	false	RRP9
	Unclustered	7.822222222222222	NSUN5	false	NSUN5
Cluster 2	Clustered	12.0	P2RY11	false	P2RY11
Cluster 2	Clustered	12.0	KRI1	false	KRI1
	Unclustered	7.0	DHX34	false	DHX34
Cluster 2	Clustered	12.0	DDX54	false	DDX54
Cluster 2	Clustered	12.0	NGDN	false	NGDN
Cluster 5	Clustered	7.0	DHX30	false	DHX30
	Unclustered	2.0	DEDD2	false	DEDD2
	Unclustered	0.0	DENND6B	false	DENND6B
	Unclustered	1.6666666666666667	SYCE3	false	SYCE3
	Unclustered	1.4	IDUA	false	IDUA
	Unclustered	2.0	RAB40C	false	RAB40C
	Unclustered	0.4	DHRS7B	false	DHRS7B
	Unclustered	0.0	GRTP1	false	GRTP1
	Unclustered	1.4	SMG9	false	SMG9
	Unclustered	2.0	SEMA4C	false	SEMA4C
	Unclustered	0.0	PALM	false	PALM
	Unclustered	2.0	GIPC1	false	GIPC1
	Unclustered	3.7333333333333334	GPSM1	false	GPSM1
	Unclustered	3.0	DMAC2	false	DMAC2
	Unclustered	2.0	DMWD	false	DMWD
	Unclustered	2.0	FCGRT	false	FCGRT
	Unclustered	3.0	DNAJB12	false	DNAJB12
	Unclustered	2.0	PLEKHG5	false	PLEKHG5
	Unclustered	5.0	FRG1	false	FRG1
	Unclustered	2.0	USF2	false	USF2
	Unclustered	1.0666666666666667	PHRF1	false	PHRF1
	Unclustered	0.0	DNASE1L2	false	DNASE1L2
	Unclustered	6.0	TICAM1	false	TICAM1
	Unclustered	5.0	SKIV2L	false	SKIV2L
	Unclustered	3.0	RNASEH2C	false	RNASEH2C
	Unclustered	0.4	DNPEP	false	DNPEP
	Unclustered	2.0	PGP	false	PGP
	Unclustered	2.1999999999999997	RAB11B	false	RAB11B
	Unclustered	0.4	ZNF688	false	ZNF688
	Unclustered	2.0	DOK1	false	DOK1
	Unclustered	2.0	PSPN	false	PSPN
	Unclustered	3.0	KMT5C	false	KMT5C
	Unclustered	0.6666666666666666	DPCD	false	DPCD
Cluster 10	Clustered	3.7333333333333334	DRAP1	false	DRAP1
Cluster 24	Clustered	6.0	MAX	false	MAX
	Unclustered	4.0	ZC3H4	false	ZC3H4
	Unclustered	0.0	DUSP15	false	DUSP15
	Unclustered	0.4	DUSP8	false	DUSP8
	Unclustered	0.5	FUZ	false	FUZ
	Unclustered	0.3333333333333333	NOXA1	false	NOXA1
	Unclustered	0.4	DYRK1B	false	DYRK1B
	Unclustered	2.7	ZNF574	false	ZNF574
	Unclustered	1.5	ZNF212	false	ZNF212
	Unclustered	1.6666666666666667	ZBTB17	false	ZBTB17
	Unclustered	0.0	EBF4	false	EBF4
	Unclustered	1.4	NLRX1	false	NLRX1
	Unclustered	2.0	NLRP6	false	NLRP6
	Unclustered	2.0	PELI3	false	PELI3
	Unclustered	1.4	SMDT1	false	SMDT1
	Unclustered	0.6666666666666666	P4HTM	false	P4HTM
	Unclustered	0.0	NPAS1	false	NPAS1
	Unclustered	1.0666666666666667	SPECC1	false	SPECC1
Cluster 17	Clustered	3.0	HPN	false	HPN
Cluster 17	Clustered	3.0	GNMT	false	GNMT
	Unclustered	2.0	TFAP4	false	TFAP4
	Unclustered	2.0	MIER2	false	MIER2
Cluster 24	Clustered	6.0	HDAC11	false	HDAC11
	Unclustered	4.0	PFDN1	false	PFDN1
	Unclustered	0.3333333333333333	NOSIP	false	NOSIP
	Unclustered	4.0	NAA10	false	NAA10
	Unclustered	2.7	EIF4EBP3	false	EIF4EBP3
	Unclustered	0.6666666666666666	ELMO3	false	ELMO3
	Unclustered	2.0	EXOC3L1	false	EXOC3L1
	Unclustered	0.2857142857142857	RAB5IF	false	RAB5IF
	Unclustered	2.0	ERG28	false	ERG28
	Unclustered	0.0	EMID1	false	EMID1
	Unclustered	0.5	EML2	false	EML2
	Unclustered	2.0	SSH3	false	SSH3
	Unclustered	0.2222222222222222	TMEM129	false	TMEM129
	Unclustered	0.5	SEMA3B	false	SEMA3B
	Unclustered	0.0	EPHA10	false	EPHA10
Cluster 17	Clustered	3.0	ISOC2	false	ISOC2
	Unclustered	0.6666666666666666	EPS8L1	false	EPS8L1
	Unclustered	0.6666666666666666	GATD1	false	GATD1
	Unclustered	2.0	SYTL1	false	SYTL1
	Unclustered	0.6666666666666666	NSMCE1	false	NSMCE1
	Unclustered	4.0	PAXX	false	PAXX
	Unclustered	1.2	PPP1R13L	false	PPP1R13L
Cluster 11	Clustered	4.0	ZNF777	false	ZNF777
Cluster 11	Clustered	4.0	ZNF865	false	ZNF865
	Unclustered	0.4	SPINT2	false	SPINT2
	Unclustered	5.0	HSD3B7	false	HSD3B7
	Unclustered	1.2	TM7SF2	false	TM7SF2
	Unclustered	0.6666666666666666	FBXL12	false	FBXL12
	Unclustered	2.1999999999999997	ZFPL1	false	ZFPL1
	Unclustered	2.0	YIPF3	false	YIPF3
	Unclustered	6.2105263157894735	SAP18	false	SAP18
	Unclustered	3.0	ESRRA	false	ESRRA
	Unclustered	0.5	NR1H2	false	NR1H2
	Unclustered	0.3333333333333333	MXD3	false	MXD3
	Unclustered	0.6666666666666666	PERM1	false	PERM1
	Unclustered	0.5	EVI5L	false	EVI5L
	Unclustered	0.0	PRR36	false	PRR36
	Unclustered	0.4	TMED1	false	TMED1
	Unclustered	3.0	SLC2A4RG	false	SLC2A4RG
	Unclustered	2.0	LRRC29	false	LRRC29
	Unclustered	1.0666666666666667	GUSB	false	GUSB
	Unclustered	3.0	NAPRT	false	NAPRT
	Unclustered	0.6666666666666666	NOL3	false	NOL3
	Unclustered	2.0	TBKBP1	false	TBKBP1
	Unclustered	3.0	TNIP2	false	TNIP2
	Unclustered	3.0	RBCK1	false	RBCK1
Cluster 25	Clustered	4.761904761904762	RGS11	false	RGS11
	Unclustered	1.6666666666666667	PGAP6	false	PGAP6
	Unclustered	0.6666666666666666	FAM3A	false	FAM3A
	Unclustered	3.0	FAM50A	false	FAM50A
	Unclustered	0.5	FAM50B	false	FAM50B
	Unclustered	0.2857142857142857	NAA60	false	NAA60
	Unclustered	0.0	FAM53A	false	FAM53A
	Unclustered	1.2	YIF1B	false	YIF1B
	Unclustered	0.5	METTL26	false	METTL26
	Unclustered	0.2857142857142857	FASTK	false	FASTK
	Unclustered	1.6666666666666667	FBRS	false	FBRS
	Unclustered	1.6666666666666667	FBRSL1	false	FBRSL1
	Unclustered	2.7	FBXO2	false	FBXO2
	Unclustered	1.6666666666666667	ZNF316	false	ZNF316
	Unclustered	1.6666666666666667	FBXW4	false	FBXW4
	Unclustered	0.0	KAZALD1	false	KAZALD1
	Unclustered	2.3333333333333335	GPX4	false	GPX4
	Unclustered	1.6666666666666667	MIEF2	false	MIEF2
Cluster 17	Clustered	3.0	ZNF579	false	ZNF579
	Unclustered	0.0	TSPAN10	false	TSPAN10
	Unclustered	2.0	ZNF784	false	ZNF784
	Unclustered	0.4	ZSCAN1	false	ZSCAN1
	Unclustered	0.4	TEX264	false	TEX264
	Unclustered	2.0	RNF10	false	RNF10
	Unclustered	1.2	PKN1	false	PKN1
	Unclustered	0.0	PTOV1	false	PTOV1
	Unclustered	0.5	KLHL26	false	KLHL26
	Unclustered	2.0	FNDC10	false	FNDC10
	Unclustered	0.0	FNDC3B	false	FNDC3B
	Unclustered	2.0	FNTB	false	FNTB
	Unclustered	3.0	RABGGTA	false	RABGGTA
	Unclustered	1.6666666666666667	RCE1	false	RCE1
	Unclustered	0.0	FOXN2	false	FOXN2
	Unclustered	3.0	OTUD5	false	OTUD5
	Unclustered	0.4	TIGD3	false	TIGD3
	Unclustered	5.0	SAFB2	false	SAFB2
	Unclustered	0.3333333333333333	ZNF444	false	ZNF444
Cluster 18	Clustered	4.0	NUPR1	false	NUPR1
	Unclustered	2.0	KHK	false	KHK
	Unclustered	2.0	GADD45G	false	GADD45G
	Unclustered	0.5	OSBPL7	false	OSBPL7
	Unclustered	4.285714285714286	GAMT	false	GAMT
	Unclustered	0.5	TBCB	false	TBCB
	Unclustered	1.0666666666666667	ZBTB7A	false	ZBTB7A
	Unclustered	3.0	ZNF219	false	ZNF219
	Unclustered	0.3333333333333333	THAP4	false	THAP4
	Unclustered	0.6666666666666666	GGN	false	GGN
	Unclustered	0.0	IRX3	false	IRX3
Cluster 13	Clustered	4.0	GGT7	false	GGT7
Cluster 13	Clustered	4.0	MGST2	false	MGST2
Cluster 13	Clustered	4.0	GSTM4	false	GSTM4
Cluster 13	Seed	4.0	GSS	false	GSS
	Unclustered	0.6666666666666666	SLC25A38	false	SLC25A38
	Unclustered	0.0	GLTPD2	false	GLTPD2
Cluster 20	Clustered	3.0	UCN	false	UCN
Cluster 25	Clustered	4.166666666666667	PTGER1	false	PTGER1
	Unclustered	0.4	TSC22D4	false	TSC22D4
Cluster 25	Seed	5.0	RGS12	false	RGS12
Cluster 2	Clustered	10.0	TSR2	false	TSR2
	Unclustered	2.7	REPIN1	false	REPIN1
	Unclustered	1.6666666666666667	GNPTG	false	GNPTG
	Unclustered	1.4	NAGLU	false	NAGLU
	Unclustered	2.0	NAGPA	false	NAGPA
	Unclustered	0.6666666666666666	GON7	false	GON7
	Unclustered	0.6666666666666666	TMEM131L	false	TMEM131L
	Unclustered	1.5	RNF25	false	RNF25
	Unclustered	1.2	TMUB2	false	TMUB2
	Unclustered	0.5	R3HCC1	false	R3HCC1
	Unclustered	0.6666666666666666	GPLD1	false	GPLD1
	Unclustered	0.6666666666666666	SPACA4	false	SPACA4
	Unclustered	0.6666666666666666	GPR108	false	GPR108
	Unclustered	0.6666666666666666	GPR162	false	GPR162
	Unclustered	0.0	TMEM221	false	TMEM221
	Unclustered	0.3333333333333333	PYY	false	PYY
	Unclustered	3.0	SELENOM	false	SELENOM
	Unclustered	3.0	SELENOH	false	SELENOH
	Unclustered	5.0	MSRB1	false	MSRB1
	Unclustered	2.0	GRAMD1A	false	GRAMD1A
	Unclustered	0.3333333333333333	GRB10	false	GRB10
Cluster 22	Clustered	2.142857142857143	RAB9B	false	RAB9B
	Unclustered	0.0	NINJ1	false	NINJ1
	Unclustered	4.761904761904762	SNAPC2	false	SNAPC2
	Unclustered	0.6666666666666666	MBLAC1	false	MBLAC1
	Unclustered	0.0	HES4	false	HES4
	Unclustered	2.0	HES6	false	HES6
	Unclustered	0.4	STBD1	false	STBD1
	Unclustered	0.6666666666666666	HIPK4	false	HIPK4
	Unclustered	2.0	RITA1	false	RITA1
	Unclustered	0.6666666666666666	OVOL2	false	OVOL2
	Unclustered	0.5	MFSD12	false	MFSD12
Cluster 2	Clustered	10.637362637362637	TP53I13	false	TP53I13
	Unclustered	0.0	HNRNPA1L2	false	HNRNPA1L2
Cluster 20	Clustered	3.0	RAP2A	false	RAP2A
	Unclustered	0.0	RASAL2	false	RASAL2
	Unclustered	0.0	RASA4B	false	RASA4B
	Unclustered	0.0	HS1BP3	false	HS1BP3
	Unclustered	0.0	ZBTB22	false	ZBTB22
	Unclustered	0.5	MOB2	false	MOB2
	Unclustered	1.2	IER2	false	IER2
	Unclustered	0.3333333333333333	IGFBP2	false	IGFBP2
	Unclustered	0.2857142857142857	MIIP	false	MIIP
Cluster 11	Clustered	4.0	INAFM1	false	INAFM1
Cluster 11	Clustered	4.0	UBALD1	false	UBALD1
	Unclustered	0.6666666666666666	ZFYVE21	false	ZFYVE21
	Unclustered	5.0	ZNHIT1	false	ZNHIT1
	Unclustered	1.6666666666666667	INPP4A	false	INPP4A
	Unclustered	1.0666666666666667	ITPK1	false	ITPK1
	Unclustered	0.0	MICALL2	false	MICALL2
Cluster 4	Clustered	8.0	INTS11	false	INTS11
	Unclustered	0.5	IZUMO4	false	IZUMO4
	Unclustered	0.0	TEKT5	false	TEKT5
	Unclustered	4.0	USP49	false	USP49
	Unclustered	0.0	NR2F6	false	NR2F6
	Unclustered	0.0	KCTD11	false	KCTD11
	Unclustered	0.6666666666666666	KDM8	false	KDM8
	Unclustered	0.6666666666666666	RIOX2	false	RIOX2
	Unclustered	0.6666666666666666	TKFC	false	TKFC
	Unclustered	0.5	TUT4	false	TUT4
	Unclustered	0.4	KLHDC8B	false	KLHDC8B
	Unclustered	0.5	TUSC2	false	TUSC2
Cluster 31	Seed	1.6666666666666667	ZNF775	false	ZNF775
	Unclustered	0.6666666666666666	WFDC2	false	WFDC2
	Unclustered	1.4	VRK3	false	VRK3
	Unclustered	0.6666666666666666	SSBP4	false	SSBP4
	Unclustered	2.0	TMC4	false	TMC4
	Unclustered	0.6666666666666666	LENG9	false	LENG9
	Unclustered	0.0	LKAAEAR1	false	LKAAEAR1
	Unclustered	0.0	LMTK3	false	LMTK3
	Unclustered	0.0	LONRF3	false	LONRF3
	Unclustered	0.6666666666666666	RNF223	false	RNF223
	Unclustered	0.0	NAB2	false	NAB2
	Unclustered	0.6666666666666666	LRP3	false	LRP3
	Unclustered	0.0	LRRC73	false	LRRC73
Cluster 8	Clustered	5.0	MZT2A	false	MZT2A
Cluster 20	Clustered	3.0	NAP1L4	false	NAP1L4
	Unclustered	4.761904761904762	SNRNP25	false	SNRNP25
	Unclustered	0.0	LTC4S	false	LTC4S
	Unclustered	0.6666666666666666	NFKBIL1	false	NFKBIL1
	Unclustered	0.6666666666666666	MANBAL	false	MANBAL
	Unclustered	2.0	MAP11	false	MAP11
	Unclustered	1.4	MKNK2	false	MKNK2
	Unclustered	0.5	SLC12A9	false	SLC12A9
Cluster 8	Clustered	5.0	MZT2B	false	MZT2B
	Unclustered	0.0	MXD4	false	MXD4
	Unclustered	0.6666666666666666	SLC66A1	false	SLC66A1
	Unclustered	0.4	NPC1	false	NPC1
	Unclustered	0.0	MEX3D	false	MEX3D
	Unclustered	0.0	MFAP3L	false	MFAP3L
	Unclustered	0.5	MFSD10	false	MFSD10
	Unclustered	0.0	MGAT4B	false	MGAT4B
	Unclustered	0.6666666666666666	MTFR1L	false	MTFR1L
	Unclustered	0.6666666666666666	MIDN	false	MIDN
	Unclustered	0.0	MMD	false	MMD
	Unclustered	0.0	PAQR7	false	PAQR7
	Unclustered	0.6666666666666666	SYCE1L	false	SYCE1L
	Unclustered	0.0	TMEM187	false	TMEM187
	Unclustered	2.2222222222222223	SGF29	false	SGF29
	Unclustered	0.5	TBC1D25	false	TBC1D25
	Unclustered	0.5	ZNF341	false	ZNF341
	Unclustered	0.6666666666666666	NBDY	false	NBDY
	Unclustered	0.0	SMIM22	false	SMIM22
	Unclustered	3.0	NFKBIB	false	NFKBIB
	Unclustered	0.0	PDZD3	false	PDZD3
	Unclustered	0.0	SLC45A1	false	SLC45A1
	Unclustered	0.6666666666666666	PRRG2	false	PRRG2
	Unclustered	0.4	PLEKHG3	false	PLEKHG3
	Unclustered	0.3333333333333333	SOAT1	false	SOAT1
	Unclustered	0.0	NRSN2	false	NRSN2
	Unclustered	0.0	SOX12	false	SOX12
	Unclustered	0.6666666666666666	PHACTR1	false	PHACTR1
	Unclustered	0.0	PRXL2B	false	PRXL2B
	Unclustered	0.0	NUDT16L1	false	NUDT16L1
	Unclustered	0.0	SMIM29	false	SMIM29
	Unclustered	2.0	SURF2	false	SURF2
	Unclustered	0.0	SRA1	false	SRA1
	Unclustered	0.6666666666666666	PALM3	false	PALM3
	Unclustered	0.5	SIGIRR	false	SIGIRR
	Unclustered	0.6666666666666666	PBXIP1	false	PBXIP1
	Unclustered	0.6666666666666666	PCED1A	false	PCED1A
	Unclustered	0.0	PCIF1	false	PCIF1
	Unclustered	0.0	PCSK4	false	PCSK4
	Unclustered	0.0	PLEKHN1	false	PLEKHN1
	Unclustered	0.0	PHETA1	false	PHETA1
	Unclustered	0.4	PLEKHJ1	false	PLEKHJ1
	Unclustered	0.0	PHLDB3	false	PHLDB3
	Unclustered	2.0	PLXNA3	false	PLXNA3
	Unclustered	3.0	PIP5KL1	false	PIP5KL1
	Unclustered	0.0	VILL	false	VILL
	Unclustered	0.6666666666666666	RAB26	false	RAB26
	Unclustered	0.6666666666666666	SLC25A22	false	SLC25A22
	Unclustered	0.0	PPM1J	false	PPM1J
	Unclustered	0.6666666666666666	PPM1L	false	PPM1L
	Unclustered	0.0	RASSF7	false	RASSF7
	Unclustered	0.0	TMEM134	false	TMEM134
	Unclustered	0.0	ZFYVE28	false	ZFYVE28
	Unclustered	2.0	ZBTB12	false	ZBTB12
	Unclustered	0.6666666666666666	ZCCHC3	false	ZCCHC3
	Unclustered	0.0	PRRT1	false	PRRT1
	Unclustered	0.0	PTPN18	false	PTPN18
	Unclustered	0.6666666666666666	PWWP2B	false	PWWP2B
	Unclustered	0.0	TMEM251	false	TMEM251
	Unclustered	0.5	RNH1	false	RNH1
	Unclustered	3.0	TMEM179B	false	TMEM179B
	Unclustered	2.0	RAB17	false	RAB17
	Unclustered	2.0	ZNF446	false	ZNF446
	Unclustered	0.6666666666666666	SNTB1	false	SNTB1
	Unclustered	2.0	ZBTB7B	false	ZBTB7B
	Unclustered	0.0	ZNF672	false	ZNF672
	Unclustered	2.0	RGS7BP	false	RGS7BP
	Unclustered	0.5	RNF208	false	RNF208
	Unclustered	0.0	ZNF497	false	ZNF497
	Unclustered	2.0	SERTAD3	false	SERTAD3
	Unclustered	0.0	RPS6KL1	false	RPS6KL1
	Unclustered	0.0	RUFY1	false	RUFY1
	Unclustered	0.0	SAC3D1	false	SAC3D1
	Unclustered	0.4	ZNF213	false	ZNF213
	Unclustered	0.6666666666666666	SQOR	false	SQOR
	Unclustered	2.7	ZNF318	false	ZNF318
	Unclustered	2.0	SULT1A2	false	SULT1A2
	Unclustered	0.6666666666666666	TMEM121	false	TMEM121
	Unclustered	0.6666666666666666	SLC39A3	false	SLC39A3
	Unclustered	0.0	SPIN2B	false	SPIN2B
	Unclustered	0.6666666666666666	SPPL2B	false	SPPL2B
	Unclustered	0.0	SPRYD4	false	SPRYD4
	Unclustered	0.0	TESK1	false	TESK1
	Unclustered	0.0	SULT1A1	false	SULT1A1
	Unclustered	0.6666666666666666	THAP3	false	THAP3
	Unclustered	0.0	THAP8	false	THAP8
	Unclustered	2.0	YIPF2	false	YIPF2
	Unclustered	0.0	TMEM101	false	TMEM101
	Unclustered	0.0	TMEM184A	false	TMEM184A
	Unclustered	0.0	TMEM88B	false	TMEM88B
	Unclustered	0.0	ZNF771	false	ZNF771
	Unclustered	0.0	ZNF747	false	ZNF747
	Unclustered	0.0	ZBTB5	false	ZBTB5
	Unclustered	0.0	ZSWIM9	false	ZSWIM9
