# Supplementary material for: The impact of hsa-miR-1972 on the expression of von Willebrand factor in breast cancer progression regulation
Source: PeerJ. 2024 Nov 8;12:e18476. doi: 10.7717/peerj.18476 (PMC11552492; doi:10.7717/peerj.18476)
Supplement: Supplemental Information 3 [file peerj-12-18476-s003.zip › 1_Analysis/1_WGCNA/blue_hubgene.csv]

Top 10 in network 1: Cluster 1 (Score: 20.545) ranked by Degree method
Rank	Name	Score
1	MRPL20	27.0
2	TUFM	26.0
3	MRPL12	25.0
3	MRPL43	25.0
5	MRPL21	24.0
5	MRPL41	24.0
5	AURKAIP1	24.0
8	NDUFB7	23.0
8	MRPS34	23.0
10	ATP5F1D	22.0
