# Supplementary material for: The impact of hsa-miR-1972 on the expression of von Willebrand factor in breast cancer progression regulation
Source: PeerJ. 2024 Nov 8;12:e18476. doi: 10.7717/peerj.18476 (PMC11552492; doi:10.7717/peerj.18476)
Supplement: Supplemental Information 3 [file peerj-12-18476-s003.zip › 1_Analysis/1_WGCNA/blue_subset.cyjs]

{
  "format_version" : "1.0",
  "generated_by" : "cytoscape-3.8.0",
  "target_cytoscapejs_version" : "~2.1",
  "data" : {
    "shared_name" : "1: Cluster 1 (Score: 20.545)",
    "name" : "1: Cluster 1 (Score: 20.545)",
    "SUID" : 21391,
    "__Annotations" : [ ],
    "selected" : true
  },
  "elements" : {
    "nodes" : [ {
      "data" : {
        "id" : "1536",
        "shared_name" : "COX7C",
        "MCODE_Node_Status_1_" : "Clustered",
        "name" : "COX7C",
        "MCODE_Score_1_" : 14.0,
        "SUID" : 1536,
        "selected" : false,
        "MCODE_Clusters_1_" : [ "Cluster 1" ]
      },
      "position" : {
        "x" : -170.71481372736116,
        "y" : 9.82184392928221
      },
      "selected" : false
    }, {
      "data" : {
        "id" : "1538",
        "shared_name" : "NDUFS6",
        "MCODE_Node_Status_1_" : "Clustered",
        "name" : "NDUFS6",
        "MCODE_Score_1_" : 14.0,
        "SUID" : 1538,
        "selected" : false,
        "MCODE_Clusters_1_" : [ "Cluster 1" ]
      },
      "position" : {
        "x" : 142.56779405062514,
        "y" : 353.47649412846977
      },
      "selected" : false
    }, {
      "data" : {
        "id" : "1666",
        "shared_name" : "MRPL28",
        "MCODE_Node_Status_1_" : "Clustered",
        "name" : "MRPL28",
        "MCODE_Score_1_" : 17.0,
        "SUID" : 1666,
        "selected" : false,
        "MCODE_Clusters_1_" : [ "Cluster 1" ]
      },
      "position" : {
        "x" : 292.32246778878675,
        "y" : -33.084878922001025
      },
      "selected" : false
    }, {
      "data" : {
        "id" : "708",
        "shared_name" : "ATP5F1D",
        "MCODE_Node_Status_1_" : "Clustered",
        "name" : "ATP5F1D",
        "MCODE_Score_1_" : 14.0,
        "SUID" : 708,
        "selected" : false,
        "MCODE_Clusters_1_" : [ "Cluster 1" ]
      },
      "position" : {
        "x" : -120.46448526370489,
        "y" : -71.33522311298262
      },
      "selected" : false
    }, {
      "data" : {
        "id" : "197",
        "shared_name" : "TUFM",
        "MCODE_Node_Status_1_" : "Clustered",
        "name" : "TUFM",
        "MCODE_Score_1_" : 17.0,
        "SUID" : 197,
        "selected" : false,
        "MCODE_Clusters_1_" : [ "Cluster 1" ]
      },
      "position" : {
        "x" : 228.01517472230944,
        "y" : 310.92875414199887
      },
      "selected" : false
    }, {
      "data" : {
        "id" : "1671",
        "shared_name" : "MRPS26",
        "MCODE_Node_Status_1_" : "Seed",
        "name" : "MRPS26",
        "MCODE_Score_1_" : 17.0,
        "SUID" : 1671,
        "selected" : false,
        "MCODE_Clusters_1_" : [ "Cluster 1" ]
      },
      "position" : {
        "x" : 263.4371486817364,
        "y" : 278.637358206512
      },
      "selected" : false
    }, {
      "data" : {
        "id" : "715",
        "shared_name" : "ATP5MC2",
        "MCODE_Node_Status_1_" : "Clustered",
        "name" : "ATP5MC2",
        "MCODE_Score_1_" : 14.0,
        "SUID" : 715,
        "selected" : false,
        "MCODE_Clusters_1_" : [ "Cluster 1" ]
      },
      "position" : {
        "x" : -149.34980437075583,
        "y" : 240.38701401553053
      },
      "selected" : false
    }, {
      "data" : {
        "id" : "335",
        "shared_name" : "NDUFV1",
        "MCODE_Node_Status_1_" : "Clustered",
        "name" : "NDUFV1",
        "MCODE_Score_1_" : 14.0,
        "SUID" : 335,
        "selected" : false,
        "MCODE_Clusters_1_" : [ "Cluster 1" ]
      },
      "position" : {
        "x" : -44.29013533168819,
        "y" : 336.16155706266886
      },
      "selected" : false
    }, {
      "data" : {
        "id" : "337",
        "shared_name" : "SDHB",
        "MCODE_Node_Status_1_" : "Clustered",
        "name" : "SDHB",
        "MCODE_Score_1_" : 14.0,
        "SUID" : 337,
        "selected" : false,
        "MCODE_Clusters_1_" : [ "Cluster 1" ]
      },
      "position" : {
        "x" : 187.26279874971942,
        "y" : 336.16155706266886
      },
      "selected" : false
    }, {
      "data" : {
        "id" : "851",
        "shared_name" : "NDUFB7",
        "MCODE_Node_Status_1_" : "Clustered",
        "name" : "NDUFB7",
        "MCODE_Score_1_" : 14.0,
        "SUID" : 851,
        "selected" : false,
        "MCODE_Clusters_1_" : [ "Cluster 1" ]
      },
      "position" : {
        "x" : -183.83195356438685,
        "y" : 151.37832663842002
      },
      "selected" : false
    }, {
      "data" : {
        "id" : "725",
        "shared_name" : "MRPL4",
        "MCODE_Node_Status_1_" : "Clustered",
        "name" : "MRPL4",
        "MCODE_Score_1_" : 17.0,
        "SUID" : 725,
        "selected" : false,
        "MCODE_Clusters_1_" : [ "Cluster 1" ]
      },
      "position" : {
        "x" : 142.56779405062497,
        "y" : -146.17435903493998
      },
      "selected" : false
    }, {
      "data" : {
        "id" : "853",
        "shared_name" : "NDUFS7",
        "MCODE_Node_Status_1_" : "Clustered",
        "name" : "NDUFS7",
        "MCODE_Score_1_" : 14.0,
        "SUID" : 853,
        "selected" : false,
        "MCODE_Clusters_1_" : [ "Cluster 1" ]
      },
      "position" : {
        "x" : 0.4048693674060928,
        "y" : 353.47649412846977
      },
      "selected" : false
    }, {
      "data" : {
        "id" : "1430",
        "shared_name" : "MRPL20",
        "MCODE_Node_Status_1_" : "Clustered",
        "name" : "MRPL20",
        "MCODE_Score_1_" : 17.0,
        "SUID" : 1430,
        "selected" : false,
        "MCODE_Clusters_1_" : [ "Cluster 1" ]
      },
      "position" : {
        "x" : -149.34980437075558,
        "y" : -33.084878922001195
      },
      "selected" : false
    }, {
      "data" : {
        "id" : "279",
        "shared_name" : "MRPL34",
        "MCODE_Node_Status_1_" : "Clustered",
        "name" : "MRPL34",
        "MCODE_Score_1_" : 17.0,
        "SUID" : 279,
        "selected" : false,
        "MCODE_Clusters_1_" : [ "Cluster 1" ]
      },
      "position" : {
        "x" : 263.43714868173606,
        "y" : -71.3352231129825
      },
      "selected" : false
    }, {
      "data" : {
        "id" : "727",
        "shared_name" : "MRPL12",
        "MCODE_Node_Status_1_" : "Clustered",
        "name" : "MRPL12",
        "MCODE_Score_1_" : 17.0,
        "SUID" : 727,
        "selected" : false,
        "MCODE_Clusters_1_" : [ "Cluster 1" ]
      },
      "position" : {
        "x" : -120.46448526370523,
        "y" : 278.6373582065121
      },
      "selected" : false
    }, {
      "data" : {
        "id" : "1434",
        "shared_name" : "MRPL21",
        "MCODE_Node_Status_1_" : "Clustered",
        "name" : "MRPL21",
        "MCODE_Score_1_" : 17.0,
        "SUID" : 1434,
        "selected" : false,
        "MCODE_Clusters_1_" : [ "Cluster 1" ]
      },
      "position" : {
        "x" : -85.04251130427795,
        "y" : -103.62661904846942
      },
      "selected" : false
    }, {
      "data" : {
        "id" : "859",
        "shared_name" : "UQCRQ",
        "MCODE_Node_Status_1_" : "Clustered",
        "name" : "UQCRQ",
        "MCODE_Score_1_" : 14.0,
        "SUID" : 859,
        "selected" : false,
        "MCODE_Clusters_1_" : [ "Cluster 1" ]
      },
      "position" : {
        "x" : 47.520468013726486,
        "y" : 362.28392592460386
      },
      "selected" : false
    }, {
      "data" : {
        "id" : "923",
        "shared_name" : "NDUFB10",
        "MCODE_Node_Status_1_" : "Clustered",
        "name" : "NDUFB10",
        "MCODE_Score_1_" : 14.0,
        "SUID" : 923,
        "selected" : false,
        "MCODE_Clusters_1_" : [ "Cluster 1" ]
      },
      "position" : {
        "x" : -170.71481372736136,
        "y" : 197.48029116424706
      },
      "selected" : false
    }, {
      "data" : {
        "id" : "1051",
        "shared_name" : "OXA1L",
        "MCODE_Node_Status_1_" : "Clustered",
        "name" : "OXA1L",
        "MCODE_Score_1_" : 17.0,
        "SUID" : 1051,
        "selected" : false,
        "MCODE_Clusters_1_" : [ "Cluster 1" ]
      },
      "position" : {
        "x" : -183.83195356438674,
        "y" : 55.923808455109224
      },
      "selected" : false
    }, {
      "data" : {
        "id" : "1563",
        "shared_name" : "MTIF3",
        "MCODE_Node_Status_1_" : "Clustered",
        "name" : "MTIF3",
        "MCODE_Score_1_" : 17.0,
        "SUID" : 1563,
        "selected" : false,
        "MCODE_Clusters_1_" : [ "Cluster 1" ]
      },
      "position" : {
        "x" : 292.32246778878704,
        "y" : 240.38701401553035
      },
      "selected" : false
    }, {
      "data" : {
        "id" : "861",
        "shared_name" : "MRPL41",
        "MCODE_Node_Status_1_" : "Clustered",
        "name" : "MRPL41",
        "MCODE_Score_1_" : 17.0,
        "SUID" : 861,
        "selected" : false,
        "MCODE_Clusters_1_" : [ "Cluster 1" ]
      },
      "position" : {
        "x" : 187.26279874971914,
        "y" : -128.85942196913916
      },
      "selected" : false
    }, {
      "data" : {
        "id" : "1503",
        "shared_name" : "MRPL43",
        "MCODE_Node_Status_1_" : "Clustered",
        "name" : "MRPL43",
        "MCODE_Score_1_" : 17.0,
        "SUID" : 1503,
        "selected" : false,
        "MCODE_Clusters_1_" : [ "Cluster 1" ]
      },
      "position" : {
        "x" : 47.52046801372657,
        "y" : -154.98179083107405
      },
      "selected" : false
    }, {
      "data" : {
        "id" : "745",
        "shared_name" : "AURKAIP1",
        "MCODE_Node_Status_1_" : "Clustered",
        "name" : "AURKAIP1",
        "MCODE_Score_1_" : 17.0,
        "SUID" : 745,
        "selected" : false,
        "MCODE_Clusters_1_" : [ "Cluster 1" ]
      },
      "position" : {
        "x" : 228.0151747223091,
        "y" : -103.62661904846934
      },
      "selected" : false
    }, {
      "data" : {
        "id" : "170",
        "shared_name" : "MRPS34",
        "MCODE_Node_Status_1_" : "Clustered",
        "name" : "MRPS34",
        "MCODE_Score_1_" : 17.0,
        "SUID" : 170,
        "selected" : false,
        "MCODE_Clusters_1_" : [ "Cluster 1" ]
      },
      "position" : {
        "x" : -44.290135331687935,
        "y" : -128.85942196913922
      },
      "selected" : false
    }, {
      "data" : {
        "id" : "1643",
        "shared_name" : "GADD45GIP1",
        "MCODE_Node_Status_1_" : "Clustered",
        "name" : "GADD45GIP1",
        "MCODE_Score_1_" : 17.0,
        "SUID" : 1643,
        "selected" : false,
        "MCODE_Clusters_1_" : [ "Cluster 1" ]
      },
      "position" : {
        "x" : 313.68747714539234,
        "y" : 9.821843929282437
      },
      "selected" : false
    }, {
      "data" : {
        "id" : "172",
        "shared_name" : "UQCRC1",
        "MCODE_Node_Status_1_" : "Clustered",
        "name" : "UQCRC1",
        "MCODE_Score_1_" : 14.0,
        "SUID" : 172,
        "selected" : false,
        "MCODE_Clusters_1_" : [ "Cluster 1" ]
      },
      "position" : {
        "x" : -85.04251130427826,
        "y" : 310.928754141999
      },
      "selected" : false
    }, {
      "data" : {
        "id" : "1326",
        "shared_name" : "GTPBP6",
        "MCODE_Node_Status_1_" : "Clustered",
        "name" : "GTPBP6",
        "MCODE_Score_1_" : 14.0,
        "SUID" : 1326,
        "selected" : false,
        "MCODE_Clusters_1_" : [ "Cluster 1" ]
      },
      "position" : {
        "x" : 326.8046169824179,
        "y" : 55.92380845510945
      },
      "selected" : false
    }, {
      "data" : {
        "id" : "1648",
        "shared_name" : "MRPL54",
        "MCODE_Node_Status_1_" : "Clustered",
        "name" : "MRPL54",
        "MCODE_Score_1_" : 17.0,
        "SUID" : 1648,
        "selected" : false,
        "MCODE_Clusters_1_" : [ "Cluster 1" ]
      },
      "position" : {
        "x" : 326.804616982418,
        "y" : 151.37832663841957
      },
      "selected" : false
    }, {
      "data" : {
        "id" : "113",
        "shared_name" : "MRPL16",
        "MCODE_Node_Status_1_" : "Clustered",
        "name" : "MRPL16",
        "MCODE_Score_1_" : 17.0,
        "SUID" : 113,
        "selected" : false,
        "MCODE_Clusters_1_" : [ "Cluster 1" ]
      },
      "position" : {
        "x" : 331.2271988349887,
        "y" : 103.65106754676489
      },
      "selected" : false
    }, {
      "data" : {
        "id" : "1522",
        "shared_name" : "NDUFA2",
        "MCODE_Node_Status_1_" : "Clustered",
        "name" : "NDUFA2",
        "MCODE_Score_1_" : 14.0,
        "SUID" : 1522,
        "selected" : false,
        "MCODE_Clusters_1_" : [ "Cluster 1" ]
      },
      "position" : {
        "x" : 0.40486936740626334,
        "y" : -146.17435903494
      },
      "selected" : false
    }, {
      "data" : {
        "id" : "181",
        "shared_name" : "MRPL55",
        "MCODE_Node_Status_1_" : "Clustered",
        "name" : "MRPL55",
        "MCODE_Score_1_" : 17.0,
        "SUID" : 181,
        "selected" : false,
        "MCODE_Clusters_1_" : [ "Cluster 1" ]
      },
      "position" : {
        "x" : 313.68747714539256,
        "y" : 197.48029116424672
      },
      "selected" : false
    }, {
      "data" : {
        "id" : "2039",
        "shared_name" : "MRM2",
        "MCODE_Node_Status_1_" : "Clustered",
        "name" : "MRM2",
        "MCODE_Score_1_" : 14.0,
        "SUID" : 2039,
        "selected" : false,
        "MCODE_Clusters_1_" : [ "Cluster 1" ]
      },
      "position" : {
        "x" : 95.45219540430463,
        "y" : -154.981790831074
      },
      "selected" : false
    }, {
      "data" : {
        "id" : "1528",
        "shared_name" : "TRIR",
        "MCODE_Node_Status_1_" : "Clustered",
        "name" : "TRIR",
        "MCODE_Score_1_" : 14.0,
        "SUID" : 1528,
        "selected" : false,
        "MCODE_Clusters_1_" : [ "Cluster 1" ]
      },
      "position" : {
        "x" : 95.45219540430469,
        "y" : 362.28392592460375
      },
      "selected" : false
    }, {
      "data" : {
        "id" : "314",
        "shared_name" : "NDUFA10",
        "MCODE_Node_Status_1_" : "Clustered",
        "name" : "NDUFA10",
        "MCODE_Score_1_" : 14.0,
        "SUID" : 314,
        "selected" : false,
        "MCODE_Clusters_1_" : [ "Cluster 1" ]
      },
      "position" : {
        "x" : -188.25453541695765,
        "y" : 103.65106754676461
      },
      "selected" : false
    } ],
    "edges" : [ {
      "data" : {
        "id" : "3416",
        "source" : "1536",
        "target" : "335",
        "node2_string_id" : "9606.ENSP00000497587",
        "neighborhood_on_chromosome" : 0.0,
        "homology" : 0.0,
        "shared_interaction" : "interacts with",
        "phylogenetic_cooccurrence" : 0,
        "combined_score" : 0.927,
        "automated_textmining" : 0.447,
        "node1_string_id" : "9606.ENSP00000425759",
        "gene_fusion" : 0.0,
        "shared_name" : "COX7C (interacts with) NDUFV1",
        "database_annotated" : 0.0,
        "name" : "COX7C (interacts with) NDUFV1",
        "interaction" : "interacts with",
        "SUID" : 3416,
        "experimentally_determined_interaction" : 0.851,
        "coexpression" : 0.189,
        "selected" : false
      },
      "selected" : false
    }, {
      "data" : {
        "id" : "3412",
        "source" : "1536",
        "target" : "859",
        "node2_string_id" : "9606.ENSP00000367939",
        "neighborhood_on_chromosome" : 0.0,
        "homology" : 0.0,
        "shared_interaction" : "interacts with",
        "phylogenetic_cooccurrence" : 0,
        "combined_score" : 0.999,
        "automated_textmining" : 0.568,
        "node1_string_id" : "9606.ENSP00000425759",
        "gene_fusion" : 0.0,
        "shared_name" : "COX7C (interacts with) UQCRQ",
        "database_annotated" : 0.656,
        "name" : "COX7C (interacts with) UQCRQ",
        "interaction" : "interacts with",
        "SUID" : 3412,
        "experimentally_determined_interaction" : 0.988,
        "coexpression" : 0.982,
        "selected" : false
      },
      "selected" : false
    }, {
      "data" : {
        "id" : "3411",
        "source" : "1536",
        "target" : "337",
        "node2_string_id" : "9606.ENSP00000364649",
        "neighborhood_on_chromosome" : 0.0,
        "homology" : 0.0,
        "shared_interaction" : "interacts with",
        "phylogenetic_cooccurrence" : 0,
        "combined_score" : 0.704,
        "automated_textmining" : 0.293,
        "node1_string_id" : "9606.ENSP00000425759",
        "gene_fusion" : 0.0,
        "shared_name" : "COX7C (interacts with) SDHB",
        "database_annotated" : 0.0,
        "name" : "COX7C (interacts with) SDHB",
        "interaction" : "interacts with",
        "SUID" : 3411,
        "experimentally_determined_interaction" : 0.0,
        "coexpression" : 0.598,
        "selected" : false
      },
      "selected" : false
    }, {
      "data" : {
        "id" : "3409",
        "source" : "1536",
        "target" : "1430",
        "node2_string_id" : "9606.ENSP00000341082",
        "neighborhood_on_chromosome" : 0.0,
        "homology" : 0.0,
        "shared_interaction" : "interacts with",
        "phylogenetic_cooccurrence" : 0,
        "combined_score" : 0.5,
        "automated_textmining" : 0.426,
        "node1_string_id" : "9606.ENSP00000425759",
        "gene_fusion" : 0.0,
        "shared_name" : "COX7C (interacts with) MRPL20",
        "database_annotated" : 0.0,
        "name" : "COX7C (interacts with) MRPL20",
        "interaction" : "interacts with",
        "SUID" : 3409,
        "experimentally_determined_interaction" : 0.0,
        "coexpression" : 0.164,
        "selected" : false
      },
      "selected" : false
    }, {
      "data" : {
        "id" : "3404",
        "source" : "1536",
        "target" : "1051",
        "node2_string_id" : "9606.ENSP00000285848",
        "neighborhood_on_chromosome" : 0.0,
        "homology" : 0.0,
        "shared_interaction" : "interacts with",
        "phylogenetic_cooccurrence" : 0,
        "combined_score" : 0.416,
        "automated_textmining" : 0.376,
        "node1_string_id" : "9606.ENSP00000425759",
        "gene_fusion" : 0.0,
        "shared_name" : "COX7C (interacts with) OXA1L",
        "database_annotated" : 0.0,
        "name" : "COX7C (interacts with) OXA1L",
        "interaction" : "interacts with",
        "SUID" : 3404,
        "experimentally_determined_interaction" : 0.0,
        "coexpression" : 0.103,
        "selected" : false
      },
      "selected" : false
    }, {
      "data" : {
        "id" : "3402",
        "source" : "1536",
        "target" : "1538",
        "node2_string_id" : "9606.ENSP00000274137",
        "neighborhood_on_chromosome" : 0.0,
        "homology" : 0.0,
        "shared_interaction" : "interacts with",
        "phylogenetic_cooccurrence" : 0,
        "combined_score" : 0.989,
        "automated_textmining" : 0.348,
        "node1_string_id" : "9606.ENSP00000425759",
        "gene_fusion" : 0.0,
        "shared_name" : "COX7C (interacts with) NDUFS6",
        "database_annotated" : 0.0,
        "name" : "COX7C (interacts with) NDUFS6",
        "interaction" : "interacts with",
        "SUID" : 3402,
        "experimentally_determined_interaction" : 0.83,
        "coexpression" : 0.915,
        "selected" : false
      },
      "selected" : false
    }, {
      "data" : {
        "id" : "3401",
        "source" : "1536",
        "target" : "923",
        "node2_string_id" : "9606.ENSP00000268668",
        "neighborhood_on_chromosome" : 0.0,
        "homology" : 0.0,
        "shared_interaction" : "interacts with",
        "phylogenetic_cooccurrence" : 0,
        "combined_score" : 0.967,
        "automated_textmining" : 0.471,
        "node1_string_id" : "9606.ENSP00000425759",
        "gene_fusion" : 0.0,
        "shared_name" : "COX7C (interacts with) NDUFB10",
        "database_annotated" : 0.0,
        "name" : "COX7C (interacts with) NDUFB10",
        "interaction" : "interacts with",
        "SUID" : 3401,
        "experimentally_determined_interaction" : 0.851,
        "coexpression" : 0.613,
        "selected" : false
      },
      "selected" : false
    }, {
      "data" : {
        "id" : "3398",
        "source" : "1536",
        "target" : "314",
        "node2_string_id" : "9606.ENSP00000252711",
        "neighborhood_on_chromosome" : 0.0,
        "homology" : 0.0,
        "shared_interaction" : "interacts with",
        "phylogenetic_cooccurrence" : 0,
        "combined_score" : 0.906,
        "automated_textmining" : 0.332,
        "node1_string_id" : "9606.ENSP00000425759",
        "gene_fusion" : 0.0,
        "shared_name" : "COX7C (interacts with) NDUFA10",
        "database_annotated" : 0.0,
        "name" : "COX7C (interacts with) NDUFA10",
        "interaction" : "interacts with",
        "SUID" : 3398,
        "experimentally_determined_interaction" : 0.844,
        "coexpression" : 0.172,
        "selected" : false
      },
      "selected" : false
    }, {
      "data" : {
        "id" : "3397",
        "source" : "1536",
        "target" : "1522",
        "node2_string_id" : "9606.ENSP00000252102",
        "neighborhood_on_chromosome" : 0.0,
        "homology" : 0.0,
        "shared_interaction" : "interacts with",
        "phylogenetic_cooccurrence" : 0,
        "combined_score" : 0.992,
        "automated_textmining" : 0.589,
        "node1_string_id" : "9606.ENSP00000425759",
        "gene_fusion" : 0.0,
        "shared_name" : "COX7C (interacts with) NDUFA2",
        "database_annotated" : 0.0,
        "name" : "COX7C (interacts with) NDUFA2",
        "interaction" : "interacts with",
        "SUID" : 3397,
        "experimentally_determined_interaction" : 0.83,
        "coexpression" : 0.895,
        "selected" : false
      },
      "selected" : false
    }, {
      "data" : {
        "id" : "3396",
        "source" : "1536",
        "target" : "1528",
        "node2_string_id" : "9606.ENSP00000242784",
        "neighborhood_on_chromosome" : 0.0,
        "homology" : 0.0,
        "shared_interaction" : "interacts with",
        "phylogenetic_cooccurrence" : 0,
        "combined_score" : 0.973,
        "automated_textmining" : 0.306,
        "node1_string_id" : "9606.ENSP00000425759",
        "gene_fusion" : 0.0,
        "shared_name" : "COX7C (interacts with) TRIR",
        "database_annotated" : 0.408,
        "name" : "COX7C (interacts with) TRIR",
        "interaction" : "interacts with",
        "SUID" : 3396,
        "experimentally_determined_interaction" : 0.784,
        "coexpression" : 0.733,
        "selected" : false
      },
      "selected" : false
    }, {
      "data" : {
        "id" : "3395",
        "source" : "1536",
        "target" : "853",
        "node2_string_id" : "9606.ENSP00000233627",
        "neighborhood_on_chromosome" : 0.0,
        "homology" : 0.0,
        "shared_interaction" : "interacts with",
        "phylogenetic_cooccurrence" : 0,
        "combined_score" : 0.922,
        "automated_textmining" : 0.342,
        "node1_string_id" : "9606.ENSP00000425759",
        "gene_fusion" : 0.0,
        "shared_name" : "COX7C (interacts with) NDUFS7",
        "database_annotated" : 0.0,
        "name" : "COX7C (interacts with) NDUFS7",
        "interaction" : "interacts with",
        "SUID" : 3395,
        "experimentally_determined_interaction" : 0.852,
        "coexpression" : 0.261,
        "selected" : false
      },
      "selected" : false
    }, {
      "data" : {
        "id" : "3393",
        "source" : "1536",
        "target" : "851",
        "node2_string_id" : "9606.ENSP00000215565",
        "neighborhood_on_chromosome" : 0.0,
        "homology" : 0.0,
        "shared_interaction" : "interacts with",
        "phylogenetic_cooccurrence" : 0,
        "combined_score" : 0.977,
        "automated_textmining" : 0.531,
        "node1_string_id" : "9606.ENSP00000425759",
        "gene_fusion" : 0.0,
        "shared_name" : "COX7C (interacts with) NDUFB7",
        "database_annotated" : 0.0,
        "name" : "COX7C (interacts with) NDUFB7",
        "interaction" : "interacts with",
        "SUID" : 3393,
        "experimentally_determined_interaction" : 0.83,
        "coexpression" : 0.742,
        "selected" : false
      },
      "selected" : false
    }, {
      "data" : {
        "id" : "3392",
        "source" : "1536",
        "target" : "172",
        "node2_string_id" : "9606.ENSP00000203407",
        "neighborhood_on_chromosome" : 0.0,
        "homology" : 0.0,
        "shared_interaction" : "interacts with",
        "phylogenetic_cooccurrence" : 0,
        "combined_score" : 0.994,
        "automated_textmining" : 0.5,
        "node1_string_id" : "9606.ENSP00000425759",
        "gene_fusion" : 0.0,
        "shared_name" : "COX7C (interacts with) UQCRC1",
        "database_annotated" : 0.622,
        "name" : "COX7C (interacts with) UQCRC1",
        "interaction" : "interacts with",
        "SUID" : 3392,
        "experimentally_determined_interaction" : 0.966,
        "coexpression" : 0.217,
        "selected" : false
      },
      "selected" : false
    }, {
      "data" : {
        "id" : "7661",
        "source" : "1538",
        "target" : "337",
        "node2_string_id" : "9606.ENSP00000364649",
        "neighborhood_on_chromosome" : 0.0,
        "homology" : 0.0,
        "shared_interaction" : "interacts with",
        "phylogenetic_cooccurrence" : 0,
        "combined_score" : 0.886,
        "automated_textmining" : 0.482,
        "node1_string_id" : "9606.ENSP00000274137",
        "gene_fusion" : 0.0,
        "shared_name" : "NDUFS6 (interacts with) SDHB",
        "database_annotated" : 0.0,
        "name" : "NDUFS6 (interacts with) SDHB",
        "interaction" : "interacts with",
        "SUID" : 7661,
        "experimentally_determined_interaction" : 0.0,
        "coexpression" : 0.79,
        "selected" : false
      },
      "selected" : false
    }, {
      "data" : {
        "id" : "7655",
        "source" : "1538",
        "target" : "1528",
        "node2_string_id" : "9606.ENSP00000242784",
        "neighborhood_on_chromosome" : 0.0,
        "homology" : 0.0,
        "shared_interaction" : "interacts with",
        "phylogenetic_cooccurrence" : 0,
        "combined_score" : 0.479,
        "automated_textmining" : 0.115,
        "node1_string_id" : "9606.ENSP00000274137",
        "gene_fusion" : 0.0,
        "shared_name" : "NDUFS6 (interacts with) TRIR",
        "database_annotated" : 0.0,
        "name" : "NDUFS6 (interacts with) TRIR",
        "interaction" : "interacts with",
        "SUID" : 7655,
        "experimentally_determined_interaction" : 0.218,
        "coexpression" : 0.308,
        "selected" : false
      },
      "selected" : false
    }, {
      "data" : {
        "id" : "7654",
        "source" : "1538",
        "target" : "853",
        "node2_string_id" : "9606.ENSP00000233627",
        "neighborhood_on_chromosome" : 0.0,
        "homology" : 0.0,
        "shared_interaction" : "interacts with",
        "phylogenetic_cooccurrence" : 0,
        "combined_score" : 0.999,
        "automated_textmining" : 0.943,
        "node1_string_id" : "9606.ENSP00000274137",
        "gene_fusion" : 0.0,
        "shared_name" : "NDUFS6 (interacts with) NDUFS7",
        "database_annotated" : 0.967,
        "name" : "NDUFS6 (interacts with) NDUFS7",
        "interaction" : "interacts with",
        "SUID" : 7654,
        "experimentally_determined_interaction" : 0.995,
        "coexpression" : 0.758,
        "selected" : false
      },
      "selected" : false
    }, {
      "data" : {
        "id" : "7651",
        "source" : "1538",
        "target" : "172",
        "node2_string_id" : "9606.ENSP00000203407",
        "neighborhood_on_chromosome" : 0.0,
        "homology" : 0.0,
        "shared_interaction" : "interacts with",
        "phylogenetic_cooccurrence" : 0,
        "combined_score" : 0.99,
        "automated_textmining" : 0.478,
        "node1_string_id" : "9606.ENSP00000274137",
        "gene_fusion" : 0.0,
        "shared_name" : "NDUFS6 (interacts with) UQCRC1",
        "database_annotated" : 0.0,
        "name" : "NDUFS6 (interacts with) UQCRC1",
        "interaction" : "interacts with",
        "SUID" : 7651,
        "experimentally_determined_interaction" : 0.966,
        "coexpression" : 0.516,
        "selected" : false
      },
      "selected" : false
    }, {
      "data" : {
        "id" : "7665",
        "source" : "1538",
        "target" : "335",
        "node2_string_id" : "9606.ENSP00000497587",
        "neighborhood_on_chromosome" : 0.0,
        "homology" : 0.0,
        "shared_interaction" : "interacts with",
        "phylogenetic_cooccurrence" : 0,
        "combined_score" : 0.999,
        "automated_textmining" : 0.971,
        "node1_string_id" : "9606.ENSP00000274137",
        "gene_fusion" : 0.0,
        "shared_name" : "NDUFS6 (interacts with) NDUFV1",
        "database_annotated" : 0.967,
        "name" : "NDUFS6 (interacts with) NDUFV1",
        "interaction" : "interacts with",
        "SUID" : 7665,
        "experimentally_determined_interaction" : 0.998,
        "coexpression" : 0.823,
        "selected" : false
      },
      "selected" : false
    }, {
      "data" : {
        "id" : "7663",
        "source" : "1538",
        "target" : "859",
        "node2_string_id" : "9606.ENSP00000367939",
        "neighborhood_on_chromosome" : 0.0,
        "homology" : 0.0,
        "shared_interaction" : "interacts with",
        "phylogenetic_cooccurrence" : 0,
        "combined_score" : 0.997,
        "automated_textmining" : 0.468,
        "node1_string_id" : "9606.ENSP00000274137",
        "gene_fusion" : 0.0,
        "shared_name" : "NDUFS6 (interacts with) UQCRQ",
        "database_annotated" : 0.0,
        "name" : "NDUFS6 (interacts with) UQCRQ",
        "interaction" : "interacts with",
        "SUID" : 7663,
        "experimentally_determined_interaction" : 0.856,
        "coexpression" : 0.974,
        "selected" : false
      },
      "selected" : false
    }, {
      "data" : {
        "id" : "7269",
        "source" : "1666",
        "target" : "181",
        "node2_string_id" : "9606.ENSP00000403614",
        "neighborhood_on_chromosome" : 0.0,
        "homology" : 0.0,
        "shared_interaction" : "interacts with",
        "phylogenetic_cooccurrence" : 0,
        "combined_score" : 0.969,
        "automated_textmining" : 0.0,
        "node1_string_id" : "9606.ENSP00000497004",
        "gene_fusion" : 0.0,
        "shared_name" : "MRPL28 (interacts with) MRPL55",
        "database_annotated" : 0.0,
        "name" : "MRPL28 (interacts with) MRPL55",
        "interaction" : "interacts with",
        "SUID" : 7269,
        "experimentally_determined_interaction" : 0.96,
        "coexpression" : 0.242,
        "selected" : false
      },
      "selected" : false
    }, {
      "data" : {
        "id" : "7267",
        "source" : "1666",
        "target" : "1563",
        "node2_string_id" : "9606.ENSP00000370508",
        "neighborhood_on_chromosome" : 0.0,
        "homology" : 0.0,
        "shared_interaction" : "interacts with",
        "phylogenetic_cooccurrence" : 0,
        "combined_score" : 0.532,
        "automated_textmining" : 0.0,
        "node1_string_id" : "9606.ENSP00000497004",
        "gene_fusion" : 0.0,
        "shared_name" : "MRPL28 (interacts with) MTIF3",
        "database_annotated" : 0.5,
        "name" : "MRPL28 (interacts with) MTIF3",
        "interaction" : "interacts with",
        "SUID" : 7267,
        "experimentally_determined_interaction" : 0.088,
        "coexpression" : 0.058,
        "selected" : false
      },
      "selected" : false
    }, {
      "data" : {
        "id" : "7266",
        "source" : "1666",
        "target" : "1671",
        "node2_string_id" : "9606.ENSP00000369682",
        "neighborhood_on_chromosome" : 0.0,
        "homology" : 0.0,
        "shared_interaction" : "interacts with",
        "phylogenetic_cooccurrence" : 0,
        "combined_score" : 0.939,
        "automated_textmining" : 0.535,
        "node1_string_id" : "9606.ENSP00000497004",
        "gene_fusion" : 0.0,
        "shared_name" : "MRPL28 (interacts with) MRPS26",
        "database_annotated" : 0.0,
        "name" : "MRPL28 (interacts with) MRPS26",
        "interaction" : "interacts with",
        "SUID" : 7266,
        "experimentally_determined_interaction" : 0.831,
        "coexpression" : 0.291,
        "selected" : false
      },
      "selected" : false
    }, {
      "data" : {
        "id" : "7265",
        "source" : "1666",
        "target" : "861",
        "node2_string_id" : "9606.ENSP00000360498",
        "neighborhood_on_chromosome" : 0.0,
        "homology" : 0.0,
        "shared_interaction" : "interacts with",
        "phylogenetic_cooccurrence" : 0,
        "combined_score" : 0.986,
        "automated_textmining" : 0.0,
        "node1_string_id" : "9606.ENSP00000497004",
        "gene_fusion" : 0.0,
        "shared_name" : "MRPL28 (interacts with) MRPL41",
        "database_annotated" : 0.0,
        "name" : "MRPL28 (interacts with) MRPL41",
        "interaction" : "interacts with",
        "SUID" : 7265,
        "experimentally_determined_interaction" : 0.981,
        "coexpression" : 0.269,
        "selected" : false
      },
      "selected" : false
    }, {
      "data" : {
        "id" : "7264",
        "source" : "1666",
        "target" : "1503",
        "node2_string_id" : "9606.ENSP00000339844",
        "neighborhood_on_chromosome" : 0.0,
        "homology" : 0.0,
        "shared_interaction" : "interacts with",
        "phylogenetic_cooccurrence" : 0,
        "combined_score" : 0.919,
        "automated_textmining" : 0.0,
        "node1_string_id" : "9606.ENSP00000497004",
        "gene_fusion" : 0.0,
        "shared_name" : "MRPL28 (interacts with) MRPL43",
        "database_annotated" : 0.0,
        "name" : "MRPL28 (interacts with) MRPL43",
        "interaction" : "interacts with",
        "SUID" : 7264,
        "experimentally_determined_interaction" : 0.897,
        "coexpression" : 0.239,
        "selected" : false
      },
      "selected" : false
    }, {
      "data" : {
        "id" : "7263",
        "source" : "1666",
        "target" : "1648",
        "node2_string_id" : "9606.ENSP00000331849",
        "neighborhood_on_chromosome" : 0.0,
        "homology" : 0.0,
        "shared_interaction" : "interacts with",
        "phylogenetic_cooccurrence" : 0,
        "combined_score" : 0.873,
        "automated_textmining" : 0.0,
        "node1_string_id" : "9606.ENSP00000497004",
        "gene_fusion" : 0.0,
        "shared_name" : "MRPL28 (interacts with) MRPL54",
        "database_annotated" : 0.0,
        "name" : "MRPL28 (interacts with) MRPL54",
        "interaction" : "interacts with",
        "SUID" : 7263,
        "experimentally_determined_interaction" : 0.847,
        "coexpression" : 0.204,
        "selected" : false
      },
      "selected" : false
    }, {
      "data" : {
        "id" : "7262",
        "source" : "1666",
        "target" : "197",
        "node2_string_id" : "9606.ENSP00000322439",
        "neighborhood_on_chromosome" : 0.0,
        "homology" : 0.0,
        "shared_interaction" : "interacts with",
        "phylogenetic_cooccurrence" : 0,
        "combined_score" : 0.935,
        "automated_textmining" : 0.0,
        "node1_string_id" : "9606.ENSP00000497004",
        "gene_fusion" : 0.0,
        "shared_name" : "MRPL28 (interacts with) TUFM",
        "database_annotated" : 0.5,
        "name" : "MRPL28 (interacts with) TUFM",
        "interaction" : "interacts with",
        "SUID" : 7262,
        "experimentally_determined_interaction" : 0.809,
        "coexpression" : 0.373,
        "selected" : false
      },
      "selected" : false
    }, {
      "data" : {
        "id" : "7260",
        "source" : "1666",
        "target" : "725",
        "node2_string_id" : "9606.ENSP00000306902",
        "neighborhood_on_chromosome" : 0.0,
        "homology" : 0.0,
        "shared_interaction" : "interacts with",
        "phylogenetic_cooccurrence" : 0,
        "combined_score" : 0.984,
        "automated_textmining" : 0.299,
        "node1_string_id" : "9606.ENSP00000497004",
        "gene_fusion" : 0.0,
        "shared_name" : "MRPL28 (interacts with) MRPL4",
        "database_annotated" : 0.0,
        "name" : "MRPL28 (interacts with) MRPL4",
        "interaction" : "interacts with",
        "SUID" : 7260,
        "experimentally_determined_interaction" : 0.962,
        "coexpression" : 0.453,
        "selected" : false
      },
      "selected" : false
    }, {
      "data" : {
        "id" : "7259",
        "source" : "1666",
        "target" : "1051",
        "node2_string_id" : "9606.ENSP00000285848",
        "neighborhood_on_chromosome" : 0.0,
        "homology" : 0.0,
        "shared_interaction" : "interacts with",
        "phylogenetic_cooccurrence" : 0,
        "combined_score" : 0.877,
        "automated_textmining" : 0.187,
        "node1_string_id" : "9606.ENSP00000497004",
        "gene_fusion" : 0.0,
        "shared_name" : "MRPL28 (interacts with) OXA1L",
        "database_annotated" : 0.0,
        "name" : "MRPL28 (interacts with) OXA1L",
        "interaction" : "interacts with",
        "SUID" : 7259,
        "experimentally_determined_interaction" : 0.852,
        "coexpression" : 0.055,
        "selected" : false
      },
      "selected" : false
    }, {
      "data" : {
        "id" : "7258",
        "source" : "1666",
        "target" : "279",
        "node2_string_id" : "9606.ENSP00000252602",
        "neighborhood_on_chromosome" : 0.0,
        "homology" : 0.0,
        "shared_interaction" : "interacts with",
        "phylogenetic_cooccurrence" : 0,
        "combined_score" : 0.961,
        "automated_textmining" : 0.0,
        "node1_string_id" : "9606.ENSP00000497004",
        "gene_fusion" : 0.0,
        "shared_name" : "MRPL28 (interacts with) MRPL34",
        "database_annotated" : 0.0,
        "name" : "MRPL28 (interacts with) MRPL34",
        "interaction" : "interacts with",
        "SUID" : 7258,
        "experimentally_determined_interaction" : 0.953,
        "coexpression" : 0.181,
        "selected" : false
      },
      "selected" : false
    }, {
      "data" : {
        "id" : "7257",
        "source" : "1666",
        "target" : "170",
        "node2_string_id" : "9606.ENSP00000177742",
        "neighborhood_on_chromosome" : 0.0,
        "homology" : 0.0,
        "shared_interaction" : "interacts with",
        "phylogenetic_cooccurrence" : 0,
        "combined_score" : 0.928,
        "automated_textmining" : 0.0,
        "node1_string_id" : "9606.ENSP00000497004",
        "gene_fusion" : 0.0,
        "shared_name" : "MRPL28 (interacts with) MRPS34",
        "database_annotated" : 0.0,
        "name" : "MRPL28 (interacts with) MRPS34",
        "interaction" : "interacts with",
        "SUID" : 7257,
        "experimentally_determined_interaction" : 0.844,
        "coexpression" : 0.558,
        "selected" : false
      },
      "selected" : false
    }, {
      "data" : {
        "id" : "1515",
        "source" : "708",
        "target" : "1434",
        "node2_string_id" : "9606.ENSP00000354580",
        "neighborhood_on_chromosome" : 0.227,
        "homology" : 0.0,
        "shared_interaction" : "interacts with",
        "phylogenetic_cooccurrence" : 0,
        "combined_score" : 0.519,
        "automated_textmining" : 0.169,
        "node1_string_id" : "9606.ENSP00000215375",
        "gene_fusion" : 0.0,
        "shared_name" : "ATP5F1D (interacts with) MRPL21",
        "database_annotated" : 0.0,
        "name" : "ATP5F1D (interacts with) MRPL21",
        "interaction" : "interacts with",
        "SUID" : 1515,
        "experimentally_determined_interaction" : 0.0,
        "coexpression" : 0.312,
        "selected" : false
      },
      "selected" : false
    }, {
      "data" : {
        "id" : "1504",
        "source" : "708",
        "target" : "1503",
        "node2_string_id" : "9606.ENSP00000339844",
        "neighborhood_on_chromosome" : 0.0,
        "homology" : 0.0,
        "shared_interaction" : "interacts with",
        "phylogenetic_cooccurrence" : 0,
        "combined_score" : 0.453,
        "automated_textmining" : 0.133,
        "node1_string_id" : "9606.ENSP00000215375",
        "gene_fusion" : 0.0,
        "shared_name" : "ATP5F1D (interacts with) MRPL43",
        "database_annotated" : 0.0,
        "name" : "ATP5F1D (interacts with) MRPL43",
        "interaction" : "interacts with",
        "SUID" : 1504,
        "experimentally_determined_interaction" : 0.0,
        "coexpression" : 0.395,
        "selected" : false
      },
      "selected" : false
    }, {
      "data" : {
        "id" : "1496",
        "source" : "708",
        "target" : "861",
        "node2_string_id" : "9606.ENSP00000360498",
        "neighborhood_on_chromosome" : 0.0,
        "homology" : 0.0,
        "shared_interaction" : "interacts with",
        "phylogenetic_cooccurrence" : 0,
        "combined_score" : 0.424,
        "automated_textmining" : 0.106,
        "node1_string_id" : "9606.ENSP00000215375",
        "gene_fusion" : 0.0,
        "shared_name" : "ATP5F1D (interacts with) MRPL41",
        "database_annotated" : 0.0,
        "name" : "ATP5F1D (interacts with) MRPL41",
        "interaction" : "interacts with",
        "SUID" : 1496,
        "experimentally_determined_interaction" : 0.0,
        "coexpression" : 0.382,
        "selected" : false
      },
      "selected" : false
    }, {
      "data" : {
        "id" : "1490",
        "source" : "708",
        "target" : "172",
        "node2_string_id" : "9606.ENSP00000203407",
        "neighborhood_on_chromosome" : 0.0,
        "homology" : 0.0,
        "shared_interaction" : "interacts with",
        "phylogenetic_cooccurrence" : 0,
        "combined_score" : 0.968,
        "automated_textmining" : 0.665,
        "node1_string_id" : "9606.ENSP00000215375",
        "gene_fusion" : 0.0,
        "shared_name" : "ATP5F1D (interacts with) UQCRC1",
        "database_annotated" : 0.0,
        "name" : "ATP5F1D (interacts with) UQCRC1",
        "interaction" : "interacts with",
        "SUID" : 1490,
        "experimentally_determined_interaction" : 0.147,
        "coexpression" : 0.898,
        "selected" : false
      },
      "selected" : false
    }, {
      "data" : {
        "id" : "1489",
        "source" : "708",
        "target" : "170",
        "node2_string_id" : "9606.ENSP00000177742",
        "neighborhood_on_chromosome" : 0.0,
        "homology" : 0.0,
        "shared_interaction" : "interacts with",
        "phylogenetic_cooccurrence" : 0,
        "combined_score" : 0.674,
        "automated_textmining" : 0.313,
        "node1_string_id" : "9606.ENSP00000215375",
        "gene_fusion" : 0.0,
        "shared_name" : "ATP5F1D (interacts with) MRPS34",
        "database_annotated" : 0.0,
        "name" : "ATP5F1D (interacts with) MRPS34",
        "interaction" : "interacts with",
        "SUID" : 1489,
        "experimentally_determined_interaction" : 0.071,
        "coexpression" : 0.53,
        "selected" : false
      },
      "selected" : false
    }, {
      "data" : {
        "id" : "1549",
        "source" : "708",
        "target" : "715",
        "node2_string_id" : "9606.ENSP00000499883",
        "neighborhood_on_chromosome" : 0.106,
        "homology" : 0.0,
        "shared_interaction" : "interacts with",
        "phylogenetic_cooccurrence" : 0,
        "combined_score" : 0.998,
        "automated_textmining" : 0.582,
        "node1_string_id" : "9606.ENSP00000215375",
        "gene_fusion" : 0.0,
        "shared_name" : "ATP5F1D (interacts with) ATP5MC2",
        "database_annotated" : 0.764,
        "name" : "ATP5F1D (interacts with) ATP5MC2",
        "interaction" : "interacts with",
        "SUID" : 1549,
        "experimentally_determined_interaction" : 0.951,
        "coexpression" : 0.7,
        "selected" : false
      },
      "selected" : false
    }, {
      "data" : {
        "id" : "1548",
        "source" : "708",
        "target" : "853",
        "node2_string_id" : "9606.ENSP00000233627",
        "neighborhood_on_chromosome" : 0.111,
        "homology" : 0.0,
        "shared_interaction" : "interacts with",
        "phylogenetic_cooccurrence" : 0,
        "combined_score" : 0.992,
        "automated_textmining" : 0.674,
        "node1_string_id" : "9606.ENSP00000215375",
        "gene_fusion" : 0.0,
        "shared_name" : "ATP5F1D (interacts with) NDUFS7",
        "database_annotated" : 0.0,
        "name" : "ATP5F1D (interacts with) NDUFS7",
        "interaction" : "interacts with",
        "SUID" : 1548,
        "experimentally_determined_interaction" : 0.097,
        "coexpression" : 0.973,
        "selected" : false
      },
      "selected" : false
    }, {
      "data" : {
        "id" : "1546",
        "source" : "708",
        "target" : "335",
        "node2_string_id" : "9606.ENSP00000497587",
        "neighborhood_on_chromosome" : 0.0,
        "homology" : 0.0,
        "shared_interaction" : "interacts with",
        "phylogenetic_cooccurrence" : 0,
        "combined_score" : 0.98,
        "automated_textmining" : 0.663,
        "node1_string_id" : "9606.ENSP00000215375",
        "gene_fusion" : 0.0,
        "shared_name" : "ATP5F1D (interacts with) NDUFV1",
        "database_annotated" : 0.0,
        "name" : "ATP5F1D (interacts with) NDUFV1",
        "interaction" : "interacts with",
        "SUID" : 1546,
        "experimentally_determined_interaction" : 0.0,
        "coexpression" : 0.943,
        "selected" : false
      },
      "selected" : false
    }, {
      "data" : {
        "id" : "1545",
        "source" : "708",
        "target" : "851",
        "node2_string_id" : "9606.ENSP00000215565",
        "neighborhood_on_chromosome" : 0.0,
        "homology" : 0.0,
        "shared_interaction" : "interacts with",
        "phylogenetic_cooccurrence" : 0,
        "combined_score" : 0.97,
        "automated_textmining" : 0.501,
        "node1_string_id" : "9606.ENSP00000215375",
        "gene_fusion" : 0.0,
        "shared_name" : "ATP5F1D (interacts with) NDUFB7",
        "database_annotated" : 0.0,
        "name" : "ATP5F1D (interacts with) NDUFB7",
        "interaction" : "interacts with",
        "SUID" : 1545,
        "experimentally_determined_interaction" : 0.127,
        "coexpression" : 0.936,
        "selected" : false
      },
      "selected" : false
    }, {
      "data" : {
        "id" : "1544",
        "source" : "708",
        "target" : "727",
        "node2_string_id" : "9606.ENSP00000333837",
        "neighborhood_on_chromosome" : 0.0,
        "homology" : 0.0,
        "shared_interaction" : "interacts with",
        "phylogenetic_cooccurrence" : 0,
        "combined_score" : 0.958,
        "automated_textmining" : 0.383,
        "node1_string_id" : "9606.ENSP00000215375",
        "gene_fusion" : 0.0,
        "shared_name" : "ATP5F1D (interacts with) MRPL12",
        "database_annotated" : 0.0,
        "name" : "ATP5F1D (interacts with) MRPL12",
        "interaction" : "interacts with",
        "SUID" : 1544,
        "experimentally_determined_interaction" : 0.0,
        "coexpression" : 0.935,
        "selected" : false
      },
      "selected" : false
    }, {
      "data" : {
        "id" : "1543",
        "source" : "708",
        "target" : "859",
        "node2_string_id" : "9606.ENSP00000367939",
        "neighborhood_on_chromosome" : 0.0,
        "homology" : 0.0,
        "shared_interaction" : "interacts with",
        "phylogenetic_cooccurrence" : 0,
        "combined_score" : 0.943,
        "automated_textmining" : 0.564,
        "node1_string_id" : "9606.ENSP00000215375",
        "gene_fusion" : 0.0,
        "shared_name" : "ATP5F1D (interacts with) UQCRQ",
        "database_annotated" : 0.0,
        "name" : "ATP5F1D (interacts with) UQCRQ",
        "interaction" : "interacts with",
        "SUID" : 1543,
        "experimentally_determined_interaction" : 0.085,
        "coexpression" : 0.87,
        "selected" : false
      },
      "selected" : false
    }, {
      "data" : {
        "id" : "1542",
        "source" : "708",
        "target" : "337",
        "node2_string_id" : "9606.ENSP00000364649",
        "neighborhood_on_chromosome" : 0.093,
        "homology" : 0.0,
        "shared_interaction" : "interacts with",
        "phylogenetic_cooccurrence" : 0,
        "combined_score" : 0.931,
        "automated_textmining" : 0.506,
        "node1_string_id" : "9606.ENSP00000215375",
        "gene_fusion" : 0.0,
        "shared_name" : "ATP5F1D (interacts with) SDHB",
        "database_annotated" : 0.0,
        "name" : "ATP5F1D (interacts with) SDHB",
        "interaction" : "interacts with",
        "SUID" : 1542,
        "experimentally_determined_interaction" : 0.0,
        "coexpression" : 0.86,
        "selected" : false
      },
      "selected" : false
    }, {
      "data" : {
        "id" : "1541",
        "source" : "708",
        "target" : "197",
        "node2_string_id" : "9606.ENSP00000322439",
        "neighborhood_on_chromosome" : 0.054,
        "homology" : 0.0,
        "shared_interaction" : "interacts with",
        "phylogenetic_cooccurrence" : 0,
        "combined_score" : 0.927,
        "automated_textmining" : 0.364,
        "node1_string_id" : "9606.ENSP00000215375",
        "gene_fusion" : 0.0,
        "shared_name" : "ATP5F1D (interacts with) TUFM",
        "database_annotated" : 0.0,
        "name" : "ATP5F1D (interacts with) TUFM",
        "interaction" : "interacts with",
        "SUID" : 1541,
        "experimentally_determined_interaction" : 0.095,
        "coexpression" : 0.882,
        "selected" : false
      },
      "selected" : false
    }, {
      "data" : {
        "id" : "1540",
        "source" : "708",
        "target" : "923",
        "node2_string_id" : "9606.ENSP00000268668",
        "neighborhood_on_chromosome" : 0.0,
        "homology" : 0.0,
        "shared_interaction" : "interacts with",
        "phylogenetic_cooccurrence" : 0,
        "combined_score" : 0.925,
        "automated_textmining" : 0.419,
        "node1_string_id" : "9606.ENSP00000215375",
        "gene_fusion" : 0.0,
        "shared_name" : "ATP5F1D (interacts with) NDUFB10",
        "database_annotated" : 0.0,
        "name" : "ATP5F1D (interacts with) NDUFB10",
        "interaction" : "interacts with",
        "SUID" : 1540,
        "experimentally_determined_interaction" : 0.097,
        "coexpression" : 0.87,
        "selected" : false
      },
      "selected" : false
    }, {
      "data" : {
        "id" : "1539",
        "source" : "708",
        "target" : "1538",
        "node2_string_id" : "9606.ENSP00000274137",
        "neighborhood_on_chromosome" : 0.0,
        "homology" : 0.0,
        "shared_interaction" : "interacts with",
        "phylogenetic_cooccurrence" : 0,
        "combined_score" : 0.915,
        "automated_textmining" : 0.447,
        "node1_string_id" : "9606.ENSP00000215375",
        "gene_fusion" : 0.0,
        "shared_name" : "ATP5F1D (interacts with) NDUFS6",
        "database_annotated" : 0.0,
        "name" : "ATP5F1D (interacts with) NDUFS6",
        "interaction" : "interacts with",
        "SUID" : 1539,
        "experimentally_determined_interaction" : 0.091,
        "coexpression" : 0.846,
        "selected" : false
      },
      "selected" : false
    }, {
      "data" : {
        "id" : "1537",
        "source" : "708",
        "target" : "1536",
        "node2_string_id" : "9606.ENSP00000425759",
        "neighborhood_on_chromosome" : 0.0,
        "homology" : 0.0,
        "shared_interaction" : "interacts with",
        "phylogenetic_cooccurrence" : 0,
        "combined_score" : 0.9,
        "automated_textmining" : 0.581,
        "node1_string_id" : "9606.ENSP00000215375",
        "gene_fusion" : 0.0,
        "shared_name" : "ATP5F1D (interacts with) COX7C",
        "database_annotated" : 0.0,
        "name" : "ATP5F1D (interacts with) COX7C",
        "interaction" : "interacts with",
        "SUID" : 1537,
        "experimentally_determined_interaction" : 0.0,
        "coexpression" : 0.771,
        "selected" : false
      },
      "selected" : false
    }, {
      "data" : {
        "id" : "1534",
        "source" : "708",
        "target" : "314",
        "node2_string_id" : "9606.ENSP00000252711",
        "neighborhood_on_chromosome" : 0.0,
        "homology" : 0.0,
        "shared_interaction" : "interacts with",
        "phylogenetic_cooccurrence" : 0,
        "combined_score" : 0.867,
        "automated_textmining" : 0.454,
        "node1_string_id" : "9606.ENSP00000215375",
        "gene_fusion" : 0.0,
        "shared_name" : "ATP5F1D (interacts with) NDUFA10",
        "database_annotated" : 0.0,
        "name" : "ATP5F1D (interacts with) NDUFA10",
        "interaction" : "interacts with",
        "SUID" : 1534,
        "experimentally_determined_interaction" : 0.097,
        "coexpression" : 0.753,
        "selected" : false
      },
      "selected" : false
    }, {
      "data" : {
        "id" : "1531",
        "source" : "708",
        "target" : "113",
        "node2_string_id" : "9606.ENSP00000300151",
        "neighborhood_on_chromosome" : 0.041,
        "homology" : 0.0,
        "shared_interaction" : "interacts with",
        "phylogenetic_cooccurrence" : 0,
        "combined_score" : 0.713,
        "automated_textmining" : 0.394,
        "node1_string_id" : "9606.ENSP00000215375",
        "gene_fusion" : 0.0,
        "shared_name" : "ATP5F1D (interacts with) MRPL16",
        "database_annotated" : 0.0,
        "name" : "ATP5F1D (interacts with) MRPL16",
        "interaction" : "interacts with",
        "SUID" : 1531,
        "experimentally_determined_interaction" : 0.071,
        "coexpression" : 0.531,
        "selected" : false
      },
      "selected" : false
    }, {
      "data" : {
        "id" : "1529",
        "source" : "708",
        "target" : "1528",
        "node2_string_id" : "9606.ENSP00000242784",
        "neighborhood_on_chromosome" : 0.0,
        "homology" : 0.0,
        "shared_interaction" : "interacts with",
        "phylogenetic_cooccurrence" : 0,
        "combined_score" : 0.681,
        "automated_textmining" : 0.129,
        "node1_string_id" : "9606.ENSP00000215375",
        "gene_fusion" : 0.0,
        "shared_name" : "ATP5F1D (interacts with) TRIR",
        "database_annotated" : 0.0,
        "name" : "ATP5F1D (interacts with) TRIR",
        "interaction" : "interacts with",
        "SUID" : 1529,
        "experimentally_determined_interaction" : 0.095,
        "coexpression" : 0.628,
        "selected" : false
      },
      "selected" : false
    }, {
      "data" : {
        "id" : "1524",
        "source" : "708",
        "target" : "725",
        "node2_string_id" : "9606.ENSP00000306902",
        "neighborhood_on_chromosome" : 0.041,
        "homology" : 0.0,
        "shared_interaction" : "interacts with",
        "phylogenetic_cooccurrence" : 0,
        "combined_score" : 0.636,
        "automated_textmining" : 0.296,
        "node1_string_id" : "9606.ENSP00000215375",
        "gene_fusion" : 0.0,
        "shared_name" : "ATP5F1D (interacts with) MRPL4",
        "database_annotated" : 0.0,
        "name" : "ATP5F1D (interacts with) MRPL4",
        "interaction" : "interacts with",
        "SUID" : 1524,
        "experimentally_determined_interaction" : 0.0,
        "coexpression" : 0.504,
        "selected" : false
      },
      "selected" : false
    }, {
      "data" : {
        "id" : "1523",
        "source" : "708",
        "target" : "1522",
        "node2_string_id" : "9606.ENSP00000252102",
        "neighborhood_on_chromosome" : 0.0,
        "homology" : 0.0,
        "shared_interaction" : "interacts with",
        "phylogenetic_cooccurrence" : 0,
        "combined_score" : 0.619,
        "automated_textmining" : 0.462,
        "node1_string_id" : "9606.ENSP00000215375",
        "gene_fusion" : 0.0,
        "shared_name" : "ATP5F1D (interacts with) NDUFA2",
        "database_annotated" : 0.0,
        "name" : "ATP5F1D (interacts with) NDUFA2",
        "interaction" : "interacts with",
        "SUID" : 1523,
        "experimentally_determined_interaction" : 0.0,
        "coexpression" : 0.32,
        "selected" : false
      },
      "selected" : false
    }, {
      "data" : {
        "id" : "1520",
        "source" : "708",
        "target" : "1430",
        "node2_string_id" : "9606.ENSP00000341082",
        "neighborhood_on_chromosome" : 0.0,
        "homology" : 0.0,
        "shared_interaction" : "interacts with",
        "phylogenetic_cooccurrence" : 0,
        "combined_score" : 0.547,
        "automated_textmining" : 0.45,
        "node1_string_id" : "9606.ENSP00000215375",
        "gene_fusion" : 0.0,
        "shared_name" : "ATP5F1D (interacts with) MRPL20",
        "database_annotated" : 0.0,
        "name" : "ATP5F1D (interacts with) MRPL20",
        "interaction" : "interacts with",
        "SUID" : 1520,
        "experimentally_determined_interaction" : 0.0,
        "coexpression" : 0.21,
        "selected" : false
      },
      "selected" : false
    }, {
      "data" : {
        "id" : "9515",
        "source" : "197",
        "target" : "172",
        "node2_string_id" : "9606.ENSP00000203407",
        "neighborhood_on_chromosome" : 0.0,
        "homology" : 0.0,
        "shared_interaction" : "interacts with",
        "phylogenetic_cooccurrence" : 0,
        "combined_score" : 0.983,
        "automated_textmining" : 0.402,
        "node1_string_id" : "9606.ENSP00000322439",
        "gene_fusion" : 0.0,
        "shared_name" : "TUFM (interacts with) UQCRC1",
        "database_annotated" : 0.0,
        "name" : "TUFM (interacts with) UQCRC1",
        "interaction" : "interacts with",
        "SUID" : 9515,
        "experimentally_determined_interaction" : 0.0,
        "coexpression" : 0.973,
        "selected" : false
      },
      "selected" : false
    }, {
      "data" : {
        "id" : "7414",
        "source" : "1671",
        "target" : "1563",
        "node2_string_id" : "9606.ENSP00000370508",
        "neighborhood_on_chromosome" : 0.0,
        "homology" : 0.0,
        "shared_interaction" : "interacts with",
        "phylogenetic_cooccurrence" : 0,
        "combined_score" : 0.909,
        "automated_textmining" : 0.0,
        "node1_string_id" : "9606.ENSP00000369682",
        "gene_fusion" : 0.0,
        "shared_name" : "MRPS26 (interacts with) MTIF3",
        "database_annotated" : 0.5,
        "name" : "MRPS26 (interacts with) MTIF3",
        "interaction" : "interacts with",
        "SUID" : 7414,
        "experimentally_determined_interaction" : 0.809,
        "coexpression" : 0.126,
        "selected" : false
      },
      "selected" : false
    }, {
      "data" : {
        "id" : "7412",
        "source" : "1671",
        "target" : "197",
        "node2_string_id" : "9606.ENSP00000322439",
        "neighborhood_on_chromosome" : 0.0,
        "homology" : 0.0,
        "shared_interaction" : "interacts with",
        "phylogenetic_cooccurrence" : 0,
        "combined_score" : 0.916,
        "automated_textmining" : 0.0,
        "node1_string_id" : "9606.ENSP00000369682",
        "gene_fusion" : 0.0,
        "shared_name" : "MRPS26 (interacts with) TUFM",
        "database_annotated" : 0.5,
        "name" : "MRPS26 (interacts with) TUFM",
        "interaction" : "interacts with",
        "SUID" : 7412,
        "experimentally_determined_interaction" : 0.809,
        "coexpression" : 0.192,
        "selected" : false
      },
      "selected" : false
    }, {
      "data" : {
        "id" : "7410",
        "source" : "1671",
        "target" : "1051",
        "node2_string_id" : "9606.ENSP00000285848",
        "neighborhood_on_chromosome" : 0.0,
        "homology" : 0.0,
        "shared_interaction" : "interacts with",
        "phylogenetic_cooccurrence" : 0,
        "combined_score" : 0.85,
        "automated_textmining" : 0.219,
        "node1_string_id" : "9606.ENSP00000369682",
        "gene_fusion" : 0.0,
        "shared_name" : "MRPS26 (interacts with) OXA1L",
        "database_annotated" : 0.0,
        "name" : "MRPS26 (interacts with) OXA1L",
        "interaction" : "interacts with",
        "SUID" : 7410,
        "experimentally_determined_interaction" : 0.8,
        "coexpression" : 0.121,
        "selected" : false
      },
      "selected" : false
    }, {
      "data" : {
        "id" : "7407",
        "source" : "1671",
        "target" : "170",
        "node2_string_id" : "9606.ENSP00000177742",
        "neighborhood_on_chromosome" : 0.0,
        "homology" : 0.0,
        "shared_interaction" : "interacts with",
        "phylogenetic_cooccurrence" : 0,
        "combined_score" : 0.998,
        "automated_textmining" : 0.351,
        "node1_string_id" : "9606.ENSP00000369682",
        "gene_fusion" : 0.0,
        "shared_name" : "MRPS26 (interacts with) MRPS34",
        "database_annotated" : 0.8,
        "name" : "MRPS26 (interacts with) MRPS34",
        "interaction" : "interacts with",
        "SUID" : 7407,
        "experimentally_determined_interaction" : 0.978,
        "coexpression" : 0.594,
        "selected" : false
      },
      "selected" : false
    }, {
      "data" : {
        "id" : "1595",
        "source" : "715",
        "target" : "335",
        "node2_string_id" : "9606.ENSP00000497587",
        "neighborhood_on_chromosome" : 0.042,
        "homology" : 0.0,
        "shared_interaction" : "interacts with",
        "phylogenetic_cooccurrence" : 0,
        "combined_score" : 0.489,
        "automated_textmining" : 0.349,
        "node1_string_id" : "9606.ENSP00000499883",
        "gene_fusion" : 0.0,
        "shared_name" : "ATP5MC2 (interacts with) NDUFV1",
        "database_annotated" : 0.0,
        "name" : "ATP5MC2 (interacts with) NDUFV1",
        "interaction" : "interacts with",
        "SUID" : 1595,
        "experimentally_determined_interaction" : 0.0,
        "coexpression" : 0.247,
        "selected" : false
      },
      "selected" : false
    }, {
      "data" : {
        "id" : "1591",
        "source" : "715",
        "target" : "1536",
        "node2_string_id" : "9606.ENSP00000425759",
        "neighborhood_on_chromosome" : 0.0,
        "homology" : 0.0,
        "shared_interaction" : "interacts with",
        "phylogenetic_cooccurrence" : 0,
        "combined_score" : 0.606,
        "automated_textmining" : 0.296,
        "node1_string_id" : "9606.ENSP00000499883",
        "gene_fusion" : 0.0,
        "shared_name" : "ATP5MC2 (interacts with) COX7C",
        "database_annotated" : 0.0,
        "name" : "ATP5MC2 (interacts with) COX7C",
        "interaction" : "interacts with",
        "SUID" : 1591,
        "experimentally_determined_interaction" : 0.0,
        "coexpression" : 0.463,
        "selected" : false
      },
      "selected" : false
    }, {
      "data" : {
        "id" : "1588",
        "source" : "715",
        "target" : "859",
        "node2_string_id" : "9606.ENSP00000367939",
        "neighborhood_on_chromosome" : 0.0,
        "homology" : 0.0,
        "shared_interaction" : "interacts with",
        "phylogenetic_cooccurrence" : 0,
        "combined_score" : 0.702,
        "automated_textmining" : 0.427,
        "node1_string_id" : "9606.ENSP00000499883",
        "gene_fusion" : 0.0,
        "shared_name" : "ATP5MC2 (interacts with) UQCRQ",
        "database_annotated" : 0.0,
        "name" : "ATP5MC2 (interacts with) UQCRQ",
        "interaction" : "interacts with",
        "SUID" : 1588,
        "experimentally_determined_interaction" : 0.0,
        "coexpression" : 0.502,
        "selected" : false
      },
      "selected" : false
    }, {
      "data" : {
        "id" : "1587",
        "source" : "715",
        "target" : "337",
        "node2_string_id" : "9606.ENSP00000364649",
        "neighborhood_on_chromosome" : 0.0,
        "homology" : 0.0,
        "shared_interaction" : "interacts with",
        "phylogenetic_cooccurrence" : 0,
        "combined_score" : 0.546,
        "automated_textmining" : 0.403,
        "node1_string_id" : "9606.ENSP00000499883",
        "gene_fusion" : 0.0,
        "shared_name" : "ATP5MC2 (interacts with) SDHB",
        "database_annotated" : 0.0,
        "name" : "ATP5MC2 (interacts with) SDHB",
        "interaction" : "interacts with",
        "SUID" : 1587,
        "experimentally_determined_interaction" : 0.0,
        "coexpression" : 0.271,
        "selected" : false
      },
      "selected" : false
    }, {
      "data" : {
        "id" : "1586",
        "source" : "715",
        "target" : "1434",
        "node2_string_id" : "9606.ENSP00000354580",
        "neighborhood_on_chromosome" : 0.0,
        "homology" : 0.0,
        "shared_interaction" : "interacts with",
        "phylogenetic_cooccurrence" : 0,
        "combined_score" : 0.511,
        "automated_textmining" : 0.169,
        "node1_string_id" : "9606.ENSP00000499883",
        "gene_fusion" : 0.0,
        "shared_name" : "ATP5MC2 (interacts with) MRPL21",
        "database_annotated" : 0.0,
        "name" : "ATP5MC2 (interacts with) MRPL21",
        "interaction" : "interacts with",
        "SUID" : 1586,
        "experimentally_determined_interaction" : 0.0,
        "coexpression" : 0.436,
        "selected" : false
      },
      "selected" : false
    }, {
      "data" : {
        "id" : "1585",
        "source" : "715",
        "target" : "1430",
        "node2_string_id" : "9606.ENSP00000341082",
        "neighborhood_on_chromosome" : 0.0,
        "homology" : 0.0,
        "shared_interaction" : "interacts with",
        "phylogenetic_cooccurrence" : 0,
        "combined_score" : 0.417,
        "automated_textmining" : 0.326,
        "node1_string_id" : "9606.ENSP00000499883",
        "gene_fusion" : 0.0,
        "shared_name" : "ATP5MC2 (interacts with) MRPL20",
        "database_annotated" : 0.0,
        "name" : "ATP5MC2 (interacts with) MRPL20",
        "interaction" : "interacts with",
        "SUID" : 1585,
        "experimentally_determined_interaction" : 0.0,
        "coexpression" : 0.169,
        "selected" : false
      },
      "selected" : false
    }, {
      "data" : {
        "id" : "1584",
        "source" : "715",
        "target" : "727",
        "node2_string_id" : "9606.ENSP00000333837",
        "neighborhood_on_chromosome" : 0.0,
        "homology" : 0.0,
        "shared_interaction" : "interacts with",
        "phylogenetic_cooccurrence" : 0,
        "combined_score" : 0.487,
        "automated_textmining" : 0.24,
        "node1_string_id" : "9606.ENSP00000499883",
        "gene_fusion" : 0.0,
        "shared_name" : "ATP5MC2 (interacts with) MRPL12",
        "database_annotated" : 0.0,
        "name" : "ATP5MC2 (interacts with) MRPL12",
        "interaction" : "interacts with",
        "SUID" : 1584,
        "experimentally_determined_interaction" : 0.0,
        "coexpression" : 0.352,
        "selected" : false
      },
      "selected" : false
    }, {
      "data" : {
        "id" : "1583",
        "source" : "715",
        "target" : "197",
        "node2_string_id" : "9606.ENSP00000322439",
        "neighborhood_on_chromosome" : 0.054,
        "homology" : 0.0,
        "shared_interaction" : "interacts with",
        "phylogenetic_cooccurrence" : 0,
        "combined_score" : 0.701,
        "automated_textmining" : 0.248,
        "node1_string_id" : "9606.ENSP00000499883",
        "gene_fusion" : 0.0,
        "shared_name" : "ATP5MC2 (interacts with) TUFM",
        "database_annotated" : 0.0,
        "name" : "ATP5MC2 (interacts with) TUFM",
        "interaction" : "interacts with",
        "SUID" : 1583,
        "experimentally_determined_interaction" : 0.0,
        "coexpression" : 0.614,
        "selected" : false
      },
      "selected" : false
    }, {
      "data" : {
        "id" : "1581",
        "source" : "715",
        "target" : "725",
        "node2_string_id" : "9606.ENSP00000306902",
        "neighborhood_on_chromosome" : 0.053,
        "homology" : 0.0,
        "shared_interaction" : "interacts with",
        "phylogenetic_cooccurrence" : 0,
        "combined_score" : 0.481,
        "automated_textmining" : 0.156,
        "node1_string_id" : "9606.ENSP00000499883",
        "gene_fusion" : 0.0,
        "shared_name" : "ATP5MC2 (interacts with) MRPL4",
        "database_annotated" : 0.0,
        "name" : "ATP5MC2 (interacts with) MRPL4",
        "interaction" : "interacts with",
        "SUID" : 1581,
        "experimentally_determined_interaction" : 0.0,
        "coexpression" : 0.403,
        "selected" : false
      },
      "selected" : false
    }, {
      "data" : {
        "id" : "1580",
        "source" : "715",
        "target" : "113",
        "node2_string_id" : "9606.ENSP00000300151",
        "neighborhood_on_chromosome" : 0.046,
        "homology" : 0.0,
        "shared_interaction" : "interacts with",
        "phylogenetic_cooccurrence" : 0,
        "combined_score" : 0.571,
        "automated_textmining" : 0.304,
        "node1_string_id" : "9606.ENSP00000499883",
        "gene_fusion" : 0.0,
        "shared_name" : "ATP5MC2 (interacts with) MRPL16",
        "database_annotated" : 0.0,
        "name" : "ATP5MC2 (interacts with) MRPL16",
        "interaction" : "interacts with",
        "SUID" : 1580,
        "experimentally_determined_interaction" : 0.0,
        "coexpression" : 0.406,
        "selected" : false
      },
      "selected" : false
    }, {
      "data" : {
        "id" : "1579",
        "source" : "715",
        "target" : "1051",
        "node2_string_id" : "9606.ENSP00000285848",
        "neighborhood_on_chromosome" : 0.086,
        "homology" : 0.0,
        "shared_interaction" : "interacts with",
        "phylogenetic_cooccurrence" : 0,
        "combined_score" : 0.708,
        "automated_textmining" : 0.413,
        "node1_string_id" : "9606.ENSP00000499883",
        "gene_fusion" : 0.0,
        "shared_name" : "ATP5MC2 (interacts with) OXA1L",
        "database_annotated" : 0.0,
        "name" : "ATP5MC2 (interacts with) OXA1L",
        "interaction" : "interacts with",
        "SUID" : 1579,
        "experimentally_determined_interaction" : 0.419,
        "coexpression" : 0.174,
        "selected" : false
      },
      "selected" : false
    }, {
      "data" : {
        "id" : "1578",
        "source" : "715",
        "target" : "1538",
        "node2_string_id" : "9606.ENSP00000274137",
        "neighborhood_on_chromosome" : 0.0,
        "homology" : 0.0,
        "shared_interaction" : "interacts with",
        "phylogenetic_cooccurrence" : 0,
        "combined_score" : 0.463,
        "automated_textmining" : 0.295,
        "node1_string_id" : "9606.ENSP00000499883",
        "gene_fusion" : 0.0,
        "shared_name" : "ATP5MC2 (interacts with) NDUFS6",
        "database_annotated" : 0.0,
        "name" : "ATP5MC2 (interacts with) NDUFS6",
        "interaction" : "interacts with",
        "SUID" : 1578,
        "experimentally_determined_interaction" : 0.0,
        "coexpression" : 0.269,
        "selected" : false
      },
      "selected" : false
    }, {
      "data" : {
        "id" : "1577",
        "source" : "715",
        "target" : "923",
        "node2_string_id" : "9606.ENSP00000268668",
        "neighborhood_on_chromosome" : 0.0,
        "homology" : 0.0,
        "shared_interaction" : "interacts with",
        "phylogenetic_cooccurrence" : 0,
        "combined_score" : 0.616,
        "automated_textmining" : 0.363,
        "node1_string_id" : "9606.ENSP00000499883",
        "gene_fusion" : 0.0,
        "shared_name" : "ATP5MC2 (interacts with) NDUFB10",
        "database_annotated" : 0.0,
        "name" : "ATP5MC2 (interacts with) NDUFB10",
        "interaction" : "interacts with",
        "SUID" : 1577,
        "experimentally_determined_interaction" : 0.0,
        "coexpression" : 0.421,
        "selected" : false
      },
      "selected" : false
    }, {
      "data" : {
        "id" : "1574",
        "source" : "715",
        "target" : "314",
        "node2_string_id" : "9606.ENSP00000252711",
        "neighborhood_on_chromosome" : 0.0,
        "homology" : 0.0,
        "shared_interaction" : "interacts with",
        "phylogenetic_cooccurrence" : 0,
        "combined_score" : 0.461,
        "automated_textmining" : 0.316,
        "node1_string_id" : "9606.ENSP00000499883",
        "gene_fusion" : 0.0,
        "shared_name" : "ATP5MC2 (interacts with) NDUFA10",
        "database_annotated" : 0.0,
        "name" : "ATP5MC2 (interacts with) NDUFA10",
        "interaction" : "interacts with",
        "SUID" : 1574,
        "experimentally_determined_interaction" : 0.0,
        "coexpression" : 0.244,
        "selected" : false
      },
      "selected" : false
    }, {
      "data" : {
        "id" : "1573",
        "source" : "715",
        "target" : "1522",
        "node2_string_id" : "9606.ENSP00000252102",
        "neighborhood_on_chromosome" : 0.0,
        "homology" : 0.0,
        "shared_interaction" : "interacts with",
        "phylogenetic_cooccurrence" : 0,
        "combined_score" : 0.451,
        "automated_textmining" : 0.303,
        "node1_string_id" : "9606.ENSP00000499883",
        "gene_fusion" : 0.0,
        "shared_name" : "ATP5MC2 (interacts with) NDUFA2",
        "database_annotated" : 0.0,
        "name" : "ATP5MC2 (interacts with) NDUFA2",
        "interaction" : "interacts with",
        "SUID" : 1573,
        "experimentally_determined_interaction" : 0.0,
        "coexpression" : 0.244,
        "selected" : false
      },
      "selected" : false
    }, {
      "data" : {
        "id" : "1570",
        "source" : "715",
        "target" : "1528",
        "node2_string_id" : "9606.ENSP00000242784",
        "neighborhood_on_chromosome" : 0.0,
        "homology" : 0.0,
        "shared_interaction" : "interacts with",
        "phylogenetic_cooccurrence" : 0,
        "combined_score" : 0.419,
        "automated_textmining" : 0.175,
        "node1_string_id" : "9606.ENSP00000499883",
        "gene_fusion" : 0.0,
        "shared_name" : "ATP5MC2 (interacts with) TRIR",
        "database_annotated" : 0.0,
        "name" : "ATP5MC2 (interacts with) TRIR",
        "interaction" : "interacts with",
        "SUID" : 1570,
        "experimentally_determined_interaction" : 0.0,
        "coexpression" : 0.324,
        "selected" : false
      },
      "selected" : false
    }, {
      "data" : {
        "id" : "1569",
        "source" : "715",
        "target" : "853",
        "node2_string_id" : "9606.ENSP00000233627",
        "neighborhood_on_chromosome" : 0.058,
        "homology" : 0.0,
        "shared_interaction" : "interacts with",
        "phylogenetic_cooccurrence" : 0,
        "combined_score" : 0.623,
        "automated_textmining" : 0.491,
        "node1_string_id" : "9606.ENSP00000499883",
        "gene_fusion" : 0.0,
        "shared_name" : "ATP5MC2 (interacts with) NDUFS7",
        "database_annotated" : 0.0,
        "name" : "ATP5MC2 (interacts with) NDUFS7",
        "interaction" : "interacts with",
        "SUID" : 1569,
        "experimentally_determined_interaction" : 0.0,
        "coexpression" : 0.276,
        "selected" : false
      },
      "selected" : false
    }, {
      "data" : {
        "id" : "1568",
        "source" : "715",
        "target" : "851",
        "node2_string_id" : "9606.ENSP00000215565",
        "neighborhood_on_chromosome" : 0.0,
        "homology" : 0.0,
        "shared_interaction" : "interacts with",
        "phylogenetic_cooccurrence" : 0,
        "combined_score" : 0.546,
        "automated_textmining" : 0.354,
        "node1_string_id" : "9606.ENSP00000499883",
        "gene_fusion" : 0.0,
        "shared_name" : "ATP5MC2 (interacts with) NDUFB7",
        "database_annotated" : 0.0,
        "name" : "ATP5MC2 (interacts with) NDUFB7",
        "interaction" : "interacts with",
        "SUID" : 1568,
        "experimentally_determined_interaction" : 0.0,
        "coexpression" : 0.326,
        "selected" : false
      },
      "selected" : false
    }, {
      "data" : {
        "id" : "1567",
        "source" : "715",
        "target" : "172",
        "node2_string_id" : "9606.ENSP00000203407",
        "neighborhood_on_chromosome" : 0.0,
        "homology" : 0.0,
        "shared_interaction" : "interacts with",
        "phylogenetic_cooccurrence" : 0,
        "combined_score" : 0.57,
        "automated_textmining" : 0.389,
        "node1_string_id" : "9606.ENSP00000499883",
        "gene_fusion" : 0.0,
        "shared_name" : "ATP5MC2 (interacts with) UQCRC1",
        "database_annotated" : 0.0,
        "name" : "ATP5MC2 (interacts with) UQCRC1",
        "interaction" : "interacts with",
        "SUID" : 1567,
        "experimentally_determined_interaction" : 0.0,
        "coexpression" : 0.324,
        "selected" : false
      },
      "selected" : false
    }, {
      "data" : {
        "id" : "7714",
        "source" : "335",
        "target" : "859",
        "node2_string_id" : "9606.ENSP00000367939",
        "neighborhood_on_chromosome" : 0.0,
        "homology" : 0.0,
        "shared_interaction" : "interacts with",
        "phylogenetic_cooccurrence" : 0,
        "combined_score" : 0.992,
        "automated_textmining" : 0.432,
        "node1_string_id" : "9606.ENSP00000497587",
        "gene_fusion" : 0.0,
        "shared_name" : "NDUFV1 (interacts with) UQCRQ",
        "database_annotated" : 0.284,
        "name" : "NDUFV1 (interacts with) UQCRQ",
        "interaction" : "interacts with",
        "SUID" : 7714,
        "experimentally_determined_interaction" : 0.906,
        "coexpression" : 0.817,
        "selected" : false
      },
      "selected" : false
    }, {
      "data" : {
        "id" : "7713",
        "source" : "335",
        "target" : "337",
        "node2_string_id" : "9606.ENSP00000364649",
        "neighborhood_on_chromosome" : 0.0,
        "homology" : 0.0,
        "shared_interaction" : "interacts with",
        "phylogenetic_cooccurrence" : 0,
        "combined_score" : 0.993,
        "automated_textmining" : 0.667,
        "node1_string_id" : "9606.ENSP00000497587",
        "gene_fusion" : 0.0,
        "shared_name" : "NDUFV1 (interacts with) SDHB",
        "database_annotated" : 0.802,
        "name" : "NDUFV1 (interacts with) SDHB",
        "interaction" : "interacts with",
        "SUID" : 7713,
        "experimentally_determined_interaction" : 0.24,
        "coexpression" : 0.877,
        "selected" : false
      },
      "selected" : false
    }, {
      "data" : {
        "id" : "7710",
        "source" : "335",
        "target" : "197",
        "node2_string_id" : "9606.ENSP00000322439",
        "neighborhood_on_chromosome" : 0.0,
        "homology" : 0.0,
        "shared_interaction" : "interacts with",
        "phylogenetic_cooccurrence" : 0,
        "combined_score" : 0.937,
        "automated_textmining" : 0.425,
        "node1_string_id" : "9606.ENSP00000497587",
        "gene_fusion" : 0.0,
        "shared_name" : "NDUFV1 (interacts with) TUFM",
        "database_annotated" : 0.0,
        "name" : "NDUFV1 (interacts with) TUFM",
        "interaction" : "interacts with",
        "SUID" : 7710,
        "experimentally_determined_interaction" : 0.166,
        "coexpression" : 0.879,
        "selected" : false
      },
      "selected" : false
    }, {
      "data" : {
        "id" : "7708",
        "source" : "335",
        "target" : "1528",
        "node2_string_id" : "9606.ENSP00000242784",
        "neighborhood_on_chromosome" : 0.0,
        "homology" : 0.0,
        "shared_interaction" : "interacts with",
        "phylogenetic_cooccurrence" : 0,
        "combined_score" : 0.555,
        "automated_textmining" : 0.12,
        "node1_string_id" : "9606.ENSP00000497587",
        "gene_fusion" : 0.0,
        "shared_name" : "NDUFV1 (interacts with) TRIR",
        "database_annotated" : 0.0,
        "name" : "NDUFV1 (interacts with) TRIR",
        "interaction" : "interacts with",
        "SUID" : 7708,
        "experimentally_determined_interaction" : 0.255,
        "coexpression" : 0.375,
        "selected" : false
      },
      "selected" : false
    }, {
      "data" : {
        "id" : "7706",
        "source" : "335",
        "target" : "172",
        "node2_string_id" : "9606.ENSP00000203407",
        "neighborhood_on_chromosome" : 0.0,
        "homology" : 0.0,
        "shared_interaction" : "interacts with",
        "phylogenetic_cooccurrence" : 0,
        "combined_score" : 0.999,
        "automated_textmining" : 0.782,
        "node1_string_id" : "9606.ENSP00000497587",
        "gene_fusion" : 0.0,
        "shared_name" : "NDUFV1 (interacts with) UQCRC1",
        "database_annotated" : 0.286,
        "name" : "NDUFV1 (interacts with) UQCRC1",
        "interaction" : "interacts with",
        "SUID" : 7706,
        "experimentally_determined_interaction" : 0.968,
        "coexpression" : 0.945,
        "selected" : false
      },
      "selected" : false
    }, {
      "data" : {
        "id" : "9022",
        "source" : "337",
        "target" : "859",
        "node2_string_id" : "9606.ENSP00000367939",
        "neighborhood_on_chromosome" : 0.0,
        "homology" : 0.0,
        "shared_interaction" : "interacts with",
        "phylogenetic_cooccurrence" : 0,
        "combined_score" : 0.886,
        "automated_textmining" : 0.474,
        "node1_string_id" : "9606.ENSP00000364649",
        "gene_fusion" : 0.0,
        "shared_name" : "SDHB (interacts with) UQCRQ",
        "database_annotated" : 0.172,
        "name" : "SDHB (interacts with) UQCRQ",
        "interaction" : "interacts with",
        "SUID" : 9022,
        "experimentally_determined_interaction" : 0.0,
        "coexpression" : 0.761,
        "selected" : false
      },
      "selected" : false
    }, {
      "data" : {
        "id" : "9017",
        "source" : "337",
        "target" : "197",
        "node2_string_id" : "9606.ENSP00000322439",
        "neighborhood_on_chromosome" : 0.042,
        "homology" : 0.0,
        "shared_interaction" : "interacts with",
        "phylogenetic_cooccurrence" : 0,
        "combined_score" : 0.629,
        "automated_textmining" : 0.432,
        "node1_string_id" : "9606.ENSP00000364649",
        "gene_fusion" : 0.0,
        "shared_name" : "SDHB (interacts with) TUFM",
        "database_annotated" : 0.0,
        "name" : "SDHB (interacts with) TUFM",
        "interaction" : "interacts with",
        "SUID" : 9017,
        "experimentally_determined_interaction" : 0.095,
        "coexpression" : 0.336,
        "selected" : false
      },
      "selected" : false
    }, {
      "data" : {
        "id" : "9016",
        "source" : "337",
        "target" : "1528",
        "node2_string_id" : "9606.ENSP00000242784",
        "neighborhood_on_chromosome" : 0.0,
        "homology" : 0.0,
        "shared_interaction" : "interacts with",
        "phylogenetic_cooccurrence" : 0,
        "combined_score" : 0.472,
        "automated_textmining" : 0.092,
        "node1_string_id" : "9606.ENSP00000364649",
        "gene_fusion" : 0.0,
        "shared_name" : "SDHB (interacts with) TRIR",
        "database_annotated" : 0.0,
        "name" : "SDHB (interacts with) TRIR",
        "interaction" : "interacts with",
        "SUID" : 9016,
        "experimentally_determined_interaction" : 0.135,
        "coexpression" : 0.381,
        "selected" : false
      },
      "selected" : false
    }, {
      "data" : {
        "id" : "9015",
        "source" : "337",
        "target" : "172",
        "node2_string_id" : "9606.ENSP00000203407",
        "neighborhood_on_chromosome" : 0.0,
        "homology" : 0.0,
        "shared_interaction" : "interacts with",
        "phylogenetic_cooccurrence" : 0,
        "combined_score" : 0.938,
        "automated_textmining" : 0.608,
        "node1_string_id" : "9606.ENSP00000364649",
        "gene_fusion" : 0.0,
        "shared_name" : "SDHB (interacts with) UQCRC1",
        "database_annotated" : 0.378,
        "name" : "SDHB (interacts with) UQCRC1",
        "interaction" : "interacts with",
        "SUID" : 9015,
        "experimentally_determined_interaction" : 0.113,
        "coexpression" : 0.749,
        "selected" : false
      },
      "selected" : false
    }, {
      "data" : {
        "id" : "7650",
        "source" : "851",
        "target" : "1538",
        "node2_string_id" : "9606.ENSP00000274137",
        "neighborhood_on_chromosome" : 0.0,
        "homology" : 0.0,
        "shared_interaction" : "interacts with",
        "phylogenetic_cooccurrence" : 0,
        "combined_score" : 0.999,
        "automated_textmining" : 0.777,
        "node1_string_id" : "9606.ENSP00000215565",
        "gene_fusion" : 0.0,
        "shared_name" : "NDUFB7 (interacts with) NDUFS6",
        "database_annotated" : 0.967,
        "name" : "NDUFB7 (interacts with) NDUFS6",
        "interaction" : "interacts with",
        "SUID" : 7650,
        "experimentally_determined_interaction" : 0.996,
        "coexpression" : 0.939,
        "selected" : false
      },
      "selected" : false
    }, {
      "data" : {
        "id" : "7649",
        "source" : "851",
        "target" : "859",
        "node2_string_id" : "9606.ENSP00000367939",
        "neighborhood_on_chromosome" : 0.0,
        "homology" : 0.0,
        "shared_interaction" : "interacts with",
        "phylogenetic_cooccurrence" : 0,
        "combined_score" : 0.999,
        "automated_textmining" : 0.74,
        "node1_string_id" : "9606.ENSP00000215565",
        "gene_fusion" : 0.0,
        "shared_name" : "NDUFB7 (interacts with) UQCRQ",
        "database_annotated" : 0.172,
        "name" : "NDUFB7 (interacts with) UQCRQ",
        "interaction" : "interacts with",
        "SUID" : 7649,
        "experimentally_determined_interaction" : 0.941,
        "coexpression" : 0.949,
        "selected" : false
      },
      "selected" : false
    }, {
      "data" : {
        "id" : "7648",
        "source" : "851",
        "target" : "853",
        "node2_string_id" : "9606.ENSP00000233627",
        "neighborhood_on_chromosome" : 0.0,
        "homology" : 0.0,
        "shared_interaction" : "interacts with",
        "phylogenetic_cooccurrence" : 0,
        "combined_score" : 0.999,
        "automated_textmining" : 0.668,
        "node1_string_id" : "9606.ENSP00000215565",
        "gene_fusion" : 0.0,
        "shared_name" : "NDUFB7 (interacts with) NDUFS7",
        "database_annotated" : 0.967,
        "name" : "NDUFB7 (interacts with) NDUFS7",
        "interaction" : "interacts with",
        "SUID" : 7648,
        "experimentally_determined_interaction" : 0.995,
        "coexpression" : 0.989,
        "selected" : false
      },
      "selected" : false
    }, {
      "data" : {
        "id" : "7646",
        "source" : "851",
        "target" : "335",
        "node2_string_id" : "9606.ENSP00000497587",
        "neighborhood_on_chromosome" : 0.0,
        "homology" : 0.0,
        "shared_interaction" : "interacts with",
        "phylogenetic_cooccurrence" : 0,
        "combined_score" : 0.999,
        "automated_textmining" : 0.819,
        "node1_string_id" : "9606.ENSP00000215565",
        "gene_fusion" : 0.0,
        "shared_name" : "NDUFB7 (interacts with) NDUFV1",
        "database_annotated" : 0.967,
        "name" : "NDUFB7 (interacts with) NDUFV1",
        "interaction" : "interacts with",
        "SUID" : 7646,
        "experimentally_determined_interaction" : 0.995,
        "coexpression" : 0.936,
        "selected" : false
      },
      "selected" : false
    }, {
      "data" : {
        "id" : "7644",
        "source" : "851",
        "target" : "337",
        "node2_string_id" : "9606.ENSP00000364649",
        "neighborhood_on_chromosome" : 0.0,
        "homology" : 0.0,
        "shared_interaction" : "interacts with",
        "phylogenetic_cooccurrence" : 0,
        "combined_score" : 0.865,
        "automated_textmining" : 0.364,
        "node1_string_id" : "9606.ENSP00000215565",
        "gene_fusion" : 0.0,
        "shared_name" : "NDUFB7 (interacts with) SDHB",
        "database_annotated" : 0.0,
        "name" : "NDUFB7 (interacts with) SDHB",
        "interaction" : "interacts with",
        "SUID" : 7644,
        "experimentally_determined_interaction" : 0.096,
        "coexpression" : 0.785,
        "selected" : false
      },
      "selected" : false
    }, {
      "data" : {
        "id" : "7642",
        "source" : "851",
        "target" : "1528",
        "node2_string_id" : "9606.ENSP00000242784",
        "neighborhood_on_chromosome" : 0.0,
        "homology" : 0.0,
        "shared_interaction" : "interacts with",
        "phylogenetic_cooccurrence" : 0,
        "combined_score" : 0.733,
        "automated_textmining" : 0.196,
        "node1_string_id" : "9606.ENSP00000215565",
        "gene_fusion" : 0.0,
        "shared_name" : "NDUFB7 (interacts with) TRIR",
        "database_annotated" : 0.0,
        "name" : "NDUFB7 (interacts with) TRIR",
        "interaction" : "interacts with",
        "SUID" : 7642,
        "experimentally_determined_interaction" : 0.312,
        "coexpression" : 0.556,
        "selected" : false
      },
      "selected" : false
    }, {
      "data" : {
        "id" : "7631",
        "source" : "851",
        "target" : "172",
        "node2_string_id" : "9606.ENSP00000203407",
        "neighborhood_on_chromosome" : 0.0,
        "homology" : 0.0,
        "shared_interaction" : "interacts with",
        "phylogenetic_cooccurrence" : 0,
        "combined_score" : 0.991,
        "automated_textmining" : 0.469,
        "node1_string_id" : "9606.ENSP00000215565",
        "gene_fusion" : 0.0,
        "shared_name" : "NDUFB7 (interacts with) UQCRC1",
        "database_annotated" : 0.154,
        "name" : "NDUFB7 (interacts with) UQCRC1",
        "interaction" : "interacts with",
        "SUID" : 7631,
        "experimentally_determined_interaction" : 0.948,
        "coexpression" : 0.668,
        "selected" : false
      },
      "selected" : false
    }, {
      "data" : {
        "id" : "7324",
        "source" : "725",
        "target" : "1503",
        "node2_string_id" : "9606.ENSP00000339844",
        "neighborhood_on_chromosome" : 0.0,
        "homology" : 0.0,
        "shared_interaction" : "interacts with",
        "phylogenetic_cooccurrence" : 0,
        "combined_score" : 0.998,
        "automated_textmining" : 0.194,
        "node1_string_id" : "9606.ENSP00000306902",
        "gene_fusion" : 0.0,
        "shared_name" : "MRPL4 (interacts with) MRPL43",
        "database_annotated" : 0.0,
        "name" : "MRPL4 (interacts with) MRPL43",
        "interaction" : "interacts with",
        "SUID" : 7324,
        "experimentally_determined_interaction" : 0.997,
        "coexpression" : 0.383,
        "selected" : false
      },
      "selected" : false
    }, {
      "data" : {
        "id" : "7323",
        "source" : "725",
        "target" : "861",
        "node2_string_id" : "9606.ENSP00000360498",
        "neighborhood_on_chromosome" : 0.0,
        "homology" : 0.0,
        "shared_interaction" : "interacts with",
        "phylogenetic_cooccurrence" : 0,
        "combined_score" : 0.998,
        "automated_textmining" : 0.136,
        "node1_string_id" : "9606.ENSP00000306902",
        "gene_fusion" : 0.0,
        "shared_name" : "MRPL4 (interacts with) MRPL41",
        "database_annotated" : 0.0,
        "name" : "MRPL4 (interacts with) MRPL41",
        "interaction" : "interacts with",
        "SUID" : 7323,
        "experimentally_determined_interaction" : 0.997,
        "coexpression" : 0.333,
        "selected" : false
      },
      "selected" : false
    }, {
      "data" : {
        "id" : "7322",
        "source" : "725",
        "target" : "197",
        "node2_string_id" : "9606.ENSP00000322439",
        "neighborhood_on_chromosome" : 0.115,
        "homology" : 0.0,
        "shared_interaction" : "interacts with",
        "phylogenetic_cooccurrence" : 0,
        "combined_score" : 0.998,
        "automated_textmining" : 0.584,
        "node1_string_id" : "9606.ENSP00000306902",
        "gene_fusion" : 0.0,
        "shared_name" : "MRPL4 (interacts with) TUFM",
        "database_annotated" : 0.5,
        "name" : "MRPL4 (interacts with) TUFM",
        "interaction" : "interacts with",
        "SUID" : 7322,
        "experimentally_determined_interaction" : 0.963,
        "coexpression" : 0.828,
        "selected" : false
      },
      "selected" : false
    }, {
      "data" : {
        "id" : "7321",
        "source" : "725",
        "target" : "181",
        "node2_string_id" : "9606.ENSP00000403614",
        "neighborhood_on_chromosome" : 0.0,
        "homology" : 0.0,
        "shared_interaction" : "interacts with",
        "phylogenetic_cooccurrence" : 0,
        "combined_score" : 0.959,
        "automated_textmining" : 0.238,
        "node1_string_id" : "9606.ENSP00000306902",
        "gene_fusion" : 0.0,
        "shared_name" : "MRPL4 (interacts with) MRPL55",
        "database_annotated" : 0.0,
        "name" : "MRPL4 (interacts with) MRPL55",
        "interaction" : "interacts with",
        "SUID" : 7321,
        "experimentally_determined_interaction" : 0.947,
        "coexpression" : 0.076,
        "selected" : false
      },
      "selected" : false
    }, {
      "data" : {
        "id" : "7320",
        "source" : "725",
        "target" : "1648",
        "node2_string_id" : "9606.ENSP00000331849",
        "neighborhood_on_chromosome" : 0.0,
        "homology" : 0.0,
        "shared_interaction" : "interacts with",
        "phylogenetic_cooccurrence" : 0,
        "combined_score" : 0.942,
        "automated_textmining" : 0.269,
        "node1_string_id" : "9606.ENSP00000306902",
        "gene_fusion" : 0.0,
        "shared_name" : "MRPL4 (interacts with) MRPL54",
        "database_annotated" : 0.0,
        "name" : "MRPL4 (interacts with) MRPL54",
        "interaction" : "interacts with",
        "SUID" : 7320,
        "experimentally_determined_interaction" : 0.885,
        "coexpression" : 0.363,
        "selected" : false
      },
      "selected" : false
    }, {
      "data" : {
        "id" : "7318",
        "source" : "725",
        "target" : "1671",
        "node2_string_id" : "9606.ENSP00000369682",
        "neighborhood_on_chromosome" : 0.0,
        "homology" : 0.0,
        "shared_interaction" : "interacts with",
        "phylogenetic_cooccurrence" : 0,
        "combined_score" : 0.898,
        "automated_textmining" : 0.0,
        "node1_string_id" : "9606.ENSP00000306902",
        "gene_fusion" : 0.0,
        "shared_name" : "MRPL4 (interacts with) MRPS26",
        "database_annotated" : 0.0,
        "name" : "MRPL4 (interacts with) MRPS26",
        "interaction" : "interacts with",
        "SUID" : 7318,
        "experimentally_determined_interaction" : 0.831,
        "coexpression" : 0.422,
        "selected" : false
      },
      "selected" : false
    }, {
      "data" : {
        "id" : "7309",
        "source" : "725",
        "target" : "1563",
        "node2_string_id" : "9606.ENSP00000370508",
        "neighborhood_on_chromosome" : 0.0,
        "homology" : 0.0,
        "shared_interaction" : "interacts with",
        "phylogenetic_cooccurrence" : 0,
        "combined_score" : 0.554,
        "automated_textmining" : 0.09,
        "node1_string_id" : "9606.ENSP00000306902",
        "gene_fusion" : 0.0,
        "shared_name" : "MRPL4 (interacts with) MTIF3",
        "database_annotated" : 0.5,
        "name" : "MRPL4 (interacts with) MTIF3",
        "interaction" : "interacts with",
        "SUID" : 7309,
        "experimentally_determined_interaction" : 0.088,
        "coexpression" : 0.054,
        "selected" : false
      },
      "selected" : false
    }, {
      "data" : {
        "id" : "7298",
        "source" : "725",
        "target" : "1051",
        "node2_string_id" : "9606.ENSP00000285848",
        "neighborhood_on_chromosome" : 0.0,
        "homology" : 0.0,
        "shared_interaction" : "interacts with",
        "phylogenetic_cooccurrence" : 0,
        "combined_score" : 0.92,
        "automated_textmining" : 0.313,
        "node1_string_id" : "9606.ENSP00000306902",
        "gene_fusion" : 0.0,
        "shared_name" : "MRPL4 (interacts with) OXA1L",
        "database_annotated" : 0.0,
        "name" : "MRPL4 (interacts with) OXA1L",
        "interaction" : "interacts with",
        "SUID" : 7298,
        "experimentally_determined_interaction" : 0.836,
        "coexpression" : 0.346,
        "selected" : false
      },
      "selected" : false
    }, {
      "data" : {
        "id" : "7295",
        "source" : "725",
        "target" : "923",
        "node2_string_id" : "9606.ENSP00000268668",
        "neighborhood_on_chromosome" : 0.0,
        "homology" : 0.0,
        "shared_interaction" : "interacts with",
        "phylogenetic_cooccurrence" : 0,
        "combined_score" : 0.516,
        "automated_textmining" : 0.437,
        "node1_string_id" : "9606.ENSP00000306902",
        "gene_fusion" : 0.0,
        "shared_name" : "MRPL4 (interacts with) NDUFB10",
        "database_annotated" : 0.0,
        "name" : "MRPL4 (interacts with) NDUFB10",
        "interaction" : "interacts with",
        "SUID" : 7295,
        "experimentally_determined_interaction" : 0.0,
        "coexpression" : 0.175,
        "selected" : false
      },
      "selected" : false
    }, {
      "data" : {
        "id" : "7288",
        "source" : "725",
        "target" : "170",
        "node2_string_id" : "9606.ENSP00000177742",
        "neighborhood_on_chromosome" : 0.042,
        "homology" : 0.0,
        "shared_interaction" : "interacts with",
        "phylogenetic_cooccurrence" : 0,
        "combined_score" : 0.945,
        "automated_textmining" : 0.319,
        "node1_string_id" : "9606.ENSP00000306902",
        "gene_fusion" : 0.0,
        "shared_name" : "MRPL4 (interacts with) MRPS34",
        "database_annotated" : 0.0,
        "name" : "MRPL4 (interacts with) MRPS34",
        "interaction" : "interacts with",
        "SUID" : 7288,
        "experimentally_determined_interaction" : 0.844,
        "coexpression" : 0.526,
        "selected" : false
      },
      "selected" : false
    }, {
      "data" : {
        "id" : "7681",
        "source" : "853",
        "target" : "335",
        "node2_string_id" : "9606.ENSP00000497587",
        "neighborhood_on_chromosome" : 0.111,
        "homology" : 0.0,
        "shared_interaction" : "interacts with",
        "phylogenetic_cooccurrence" : 0,
        "combined_score" : 0.999,
        "automated_textmining" : 0.997,
        "node1_string_id" : "9606.ENSP00000233627",
        "gene_fusion" : 0.0,
        "shared_name" : "NDUFS7 (interacts with) NDUFV1",
        "database_annotated" : 0.979,
        "name" : "NDUFS7 (interacts with) NDUFV1",
        "interaction" : "interacts with",
        "SUID" : 7681,
        "experimentally_determined_interaction" : 0.997,
        "coexpression" : 0.985,
        "selected" : false
      },
      "selected" : false
    }, {
      "data" : {
        "id" : "7679",
        "source" : "853",
        "target" : "859",
        "node2_string_id" : "9606.ENSP00000367939",
        "neighborhood_on_chromosome" : 0.0,
        "homology" : 0.0,
        "shared_interaction" : "interacts with",
        "phylogenetic_cooccurrence" : 0,
        "combined_score" : 0.992,
        "automated_textmining" : 0.542,
        "node1_string_id" : "9606.ENSP00000233627",
        "gene_fusion" : 0.0,
        "shared_name" : "NDUFS7 (interacts with) UQCRQ",
        "database_annotated" : 0.154,
        "name" : "NDUFS7 (interacts with) UQCRQ",
        "interaction" : "interacts with",
        "SUID" : 7679,
        "experimentally_determined_interaction" : 0.906,
        "coexpression" : 0.81,
        "selected" : false
      },
      "selected" : false
    }, {
      "data" : {
        "id" : "7678",
        "source" : "853",
        "target" : "337",
        "node2_string_id" : "9606.ENSP00000364649",
        "neighborhood_on_chromosome" : 0.057,
        "homology" : 0.0,
        "shared_interaction" : "interacts with",
        "phylogenetic_cooccurrence" : 0,
        "combined_score" : 0.976,
        "automated_textmining" : 0.489,
        "node1_string_id" : "9606.ENSP00000233627",
        "gene_fusion" : 0.0,
        "shared_name" : "NDUFS7 (interacts with) SDHB",
        "database_annotated" : 0.489,
        "name" : "NDUFS7 (interacts with) SDHB",
        "interaction" : "interacts with",
        "SUID" : 7678,
        "experimentally_determined_interaction" : 0.177,
        "coexpression" : 0.9,
        "selected" : false
      },
      "selected" : false
    }, {
      "data" : {
        "id" : "7674",
        "source" : "853",
        "target" : "197",
        "node2_string_id" : "9606.ENSP00000322439",
        "neighborhood_on_chromosome" : 0.0,
        "homology" : 0.0,
        "shared_interaction" : "interacts with",
        "phylogenetic_cooccurrence" : 0,
        "combined_score" : 0.589,
        "automated_textmining" : 0.229,
        "node1_string_id" : "9606.ENSP00000233627",
        "gene_fusion" : 0.0,
        "shared_name" : "NDUFS7 (interacts with) TUFM",
        "database_annotated" : 0.0,
        "name" : "NDUFS7 (interacts with) TUFM",
        "interaction" : "interacts with",
        "SUID" : 7674,
        "experimentally_determined_interaction" : 0.166,
        "coexpression" : 0.413,
        "selected" : false
      },
      "selected" : false
    }, {
      "data" : {
        "id" : "7673",
        "source" : "853",
        "target" : "1528",
        "node2_string_id" : "9606.ENSP00000242784",
        "neighborhood_on_chromosome" : 0.0,
        "homology" : 0.0,
        "shared_interaction" : "interacts with",
        "phylogenetic_cooccurrence" : 0,
        "combined_score" : 0.512,
        "automated_textmining" : 0.102,
        "node1_string_id" : "9606.ENSP00000233627",
        "gene_fusion" : 0.0,
        "shared_name" : "NDUFS7 (interacts with) TRIR",
        "database_annotated" : 0.0,
        "name" : "NDUFS7 (interacts with) TRIR",
        "interaction" : "interacts with",
        "SUID" : 7673,
        "experimentally_determined_interaction" : 0.375,
        "coexpression" : 0.2,
        "selected" : false
      },
      "selected" : false
    }, {
      "data" : {
        "id" : "7666",
        "source" : "853",
        "target" : "172",
        "node2_string_id" : "9606.ENSP00000203407",
        "neighborhood_on_chromosome" : 0.0,
        "homology" : 0.0,
        "shared_interaction" : "interacts with",
        "phylogenetic_cooccurrence" : 0,
        "combined_score" : 0.997,
        "automated_textmining" : 0.613,
        "node1_string_id" : "9606.ENSP00000233627",
        "gene_fusion" : 0.0,
        "shared_name" : "NDUFS7 (interacts with) UQCRC1",
        "database_annotated" : 0.235,
        "name" : "NDUFS7 (interacts with) UQCRC1",
        "interaction" : "interacts with",
        "SUID" : 7666,
        "experimentally_determined_interaction" : 0.896,
        "coexpression" : 0.917,
        "selected" : false
      },
      "selected" : false
    }, {
      "data" : {
        "id" : "7225",
        "source" : "1430",
        "target" : "1434",
        "node2_string_id" : "9606.ENSP00000354580",
        "neighborhood_on_chromosome" : 0.11,
        "homology" : 0.0,
        "shared_interaction" : "interacts with",
        "phylogenetic_cooccurrence" : 0,
        "combined_score" : 0.999,
        "automated_textmining" : 0.535,
        "node1_string_id" : "9606.ENSP00000341082",
        "gene_fusion" : 0.0,
        "shared_name" : "MRPL20 (interacts with) MRPL21",
        "database_annotated" : 0.0,
        "name" : "MRPL20 (interacts with) MRPL21",
        "interaction" : "interacts with",
        "SUID" : 7225,
        "experimentally_determined_interaction" : 0.997,
        "coexpression" : 0.966,
        "selected" : false
      },
      "selected" : false
    }, {
      "data" : {
        "id" : "7224",
        "source" : "1430",
        "target" : "861",
        "node2_string_id" : "9606.ENSP00000360498",
        "neighborhood_on_chromosome" : 0.0,
        "homology" : 0.0,
        "shared_interaction" : "interacts with",
        "phylogenetic_cooccurrence" : 0,
        "combined_score" : 0.994,
        "automated_textmining" : 0.548,
        "node1_string_id" : "9606.ENSP00000341082",
        "gene_fusion" : 0.0,
        "shared_name" : "MRPL20 (interacts with) MRPL41",
        "database_annotated" : 0.0,
        "name" : "MRPL20 (interacts with) MRPL41",
        "interaction" : "interacts with",
        "SUID" : 7224,
        "experimentally_determined_interaction" : 0.984,
        "coexpression" : 0.322,
        "selected" : false
      },
      "selected" : false
    }, {
      "data" : {
        "id" : "7221",
        "source" : "1430",
        "target" : "1666",
        "node2_string_id" : "9606.ENSP00000497004",
        "neighborhood_on_chromosome" : 0.0,
        "homology" : 0.0,
        "shared_interaction" : "interacts with",
        "phylogenetic_cooccurrence" : 0,
        "combined_score" : 0.952,
        "automated_textmining" : 0.137,
        "node1_string_id" : "9606.ENSP00000341082",
        "gene_fusion" : 0.0,
        "shared_name" : "MRPL20 (interacts with) MRPL28",
        "database_annotated" : 0.0,
        "name" : "MRPL20 (interacts with) MRPL28",
        "interaction" : "interacts with",
        "SUID" : 7221,
        "experimentally_determined_interaction" : 0.939,
        "coexpression" : 0.161,
        "selected" : false
      },
      "selected" : false
    }, {
      "data" : {
        "id" : "7220",
        "source" : "1430",
        "target" : "181",
        "node2_string_id" : "9606.ENSP00000403614",
        "neighborhood_on_chromosome" : 0.0,
        "homology" : 0.0,
        "shared_interaction" : "interacts with",
        "phylogenetic_cooccurrence" : 0,
        "combined_score" : 0.888,
        "automated_textmining" : 0.0,
        "node1_string_id" : "9606.ENSP00000341082",
        "gene_fusion" : 0.0,
        "shared_name" : "MRPL20 (interacts with) MRPL55",
        "database_annotated" : 0.0,
        "name" : "MRPL20 (interacts with) MRPL55",
        "interaction" : "interacts with",
        "SUID" : 7220,
        "experimentally_determined_interaction" : 0.829,
        "coexpression" : 0.374,
        "selected" : false
      },
      "selected" : false
    }, {
      "data" : {
        "id" : "7219",
        "source" : "1430",
        "target" : "1671",
        "node2_string_id" : "9606.ENSP00000369682",
        "neighborhood_on_chromosome" : 0.0,
        "homology" : 0.0,
        "shared_interaction" : "interacts with",
        "phylogenetic_cooccurrence" : 0,
        "combined_score" : 0.885,
        "automated_textmining" : 0.247,
        "node1_string_id" : "9606.ENSP00000341082",
        "gene_fusion" : 0.0,
        "shared_name" : "MRPL20 (interacts with) MRPS26",
        "database_annotated" : 0.0,
        "name" : "MRPL20 (interacts with) MRPS26",
        "interaction" : "interacts with",
        "SUID" : 7219,
        "experimentally_determined_interaction" : 0.831,
        "coexpression" : 0.164,
        "selected" : false
      },
      "selected" : false
    }, {
      "data" : {
        "id" : "7218",
        "source" : "1430",
        "target" : "1563",
        "node2_string_id" : "9606.ENSP00000370508",
        "neighborhood_on_chromosome" : 0.0,
        "homology" : 0.0,
        "shared_interaction" : "interacts with",
        "phylogenetic_cooccurrence" : 0,
        "combined_score" : 0.545,
        "automated_textmining" : 0.058,
        "node1_string_id" : "9606.ENSP00000341082",
        "gene_fusion" : 0.0,
        "shared_name" : "MRPL20 (interacts with) MTIF3",
        "database_annotated" : 0.5,
        "name" : "MRPL20 (interacts with) MTIF3",
        "interaction" : "interacts with",
        "SUID" : 7218,
        "experimentally_determined_interaction" : 0.088,
        "coexpression" : 0.067,
        "selected" : false
      },
      "selected" : false
    }, {
      "data" : {
        "id" : "7214",
        "source" : "1430",
        "target" : "337",
        "node2_string_id" : "9606.ENSP00000364649",
        "neighborhood_on_chromosome" : 0.061,
        "homology" : 0.0,
        "shared_interaction" : "interacts with",
        "phylogenetic_cooccurrence" : 0,
        "combined_score" : 0.419,
        "automated_textmining" : 0.104,
        "node1_string_id" : "9606.ENSP00000341082",
        "gene_fusion" : 0.0,
        "shared_name" : "MRPL20 (interacts with) SDHB",
        "database_annotated" : 0.0,
        "name" : "MRPL20 (interacts with) SDHB",
        "interaction" : "interacts with",
        "SUID" : 7214,
        "experimentally_determined_interaction" : 0.216,
        "coexpression" : 0.224,
        "selected" : false
      },
      "selected" : false
    }, {
      "data" : {
        "id" : "7213",
        "source" : "1430",
        "target" : "1503",
        "node2_string_id" : "9606.ENSP00000339844",
        "neighborhood_on_chromosome" : 0.0,
        "homology" : 0.0,
        "shared_interaction" : "interacts with",
        "phylogenetic_cooccurrence" : 0,
        "combined_score" : 0.998,
        "automated_textmining" : 0.369,
        "node1_string_id" : "9606.ENSP00000341082",
        "gene_fusion" : 0.0,
        "shared_name" : "MRPL20 (interacts with) MRPL43",
        "database_annotated" : 0.0,
        "name" : "MRPL20 (interacts with) MRPL43",
        "interaction" : "interacts with",
        "SUID" : 7213,
        "experimentally_determined_interaction" : 0.997,
        "coexpression" : 0.366,
        "selected" : false
      },
      "selected" : false
    }, {
      "data" : {
        "id" : "7212",
        "source" : "1430",
        "target" : "1648",
        "node2_string_id" : "9606.ENSP00000331849",
        "neighborhood_on_chromosome" : 0.0,
        "homology" : 0.0,
        "shared_interaction" : "interacts with",
        "phylogenetic_cooccurrence" : 0,
        "combined_score" : 0.935,
        "automated_textmining" : 0.255,
        "node1_string_id" : "9606.ENSP00000341082",
        "gene_fusion" : 0.0,
        "shared_name" : "MRPL20 (interacts with) MRPL54",
        "database_annotated" : 0.0,
        "name" : "MRPL20 (interacts with) MRPL54",
        "interaction" : "interacts with",
        "SUID" : 7212,
        "experimentally_determined_interaction" : 0.843,
        "coexpression" : 0.488,
        "selected" : false
      },
      "selected" : false
    }, {
      "data" : {
        "id" : "7211",
        "source" : "1430",
        "target" : "197",
        "node2_string_id" : "9606.ENSP00000322439",
        "neighborhood_on_chromosome" : 0.041,
        "homology" : 0.0,
        "shared_interaction" : "interacts with",
        "phylogenetic_cooccurrence" : 0,
        "combined_score" : 0.999,
        "automated_textmining" : 0.353,
        "node1_string_id" : "9606.ENSP00000341082",
        "gene_fusion" : 0.0,
        "shared_name" : "MRPL20 (interacts with) TUFM",
        "database_annotated" : 0.5,
        "name" : "MRPL20 (interacts with) TUFM",
        "interaction" : "interacts with",
        "SUID" : 7211,
        "experimentally_determined_interaction" : 0.991,
        "coexpression" : 0.912,
        "selected" : false
      },
      "selected" : false
    }, {
      "data" : {
        "id" : "7209",
        "source" : "1430",
        "target" : "725",
        "node2_string_id" : "9606.ENSP00000306902",
        "neighborhood_on_chromosome" : 0.0,
        "homology" : 0.0,
        "shared_interaction" : "interacts with",
        "phylogenetic_cooccurrence" : 0,
        "combined_score" : 0.999,
        "automated_textmining" : 0.438,
        "node1_string_id" : "9606.ENSP00000341082",
        "gene_fusion" : 0.0,
        "shared_name" : "MRPL20 (interacts with) MRPL4",
        "database_annotated" : 0.0,
        "name" : "MRPL20 (interacts with) MRPL4",
        "interaction" : "interacts with",
        "SUID" : 7209,
        "experimentally_determined_interaction" : 0.997,
        "coexpression" : 0.832,
        "selected" : false
      },
      "selected" : false
    }, {
      "data" : {
        "id" : "7206",
        "source" : "1430",
        "target" : "1051",
        "node2_string_id" : "9606.ENSP00000285848",
        "neighborhood_on_chromosome" : 0.05,
        "homology" : 0.0,
        "shared_interaction" : "interacts with",
        "phylogenetic_cooccurrence" : 0,
        "combined_score" : 0.897,
        "automated_textmining" : 0.177,
        "node1_string_id" : "9606.ENSP00000341082",
        "gene_fusion" : 0.0,
        "shared_name" : "MRPL20 (interacts with) OXA1L",
        "database_annotated" : 0.0,
        "name" : "MRPL20 (interacts with) OXA1L",
        "interaction" : "interacts with",
        "SUID" : 7206,
        "experimentally_determined_interaction" : 0.852,
        "coexpression" : 0.217,
        "selected" : false
      },
      "selected" : false
    }, {
      "data" : {
        "id" : "7204",
        "source" : "1430",
        "target" : "1538",
        "node2_string_id" : "9606.ENSP00000274137",
        "neighborhood_on_chromosome" : 0.0,
        "homology" : 0.0,
        "shared_interaction" : "interacts with",
        "phylogenetic_cooccurrence" : 0,
        "combined_score" : 0.418,
        "automated_textmining" : 0.174,
        "node1_string_id" : "9606.ENSP00000341082",
        "gene_fusion" : 0.0,
        "shared_name" : "MRPL20 (interacts with) NDUFS6",
        "database_annotated" : 0.0,
        "name" : "MRPL20 (interacts with) NDUFS6",
        "interaction" : "interacts with",
        "SUID" : 7204,
        "experimentally_determined_interaction" : 0.0,
        "coexpression" : 0.324,
        "selected" : false
      },
      "selected" : false
    }, {
      "data" : {
        "id" : "7203",
        "source" : "1430",
        "target" : "923",
        "node2_string_id" : "9606.ENSP00000268668",
        "neighborhood_on_chromosome" : 0.0,
        "homology" : 0.0,
        "shared_interaction" : "interacts with",
        "phylogenetic_cooccurrence" : 0,
        "combined_score" : 0.427,
        "automated_textmining" : 0.302,
        "node1_string_id" : "9606.ENSP00000341082",
        "gene_fusion" : 0.0,
        "shared_name" : "MRPL20 (interacts with) NDUFB10",
        "database_annotated" : 0.0,
        "name" : "MRPL20 (interacts with) NDUFB10",
        "interaction" : "interacts with",
        "SUID" : 7203,
        "experimentally_determined_interaction" : 0.0,
        "coexpression" : 0.212,
        "selected" : false
      },
      "selected" : false
    }, {
      "data" : {
        "id" : "7201",
        "source" : "1430",
        "target" : "279",
        "node2_string_id" : "9606.ENSP00000252602",
        "neighborhood_on_chromosome" : 0.0,
        "homology" : 0.0,
        "shared_interaction" : "interacts with",
        "phylogenetic_cooccurrence" : 0,
        "combined_score" : 0.984,
        "automated_textmining" : 0.557,
        "node1_string_id" : "9606.ENSP00000341082",
        "gene_fusion" : 0.0,
        "shared_name" : "MRPL20 (interacts with) MRPL34",
        "database_annotated" : 0.0,
        "name" : "MRPL20 (interacts with) MRPL34",
        "interaction" : "interacts with",
        "SUID" : 7201,
        "experimentally_determined_interaction" : 0.959,
        "coexpression" : 0.202,
        "selected" : false
      },
      "selected" : false
    }, {
      "data" : {
        "id" : "7200",
        "source" : "1430",
        "target" : "1522",
        "node2_string_id" : "9606.ENSP00000252102",
        "neighborhood_on_chromosome" : 0.0,
        "homology" : 0.0,
        "shared_interaction" : "interacts with",
        "phylogenetic_cooccurrence" : 0,
        "combined_score" : 0.457,
        "automated_textmining" : 0.257,
        "node1_string_id" : "9606.ENSP00000341082",
        "gene_fusion" : 0.0,
        "shared_name" : "MRPL20 (interacts with) NDUFA2",
        "database_annotated" : 0.0,
        "name" : "MRPL20 (interacts with) NDUFA2",
        "interaction" : "interacts with",
        "SUID" : 7200,
        "experimentally_determined_interaction" : 0.0,
        "coexpression" : 0.299,
        "selected" : false
      },
      "selected" : false
    }, {
      "data" : {
        "id" : "7196",
        "source" : "1430",
        "target" : "851",
        "node2_string_id" : "9606.ENSP00000215565",
        "neighborhood_on_chromosome" : 0.0,
        "homology" : 0.0,
        "shared_interaction" : "interacts with",
        "phylogenetic_cooccurrence" : 0,
        "combined_score" : 0.444,
        "automated_textmining" : 0.212,
        "node1_string_id" : "9606.ENSP00000341082",
        "gene_fusion" : 0.0,
        "shared_name" : "MRPL20 (interacts with) NDUFB7",
        "database_annotated" : 0.0,
        "name" : "MRPL20 (interacts with) NDUFB7",
        "interaction" : "interacts with",
        "SUID" : 7196,
        "experimentally_determined_interaction" : 0.0,
        "coexpression" : 0.323,
        "selected" : false
      },
      "selected" : false
    }, {
      "data" : {
        "id" : "7195",
        "source" : "1430",
        "target" : "170",
        "node2_string_id" : "9606.ENSP00000177742",
        "neighborhood_on_chromosome" : 0.046,
        "homology" : 0.0,
        "shared_interaction" : "interacts with",
        "phylogenetic_cooccurrence" : 0,
        "combined_score" : 0.925,
        "automated_textmining" : 0.299,
        "node1_string_id" : "9606.ENSP00000341082",
        "gene_fusion" : 0.0,
        "shared_name" : "MRPL20 (interacts with) MRPS34",
        "database_annotated" : 0.0,
        "name" : "MRPL20 (interacts with) MRPS34",
        "interaction" : "interacts with",
        "SUID" : 7195,
        "experimentally_determined_interaction" : 0.844,
        "coexpression" : 0.37,
        "selected" : false
      },
      "selected" : false
    }, {
      "data" : {
        "id" : "7287",
        "source" : "279",
        "target" : "861",
        "node2_string_id" : "9606.ENSP00000360498",
        "neighborhood_on_chromosome" : 0.0,
        "homology" : 0.0,
        "shared_interaction" : "interacts with",
        "phylogenetic_cooccurrence" : 0,
        "combined_score" : 0.998,
        "automated_textmining" : 0.528,
        "node1_string_id" : "9606.ENSP00000252602",
        "gene_fusion" : 0.0,
        "shared_name" : "MRPL34 (interacts with) MRPL41",
        "database_annotated" : 0.0,
        "name" : "MRPL34 (interacts with) MRPL41",
        "interaction" : "interacts with",
        "SUID" : 7287,
        "experimentally_determined_interaction" : 0.995,
        "coexpression" : 0.265,
        "selected" : false
      },
      "selected" : false
    }, {
      "data" : {
        "id" : "7286",
        "source" : "279",
        "target" : "725",
        "node2_string_id" : "9606.ENSP00000306902",
        "neighborhood_on_chromosome" : 0.0,
        "homology" : 0.0,
        "shared_interaction" : "interacts with",
        "phylogenetic_cooccurrence" : 0,
        "combined_score" : 0.997,
        "automated_textmining" : 0.083,
        "node1_string_id" : "9606.ENSP00000252602",
        "gene_fusion" : 0.0,
        "shared_name" : "MRPL34 (interacts with) MRPL4",
        "database_annotated" : 0.0,
        "name" : "MRPL34 (interacts with) MRPL4",
        "interaction" : "interacts with",
        "SUID" : 7286,
        "experimentally_determined_interaction" : 0.997,
        "coexpression" : 0.197,
        "selected" : false
      },
      "selected" : false
    }, {
      "data" : {
        "id" : "7285",
        "source" : "279",
        "target" : "1503",
        "node2_string_id" : "9606.ENSP00000339844",
        "neighborhood_on_chromosome" : 0.0,
        "homology" : 0.0,
        "shared_interaction" : "interacts with",
        "phylogenetic_cooccurrence" : 0,
        "combined_score" : 0.997,
        "automated_textmining" : 0.581,
        "node1_string_id" : "9606.ENSP00000252602",
        "gene_fusion" : 0.0,
        "shared_name" : "MRPL34 (interacts with) MRPL43",
        "database_annotated" : 0.0,
        "name" : "MRPL34 (interacts with) MRPL43",
        "interaction" : "interacts with",
        "SUID" : 7285,
        "experimentally_determined_interaction" : 0.991,
        "coexpression" : 0.344,
        "selected" : false
      },
      "selected" : false
    }, {
      "data" : {
        "id" : "7284",
        "source" : "279",
        "target" : "1648",
        "node2_string_id" : "9606.ENSP00000331849",
        "neighborhood_on_chromosome" : 0.0,
        "homology" : 0.0,
        "shared_interaction" : "interacts with",
        "phylogenetic_cooccurrence" : 0,
        "combined_score" : 0.978,
        "automated_textmining" : 0.391,
        "node1_string_id" : "9606.ENSP00000252602",
        "gene_fusion" : 0.0,
        "shared_name" : "MRPL34 (interacts with) MRPL54",
        "database_annotated" : 0.0,
        "name" : "MRPL34 (interacts with) MRPL54",
        "interaction" : "interacts with",
        "SUID" : 7284,
        "experimentally_determined_interaction" : 0.945,
        "coexpression" : 0.402,
        "selected" : false
      },
      "selected" : false
    }, {
      "data" : {
        "id" : "7283",
        "source" : "279",
        "target" : "197",
        "node2_string_id" : "9606.ENSP00000322439",
        "neighborhood_on_chromosome" : 0.0,
        "homology" : 0.0,
        "shared_interaction" : "interacts with",
        "phylogenetic_cooccurrence" : 0,
        "combined_score" : 0.913,
        "automated_textmining" : 0.0,
        "node1_string_id" : "9606.ENSP00000252602",
        "gene_fusion" : 0.0,
        "shared_name" : "MRPL34 (interacts with) TUFM",
        "database_annotated" : 0.5,
        "name" : "MRPL34 (interacts with) TUFM",
        "interaction" : "interacts with",
        "SUID" : 7283,
        "experimentally_determined_interaction" : 0.8,
        "coexpression" : 0.204,
        "selected" : false
      },
      "selected" : false
    }, {
      "data" : {
        "id" : "7282",
        "source" : "279",
        "target" : "181",
        "node2_string_id" : "9606.ENSP00000403614",
        "neighborhood_on_chromosome" : 0.0,
        "homology" : 0.0,
        "shared_interaction" : "interacts with",
        "phylogenetic_cooccurrence" : 0,
        "combined_score" : 0.911,
        "automated_textmining" : 0.223,
        "node1_string_id" : "9606.ENSP00000252602",
        "gene_fusion" : 0.0,
        "shared_name" : "MRPL34 (interacts with) MRPL55",
        "database_annotated" : 0.0,
        "name" : "MRPL34 (interacts with) MRPL55",
        "interaction" : "interacts with",
        "SUID" : 7282,
        "experimentally_determined_interaction" : 0.843,
        "coexpression" : 0.331,
        "selected" : false
      },
      "selected" : false
    }, {
      "data" : {
        "id" : "7281",
        "source" : "279",
        "target" : "1671",
        "node2_string_id" : "9606.ENSP00000369682",
        "neighborhood_on_chromosome" : 0.0,
        "homology" : 0.0,
        "shared_interaction" : "interacts with",
        "phylogenetic_cooccurrence" : 0,
        "combined_score" : 0.869,
        "automated_textmining" : 0.222,
        "node1_string_id" : "9606.ENSP00000252602",
        "gene_fusion" : 0.0,
        "shared_name" : "MRPL34 (interacts with) MRPS26",
        "database_annotated" : 0.0,
        "name" : "MRPL34 (interacts with) MRPS26",
        "interaction" : "interacts with",
        "SUID" : 7281,
        "experimentally_determined_interaction" : 0.823,
        "coexpression" : 0.124,
        "selected" : false
      },
      "selected" : false
    }, {
      "data" : {
        "id" : "7279",
        "source" : "279",
        "target" : "1051",
        "node2_string_id" : "9606.ENSP00000285848",
        "neighborhood_on_chromosome" : 0.0,
        "homology" : 0.0,
        "shared_interaction" : "interacts with",
        "phylogenetic_cooccurrence" : 0,
        "combined_score" : 0.838,
        "automated_textmining" : 0.125,
        "node1_string_id" : "9606.ENSP00000252602",
        "gene_fusion" : 0.0,
        "shared_name" : "MRPL34 (interacts with) OXA1L",
        "database_annotated" : 0.0,
        "name" : "MRPL34 (interacts with) OXA1L",
        "interaction" : "interacts with",
        "SUID" : 7279,
        "experimentally_determined_interaction" : 0.8,
        "coexpression" : 0.15,
        "selected" : false
      },
      "selected" : false
    }, {
      "data" : {
        "id" : "7275",
        "source" : "279",
        "target" : "1563",
        "node2_string_id" : "9606.ENSP00000370508",
        "neighborhood_on_chromosome" : 0.0,
        "homology" : 0.0,
        "shared_interaction" : "interacts with",
        "phylogenetic_cooccurrence" : 0,
        "combined_score" : 0.513,
        "automated_textmining" : 0.0,
        "node1_string_id" : "9606.ENSP00000252602",
        "gene_fusion" : 0.0,
        "shared_name" : "MRPL34 (interacts with) MTIF3",
        "database_annotated" : 0.5,
        "name" : "MRPL34 (interacts with) MTIF3",
        "interaction" : "interacts with",
        "SUID" : 7275,
        "experimentally_determined_interaction" : 0.0,
        "coexpression" : 0.067,
        "selected" : false
      },
      "selected" : false
    }, {
      "data" : {
        "id" : "7271",
        "source" : "279",
        "target" : "170",
        "node2_string_id" : "9606.ENSP00000177742",
        "neighborhood_on_chromosome" : 0.0,
        "homology" : 0.0,
        "shared_interaction" : "interacts with",
        "phylogenetic_cooccurrence" : 0,
        "combined_score" : 0.907,
        "automated_textmining" : 0.247,
        "node1_string_id" : "9606.ENSP00000252602",
        "gene_fusion" : 0.0,
        "shared_name" : "MRPL34 (interacts with) MRPS34",
        "database_annotated" : 0.0,
        "name" : "MRPL34 (interacts with) MRPS34",
        "interaction" : "interacts with",
        "SUID" : 7271,
        "experimentally_determined_interaction" : 0.844,
        "coexpression" : 0.269,
        "selected" : false
      },
      "selected" : false
    }, {
      "data" : {
        "id" : "7149",
        "source" : "727",
        "target" : "1648",
        "node2_string_id" : "9606.ENSP00000331849",
        "neighborhood_on_chromosome" : 0.0,
        "homology" : 0.0,
        "shared_interaction" : "interacts with",
        "phylogenetic_cooccurrence" : 0,
        "combined_score" : 0.934,
        "automated_textmining" : 0.227,
        "node1_string_id" : "9606.ENSP00000333837",
        "gene_fusion" : 0.0,
        "shared_name" : "MRPL12 (interacts with) MRPL54",
        "database_annotated" : 0.0,
        "name" : "MRPL12 (interacts with) MRPL54",
        "interaction" : "interacts with",
        "SUID" : 7149,
        "experimentally_determined_interaction" : 0.877,
        "coexpression" : 0.362,
        "selected" : false
      },
      "selected" : false
    }, {
      "data" : {
        "id" : "7148",
        "source" : "727",
        "target" : "197",
        "node2_string_id" : "9606.ENSP00000322439",
        "neighborhood_on_chromosome" : 0.231,
        "homology" : 0.0,
        "shared_interaction" : "interacts with",
        "phylogenetic_cooccurrence" : 0,
        "combined_score" : 0.999,
        "automated_textmining" : 0.593,
        "node1_string_id" : "9606.ENSP00000333837",
        "gene_fusion" : 0.0,
        "shared_name" : "MRPL12 (interacts with) TUFM",
        "database_annotated" : 0.5,
        "name" : "MRPL12 (interacts with) TUFM",
        "interaction" : "interacts with",
        "SUID" : 7148,
        "experimentally_determined_interaction" : 0.815,
        "coexpression" : 0.97,
        "selected" : false
      },
      "selected" : false
    }, {
      "data" : {
        "id" : "7146",
        "source" : "727",
        "target" : "725",
        "node2_string_id" : "9606.ENSP00000306902",
        "neighborhood_on_chromosome" : 0.115,
        "homology" : 0.0,
        "shared_interaction" : "interacts with",
        "phylogenetic_cooccurrence" : 0,
        "combined_score" : 0.998,
        "automated_textmining" : 0.517,
        "node1_string_id" : "9606.ENSP00000333837",
        "gene_fusion" : 0.0,
        "shared_name" : "MRPL12 (interacts with) MRPL4",
        "database_annotated" : 0.0,
        "name" : "MRPL12 (interacts with) MRPL4",
        "interaction" : "interacts with",
        "SUID" : 7146,
        "experimentally_determined_interaction" : 0.979,
        "coexpression" : 0.867,
        "selected" : false
      },
      "selected" : false
    }, {
      "data" : {
        "id" : "7144",
        "source" : "727",
        "target" : "113",
        "node2_string_id" : "9606.ENSP00000300151",
        "neighborhood_on_chromosome" : 0.106,
        "homology" : 0.0,
        "shared_interaction" : "interacts with",
        "phylogenetic_cooccurrence" : 0,
        "combined_score" : 0.991,
        "automated_textmining" : 0.424,
        "node1_string_id" : "9606.ENSP00000333837",
        "gene_fusion" : 0.0,
        "shared_name" : "MRPL12 (interacts with) MRPL16",
        "database_annotated" : 0.0,
        "name" : "MRPL12 (interacts with) MRPL16",
        "interaction" : "interacts with",
        "SUID" : 7144,
        "experimentally_determined_interaction" : 0.952,
        "coexpression" : 0.694,
        "selected" : false
      },
      "selected" : false
    }, {
      "data" : {
        "id" : "7142",
        "source" : "727",
        "target" : "1051",
        "node2_string_id" : "9606.ENSP00000285848",
        "neighborhood_on_chromosome" : 0.0,
        "homology" : 0.0,
        "shared_interaction" : "interacts with",
        "phylogenetic_cooccurrence" : 0,
        "combined_score" : 0.911,
        "automated_textmining" : 0.202,
        "node1_string_id" : "9606.ENSP00000333837",
        "gene_fusion" : 0.0,
        "shared_name" : "MRPL12 (interacts with) OXA1L",
        "database_annotated" : 0.0,
        "name" : "MRPL12 (interacts with) OXA1L",
        "interaction" : "interacts with",
        "SUID" : 7142,
        "experimentally_determined_interaction" : 0.826,
        "coexpression" : 0.413,
        "selected" : false
      },
      "selected" : false
    }, {
      "data" : {
        "id" : "7138",
        "source" : "727",
        "target" : "279",
        "node2_string_id" : "9606.ENSP00000252602",
        "neighborhood_on_chromosome" : 0.0,
        "homology" : 0.0,
        "shared_interaction" : "interacts with",
        "phylogenetic_cooccurrence" : 0,
        "combined_score" : 0.936,
        "automated_textmining" : 0.39,
        "node1_string_id" : "9606.ENSP00000333837",
        "gene_fusion" : 0.0,
        "shared_name" : "MRPL12 (interacts with) MRPL34",
        "database_annotated" : 0.0,
        "name" : "MRPL12 (interacts with) MRPL34",
        "interaction" : "interacts with",
        "SUID" : 7138,
        "experimentally_determined_interaction" : 0.852,
        "coexpression" : 0.343,
        "selected" : false
      },
      "selected" : false
    }, {
      "data" : {
        "id" : "7135",
        "source" : "727",
        "target" : "851",
        "node2_string_id" : "9606.ENSP00000215565",
        "neighborhood_on_chromosome" : 0.0,
        "homology" : 0.0,
        "shared_interaction" : "interacts with",
        "phylogenetic_cooccurrence" : 0,
        "combined_score" : 0.545,
        "automated_textmining" : 0.319,
        "node1_string_id" : "9606.ENSP00000333837",
        "gene_fusion" : 0.0,
        "shared_name" : "MRPL12 (interacts with) NDUFB7",
        "database_annotated" : 0.0,
        "name" : "MRPL12 (interacts with) NDUFB7",
        "interaction" : "interacts with",
        "SUID" : 7135,
        "experimentally_determined_interaction" : 0.0,
        "coexpression" : 0.359,
        "selected" : false
      },
      "selected" : false
    }, {
      "data" : {
        "id" : "7134",
        "source" : "727",
        "target" : "172",
        "node2_string_id" : "9606.ENSP00000203407",
        "neighborhood_on_chromosome" : 0.0,
        "homology" : 0.0,
        "shared_interaction" : "interacts with",
        "phylogenetic_cooccurrence" : 0,
        "combined_score" : 0.538,
        "automated_textmining" : 0.244,
        "node1_string_id" : "9606.ENSP00000333837",
        "gene_fusion" : 0.0,
        "shared_name" : "MRPL12 (interacts with) UQCRC1",
        "database_annotated" : 0.0,
        "name" : "MRPL12 (interacts with) UQCRC1",
        "interaction" : "interacts with",
        "SUID" : 7134,
        "experimentally_determined_interaction" : 0.0,
        "coexpression" : 0.415,
        "selected" : false
      },
      "selected" : false
    }, {
      "data" : {
        "id" : "7133",
        "source" : "727",
        "target" : "170",
        "node2_string_id" : "9606.ENSP00000177742",
        "neighborhood_on_chromosome" : 0.0,
        "homology" : 0.0,
        "shared_interaction" : "interacts with",
        "phylogenetic_cooccurrence" : 0,
        "combined_score" : 0.964,
        "automated_textmining" : 0.647,
        "node1_string_id" : "9606.ENSP00000333837",
        "gene_fusion" : 0.0,
        "shared_name" : "MRPL12 (interacts with) MRPS34",
        "database_annotated" : 0.0,
        "name" : "MRPL12 (interacts with) MRPS34",
        "interaction" : "interacts with",
        "SUID" : 7133,
        "experimentally_determined_interaction" : 0.821,
        "coexpression" : 0.475,
        "selected" : false
      },
      "selected" : false
    }, {
      "data" : {
        "id" : "7167",
        "source" : "727",
        "target" : "1434",
        "node2_string_id" : "9606.ENSP00000354580",
        "neighborhood_on_chromosome" : 0.0,
        "homology" : 0.0,
        "shared_interaction" : "interacts with",
        "phylogenetic_cooccurrence" : 0,
        "combined_score" : 0.999,
        "automated_textmining" : 0.56,
        "node1_string_id" : "9606.ENSP00000333837",
        "gene_fusion" : 0.0,
        "shared_name" : "MRPL12 (interacts with) MRPL21",
        "database_annotated" : 0.0,
        "name" : "MRPL12 (interacts with) MRPL21",
        "interaction" : "interacts with",
        "SUID" : 7167,
        "experimentally_determined_interaction" : 0.992,
        "coexpression" : 0.967,
        "selected" : false
      },
      "selected" : false
    }, {
      "data" : {
        "id" : "7166",
        "source" : "727",
        "target" : "1430",
        "node2_string_id" : "9606.ENSP00000341082",
        "neighborhood_on_chromosome" : 0.0,
        "homology" : 0.0,
        "shared_interaction" : "interacts with",
        "phylogenetic_cooccurrence" : 0,
        "combined_score" : 0.999,
        "automated_textmining" : 0.572,
        "node1_string_id" : "9606.ENSP00000333837",
        "gene_fusion" : 0.0,
        "shared_name" : "MRPL12 (interacts with) MRPL20",
        "database_annotated" : 0.0,
        "name" : "MRPL12 (interacts with) MRPL20",
        "interaction" : "interacts with",
        "SUID" : 7166,
        "experimentally_determined_interaction" : 0.993,
        "coexpression" : 0.964,
        "selected" : false
      },
      "selected" : false
    }, {
      "data" : {
        "id" : "7165",
        "source" : "727",
        "target" : "1503",
        "node2_string_id" : "9606.ENSP00000339844",
        "neighborhood_on_chromosome" : 0.0,
        "homology" : 0.0,
        "shared_interaction" : "interacts with",
        "phylogenetic_cooccurrence" : 0,
        "combined_score" : 0.982,
        "automated_textmining" : 0.22,
        "node1_string_id" : "9606.ENSP00000333837",
        "gene_fusion" : 0.0,
        "shared_name" : "MRPL12 (interacts with) MRPL43",
        "database_annotated" : 0.0,
        "name" : "MRPL12 (interacts with) MRPL43",
        "interaction" : "interacts with",
        "SUID" : 7165,
        "experimentally_determined_interaction" : 0.962,
        "coexpression" : 0.442,
        "selected" : false
      },
      "selected" : false
    }, {
      "data" : {
        "id" : "7164",
        "source" : "727",
        "target" : "861",
        "node2_string_id" : "9606.ENSP00000360498",
        "neighborhood_on_chromosome" : 0.0,
        "homology" : 0.0,
        "shared_interaction" : "interacts with",
        "phylogenetic_cooccurrence" : 0,
        "combined_score" : 0.982,
        "automated_textmining" : 0.624,
        "node1_string_id" : "9606.ENSP00000333837",
        "gene_fusion" : 0.0,
        "shared_name" : "MRPL12 (interacts with) MRPL41",
        "database_annotated" : 0.0,
        "name" : "MRPL12 (interacts with) MRPL41",
        "interaction" : "interacts with",
        "SUID" : 7164,
        "experimentally_determined_interaction" : 0.938,
        "coexpression" : 0.308,
        "selected" : false
      },
      "selected" : false
    }, {
      "data" : {
        "id" : "7161",
        "source" : "727",
        "target" : "1671",
        "node2_string_id" : "9606.ENSP00000369682",
        "neighborhood_on_chromosome" : 0.0,
        "homology" : 0.0,
        "shared_interaction" : "interacts with",
        "phylogenetic_cooccurrence" : 0,
        "combined_score" : 0.96,
        "automated_textmining" : 0.439,
        "node1_string_id" : "9606.ENSP00000333837",
        "gene_fusion" : 0.0,
        "shared_name" : "MRPL12 (interacts with) MRPS26",
        "database_annotated" : 0.0,
        "name" : "MRPL12 (interacts with) MRPS26",
        "interaction" : "interacts with",
        "SUID" : 7161,
        "experimentally_determined_interaction" : 0.896,
        "coexpression" : 0.372,
        "selected" : false
      },
      "selected" : false
    }, {
      "data" : {
        "id" : "7160",
        "source" : "727",
        "target" : "1666",
        "node2_string_id" : "9606.ENSP00000497004",
        "neighborhood_on_chromosome" : 0.0,
        "homology" : 0.0,
        "shared_interaction" : "interacts with",
        "phylogenetic_cooccurrence" : 0,
        "combined_score" : 0.953,
        "automated_textmining" : 0.31,
        "node1_string_id" : "9606.ENSP00000333837",
        "gene_fusion" : 0.0,
        "shared_name" : "MRPL12 (interacts with) MRPL28",
        "database_annotated" : 0.0,
        "name" : "MRPL12 (interacts with) MRPL28",
        "interaction" : "interacts with",
        "SUID" : 7160,
        "experimentally_determined_interaction" : 0.899,
        "coexpression" : 0.38,
        "selected" : false
      },
      "selected" : false
    }, {
      "data" : {
        "id" : "7159",
        "source" : "727",
        "target" : "181",
        "node2_string_id" : "9606.ENSP00000403614",
        "neighborhood_on_chromosome" : 0.0,
        "homology" : 0.0,
        "shared_interaction" : "interacts with",
        "phylogenetic_cooccurrence" : 0,
        "combined_score" : 0.949,
        "automated_textmining" : 0.24,
        "node1_string_id" : "9606.ENSP00000333837",
        "gene_fusion" : 0.0,
        "shared_name" : "MRPL12 (interacts with) MRPL55",
        "database_annotated" : 0.0,
        "name" : "MRPL12 (interacts with) MRPL55",
        "interaction" : "interacts with",
        "SUID" : 7159,
        "experimentally_determined_interaction" : 0.905,
        "coexpression" : 0.349,
        "selected" : false
      },
      "selected" : false
    }, {
      "data" : {
        "id" : "7156",
        "source" : "727",
        "target" : "1563",
        "node2_string_id" : "9606.ENSP00000370508",
        "neighborhood_on_chromosome" : 0.0,
        "homology" : 0.0,
        "shared_interaction" : "interacts with",
        "phylogenetic_cooccurrence" : 0,
        "combined_score" : 0.611,
        "automated_textmining" : 0.201,
        "node1_string_id" : "9606.ENSP00000333837",
        "gene_fusion" : 0.0,
        "shared_name" : "MRPL12 (interacts with) MTIF3",
        "database_annotated" : 0.5,
        "name" : "MRPL12 (interacts with) MTIF3",
        "interaction" : "interacts with",
        "SUID" : 7156,
        "experimentally_determined_interaction" : 0.088,
        "coexpression" : 0.06,
        "selected" : false
      },
      "selected" : false
    }, {
      "data" : {
        "id" : "7155",
        "source" : "727",
        "target" : "337",
        "node2_string_id" : "9606.ENSP00000364649",
        "neighborhood_on_chromosome" : 0.0,
        "homology" : 0.0,
        "shared_interaction" : "interacts with",
        "phylogenetic_cooccurrence" : 0,
        "combined_score" : 0.518,
        "automated_textmining" : 0.406,
        "node1_string_id" : "9606.ENSP00000333837",
        "gene_fusion" : 0.0,
        "shared_name" : "MRPL12 (interacts with) SDHB",
        "database_annotated" : 0.0,
        "name" : "MRPL12 (interacts with) SDHB",
        "interaction" : "interacts with",
        "SUID" : 7155,
        "experimentally_determined_interaction" : 0.0,
        "coexpression" : 0.22,
        "selected" : false
      },
      "selected" : false
    }, {
      "data" : {
        "id" : "7154",
        "source" : "727",
        "target" : "335",
        "node2_string_id" : "9606.ENSP00000497587",
        "neighborhood_on_chromosome" : 0.0,
        "homology" : 0.0,
        "shared_interaction" : "interacts with",
        "phylogenetic_cooccurrence" : 0,
        "combined_score" : 0.498,
        "automated_textmining" : 0.199,
        "node1_string_id" : "9606.ENSP00000333837",
        "gene_fusion" : 0.0,
        "shared_name" : "MRPL12 (interacts with) NDUFV1",
        "database_annotated" : 0.0,
        "name" : "MRPL12 (interacts with) NDUFV1",
        "interaction" : "interacts with",
        "SUID" : 7154,
        "experimentally_determined_interaction" : 0.0,
        "coexpression" : 0.399,
        "selected" : false
      },
      "selected" : false
    }, {
      "data" : {
        "id" : "7256",
        "source" : "1434",
        "target" : "861",
        "node2_string_id" : "9606.ENSP00000360498",
        "neighborhood_on_chromosome" : 0.0,
        "homology" : 0.0,
        "shared_interaction" : "interacts with",
        "phylogenetic_cooccurrence" : 0,
        "combined_score" : 0.989,
        "automated_textmining" : 0.229,
        "node1_string_id" : "9606.ENSP00000354580",
        "gene_fusion" : 0.0,
        "shared_name" : "MRPL21 (interacts with) MRPL41",
        "database_annotated" : 0.0,
        "name" : "MRPL21 (interacts with) MRPL41",
        "interaction" : "interacts with",
        "SUID" : 7256,
        "experimentally_determined_interaction" : 0.969,
        "coexpression" : 0.573,
        "selected" : false
      },
      "selected" : false
    }, {
      "data" : {
        "id" : "7254",
        "source" : "1434",
        "target" : "181",
        "node2_string_id" : "9606.ENSP00000403614",
        "neighborhood_on_chromosome" : 0.0,
        "homology" : 0.0,
        "shared_interaction" : "interacts with",
        "phylogenetic_cooccurrence" : 0,
        "combined_score" : 0.954,
        "automated_textmining" : 0.43,
        "node1_string_id" : "9606.ENSP00000354580",
        "gene_fusion" : 0.0,
        "shared_name" : "MRPL21 (interacts with) MRPL55",
        "database_annotated" : 0.0,
        "name" : "MRPL21 (interacts with) MRPL55",
        "interaction" : "interacts with",
        "SUID" : 7254,
        "experimentally_determined_interaction" : 0.829,
        "coexpression" : 0.571,
        "selected" : false
      },
      "selected" : false
    }, {
      "data" : {
        "id" : "7253",
        "source" : "1434",
        "target" : "1666",
        "node2_string_id" : "9606.ENSP00000497004",
        "neighborhood_on_chromosome" : 0.0,
        "homology" : 0.0,
        "shared_interaction" : "interacts with",
        "phylogenetic_cooccurrence" : 0,
        "combined_score" : 0.891,
        "automated_textmining" : 0.0,
        "node1_string_id" : "9606.ENSP00000354580",
        "gene_fusion" : 0.0,
        "shared_name" : "MRPL21 (interacts with) MRPL28",
        "database_annotated" : 0.0,
        "name" : "MRPL21 (interacts with) MRPL28",
        "interaction" : "interacts with",
        "SUID" : 7253,
        "experimentally_determined_interaction" : 0.876,
        "coexpression" : 0.156,
        "selected" : false
      },
      "selected" : false
    }, {
      "data" : {
        "id" : "7252",
        "source" : "1434",
        "target" : "1671",
        "node2_string_id" : "9606.ENSP00000369682",
        "neighborhood_on_chromosome" : 0.0,
        "homology" : 0.0,
        "shared_interaction" : "interacts with",
        "phylogenetic_cooccurrence" : 0,
        "combined_score" : 0.881,
        "automated_textmining" : 0.22,
        "node1_string_id" : "9606.ENSP00000354580",
        "gene_fusion" : 0.0,
        "shared_name" : "MRPL21 (interacts with) MRPS26",
        "database_annotated" : 0.0,
        "name" : "MRPL21 (interacts with) MRPS26",
        "interaction" : "interacts with",
        "SUID" : 7252,
        "experimentally_determined_interaction" : 0.831,
        "coexpression" : 0.165,
        "selected" : false
      },
      "selected" : false
    }, {
      "data" : {
        "id" : "7249",
        "source" : "1434",
        "target" : "1563",
        "node2_string_id" : "9606.ENSP00000370508",
        "neighborhood_on_chromosome" : 0.0,
        "homology" : 0.0,
        "shared_interaction" : "interacts with",
        "phylogenetic_cooccurrence" : 0,
        "combined_score" : 0.547,
        "automated_textmining" : 0.063,
        "node1_string_id" : "9606.ENSP00000354580",
        "gene_fusion" : 0.0,
        "shared_name" : "MRPL21 (interacts with) MTIF3",
        "database_annotated" : 0.5,
        "name" : "MRPL21 (interacts with) MTIF3",
        "interaction" : "interacts with",
        "SUID" : 7249,
        "experimentally_determined_interaction" : 0.088,
        "coexpression" : 0.066,
        "selected" : false
      },
      "selected" : false
    }, {
      "data" : {
        "id" : "7247",
        "source" : "1434",
        "target" : "859",
        "node2_string_id" : "9606.ENSP00000367939",
        "neighborhood_on_chromosome" : 0.0,
        "homology" : 0.0,
        "shared_interaction" : "interacts with",
        "phylogenetic_cooccurrence" : 0,
        "combined_score" : 0.424,
        "automated_textmining" : 0.0,
        "node1_string_id" : "9606.ENSP00000354580",
        "gene_fusion" : 0.0,
        "shared_name" : "MRPL21 (interacts with) UQCRQ",
        "database_annotated" : 0.0,
        "name" : "MRPL21 (interacts with) UQCRQ",
        "interaction" : "interacts with",
        "SUID" : 7247,
        "experimentally_determined_interaction" : 0.0,
        "coexpression" : 0.424,
        "selected" : false
      },
      "selected" : false
    }, {
      "data" : {
        "id" : "7243",
        "source" : "1434",
        "target" : "1503",
        "node2_string_id" : "9606.ENSP00000339844",
        "neighborhood_on_chromosome" : 0.0,
        "homology" : 0.0,
        "shared_interaction" : "interacts with",
        "phylogenetic_cooccurrence" : 0,
        "combined_score" : 0.998,
        "automated_textmining" : 0.273,
        "node1_string_id" : "9606.ENSP00000354580",
        "gene_fusion" : 0.0,
        "shared_name" : "MRPL21 (interacts with) MRPL43",
        "database_annotated" : 0.0,
        "name" : "MRPL21 (interacts with) MRPL43",
        "interaction" : "interacts with",
        "SUID" : 7243,
        "experimentally_determined_interaction" : 0.997,
        "coexpression" : 0.322,
        "selected" : false
      },
      "selected" : false
    }, {
      "data" : {
        "id" : "7242",
        "source" : "1434",
        "target" : "1648",
        "node2_string_id" : "9606.ENSP00000331849",
        "neighborhood_on_chromosome" : 0.0,
        "homology" : 0.0,
        "shared_interaction" : "interacts with",
        "phylogenetic_cooccurrence" : 0,
        "combined_score" : 0.934,
        "automated_textmining" : 0.201,
        "node1_string_id" : "9606.ENSP00000354580",
        "gene_fusion" : 0.0,
        "shared_name" : "MRPL21 (interacts with) MRPL54",
        "database_annotated" : 0.0,
        "name" : "MRPL21 (interacts with) MRPL54",
        "interaction" : "interacts with",
        "SUID" : 7242,
        "experimentally_determined_interaction" : 0.843,
        "coexpression" : 0.513,
        "selected" : false
      },
      "selected" : false
    }, {
      "data" : {
        "id" : "7239",
        "source" : "1434",
        "target" : "197",
        "node2_string_id" : "9606.ENSP00000322439",
        "neighborhood_on_chromosome" : 0.045,
        "homology" : 0.0,
        "shared_interaction" : "interacts with",
        "phylogenetic_cooccurrence" : 0,
        "combined_score" : 0.999,
        "automated_textmining" : 0.425,
        "node1_string_id" : "9606.ENSP00000354580",
        "gene_fusion" : 0.0,
        "shared_name" : "MRPL21 (interacts with) TUFM",
        "database_annotated" : 0.5,
        "name" : "MRPL21 (interacts with) TUFM",
        "interaction" : "interacts with",
        "SUID" : 7239,
        "experimentally_determined_interaction" : 0.991,
        "coexpression" : 0.935,
        "selected" : false
      },
      "selected" : false
    }, {
      "data" : {
        "id" : "7237",
        "source" : "1434",
        "target" : "725",
        "node2_string_id" : "9606.ENSP00000306902",
        "neighborhood_on_chromosome" : 0.0,
        "homology" : 0.0,
        "shared_interaction" : "interacts with",
        "phylogenetic_cooccurrence" : 0,
        "combined_score" : 0.999,
        "automated_textmining" : 0.717,
        "node1_string_id" : "9606.ENSP00000354580",
        "gene_fusion" : 0.0,
        "shared_name" : "MRPL21 (interacts with) MRPL4",
        "database_annotated" : 0.0,
        "name" : "MRPL21 (interacts with) MRPL4",
        "interaction" : "interacts with",
        "SUID" : 7237,
        "experimentally_determined_interaction" : 0.995,
        "coexpression" : 0.833,
        "selected" : false
      },
      "selected" : false
    }, {
      "data" : {
        "id" : "7234",
        "source" : "1434",
        "target" : "1051",
        "node2_string_id" : "9606.ENSP00000285848",
        "neighborhood_on_chromosome" : 0.092,
        "homology" : 0.0,
        "shared_interaction" : "interacts with",
        "phylogenetic_cooccurrence" : 0,
        "combined_score" : 0.854,
        "automated_textmining" : 0.158,
        "node1_string_id" : "9606.ENSP00000354580",
        "gene_fusion" : 0.0,
        "shared_name" : "MRPL21 (interacts with) OXA1L",
        "database_annotated" : 0.0,
        "name" : "MRPL21 (interacts with) OXA1L",
        "interaction" : "interacts with",
        "SUID" : 7234,
        "experimentally_determined_interaction" : 0.8,
        "coexpression" : 0.162,
        "selected" : false
      },
      "selected" : false
    }, {
      "data" : {
        "id" : "7231",
        "source" : "1434",
        "target" : "279",
        "node2_string_id" : "9606.ENSP00000252602",
        "neighborhood_on_chromosome" : 0.0,
        "homology" : 0.0,
        "shared_interaction" : "interacts with",
        "phylogenetic_cooccurrence" : 0,
        "combined_score" : 0.966,
        "automated_textmining" : 0.091,
        "node1_string_id" : "9606.ENSP00000354580",
        "gene_fusion" : 0.0,
        "shared_name" : "MRPL21 (interacts with) MRPL34",
        "database_annotated" : 0.0,
        "name" : "MRPL21 (interacts with) MRPL34",
        "interaction" : "interacts with",
        "SUID" : 7231,
        "experimentally_determined_interaction" : 0.959,
        "coexpression" : 0.165,
        "selected" : false
      },
      "selected" : false
    }, {
      "data" : {
        "id" : "7230",
        "source" : "1434",
        "target" : "853",
        "node2_string_id" : "9606.ENSP00000233627",
        "neighborhood_on_chromosome" : 0.0,
        "homology" : 0.0,
        "shared_interaction" : "interacts with",
        "phylogenetic_cooccurrence" : 0,
        "combined_score" : 0.493,
        "automated_textmining" : 0.041,
        "node1_string_id" : "9606.ENSP00000354580",
        "gene_fusion" : 0.0,
        "shared_name" : "MRPL21 (interacts with) NDUFS7",
        "database_annotated" : 0.0,
        "name" : "MRPL21 (interacts with) NDUFS7",
        "interaction" : "interacts with",
        "SUID" : 7230,
        "experimentally_determined_interaction" : 0.0,
        "coexpression" : 0.493,
        "selected" : false
      },
      "selected" : false
    }, {
      "data" : {
        "id" : "7227",
        "source" : "1434",
        "target" : "851",
        "node2_string_id" : "9606.ENSP00000215565",
        "neighborhood_on_chromosome" : 0.0,
        "homology" : 0.0,
        "shared_interaction" : "interacts with",
        "phylogenetic_cooccurrence" : 0,
        "combined_score" : 0.56,
        "automated_textmining" : 0.174,
        "node1_string_id" : "9606.ENSP00000354580",
        "gene_fusion" : 0.0,
        "shared_name" : "MRPL21 (interacts with) NDUFB7",
        "database_annotated" : 0.0,
        "name" : "MRPL21 (interacts with) NDUFB7",
        "interaction" : "interacts with",
        "SUID" : 7227,
        "experimentally_determined_interaction" : 0.0,
        "coexpression" : 0.49,
        "selected" : false
      },
      "selected" : false
    }, {
      "data" : {
        "id" : "7226",
        "source" : "1434",
        "target" : "170",
        "node2_string_id" : "9606.ENSP00000177742",
        "neighborhood_on_chromosome" : 0.086,
        "homology" : 0.0,
        "shared_interaction" : "interacts with",
        "phylogenetic_cooccurrence" : 0,
        "combined_score" : 0.93,
        "automated_textmining" : 0.146,
        "node1_string_id" : "9606.ENSP00000354580",
        "gene_fusion" : 0.0,
        "shared_name" : "MRPL21 (interacts with) MRPS34",
        "database_annotated" : 0.0,
        "name" : "MRPL21 (interacts with) MRPS34",
        "interaction" : "interacts with",
        "SUID" : 7226,
        "experimentally_determined_interaction" : 0.844,
        "coexpression" : 0.498,
        "selected" : false
      },
      "selected" : false
    }, {
      "data" : {
        "id" : "7630",
        "source" : "923",
        "target" : "1538",
        "node2_string_id" : "9606.ENSP00000274137",
        "neighborhood_on_chromosome" : 0.0,
        "homology" : 0.0,
        "shared_interaction" : "interacts with",
        "phylogenetic_cooccurrence" : 0,
        "combined_score" : 0.999,
        "automated_textmining" : 0.686,
        "node1_string_id" : "9606.ENSP00000268668",
        "gene_fusion" : 0.0,
        "shared_name" : "NDUFB10 (interacts with) NDUFS6",
        "database_annotated" : 0.967,
        "name" : "NDUFB10 (interacts with) NDUFS6",
        "interaction" : "interacts with",
        "SUID" : 7630,
        "experimentally_determined_interaction" : 0.996,
        "coexpression" : 0.866,
        "selected" : false
      },
      "selected" : false
    }, {
      "data" : {
        "id" : "7629",
        "source" : "923",
        "target" : "335",
        "node2_string_id" : "9606.ENSP00000497587",
        "neighborhood_on_chromosome" : 0.0,
        "homology" : 0.0,
        "shared_interaction" : "interacts with",
        "phylogenetic_cooccurrence" : 0,
        "combined_score" : 0.999,
        "automated_textmining" : 0.736,
        "node1_string_id" : "9606.ENSP00000268668",
        "gene_fusion" : 0.0,
        "shared_name" : "NDUFB10 (interacts with) NDUFV1",
        "database_annotated" : 0.967,
        "name" : "NDUFB10 (interacts with) NDUFV1",
        "interaction" : "interacts with",
        "SUID" : 7629,
        "experimentally_determined_interaction" : 0.992,
        "coexpression" : 0.566,
        "selected" : false
      },
      "selected" : false
    }, {
      "data" : {
        "id" : "7627",
        "source" : "923",
        "target" : "859",
        "node2_string_id" : "9606.ENSP00000367939",
        "neighborhood_on_chromosome" : 0.0,
        "homology" : 0.0,
        "shared_interaction" : "interacts with",
        "phylogenetic_cooccurrence" : 0,
        "combined_score" : 0.974,
        "automated_textmining" : 0.494,
        "node1_string_id" : "9606.ENSP00000268668",
        "gene_fusion" : 0.0,
        "shared_name" : "NDUFB10 (interacts with) UQCRQ",
        "database_annotated" : 0.172,
        "name" : "NDUFB10 (interacts with) UQCRQ",
        "interaction" : "interacts with",
        "SUID" : 7627,
        "experimentally_determined_interaction" : 0.886,
        "coexpression" : 0.526,
        "selected" : false
      },
      "selected" : false
    }, {
      "data" : {
        "id" : "7625",
        "source" : "923",
        "target" : "337",
        "node2_string_id" : "9606.ENSP00000364649",
        "neighborhood_on_chromosome" : 0.0,
        "homology" : 0.0,
        "shared_interaction" : "interacts with",
        "phylogenetic_cooccurrence" : 0,
        "combined_score" : 0.848,
        "automated_textmining" : 0.425,
        "node1_string_id" : "9606.ENSP00000268668",
        "gene_fusion" : 0.0,
        "shared_name" : "NDUFB10 (interacts with) SDHB",
        "database_annotated" : 0.0,
        "name" : "NDUFB10 (interacts with) SDHB",
        "interaction" : "interacts with",
        "SUID" : 7625,
        "experimentally_determined_interaction" : 0.089,
        "coexpression" : 0.732,
        "selected" : false
      },
      "selected" : false
    }, {
      "data" : {
        "id" : "7620",
        "source" : "923",
        "target" : "1528",
        "node2_string_id" : "9606.ENSP00000242784",
        "neighborhood_on_chromosome" : 0.0,
        "homology" : 0.0,
        "shared_interaction" : "interacts with",
        "phylogenetic_cooccurrence" : 0,
        "combined_score" : 0.46,
        "automated_textmining" : 0.091,
        "node1_string_id" : "9606.ENSP00000268668",
        "gene_fusion" : 0.0,
        "shared_name" : "NDUFB10 (interacts with) TRIR",
        "database_annotated" : 0.0,
        "name" : "NDUFB10 (interacts with) TRIR",
        "interaction" : "interacts with",
        "SUID" : 7620,
        "experimentally_determined_interaction" : 0.287,
        "coexpression" : 0.235,
        "selected" : false
      },
      "selected" : false
    }, {
      "data" : {
        "id" : "7619",
        "source" : "923",
        "target" : "853",
        "node2_string_id" : "9606.ENSP00000233627",
        "neighborhood_on_chromosome" : 0.0,
        "homology" : 0.0,
        "shared_interaction" : "interacts with",
        "phylogenetic_cooccurrence" : 0,
        "combined_score" : 0.999,
        "automated_textmining" : 0.727,
        "node1_string_id" : "9606.ENSP00000268668",
        "gene_fusion" : 0.0,
        "shared_name" : "NDUFB10 (interacts with) NDUFS7",
        "database_annotated" : 0.967,
        "name" : "NDUFB10 (interacts with) NDUFS7",
        "interaction" : "interacts with",
        "SUID" : 7619,
        "experimentally_determined_interaction" : 0.959,
        "coexpression" : 0.925,
        "selected" : false
      },
      "selected" : false
    }, {
      "data" : {
        "id" : "7616",
        "source" : "923",
        "target" : "851",
        "node2_string_id" : "9606.ENSP00000215565",
        "neighborhood_on_chromosome" : 0.0,
        "homology" : 0.0,
        "shared_interaction" : "interacts with",
        "phylogenetic_cooccurrence" : 0,
        "combined_score" : 0.999,
        "automated_textmining" : 0.828,
        "node1_string_id" : "9606.ENSP00000268668",
        "gene_fusion" : 0.0,
        "shared_name" : "NDUFB10 (interacts with) NDUFB7",
        "database_annotated" : 0.967,
        "name" : "NDUFB10 (interacts with) NDUFB7",
        "interaction" : "interacts with",
        "SUID" : 7616,
        "experimentally_determined_interaction" : 0.995,
        "coexpression" : 0.816,
        "selected" : false
      },
      "selected" : false
    }, {
      "data" : {
        "id" : "7615",
        "source" : "923",
        "target" : "172",
        "node2_string_id" : "9606.ENSP00000203407",
        "neighborhood_on_chromosome" : 0.0,
        "homology" : 0.0,
        "shared_interaction" : "interacts with",
        "phylogenetic_cooccurrence" : 0,
        "combined_score" : 0.986,
        "automated_textmining" : 0.492,
        "node1_string_id" : "9606.ENSP00000268668",
        "gene_fusion" : 0.0,
        "shared_name" : "NDUFB10 (interacts with) UQCRC1",
        "database_annotated" : 0.154,
        "name" : "NDUFB10 (interacts with) UQCRC1",
        "interaction" : "interacts with",
        "SUID" : 7615,
        "experimentally_determined_interaction" : 0.948,
        "coexpression" : 0.468,
        "selected" : false
      },
      "selected" : false
    }, {
      "data" : {
        "id" : "8003",
        "source" : "1051",
        "target" : "197",
        "node2_string_id" : "9606.ENSP00000322439",
        "neighborhood_on_chromosome" : 0.0,
        "homology" : 0.0,
        "shared_interaction" : "interacts with",
        "phylogenetic_cooccurrence" : 0,
        "combined_score" : 0.746,
        "automated_textmining" : 0.376,
        "node1_string_id" : "9606.ENSP00000285848",
        "gene_fusion" : 0.0,
        "shared_name" : "OXA1L (interacts with) TUFM",
        "database_annotated" : 0.5,
        "name" : "OXA1L (interacts with) TUFM",
        "interaction" : "interacts with",
        "SUID" : 8003,
        "experimentally_determined_interaction" : 0.0,
        "coexpression" : 0.253,
        "selected" : false
      },
      "selected" : false
    }, {
      "data" : {
        "id" : "7997",
        "source" : "1051",
        "target" : "337",
        "node2_string_id" : "9606.ENSP00000364649",
        "neighborhood_on_chromosome" : 0.0,
        "homology" : 0.0,
        "shared_interaction" : "interacts with",
        "phylogenetic_cooccurrence" : 0,
        "combined_score" : 0.494,
        "automated_textmining" : 0.266,
        "node1_string_id" : "9606.ENSP00000285848",
        "gene_fusion" : 0.0,
        "shared_name" : "OXA1L (interacts with) SDHB",
        "database_annotated" : 0.0,
        "name" : "OXA1L (interacts with) SDHB",
        "interaction" : "interacts with",
        "SUID" : 7997,
        "experimentally_determined_interaction" : 0.223,
        "coexpression" : 0.184,
        "selected" : false
      },
      "selected" : false
    }, {
      "data" : {
        "id" : "7993",
        "source" : "1051",
        "target" : "172",
        "node2_string_id" : "9606.ENSP00000203407",
        "neighborhood_on_chromosome" : 0.051,
        "homology" : 0.0,
        "shared_interaction" : "interacts with",
        "phylogenetic_cooccurrence" : 0,
        "combined_score" : 0.504,
        "automated_textmining" : 0.382,
        "node1_string_id" : "9606.ENSP00000285848",
        "gene_fusion" : 0.0,
        "shared_name" : "OXA1L (interacts with) UQCRC1",
        "database_annotated" : 0.0,
        "name" : "OXA1L (interacts with) UQCRC1",
        "interaction" : "interacts with",
        "SUID" : 7993,
        "experimentally_determined_interaction" : 0.0,
        "coexpression" : 0.221,
        "selected" : false
      },
      "selected" : false
    }, {
      "data" : {
        "id" : "7453",
        "source" : "1563",
        "target" : "197",
        "node2_string_id" : "9606.ENSP00000322439",
        "neighborhood_on_chromosome" : 0.0,
        "homology" : 0.0,
        "shared_interaction" : "interacts with",
        "phylogenetic_cooccurrence" : 0,
        "combined_score" : 0.493,
        "automated_textmining" : 0.429,
        "node1_string_id" : "9606.ENSP00000370508",
        "gene_fusion" : 0.0,
        "shared_name" : "MTIF3 (interacts with) TUFM",
        "database_annotated" : 0.0,
        "name" : "MTIF3 (interacts with) TUFM",
        "interaction" : "interacts with",
        "SUID" : 7453,
        "experimentally_determined_interaction" : 0.128,
        "coexpression" : 0.063,
        "selected" : false
      },
      "selected" : false
    }, {
      "data" : {
        "id" : "7451",
        "source" : "1563",
        "target" : "1051",
        "node2_string_id" : "9606.ENSP00000285848",
        "neighborhood_on_chromosome" : 0.0,
        "homology" : 0.0,
        "shared_interaction" : "interacts with",
        "phylogenetic_cooccurrence" : 0,
        "combined_score" : 0.67,
        "automated_textmining" : 0.325,
        "node1_string_id" : "9606.ENSP00000370508",
        "gene_fusion" : 0.0,
        "shared_name" : "MTIF3 (interacts with) OXA1L",
        "database_annotated" : 0.5,
        "name" : "MTIF3 (interacts with) OXA1L",
        "interaction" : "interacts with",
        "SUID" : 7451,
        "experimentally_determined_interaction" : 0.095,
        "coexpression" : 0.047,
        "selected" : false
      },
      "selected" : false
    }, {
      "data" : {
        "id" : "7348",
        "source" : "861",
        "target" : "181",
        "node2_string_id" : "9606.ENSP00000403614",
        "neighborhood_on_chromosome" : 0.0,
        "homology" : 0.0,
        "shared_interaction" : "interacts with",
        "phylogenetic_cooccurrence" : 0,
        "combined_score" : 0.987,
        "automated_textmining" : 0.404,
        "node1_string_id" : "9606.ENSP00000360498",
        "gene_fusion" : 0.0,
        "shared_name" : "MRPL41 (interacts with) MRPL55",
        "database_annotated" : 0.0,
        "name" : "MRPL41 (interacts with) MRPL55",
        "interaction" : "interacts with",
        "SUID" : 7348,
        "experimentally_determined_interaction" : 0.964,
        "coexpression" : 0.436,
        "selected" : false
      },
      "selected" : false
    }, {
      "data" : {
        "id" : "7347",
        "source" : "861",
        "target" : "1671",
        "node2_string_id" : "9606.ENSP00000369682",
        "neighborhood_on_chromosome" : 0.0,
        "homology" : 0.0,
        "shared_interaction" : "interacts with",
        "phylogenetic_cooccurrence" : 0,
        "combined_score" : 0.921,
        "automated_textmining" : 0.306,
        "node1_string_id" : "9606.ENSP00000360498",
        "gene_fusion" : 0.0,
        "shared_name" : "MRPL41 (interacts with) MRPS26",
        "database_annotated" : 0.0,
        "name" : "MRPL41 (interacts with) MRPS26",
        "interaction" : "interacts with",
        "SUID" : 7347,
        "experimentally_determined_interaction" : 0.831,
        "coexpression" : 0.378,
        "selected" : false
      },
      "selected" : false
    }, {
      "data" : {
        "id" : "7345",
        "source" : "861",
        "target" : "1563",
        "node2_string_id" : "9606.ENSP00000370508",
        "neighborhood_on_chromosome" : 0.0,
        "homology" : 0.0,
        "shared_interaction" : "interacts with",
        "phylogenetic_cooccurrence" : 0,
        "combined_score" : 0.583,
        "automated_textmining" : 0.123,
        "node1_string_id" : "9606.ENSP00000360498",
        "gene_fusion" : 0.0,
        "shared_name" : "MRPL41 (interacts with) MTIF3",
        "database_annotated" : 0.5,
        "name" : "MRPL41 (interacts with) MTIF3",
        "interaction" : "interacts with",
        "SUID" : 7345,
        "experimentally_determined_interaction" : 0.088,
        "coexpression" : 0.082,
        "selected" : false
      },
      "selected" : false
    }, {
      "data" : {
        "id" : "7340",
        "source" : "861",
        "target" : "1503",
        "node2_string_id" : "9606.ENSP00000339844",
        "neighborhood_on_chromosome" : 0.0,
        "homology" : 0.0,
        "shared_interaction" : "interacts with",
        "phylogenetic_cooccurrence" : 0,
        "combined_score" : 0.996,
        "automated_textmining" : 0.445,
        "node1_string_id" : "9606.ENSP00000360498",
        "gene_fusion" : 0.0,
        "shared_name" : "MRPL41 (interacts with) MRPL43",
        "database_annotated" : 0.0,
        "name" : "MRPL41 (interacts with) MRPL43",
        "interaction" : "interacts with",
        "SUID" : 7340,
        "experimentally_determined_interaction" : 0.991,
        "coexpression" : 0.376,
        "selected" : false
      },
      "selected" : false
    }, {
      "data" : {
        "id" : "7339",
        "source" : "861",
        "target" : "1648",
        "node2_string_id" : "9606.ENSP00000331849",
        "neighborhood_on_chromosome" : 0.0,
        "homology" : 0.0,
        "shared_interaction" : "interacts with",
        "phylogenetic_cooccurrence" : 0,
        "combined_score" : 0.983,
        "automated_textmining" : 0.467,
        "node1_string_id" : "9606.ENSP00000360498",
        "gene_fusion" : 0.0,
        "shared_name" : "MRPL41 (interacts with) MRPL54",
        "database_annotated" : 0.0,
        "name" : "MRPL41 (interacts with) MRPL54",
        "interaction" : "interacts with",
        "SUID" : 7339,
        "experimentally_determined_interaction" : 0.945,
        "coexpression" : 0.478,
        "selected" : false
      },
      "selected" : false
    }, {
      "data" : {
        "id" : "7337",
        "source" : "861",
        "target" : "197",
        "node2_string_id" : "9606.ENSP00000322439",
        "neighborhood_on_chromosome" : 0.0,
        "homology" : 0.0,
        "shared_interaction" : "interacts with",
        "phylogenetic_cooccurrence" : 0,
        "combined_score" : 0.919,
        "automated_textmining" : 0.0,
        "node1_string_id" : "9606.ENSP00000360498",
        "gene_fusion" : 0.0,
        "shared_name" : "MRPL41 (interacts with) TUFM",
        "database_annotated" : 0.5,
        "name" : "MRPL41 (interacts with) TUFM",
        "interaction" : "interacts with",
        "SUID" : 7337,
        "experimentally_determined_interaction" : 0.809,
        "coexpression" : 0.217,
        "selected" : false
      },
      "selected" : false
    }, {
      "data" : {
        "id" : "7334",
        "source" : "861",
        "target" : "1051",
        "node2_string_id" : "9606.ENSP00000285848",
        "neighborhood_on_chromosome" : 0.0,
        "homology" : 0.0,
        "shared_interaction" : "interacts with",
        "phylogenetic_cooccurrence" : 0,
        "combined_score" : 0.843,
        "automated_textmining" : 0.165,
        "node1_string_id" : "9606.ENSP00000360498",
        "gene_fusion" : 0.0,
        "shared_name" : "MRPL41 (interacts with) OXA1L",
        "database_annotated" : 0.0,
        "name" : "MRPL41 (interacts with) OXA1L",
        "interaction" : "interacts with",
        "SUID" : 7334,
        "experimentally_determined_interaction" : 0.8,
        "coexpression" : 0.137,
        "selected" : false
      },
      "selected" : false
    }, {
      "data" : {
        "id" : "7333",
        "source" : "861",
        "target" : "1538",
        "node2_string_id" : "9606.ENSP00000274137",
        "neighborhood_on_chromosome" : 0.0,
        "homology" : 0.0,
        "shared_interaction" : "interacts with",
        "phylogenetic_cooccurrence" : 0,
        "combined_score" : 0.574,
        "automated_textmining" : 0.118,
        "node1_string_id" : "9606.ENSP00000360498",
        "gene_fusion" : 0.0,
        "shared_name" : "MRPL41 (interacts with) NDUFS6",
        "database_annotated" : 0.0,
        "name" : "MRPL41 (interacts with) NDUFS6",
        "interaction" : "interacts with",
        "SUID" : 7333,
        "experimentally_determined_interaction" : 0.0,
        "coexpression" : 0.537,
        "selected" : false
      },
      "selected" : false
    }, {
      "data" : {
        "id" : "7332",
        "source" : "861",
        "target" : "923",
        "node2_string_id" : "9606.ENSP00000268668",
        "neighborhood_on_chromosome" : 0.0,
        "homology" : 0.0,
        "shared_interaction" : "interacts with",
        "phylogenetic_cooccurrence" : 0,
        "combined_score" : 0.481,
        "automated_textmining" : 0.196,
        "node1_string_id" : "9606.ENSP00000360498",
        "gene_fusion" : 0.0,
        "shared_name" : "MRPL41 (interacts with) NDUFB10",
        "database_annotated" : 0.0,
        "name" : "MRPL41 (interacts with) NDUFB10",
        "interaction" : "interacts with",
        "SUID" : 7332,
        "experimentally_determined_interaction" : 0.0,
        "coexpression" : 0.381,
        "selected" : false
      },
      "selected" : false
    }, {
      "data" : {
        "id" : "7327",
        "source" : "861",
        "target" : "853",
        "node2_string_id" : "9606.ENSP00000233627",
        "neighborhood_on_chromosome" : 0.0,
        "homology" : 0.0,
        "shared_interaction" : "interacts with",
        "phylogenetic_cooccurrence" : 0,
        "combined_score" : 0.434,
        "automated_textmining" : 0.17,
        "node1_string_id" : "9606.ENSP00000360498",
        "gene_fusion" : 0.0,
        "shared_name" : "MRPL41 (interacts with) NDUFS7",
        "database_annotated" : 0.0,
        "name" : "MRPL41 (interacts with) NDUFS7",
        "interaction" : "interacts with",
        "SUID" : 7327,
        "experimentally_determined_interaction" : 0.0,
        "coexpression" : 0.346,
        "selected" : false
      },
      "selected" : false
    }, {
      "data" : {
        "id" : "7326",
        "source" : "861",
        "target" : "851",
        "node2_string_id" : "9606.ENSP00000215565",
        "neighborhood_on_chromosome" : 0.0,
        "homology" : 0.0,
        "shared_interaction" : "interacts with",
        "phylogenetic_cooccurrence" : 0,
        "combined_score" : 0.614,
        "automated_textmining" : 0.201,
        "node1_string_id" : "9606.ENSP00000360498",
        "gene_fusion" : 0.0,
        "shared_name" : "MRPL41 (interacts with) NDUFB7",
        "database_annotated" : 0.0,
        "name" : "MRPL41 (interacts with) NDUFB7",
        "interaction" : "interacts with",
        "SUID" : 7326,
        "experimentally_determined_interaction" : 0.0,
        "coexpression" : 0.537,
        "selected" : false
      },
      "selected" : false
    }, {
      "data" : {
        "id" : "7325",
        "source" : "861",
        "target" : "170",
        "node2_string_id" : "9606.ENSP00000177742",
        "neighborhood_on_chromosome" : 0.0,
        "homology" : 0.0,
        "shared_interaction" : "interacts with",
        "phylogenetic_cooccurrence" : 0,
        "combined_score" : 0.955,
        "automated_textmining" : 0.307,
        "node1_string_id" : "9606.ENSP00000360498",
        "gene_fusion" : 0.0,
        "shared_name" : "MRPL41 (interacts with) MRPS34",
        "database_annotated" : 0.0,
        "name" : "MRPL41 (interacts with) MRPS34",
        "interaction" : "interacts with",
        "SUID" : 7325,
        "experimentally_determined_interaction" : 0.867,
        "coexpression" : 0.552,
        "selected" : false
      },
      "selected" : false
    }, {
      "data" : {
        "id" : "7380",
        "source" : "1503",
        "target" : "181",
        "node2_string_id" : "9606.ENSP00000403614",
        "neighborhood_on_chromosome" : 0.0,
        "homology" : 0.0,
        "shared_interaction" : "interacts with",
        "phylogenetic_cooccurrence" : 0,
        "combined_score" : 0.934,
        "automated_textmining" : 0.484,
        "node1_string_id" : "9606.ENSP00000339844",
        "gene_fusion" : 0.0,
        "shared_name" : "MRPL43 (interacts with) MRPL55",
        "database_annotated" : 0.0,
        "name" : "MRPL43 (interacts with) MRPL55",
        "interaction" : "interacts with",
        "SUID" : 7380,
        "experimentally_determined_interaction" : 0.829,
        "coexpression" : 0.315,
        "selected" : false
      },
      "selected" : false
    }, {
      "data" : {
        "id" : "7378",
        "source" : "1503",
        "target" : "1671",
        "node2_string_id" : "9606.ENSP00000369682",
        "neighborhood_on_chromosome" : 0.0,
        "homology" : 0.0,
        "shared_interaction" : "interacts with",
        "phylogenetic_cooccurrence" : 0,
        "combined_score" : 0.893,
        "automated_textmining" : 0.229,
        "node1_string_id" : "9606.ENSP00000339844",
        "gene_fusion" : 0.0,
        "shared_name" : "MRPL43 (interacts with) MRPS26",
        "database_annotated" : 0.0,
        "name" : "MRPL43 (interacts with) MRPS26",
        "interaction" : "interacts with",
        "SUID" : 7378,
        "experimentally_determined_interaction" : 0.831,
        "coexpression" : 0.244,
        "selected" : false
      },
      "selected" : false
    }, {
      "data" : {
        "id" : "7373",
        "source" : "1503",
        "target" : "1563",
        "node2_string_id" : "9606.ENSP00000370508",
        "neighborhood_on_chromosome" : 0.0,
        "homology" : 0.0,
        "shared_interaction" : "interacts with",
        "phylogenetic_cooccurrence" : 0,
        "combined_score" : 0.533,
        "automated_textmining" : 0.0,
        "node1_string_id" : "9606.ENSP00000339844",
        "gene_fusion" : 0.0,
        "shared_name" : "MRPL43 (interacts with) MTIF3",
        "database_annotated" : 0.5,
        "name" : "MRPL43 (interacts with) MTIF3",
        "interaction" : "interacts with",
        "SUID" : 7373,
        "experimentally_determined_interaction" : 0.088,
        "coexpression" : 0.06,
        "selected" : false
      },
      "selected" : false
    }, {
      "data" : {
        "id" : "7369",
        "source" : "1503",
        "target" : "1648",
        "node2_string_id" : "9606.ENSP00000331849",
        "neighborhood_on_chromosome" : 0.0,
        "homology" : 0.0,
        "shared_interaction" : "interacts with",
        "phylogenetic_cooccurrence" : 0,
        "combined_score" : 0.979,
        "automated_textmining" : 0.384,
        "node1_string_id" : "9606.ENSP00000339844",
        "gene_fusion" : 0.0,
        "shared_name" : "MRPL43 (interacts with) MRPL54",
        "database_annotated" : 0.0,
        "name" : "MRPL43 (interacts with) MRPL54",
        "interaction" : "interacts with",
        "SUID" : 7369,
        "experimentally_determined_interaction" : 0.945,
        "coexpression" : 0.439,
        "selected" : false
      },
      "selected" : false
    }, {
      "data" : {
        "id" : "7366",
        "source" : "1503",
        "target" : "197",
        "node2_string_id" : "9606.ENSP00000322439",
        "neighborhood_on_chromosome" : 0.0,
        "homology" : 0.0,
        "shared_interaction" : "interacts with",
        "phylogenetic_cooccurrence" : 0,
        "combined_score" : 0.922,
        "automated_textmining" : 0.0,
        "node1_string_id" : "9606.ENSP00000339844",
        "gene_fusion" : 0.0,
        "shared_name" : "MRPL43 (interacts with) TUFM",
        "database_annotated" : 0.5,
        "name" : "MRPL43 (interacts with) TUFM",
        "interaction" : "interacts with",
        "SUID" : 7366,
        "experimentally_determined_interaction" : 0.809,
        "coexpression" : 0.25,
        "selected" : false
      },
      "selected" : false
    }, {
      "data" : {
        "id" : "7362",
        "source" : "1503",
        "target" : "1051",
        "node2_string_id" : "9606.ENSP00000285848",
        "neighborhood_on_chromosome" : 0.0,
        "homology" : 0.0,
        "shared_interaction" : "interacts with",
        "phylogenetic_cooccurrence" : 0,
        "combined_score" : 0.805,
        "automated_textmining" : 0.0,
        "node1_string_id" : "9606.ENSP00000339844",
        "gene_fusion" : 0.0,
        "shared_name" : "MRPL43 (interacts with) OXA1L",
        "database_annotated" : 0.0,
        "name" : "MRPL43 (interacts with) OXA1L",
        "interaction" : "interacts with",
        "SUID" : 7362,
        "experimentally_determined_interaction" : 0.8,
        "coexpression" : 0.067,
        "selected" : false
      },
      "selected" : false
    }, {
      "data" : {
        "id" : "7360",
        "source" : "1503",
        "target" : "923",
        "node2_string_id" : "9606.ENSP00000268668",
        "neighborhood_on_chromosome" : 0.0,
        "homology" : 0.0,
        "shared_interaction" : "interacts with",
        "phylogenetic_cooccurrence" : 0,
        "combined_score" : 0.416,
        "automated_textmining" : 0.245,
        "node1_string_id" : "9606.ENSP00000339844",
        "gene_fusion" : 0.0,
        "shared_name" : "MRPL43 (interacts with) NDUFB10",
        "database_annotated" : 0.0,
        "name" : "MRPL43 (interacts with) NDUFB10",
        "interaction" : "interacts with",
        "SUID" : 7360,
        "experimentally_determined_interaction" : 0.0,
        "coexpression" : 0.259,
        "selected" : false
      },
      "selected" : false
    }, {
      "data" : {
        "id" : "7356",
        "source" : "1503",
        "target" : "1522",
        "node2_string_id" : "9606.ENSP00000252102",
        "neighborhood_on_chromosome" : 0.0,
        "homology" : 0.0,
        "shared_interaction" : "interacts with",
        "phylogenetic_cooccurrence" : 0,
        "combined_score" : 0.615,
        "automated_textmining" : 0.413,
        "node1_string_id" : "9606.ENSP00000339844",
        "gene_fusion" : 0.0,
        "shared_name" : "MRPL43 (interacts with) NDUFA2",
        "database_annotated" : 0.0,
        "name" : "MRPL43 (interacts with) NDUFA2",
        "interaction" : "interacts with",
        "SUID" : 7356,
        "experimentally_determined_interaction" : 0.222,
        "coexpression" : 0.225,
        "selected" : false
      },
      "selected" : false
    }, {
      "data" : {
        "id" : "7354",
        "source" : "1503",
        "target" : "853",
        "node2_string_id" : "9606.ENSP00000233627",
        "neighborhood_on_chromosome" : 0.0,
        "homology" : 0.0,
        "shared_interaction" : "interacts with",
        "phylogenetic_cooccurrence" : 0,
        "combined_score" : 0.62,
        "automated_textmining" : 0.149,
        "node1_string_id" : "9606.ENSP00000339844",
        "gene_fusion" : 0.0,
        "shared_name" : "MRPL43 (interacts with) NDUFS7",
        "database_annotated" : 0.0,
        "name" : "MRPL43 (interacts with) NDUFS7",
        "interaction" : "interacts with",
        "SUID" : 7354,
        "experimentally_determined_interaction" : 0.0,
        "coexpression" : 0.572,
        "selected" : false
      },
      "selected" : false
    }, {
      "data" : {
        "id" : "7351",
        "source" : "1503",
        "target" : "851",
        "node2_string_id" : "9606.ENSP00000215565",
        "neighborhood_on_chromosome" : 0.0,
        "homology" : 0.0,
        "shared_interaction" : "interacts with",
        "phylogenetic_cooccurrence" : 0,
        "combined_score" : 0.717,
        "automated_textmining" : 0.246,
        "node1_string_id" : "9606.ENSP00000339844",
        "gene_fusion" : 0.0,
        "shared_name" : "MRPL43 (interacts with) NDUFB7",
        "database_annotated" : 0.0,
        "name" : "MRPL43 (interacts with) NDUFB7",
        "interaction" : "interacts with",
        "SUID" : 7351,
        "experimentally_determined_interaction" : 0.0,
        "coexpression" : 0.64,
        "selected" : false
      },
      "selected" : false
    }, {
      "data" : {
        "id" : "7350",
        "source" : "1503",
        "target" : "172",
        "node2_string_id" : "9606.ENSP00000203407",
        "neighborhood_on_chromosome" : 0.0,
        "homology" : 0.0,
        "shared_interaction" : "interacts with",
        "phylogenetic_cooccurrence" : 0,
        "combined_score" : 0.557,
        "automated_textmining" : 0.395,
        "node1_string_id" : "9606.ENSP00000339844",
        "gene_fusion" : 0.0,
        "shared_name" : "MRPL43 (interacts with) UQCRC1",
        "database_annotated" : 0.0,
        "name" : "MRPL43 (interacts with) UQCRC1",
        "interaction" : "interacts with",
        "SUID" : 7350,
        "experimentally_determined_interaction" : 0.0,
        "coexpression" : 0.297,
        "selected" : false
      },
      "selected" : false
    }, {
      "data" : {
        "id" : "7349",
        "source" : "1503",
        "target" : "170",
        "node2_string_id" : "9606.ENSP00000177742",
        "neighborhood_on_chromosome" : 0.0,
        "homology" : 0.0,
        "shared_interaction" : "interacts with",
        "phylogenetic_cooccurrence" : 0,
        "combined_score" : 0.954,
        "automated_textmining" : 0.258,
        "node1_string_id" : "9606.ENSP00000339844",
        "gene_fusion" : 0.0,
        "shared_name" : "MRPL43 (interacts with) MRPS34",
        "database_annotated" : 0.0,
        "name" : "MRPL43 (interacts with) MRPS34",
        "interaction" : "interacts with",
        "SUID" : 7349,
        "experimentally_determined_interaction" : 0.844,
        "coexpression" : 0.64,
        "selected" : false
      },
      "selected" : false
    }, {
      "data" : {
        "id" : "1672",
        "source" : "745",
        "target" : "1671",
        "node2_string_id" : "9606.ENSP00000369682",
        "neighborhood_on_chromosome" : 0.0,
        "homology" : 0.0,
        "shared_interaction" : "interacts with",
        "phylogenetic_cooccurrence" : 0,
        "combined_score" : 0.987,
        "automated_textmining" : 0.202,
        "node1_string_id" : "9606.ENSP00000342676",
        "gene_fusion" : 0.0,
        "shared_name" : "AURKAIP1 (interacts with) MRPS26",
        "database_annotated" : 0.8,
        "name" : "AURKAIP1 (interacts with) MRPS26",
        "interaction" : "interacts with",
        "SUID" : 1672,
        "experimentally_determined_interaction" : 0.908,
        "coexpression" : 0.238,
        "selected" : false
      },
      "selected" : false
    }, {
      "data" : {
        "id" : "1670",
        "source" : "745",
        "target" : "861",
        "node2_string_id" : "9606.ENSP00000360498",
        "neighborhood_on_chromosome" : 0.0,
        "homology" : 0.0,
        "shared_interaction" : "interacts with",
        "phylogenetic_cooccurrence" : 0,
        "combined_score" : 0.968,
        "automated_textmining" : 0.224,
        "node1_string_id" : "9606.ENSP00000342676",
        "gene_fusion" : 0.0,
        "shared_name" : "AURKAIP1 (interacts with) MRPL41",
        "database_annotated" : 0.0,
        "name" : "AURKAIP1 (interacts with) MRPL41",
        "interaction" : "interacts with",
        "SUID" : 1670,
        "experimentally_determined_interaction" : 0.82,
        "coexpression" : 0.789,
        "selected" : false
      },
      "selected" : false
    }, {
      "data" : {
        "id" : "1669",
        "source" : "745",
        "target" : "1434",
        "node2_string_id" : "9606.ENSP00000354580",
        "neighborhood_on_chromosome" : 0.0,
        "homology" : 0.0,
        "shared_interaction" : "interacts with",
        "phylogenetic_cooccurrence" : 0,
        "combined_score" : 0.934,
        "automated_textmining" : 0.0,
        "node1_string_id" : "9606.ENSP00000342676",
        "gene_fusion" : 0.0,
        "shared_name" : "AURKAIP1 (interacts with) MRPL21",
        "database_annotated" : 0.0,
        "name" : "AURKAIP1 (interacts with) MRPL21",
        "interaction" : "interacts with",
        "SUID" : 1669,
        "experimentally_determined_interaction" : 0.82,
        "coexpression" : 0.648,
        "selected" : false
      },
      "selected" : false
    }, {
      "data" : {
        "id" : "1668",
        "source" : "745",
        "target" : "181",
        "node2_string_id" : "9606.ENSP00000403614",
        "neighborhood_on_chromosome" : 0.0,
        "homology" : 0.0,
        "shared_interaction" : "interacts with",
        "phylogenetic_cooccurrence" : 0,
        "combined_score" : 0.903,
        "automated_textmining" : 0.0,
        "node1_string_id" : "9606.ENSP00000342676",
        "gene_fusion" : 0.0,
        "shared_name" : "AURKAIP1 (interacts with) MRPL55",
        "database_annotated" : 0.0,
        "name" : "AURKAIP1 (interacts with) MRPL55",
        "interaction" : "interacts with",
        "SUID" : 1668,
        "experimentally_determined_interaction" : 0.815,
        "coexpression" : 0.497,
        "selected" : false
      },
      "selected" : false
    }, {
      "data" : {
        "id" : "1667",
        "source" : "745",
        "target" : "1666",
        "node2_string_id" : "9606.ENSP00000497004",
        "neighborhood_on_chromosome" : 0.0,
        "homology" : 0.0,
        "shared_interaction" : "interacts with",
        "phylogenetic_cooccurrence" : 0,
        "combined_score" : 0.902,
        "automated_textmining" : 0.0,
        "node1_string_id" : "9606.ENSP00000342676",
        "gene_fusion" : 0.0,
        "shared_name" : "AURKAIP1 (interacts with) MRPL28",
        "database_annotated" : 0.0,
        "name" : "AURKAIP1 (interacts with) MRPL28",
        "interaction" : "interacts with",
        "SUID" : 1667,
        "experimentally_determined_interaction" : 0.82,
        "coexpression" : 0.476,
        "selected" : false
      },
      "selected" : false
    }, {
      "data" : {
        "id" : "1665",
        "source" : "745",
        "target" : "1563",
        "node2_string_id" : "9606.ENSP00000370508",
        "neighborhood_on_chromosome" : 0.0,
        "homology" : 0.0,
        "shared_interaction" : "interacts with",
        "phylogenetic_cooccurrence" : 0,
        "combined_score" : 0.898,
        "automated_textmining" : 0.063,
        "node1_string_id" : "9606.ENSP00000342676",
        "gene_fusion" : 0.0,
        "shared_name" : "AURKAIP1 (interacts with) MTIF3",
        "database_annotated" : 0.5,
        "name" : "AURKAIP1 (interacts with) MTIF3",
        "interaction" : "interacts with",
        "SUID" : 1665,
        "experimentally_determined_interaction" : 0.8,
        "coexpression" : 0.048,
        "selected" : false
      },
      "selected" : false
    }, {
      "data" : {
        "id" : "1664",
        "source" : "745",
        "target" : "335",
        "node2_string_id" : "9606.ENSP00000497587",
        "neighborhood_on_chromosome" : 0.0,
        "homology" : 0.0,
        "shared_interaction" : "interacts with",
        "phylogenetic_cooccurrence" : 0,
        "combined_score" : 0.608,
        "automated_textmining" : 0.101,
        "node1_string_id" : "9606.ENSP00000342676",
        "gene_fusion" : 0.0,
        "shared_name" : "AURKAIP1 (interacts with) NDUFV1",
        "database_annotated" : 0.0,
        "name" : "AURKAIP1 (interacts with) NDUFV1",
        "interaction" : "interacts with",
        "SUID" : 1664,
        "experimentally_determined_interaction" : 0.073,
        "coexpression" : 0.567,
        "selected" : false
      },
      "selected" : false
    }, {
      "data" : {
        "id" : "1662",
        "source" : "745",
        "target" : "859",
        "node2_string_id" : "9606.ENSP00000367939",
        "neighborhood_on_chromosome" : 0.0,
        "homology" : 0.0,
        "shared_interaction" : "interacts with",
        "phylogenetic_cooccurrence" : 0,
        "combined_score" : 0.593,
        "automated_textmining" : 0.0,
        "node1_string_id" : "9606.ENSP00000342676",
        "gene_fusion" : 0.0,
        "shared_name" : "AURKAIP1 (interacts with) UQCRQ",
        "database_annotated" : 0.0,
        "name" : "AURKAIP1 (interacts with) UQCRQ",
        "interaction" : "interacts with",
        "SUID" : 1662,
        "experimentally_determined_interaction" : 0.0,
        "coexpression" : 0.593,
        "selected" : false
      },
      "selected" : false
    }, {
      "data" : {
        "id" : "1652",
        "source" : "745",
        "target" : "1430",
        "node2_string_id" : "9606.ENSP00000341082",
        "neighborhood_on_chromosome" : 0.0,
        "homology" : 0.0,
        "shared_interaction" : "interacts with",
        "phylogenetic_cooccurrence" : 0,
        "combined_score" : 0.865,
        "automated_textmining" : 0.065,
        "node1_string_id" : "9606.ENSP00000342676",
        "gene_fusion" : 0.0,
        "shared_name" : "AURKAIP1 (interacts with) MRPL20",
        "database_annotated" : 0.0,
        "name" : "AURKAIP1 (interacts with) MRPL20",
        "interaction" : "interacts with",
        "SUID" : 1652,
        "experimentally_determined_interaction" : 0.815,
        "coexpression" : 0.286,
        "selected" : false
      },
      "selected" : false
    }, {
      "data" : {
        "id" : "1651",
        "source" : "745",
        "target" : "1503",
        "node2_string_id" : "9606.ENSP00000339844",
        "neighborhood_on_chromosome" : 0.0,
        "homology" : 0.0,
        "shared_interaction" : "interacts with",
        "phylogenetic_cooccurrence" : 0,
        "combined_score" : 0.886,
        "automated_textmining" : 0.0,
        "node1_string_id" : "9606.ENSP00000342676",
        "gene_fusion" : 0.0,
        "shared_name" : "AURKAIP1 (interacts with) MRPL43",
        "database_annotated" : 0.0,
        "name" : "AURKAIP1 (interacts with) MRPL43",
        "interaction" : "interacts with",
        "SUID" : 1651,
        "experimentally_determined_interaction" : 0.82,
        "coexpression" : 0.393,
        "selected" : false
      },
      "selected" : false
    }, {
      "data" : {
        "id" : "1650",
        "source" : "745",
        "target" : "727",
        "node2_string_id" : "9606.ENSP00000333837",
        "neighborhood_on_chromosome" : 0.0,
        "homology" : 0.0,
        "shared_interaction" : "interacts with",
        "phylogenetic_cooccurrence" : 0,
        "combined_score" : 0.868,
        "automated_textmining" : 0.06,
        "node1_string_id" : "9606.ENSP00000342676",
        "gene_fusion" : 0.0,
        "shared_name" : "AURKAIP1 (interacts with) MRPL12",
        "database_annotated" : 0.0,
        "name" : "AURKAIP1 (interacts with) MRPL12",
        "interaction" : "interacts with",
        "SUID" : 1650,
        "experimentally_determined_interaction" : 0.82,
        "coexpression" : 0.281,
        "selected" : false
      },
      "selected" : false
    }, {
      "data" : {
        "id" : "1649",
        "source" : "745",
        "target" : "1648",
        "node2_string_id" : "9606.ENSP00000331849",
        "neighborhood_on_chromosome" : 0.0,
        "homology" : 0.0,
        "shared_interaction" : "interacts with",
        "phylogenetic_cooccurrence" : 0,
        "combined_score" : 0.865,
        "automated_textmining" : 0.0,
        "node1_string_id" : "9606.ENSP00000342676",
        "gene_fusion" : 0.0,
        "shared_name" : "AURKAIP1 (interacts with) MRPL54",
        "database_annotated" : 0.0,
        "name" : "AURKAIP1 (interacts with) MRPL54",
        "interaction" : "interacts with",
        "SUID" : 1649,
        "experimentally_determined_interaction" : 0.818,
        "coexpression" : 0.287,
        "selected" : false
      },
      "selected" : false
    }, {
      "data" : {
        "id" : "1644",
        "source" : "745",
        "target" : "1643",
        "node2_string_id" : "9606.ENSP00000323065",
        "neighborhood_on_chromosome" : 0.0,
        "homology" : 0.0,
        "shared_interaction" : "interacts with",
        "phylogenetic_cooccurrence" : 0,
        "combined_score" : 0.932,
        "automated_textmining" : 0.372,
        "node1_string_id" : "9606.ENSP00000342676",
        "gene_fusion" : 0.0,
        "shared_name" : "AURKAIP1 (interacts with) GADD45GIP1",
        "database_annotated" : 0.0,
        "name" : "AURKAIP1 (interacts with) GADD45GIP1",
        "interaction" : "interacts with",
        "SUID" : 1644,
        "experimentally_determined_interaction" : 0.829,
        "coexpression" : 0.416,
        "selected" : false
      },
      "selected" : false
    }, {
      "data" : {
        "id" : "1642",
        "source" : "745",
        "target" : "197",
        "node2_string_id" : "9606.ENSP00000322439",
        "neighborhood_on_chromosome" : 0.0,
        "homology" : 0.0,
        "shared_interaction" : "interacts with",
        "phylogenetic_cooccurrence" : 0,
        "combined_score" : 0.939,
        "automated_textmining" : 0.134,
        "node1_string_id" : "9606.ENSP00000342676",
        "gene_fusion" : 0.0,
        "shared_name" : "AURKAIP1 (interacts with) TUFM",
        "database_annotated" : 0.5,
        "name" : "AURKAIP1 (interacts with) TUFM",
        "interaction" : "interacts with",
        "SUID" : 1642,
        "experimentally_determined_interaction" : 0.8,
        "coexpression" : 0.383,
        "selected" : false
      },
      "selected" : false
    }, {
      "data" : {
        "id" : "1639",
        "source" : "745",
        "target" : "725",
        "node2_string_id" : "9606.ENSP00000306902",
        "neighborhood_on_chromosome" : 0.0,
        "homology" : 0.0,
        "shared_interaction" : "interacts with",
        "phylogenetic_cooccurrence" : 0,
        "combined_score" : 0.856,
        "automated_textmining" : 0.0,
        "node1_string_id" : "9606.ENSP00000342676",
        "gene_fusion" : 0.0,
        "shared_name" : "AURKAIP1 (interacts with) MRPL4",
        "database_annotated" : 0.0,
        "name" : "AURKAIP1 (interacts with) MRPL4",
        "interaction" : "interacts with",
        "SUID" : 1639,
        "experimentally_determined_interaction" : 0.82,
        "coexpression" : 0.228,
        "selected" : false
      },
      "selected" : false
    }, {
      "data" : {
        "id" : "1638",
        "source" : "745",
        "target" : "113",
        "node2_string_id" : "9606.ENSP00000300151",
        "neighborhood_on_chromosome" : 0.0,
        "homology" : 0.0,
        "shared_interaction" : "interacts with",
        "phylogenetic_cooccurrence" : 0,
        "combined_score" : 0.87,
        "automated_textmining" : 0.056,
        "node1_string_id" : "9606.ENSP00000342676",
        "gene_fusion" : 0.0,
        "shared_name" : "AURKAIP1 (interacts with) MRPL16",
        "database_annotated" : 0.0,
        "name" : "AURKAIP1 (interacts with) MRPL16",
        "interaction" : "interacts with",
        "SUID" : 1638,
        "experimentally_determined_interaction" : 0.815,
        "coexpression" : 0.316,
        "selected" : false
      },
      "selected" : false
    }, {
      "data" : {
        "id" : "1637",
        "source" : "745",
        "target" : "1051",
        "node2_string_id" : "9606.ENSP00000285848",
        "neighborhood_on_chromosome" : 0.0,
        "homology" : 0.0,
        "shared_interaction" : "interacts with",
        "phylogenetic_cooccurrence" : 0,
        "combined_score" : 0.801,
        "automated_textmining" : 0.0,
        "node1_string_id" : "9606.ENSP00000342676",
        "gene_fusion" : 0.0,
        "shared_name" : "AURKAIP1 (interacts with) OXA1L",
        "database_annotated" : 0.0,
        "name" : "AURKAIP1 (interacts with) OXA1L",
        "interaction" : "interacts with",
        "SUID" : 1637,
        "experimentally_determined_interaction" : 0.8,
        "coexpression" : 0.047,
        "selected" : false
      },
      "selected" : false
    }, {
      "data" : {
        "id" : "1636",
        "source" : "745",
        "target" : "1538",
        "node2_string_id" : "9606.ENSP00000274137",
        "neighborhood_on_chromosome" : 0.0,
        "homology" : 0.0,
        "shared_interaction" : "interacts with",
        "phylogenetic_cooccurrence" : 0,
        "combined_score" : 0.423,
        "automated_textmining" : 0.0,
        "node1_string_id" : "9606.ENSP00000342676",
        "gene_fusion" : 0.0,
        "shared_name" : "AURKAIP1 (interacts with) NDUFS6",
        "database_annotated" : 0.0,
        "name" : "AURKAIP1 (interacts with) NDUFS6",
        "interaction" : "interacts with",
        "SUID" : 1636,
        "experimentally_determined_interaction" : 0.073,
        "coexpression" : 0.403,
        "selected" : false
      },
      "selected" : false
    }, {
      "data" : {
        "id" : "1635",
        "source" : "745",
        "target" : "923",
        "node2_string_id" : "9606.ENSP00000268668",
        "neighborhood_on_chromosome" : 0.0,
        "homology" : 0.0,
        "shared_interaction" : "interacts with",
        "phylogenetic_cooccurrence" : 0,
        "combined_score" : 0.484,
        "automated_textmining" : 0.0,
        "node1_string_id" : "9606.ENSP00000342676",
        "gene_fusion" : 0.0,
        "shared_name" : "AURKAIP1 (interacts with) NDUFB10",
        "database_annotated" : 0.0,
        "name" : "AURKAIP1 (interacts with) NDUFB10",
        "interaction" : "interacts with",
        "SUID" : 1635,
        "experimentally_determined_interaction" : 0.0,
        "coexpression" : 0.484,
        "selected" : false
      },
      "selected" : false
    }, {
      "data" : {
        "id" : "1633",
        "source" : "745",
        "target" : "279",
        "node2_string_id" : "9606.ENSP00000252602",
        "neighborhood_on_chromosome" : 0.0,
        "homology" : 0.0,
        "shared_interaction" : "interacts with",
        "phylogenetic_cooccurrence" : 0,
        "combined_score" : 0.846,
        "automated_textmining" : 0.0,
        "node1_string_id" : "9606.ENSP00000342676",
        "gene_fusion" : 0.0,
        "shared_name" : "AURKAIP1 (interacts with) MRPL34",
        "database_annotated" : 0.0,
        "name" : "AURKAIP1 (interacts with) MRPL34",
        "interaction" : "interacts with",
        "SUID" : 1633,
        "experimentally_determined_interaction" : 0.815,
        "coexpression" : 0.203,
        "selected" : false
      },
      "selected" : false
    }, {
      "data" : {
        "id" : "1631",
        "source" : "745",
        "target" : "853",
        "node2_string_id" : "9606.ENSP00000233627",
        "neighborhood_on_chromosome" : 0.0,
        "homology" : 0.0,
        "shared_interaction" : "interacts with",
        "phylogenetic_cooccurrence" : 0,
        "combined_score" : 0.683,
        "automated_textmining" : 0.185,
        "node1_string_id" : "9606.ENSP00000342676",
        "gene_fusion" : 0.0,
        "shared_name" : "AURKAIP1 (interacts with) NDUFS7",
        "database_annotated" : 0.0,
        "name" : "AURKAIP1 (interacts with) NDUFS7",
        "interaction" : "interacts with",
        "SUID" : 1631,
        "experimentally_determined_interaction" : 0.073,
        "coexpression" : 0.614,
        "selected" : false
      },
      "selected" : false
    }, {
      "data" : {
        "id" : "1629",
        "source" : "745",
        "target" : "851",
        "node2_string_id" : "9606.ENSP00000215565",
        "neighborhood_on_chromosome" : 0.0,
        "homology" : 0.0,
        "shared_interaction" : "interacts with",
        "phylogenetic_cooccurrence" : 0,
        "combined_score" : 0.676,
        "automated_textmining" : 0.214,
        "node1_string_id" : "9606.ENSP00000342676",
        "gene_fusion" : 0.0,
        "shared_name" : "AURKAIP1 (interacts with) NDUFB7",
        "database_annotated" : 0.0,
        "name" : "AURKAIP1 (interacts with) NDUFB7",
        "interaction" : "interacts with",
        "SUID" : 1629,
        "experimentally_determined_interaction" : 0.0,
        "coexpression" : 0.605,
        "selected" : false
      },
      "selected" : false
    }, {
      "data" : {
        "id" : "1628",
        "source" : "745",
        "target" : "172",
        "node2_string_id" : "9606.ENSP00000203407",
        "neighborhood_on_chromosome" : 0.0,
        "homology" : 0.0,
        "shared_interaction" : "interacts with",
        "phylogenetic_cooccurrence" : 0,
        "combined_score" : 0.428,
        "automated_textmining" : 0.092,
        "node1_string_id" : "9606.ENSP00000342676",
        "gene_fusion" : 0.0,
        "shared_name" : "AURKAIP1 (interacts with) UQCRC1",
        "database_annotated" : 0.0,
        "name" : "AURKAIP1 (interacts with) UQCRC1",
        "interaction" : "interacts with",
        "SUID" : 1628,
        "experimentally_determined_interaction" : 0.0,
        "coexpression" : 0.396,
        "selected" : false
      },
      "selected" : false
    }, {
      "data" : {
        "id" : "1627",
        "source" : "745",
        "target" : "170",
        "node2_string_id" : "9606.ENSP00000177742",
        "neighborhood_on_chromosome" : 0.0,
        "homology" : 0.0,
        "shared_interaction" : "interacts with",
        "phylogenetic_cooccurrence" : 0,
        "combined_score" : 0.993,
        "automated_textmining" : 0.05,
        "node1_string_id" : "9606.ENSP00000342676",
        "gene_fusion" : 0.0,
        "shared_name" : "AURKAIP1 (interacts with) MRPS34",
        "database_annotated" : 0.8,
        "name" : "AURKAIP1 (interacts with) MRPS34",
        "interaction" : "interacts with",
        "SUID" : 1627,
        "experimentally_determined_interaction" : 0.913,
        "coexpression" : 0.638,
        "selected" : false
      },
      "selected" : false
    }, {
      "data" : {
        "id" : "7430",
        "source" : "170",
        "target" : "197",
        "node2_string_id" : "9606.ENSP00000322439",
        "neighborhood_on_chromosome" : 0.0,
        "homology" : 0.0,
        "shared_interaction" : "interacts with",
        "phylogenetic_cooccurrence" : 0,
        "combined_score" : 0.959,
        "automated_textmining" : 0.278,
        "node1_string_id" : "9606.ENSP00000177742",
        "gene_fusion" : 0.0,
        "shared_name" : "MRPS34 (interacts with) TUFM",
        "database_annotated" : 0.5,
        "name" : "MRPS34 (interacts with) TUFM",
        "interaction" : "interacts with",
        "SUID" : 7430,
        "experimentally_determined_interaction" : 0.82,
        "coexpression" : 0.442,
        "selected" : false
      },
      "selected" : false
    }, {
      "data" : {
        "id" : "7429",
        "source" : "170",
        "target" : "1563",
        "node2_string_id" : "9606.ENSP00000370508",
        "neighborhood_on_chromosome" : 0.0,
        "homology" : 0.0,
        "shared_interaction" : "interacts with",
        "phylogenetic_cooccurrence" : 0,
        "combined_score" : 0.918,
        "automated_textmining" : 0.189,
        "node1_string_id" : "9606.ENSP00000177742",
        "gene_fusion" : 0.0,
        "shared_name" : "MRPS34 (interacts with) MTIF3",
        "database_annotated" : 0.5,
        "name" : "MRPS34 (interacts with) MTIF3",
        "interaction" : "interacts with",
        "SUID" : 7429,
        "experimentally_determined_interaction" : 0.809,
        "coexpression" : 0.073,
        "selected" : false
      },
      "selected" : false
    }, {
      "data" : {
        "id" : "7428",
        "source" : "170",
        "target" : "1051",
        "node2_string_id" : "9606.ENSP00000285848",
        "neighborhood_on_chromosome" : 0.0,
        "homology" : 0.0,
        "shared_interaction" : "interacts with",
        "phylogenetic_cooccurrence" : 0,
        "combined_score" : 0.819,
        "automated_textmining" : 0.0,
        "node1_string_id" : "9606.ENSP00000177742",
        "gene_fusion" : 0.0,
        "shared_name" : "MRPS34 (interacts with) OXA1L",
        "database_annotated" : 0.0,
        "name" : "MRPS34 (interacts with) OXA1L",
        "interaction" : "interacts with",
        "SUID" : 7428,
        "experimentally_determined_interaction" : 0.8,
        "coexpression" : 0.132,
        "selected" : false
      },
      "selected" : false
    }, {
      "data" : {
        "id" : "7426",
        "source" : "170",
        "target" : "851",
        "node2_string_id" : "9606.ENSP00000215565",
        "neighborhood_on_chromosome" : 0.0,
        "homology" : 0.0,
        "shared_interaction" : "interacts with",
        "phylogenetic_cooccurrence" : 0,
        "combined_score" : 0.646,
        "automated_textmining" : 0.211,
        "node1_string_id" : "9606.ENSP00000177742",
        "gene_fusion" : 0.0,
        "shared_name" : "MRPS34 (interacts with) NDUFB7",
        "database_annotated" : 0.0,
        "name" : "MRPS34 (interacts with) NDUFB7",
        "interaction" : "interacts with",
        "SUID" : 7426,
        "experimentally_determined_interaction" : 0.0,
        "coexpression" : 0.569,
        "selected" : false
      },
      "selected" : false
    }, {
      "data" : {
        "id" : "7423",
        "source" : "170",
        "target" : "923",
        "node2_string_id" : "9606.ENSP00000268668",
        "neighborhood_on_chromosome" : 0.0,
        "homology" : 0.0,
        "shared_interaction" : "interacts with",
        "phylogenetic_cooccurrence" : 0,
        "combined_score" : 0.502,
        "automated_textmining" : 0.306,
        "node1_string_id" : "9606.ENSP00000177742",
        "gene_fusion" : 0.0,
        "shared_name" : "MRPS34 (interacts with) NDUFB10",
        "database_annotated" : 0.0,
        "name" : "MRPS34 (interacts with) NDUFB10",
        "interaction" : "interacts with",
        "SUID" : 7423,
        "experimentally_determined_interaction" : 0.0,
        "coexpression" : 0.313,
        "selected" : false
      },
      "selected" : false
    }, {
      "data" : {
        "id" : "7420",
        "source" : "170",
        "target" : "335",
        "node2_string_id" : "9606.ENSP00000497587",
        "neighborhood_on_chromosome" : 0.0,
        "homology" : 0.0,
        "shared_interaction" : "interacts with",
        "phylogenetic_cooccurrence" : 0,
        "combined_score" : 0.452,
        "automated_textmining" : 0.13,
        "node1_string_id" : "9606.ENSP00000177742",
        "gene_fusion" : 0.0,
        "shared_name" : "MRPS34 (interacts with) NDUFV1",
        "database_annotated" : 0.0,
        "name" : "MRPS34 (interacts with) NDUFV1",
        "interaction" : "interacts with",
        "SUID" : 7420,
        "experimentally_determined_interaction" : 0.0,
        "coexpression" : 0.395,
        "selected" : false
      },
      "selected" : false
    }, {
      "data" : {
        "id" : "7419",
        "source" : "170",
        "target" : "314",
        "node2_string_id" : "9606.ENSP00000252711",
        "neighborhood_on_chromosome" : 0.0,
        "homology" : 0.0,
        "shared_interaction" : "interacts with",
        "phylogenetic_cooccurrence" : 0,
        "combined_score" : 0.417,
        "automated_textmining" : 0.23,
        "node1_string_id" : "9606.ENSP00000177742",
        "gene_fusion" : 0.0,
        "shared_name" : "MRPS34 (interacts with) NDUFA10",
        "database_annotated" : 0.188,
        "name" : "MRPS34 (interacts with) NDUFA10",
        "interaction" : "interacts with",
        "SUID" : 7419,
        "experimentally_determined_interaction" : 0.0,
        "coexpression" : 0.142,
        "selected" : false
      },
      "selected" : false
    }, {
      "data" : {
        "id" : "7417",
        "source" : "170",
        "target" : "172",
        "node2_string_id" : "9606.ENSP00000203407",
        "neighborhood_on_chromosome" : 0.057,
        "homology" : 0.0,
        "shared_interaction" : "interacts with",
        "phylogenetic_cooccurrence" : 0,
        "combined_score" : 0.411,
        "automated_textmining" : 0.156,
        "node1_string_id" : "9606.ENSP00000177742",
        "gene_fusion" : 0.0,
        "shared_name" : "MRPS34 (interacts with) UQCRC1",
        "database_annotated" : 0.0,
        "name" : "MRPS34 (interacts with) UQCRC1",
        "interaction" : "interacts with",
        "SUID" : 7417,
        "experimentally_determined_interaction" : 0.0,
        "coexpression" : 0.32,
        "selected" : false
      },
      "selected" : false
    }, {
      "data" : {
        "id" : "5202",
        "source" : "1643",
        "target" : "1666",
        "node2_string_id" : "9606.ENSP00000497004",
        "neighborhood_on_chromosome" : 0.0,
        "homology" : 0.0,
        "shared_interaction" : "interacts with",
        "phylogenetic_cooccurrence" : 0,
        "combined_score" : 0.989,
        "automated_textmining" : 0.0,
        "node1_string_id" : "9606.ENSP00000323065",
        "gene_fusion" : 0.0,
        "shared_name" : "GADD45GIP1 (interacts with) MRPL28",
        "database_annotated" : 0.0,
        "name" : "GADD45GIP1 (interacts with) MRPL28",
        "interaction" : "interacts with",
        "SUID" : 5202,
        "experimentally_determined_interaction" : 0.984,
        "coexpression" : 0.274,
        "selected" : false
      },
      "selected" : false
    }, {
      "data" : {
        "id" : "5201",
        "source" : "1643",
        "target" : "861",
        "node2_string_id" : "9606.ENSP00000360498",
        "neighborhood_on_chromosome" : 0.0,
        "homology" : 0.0,
        "shared_interaction" : "interacts with",
        "phylogenetic_cooccurrence" : 0,
        "combined_score" : 0.986,
        "automated_textmining" : 0.35,
        "node1_string_id" : "9606.ENSP00000323065",
        "gene_fusion" : 0.0,
        "shared_name" : "GADD45GIP1 (interacts with) MRPL41",
        "database_annotated" : 0.0,
        "name" : "GADD45GIP1 (interacts with) MRPL41",
        "interaction" : "interacts with",
        "SUID" : 5201,
        "experimentally_determined_interaction" : 0.967,
        "coexpression" : 0.4,
        "selected" : false
      },
      "selected" : false
    }, {
      "data" : {
        "id" : "5200",
        "source" : "1643",
        "target" : "1430",
        "node2_string_id" : "9606.ENSP00000341082",
        "neighborhood_on_chromosome" : 0.0,
        "homology" : 0.0,
        "shared_interaction" : "interacts with",
        "phylogenetic_cooccurrence" : 0,
        "combined_score" : 0.972,
        "automated_textmining" : 0.299,
        "node1_string_id" : "9606.ENSP00000323065",
        "gene_fusion" : 0.0,
        "shared_name" : "GADD45GIP1 (interacts with) MRPL20",
        "database_annotated" : 0.0,
        "name" : "GADD45GIP1 (interacts with) MRPL20",
        "interaction" : "interacts with",
        "SUID" : 5200,
        "experimentally_determined_interaction" : 0.96,
        "coexpression" : 0.067,
        "selected" : false
      },
      "selected" : false
    }, {
      "data" : {
        "id" : "5199",
        "source" : "1643",
        "target" : "1503",
        "node2_string_id" : "9606.ENSP00000339844",
        "neighborhood_on_chromosome" : 0.0,
        "homology" : 0.0,
        "shared_interaction" : "interacts with",
        "phylogenetic_cooccurrence" : 0,
        "combined_score" : 0.971,
        "automated_textmining" : 0.068,
        "node1_string_id" : "9606.ENSP00000323065",
        "gene_fusion" : 0.0,
        "shared_name" : "GADD45GIP1 (interacts with) MRPL43",
        "database_annotated" : 0.0,
        "name" : "GADD45GIP1 (interacts with) MRPL43",
        "interaction" : "interacts with",
        "SUID" : 5199,
        "experimentally_determined_interaction" : 0.96,
        "coexpression" : 0.28,
        "selected" : false
      },
      "selected" : false
    }, {
      "data" : {
        "id" : "5198",
        "source" : "1643",
        "target" : "1434",
        "node2_string_id" : "9606.ENSP00000354580",
        "neighborhood_on_chromosome" : 0.0,
        "homology" : 0.0,
        "shared_interaction" : "interacts with",
        "phylogenetic_cooccurrence" : 0,
        "combined_score" : 0.969,
        "automated_textmining" : 0.224,
        "node1_string_id" : "9606.ENSP00000323065",
        "gene_fusion" : 0.0,
        "shared_name" : "GADD45GIP1 (interacts with) MRPL21",
        "database_annotated" : 0.0,
        "name" : "GADD45GIP1 (interacts with) MRPL21",
        "interaction" : "interacts with",
        "SUID" : 5198,
        "experimentally_determined_interaction" : 0.956,
        "coexpression" : 0.167,
        "selected" : false
      },
      "selected" : false
    }, {
      "data" : {
        "id" : "5197",
        "source" : "1643",
        "target" : "727",
        "node2_string_id" : "9606.ENSP00000333837",
        "neighborhood_on_chromosome" : 0.0,
        "homology" : 0.0,
        "shared_interaction" : "interacts with",
        "phylogenetic_cooccurrence" : 0,
        "combined_score" : 0.958,
        "automated_textmining" : 0.305,
        "node1_string_id" : "9606.ENSP00000323065",
        "gene_fusion" : 0.0,
        "shared_name" : "GADD45GIP1 (interacts with) MRPL12",
        "database_annotated" : 0.0,
        "name" : "GADD45GIP1 (interacts with) MRPL12",
        "interaction" : "interacts with",
        "SUID" : 5197,
        "experimentally_determined_interaction" : 0.925,
        "coexpression" : 0.264,
        "selected" : false
      },
      "selected" : false
    }, {
      "data" : {
        "id" : "5196",
        "source" : "1643",
        "target" : "1648",
        "node2_string_id" : "9606.ENSP00000331849",
        "neighborhood_on_chromosome" : 0.0,
        "homology" : 0.0,
        "shared_interaction" : "interacts with",
        "phylogenetic_cooccurrence" : 0,
        "combined_score" : 0.917,
        "automated_textmining" : 0.067,
        "node1_string_id" : "9606.ENSP00000323065",
        "gene_fusion" : 0.0,
        "shared_name" : "GADD45GIP1 (interacts with) MRPL54",
        "database_annotated" : 0.0,
        "name" : "GADD45GIP1 (interacts with) MRPL54",
        "interaction" : "interacts with",
        "SUID" : 5196,
        "experimentally_determined_interaction" : 0.892,
        "coexpression" : 0.245,
        "selected" : false
      },
      "selected" : false
    }, {
      "data" : {
        "id" : "5195",
        "source" : "1643",
        "target" : "181",
        "node2_string_id" : "9606.ENSP00000403614",
        "neighborhood_on_chromosome" : 0.0,
        "homology" : 0.0,
        "shared_interaction" : "interacts with",
        "phylogenetic_cooccurrence" : 0,
        "combined_score" : 0.91,
        "automated_textmining" : 0.0,
        "node1_string_id" : "9606.ENSP00000323065",
        "gene_fusion" : 0.0,
        "shared_name" : "GADD45GIP1 (interacts with) MRPL55",
        "database_annotated" : 0.0,
        "name" : "GADD45GIP1 (interacts with) MRPL55",
        "interaction" : "interacts with",
        "SUID" : 5195,
        "experimentally_determined_interaction" : 0.896,
        "coexpression" : 0.166,
        "selected" : false
      },
      "selected" : false
    }, {
      "data" : {
        "id" : "5194",
        "source" : "1643",
        "target" : "1671",
        "node2_string_id" : "9606.ENSP00000369682",
        "neighborhood_on_chromosome" : 0.0,
        "homology" : 0.0,
        "shared_interaction" : "interacts with",
        "phylogenetic_cooccurrence" : 0,
        "combined_score" : 0.901,
        "automated_textmining" : 0.063,
        "node1_string_id" : "9606.ENSP00000323065",
        "gene_fusion" : 0.0,
        "shared_name" : "GADD45GIP1 (interacts with) MRPS26",
        "database_annotated" : 0.0,
        "name" : "GADD45GIP1 (interacts with) MRPS26",
        "interaction" : "interacts with",
        "SUID" : 5194,
        "experimentally_determined_interaction" : 0.831,
        "coexpression" : 0.425,
        "selected" : false
      },
      "selected" : false
    }, {
      "data" : {
        "id" : "5193",
        "source" : "1643",
        "target" : "1563",
        "node2_string_id" : "9606.ENSP00000370508",
        "neighborhood_on_chromosome" : 0.0,
        "homology" : 0.0,
        "shared_interaction" : "interacts with",
        "phylogenetic_cooccurrence" : 0,
        "combined_score" : 0.572,
        "automated_textmining" : 0.081,
        "node1_string_id" : "9606.ENSP00000323065",
        "gene_fusion" : 0.0,
        "shared_name" : "GADD45GIP1 (interacts with) MTIF3",
        "database_annotated" : 0.5,
        "name" : "GADD45GIP1 (interacts with) MTIF3",
        "interaction" : "interacts with",
        "SUID" : 5193,
        "experimentally_determined_interaction" : 0.095,
        "coexpression" : 0.092,
        "selected" : false
      },
      "selected" : false
    }, {
      "data" : {
        "id" : "5189",
        "source" : "1643",
        "target" : "197",
        "node2_string_id" : "9606.ENSP00000322439",
        "neighborhood_on_chromosome" : 0.0,
        "homology" : 0.0,
        "shared_interaction" : "interacts with",
        "phylogenetic_cooccurrence" : 0,
        "combined_score" : 0.93,
        "automated_textmining" : 0.208,
        "node1_string_id" : "9606.ENSP00000323065",
        "gene_fusion" : 0.0,
        "shared_name" : "GADD45GIP1 (interacts with) TUFM",
        "database_annotated" : 0.5,
        "name" : "GADD45GIP1 (interacts with) TUFM",
        "interaction" : "interacts with",
        "SUID" : 5189,
        "experimentally_determined_interaction" : 0.811,
        "coexpression" : 0.18,
        "selected" : false
      },
      "selected" : false
    }, {
      "data" : {
        "id" : "5188",
        "source" : "1643",
        "target" : "1326",
        "node2_string_id" : "9606.ENSP00000316598",
        "neighborhood_on_chromosome" : 0.0,
        "homology" : 0.0,
        "shared_interaction" : "interacts with",
        "phylogenetic_cooccurrence" : 0,
        "combined_score" : 0.804,
        "automated_textmining" : 0.0,
        "node1_string_id" : "9606.ENSP00000323065",
        "gene_fusion" : 0.0,
        "shared_name" : "GADD45GIP1 (interacts with) GTPBP6",
        "database_annotated" : 0.0,
        "name" : "GADD45GIP1 (interacts with) GTPBP6",
        "interaction" : "interacts with",
        "SUID" : 5188,
        "experimentally_determined_interaction" : 0.8,
        "coexpression" : 0.062,
        "selected" : false
      },
      "selected" : false
    }, {
      "data" : {
        "id" : "5186",
        "source" : "1643",
        "target" : "725",
        "node2_string_id" : "9606.ENSP00000306902",
        "neighborhood_on_chromosome" : 0.0,
        "homology" : 0.0,
        "shared_interaction" : "interacts with",
        "phylogenetic_cooccurrence" : 0,
        "combined_score" : 0.989,
        "automated_textmining" : 0.051,
        "node1_string_id" : "9606.ENSP00000323065",
        "gene_fusion" : 0.0,
        "shared_name" : "GADD45GIP1 (interacts with) MRPL4",
        "database_annotated" : 0.0,
        "name" : "GADD45GIP1 (interacts with) MRPL4",
        "interaction" : "interacts with",
        "SUID" : 5186,
        "experimentally_determined_interaction" : 0.984,
        "coexpression" : 0.287,
        "selected" : false
      },
      "selected" : false
    }, {
      "data" : {
        "id" : "5185",
        "source" : "1643",
        "target" : "113",
        "node2_string_id" : "9606.ENSP00000300151",
        "neighborhood_on_chromosome" : 0.0,
        "homology" : 0.0,
        "shared_interaction" : "interacts with",
        "phylogenetic_cooccurrence" : 0,
        "combined_score" : 0.974,
        "automated_textmining" : 0.242,
        "node1_string_id" : "9606.ENSP00000323065",
        "gene_fusion" : 0.0,
        "shared_name" : "GADD45GIP1 (interacts with) MRPL16",
        "database_annotated" : 0.0,
        "name" : "GADD45GIP1 (interacts with) MRPL16",
        "interaction" : "interacts with",
        "SUID" : 5185,
        "experimentally_determined_interaction" : 0.959,
        "coexpression" : 0.225,
        "selected" : false
      },
      "selected" : false
    }, {
      "data" : {
        "id" : "5183",
        "source" : "1643",
        "target" : "1051",
        "node2_string_id" : "9606.ENSP00000285848",
        "neighborhood_on_chromosome" : 0.0,
        "homology" : 0.0,
        "shared_interaction" : "interacts with",
        "phylogenetic_cooccurrence" : 0,
        "combined_score" : 0.85,
        "automated_textmining" : 0.165,
        "node1_string_id" : "9606.ENSP00000323065",
        "gene_fusion" : 0.0,
        "shared_name" : "GADD45GIP1 (interacts with) OXA1L",
        "database_annotated" : 0.0,
        "name" : "GADD45GIP1 (interacts with) OXA1L",
        "interaction" : "interacts with",
        "SUID" : 5183,
        "experimentally_determined_interaction" : 0.826,
        "coexpression" : 0.054,
        "selected" : false
      },
      "selected" : false
    }, {
      "data" : {
        "id" : "5182",
        "source" : "1643",
        "target" : "1538",
        "node2_string_id" : "9606.ENSP00000274137",
        "neighborhood_on_chromosome" : 0.0,
        "homology" : 0.0,
        "shared_interaction" : "interacts with",
        "phylogenetic_cooccurrence" : 0,
        "combined_score" : 0.4,
        "automated_textmining" : 0.193,
        "node1_string_id" : "9606.ENSP00000323065",
        "gene_fusion" : 0.0,
        "shared_name" : "GADD45GIP1 (interacts with) NDUFS6",
        "database_annotated" : 0.0,
        "name" : "GADD45GIP1 (interacts with) NDUFS6",
        "interaction" : "interacts with",
        "SUID" : 5182,
        "experimentally_determined_interaction" : 0.0,
        "coexpression" : 0.287,
        "selected" : false
      },
      "selected" : false
    }, {
      "data" : {
        "id" : "5181",
        "source" : "1643",
        "target" : "279",
        "node2_string_id" : "9606.ENSP00000252602",
        "neighborhood_on_chromosome" : 0.0,
        "homology" : 0.0,
        "shared_interaction" : "interacts with",
        "phylogenetic_cooccurrence" : 0,
        "combined_score" : 0.961,
        "automated_textmining" : 0.116,
        "node1_string_id" : "9606.ENSP00000323065",
        "gene_fusion" : 0.0,
        "shared_name" : "GADD45GIP1 (interacts with) MRPL34",
        "database_annotated" : 0.0,
        "name" : "GADD45GIP1 (interacts with) MRPL34",
        "interaction" : "interacts with",
        "SUID" : 5181,
        "experimentally_determined_interaction" : 0.952,
        "coexpression" : 0.146,
        "selected" : false
      },
      "selected" : false
    }, {
      "data" : {
        "id" : "5179",
        "source" : "1643",
        "target" : "2039",
        "node2_string_id" : "9606.ENSP00000242257",
        "neighborhood_on_chromosome" : 0.0,
        "homology" : 0.0,
        "shared_interaction" : "interacts with",
        "phylogenetic_cooccurrence" : 0,
        "combined_score" : 0.801,
        "automated_textmining" : 0.0,
        "node1_string_id" : "9606.ENSP00000323065",
        "gene_fusion" : 0.0,
        "shared_name" : "GADD45GIP1 (interacts with) MRM2",
        "database_annotated" : 0.0,
        "name" : "GADD45GIP1 (interacts with) MRM2",
        "interaction" : "interacts with",
        "SUID" : 5179,
        "experimentally_determined_interaction" : 0.8,
        "coexpression" : 0.048,
        "selected" : false
      },
      "selected" : false
    }, {
      "data" : {
        "id" : "5178",
        "source" : "1643",
        "target" : "851",
        "node2_string_id" : "9606.ENSP00000215565",
        "neighborhood_on_chromosome" : 0.0,
        "homology" : 0.0,
        "shared_interaction" : "interacts with",
        "phylogenetic_cooccurrence" : 0,
        "combined_score" : 0.451,
        "automated_textmining" : 0.101,
        "node1_string_id" : "9606.ENSP00000323065",
        "gene_fusion" : 0.0,
        "shared_name" : "GADD45GIP1 (interacts with) NDUFB7",
        "database_annotated" : 0.0,
        "name" : "GADD45GIP1 (interacts with) NDUFB7",
        "interaction" : "interacts with",
        "SUID" : 5178,
        "experimentally_determined_interaction" : 0.0,
        "coexpression" : 0.415,
        "selected" : false
      },
      "selected" : false
    }, {
      "data" : {
        "id" : "5177",
        "source" : "1643",
        "target" : "170",
        "node2_string_id" : "9606.ENSP00000177742",
        "neighborhood_on_chromosome" : 0.0,
        "homology" : 0.0,
        "shared_interaction" : "interacts with",
        "phylogenetic_cooccurrence" : 0,
        "combined_score" : 0.938,
        "automated_textmining" : 0.146,
        "node1_string_id" : "9606.ENSP00000323065",
        "gene_fusion" : 0.0,
        "shared_name" : "GADD45GIP1 (interacts with) MRPS34",
        "database_annotated" : 0.0,
        "name" : "GADD45GIP1 (interacts with) MRPS34",
        "interaction" : "interacts with",
        "SUID" : 5177,
        "experimentally_determined_interaction" : 0.844,
        "coexpression" : 0.571,
        "selected" : false
      },
      "selected" : false
    }, {
      "data" : {
        "id" : "9547",
        "source" : "172",
        "target" : "859",
        "node2_string_id" : "9606.ENSP00000367939",
        "neighborhood_on_chromosome" : 0.0,
        "homology" : 0.0,
        "shared_interaction" : "interacts with",
        "phylogenetic_cooccurrence" : 0,
        "combined_score" : 0.999,
        "automated_textmining" : 0.912,
        "node1_string_id" : "9606.ENSP00000203407",
        "gene_fusion" : 0.0,
        "shared_name" : "UQCRC1 (interacts with) UQCRQ",
        "database_annotated" : 0.975,
        "name" : "UQCRC1 (interacts with) UQCRQ",
        "interaction" : "interacts with",
        "SUID" : 9547,
        "experimentally_determined_interaction" : 0.999,
        "coexpression" : 0.526,
        "selected" : false
      },
      "selected" : false
    }, {
      "data" : {
        "id" : "5638",
        "source" : "1326",
        "target" : "1434",
        "node2_string_id" : "9606.ENSP00000354580",
        "neighborhood_on_chromosome" : 0.061,
        "homology" : 0.0,
        "shared_interaction" : "interacts with",
        "phylogenetic_cooccurrence" : 0,
        "combined_score" : 0.981,
        "automated_textmining" : 0.0,
        "node1_string_id" : "9606.ENSP00000316598",
        "gene_fusion" : 0.0,
        "shared_name" : "GTPBP6 (interacts with) MRPL21",
        "database_annotated" : 0.0,
        "name" : "GTPBP6 (interacts with) MRPL21",
        "interaction" : "interacts with",
        "SUID" : 5638,
        "experimentally_determined_interaction" : 0.98,
        "coexpression" : 0.047,
        "selected" : false
      },
      "selected" : false
    }, {
      "data" : {
        "id" : "5637",
        "source" : "1326",
        "target" : "1430",
        "node2_string_id" : "9606.ENSP00000341082",
        "neighborhood_on_chromosome" : 0.0,
        "homology" : 0.0,
        "shared_interaction" : "interacts with",
        "phylogenetic_cooccurrence" : 0,
        "combined_score" : 0.978,
        "automated_textmining" : 0.0,
        "node1_string_id" : "9606.ENSP00000316598",
        "gene_fusion" : 0.0,
        "shared_name" : "GTPBP6 (interacts with) MRPL20",
        "database_annotated" : 0.0,
        "name" : "GTPBP6 (interacts with) MRPL20",
        "interaction" : "interacts with",
        "SUID" : 5637,
        "experimentally_determined_interaction" : 0.978,
        "coexpression" : 0.044,
        "selected" : false
      },
      "selected" : false
    }, {
      "data" : {
        "id" : "5636",
        "source" : "1326",
        "target" : "861",
        "node2_string_id" : "9606.ENSP00000360498",
        "neighborhood_on_chromosome" : 0.0,
        "homology" : 0.0,
        "shared_interaction" : "interacts with",
        "phylogenetic_cooccurrence" : 0,
        "combined_score" : 0.815,
        "automated_textmining" : 0.087,
        "node1_string_id" : "9606.ENSP00000316598",
        "gene_fusion" : 0.0,
        "shared_name" : "GTPBP6 (interacts with) MRPL41",
        "database_annotated" : 0.0,
        "name" : "GTPBP6 (interacts with) MRPL41",
        "interaction" : "interacts with",
        "SUID" : 5636,
        "experimentally_determined_interaction" : 0.8,
        "coexpression" : 0.072,
        "selected" : false
      },
      "selected" : false
    }, {
      "data" : {
        "id" : "5635",
        "source" : "1326",
        "target" : "1648",
        "node2_string_id" : "9606.ENSP00000331849",
        "neighborhood_on_chromosome" : 0.0,
        "homology" : 0.0,
        "shared_interaction" : "interacts with",
        "phylogenetic_cooccurrence" : 0,
        "combined_score" : 0.808,
        "automated_textmining" : 0.0,
        "node1_string_id" : "9606.ENSP00000316598",
        "gene_fusion" : 0.0,
        "shared_name" : "GTPBP6 (interacts with) MRPL54",
        "database_annotated" : 0.0,
        "name" : "GTPBP6 (interacts with) MRPL54",
        "interaction" : "interacts with",
        "SUID" : 5635,
        "experimentally_determined_interaction" : 0.8,
        "coexpression" : 0.084,
        "selected" : false
      },
      "selected" : false
    }, {
      "data" : {
        "id" : "5634",
        "source" : "1326",
        "target" : "1666",
        "node2_string_id" : "9606.ENSP00000497004",
        "neighborhood_on_chromosome" : 0.0,
        "homology" : 0.0,
        "shared_interaction" : "interacts with",
        "phylogenetic_cooccurrence" : 0,
        "combined_score" : 0.805,
        "automated_textmining" : 0.0,
        "node1_string_id" : "9606.ENSP00000316598",
        "gene_fusion" : 0.0,
        "shared_name" : "GTPBP6 (interacts with) MRPL28",
        "database_annotated" : 0.0,
        "name" : "GTPBP6 (interacts with) MRPL28",
        "interaction" : "interacts with",
        "SUID" : 5634,
        "experimentally_determined_interaction" : 0.8,
        "coexpression" : 0.067,
        "selected" : false
      },
      "selected" : false
    }, {
      "data" : {
        "id" : "5633",
        "source" : "1326",
        "target" : "181",
        "node2_string_id" : "9606.ENSP00000403614",
        "neighborhood_on_chromosome" : 0.0,
        "homology" : 0.0,
        "shared_interaction" : "interacts with",
        "phylogenetic_cooccurrence" : 0,
        "combined_score" : 0.803,
        "automated_textmining" : 0.0,
        "node1_string_id" : "9606.ENSP00000316598",
        "gene_fusion" : 0.0,
        "shared_name" : "GTPBP6 (interacts with) MRPL55",
        "database_annotated" : 0.0,
        "name" : "GTPBP6 (interacts with) MRPL55",
        "interaction" : "interacts with",
        "SUID" : 5633,
        "experimentally_determined_interaction" : 0.8,
        "coexpression" : 0.056,
        "selected" : false
      },
      "selected" : false
    }, {
      "data" : {
        "id" : "5632",
        "source" : "1326",
        "target" : "1503",
        "node2_string_id" : "9606.ENSP00000339844",
        "neighborhood_on_chromosome" : 0.0,
        "homology" : 0.0,
        "shared_interaction" : "interacts with",
        "phylogenetic_cooccurrence" : 0,
        "combined_score" : 0.803,
        "automated_textmining" : 0.0,
        "node1_string_id" : "9606.ENSP00000316598",
        "gene_fusion" : 0.0,
        "shared_name" : "GTPBP6 (interacts with) MRPL43",
        "database_annotated" : 0.0,
        "name" : "GTPBP6 (interacts with) MRPL43",
        "interaction" : "interacts with",
        "SUID" : 5632,
        "experimentally_determined_interaction" : 0.8,
        "coexpression" : 0.06,
        "selected" : false
      },
      "selected" : false
    }, {
      "data" : {
        "id" : "5626",
        "source" : "1326",
        "target" : "197",
        "node2_string_id" : "9606.ENSP00000322439",
        "neighborhood_on_chromosome" : 0.043,
        "homology" : 0.0,
        "shared_interaction" : "interacts with",
        "phylogenetic_cooccurrence" : 0,
        "combined_score" : 0.423,
        "automated_textmining" : 0.353,
        "node1_string_id" : "9606.ENSP00000316598",
        "gene_fusion" : 0.0,
        "shared_name" : "GTPBP6 (interacts with) TUFM",
        "database_annotated" : 0.0,
        "name" : "GTPBP6 (interacts with) TUFM",
        "interaction" : "interacts with",
        "SUID" : 5626,
        "experimentally_determined_interaction" : 0.095,
        "coexpression" : 0.092,
        "selected" : false
      },
      "selected" : false
    }, {
      "data" : {
        "id" : "5625",
        "source" : "1326",
        "target" : "727",
        "node2_string_id" : "9606.ENSP00000333837",
        "neighborhood_on_chromosome" : 0.0,
        "homology" : 0.0,
        "shared_interaction" : "interacts with",
        "phylogenetic_cooccurrence" : 0,
        "combined_score" : 0.405,
        "automated_textmining" : 0.254,
        "node1_string_id" : "9606.ENSP00000316598",
        "gene_fusion" : 0.0,
        "shared_name" : "GTPBP6 (interacts with) MRPL12",
        "database_annotated" : 0.0,
        "name" : "GTPBP6 (interacts with) MRPL12",
        "interaction" : "interacts with",
        "SUID" : 5625,
        "experimentally_determined_interaction" : 0.201,
        "coexpression" : 0.082,
        "selected" : false
      },
      "selected" : false
    }, {
      "data" : {
        "id" : "5623",
        "source" : "1326",
        "target" : "725",
        "node2_string_id" : "9606.ENSP00000306902",
        "neighborhood_on_chromosome" : 0.0,
        "homology" : 0.0,
        "shared_interaction" : "interacts with",
        "phylogenetic_cooccurrence" : 0,
        "combined_score" : 0.944,
        "automated_textmining" : 0.218,
        "node1_string_id" : "9606.ENSP00000316598",
        "gene_fusion" : 0.0,
        "shared_name" : "GTPBP6 (interacts with) MRPL4",
        "database_annotated" : 0.0,
        "name" : "GTPBP6 (interacts with) MRPL4",
        "interaction" : "interacts with",
        "SUID" : 5623,
        "experimentally_determined_interaction" : 0.929,
        "coexpression" : 0.067,
        "selected" : false
      },
      "selected" : false
    }, {
      "data" : {
        "id" : "5622",
        "source" : "1326",
        "target" : "113",
        "node2_string_id" : "9606.ENSP00000300151",
        "neighborhood_on_chromosome" : 0.0,
        "homology" : 0.0,
        "shared_interaction" : "interacts with",
        "phylogenetic_cooccurrence" : 0,
        "combined_score" : 0.901,
        "automated_textmining" : 0.0,
        "node1_string_id" : "9606.ENSP00000316598",
        "gene_fusion" : 0.0,
        "shared_name" : "GTPBP6 (interacts with) MRPL16",
        "database_annotated" : 0.0,
        "name" : "GTPBP6 (interacts with) MRPL16",
        "interaction" : "interacts with",
        "SUID" : 5622,
        "experimentally_determined_interaction" : 0.9,
        "coexpression" : 0.049,
        "selected" : false
      },
      "selected" : false
    }, {
      "data" : {
        "id" : "5618",
        "source" : "1326",
        "target" : "279",
        "node2_string_id" : "9606.ENSP00000252602",
        "neighborhood_on_chromosome" : 0.0,
        "homology" : 0.0,
        "shared_interaction" : "interacts with",
        "phylogenetic_cooccurrence" : 0,
        "combined_score" : 0.804,
        "automated_textmining" : 0.0,
        "node1_string_id" : "9606.ENSP00000316598",
        "gene_fusion" : 0.0,
        "shared_name" : "GTPBP6 (interacts with) MRPL34",
        "database_annotated" : 0.0,
        "name" : "GTPBP6 (interacts with) MRPL34",
        "interaction" : "interacts with",
        "SUID" : 5618,
        "experimentally_determined_interaction" : 0.8,
        "coexpression" : 0.064,
        "selected" : false
      },
      "selected" : false
    }, {
      "data" : {
        "id" : "5617",
        "source" : "1326",
        "target" : "2039",
        "node2_string_id" : "9606.ENSP00000242257",
        "neighborhood_on_chromosome" : 0.042,
        "homology" : 0.0,
        "shared_interaction" : "interacts with",
        "phylogenetic_cooccurrence" : 0,
        "combined_score" : 0.65,
        "automated_textmining" : 0.575,
        "node1_string_id" : "9606.ENSP00000316598",
        "gene_fusion" : 0.0,
        "shared_name" : "GTPBP6 (interacts with) MRM2",
        "database_annotated" : 0.0,
        "name" : "GTPBP6 (interacts with) MRM2",
        "interaction" : "interacts with",
        "SUID" : 5617,
        "experimentally_determined_interaction" : 0.0,
        "coexpression" : 0.208,
        "selected" : false
      },
      "selected" : false
    }, {
      "data" : {
        "id" : "7394",
        "source" : "1648",
        "target" : "181",
        "node2_string_id" : "9606.ENSP00000403614",
        "neighborhood_on_chromosome" : 0.0,
        "homology" : 0.0,
        "shared_interaction" : "interacts with",
        "phylogenetic_cooccurrence" : 0,
        "combined_score" : 0.906,
        "automated_textmining" : 0.232,
        "node1_string_id" : "9606.ENSP00000331849",
        "gene_fusion" : 0.0,
        "shared_name" : "MRPL54 (interacts with) MRPL55",
        "database_annotated" : 0.0,
        "name" : "MRPL54 (interacts with) MRPL55",
        "interaction" : "interacts with",
        "SUID" : 7394,
        "experimentally_determined_interaction" : 0.843,
        "coexpression" : 0.286,
        "selected" : false
      },
      "selected" : false
    }, {
      "data" : {
        "id" : "7393",
        "source" : "1648",
        "target" : "1671",
        "node2_string_id" : "9606.ENSP00000369682",
        "neighborhood_on_chromosome" : 0.0,
        "homology" : 0.0,
        "shared_interaction" : "interacts with",
        "phylogenetic_cooccurrence" : 0,
        "combined_score" : 0.847,
        "automated_textmining" : 0.0,
        "node1_string_id" : "9606.ENSP00000331849",
        "gene_fusion" : 0.0,
        "shared_name" : "MRPL54 (interacts with) MRPS26",
        "database_annotated" : 0.0,
        "name" : "MRPL54 (interacts with) MRPS26",
        "interaction" : "interacts with",
        "SUID" : 7393,
        "experimentally_determined_interaction" : 0.828,
        "coexpression" : 0.143,
        "selected" : false
      },
      "selected" : false
    }, {
      "data" : {
        "id" : "7391",
        "source" : "1648",
        "target" : "1563",
        "node2_string_id" : "9606.ENSP00000370508",
        "neighborhood_on_chromosome" : 0.0,
        "homology" : 0.0,
        "shared_interaction" : "interacts with",
        "phylogenetic_cooccurrence" : 0,
        "combined_score" : 0.513,
        "automated_textmining" : 0.0,
        "node1_string_id" : "9606.ENSP00000331849",
        "gene_fusion" : 0.0,
        "shared_name" : "MRPL54 (interacts with) MTIF3",
        "database_annotated" : 0.5,
        "name" : "MRPL54 (interacts with) MTIF3",
        "interaction" : "interacts with",
        "SUID" : 7391,
        "experimentally_determined_interaction" : 0.0,
        "coexpression" : 0.066,
        "selected" : false
      },
      "selected" : false
    }, {
      "data" : {
        "id" : "7387",
        "source" : "1648",
        "target" : "859",
        "node2_string_id" : "9606.ENSP00000367939",
        "neighborhood_on_chromosome" : 0.0,
        "homology" : 0.0,
        "shared_interaction" : "interacts with",
        "phylogenetic_cooccurrence" : 0,
        "combined_score" : 0.403,
        "automated_textmining" : 0.177,
        "node1_string_id" : "9606.ENSP00000331849",
        "gene_fusion" : 0.0,
        "shared_name" : "MRPL54 (interacts with) UQCRQ",
        "database_annotated" : 0.0,
        "name" : "MRPL54 (interacts with) UQCRQ",
        "interaction" : "interacts with",
        "SUID" : 7387,
        "experimentally_determined_interaction" : 0.0,
        "coexpression" : 0.304,
        "selected" : false
      },
      "selected" : false
    }, {
      "data" : {
        "id" : "7386",
        "source" : "1648",
        "target" : "197",
        "node2_string_id" : "9606.ENSP00000322439",
        "neighborhood_on_chromosome" : 0.0,
        "homology" : 0.0,
        "shared_interaction" : "interacts with",
        "phylogenetic_cooccurrence" : 0,
        "combined_score" : 0.909,
        "automated_textmining" : 0.091,
        "node1_string_id" : "9606.ENSP00000331849",
        "gene_fusion" : 0.0,
        "shared_name" : "MRPL54 (interacts with) TUFM",
        "database_annotated" : 0.5,
        "name" : "MRPL54 (interacts with) TUFM",
        "interaction" : "interacts with",
        "SUID" : 7386,
        "experimentally_determined_interaction" : 0.8,
        "coexpression" : 0.121,
        "selected" : false
      },
      "selected" : false
    }, {
      "data" : {
        "id" : "7385",
        "source" : "1648",
        "target" : "1051",
        "node2_string_id" : "9606.ENSP00000285848",
        "neighborhood_on_chromosome" : 0.0,
        "homology" : 0.0,
        "shared_interaction" : "interacts with",
        "phylogenetic_cooccurrence" : 0,
        "combined_score" : 0.814,
        "automated_textmining" : 0.0,
        "node1_string_id" : "9606.ENSP00000331849",
        "gene_fusion" : 0.0,
        "shared_name" : "MRPL54 (interacts with) OXA1L",
        "database_annotated" : 0.0,
        "name" : "MRPL54 (interacts with) OXA1L",
        "interaction" : "interacts with",
        "SUID" : 7385,
        "experimentally_determined_interaction" : 0.8,
        "coexpression" : 0.109,
        "selected" : false
      },
      "selected" : false
    }, {
      "data" : {
        "id" : "7383",
        "source" : "1648",
        "target" : "1522",
        "node2_string_id" : "9606.ENSP00000252102",
        "neighborhood_on_chromosome" : 0.0,
        "homology" : 0.0,
        "shared_interaction" : "interacts with",
        "phylogenetic_cooccurrence" : 0,
        "combined_score" : 0.446,
        "automated_textmining" : 0.22,
        "node1_string_id" : "9606.ENSP00000331849",
        "gene_fusion" : 0.0,
        "shared_name" : "MRPL54 (interacts with) NDUFA2",
        "database_annotated" : 0.0,
        "name" : "MRPL54 (interacts with) NDUFA2",
        "interaction" : "interacts with",
        "SUID" : 7383,
        "experimentally_determined_interaction" : 0.0,
        "coexpression" : 0.319,
        "selected" : false
      },
      "selected" : false
    }, {
      "data" : {
        "id" : "7382",
        "source" : "1648",
        "target" : "851",
        "node2_string_id" : "9606.ENSP00000215565",
        "neighborhood_on_chromosome" : 0.0,
        "homology" : 0.0,
        "shared_interaction" : "interacts with",
        "phylogenetic_cooccurrence" : 0,
        "combined_score" : 0.573,
        "automated_textmining" : 0.149,
        "node1_string_id" : "9606.ENSP00000331849",
        "gene_fusion" : 0.0,
        "shared_name" : "MRPL54 (interacts with) NDUFB7",
        "database_annotated" : 0.0,
        "name" : "MRPL54 (interacts with) NDUFB7",
        "interaction" : "interacts with",
        "SUID" : 7382,
        "experimentally_determined_interaction" : 0.0,
        "coexpression" : 0.519,
        "selected" : false
      },
      "selected" : false
    }, {
      "data" : {
        "id" : "7381",
        "source" : "1648",
        "target" : "170",
        "node2_string_id" : "9606.ENSP00000177742",
        "neighborhood_on_chromosome" : 0.0,
        "homology" : 0.0,
        "shared_interaction" : "interacts with",
        "phylogenetic_cooccurrence" : 0,
        "combined_score" : 0.889,
        "automated_textmining" : 0.255,
        "node1_string_id" : "9606.ENSP00000331849",
        "gene_fusion" : 0.0,
        "shared_name" : "MRPL54 (interacts with) MRPS34",
        "database_annotated" : 0.0,
        "name" : "MRPL54 (interacts with) MRPS34",
        "interaction" : "interacts with",
        "SUID" : 7381,
        "experimentally_determined_interaction" : 0.83,
        "coexpression" : 0.195,
        "selected" : false
      },
      "selected" : false
    }, {
      "data" : {
        "id" : "7194",
        "source" : "113",
        "target" : "725",
        "node2_string_id" : "9606.ENSP00000306902",
        "neighborhood_on_chromosome" : 0.07,
        "homology" : 0.0,
        "shared_interaction" : "interacts with",
        "phylogenetic_cooccurrence" : 0,
        "combined_score" : 0.999,
        "automated_textmining" : 0.321,
        "node1_string_id" : "9606.ENSP00000300151",
        "gene_fusion" : 0.0,
        "shared_name" : "MRPL16 (interacts with) MRPL4",
        "database_annotated" : 0.0,
        "name" : "MRPL16 (interacts with) MRPL4",
        "interaction" : "interacts with",
        "SUID" : 7194,
        "experimentally_determined_interaction" : 0.996,
        "coexpression" : 0.633,
        "selected" : false
      },
      "selected" : false
    }, {
      "data" : {
        "id" : "7193",
        "source" : "113",
        "target" : "861",
        "node2_string_id" : "9606.ENSP00000360498",
        "neighborhood_on_chromosome" : 0.0,
        "homology" : 0.0,
        "shared_interaction" : "interacts with",
        "phylogenetic_cooccurrence" : 0,
        "combined_score" : 0.998,
        "automated_textmining" : 0.392,
        "node1_string_id" : "9606.ENSP00000300151",
        "gene_fusion" : 0.0,
        "shared_name" : "MRPL16 (interacts with) MRPL41",
        "database_annotated" : 0.0,
        "name" : "MRPL16 (interacts with) MRPL41",
        "interaction" : "interacts with",
        "SUID" : 7193,
        "experimentally_determined_interaction" : 0.995,
        "coexpression" : 0.379,
        "selected" : false
      },
      "selected" : false
    }, {
      "data" : {
        "id" : "7192",
        "source" : "113",
        "target" : "1434",
        "node2_string_id" : "9606.ENSP00000354580",
        "neighborhood_on_chromosome" : 0.0,
        "homology" : 0.0,
        "shared_interaction" : "interacts with",
        "phylogenetic_cooccurrence" : 0,
        "combined_score" : 0.998,
        "automated_textmining" : 0.709,
        "node1_string_id" : "9606.ENSP00000300151",
        "gene_fusion" : 0.0,
        "shared_name" : "MRPL16 (interacts with) MRPL21",
        "database_annotated" : 0.0,
        "name" : "MRPL16 (interacts with) MRPL21",
        "interaction" : "interacts with",
        "SUID" : 7192,
        "experimentally_determined_interaction" : 0.987,
        "coexpression" : 0.691,
        "selected" : false
      },
      "selected" : false
    }, {
      "data" : {
        "id" : "7191",
        "source" : "113",
        "target" : "1430",
        "node2_string_id" : "9606.ENSP00000341082",
        "neighborhood_on_chromosome" : 0.0,
        "homology" : 0.0,
        "shared_interaction" : "interacts with",
        "phylogenetic_cooccurrence" : 0,
        "combined_score" : 0.997,
        "automated_textmining" : 0.521,
        "node1_string_id" : "9606.ENSP00000300151",
        "gene_fusion" : 0.0,
        "shared_name" : "MRPL16 (interacts with) MRPL20",
        "database_annotated" : 0.0,
        "name" : "MRPL16 (interacts with) MRPL20",
        "interaction" : "interacts with",
        "SUID" : 7191,
        "experimentally_determined_interaction" : 0.988,
        "coexpression" : 0.671,
        "selected" : false
      },
      "selected" : false
    }, {
      "data" : {
        "id" : "7190",
        "source" : "113",
        "target" : "1503",
        "node2_string_id" : "9606.ENSP00000339844",
        "neighborhood_on_chromosome" : 0.0,
        "homology" : 0.0,
        "shared_interaction" : "interacts with",
        "phylogenetic_cooccurrence" : 0,
        "combined_score" : 0.995,
        "automated_textmining" : 0.096,
        "node1_string_id" : "9606.ENSP00000300151",
        "gene_fusion" : 0.0,
        "shared_name" : "MRPL16 (interacts with) MRPL43",
        "database_annotated" : 0.0,
        "name" : "MRPL16 (interacts with) MRPL43",
        "interaction" : "interacts with",
        "SUID" : 7190,
        "experimentally_determined_interaction" : 0.991,
        "coexpression" : 0.448,
        "selected" : false
      },
      "selected" : false
    }, {
      "data" : {
        "id" : "7189",
        "source" : "113",
        "target" : "197",
        "node2_string_id" : "9606.ENSP00000322439",
        "neighborhood_on_chromosome" : 0.106,
        "homology" : 0.0,
        "shared_interaction" : "interacts with",
        "phylogenetic_cooccurrence" : 0,
        "combined_score" : 0.995,
        "automated_textmining" : 0.353,
        "node1_string_id" : "9606.ENSP00000300151",
        "gene_fusion" : 0.0,
        "shared_name" : "MRPL16 (interacts with) TUFM",
        "database_annotated" : 0.5,
        "name" : "MRPL16 (interacts with) TUFM",
        "interaction" : "interacts with",
        "SUID" : 7189,
        "experimentally_determined_interaction" : 0.925,
        "coexpression" : 0.835,
        "selected" : false
      },
      "selected" : false
    }, {
      "data" : {
        "id" : "7188",
        "source" : "113",
        "target" : "1666",
        "node2_string_id" : "9606.ENSP00000497004",
        "neighborhood_on_chromosome" : 0.0,
        "homology" : 0.0,
        "shared_interaction" : "interacts with",
        "phylogenetic_cooccurrence" : 0,
        "combined_score" : 0.975,
        "automated_textmining" : 0.277,
        "node1_string_id" : "9606.ENSP00000300151",
        "gene_fusion" : 0.0,
        "shared_name" : "MRPL16 (interacts with) MRPL28",
        "database_annotated" : 0.0,
        "name" : "MRPL16 (interacts with) MRPL28",
        "interaction" : "interacts with",
        "SUID" : 7188,
        "experimentally_determined_interaction" : 0.961,
        "coexpression" : 0.193,
        "selected" : false
      },
      "selected" : false
    }, {
      "data" : {
        "id" : "7187",
        "source" : "113",
        "target" : "1648",
        "node2_string_id" : "9606.ENSP00000331849",
        "neighborhood_on_chromosome" : 0.0,
        "homology" : 0.0,
        "shared_interaction" : "interacts with",
        "phylogenetic_cooccurrence" : 0,
        "combined_score" : 0.969,
        "automated_textmining" : 0.273,
        "node1_string_id" : "9606.ENSP00000300151",
        "gene_fusion" : 0.0,
        "shared_name" : "MRPL16 (interacts with) MRPL54",
        "database_annotated" : 0.0,
        "name" : "MRPL16 (interacts with) MRPL54",
        "interaction" : "interacts with",
        "SUID" : 7187,
        "experimentally_determined_interaction" : 0.937,
        "coexpression" : 0.377,
        "selected" : false
      },
      "selected" : false
    }, {
      "data" : {
        "id" : "7185",
        "source" : "113",
        "target" : "181",
        "node2_string_id" : "9606.ENSP00000403614",
        "neighborhood_on_chromosome" : 0.0,
        "homology" : 0.0,
        "shared_interaction" : "interacts with",
        "phylogenetic_cooccurrence" : 0,
        "combined_score" : 0.932,
        "automated_textmining" : 0.383,
        "node1_string_id" : "9606.ENSP00000300151",
        "gene_fusion" : 0.0,
        "shared_name" : "MRPL16 (interacts with) MRPL55",
        "database_annotated" : 0.0,
        "name" : "MRPL16 (interacts with) MRPL55",
        "interaction" : "interacts with",
        "SUID" : 7185,
        "experimentally_determined_interaction" : 0.841,
        "coexpression" : 0.361,
        "selected" : false
      },
      "selected" : false
    }, {
      "data" : {
        "id" : "7184",
        "source" : "113",
        "target" : "1671",
        "node2_string_id" : "9606.ENSP00000369682",
        "neighborhood_on_chromosome" : 0.0,
        "homology" : 0.0,
        "shared_interaction" : "interacts with",
        "phylogenetic_cooccurrence" : 0,
        "combined_score" : 0.902,
        "automated_textmining" : 0.398,
        "node1_string_id" : "9606.ENSP00000300151",
        "gene_fusion" : 0.0,
        "shared_name" : "MRPL16 (interacts with) MRPS26",
        "database_annotated" : 0.0,
        "name" : "MRPL16 (interacts with) MRPS26",
        "interaction" : "interacts with",
        "SUID" : 7184,
        "experimentally_determined_interaction" : 0.823,
        "coexpression" : 0.151,
        "selected" : false
      },
      "selected" : false
    }, {
      "data" : {
        "id" : "7179",
        "source" : "113",
        "target" : "1563",
        "node2_string_id" : "9606.ENSP00000370508",
        "neighborhood_on_chromosome" : 0.0,
        "homology" : 0.0,
        "shared_interaction" : "interacts with",
        "phylogenetic_cooccurrence" : 0,
        "combined_score" : 0.556,
        "automated_textmining" : 0.059,
        "node1_string_id" : "9606.ENSP00000300151",
        "gene_fusion" : 0.0,
        "shared_name" : "MRPL16 (interacts with) MTIF3",
        "database_annotated" : 0.5,
        "name" : "MRPL16 (interacts with) MTIF3",
        "interaction" : "interacts with",
        "SUID" : 7179,
        "experimentally_determined_interaction" : 0.095,
        "coexpression" : 0.082,
        "selected" : false
      },
      "selected" : false
    }, {
      "data" : {
        "id" : "7175",
        "source" : "113",
        "target" : "1051",
        "node2_string_id" : "9606.ENSP00000285848",
        "neighborhood_on_chromosome" : 0.0,
        "homology" : 0.0,
        "shared_interaction" : "interacts with",
        "phylogenetic_cooccurrence" : 0,
        "combined_score" : 0.877,
        "automated_textmining" : 0.199,
        "node1_string_id" : "9606.ENSP00000300151",
        "gene_fusion" : 0.0,
        "shared_name" : "MRPL16 (interacts with) OXA1L",
        "database_annotated" : 0.0,
        "name" : "MRPL16 (interacts with) OXA1L",
        "interaction" : "interacts with",
        "SUID" : 7175,
        "experimentally_determined_interaction" : 0.805,
        "coexpression" : 0.276,
        "selected" : false
      },
      "selected" : false
    }, {
      "data" : {
        "id" : "7172",
        "source" : "113",
        "target" : "279",
        "node2_string_id" : "9606.ENSP00000252602",
        "neighborhood_on_chromosome" : 0.0,
        "homology" : 0.0,
        "shared_interaction" : "interacts with",
        "phylogenetic_cooccurrence" : 0,
        "combined_score" : 0.995,
        "automated_textmining" : 0.37,
        "node1_string_id" : "9606.ENSP00000300151",
        "gene_fusion" : 0.0,
        "shared_name" : "MRPL16 (interacts with) MRPL34",
        "database_annotated" : 0.0,
        "name" : "MRPL16 (interacts with) MRPL34",
        "interaction" : "interacts with",
        "SUID" : 7172,
        "experimentally_determined_interaction" : 0.991,
        "coexpression" : 0.33,
        "selected" : false
      },
      "selected" : false
    }, {
      "data" : {
        "id" : "7168",
        "source" : "113",
        "target" : "170",
        "node2_string_id" : "9606.ENSP00000177742",
        "neighborhood_on_chromosome" : 0.0,
        "homology" : 0.0,
        "shared_interaction" : "interacts with",
        "phylogenetic_cooccurrence" : 0,
        "combined_score" : 0.915,
        "automated_textmining" : 0.28,
        "node1_string_id" : "9606.ENSP00000300151",
        "gene_fusion" : 0.0,
        "shared_name" : "MRPL16 (interacts with) MRPS34",
        "database_annotated" : 0.0,
        "name" : "MRPL16 (interacts with) MRPS34",
        "interaction" : "interacts with",
        "SUID" : 7168,
        "experimentally_determined_interaction" : 0.844,
        "coexpression" : 0.304,
        "selected" : false
      },
      "selected" : false
    }, {
      "data" : {
        "id" : "7603",
        "source" : "1522",
        "target" : "1538",
        "node2_string_id" : "9606.ENSP00000274137",
        "neighborhood_on_chromosome" : 0.0,
        "homology" : 0.0,
        "shared_interaction" : "interacts with",
        "phylogenetic_cooccurrence" : 0,
        "combined_score" : 0.999,
        "automated_textmining" : 0.949,
        "node1_string_id" : "9606.ENSP00000252102",
        "gene_fusion" : 0.0,
        "shared_name" : "NDUFA2 (interacts with) NDUFS6",
        "database_annotated" : 0.967,
        "name" : "NDUFA2 (interacts with) NDUFS6",
        "interaction" : "interacts with",
        "SUID" : 7603,
        "experimentally_determined_interaction" : 0.998,
        "coexpression" : 0.954,
        "selected" : false
      },
      "selected" : false
    }, {
      "data" : {
        "id" : "7602",
        "source" : "1522",
        "target" : "335",
        "node2_string_id" : "9606.ENSP00000497587",
        "neighborhood_on_chromosome" : 0.0,
        "homology" : 0.0,
        "shared_interaction" : "interacts with",
        "phylogenetic_cooccurrence" : 0,
        "combined_score" : 0.999,
        "automated_textmining" : 0.981,
        "node1_string_id" : "9606.ENSP00000252102",
        "gene_fusion" : 0.0,
        "shared_name" : "NDUFA2 (interacts with) NDUFV1",
        "database_annotated" : 0.967,
        "name" : "NDUFA2 (interacts with) NDUFV1",
        "interaction" : "interacts with",
        "SUID" : 7602,
        "experimentally_determined_interaction" : 0.998,
        "coexpression" : 0.464,
        "selected" : false
      },
      "selected" : false
    }, {
      "data" : {
        "id" : "7601",
        "source" : "1522",
        "target" : "923",
        "node2_string_id" : "9606.ENSP00000268668",
        "neighborhood_on_chromosome" : 0.0,
        "homology" : 0.0,
        "shared_interaction" : "interacts with",
        "phylogenetic_cooccurrence" : 0,
        "combined_score" : 0.999,
        "automated_textmining" : 0.868,
        "node1_string_id" : "9606.ENSP00000252102",
        "gene_fusion" : 0.0,
        "shared_name" : "NDUFA2 (interacts with) NDUFB10",
        "database_annotated" : 0.967,
        "name" : "NDUFA2 (interacts with) NDUFB10",
        "interaction" : "interacts with",
        "SUID" : 7601,
        "experimentally_determined_interaction" : 0.998,
        "coexpression" : 0.606,
        "selected" : false
      },
      "selected" : false
    }, {
      "data" : {
        "id" : "7599",
        "source" : "1522",
        "target" : "859",
        "node2_string_id" : "9606.ENSP00000367939",
        "neighborhood_on_chromosome" : 0.0,
        "homology" : 0.0,
        "shared_interaction" : "interacts with",
        "phylogenetic_cooccurrence" : 0,
        "combined_score" : 0.998,
        "automated_textmining" : 0.509,
        "node1_string_id" : "9606.ENSP00000252102",
        "gene_fusion" : 0.0,
        "shared_name" : "NDUFA2 (interacts with) UQCRQ",
        "database_annotated" : 0.172,
        "name" : "NDUFA2 (interacts with) UQCRQ",
        "interaction" : "interacts with",
        "SUID" : 7599,
        "experimentally_determined_interaction" : 0.913,
        "coexpression" : 0.957,
        "selected" : false
      },
      "selected" : false
    }, {
      "data" : {
        "id" : "7598",
        "source" : "1522",
        "target" : "337",
        "node2_string_id" : "9606.ENSP00000364649",
        "neighborhood_on_chromosome" : 0.0,
        "homology" : 0.0,
        "shared_interaction" : "interacts with",
        "phylogenetic_cooccurrence" : 0,
        "combined_score" : 0.958,
        "automated_textmining" : 0.424,
        "node1_string_id" : "9606.ENSP00000252102",
        "gene_fusion" : 0.0,
        "shared_name" : "NDUFA2 (interacts with) SDHB",
        "database_annotated" : 0.0,
        "name" : "NDUFA2 (interacts with) SDHB",
        "interaction" : "interacts with",
        "SUID" : 7598,
        "experimentally_determined_interaction" : 0.416,
        "coexpression" : 0.887,
        "selected" : false
      },
      "selected" : false
    }, {
      "data" : {
        "id" : "7588",
        "source" : "1522",
        "target" : "1528",
        "node2_string_id" : "9606.ENSP00000242784",
        "neighborhood_on_chromosome" : 0.0,
        "homology" : 0.0,
        "shared_interaction" : "interacts with",
        "phylogenetic_cooccurrence" : 0,
        "combined_score" : 0.632,
        "automated_textmining" : 0.077,
        "node1_string_id" : "9606.ENSP00000252102",
        "gene_fusion" : 0.0,
        "shared_name" : "NDUFA2 (interacts with) TRIR",
        "database_annotated" : 0.0,
        "name" : "NDUFA2 (interacts with) TRIR",
        "interaction" : "interacts with",
        "SUID" : 7588,
        "experimentally_determined_interaction" : 0.398,
        "coexpression" : 0.392,
        "selected" : false
      },
      "selected" : false
    }, {
      "data" : {
        "id" : "7587",
        "source" : "1522",
        "target" : "853",
        "node2_string_id" : "9606.ENSP00000233627",
        "neighborhood_on_chromosome" : 0.0,
        "homology" : 0.0,
        "shared_interaction" : "interacts with",
        "phylogenetic_cooccurrence" : 0,
        "combined_score" : 0.999,
        "automated_textmining" : 0.834,
        "node1_string_id" : "9606.ENSP00000252102",
        "gene_fusion" : 0.0,
        "shared_name" : "NDUFA2 (interacts with) NDUFS7",
        "database_annotated" : 0.967,
        "name" : "NDUFA2 (interacts with) NDUFS7",
        "interaction" : "interacts with",
        "SUID" : 7587,
        "experimentally_determined_interaction" : 0.999,
        "coexpression" : 0.651,
        "selected" : false
      },
      "selected" : false
    }, {
      "data" : {
        "id" : "7585",
        "source" : "1522",
        "target" : "851",
        "node2_string_id" : "9606.ENSP00000215565",
        "neighborhood_on_chromosome" : 0.0,
        "homology" : 0.0,
        "shared_interaction" : "interacts with",
        "phylogenetic_cooccurrence" : 0,
        "combined_score" : 0.999,
        "automated_textmining" : 0.939,
        "node1_string_id" : "9606.ENSP00000252102",
        "gene_fusion" : 0.0,
        "shared_name" : "NDUFA2 (interacts with) NDUFB7",
        "database_annotated" : 0.967,
        "name" : "NDUFA2 (interacts with) NDUFB7",
        "interaction" : "interacts with",
        "SUID" : 7585,
        "experimentally_determined_interaction" : 0.998,
        "coexpression" : 0.83,
        "selected" : false
      },
      "selected" : false
    }, {
      "data" : {
        "id" : "7584",
        "source" : "1522",
        "target" : "172",
        "node2_string_id" : "9606.ENSP00000203407",
        "neighborhood_on_chromosome" : 0.0,
        "homology" : 0.0,
        "shared_interaction" : "interacts with",
        "phylogenetic_cooccurrence" : 0,
        "combined_score" : 0.992,
        "automated_textmining" : 0.706,
        "node1_string_id" : "9606.ENSP00000252102",
        "gene_fusion" : 0.0,
        "shared_name" : "NDUFA2 (interacts with) UQCRC1",
        "database_annotated" : 0.154,
        "name" : "NDUFA2 (interacts with) UQCRC1",
        "interaction" : "interacts with",
        "SUID" : 7584,
        "experimentally_determined_interaction" : 0.964,
        "coexpression" : 0.246,
        "selected" : false
      },
      "selected" : false
    }, {
      "data" : {
        "id" : "7405",
        "source" : "181",
        "target" : "1563",
        "node2_string_id" : "9606.ENSP00000370508",
        "neighborhood_on_chromosome" : 0.0,
        "homology" : 0.0,
        "shared_interaction" : "interacts with",
        "phylogenetic_cooccurrence" : 0,
        "combined_score" : 0.556,
        "automated_textmining" : 0.0,
        "node1_string_id" : "9606.ENSP00000403614",
        "gene_fusion" : 0.0,
        "shared_name" : "MRPL55 (interacts with) MTIF3",
        "database_annotated" : 0.5,
        "name" : "MRPL55 (interacts with) MTIF3",
        "interaction" : "interacts with",
        "SUID" : 7405,
        "experimentally_determined_interaction" : 0.095,
        "coexpression" : 0.098,
        "selected" : false
      },
      "selected" : false
    }, {
      "data" : {
        "id" : "7404",
        "source" : "181",
        "target" : "1671",
        "node2_string_id" : "9606.ENSP00000369682",
        "neighborhood_on_chromosome" : 0.0,
        "homology" : 0.0,
        "shared_interaction" : "interacts with",
        "phylogenetic_cooccurrence" : 0,
        "combined_score" : 0.879,
        "automated_textmining" : 0.0,
        "node1_string_id" : "9606.ENSP00000403614",
        "gene_fusion" : 0.0,
        "shared_name" : "MRPL55 (interacts with) MRPS26",
        "database_annotated" : 0.0,
        "name" : "MRPL55 (interacts with) MRPS26",
        "interaction" : "interacts with",
        "SUID" : 7404,
        "experimentally_determined_interaction" : 0.833,
        "coexpression" : 0.305,
        "selected" : false
      },
      "selected" : false
    }, {
      "data" : {
        "id" : "7403",
        "source" : "181",
        "target" : "859",
        "node2_string_id" : "9606.ENSP00000367939",
        "neighborhood_on_chromosome" : 0.0,
        "homology" : 0.0,
        "shared_interaction" : "interacts with",
        "phylogenetic_cooccurrence" : 0,
        "combined_score" : 0.638,
        "automated_textmining" : 0.167,
        "node1_string_id" : "9606.ENSP00000403614",
        "gene_fusion" : 0.0,
        "shared_name" : "MRPL55 (interacts with) UQCRQ",
        "database_annotated" : 0.0,
        "name" : "MRPL55 (interacts with) UQCRQ",
        "interaction" : "interacts with",
        "SUID" : 7403,
        "experimentally_determined_interaction" : 0.0,
        "coexpression" : 0.583,
        "selected" : false
      },
      "selected" : false
    }, {
      "data" : {
        "id" : "7402",
        "source" : "181",
        "target" : "197",
        "node2_string_id" : "9606.ENSP00000322439",
        "neighborhood_on_chromosome" : 0.0,
        "homology" : 0.0,
        "shared_interaction" : "interacts with",
        "phylogenetic_cooccurrence" : 0,
        "combined_score" : 0.907,
        "automated_textmining" : 0.0,
        "node1_string_id" : "9606.ENSP00000403614",
        "gene_fusion" : 0.0,
        "shared_name" : "MRPL55 (interacts with) TUFM",
        "database_annotated" : 0.5,
        "name" : "MRPL55 (interacts with) TUFM",
        "interaction" : "interacts with",
        "SUID" : 7402,
        "experimentally_determined_interaction" : 0.8,
        "coexpression" : 0.15,
        "selected" : false
      },
      "selected" : false
    }, {
      "data" : {
        "id" : "7401",
        "source" : "181",
        "target" : "1051",
        "node2_string_id" : "9606.ENSP00000285848",
        "neighborhood_on_chromosome" : 0.0,
        "homology" : 0.0,
        "shared_interaction" : "interacts with",
        "phylogenetic_cooccurrence" : 0,
        "combined_score" : 0.853,
        "automated_textmining" : 0.285,
        "node1_string_id" : "9606.ENSP00000403614",
        "gene_fusion" : 0.0,
        "shared_name" : "MRPL55 (interacts with) OXA1L",
        "database_annotated" : 0.0,
        "name" : "MRPL55 (interacts with) OXA1L",
        "interaction" : "interacts with",
        "SUID" : 7401,
        "experimentally_determined_interaction" : 0.8,
        "coexpression" : 0.054,
        "selected" : false
      },
      "selected" : false
    }, {
      "data" : {
        "id" : "7398",
        "source" : "181",
        "target" : "1538",
        "node2_string_id" : "9606.ENSP00000274137",
        "neighborhood_on_chromosome" : 0.0,
        "homology" : 0.0,
        "shared_interaction" : "interacts with",
        "phylogenetic_cooccurrence" : 0,
        "combined_score" : 0.446,
        "automated_textmining" : 0.223,
        "node1_string_id" : "9606.ENSP00000403614",
        "gene_fusion" : 0.0,
        "shared_name" : "MRPL55 (interacts with) NDUFS6",
        "database_annotated" : 0.0,
        "name" : "MRPL55 (interacts with) NDUFS6",
        "interaction" : "interacts with",
        "SUID" : 7398,
        "experimentally_determined_interaction" : 0.0,
        "coexpression" : 0.316,
        "selected" : false
      },
      "selected" : false
    }, {
      "data" : {
        "id" : "7396",
        "source" : "181",
        "target" : "851",
        "node2_string_id" : "9606.ENSP00000215565",
        "neighborhood_on_chromosome" : 0.0,
        "homology" : 0.0,
        "shared_interaction" : "interacts with",
        "phylogenetic_cooccurrence" : 0,
        "combined_score" : 0.458,
        "automated_textmining" : 0.054,
        "node1_string_id" : "9606.ENSP00000403614",
        "gene_fusion" : 0.0,
        "shared_name" : "MRPL55 (interacts with) NDUFB7",
        "database_annotated" : 0.0,
        "name" : "MRPL55 (interacts with) NDUFB7",
        "interaction" : "interacts with",
        "SUID" : 7396,
        "experimentally_determined_interaction" : 0.0,
        "coexpression" : 0.45,
        "selected" : false
      },
      "selected" : false
    }, {
      "data" : {
        "id" : "7395",
        "source" : "181",
        "target" : "170",
        "node2_string_id" : "9606.ENSP00000177742",
        "neighborhood_on_chromosome" : 0.0,
        "homology" : 0.0,
        "shared_interaction" : "interacts with",
        "phylogenetic_cooccurrence" : 0,
        "combined_score" : 0.888,
        "automated_textmining" : 0.203,
        "node1_string_id" : "9606.ENSP00000403614",
        "gene_fusion" : 0.0,
        "shared_name" : "MRPL55 (interacts with) MRPS34",
        "database_annotated" : 0.0,
        "name" : "MRPL55 (interacts with) MRPS34",
        "interaction" : "interacts with",
        "SUID" : 7395,
        "experimentally_determined_interaction" : 0.844,
        "coexpression" : 0.174,
        "selected" : false
      },
      "selected" : false
    }, {
      "data" : {
        "id" : "7132",
        "source" : "2039",
        "target" : "727",
        "node2_string_id" : "9606.ENSP00000333837",
        "neighborhood_on_chromosome" : 0.0,
        "homology" : 0.0,
        "shared_interaction" : "interacts with",
        "phylogenetic_cooccurrence" : 0,
        "combined_score" : 0.89,
        "automated_textmining" : 0.38,
        "node1_string_id" : "9606.ENSP00000242257",
        "gene_fusion" : 0.0,
        "shared_name" : "MRM2 (interacts with) MRPL12",
        "database_annotated" : 0.0,
        "name" : "MRM2 (interacts with) MRPL12",
        "interaction" : "interacts with",
        "SUID" : 7132,
        "experimentally_determined_interaction" : 0.825,
        "coexpression" : 0.068,
        "selected" : false
      },
      "selected" : false
    }, {
      "data" : {
        "id" : "7131",
        "source" : "2039",
        "target" : "725",
        "node2_string_id" : "9606.ENSP00000306902",
        "neighborhood_on_chromosome" : 0.0,
        "homology" : 0.0,
        "shared_interaction" : "interacts with",
        "phylogenetic_cooccurrence" : 0,
        "combined_score" : 0.89,
        "automated_textmining" : 0.102,
        "node1_string_id" : "9606.ENSP00000242257",
        "gene_fusion" : 0.0,
        "shared_name" : "MRM2 (interacts with) MRPL4",
        "database_annotated" : 0.0,
        "name" : "MRM2 (interacts with) MRPL4",
        "interaction" : "interacts with",
        "SUID" : 7131,
        "experimentally_determined_interaction" : 0.877,
        "coexpression" : 0.085,
        "selected" : false
      },
      "selected" : false
    }, {
      "data" : {
        "id" : "7130",
        "source" : "2039",
        "target" : "197",
        "node2_string_id" : "9606.ENSP00000322439",
        "neighborhood_on_chromosome" : 0.0,
        "homology" : 0.0,
        "shared_interaction" : "interacts with",
        "phylogenetic_cooccurrence" : 0,
        "combined_score" : 0.861,
        "automated_textmining" : 0.325,
        "node1_string_id" : "9606.ENSP00000242257",
        "gene_fusion" : 0.0,
        "shared_name" : "MRM2 (interacts with) TUFM",
        "database_annotated" : 0.0,
        "name" : "MRM2 (interacts with) TUFM",
        "interaction" : "interacts with",
        "SUID" : 7130,
        "experimentally_determined_interaction" : 0.8,
        "coexpression" : 0.054,
        "selected" : false
      },
      "selected" : false
    }, {
      "data" : {
        "id" : "7129",
        "source" : "2039",
        "target" : "113",
        "node2_string_id" : "9606.ENSP00000300151",
        "neighborhood_on_chromosome" : 0.0,
        "homology" : 0.0,
        "shared_interaction" : "interacts with",
        "phylogenetic_cooccurrence" : 0,
        "combined_score" : 0.842,
        "automated_textmining" : 0.128,
        "node1_string_id" : "9606.ENSP00000242257",
        "gene_fusion" : 0.0,
        "shared_name" : "MRM2 (interacts with) MRPL16",
        "database_annotated" : 0.0,
        "name" : "MRM2 (interacts with) MRPL16",
        "interaction" : "interacts with",
        "SUID" : 7129,
        "experimentally_determined_interaction" : 0.81,
        "coexpression" : 0.126,
        "selected" : false
      },
      "selected" : false
    }, {
      "data" : {
        "id" : "7128",
        "source" : "2039",
        "target" : "1666",
        "node2_string_id" : "9606.ENSP00000497004",
        "neighborhood_on_chromosome" : 0.0,
        "homology" : 0.0,
        "shared_interaction" : "interacts with",
        "phylogenetic_cooccurrence" : 0,
        "combined_score" : 0.823,
        "automated_textmining" : 0.0,
        "node1_string_id" : "9606.ENSP00000242257",
        "gene_fusion" : 0.0,
        "shared_name" : "MRM2 (interacts with) MRPL28",
        "database_annotated" : 0.0,
        "name" : "MRM2 (interacts with) MRPL28",
        "interaction" : "interacts with",
        "SUID" : 7128,
        "experimentally_determined_interaction" : 0.8,
        "coexpression" : 0.155,
        "selected" : false
      },
      "selected" : false
    }, {
      "data" : {
        "id" : "7127",
        "source" : "2039",
        "target" : "1434",
        "node2_string_id" : "9606.ENSP00000354580",
        "neighborhood_on_chromosome" : 0.0,
        "homology" : 0.0,
        "shared_interaction" : "interacts with",
        "phylogenetic_cooccurrence" : 0,
        "combined_score" : 0.818,
        "automated_textmining" : 0.0,
        "node1_string_id" : "9606.ENSP00000242257",
        "gene_fusion" : 0.0,
        "shared_name" : "MRM2 (interacts with) MRPL21",
        "database_annotated" : 0.0,
        "name" : "MRM2 (interacts with) MRPL21",
        "interaction" : "interacts with",
        "SUID" : 7127,
        "experimentally_determined_interaction" : 0.8,
        "coexpression" : 0.127,
        "selected" : false
      },
      "selected" : false
    }, {
      "data" : {
        "id" : "7126",
        "source" : "2039",
        "target" : "1648",
        "node2_string_id" : "9606.ENSP00000331849",
        "neighborhood_on_chromosome" : 0.0,
        "homology" : 0.0,
        "shared_interaction" : "interacts with",
        "phylogenetic_cooccurrence" : 0,
        "combined_score" : 0.815,
        "automated_textmining" : 0.091,
        "node1_string_id" : "9606.ENSP00000242257",
        "gene_fusion" : 0.0,
        "shared_name" : "MRM2 (interacts with) MRPL54",
        "database_annotated" : 0.0,
        "name" : "MRM2 (interacts with) MRPL54",
        "interaction" : "interacts with",
        "SUID" : 7126,
        "experimentally_determined_interaction" : 0.8,
        "coexpression" : 0.067,
        "selected" : false
      },
      "selected" : false
    }, {
      "data" : {
        "id" : "7125",
        "source" : "2039",
        "target" : "1503",
        "node2_string_id" : "9606.ENSP00000339844",
        "neighborhood_on_chromosome" : 0.0,
        "homology" : 0.0,
        "shared_interaction" : "interacts with",
        "phylogenetic_cooccurrence" : 0,
        "combined_score" : 0.811,
        "automated_textmining" : 0.0,
        "node1_string_id" : "9606.ENSP00000242257",
        "gene_fusion" : 0.0,
        "shared_name" : "MRM2 (interacts with) MRPL43",
        "database_annotated" : 0.0,
        "name" : "MRM2 (interacts with) MRPL43",
        "interaction" : "interacts with",
        "SUID" : 7125,
        "experimentally_determined_interaction" : 0.8,
        "coexpression" : 0.098,
        "selected" : false
      },
      "selected" : false
    }, {
      "data" : {
        "id" : "7124",
        "source" : "2039",
        "target" : "279",
        "node2_string_id" : "9606.ENSP00000252602",
        "neighborhood_on_chromosome" : 0.0,
        "homology" : 0.0,
        "shared_interaction" : "interacts with",
        "phylogenetic_cooccurrence" : 0,
        "combined_score" : 0.809,
        "automated_textmining" : 0.0,
        "node1_string_id" : "9606.ENSP00000242257",
        "gene_fusion" : 0.0,
        "shared_name" : "MRM2 (interacts with) MRPL34",
        "database_annotated" : 0.0,
        "name" : "MRM2 (interacts with) MRPL34",
        "interaction" : "interacts with",
        "SUID" : 7124,
        "experimentally_determined_interaction" : 0.8,
        "coexpression" : 0.085,
        "selected" : false
      },
      "selected" : false
    }, {
      "data" : {
        "id" : "7123",
        "source" : "2039",
        "target" : "1430",
        "node2_string_id" : "9606.ENSP00000341082",
        "neighborhood_on_chromosome" : 0.0,
        "homology" : 0.0,
        "shared_interaction" : "interacts with",
        "phylogenetic_cooccurrence" : 0,
        "combined_score" : 0.808,
        "automated_textmining" : 0.0,
        "node1_string_id" : "9606.ENSP00000242257",
        "gene_fusion" : 0.0,
        "shared_name" : "MRM2 (interacts with) MRPL20",
        "database_annotated" : 0.0,
        "name" : "MRM2 (interacts with) MRPL20",
        "interaction" : "interacts with",
        "SUID" : 7123,
        "experimentally_determined_interaction" : 0.8,
        "coexpression" : 0.082,
        "selected" : false
      },
      "selected" : false
    }, {
      "data" : {
        "id" : "7122",
        "source" : "2039",
        "target" : "181",
        "node2_string_id" : "9606.ENSP00000403614",
        "neighborhood_on_chromosome" : 0.0,
        "homology" : 0.0,
        "shared_interaction" : "interacts with",
        "phylogenetic_cooccurrence" : 0,
        "combined_score" : 0.805,
        "automated_textmining" : 0.0,
        "node1_string_id" : "9606.ENSP00000242257",
        "gene_fusion" : 0.0,
        "shared_name" : "MRM2 (interacts with) MRPL55",
        "database_annotated" : 0.0,
        "name" : "MRM2 (interacts with) MRPL55",
        "interaction" : "interacts with",
        "SUID" : 7122,
        "experimentally_determined_interaction" : 0.8,
        "coexpression" : 0.067,
        "selected" : false
      },
      "selected" : false
    }, {
      "data" : {
        "id" : "7120",
        "source" : "2039",
        "target" : "861",
        "node2_string_id" : "9606.ENSP00000360498",
        "neighborhood_on_chromosome" : 0.0,
        "homology" : 0.0,
        "shared_interaction" : "interacts with",
        "phylogenetic_cooccurrence" : 0,
        "combined_score" : 0.801,
        "automated_textmining" : 0.0,
        "node1_string_id" : "9606.ENSP00000242257",
        "gene_fusion" : 0.0,
        "shared_name" : "MRM2 (interacts with) MRPL41",
        "database_annotated" : 0.0,
        "name" : "MRM2 (interacts with) MRPL41",
        "interaction" : "interacts with",
        "SUID" : 7120,
        "experimentally_determined_interaction" : 0.8,
        "coexpression" : 0.049,
        "selected" : false
      },
      "selected" : false
    }, {
      "data" : {
        "id" : "9491",
        "source" : "1528",
        "target" : "859",
        "node2_string_id" : "9606.ENSP00000367939",
        "neighborhood_on_chromosome" : 0.0,
        "homology" : 0.0,
        "shared_interaction" : "interacts with",
        "phylogenetic_cooccurrence" : 0,
        "combined_score" : 0.935,
        "automated_textmining" : 0.185,
        "node1_string_id" : "9606.ENSP00000242784",
        "gene_fusion" : 0.0,
        "shared_name" : "TRIR (interacts with) UQCRQ",
        "database_annotated" : 0.288,
        "name" : "TRIR (interacts with) UQCRQ",
        "interaction" : "interacts with",
        "SUID" : 9491,
        "experimentally_determined_interaction" : 0.744,
        "coexpression" : 0.618,
        "selected" : false
      },
      "selected" : false
    }, {
      "data" : {
        "id" : "9490",
        "source" : "1528",
        "target" : "172",
        "node2_string_id" : "9606.ENSP00000203407",
        "neighborhood_on_chromosome" : 0.0,
        "homology" : 0.0,
        "shared_interaction" : "interacts with",
        "phylogenetic_cooccurrence" : 0,
        "combined_score" : 0.751,
        "automated_textmining" : 0.163,
        "node1_string_id" : "9606.ENSP00000242784",
        "gene_fusion" : 0.0,
        "shared_name" : "TRIR (interacts with) UQCRC1",
        "database_annotated" : 0.216,
        "name" : "TRIR (interacts with) UQCRC1",
        "interaction" : "interacts with",
        "SUID" : 9490,
        "experimentally_determined_interaction" : 0.581,
        "coexpression" : 0.201,
        "selected" : false
      },
      "selected" : false
    }, {
      "data" : {
        "id" : "7582",
        "source" : "314",
        "target" : "923",
        "node2_string_id" : "9606.ENSP00000268668",
        "neighborhood_on_chromosome" : 0.0,
        "homology" : 0.0,
        "shared_interaction" : "interacts with",
        "phylogenetic_cooccurrence" : 0,
        "combined_score" : 0.999,
        "automated_textmining" : 0.98,
        "node1_string_id" : "9606.ENSP00000252711",
        "gene_fusion" : 0.0,
        "shared_name" : "NDUFA10 (interacts with) NDUFB10",
        "database_annotated" : 0.967,
        "name" : "NDUFA10 (interacts with) NDUFB10",
        "interaction" : "interacts with",
        "SUID" : 7582,
        "experimentally_determined_interaction" : 0.957,
        "coexpression" : 0.528,
        "selected" : false
      },
      "selected" : false
    }, {
      "data" : {
        "id" : "7581",
        "source" : "314",
        "target" : "335",
        "node2_string_id" : "9606.ENSP00000497587",
        "neighborhood_on_chromosome" : 0.0,
        "homology" : 0.0,
        "shared_interaction" : "interacts with",
        "phylogenetic_cooccurrence" : 0,
        "combined_score" : 0.999,
        "automated_textmining" : 0.828,
        "node1_string_id" : "9606.ENSP00000252711",
        "gene_fusion" : 0.0,
        "shared_name" : "NDUFA10 (interacts with) NDUFV1",
        "database_annotated" : 0.967,
        "name" : "NDUFA10 (interacts with) NDUFV1",
        "interaction" : "interacts with",
        "SUID" : 7581,
        "experimentally_determined_interaction" : 0.959,
        "coexpression" : 0.949,
        "selected" : false
      },
      "selected" : false
    }, {
      "data" : {
        "id" : "7580",
        "source" : "314",
        "target" : "1538",
        "node2_string_id" : "9606.ENSP00000274137",
        "neighborhood_on_chromosome" : 0.0,
        "homology" : 0.0,
        "shared_interaction" : "interacts with",
        "phylogenetic_cooccurrence" : 0,
        "combined_score" : 0.999,
        "automated_textmining" : 0.711,
        "node1_string_id" : "9606.ENSP00000252711",
        "gene_fusion" : 0.0,
        "shared_name" : "NDUFA10 (interacts with) NDUFS6",
        "database_annotated" : 0.967,
        "name" : "NDUFA10 (interacts with) NDUFS6",
        "interaction" : "interacts with",
        "SUID" : 7580,
        "experimentally_determined_interaction" : 0.918,
        "coexpression" : 0.351,
        "selected" : false
      },
      "selected" : false
    }, {
      "data" : {
        "id" : "7579",
        "source" : "314",
        "target" : "859",
        "node2_string_id" : "9606.ENSP00000367939",
        "neighborhood_on_chromosome" : 0.0,
        "homology" : 0.0,
        "shared_interaction" : "interacts with",
        "phylogenetic_cooccurrence" : 0,
        "combined_score" : 0.953,
        "automated_textmining" : 0.401,
        "node1_string_id" : "9606.ENSP00000252711",
        "gene_fusion" : 0.0,
        "shared_name" : "NDUFA10 (interacts with) UQCRQ",
        "database_annotated" : 0.172,
        "name" : "NDUFA10 (interacts with) UQCRQ",
        "interaction" : "interacts with",
        "SUID" : 7579,
        "experimentally_determined_interaction" : 0.883,
        "coexpression" : 0.288,
        "selected" : false
      },
      "selected" : false
    }, {
      "data" : {
        "id" : "7578",
        "source" : "314",
        "target" : "197",
        "node2_string_id" : "9606.ENSP00000322439",
        "neighborhood_on_chromosome" : 0.0,
        "homology" : 0.0,
        "shared_interaction" : "interacts with",
        "phylogenetic_cooccurrence" : 0,
        "combined_score" : 0.898,
        "automated_textmining" : 0.135,
        "node1_string_id" : "9606.ENSP00000252711",
        "gene_fusion" : 0.0,
        "shared_name" : "NDUFA10 (interacts with) TUFM",
        "database_annotated" : 0.0,
        "name" : "NDUFA10 (interacts with) TUFM",
        "interaction" : "interacts with",
        "SUID" : 7578,
        "experimentally_determined_interaction" : 0.0,
        "coexpression" : 0.887,
        "selected" : false
      },
      "selected" : false
    }, {
      "data" : {
        "id" : "7575",
        "source" : "314",
        "target" : "337",
        "node2_string_id" : "9606.ENSP00000364649",
        "neighborhood_on_chromosome" : 0.0,
        "homology" : 0.0,
        "shared_interaction" : "interacts with",
        "phylogenetic_cooccurrence" : 0,
        "combined_score" : 0.68,
        "automated_textmining" : 0.405,
        "node1_string_id" : "9606.ENSP00000252711",
        "gene_fusion" : 0.0,
        "shared_name" : "NDUFA10 (interacts with) SDHB",
        "database_annotated" : 0.0,
        "name" : "NDUFA10 (interacts with) SDHB",
        "interaction" : "interacts with",
        "SUID" : 7575,
        "experimentally_determined_interaction" : 0.244,
        "coexpression" : 0.346,
        "selected" : false
      },
      "selected" : false
    }, {
      "data" : {
        "id" : "7572",
        "source" : "314",
        "target" : "1051",
        "node2_string_id" : "9606.ENSP00000285848",
        "neighborhood_on_chromosome" : 0.042,
        "homology" : 0.0,
        "shared_interaction" : "interacts with",
        "phylogenetic_cooccurrence" : 0,
        "combined_score" : 0.403,
        "automated_textmining" : 0.306,
        "node1_string_id" : "9606.ENSP00000252711",
        "gene_fusion" : 0.0,
        "shared_name" : "NDUFA10 (interacts with) OXA1L",
        "database_annotated" : 0.0,
        "name" : "NDUFA10 (interacts with) OXA1L",
        "interaction" : "interacts with",
        "SUID" : 7572,
        "experimentally_determined_interaction" : 0.0,
        "coexpression" : 0.174,
        "selected" : false
      },
      "selected" : false
    }, {
      "data" : {
        "id" : "7571",
        "source" : "314",
        "target" : "1522",
        "node2_string_id" : "9606.ENSP00000252102",
        "neighborhood_on_chromosome" : 0.0,
        "homology" : 0.0,
        "shared_interaction" : "interacts with",
        "phylogenetic_cooccurrence" : 0,
        "combined_score" : 0.999,
        "automated_textmining" : 0.947,
        "node1_string_id" : "9606.ENSP00000252711",
        "gene_fusion" : 0.0,
        "shared_name" : "NDUFA10 (interacts with) NDUFA2",
        "database_annotated" : 0.967,
        "name" : "NDUFA10 (interacts with) NDUFA2",
        "interaction" : "interacts with",
        "SUID" : 7571,
        "experimentally_determined_interaction" : 0.998,
        "coexpression" : 0.226,
        "selected" : false
      },
      "selected" : false
    }, {
      "data" : {
        "id" : "7570",
        "source" : "314",
        "target" : "1528",
        "node2_string_id" : "9606.ENSP00000242784",
        "neighborhood_on_chromosome" : 0.0,
        "homology" : 0.0,
        "shared_interaction" : "interacts with",
        "phylogenetic_cooccurrence" : 0,
        "combined_score" : 0.438,
        "automated_textmining" : 0.062,
        "node1_string_id" : "9606.ENSP00000252711",
        "gene_fusion" : 0.0,
        "shared_name" : "NDUFA10 (interacts with) TRIR",
        "database_annotated" : 0.0,
        "name" : "NDUFA10 (interacts with) TRIR",
        "interaction" : "interacts with",
        "SUID" : 7570,
        "experimentally_determined_interaction" : 0.305,
        "coexpression" : 0.208,
        "selected" : false
      },
      "selected" : false
    }, {
      "data" : {
        "id" : "7569",
        "source" : "314",
        "target" : "853",
        "node2_string_id" : "9606.ENSP00000233627",
        "neighborhood_on_chromosome" : 0.0,
        "homology" : 0.0,
        "shared_interaction" : "interacts with",
        "phylogenetic_cooccurrence" : 0,
        "combined_score" : 0.999,
        "automated_textmining" : 0.774,
        "node1_string_id" : "9606.ENSP00000252711",
        "gene_fusion" : 0.0,
        "shared_name" : "NDUFA10 (interacts with) NDUFS7",
        "database_annotated" : 0.967,
        "name" : "NDUFA10 (interacts with) NDUFS7",
        "interaction" : "interacts with",
        "SUID" : 7569,
        "experimentally_determined_interaction" : 0.959,
        "coexpression" : 0.619,
        "selected" : false
      },
      "selected" : false
    }, {
      "data" : {
        "id" : "7568",
        "source" : "314",
        "target" : "851",
        "node2_string_id" : "9606.ENSP00000215565",
        "neighborhood_on_chromosome" : 0.0,
        "homology" : 0.0,
        "shared_interaction" : "interacts with",
        "phylogenetic_cooccurrence" : 0,
        "combined_score" : 0.999,
        "automated_textmining" : 0.664,
        "node1_string_id" : "9606.ENSP00000252711",
        "gene_fusion" : 0.0,
        "shared_name" : "NDUFA10 (interacts with) NDUFB7",
        "database_annotated" : 0.967,
        "name" : "NDUFA10 (interacts with) NDUFB7",
        "interaction" : "interacts with",
        "SUID" : 7568,
        "experimentally_determined_interaction" : 0.97,
        "coexpression" : 0.355,
        "selected" : false
      },
      "selected" : false
    }, {
      "data" : {
        "id" : "7567",
        "source" : "314",
        "target" : "172",
        "node2_string_id" : "9606.ENSP00000203407",
        "neighborhood_on_chromosome" : 0.0,
        "homology" : 0.0,
        "shared_interaction" : "interacts with",
        "phylogenetic_cooccurrence" : 0,
        "combined_score" : 0.996,
        "automated_textmining" : 0.671,
        "node1_string_id" : "9606.ENSP00000252711",
        "gene_fusion" : 0.0,
        "shared_name" : "NDUFA10 (interacts with) UQCRC1",
        "database_annotated" : 0.134,
        "name" : "NDUFA10 (interacts with) UQCRC1",
        "interaction" : "interacts with",
        "SUID" : 7567,
        "experimentally_determined_interaction" : 0.867,
        "coexpression" : 0.924,
        "selected" : false
      },
      "selected" : false
    } ]
  }
}
