# Supplementary material for: The impact of hsa-miR-1972 on the expression of von Willebrand factor in breast cancer progression regulation
Source: PeerJ. 2024 Nov 8;12:e18476. doi: 10.7717/peerj.18476 (PMC11552492; doi:10.7717/peerj.18476)
Supplement: Supplemental Information 3 [file peerj-12-18476-s003.zip › 1_Analysis/1_WGCNA/bp_blue.csv]

	ID	Description	GeneRatio	BgRatio	pvalue	p.adjust	qvalue	geneID	Count
GO:0008380	GO:0008380	RNA splicing	67/1338	466/18614	3.7783402876654e-08	0.000198022814476544	0.000192138546628543	25980/113146/421/58509/10421/1153/56259/26528/51428/55192/9130/10922/2483/2521/27238/10949/4670/3303/3550/8570/25804/51690/55692/8996/5518/10084/79706/27339/26121/24148/57716/5725/8241/29890/79171/10921/51637/10284/9092/58506/7536/8175/10992/112869/79622/11066/6626/6628/8683/57794/25949/10474/6883/8148/10629/79228/79042/10078/11338/25862/84292/56949/55702/51341/153527/91603/8233	67
GO:0006397	GO:0006397	mRNA processing	68/1338	500/18614	2.58540050966555e-07	0.000543071908228516	0.00052693447185691	25980/421/58509/10421/984/1153/56259/26528/51428/55192/56931/9130/2483/27238/10949/4670/3550/8570/25804/51690/55692/255374/550643/8996/54623/57661/10084/79706/27339/26121/24148/5725/8241/29890/79171/10921/27079/6294/9667/10284/9092/58506/7536/8175/10992/79622/11066/6626/6628/51593/8683/29101/57794/25949/8189/79228/79042/10078/64852/11338/25862/84292/56949/55702/51341/153527/91603/8233	68
GO:0007006	GO:0007006	mitochondrial membrane organization	26/1338	120/18614	3.10859707056964e-07	0.000543071908228516	0.00052693447185691	57143/84266/93974/572/581/27113/598/617/666/808/84303/1267/9026/3303/8870/125988/79594/203245/5018/89941/291/26517/90580/26520/790955/7755	26
GO:0010821	GO:0010821	regulation of mitochondrion organization	29/1338	151/18614	9.73942363797766e-07	0.00127610798216602	0.00123818830513342	57143/23400/93974/572/581/27113/598/666/2021/51024/23770/7855/3091/9026/3303/27429/8870/64423/4000/125170/79594/8996/11315/23761/29108/89941/291/8878/7755	29
GO:0006368	GO:0006368	transcription elongation by RNA polymerase II	23/1338	110/18614	2.81597563176009e-06	0.00294619783893914	0.00285865127384589	8312/9150/8178/6923/84337/2962/26173/54973/80789/8861/10025/54797/219541/81857/9441/55588/7469/54623/170394/51548/6829/6919/6920	23
GO:0038202	GO:0038202	TORC1 signaling	16/1338	60/18614	3.37286529930067e-06	0.00294619783893914	0.00285865127384589	1609/56834/11133/389541/64223/4864/10641/8131/55593/55011/90809/6396/83667/6794/9894/84219	16
GO:0006354	GO:0006354	DNA-templated transcription elongation	25/1338	129/18614	4.51389822477759e-06	0.00312933883102823	0.00303635021293594	8312/9150/8178/6923/84337/2068/2962/26173/54973/80789/8861/10025/54797/219541/81857/9441/55588/7469/54623/170394/51548/6829/6919/6920/23211	25
GO:0000375	GO:0000375	RNA splicing, via transesterification reactions	47/1338	329/18614	4.80363489563087e-06	0.00312933883102823	0.00303635021293594	25980/58509/10421/1153/56259/26528/51428/55192/2483/27238/10949/4670/3550/8570/25804/51690/55692/8996/10084/27339/26121/24148/5725/8241/29890/79171/10921/10284/9092/7536/8175/10992/79622/11066/6626/6628/8683/25949/10078/11338/25862/84292/56949/55702/51341/153527/8233	47
GO:0046902	GO:0046902	regulation of mitochondrial membrane permeability	16/1338	62/18614	5.37379306988248e-06	0.00312933883102823	0.00303635021293594	84266/93974/572/581/27113/598/666/1267/9026/3303/8870/79594/203245/89941/291/7755	16
GO:1903432	GO:1903432	regulation of TORC1 signaling	14/1338	50/18614	7.38301376537799e-06	0.00338077224962131	0.00328031226220801	1609/56834/11133/4864/10641/8131/55593/55011/90809/6396/83667/6794/9894/84219	14
GO:0000377	GO:0000377	RNA splicing, via transesterification reactions with bulged adenosine as nucleophile	46/1338	325/18614	7.74074928362063e-06	0.00338077224962131	0.00328031226220801	25980/58509/10421/1153/56259/26528/51428/55192/2483/27238/10949/4670/3550/25804/51690/55692/8996/10084/27339/26121/24148/5725/8241/29890/79171/10921/10284/9092/7536/8175/10992/79622/11066/6626/6628/8683/25949/10078/11338/25862/84292/56949/55702/51341/153527/8233	46
GO:0000398	GO:0000398	mRNA splicing, via spliceosome	46/1338	325/18614	7.74074928362063e-06	0.00338077224962131	0.00328031226220801	25980/58509/10421/1153/56259/26528/51428/55192/2483/27238/10949/4670/3550/25804/51690/55692/8996/10084/27339/26121/24148/5725/8241/29890/79171/10921/10284/9092/7536/8175/10992/79622/11066/6626/6628/8683/25949/10078/11338/25862/84292/56949/55702/51341/153527/8233	46
GO:0006839	GO:0006839	mitochondrial transport	31/1338	189/18614	1.29373466176751e-05	0.00521574104794117	0.00506075477813671	9049/84266/93974/572/8314/581/27113/598/617/666/1267/131118/51024/7855/9026/3303/27429/8870/79778/79594/203245/5018/89941/51100/291/26517/90580/10469/26520/118424/7755	31
GO:0045862	GO:0045862	positive regulation of proteolysis	49/1338	365/18614	1.70127148391252e-05	0.00628643457310215	0.00609963253751423	8754/23287/444/431705/93974/54998/8312/572/581/27113/666/842/28952/1365/1364/79016/65992/3300/1855/6923/8772/51024/51343/2822/9026/3249/3303/23640/27429/9817/79594/171389/26471/114881/29763/8301/64063/5720/29108/5886/9475/6449/51548/57154/10273/7023/91304/9966/8078	49
GO:0010822	GO:0010822	positive regulation of mitochondrion organization	17/1338	75/18614	1.7992085212084e-05	0.00628643457310215	0.00609963253751423	57143/93974/572/581/27113/666/2021/51024/3091/9026/27429/125170/79594/11315/29108/291/7755	17
GO:0032006	GO:0032006	regulation of TOR signaling	22/1338	116/18614	2.36030516896272e-05	0.0077314746190835	0.00750173307319664	84335/369/1609/2021/56834/3091/11133/389541/23251/64223/4864/10641/8131/55593/55011/90809/6396/83667/6794/9894/23304/84219	22
GO:0090559	GO:0090559	regulation of membrane permeability	17/1338	77/18614	2.59352044028411e-05	0.00799567095737001	0.00775807879071983	84266/93974/572/581/27113/598/666/1365/1267/9026/3303/8870/79594/203245/89941/291/7755	17
GO:0097345	GO:0097345	mitochondrial outer membrane permeabilization	11/1338	37/18614	3.79547715893381e-05	0.0110511643277623	0.0107227778683095	93974/581/27113/666/9026/3303/8870/79594/89941/291/7755	11
GO:0031331	GO:0031331	positive regulation of cellular catabolic process	56/1338	450/18614	4.02370749678685e-05	0.0110990794687683	0.0107692692060816	8754/23287/208/60673/23130/8312/572/581/28952/4849/221955/79016/65992/3300/1855/6923/2021/51343/2822/26086/3091/3303/23640/10524/9817/8570/5595/399664/64223/10641/8131/29763/11315/5261/84069/57104/5436/5886/9475/83667/6449/51100/51548/291/57154/6794/10273/6829/148022/85456/81603/23318/8408/5976/8078/84219	56
GO:1901028	GO:1901028	regulation of mitochondrial outer membrane permeabilization involved in apoptotic signaling pathway	9/1338	26/18614	5.07743381679219e-05	0.0133054153169039	0.0129100435625911	93974/27113/666/9026/3303/8870/79594/291/7755	9
GO:0018205	GO:0018205	peptidyl-lysine modification	48/1338	374/18614	6.54337514414238e-05	0.0163303948240239	0.0158451354994245	65990/91272/8535/1487/83475/84444/196483/10919/51564/10362/51147/10524/84148/84787/8861/4000/53615/10445/4221/79594/79903/7469/26155/197370/10609/79447/11315/57326/5252/51588/55011/5352/170394/5970/10856/9739/112869/23410/56848/10474/6883/10629/54472/10210/10155/54795/7329/83637	48
GO:0072594	GO:0072594	establishment of protein localization to organelle	55/1338	453/18614	9.16196440943096e-05	0.0218262979408308	0.0211777273023737	9049/9179/93974/8314/581/27113/617/808/128866/131118/152877/51024/7855/439/84572/27429/8692/4000/222229/79778/84315/93343/51172/5018/5192/5195/9409/5190/11331/55011/11142/5530/25930/51715/10856/6396/112869/6449/51100/51548/57154/28972/8878/6727/6747/26517/90580/10469/26520/30000/10155/83882/118424/84313/155382	55
GO:0016197	GO:0016197	endosomal transport	35/1338	248/18614	9.64845160363533e-05	0.0219858847194142	0.0213325719437814	9907/10139/8938/51272/11149/28952/27243/128866/23603/56850/79778/93343/144717/8301/55111/25930/9230/9727/64284/51209/55658/80148/9784/8878/8677/6811/26000/79735/80700/64601/84313/155382/738/653440/51019	35
GO:0031929	GO:0031929	TOR signaling	23/1338	137/18614	0.000113357468297819	0.0247544371395362	0.0240188565502966	84335/369/1609/2021/56834/3091/11133/389541/23251/64223/4864/10641/8131/55593/55011/90809/6199/6396/83667/6794/9894/23304/84219	23
GO:0008630	GO:0008630	intrinsic apoptotic signaling pathway in response to DNA damage	19/1338	103/18614	0.000122352764223527	0.0256500334918202	0.0248878401668993	572/581/598/666/842/1396/8445/27429/8870/4776/26471/23612/51588/29108/5883/51246/54929/10210/7161	19
GO:0034243	GO:0034243	regulation of transcription elongation by RNA polymerase II	17/1338	87/18614	0.000132027276259005	0.0257940471958023	0.0250275744891836	8312/8178/2962/26173/54973/80789/8861/10025/54797/219541/81857/9441/55588/7469/170394/51548/6829	17
GO:0006605	GO:0006605	protein targeting	43/1338	333/18614	0.000133983750768546	0.0257940471958023	0.0250275744891836	9049/9472/208/10053/9179/93974/8314/11140/128866/10519/131118/51024/7855/439/10755/84572/3265/27429/79778/125170/84315/51172/5192/5195/9409/5190/6449/51100/64374/57154/28972/6727/6747/9344/26517/90580/10469/26520/118424/155382/738/90522/254359	43
GO:1902108	GO:1902108	regulation of mitochondrial membrane permeability involved in apoptotic process	12/1338	49/18614	0.000137804487976047	0.0257940471958023	0.0250275744891836	93974/581/27113/666/9026/3303/8870/79594/203245/89941/291/7755	12
GO:0032091	GO:0032091	negative regulation of protein binding	18/1338	96/18614	0.00014739237827771	0.026637360501844	0.0258458286555214	581/56998/25979/3300/1855/2962/4043/5595/4776/11315/5195/5300/5499/10273/8189/166/117166/161882	18
GO:1903008	GO:1903008	organelle disassembly	23/1338	140/18614	0.000158524983292501	0.0269400966867057	0.0261395690042027	23130/84971/23400/93974/11140/65992/51024/23770/7855/3091/27429/10524/219402/79594/11315/11331/10226/57104/291/8878/6811/51368/8408	23
GO:0032784	GO:0032784	regulation of DNA-templated transcription elongation	19/1338	105/18614	0.000159348024668551	0.0269400966867057	0.0261395690042027	8312/8178/2962/26173/54973/80789/8861/10025/54797/219541/81857/9441/55588/7469/170394/51548/6829/6919/23211	19
GO:0006284	GO:0006284	base-excision repair	11/1338	43/18614	0.000171220787653817	0.0271929741846563	0.026384932221869	328/3978/4350/4913/4968/11284/27343/6118/51548/23583/7515	11
GO:1902110	GO:1902110	positive regulation of mitochondrial membrane permeability involved in apoptotic process	11/1338	43/18614	0.000171220787653817	0.0271929741846563	0.026384932221869	93974/581/27113/666/9026/3303/8870/79594/89941/291/7755	11
GO:0022411	GO:0022411	cellular component disassembly	57/1338	488/18614	0.000194612370846381	0.0299989245766436	0.0291075035157544	327/444/23130/84971/23400/93974/581/666/829/11140/27243/128866/10519/65992/162989/55192/9829/1777/1991/2021/51024/23770/10211/10023/7855/2580/83743/3091/3249/27429/10524/55201/57192/58526/219402/79594/11315/57326/5195/11331/10226/57104/5499/84305/291/6597/6604/8878/6811/4943/51368/7046/11344/8408/5976/50853/64601	57
GO:0016236	GO:0016236	macroautophagy	41/1338	322/18614	0.000256254559238363	0.0383722898562361	0.0372320534039258	9179/60673/23130/84971/23400/155066/823/11140/27243/128866/65992/10919/83460/26086/3091/27429/5595/57192/93343/4864/26471/23241/11331/9373/81876/51715/83667/51100/291/57154/8878/8987/6829/4943/51368/80700/8408/64601/84313/155382/84219	41
GO:1902686	GO:1902686	mitochondrial outer membrane permeabilization involved in programmed cell death	11/1338	45/18614	0.000264556586954809	0.038515029784171	0.0373705518005463	93974/581/27113/666/9026/3303/8870/79594/89941/291/7755	11
GO:0032007	GO:0032007	negative regulation of TOR signaling	13/1338	60/18614	0.00027601563586301	0.0390972418258929	0.0379354633528934	84335/2021/3091/11133/23251/4864/10641/8131/6396/83667/6794/23304/84219	13
GO:0016925	GO:0016925	protein sumoylation	14/1338	68/18614	0.000286850889272157	0.0395627765967204	0.0383871647111854	8535/51564/10362/79594/197370/11315/51588/5970/54472/10210/10155/54795/7329/83637	14
GO:1903052	GO:1903052	positive regulation of proteolysis involved in protein catabolic process	22/1338	137/18614	0.00030412356262086	0.0408695279922033	0.039655085857527	23287/93974/8312/28952/79016/65992/3300/1855/6923/51343/3303/23640/9817/26471/114881/5886/6449/51548/57154/10273/91304/8078	22
GO:0034470	GO:0034470	ncRNA processing	51/1338	432/18614	0.000321100850895695	0.0420722389886084	0.0408220581757132	57505/113179/54522/51654/90353/54555/317781/79039/57647/56931/54859/2068/51013/2483/84520/84705/26173/54973/80789/65095/81887/79922/29960/25983/55651/79050/55695/55644/55011/51728/56342/126789/81890/113000/27079/9136/51637/9092/51593/6895/10607/55621/115708/79042/90121/115939/64852/23318/57418/9277/11180	51
GO:1904262	GO:1904262	negative regulation of TORC1 signaling	8/1338	26/18614	0.000337974569712762	0.0432030419479167	0.041919259211357	11133/4864/10641/8131/6396/83667/6794/84219	8
GO:2001022	GO:2001022	positive regulation of response to DNA damage stimulus	25/1338	167/18614	0.000373056105618087	0.0465520726081999	0.0451687730887464	29086/9274/2021/2521/84717/51147/283899/10524/84787/10445/4255/197370/51588/11284/5883/10856/51548/6597/6604/9894/29844/54929/10155/7515/10467	25
