# Supplementary material for: The impact of hsa-miR-1972 on the expression of von Willebrand factor in breast cancer progression regulation
Source: PeerJ. 2024 Nov 8;12:e18476. doi: 10.7717/peerj.18476 (PMC11552492; doi:10.7717/peerj.18476)
Supplement: Supplemental Information 3 [file peerj-12-18476-s003.zip › 1_Analysis/1_WGCNA/bp_blue_select.csv]

	ID	Description	GeneRatio	BgRatio	pvalue	p.adjust	qvalue	geneID	Count
GO:0006397	GO:0006397	mRNA processing	68/1338	500/18614	2.59E-07	0.000543072	0.000526934	25980/421/58509/10421/984/1153/56259/26528/51428/55192/56931/9130/2483/27238/10949/4670/3550/8570/25804/51690/55692/255374/550643/8996/54623/57661/10084/79706/27339/26121/24148/5725/8241/29890/79171/10921/27079/6294/9667/10284/9092/58506/7536/8175/10992/79622/11066/6626/6628/51593/8683/29101/57794/25949/8189/79228/79042/10078/64852/11338/25862/84292/56949/55702/51341/153527/91603/8233	68
GO:0008380	GO:0008380	RNA splicing	67/1338	466/18614	3.78E-08	0.000198023	0.000192139	25980/113146/421/58509/10421/1153/56259/26528/51428/55192/9130/10922/2483/2521/27238/10949/4670/3303/3550/8570/25804/51690/55692/8996/5518/10084/79706/27339/26121/24148/57716/5725/8241/29890/79171/10921/51637/10284/9092/58506/7536/8175/10992/112869/79622/11066/6626/6628/8683/57794/25949/10474/6883/8148/10629/79228/79042/10078/11338/25862/84292/56949/55702/51341/153527/91603/8233	67
GO:0016236	GO:0016236	macroautophagy	41/1338	322/18614	0.000256255	0.03837229	0.037232053	9179/60673/23130/84971/23400/155066/823/11140/27243/128866/65992/10919/83460/26086/3091/27429/5595/57192/93343/4864/26471/23241/11331/9373/81876/51715/83667/51100/291/57154/8878/8987/6829/4943/51368/80700/8408/64601/84313/155382/84219	41
GO:0031929	GO:0031929	TOR signaling	23/1338	137/18614	0.000113357	0.024754437	0.024018857	84335/369/1609/2021/56834/3091/11133/389541/23251/64223/4864/10641/8131/55593/55011/90809/6199/6396/83667/6794/9894/23304/84219	23
GO:0038202	GO:0038202	TORC1 signaling	16/1338	60/18614	3.37E-06	0.002946198	0.002858651	1609/56834/11133/389541/64223/4864/10641/8131/55593/55011/90809/6396/83667/6794/9894/84219	16
