# Supplementary material for: The impact of hsa-miR-1972 on the expression of von Willebrand factor in breast cancer progression regulation
Source: PeerJ. 2024 Nov 8;12:e18476. doi: 10.7717/peerj.18476 (PMC11552492; doi:10.7717/peerj.18476)
Supplement: Supplemental Information 3 [file peerj-12-18476-s003.zip › 1_Analysis/1_WGCNA/bp_magenta.csv]

	ID	Description	GeneRatio	BgRatio	pvalue	p.adjust	qvalue	geneID	Count
GO:0030198	GO:0030198	extracellular matrix organization	78/445	314/18614	4.01250696393997e-57	1.01885606637192e-53	8.00645716600223e-54	81792/140766/170690/9509/11174/11173/9719/165/84168/649/151887/3491/1490/1300/1301/1303/1306/1307/80781/1277/1278/255631/1281/1282/1289/1290/50509/1294/1295/1296/1311/83716/10491/1513/4921/1805/1842/30008/2006/11117/2191/2192/2295/2621/26585/83872/3690/9622/3912/4015/4016/4017/4035/4060/4148/4319/4320/4322/4323/4325/4327/4313/79148/4811/22795/169611/25903/5156/10630/23187/10631/7837/8434/861/6423…	78
GO:0043062	GO:0043062	extracellular structure organization	78/445	315/18614	5.22758371663376e-57	1.01885606637192e-53	8.00645716600223e-54	81792/140766/170690/9509/11174/11173/9719/165/84168/649/151887/3491/1490/1300/1301/1303/1306/1307/80781/1277/1278/255631/1281/1282/1289/1290/50509/1294/1295/1296/1311/83716/10491/1513/4921/1805/1842/30008/2006/11117/2191/2192/2295/2621/26585/83872/3690/9622/3912/4015/4016/4017/4035/4060/4148/4319/4320/4322/4323/4325/4327/4313/79148/4811/22795/169611/25903/5156/10630/23187/10631/7837/8434/861/6423…	78
GO:0045229	GO:0045229	external encapsulating structure organization	78/445	317/18614	8.84539321193878e-57	1.14931142467125e-53	9.03161201640065e-54	81792/140766/170690/9509/11174/11173/9719/165/84168/649/151887/3491/1490/1300/1301/1303/1306/1307/80781/1277/1278/255631/1281/1282/1289/1290/50509/1294/1295/1296/1311/83716/10491/1513/4921/1805/1842/30008/2006/11117/2191/2192/2295/2621/26585/83872/3690/9622/3912/4015/4016/4017/4035/4060/4148/4319/4320/4322/4323/4325/4327/4313/79148/4811/22795/169611/25903/5156/10630/23187/10631/7837/8434/861/6423…	78
GO:0030199	GO:0030199	collagen fibril organization	30/445	64/18614	6.58201891978075e-32	6.41417743732634e-29	5.04044080435841e-29	81792/140766/9509/11173/165/649/1301/1303/80781/1277/1278/1281/1289/1290/50509/1311/10491/4921/1805/30008/11117/26585/4015/4016/4017/4060/4320/7837/6423/7093	30
GO:0032963	GO:0032963	collagen metabolic process	28/445	108/18614	1.78739241888565e-21	1.39345112976326e-18	1.09501303978047e-18	140766/9509/1490/1277/1278/1289/1513/4921/11117/2191/3624/4319/4320/4322/4323/4325/4327/4313/79148/9902/64175/10536/5118/5159/57333/861/7043/9697	28
GO:0031589	GO:0031589	cell-substrate adhesion	44/445	359/18614	3.88665639633519e-19	2.52503110548576e-16	1.9842403707606e-16	81792/84962/285/84168/558/151887/3491/1490/1009/1012/1307/1277/1281/50509/1295/1601/1842/10085/30008/11117/54749/2192/2199/10979/2335/2621/26585/22801/3678/3690/9358/3912/55679/4323/91663/4811/22795/55742/10630/54453/5054/25992/6695/7070	44
GO:0061448	GO:0061448	connective tissue development	38/445	275/18614	1.8826879084202e-18	1.03426203168397e-15	8.1275215689567e-16	59/81792/11173/633/649/353500/3491/1490/8840/1301/1277/1281/1289/1311/1513/1833/2121/8817/392255/26585/9464/3690/4015/4017/4148/4322/579/5159/5593/5396/5745/860/6423/4092/23213/55959/7474/6935	38
GO:0001503	GO:0001503	ossification	47/445	429/18614	2.24134975457307e-18	1.03426203168397e-15	8.1275215689567e-16	81792/11173/54829/649/353500/3491/1490/8840/1009/6320/1301/1277/1278/1290/1291/1311/115908/1513/4921/10979/8817/26585/9464/22801/4015/4322/4323/4325/4313/4330/9902/5020/9260/5587/5745/4920/860/6423/4092/338773/7130/7291/117581/1462/7421/7474/10413	47
GO:0051216	GO:0051216	cartilage development	33/445	203/18614	2.3879831413945e-18	1.03426203168397e-15	8.1275215689567e-16	81792/11173/633/649/353500/3491/1490/8840/1301/1277/1281/1311/1513/1833/2121/8817/392255/26585/9464/4017/4148/4322/579/5593/5396/5745/860/6423/4092/23213/55959/7474/6935	33
GO:0090287	GO:0090287	regulation of cellular response to growth factor stimulus	40/445	345/18614	1.2266906605052e-16	4.78164019464927e-14	3.75754718112645e-14	81792/9719/25960/54829/3491/8483/1601/1634/27122/11117/2200/2246/8823/8817/10468/11167/26585/5654/94031/3678/3690/57608/4015/4681/9315/56937/65997/860/6423/6424/387914/4092/23213/55959/7041/7043/79652/7130/7474/6935	40
GO:0007178	GO:0007178	transmembrane receptor protein serine/threonine kinase signaling pathway	38/445	398/18614	3.82537548037407e-13	1.35557396568165e-10	1.06524810027642e-10	9719/54829/353500/3491/8483/1278/1281/1311/1601/27122/11117/2200/10979/10468/11167/392255/26585/5654/94031/3624/4015/4035/2615/4053/4681/9315/56937/65997/860/6423/6424/4092/23213/7041/7043/7130/7474/6935	38
GO:0010810	GO:0010810	regulation of cell-substrate adhesion	28/445	222/18614	6.65317316735132e-13	2.16117241719462e-10	1.69830999271863e-10	285/151887/3491/1012/1307/1277/1295/1601/1842/10085/30008/11117/2192/2199/10979/2335/26585/3678/3690/55679/4323/91663/4811/10630/54453/5054/6695/7070	28
GO:0060348	GO:0060348	bone development	28/445	235/18614	2.72516453554252e-12	8.17130104580366e-10	6.42123789346457e-10	81792/11173/633/54796/8840/1277/1281/1311/4921/1833/2121/2200/8817/8111/26585/4015/10234/4322/4323/4325/64175/860/6424/23213/55959/7043/338773/7291	28
GO:0071559	GO:0071559	response to transforming growth factor beta	30/445	280/18614	6.96646695212971e-12	1.93966344138583e-09	1.52424201734567e-09	59/9719/54829/8483/1277/1278/1281/1513/1601/4921/27122/11117/2200/10979/5654/94031/4015/2615/4053/25878/9315/56937/65997/4092/7041/7043/7472/7474/6935/677	30
GO:0090092	GO:0090092	regulation of transmembrane receptor protein serine/threonine kinase signaling pathway	31/445	301/18614	8.67223261308926e-12	2.25362418172146e-09	1.77096118625191e-09	9719/54829/353500/3491/8483/1601/27122/11117/2200/10468/11167/392255/26585/5654/94031/3624/4015/4035/4681/9315/56937/65997/6423/6424/4092/23213/7041/7043/7130/7474/6935	31
GO:0061035	GO:0061035	regulation of cartilage development	16/445	73/18614	1.31733109197442e-11	3.20934787282268e-09	2.52199570897734e-09	81792/11173/649/3491/1490/8840/1513/8817/392255/26585/4017/579/5593/860/4092/7474	16
GO:0010811	GO:0010811	positive regulation of cell-substrate adhesion	20/445	125/18614	1.72920980023223e-11	3.96497635370897e-09	3.1157897948457e-09	151887/3491/1012/1307/1295/1601/1842/10085/30008/11117/2199/10979/2335/3678/3690/55679/91663/4811/54453/7070	20
GO:0071560	GO:0071560	cellular response to transforming growth factor beta stimulus	29/445	274/18614	2.12946521055207e-11	4.61147521707332e-09	3.62382676181669e-09	59/9719/54829/8483/1277/1278/1281/1513/1601/4921/27122/11117/2200/10979/5654/94031/4015/2615/4053/9315/56937/65997/4092/7041/7043/7472/7474/6935/677	29
GO:0002062	GO:0002062	chondrocyte differentiation	19/445	113/18614	2.26860505373017e-11	4.65422236812641e-09	3.65741867388077e-09	81792/11173/1490/8840/1301/1281/1311/8817/392255/26585/4017/579/5593/5745/860/6423/4092/23213/55959	19
GO:0030574	GO:0030574	collagen catabolic process	13/445	45/18614	2.54932731741818e-11	4.96863894164804e-09	3.9044960493089e-09	140766/9509/1513/2191/4319/4320/4322/4323/4325/4327/4313/79148/9902	13
GO:0072001	GO:0072001	renal system development	31/445	320/18614	4.20275894334051e-11	7.80112112435301e-09	6.13034011284255e-09	59/170690/11174/285/80114/1282/1592/1909/2018/2028/2200/2246/392255/84662/26585/26508/3690/25959/55083/4811/5156/5159/6299/5176/4092/23213/55959/9096/25789/7474/10413	31
GO:0035987	GO:0035987	endodermal cell differentiation	13/445	48/18614	6.31133551157215e-11	1.11825390109583e-08	8.78755327209329e-09	1301/1303/1289/1290/1291/1294/1295/2335/3624/3678/3912/4323/4313	13
GO:0007160	GO:0007160	cell-matrix adhesion	26/445	239/18614	1.29356142686543e-10	2.19230540953106e-08	1.72277517262169e-08	81792/84962/1490/1009/1012/1307/1281/50509/1842/30008/11117/54749/10979/2335/26585/22801/3678/3690/9358/4323/4811/22795/54453/5054/25992/7070	26
GO:0032964	GO:0032964	collagen biosynthetic process	13/445	51/18614	1.45960635761945e-10	2.37064399250025e-08	1.86291864064587e-08	1490/1277/1289/4921/11117/3624/10536/5118/5159/57333/861/7043/9697	13
GO:0060485	GO:0060485	mesenchyme development	30/445	320/18614	1.95486275823545e-10	3.04802201264071e-08	2.39522131640638e-08	59/54796/1277/340665/1601/147906/1909/10979/2335/2295/26585/9464/26508/4017/3084/5159/10630/23187/223117/6423/4092/6910/7041/7043/7291/7472/7474/10413/677/23414	30
GO:0042060	GO:0042060	wound healing	35/445	439/18614	5.04472426560776e-10	7.56320584128426e-08	5.9433796003719e-08	59/84962/558/3491/8840/1265/1277/1281/1289/1311/4921/9162/11117/2162/2150/2191/2192/10979/2246/2621/3678/3690/4015/4627/10398/3084/5156/5159/10630/5592/5054/7043/7168/7474/10413	35
GO:0001706	GO:0001706	endoderm formation	13/445	57/18614	6.58577745509605e-10	9.50791130369052e-08	7.4715837794657e-08	1301/1303/1289/1290/1291/1294/1295/2335/3624/3678/3912/4323/4313	13
GO:0014706	GO:0014706	striated muscle tissue development	26/445	259/18614	7.53298136422154e-10	1.02694069784794e-07	8.06998847111203e-08	57538/1301/1909/2702/26585/84525/4015/4634/50507/3084/5156/5159/5350/5999/861/6444/4092/9096/6910/26011/7168/7291/7472/7474/10413/23414	26
GO:0071772	GO:0071772	response to BMP	22/445	187/18614	7.90359695624375e-10	1.02694069784794e-07	8.06998847111203e-08	81792/11173/3491/1311/2200/10468/11167/392255/26585/26508/5654/94031/3624/4681/860/6423/6424/4092/23213/7043/7130/7474	22
GO:0071773	GO:0071773	cellular response to BMP stimulus	22/445	187/18614	7.90359695624375e-10	1.02694069784794e-07	8.06998847111203e-08	81792/11173/3491/1311/2200/10468/11167/392255/26585/26508/5654/94031/3624/4681/860/6423/6424/4092/23213/7043/7130/7474	22
GO:0007492	GO:0007492	endoderm development	15/445	83/18614	1.03650845742509e-09	1.26978933674482e-07	9.9783612916946e-08	100506013/1301/1303/1289/1290/1291/1294/1295/2335/3624/3678/3912/4323/4313/677	15
GO:1903053	GO:1903053	regulation of extracellular matrix organization	13/445	59/18614	1.0424130009193e-09	1.26978933674482e-07	9.9783612916946e-08	165/84168/4921/30008/11117/2191/3690/3912/4035/4811/10630/23187/861	13
GO:0001704	GO:0001704	formation of primary germ layer	18/445	127/18614	1.37557638109113e-09	1.62484749499794e-07	1.27685080350086e-07	100506013/1301/1303/1289/1290/1291/1294/1295/2335/3624/3678/3690/3912/4323/4313/6423/79971/7474	18
GO:0016055	GO:0016055	Wnt signaling pathway	35/445	461/18614	1.8445985203576e-09	2.0660952427024e-07	1.62359567828684e-07	25960/51421/80114/8840/1277/115908/1601/51339/147906/27122/1909/10979/10082/26585/3090/4035/4286/4811/85409/166336/8434/4920/6299/6423/6424/387914/388336/23213/55959/9096/7041/79971/7472/7474/10413	35
GO:0001822	GO:0001822	kidney development	28/445	310/18614	1.85513939185695e-09	2.0660952427024e-07	1.62359567828684e-07	59/170690/11174/285/80114/1592/1909/2028/2200/2246/392255/84662/26585/26508/3690/25959/55083/4811/5156/5159/6299/5176/4092/23213/55959/25789/7474/10413	28
GO:0198738	GO:0198738	cell-cell signaling by wnt	35/445	463/18614	2.06620349024825e-09	2.23723922360769e-07	1.75808542591299e-07	25960/51421/80114/8840/1277/115908/1601/51339/147906/27122/1909/10979/10082/26585/3090/4035/4286/4811/85409/166336/8434/4920/6299/6423/6424/387914/388336/23213/55959/9096/7041/79971/7472/7474/10413	35
GO:0060537	GO:0060537	muscle tissue development	33/445	426/18614	3.30819892855754e-09	3.4852322766263e-07	2.73879342307324e-07	57538/1134/8506/1301/1281/1909/30008/2006/2702/26585/26508/84525/4015/4634/50507/3084/5156/5159/5350/5999/861/6444/4092/9096/6910/26011/7093/7168/7291/7472/7474/10413/23414	33
GO:0032330	GO:0032330	regulation of chondrocyte differentiation	12/445	54/18614	4.15552368628888e-09	4.26269245504054e-07	3.34974347011098e-07	81792/11173/1490/8840/8817/392255/26585/4017/579/5593/860/4092	12
GO:0048738	GO:0048738	cardiac muscle tissue development	24/445	243/18614	4.73653213497457e-09	4.68600338528271e-07	3.68239308989028e-07	57538/1301/1909/2702/26585/84525/4634/50507/3084/5156/5159/5350/5999/861/6444/4092/9096/6910/26011/7168/7472/7474/10413/23414	24
GO:0042692	GO:0042692	muscle cell differentiation	32/445	410/18614	4.80862327889452e-09	4.68600338528271e-07	3.68239308989028e-07	8038/57538/8506/1311/1909/30008/30846/2318/26585/84525/3912/25802/4015/4323/4627/10398/4811/50507/3084/5156/5159/84814/93166/5738/5999/6444/9096/6910/338773/79652/7168/6935	32
GO:0048705	GO:0048705	skeletal system morphogenesis	23/445	229/18614	7.22610513804544e-09	6.87008727514662e-07	5.39870756141521e-07	649/1490/1301/1277/1281/1311/8817/26585/3224/3234/4322/4323/4325/4313/579/5156/5396/860/6424/7043/338773/7291/6935	23
GO:0007369	GO:0007369	gastrulation	21/445	196/18614	1.04634527472476e-08	9.71108066875504e-07	7.63123997355652e-07	100506013/1301/1303/1289/1290/1291/1294/1295/2335/3624/3678/3690/3912/4323/4313/91663/23187/6423/26011/79971/7474	21
GO:0048762	GO:0048762	mesenchymal cell differentiation	24/445	255/18614	1.22436117620543e-08	1.10989764298809e-06	8.72188744861152e-07	1277/340665/1601/147906/1909/10979/2335/2295/26585/9464/26508/4017/3084/10630/23187/223117/6423/4092/6910/7041/7043/7291/7472/7474	24
GO:0007179	GO:0007179	transforming growth factor beta receptor signaling pathway	22/445	218/18614	1.41016281116831e-08	1.24927605407592e-06	9.81716215430569e-07	9719/54829/8483/1278/1281/1601/27122/11117/2200/10979/5654/94031/4015/2615/4053/9315/56937/65997/4092/7041/7043/6935	22
GO:0003205	GO:0003205	cardiac chamber development	19/445	166/18614	1.79869376142547e-08	1.55806850711922e-06	1.22437399900541e-06	11174/3491/1301/1909/2702/9464/26508/4634/3084/55742/6299/57167/6423/4092/6910/7168/7472/7474/23414	19
GO:0022617	GO:0022617	extracellular matrix disassembly	12/445	62/18614	2.20117143411201e-08	1.86525353264535e-06	1.46576862088465e-06	1513/4921/2191/9622/4035/4319/4320/4322/4323/4327/4313/10630	12
GO:0090101	GO:0090101	negative regulation of transmembrane receptor protein serine/threonine kinase signaling pathway	19/445	169/18614	2.41392807380584e-08	2.00201949610535e-06	1.57324315672452e-06	9719/54829/8483/11117/2200/10468/26585/5654/94031/4035/4681/56937/65997/6423/4092/7041/7043/7130/7474	19
GO:0072006	GO:0072006	nephron development	18/445	152/18614	2.50652834141125e-08	2.03550989058772e-06	1.59956084945323e-06	59/170690/285/1909/2028/2246/26585/26508/3690/55083/4811/5156/5159/6299/23213/55959/25789/10413	18
GO:0001837	GO:0001837	epithelial to mesenchymal transition	19/445	172/18614	3.21797032428797e-08	2.55992822940296e-06	2.0116635109942e-06	1277/1601/147906/1909/10979/2295/26585/26508/4017/10630/23187/6423/4092/6910/7041/7043/7291/7472/7474	19
GO:0001649	GO:0001649	osteoblast differentiation	23/445	250/18614	3.78080691114812e-08	2.94751706793108e-06	2.3162417076718e-06	3491/8840/1277/1291/115908/4921/10979/26585/9464/22801/4015/9902/9260/5587/5745/860/6423/338773/7130/7291/117581/1462/10413	23
GO:0001667	GO:0001667	ameboidal-type cell migration	34/445	496/18614	4.03095320555492e-08	3.06656539529932e-06	2.40979322738274e-06	59/25960/51421/285/100506013/57124/1012/1634/4921/1909/2191/2246/8823/8817/2335/11167/26585/9464/3690/57608/25959/4017/4627/5587/79899/54453/223117/5176/6678/27286/85360/7291/196740/7474	34
GO:0085029	GO:0085029	extracellular matrix assembly	10/445	42/18614	4.09085173308273e-08	3.06656539529932e-06	2.40979322738274e-06	84168/1278/1281/30008/2006/11117/2621/4015/23187/7837	10
GO:0030509	GO:0030509	BMP signaling pathway	19/445	176/18614	4.67430138265336e-08	3.43781637539298e-06	2.70153267597245e-06	3491/1311/2200/10468/11167/392255/26585/5654/94031/3624/4681/860/6423/6424/4092/23213/7043/7130/7474	19
GO:0061036	GO:0061036	positive regulation of cartilage development	9/445	33/18614	5.45312127337714e-08	3.86477576793165e-06	3.03704935990956e-06	649/3491/8817/392255/4017/5593/860/4092/7474	9
GO:0071711	GO:0071711	basement membrane organization	9/445	33/18614	5.45312127337714e-08	3.86477576793165e-06	3.03704935990956e-06	1281/1282/83872/3912/4320/4811/22795/23187/7837	9
GO:0003231	GO:0003231	cardiac ventricle development	16/445	126/18614	5.59259180444982e-08	3.89284336674025e-06	3.05910566747161e-06	3491/1301/1909/2702/9464/26508/4634/3084/6299/57167/6423/4092/6910/7168/7474/23414	16
GO:0090288	GO:0090288	negative regulation of cellular response to growth factor stimulus	16/445	127/18614	6.26039057648321e-08	4.28122850300553e-06	3.36430961727906e-06	81792/25960/1634/11117/2200/26585/5654/94031/4681/6423/387914/4092/23213/55959/7130/7474	16
GO:0045785	GO:0045785	positive regulation of cell adhesion	33/445	482/18614	6.61130008695169e-08	4.44324961016167e-06	3.4916303544518e-06	151887/3491/80381/1604/1012/1307/1295/6387/9265/1601/1842/10085/30008/11117/2199/10979/2335/3678/3690/55083/3912/55679/91663/4811/10630/54453/861/6423/4092/7070/7292/7168/7474	33
GO:0007229	GO:0007229	integrin-mediated signaling pathway	15/445	112/18614	7.10094523649924e-08	4.69143805624984e-06	3.68666380699604e-06	1490/1307/1281/10979/2335/22801/3678/3690/9358/3912/55679/4627/4811/5587/7070	15
GO:0048706	GO:0048706	embryonic skeletal system development	16/445	129/18614	7.81846044260867e-08	5.07939313421477e-06	3.99152980491074e-06	1301/1277/1909/9464/4323/4325/579/5156/5396/860/23213/55959/7043/7291/7474/6935	16
GO:0017015	GO:0017015	regulation of transforming growth factor beta receptor signaling pathway	17/445	148/18614	9.6393256335563e-08	6.15968710157417e-06	4.84045514989626e-06	9719/54829/8483/1601/27122/11117/2200/5654/94031/4015/9315/56937/65997/4092/7041/7043/6935	17
GO:0030324	GO:0030324	lung development	19/445	186/18614	1.13440033232153e-07	7.13208466998275e-06	5.60459247377867e-06	9509/9719/1490/1281/83716/8817/84525/4015/4323/5156/5159/10630/57333/6910/7043/7472/7474/10413/23414	19
GO:1903844	GO:1903844	regulation of cellular response to transforming growth factor beta stimulus	17/445	151/18614	1.29495049414212e-07	8.01224924788253e-06	6.29625052289653e-06	9719/54829/8483/1601/27122/11117/2200/5654/94031/4015/9315/56937/65997/4092/7041/7043/6935	17
GO:0030323	GO:0030323	respiratory tube development	19/445	190/18614	1.58935559506397e-07	9.6801689211865e-06	7.60694865400684e-06	9509/9719/1490/1281/83716/8817/84525/4015/4323/5156/5159/10630/57333/6910/7043/7472/7474/10413/23414	19
GO:0050920	GO:0050920	regulation of chemotaxis	21/445	230/18614	1.68850224914592e-07	1.01258181033397e-05	7.95715229961885e-06	25960/285/1012/6387/2150/2246/8823/8817/2621/26585/1902/79148/4681/5156/5159/5587/5919/223117/5054/7130/7474	21
GO:0001654	GO:0001654	eye development	28/445	385/18614	1.97159388307543e-07	1.16443529639818e-05	9.15045964872328e-06	1282/1289/1290/1295/1296/155051/120114/2200/2295/3624/11081/4237/8076/4286/4810/5156/5159/5309/5961/7837/5176/55714/7070/7291/196740/7472/7474/6935	28
GO:0150063	GO:0150063	visual system development	28/445	389/18614	2.43692667544315e-07	1.41778211654887e-05	1.11413301265351e-05	1282/1289/1290/1295/1296/155051/120114/2200/2295/3624/11081/4237/8076/4286/4810/5156/5159/5309/5961/7837/5176/55714/7070/7291/196740/7472/7474/6935	28
GO:0048880	GO:0048880	sensory system development	28/445	395/18614	3.32887252850473e-07	1.90822722295757e-05	1.49953855386204e-05	1282/1289/1290/1295/1296/155051/120114/2200/2295/3624/11081/4237/8076/4286/4810/5156/5159/5309/5961/7837/5176/55714/7070/7291/196740/7472/7474/6935	28
GO:0003206	GO:0003206	cardiac chamber morphogenesis	15/445	126/18614	3.4304832961085e-07	1.93797447655521e-05	1.52291478133879e-05	3491/1301/1909/9464/26508/4634/3084/55742/6423/4092/6910/7168/7472/7474/23414	15
GO:0034329	GO:0034329	cell junction assembly	30/445	444/18614	3.5212692175896e-07	1.96084391573775e-05	1.54088622905049e-05	84962/1009/1012/8506/1307/10979/2335/2561/2596/2702/2706/26585/84525/3678/3690/11178/266727/4323/257194/57555/5020/27253/5789/4092/27286/79953/6910/7058/7070/7474	30
GO:0010717	GO:0010717	regulation of epithelial to mesenchymal transition	14/445	110/18614	3.68762564291121e-07	2.02455841634759e-05	1.59095487336866e-05	1277/1601/147906/10979/26585/4017/10630/23187/6423/4092/6910/7041/7043/7291	14
GO:0045667	GO:0045667	regulation of osteoblast differentiation	16/445	147/18614	4.8254645821956e-07	2.61245290852756e-05	2.05293887926743e-05	3491/8840/115908/4921/10979/26585/9464/9260/5587/860/6423/338773/7130/7291/117581/10413	16
GO:0010975	GO:0010975	regulation of neuron projection development	30/445	452/18614	5.1369247385561e-07	2.74297707272489e-05	2.15550843391467e-05	1272/6387/1601/4921/1809/8507/120114/9638/2335/1902/11178/4747/257194/64175/163404/10154/5376/5587/5396/5789/4920/223117/5176/6423/6695/11075/55714/7070/7474/22891	30
GO:0048568	GO:0048568	embryonic organ development	30/445	453/18614	5.38137712077444e-07	2.83467675902416e-05	2.22756862325087e-05	100506013/3491/1301/80781/115908/1909/2200/2295/9464/4237/8076/4323/4325/579/5156/113026/5396/5919/860/6299/6343/9096/7043/7291/7472/7474/10413/6935/677/23414	30
GO:0090596	GO:0090596	sensory organ morphogenesis	22/445	269/18614	5.79969067944035e-07	3.0142925691278e-05	2.36871577223459e-05	1301/1289/1290/1295/1296/115908/1909/120114/2200/2295/4237/8076/579/5309/5396/9096/55714/7070/7291/7472/7474/6935	22
GO:0070372	GO:0070372	regulation of ERK1 and ERK2 cascade	24/445	315/18614	6.48037297041888e-07	3.32374918930168e-05	2.61189547699708e-05	57007/59/100506013/3491/1490/1601/4921/11117/2150/2192/10979/2246/8817/2335/2621/9464/3624/3690/50507/3084/5156/5159/5322/7078	24
GO:0030111	GO:0030111	regulation of Wnt signaling pathway	25/445	338/18614	6.56944408469009e-07	3.3256744210548e-05	2.6134083781884e-05	25960/80114/8840/1277/115908/1601/51339/147906/27122/26585/3090/4035/85409/8434/6299/6423/6424/387914/388336/23213/55959/9096/79971/7474/10413	25
GO:0032835	GO:0032835	glomerulus development	11/445	69/18614	6.74722088732597e-07	3.37188038702521e-05	2.64971832417255e-05	59/285/1909/2028/26508/3690/4811/5156/5159/23213/55959	11
GO:0070371	GO:0070371	ERK1 and ERK2 cascade	25/445	341/18614	7.73302237311236e-07	3.81561027979645e-05	2.99841373827541e-05	57007/59/100506013/3491/1490/1601/4921/11117/2150/2192/10979/2246/8817/2335/2621/9464/3624/3690/50507/3084/5156/5159/5322/7078/677	25
GO:0060541	GO:0060541	respiratory system development	19/445	211/18614	8.08546560710703e-07	3.93603673492151e-05	3.09304822948924e-05	9509/9719/1490/1281/83716/8817/84525/4015/4323/5156/5159/10630/57333/6910/7043/7472/7474/10413/23414	19
GO:0002063	GO:0002063	chondrocyte development	8/445	33/18614	8.2301673153658e-07	3.93603673492151e-05	3.09304822948924e-05	1301/1311/8817/860/6423/4092/23213/55959	8
GO:0051146	GO:0051146	striated muscle cell differentiation	23/445	297/18614	8.3727190313822e-07	3.93603673492151e-05	3.09304822948924e-05	8038/57538/8506/30846/2318/26585/84525/25802/4323/4627/10398/50507/3084/5156/5159/84814/5738/5999/6444/9096/6910/338773/7168	23
GO:0042476	GO:0042476	odontogenesis	15/445	135/18614	8.42825928257688e-07	3.93603673492151e-05	3.09304822948924e-05	54829/1277/1278/10468/9464/5654/3624/9622/3912/5156/860/5054/7043/7291/79971	15
GO:0050673	GO:0050673	epithelial cell proliferation	31/445	488/18614	8.48196730973338e-07	3.93603673492151e-05	3.09304822948924e-05	100506013/1012/1295/1296/6387/1601/2191/2246/10468/5654/3690/57608/3912/55679/4017/4323/5587/860/5176/6423/6678/23213/55959/7291/7421/196740/7472/7474/10413/6935/677	31
GO:0030510	GO:0030510	regulation of BMP signaling pathway	14/445	118/18614	8.80205668267692e-07	4.0365196410676e-05	3.17201051970153e-05	3491/2200/10468/11167/26585/5654/94031/4681/6423/6424/4092/23213/7130/7474	14
GO:0003208	GO:0003208	cardiac ventricle morphogenesis	11/445	71/18614	9.07469869125053e-07	4.09413591683994e-05	3.21728700764339e-05	1301/1909/9464/26508/4634/3084/6423/4092/6910/7168/23414	11
GO:0031214	GO:0031214	biomineral tissue development	17/445	173/18614	9.13775845985313e-07	4.09413591683994e-05	3.21728700764339e-05	54829/3491/1277/1278/1311/4921/2621/26585/9622/4015/4322/5745/4920/338773/7291/7421/79971	17
GO:0048592	GO:0048592	eye morphogenesis	16/445	157/18614	1.1757393423529e-06	5.20799085964955e-05	4.09258550986476e-05	1289/1290/1295/1296/120114/2200/2295/4237/8076/5309/55714/7070/7291/7472/7474/6935	16
GO:0060415	GO:0060415	muscle tissue morphogenesis	11/445	73/18614	1.2081623595902e-06	5.29147963784563e-05	4.15819333696924e-05	1301/1281/1909/30008/4634/3084/4092/7168/7472/7474/23414	11
GO:0040013	GO:0040013	negative regulation of locomotion	28/445	427/18614	1.57042258081229e-06	6.80167468889591e-05	5.34494702943131e-05	285/1009/1265/1281/6387/1634/1809/11117/2192/26585/4035/4286/79148/4681/127435/5592/8434/223117/5054/5176/6423/4092/23213/6910/7070/7130/7168/7474	28
GO:0045669	GO:0045669	positive regulation of osteoblast differentiation	11/445	75/18614	1.59317013344364e-06	6.82437052765199e-05	5.36278205705147e-05	3491/8840/115908/4921/10979/9260/5587/860/6423/338773/10413	11
GO:0060840	GO:0060840	artery development	13/445	109/18614	2.03642037015902e-06	8.62822456834768e-05	6.78030123245166e-05	11174/1281/1311/1909/30008/2702/9464/4015/4016/4035/5159/5396/4092	13
GO:0060393	GO:0060393	regulation of pathway-restricted SMAD protein phosphorylation	10/445	63/18614	2.26919542680818e-06	9.51110083193362e-05	7.4740902003529e-05	353500/1601/11117/392255/26585/3624/4035/56937/4092/7043	10
GO:0007565	GO:0007565	female pregnancy	17/445	187/18614	2.68978369720183e-06	0.000111540179273327	8.76514060342367e-05	285/100506013/1307/10699/1833/2192/2706/3490/3678/3690/4313/5020/8434/85360/7043/7216/7421	17
GO:2000146	GO:2000146	negative regulation of cell motility	26/445	390/18614	2.75188309796028e-06	0.000112914108587886	8.87310782832624e-05	285/1009/1265/1281/6387/1634/1809/11117/2192/26585/4035/4286/79148/4681/127435/5592/8434/5054/5176/6423/4092/23213/6910/7070/7130/7168	26
GO:0045807	GO:0045807	positive regulation of endocytosis	12/445	96/18614	3.05586186566072e-06	0.000123024590858886	9.66761792550456e-05	100506013/558/25999/1601/2150/26585/4035/11031/5054/6424/84251/7474	12
GO:0048644	GO:0048644	muscle organ morphogenesis	11/445	80/18614	3.06141234307644e-06	0.000123024590858886	9.66761792550456e-05	1301/1281/1909/30008/4634/3084/4092/7168/7472/7474/23414	11
GO:0031099	GO:0031099	regeneration	17/445	190/18614	3.34238958785414e-06	0.000132945251157709	0.000104472112788996	285/558/6387/2596/2621/84525/4313/4747/4815/4837/9315/5396/5738/861/55959/7070/10413	17
GO:0045765	GO:0045765	regulation of angiogenesis	24/445	349/18614	3.92612191018085e-06	0.000154586092988737	0.000121478094190604	8038/25960/285/100506013/1634/11117/2246/8817/26585/140862/3678/3690/57608/5587/8434/861/5054/5176/6423/6678/23213/7058/7291/7474	24
GO:0060389	GO:0060389	pathway-restricted SMAD protein phosphorylation	10/445	67/18614	4.04339311205667e-06	0.000157611463507969	0.000123855515327209	353500/1601/11117/392255/26585/3624/4035/56937/4092/7043	10
GO:0048146	GO:0048146	positive regulation of fibroblast proliferation	9/445	53/18614	4.10181639008415e-06	0.000158305745431168	0.000124401101564824	57124/4921/2335/2621/3690/5156/5159/7472/7474	9
GO:0003094	GO:0003094	glomerular filtration	7/445	29/18614	4.2135800255545e-06	0.000160426088882766	0.000126067327009492	1909/2150/2621/2702/55243/23213/55959	7
GO:0060349	GO:0060349	bone morphogenesis	12/445	99/18614	4.23906802332605e-06	0.000160426088882766	0.000126067327009492	1277/1281/1311/8817/4322/4323/4325/860/6424/7043/338773/7291	12
GO:0030336	GO:0030336	negative regulation of cell migration	25/445	375/18614	4.2809572010113e-06	0.000160453568937904	0.000126088921608734	285/1009/1265/1281/6387/1634/1809/11117/26585/4035/4286/79148/4681/127435/5592/8434/5054/5176/6423/4092/23213/6910/7070/7130/7168	25
GO:0007517	GO:0007517	muscle organ development	24/445	351/18614	4.32977813481358e-06	0.000160737858757175	0.000126312324534411	1134/8506/1301/1281/1293/1909/30008/2006/2115/2121/26508/22801/4015/4634/3084/6444/4092/6876/7093/7168/7291/7472/7474/23414	24
GO:0030178	GO:0030178	negative regulation of Wnt signaling pathway	16/445	174/18614	4.55310687871836e-06	0.000167434062389096	0.000131574389444592	80114/115908/1601/51339/147906/27122/26585/3090/4035/85409/6423/6424/387914/388336/9096/7474	16
GO:0030512	GO:0030512	negative regulation of transforming growth factor beta receptor signaling pathway	12/445	100/18614	4.71451200213516e-06	0.000170158960965952	0.000133715691288629	9719/54829/8483/11117/2200/5654/94031/56937/65997/4092/7041/7043	12
GO:0034446	GO:0034446	substrate adhesion-dependent cell spreading	12/445	100/18614	4.71451200213516e-06	0.000170158960965952	0.000133715691288629	84168/558/1601/2192/10979/2335/3690/3912/55679/91663/55742/10630	12
GO:0043542	GO:0043542	endothelial cell migration	21/445	283/18614	4.91629349043428e-06	0.00017581387179553	0.000138159479064836	25960/285/1012/1634/2191/2246/8823/8817/11167/26585/3690/57608/4017/4627/5587/54453/5176/6678/27286/196740/7474	21
GO:1901342	GO:1901342	regulation of vasculature development	24/445	355/18614	5.25277616517549e-06	0.000184878094222964	0.000145282399662128	8038/25960/285/100506013/1634/11117/2246/8817/26585/140862/3678/3690/57608/5587/8434/861/5054/5176/6423/6678/23213/7058/7291/7474	24
GO:0060394	GO:0060394	negative regulation of pathway-restricted SMAD protein phosphorylation	5/445	12/18614	5.2646147918802e-06	0.000184878094222964	0.000145282399662128	11117/26585/4035/56937/4092	5
GO:0003007	GO:0003007	heart morphogenesis	20/445	262/18614	5.40675384040991e-06	0.000188174343481409	0.000147872684920985	3491/1301/1289/1909/2006/2702/9464/26508/4634/3084/55742/6423/4092/6910/7168/7291/7472/7474/10413/23414	20
GO:0003229	GO:0003229	ventricular cardiac muscle tissue development	9/445	55/18614	5.64159379251869e-06	0.000194610023037503	0.000152930022694265	1301/1909/84525/4634/3084/4092/6910/7168/23414	9
GO:0030282	GO:0030282	bone mineralization	13/445	121/18614	6.59349086917859e-06	0.000225451117614545	0.000177165821138594	54829/3491/1278/1311/4921/26585/4015/4322/5745/4920/338773/7291/7421	13
GO:0001958	GO:0001958	endochondral ossification	7/445	31/18614	6.81147762001563e-06	0.000226932818485649	0.000178330183304053	1277/8817/4322/4323/4325/860/338773	7
GO:0036075	GO:0036075	replacement ossification	7/445	31/18614	6.81147762001563e-06	0.000226932818485649	0.000178330183304053	1277/8817/4322/4323/4325/860/338773	7
GO:0097205	GO:0097205	renal filtration	7/445	31/18614	6.81147762001563e-06	0.000226932818485649	0.000178330183304053	1909/2150/2621/2702/55243/23213/55959	7
GO:0070374	GO:0070374	positive regulation of ERK1 and ERK2 cascade	18/445	222/18614	6.94854371787246e-06	0.000229537486544634	0.000180377004629874	57007/59/100506013/1490/4921/2150/10979/2246/8817/2621/9464/3624/3690/50507/3084/5156/5159/5322	18
GO:0060070	GO:0060070	canonical Wnt signaling pathway	22/445	313/18614	7.01539547995607e-06	0.000229798416645956	0.000180582050833013	25960/80114/1277/115908/1601/51339/147906/27122/1909/26585/4811/85409/8434/6423/6424/388336/55959/9096/79971/7472/7474/10413	22
GO:0032332	GO:0032332	positive regulation of chondrocyte differentiation	6/445	21/18614	7.22052329337164e-06	0.000234546664979689	0.000184313357751855	8817/392255/4017/5593/860/4092	6
GO:0043010	GO:0043010	camera-type eye development	23/445	338/18614	7.41527984366768e-06	0.000238882320914187	0.000187720437973666	1282/1295/1296/155051/120114/2200/2295/3624/11081/4286/4810/5156/5159/5309/5961/5176/55714/7070/7291/196740/7472/7474/6935	23
GO:0048771	GO:0048771	tissue remodeling	16/445	181/18614	7.55847504239871e-06	0.000241499473075985	0.000189777069658156	558/115908/1513/4921/1909/26585/9464/3690/4286/4323/4313/50507/5745/861/338773/7421	16
GO:0035051	GO:0035051	cardiocyte differentiation	15/445	161/18614	7.6891242478932e-06	0.00024367647413242	0.000191487818240216	57538/1909/26585/9464/3624/50507/3084/5156/5159/5999/6444/9096/6910/26011/7291	15
GO:0002685	GO:0002685	regulation of leukocyte migration	18/445	227/18614	9.45112732874034e-06	0.00029710076070508	0.000233470123316082	4267/1265/6387/11117/2150/2621/26585/3554/3690/4323/79148/4681/5919/5054/7070/7130/7474/7499	18
GO:0032526	GO:0032526	response to retinoic acid	12/445	107/18614	9.56945370999486e-06	0.00029841384449248	0.000234501981440716	1277/1592/2706/9464/3490/4313/5020/5159/5176/7472/7474/10413	12
GO:0045766	GO:0045766	positive regulation of angiogenesis	16/445	185/18614	9.97891804217004e-06	0.000306282067152589	0.000240685051825237	8038/285/100506013/11117/2246/8817/26585/3678/3690/57608/5587/861/5054/6423/7291/7474	16
GO:1904018	GO:1904018	positive regulation of vasculature development	16/445	185/18614	9.97891804217004e-06	0.000306282067152589	0.000240685051825237	8038/285/100506013/11117/2246/8817/26585/3678/3690/57608/5587/861/5054/6423/7291/7474	16
GO:0044703	GO:0044703	multi-organism reproductive process	17/445	207/18614	1.05337896376448e-05	0.000320786812558902	0.000252083288203506	285/100506013/1307/10699/1833/2192/2706/3490/3678/3690/4313/5020/8434/85360/7043/7216/7421	17
GO:0030177	GO:0030177	positive regulation of Wnt signaling pathway	14/445	146/18614	1.10768157336779e-05	0.000334708742092065	0.00026302353149737	25960/8840/1277/1601/51339/8434/6299/6423/6424/23213/55959/79971/7474/10413	14
GO:0010712	GO:0010712	regulation of collagen metabolic process	8/445	46/18614	1.17807183279652e-05	0.000348514642551325	0.000273872595885705	1490/4921/11117/2191/3624/5159/861/7043	8
GO:0055008	GO:0055008	cardiac muscle tissue morphogenesis	9/445	60/18614	1.18019324824974e-05	0.000348514642551325	0.000273872595885705	1301/1909/4634/3084/4092/7168/7472/7474/23414	9
GO:0060350	GO:0060350	endochondral bone morphogenesis	9/445	60/18614	1.18019324824974e-05	0.000348514642551325	0.000273872595885705	1277/1281/1311/8817/4322/4323/4325/860/338773	9
GO:0035988	GO:0035988	chondrocyte proliferation	6/445	23/18614	1.28978085075887e-05	0.000378012462876548	0.000297052811690409	1490/1311/4921/4323/4325/4092	6
GO:2000027	GO:2000027	regulation of animal organ morphogenesis	13/445	129/18614	1.33090351778905e-05	0.000387153874055352	0.000304236389376759	115908/1601/51339/2246/10082/26585/166336/4920/860/6423/23213/7472/7474	13
GO:0090130	GO:0090130	tissue migration	24/445	379/18614	1.5680606240732e-05	0.000452762986121284	0.000355793872596726	59/25960/285/100506013/1012/1634/2191/2246/8823/8817/11167/26585/3690/57608/25959/4017/4627/5587/54453/5176/6678/27286/196740/7474	24
GO:0055001	GO:0055001	muscle cell development	16/445	192/18614	1.59157693944286e-05	0.000456174037496195	0.000358474372583492	57538/8506/1311/1909/30008/2318/25802/4015/10398/5156/5159/5999/6444/9096/6910/7168	16
GO:0048048	GO:0048048	embryonic eye morphogenesis	7/445	35/18614	1.60377830009607e-05	0.000456315898815656	0.000358585851193206	2200/2295/4237/8076/7291/7474/6935	7
GO:0030100	GO:0030100	regulation of endocytosis	17/445	214/18614	1.62796617968641e-05	0.000456533249526449	0.000358756651487124	100506013/558/1012/25999/1601/1815/2150/26585/3690/1902/4035/5587/11031/5054/6424/84251/7474	17
GO:1901888	GO:1901888	regulation of cell junction assembly	17/445	214/18614	1.62796617968641e-05	0.000456533249526449	0.000358756651487124	1307/10979/26585/84525/11178/266727/4323/257194/57555/5020/5789/27286/79953/6910/7058/7070/7474	17
GO:0060828	GO:0060828	regulation of canonical Wnt signaling pathway	19/445	260/18614	1.71687394987611e-05	0.000478026761186933	0.000375646856702216	25960/80114/1277/115908/1601/51339/147906/27122/26585/85409/8434/6423/6424/388336/55959/9096/79971/7474/10413	19
GO:0044706	GO:0044706	multi-multicellular organism process	17/445	216/18614	1.8368483962964e-05	0.000507803904167615	0.000399046572095746	285/100506013/1307/10699/1833/2192/2706/3490/3678/3690/4313/5020/8434/85360/7043/7216/7421	17
GO:0048844	GO:0048844	artery morphogenesis	10/445	80/18614	2.03577789801902e-05	0.000554927429823645	0.000436077562255086	1281/1311/1909/30008/2702/9464/4035/5159/5396/4092	10
GO:0071230	GO:0071230	cellular response to amino acid stimulus	10/445	80/18614	2.03577789801902e-05	0.000554927429823645	0.000436077562255086	1307/1277/1278/1281/1282/1290/1291/4313/5156/6935	10
GO:0060326	GO:0060326	cell chemotaxis	21/445	312/18614	2.16990357224024e-05	0.000587380841985588	0.000461580365147596	6387/9547/2150/2246/8823/8817/2621/26585/4015/1902/4313/79148/4681/55742/5156/5159/5587/5919/5054/7130/7474	21
GO:0032970	GO:0032970	regulation of actin filament-based process	24/445	387/18614	2.20555331206989e-05	0.000592913573134374	0.000465928140698611	59/1490/1265/6387/2006/2150/10979/2702/3690/55243/25802/1902/4035/54551/91663/4627/5156/5159/10630/5350/5999/50944/7043/7168	24
GO:0043410	GO:0043410	positive regulation of MAPK cascade	28/445	495/18614	2.49746080976038e-05	0.000666787824414107	0.000523980602480368	57007/59/84962/100506013/1490/4921/1815/2150/10979/2246/8817/2621/392255/9464/3624/3690/57608/1902/50507/3084/5156/5159/5322/4920/344558/7043/55504/7474	28
GO:0010976	GO:0010976	positive regulation of neuron projection development	14/445	157/18614	2.52809652425353e-05	0.00066766923320781	0.000524673238269214	1272/4921/1809/8507/9638/257194/64175/163404/5587/4920/5176/11075/55714/7474	14
GO:0003151	GO:0003151	outflow tract morphogenesis	10/445	82/18614	2.53501915122514e-05	0.00066766923320781	0.000524673238269214	1909/2006/2702/9464/26508/55742/6423/7291/7474/23414	10
GO:0048562	GO:0048562	embryonic organ morphogenesis	20/445	294/18614	2.91927711773863e-05	0.000761815534425383	0.000598656046333576	1301/115908/1909/2200/2295/9464/4237/8076/4323/4325/579/5156/5396/860/9096/7043/7291/7474/10413/6935	20
GO:0007596	GO:0007596	blood coagulation	17/445	224/18614	2.93156311348916e-05	0.000761815534425383	0.000598656046333576	558/1281/1311/9162/11117/2162/2150/2191/2192/2621/3690/4627/10398/5156/10630/5592/5054	17
GO:0090090	GO:0090090	negative regulation of canonical Wnt signaling pathway	13/445	139/18614	2.96566875577464e-05	0.00076557462317944	0.000601610043869237	80114/115908/1601/51339/147906/27122/26585/85409/6423/6424/388336/9096/7474	13
GO:0033002	GO:0033002	muscle cell proliferation	18/445	249/18614	3.28893734105335e-05	0.000843439326014867	0.000662798314575156	8840/1012/1264/4921/30008/2006/3690/4313/5159/5592/861/6910/26011/7043/7168/7472/10413/23414	18
GO:0060071	GO:0060071	Wnt signaling pathway, planar cell polarity pathway	8/445	53/18614	3.45723544797676e-05	0.000877030554117782	0.000689195245195308	115908/1601/51339/10082/166336/4920/6423/7474	8
GO:0016485	GO:0016485	protein processing	18/445	250/18614	3.46756499972837e-05	0.000877030554117782	0.000689195245195308	9509/165/23621/649/1311/10699/56265/2028/4323/4325/4627/85409/861/6447/90701/5054/10418/7093	18
GO:0032967	GO:0032967	positive regulation of collagen biosynthetic process	6/445	27/18614	3.48742267542987e-05	0.000877030554117782	0.000689195245195308	1490/4921/3624/5159/861/7043	6
GO:0090132	GO:0090132	epithelium migration	23/445	374/18614	3.71751304665368e-05	0.000924979646062332	0.000726874988534305	25960/285/100506013/1012/1634/2191/2246/8823/8817/11167/26585/3690/57608/25959/4017/4627/5587/54453/5176/6678/27286/196740/7474	23
GO:0045217	GO:0045217	cell-cell junction maintenance	5/445	17/18614	3.7255465477626e-05	0.000924979646062332	0.000726874988534305	8506/2150/10979/55243/57555	5
GO:0050817	GO:0050817	coagulation	17/445	229/18614	3.87979630797471e-05	0.00095718012711933	0.000752179031059721	558/1281/1311/9162/11117/2162/2150/2191/2192/2621/3690/4627/10398/5156/10630/5592/5054	17
GO:0007599	GO:0007599	hemostasis	17/445	230/18614	4.09914221393476e-05	0.00100493436163004	0.000789705649953667	558/1281/1311/9162/11117/2162/2150/2191/2192/2621/3690/4627/10398/5156/10630/5592/5054	17
GO:0030514	GO:0030514	negative regulation of BMP signaling pathway	9/445	70/18614	4.20472090418663e-05	0.00102437513028247	0.000804982752051519	2200/26585/5654/94031/4681/6423/4092/7130/7474	9
GO:0010714	GO:0010714	positive regulation of collagen metabolic process	6/445	28/18614	4.34953883291919e-05	0.00104657422041475	0.000822427420649437	1490/4921/3624/5159/861/7043	6
GO:1903055	GO:1903055	positive regulation of extracellular matrix organization	6/445	28/18614	4.34953883291919e-05	0.00104657422041475	0.000822427420649437	4921/30008/11117/10630/23187/861	6
GO:1901890	GO:1901890	positive regulation of cell junction assembly	11/445	106/18614	4.65691823292687e-05	0.00111366056883122	0.000875145757689195	1307/10979/84525/57555/5020/5789/27286/79953/6910/7058/7070	11
GO:0032965	GO:0032965	regulation of collagen biosynthetic process	7/445	41/18614	4.73801444434055e-05	0.00112614514049021	0.00088495648479018	1490/4921/11117/3624/5159/861/7043	7
GO:0050804	GO:0050804	modulation of chemical synaptic transmission	27/445	487/18614	4.91377712685765e-05	0.00116084262063582	0.00091222273934008	23621/815/1009/9162/1759/2894/27345/11178/4130/4747/81832/57555/4885/5020/27253/5789/5924/5999/4920/6343/50944/388336/25769/6529/57537/57616/7474	27
GO:0055123	GO:0055123	digestive system development	13/445	146/18614	4.97052458505869e-05	0.00116642513073785	0.00091660963259084	1281/51339/2295/579/5156/5919/6299/6343/6423/7043/79971/7474/10413	13
GO:0010927	GO:0010927	cellular component assembly involved in morphogenesis	12/445	126/18614	4.99725492132429e-05	0.00116642513073785	0.00091660963259084	1272/8506/2318/25802/10398/5156/5159/23187/5350/5376/26011/7168	12
GO:0003279	GO:0003279	cardiac septum development	11/445	107/18614	5.08087345668938e-05	0.00117362868056956	0.000922270384396161	11174/3491/2702/26508/55742/6299/57167/4092/6910/7474/23414	11
GO:0099177	GO:0099177	regulation of trans-synaptic signaling	27/445	488/18614	5.08833368435751e-05	0.00117362868056956	0.000922270384396161	23621/815/1009/9162/1759/2894/27345/11178/4130/4747/81832/57555/4885/5020/27253/5789/5924/5999/4920/6343/50944/388336/25769/6529/57537/57616/7474	27
GO:0071229	GO:0071229	cellular response to acid chemical	10/445	89/18614	5.19349475759465e-05	0.00119083779794729	0.00093579379223532	1307/1277/1278/1281/1282/1290/1291/4313/5156/6935	10
GO:0072012	GO:0072012	glomerulus vasculature development	6/445	29/18614	5.37428165823147e-05	0.00122007568711566	0.000958769746835508	59/285/1909/3690/5156/5159	6
GO:0051604	GO:0051604	protein maturation	21/445	332/18614	5.38360744443031e-05	0.00122007568711566	0.000958769746835508	9509/165/23621/649/1311/10699/56265/2028/2162/2192/4323/4325/4627/85409/5961/861/6447/90701/5054/10418/7093	21
GO:0035567	GO:0035567	non-canonical Wnt signaling pathway	9/445	73/18614	5.89253696072629e-05	0.00132075909206942	0.00103788959464287	115908/1601/51339/10082/166336/4920/6423/6424/7474	9
GO:0007566	GO:0007566	embryo implantation	8/445	57/18614	5.9295238869202e-05	0.00132075909206942	0.00103788959464287	100506013/2192/3490/3690/4313/8434/85360/7216	8
GO:0090175	GO:0090175	regulation of establishment of planar polarity	8/445	57/18614	5.9295238869202e-05	0.00132075909206942	0.00103788959464287	115908/1601/51339/10082/166336/4920/6423/7474	8
GO:0048251	GO:0048251	elastic fiber assembly	4/445	10/18614	6.03660227285366e-05	0.00133697020793088	0.00105062874485671	1281/30008/11117/4015	4
GO:0050808	GO:0050808	synapse organization	26/445	466/18614	6.09571318931795e-05	0.00134243446395262	0.00105492271072942	1134/8506/1282/392617/2561/2596/2894/3690/11178/266727/4747/257194/57555/5020/27253/10154/5789/4920/50944/388336/6529/27286/79953/7058/7474/22891	26
GO:0060021	GO:0060021	roof of mouth development	10/445	91/18614	6.29132855778754e-05	0.00137773026507055	0.00108265914270619	54796/2295/9464/3624/2615/5156/5396/7043/7291/7474	10
GO:0001736	GO:0001736	establishment of planar polarity	9/445	74/18614	6.56869914748425e-05	0.00141462924181733	0.00111165539512528	115908/1601/51339/2295/10082/166336/4920/6423/7474	9
GO:0003281	GO:0003281	ventricular septum development	9/445	74/18614	6.56869914748425e-05	0.00141462924181733	0.00111165539512528	3491/2702/26508/6299/57167/4092/6910/7474/23414	9
GO:0007164	GO:0007164	establishment of tissue polarity	9/445	74/18614	6.56869914748425e-05	0.00141462924181733	0.00111165539512528	115908/1601/51339/2295/10082/166336/4920/6423/7474	9
GO:0010718	GO:0010718	positive regulation of epithelial to mesenchymal transition	8/445	58/18614	6.73635790806585e-05	0.00143488104511698	0.00112756983103087	1277/1601/10979/4017/10630/7041/7043/7291	8
GO:0048010	GO:0048010	vascular endothelial growth factor receptor signaling pathway	8/445	58/18614	6.73635790806585e-05	0.00143488104511698	0.00112756983103087	558/11117/8817/3678/3690/5587/23213/79652	8
GO:0050678	GO:0050678	regulation of epithelial cell proliferation	24/445	419/18614	7.77690027166982e-05	0.00164751941624831	0.00129466703607318	100506013/1012/6387/1601/2246/5654/3690/57608/3912/55679/5587/860/5176/6423/6678/23213/55959/7291/7421/7472/7474/10413/6935/677	24
GO:0033688	GO:0033688	regulation of osteoblast proliferation	6/445	31/18614	7.99977198667226e-05	0.00166754605369243	0.00131040453032459	3491/115908/26585/3690/4330/338773	6
GO:0061437	GO:0061437	renal system vasculature development	6/445	31/18614	7.99977198667226e-05	0.00166754605369243	0.00131040453032459	59/285/1909/3690/5156/5159	6
GO:0061440	GO:0061440	kidney vasculature development	6/445	31/18614	7.99977198667226e-05	0.00166754605369243	0.00131040453032459	59/285/1909/3690/5156/5159	6
GO:0044344	GO:0044344	cellular response to fibroblast growth factor stimulus	11/445	113/18614	8.38766332318617e-05	0.00173910168264786	0.00136663495355385	1490/1277/2246/8823/8817/860/387914/23213/55959/7474/677	11
GO:0003179	GO:0003179	heart valve morphogenesis	8/445	60/18614	8.62496023132232e-05	0.00177884100432245	0.00139786322880245	3491/1009/2006/11117/2702/26508/6910/7291	8
GO:0048701	GO:0048701	embryonic cranial skeleton morphogenesis	7/445	45/18614	8.80785466648399e-05	0.00180700092052393	0.00141999208196501	4323/4325/5156/5396/860/7043/7291	7
GO:0048565	GO:0048565	digestive tract development	12/445	134/18614	9.10903671600246e-05	0.00185900655073181	0.00146085956701941	1281/51339/2295/579/5156/5919/6299/6343/6423/7043/7474/10413	12
GO:0010631	GO:0010631	epithelial cell migration	22/445	371/18614	9.32851177520269e-05	0.00189388223436146	0.0014882658588728	25960/285/1012/1634/2191/2246/8823/8817/11167/26585/3690/57608/25959/4017/4627/5587/54453/5176/6678/27286/196740/7474	22
GO:0061037	GO:0061037	negative regulation of cartilage development	6/445	32/18614	9.64878681742029e-05	0.00193870984609816	0.00152349265538215	81792/11173/8840/1513/26585/579	6
GO:0071295	GO:0071295	cellular response to vitamin	6/445	32/18614	9.64878681742029e-05	0.00193870984609816	0.00152349265538215	1277/2621/25959/4330/10631/7421	6
GO:0007044	GO:0007044	cell-substrate junction assembly	10/445	96/18614	9.93144838803343e-05	0.00198527106751561	0.0015600817710757	84962/1009/1307/10979/2335/26585/3678/3690/4323/7070	10
GO:0034331	GO:0034331	cell junction maintenance	7/445	46/18614	0.000101773028674023	0.00201376277041289	0.00158247135154371	8506/2150/10979/3690/55243/57555/50944	7
GO:0055010	GO:0055010	ventricular cardiac muscle tissue morphogenesis	7/445	46/18614	0.000101773028674023	0.00201376277041289	0.00158247135154371	1301/1909/4634/3084/4092/7168/23414	7
GO:0048754	GO:0048754	branching morphogenesis of an epithelial tube	13/445	157/18614	0.000104918773258198	0.0020655221119215	0.00162314529601997	170690/1282/1909/2246/26585/4323/6299/6423/25789/7421/7472/7474/10413	13
GO:0014909	GO:0014909	smooth muscle cell migration	10/445	97/18614	0.000108408542894574	0.00211288250101525	0.00166036242012216	8840/4921/3690/1902/4035/55742/5159/5592/5054/7168	10
GO:0034109	GO:0034109	homotypic cell-cell adhesion	10/445	97/18614	0.000108408542894574	0.00211288250101525	0.00166036242012216	4267/1311/11117/3690/4627/10398/5156/10630/5592/7499	10
GO:0035265	GO:0035265	organ growth	14/445	180/18614	0.000112739175939735	0.00218453498942785	0.00171666895823366	54796/1311/4921/2121/4322/5159/5999/861/6910/26011/7472/55841/10413/23414	14
GO:0060973	GO:0060973	cell migration involved in heart development	5/445	21/18614	0.000113205763946749	0.00218453498942785	0.00171666895823366	1909/9464/5159/6910/7291	5
GO:0001763	GO:0001763	morphogenesis of a branching structure	15/445	203/18614	0.000115377498959266	0.00221547532484344	0.00174098274291658	170690/1282/1909/57471/2246/26585/4323/6299/6423/23213/25789/7421/7472/7474/10413	15
GO:0035904	GO:0035904	aorta development	8/445	63/18614	0.000122647622650648	0.00234353153476581	0.00184161290976979	11174/1281/1909/30008/4015/4016/4035/5159	8
GO:0048736	GO:0048736	appendage development	14/445	182/18614	0.000126778691895	0.00239894825731412	0.00188516092700281	1281/1311/10979/26585/9464/5396/8434/860/6299/57167/6423/6910/7291/7474	14
GO:0060173	GO:0060173	limb development	14/445	182/18614	0.000126778691895	0.00239894825731412	0.00188516092700281	1281/1311/10979/26585/9464/5396/8434/860/6299/57167/6423/6910/7291/7474	14
GO:0031346	GO:0031346	positive regulation of cell projection organization	21/445	353/18614	0.000128143119132725	0.0024130525525573	0.00189624447839425	1272/6387/4921/1809/8507/2150/9638/2335/4747/257194/64175/163404/10154/5587/5789/4920/5176/11075/55714/7043/7474	21
GO:0030278	GO:0030278	regulation of ossification	11/445	119/18614	0.000133842158222665	0.0025082535228459	0.00197105607504025	3491/1311/4921/26585/5020/860/4092/338773/7291/7421/7474	11
GO:0030326	GO:0030326	embryonic limb morphogenesis	11/445	120/18614	0.000144242995134299	0.00265216601430895	0.00208414655333074	26585/9464/5396/8434/860/6299/57167/6423/6910/7291/7474	11
GO:0035113	GO:0035113	embryonic appendage morphogenesis	11/445	120/18614	0.000144242995134299	0.00265216601430895	0.00208414655333074	26585/9464/5396/8434/860/6299/57167/6423/6910/7291/7474	11
GO:0043200	GO:0043200	response to amino acid	11/445	120/18614	0.000144242995134299	0.00265216601430895	0.00208414655333074	1490/1307/1277/1278/1281/1282/1290/1291/4313/5156/6935	11
GO:0071774	GO:0071774	response to fibroblast growth factor	11/445	120/18614	0.000144242995134299	0.00265216601430895	0.00208414655333074	1490/1277/2246/8823/8817/860/387914/23213/55959/7474/677	11
GO:0014068	GO:0014068	positive regulation of phosphatidylinositol 3-kinase signaling	9/445	83/18614	0.000161672662856273	0.00295868563292841	0.00232501827977145	1634/4921/2150/2335/5156/5159/79899/4920/219699	9
GO:0050921	GO:0050921	positive regulation of chemotaxis	12/445	143/18614	0.000169349071654619	0.00308468542668086	0.00242403245703365	1012/6387/2150/8823/8817/2621/1902/5159/5587/5919/5054/7474	12
GO:0050878	GO:0050878	regulation of body fluid levels	21/445	361/18614	0.000174572743119238	0.00316504443106414	0.00248718081996074	558/1281/1311/9162/11117/2162/2150/2191/2192/2621/2702/3690/4627/10398/5020/5156/10630/5592/6343/5054/7421	21
GO:0003015	GO:0003015	heart process	17/445	259/18614	0.000175939594717329	0.00317505805651921	0.00249504980812587	100506013/1490/10699/1909/2702/84525/4634/50507/5020/5350/5999/6444/4092/9096/6910/7168/10413	17
GO:0061138	GO:0061138	morphogenesis of a branching epithelium	14/445	188/18614	0.000178365207308585	0.00318773862695965	0.00250501455657492	170690/1282/1909/2246/26585/4323/6299/6423/23213/25789/7421/7472/7474/10413	14
GO:0048144	GO:0048144	fibroblast proliferation	10/445	103/18614	0.000179095628348939	0.00318773862695965	0.00250501455657492	57124/1281/4921/2335/2621/3690/5156/5159/7472/7474	10
GO:0150115	GO:0150115	cell-substrate junction organization	10/445	103/18614	0.000179095628348939	0.00318773862695965	0.00250501455657492	84962/1009/1307/10979/2335/26585/3678/3690/4323/7070	10
GO:0033687	GO:0033687	osteoblast proliferation	6/445	36/18614	0.0001912967279769	0.00338943020751798	0.00266350946608985	3491/115908/26585/3690/4330/338773	6
GO:0033690	GO:0033690	positive regulation of osteoblast proliferation	4/445	13/18614	0.000194123732362524	0.00342395614818606	0.00269064092009976	3491/115908/3690/338773	4
GO:0035107	GO:0035107	appendage morphogenesis	12/445	146/18614	0.000205803462951883	0.00359740761697956	0.00282694395652575	1281/26585/9464/5396/8434/860/6299/57167/6423/6910/7291/7474	12
GO:0035108	GO:0035108	limb morphogenesis	12/445	146/18614	0.000205803462951883	0.00359740761697956	0.00282694395652575	1281/26585/9464/5396/8434/860/6299/57167/6423/6910/7291/7474	12
GO:0008543	GO:0008543	fibroblast growth factor receptor signaling pathway	9/445	86/18614	0.000212380237407689	0.00369579538131772	0.00290425982545288	1490/2246/8823/8817/860/387914/23213/55959/7474	9
GO:0002687	GO:0002687	positive regulation of leukocyte migration	12/445	147/18614	0.00021935353801468	0.00380017818302766	0.00298628676314722	4267/6387/2150/2621/3554/3690/4323/5919/5054/7070/7474/7499	12
GO:0044319	GO:0044319	wound healing, spreading of cells	6/445	37/18614	0.000223761530688541	0.00384238963270455	0.00301945770602204	84962/3491/1289/10979/3678/10630	6
GO:0090505	GO:0090505	epiboly involved in wound healing	6/445	37/18614	0.000223761530688541	0.00384238963270455	0.00301945770602204	84962/3491/1289/10979/3678/10630	6
GO:0060324	GO:0060324	face development	7/445	52/18614	0.000224887864891561	0.003844793409418	0.00302134666128551	1277/83716/1909/4313/5156/7043/7474	7
GO:0033627	GO:0033627	cell adhesion mediated by integrin	9/445	87/18614	0.000231966502119257	0.00393132793591679	0.00308934792296127	1307/11117/2200/22801/3678/3690/9358/5054/6423	9
GO:0048145	GO:0048145	regulation of fibroblast proliferation	9/445	87/18614	0.000231966502119257	0.00393132793591679	0.00308934792296127	57124/4921/2335/2621/3690/5156/5159/7472/7474	9
GO:0048593	GO:0048593	camera-type eye morphogenesis	11/445	127/18614	0.000238150735620925	0.00401866479415743	0.00315797967945724	1295/1296/120114/2295/5309/55714/7070/7291/7472/7474/6935	11
GO:0090504	GO:0090504	epiboly	6/445	38/18614	0.000260411897890927	0.00437536887059842	0.00343828776253447	84962/3491/1289/10979/3678/10630	6
GO:0035791	GO:0035791	platelet-derived growth factor receptor-beta signaling pathway	4/445	14/18614	0.000266656991101162	0.00444200406543731	0.00349065157042007	4015/4035/5159/5157	4
GO:1905049	GO:1905049	negative regulation of metallopeptidase activity	4/445	14/18614	0.000266656991101162	0.00444200406543731	0.00349065157042007	4035/8434/7077/7078	4
GO:0032331	GO:0032331	negative regulation of chondrocyte differentiation	5/445	25/18614	0.000273168156791855	0.00453110414967937	0.00356066891943695	81792/11173/8840/26585/579	5
GO:0014910	GO:0014910	regulation of smooth muscle cell migration	9/445	90/18614	0.000299923985280372	0.00491308478234697	0.00386084003041497	8840/4921/3690/1902/4035/5159/5592/5054/7168	9
GO:0060395	GO:0060395	SMAD protein signal transduction	9/445	90/18614	0.000299923985280372	0.00491308478234697	0.00386084003041497	353500/8483/1601/392255/3624/4035/860/4092/7043	9
GO:0045444	GO:0045444	fat cell differentiation	16/445	246/18614	0.000299977983119184	0.00491308478234697	0.00386084003041497	114899/8840/25999/1734/10979/392255/4320/5156/5919/6423/7041/144404/7474/10413/677/23414	16
GO:0014812	GO:0014812	muscle cell migration	10/445	110/18614	0.000307045314632214	0.00500779345789277	0.00393526476802353	8840/4921/3690/1902/4035/55742/5159/5592/5054/7168	10
GO:0010595	GO:0010595	positive regulation of endothelial cell migration	11/445	131/18614	0.000311974563584832	0.00506698687022365	0.00398178061417483	25960/2246/8823/8817/3690/57608/5587/54453/6678/27286/7474	11
GO:1904888	GO:1904888	cranial skeletal system development	8/445	72/18614	0.000314367832791539	0.00508467142000588	0.00399567763015234	1909/4323/4325/5156/5396/860/7043/7291	8
GO:0002686	GO:0002686	negative regulation of leukocyte migration	7/445	55/18614	0.000320763376601699	0.00516667620658439	0.00406011929495843	1265/6387/11117/26585/79148/4681/7130	7
GO:1905048	GO:1905048	regulation of metallopeptidase activity	5/445	26/18614	0.000331617801184928	0.00529773028286413	0.00416310526940526	84168/4035/8434/7077/7078	5
GO:2000050	GO:2000050	regulation of non-canonical Wnt signaling pathway	5/445	26/18614	0.000331617801184928	0.00529773028286413	0.00416310526940526	1601/51339/6423/6424/7474	5
GO:0003170	GO:0003170	heart valve development	8/445	73/18614	0.000345806905183449	0.00547949315611823	0.00430593964092357	3491/1009/2006/11117/2702/26508/6910/7291	8
GO:0070527	GO:0070527	platelet aggregation	8/445	73/18614	0.000345806905183449	0.00547949315611823	0.00430593964092357	1311/11117/3690/4627/10398/5156/10630/5592	8
GO:0014066	GO:0014066	regulation of phosphatidylinositol 3-kinase signaling	10/445	112/18614	0.000355199772519274	0.00558530624313043	0.00438909053698511	1634/4921/2150/2335/5156/5159/79899/4920/7291/219699	10
GO:0030168	GO:0030168	platelet activation	11/445	133/18614	0.00035557719926073	0.00558530624313043	0.00438909053698511	558/1281/1311/9162/11117/3690/4627/10398/5156/10630/5592	11
GO:0019511	GO:0019511	peptidyl-proline hydroxylation	4/445	15/18614	0.000356783287465233	0.00558530624313043	0.00438909053698511	10491/64175/10536/283208	4
GO:0001954	GO:0001954	positive regulation of cell-matrix adhesion	7/445	56/18614	0.000359151421886106	0.00559988897004816	0.00440055005342555	1012/1307/30008/10979/3690/54453/7070	7
GO:0031032	GO:0031032	actomyosin structure organization	14/445	202/18614	0.000373453519441357	0.00579968852104546	0.00455755815296435	1490/1264/1265/2006/10979/2318/25802/1902/4627/10398/5156/5159/7043/7168	14
GO:0098742	GO:0098742	cell-cell adhesion via plasma-membrane adhesion molecules	17/445	278/18614	0.000402697428414234	0.00622902609507414	0.00489494367871938	84962/1009/1012/120114/83872/3678/266727/91663/23022/27253/5099/26025/5789/91179/55714/26011/7216	17
GO:0051963	GO:0051963	regulation of synapse assembly	10/445	114/18614	0.000409490518670678	0.00630906735880752	0.00495784235211846	11178/266727/257194/57555/5020/5789/27286/79953/7058/7474	10
GO:0001738	GO:0001738	morphogenesis of a polarized epithelium	9/445	94/18614	0.000415390109565522	0.00636487233433781	0.00500169546945073	115908/1601/51339/2295/10082/166336/4920/6423/7474	9
GO:0042698	GO:0042698	ovulation cycle	8/445	75/18614	0.000416378256864069	0.00636487233433781	0.00500169546945073	558/3624/4327/4313/5156/5176/7043/7130	8
GO:0001101	GO:0001101	response to acid chemical	11/445	136/18614	0.000430515262691963	0.00655526755458309	0.00515131338171715	1490/1307/1277/1278/1281/1282/1290/1291/4313/5156/6935	11
GO:0043616	GO:0043616	keratinocyte proliferation	7/445	58/18614	0.000446942541606407	0.00676281960693486	0.00531441361458789	1012/10468/5587/7421/10413/6935/677	7
GO:0006029	GO:0006029	proteoglycan metabolic process	9/445	95/18614	0.00044935102057366	0.00676281960693486	0.00531441361458789	81792/11173/633/79586/337876/1301/1634/23213/55959	9
GO:0048704	GO:0048704	embryonic skeletal system morphogenesis	9/445	95/18614	0.00044935102057366	0.00676281960693486	0.00531441361458789	1301/4323/4325/5156/5396/860/7043/7291/6935	9
GO:0060562	GO:0060562	epithelial tube morphogenesis	19/445	334/18614	0.000463051404729826	0.00691813382903536	0.00543646389308766	81792/170690/1282/115908/1909/2246/26585/9464/55083/4323/6299/57167/6423/25789/7291/7421/7472/7474/10413	19
GO:0010715	GO:0010715	regulation of extracellular matrix disassembly	4/445	16/18614	0.000466769932538815	0.00691813382903536	0.00543646389308766	4921/2191/4035/10630	4
GO:0038065	GO:0038065	collagen-activated signaling pathway	4/445	16/18614	0.000466769932538815	0.00691813382903536	0.00543646389308766	1277/1282/4921/22801	4
GO:0042249	GO:0042249	establishment of planar polarity of embryonic epithelium	4/445	16/18614	0.000466769932538815	0.00691813382903536	0.00543646389308766	115908/2295/6423/7474	4
GO:0003171	GO:0003171	atrioventricular valve development	5/445	28/18614	0.000476356073584966	0.00703346960164469	0.00552709798298346	3491/2702/26508/6910/7291	5
GO:0031670	GO:0031670	cellular response to nutrient	6/445	43/18614	0.00051998441621145	0.00764867643166879	0.00601054479116313	1277/2621/25959/4330/10631/7421	6
GO:0099173	GO:0099173	postsynapse organization	13/445	185/18614	0.00052546570261614	0.00770024552179592	0.00605106923075967	8506/2596/2894/3690/11178/4747/57555/5789/4920/50944/388336/7474/22891	13
GO:0050807	GO:0050807	regulation of synapse organization	15/445	234/18614	0.000534507288589597	0.00780340603341666	0.00613213565856782	8506/2894/11178/266727/4747/257194/57555/5020/10154/5789/4920/27286/79953/7058/7474	15
GO:0050900	GO:0050900	leukocyte migration	21/445	393/18614	0.000541988714822286	0.0078831045163331	0.00619476496517224	4267/1265/6387/11117/2150/2621/26585/3554/3690/4323/4313/79148/4627/4681/5919/4920/5054/7070/7130/7474/7499	21
GO:0002011	GO:0002011	morphogenesis of an epithelial sheet	7/445	60/18614	0.000551061675828604	0.00798527290847546	0.00627505175762567	84962/3491/1289/10979/3678/10630/7474	7
GO:0003416	GO:0003416	endochondral bone growth	5/445	29/18614	0.000564400502127186	0.00814827095293248	0.00640314019957158	54796/1311/4921/2121/4322	5
GO:1903522	GO:1903522	regulation of blood circulation	16/445	261/18614	0.00057539907688694	0.00825540583708927	0.00648732980095859	100506013/1490/10699/1909/2702/84525/27345/4313/4634/5020/5350/5999/4092/9096/6910/7168	16
GO:0002718	GO:0002718	regulation of cytokine production involved in immune response	10/445	119/18614	0.000576057051741478	0.00825540583708927	0.00648732980095859	558/1604/2150/3554/4092/10417/7043/7292/7291/7474	10
GO:0099084	GO:0099084	postsynaptic specialization organization	6/445	44/18614	0.000590099332324774	0.0084256673897508	0.00662112611168341	8506/2596/3690/57555/5789/50944	6
GO:0045599	GO:0045599	negative regulation of fat cell differentiation	7/445	61/18614	0.000609892704244792	0.00861362956937029	0.00676883207228202	8840/10979/4320/7041/7474/10413/23414	7
GO:1900024	GO:1900024	regulation of substrate adhesion-dependent cell spreading	7/445	61/18614	0.000609892704244792	0.00861362956937029	0.00676883207228202	1601/2192/10979/3690/55679/91663/10630	7
GO:1905517	GO:1905517	macrophage migration	7/445	61/18614	0.000609892704244792	0.00861362956937029	0.00676883207228202	1265/11117/4323/4313/79148/5919/4920	7
GO:0008016	GO:0008016	regulation of heart contraction	14/445	213/18614	0.000634412873865665	0.00892758621779192	0.00701554802564729	100506013/1490/10699/1909/2702/84525/4634/5020/5350/5999/4092/9096/6910/7168	14
GO:0061326	GO:0061326	renal tubule development	9/445	100/18614	0.000655195155730679	0.00916123947908684	0.00719915932168797	170690/1282/2246/26585/26508/55083/6299/25789/10413	9
GO:0002367	GO:0002367	cytokine production involved in immune response	10/445	121/18614	0.000656753395646068	0.00916123947908684	0.00719915932168797	558/1604/2150/3554/4092/10417/7043/7292/7291/7474	10
GO:0010977	GO:0010977	negative regulation of neuron projection development	11/445	143/18614	0.000658067484387972	0.00916123947908684	0.00719915932168797	1601/1809/120114/1902/5376/223117/6695/11075/7070/7474/22891	11
GO:0045216	GO:0045216	cell-cell junction organization	14/445	214/18614	0.000664377594773884	0.00921617033604483	0.00724232553209216	1009/1012/8506/2150/10979/2702/2706/84525/55243/55679/57555/4092/6910/7043	14
GO:0050803	GO:0050803	regulation of synapse structure or activity	15/445	240/18614	0.000694590483999112	0.00960111243485297	0.00754482384635093	8506/2894/11178/266727/4747/257194/57555/5020/10154/5789/4920/27286/79953/7058/7474	15
GO:0014065	GO:0014065	phosphatidylinositol 3-kinase signaling	11/445	144/18614	0.000697538076621027	0.00960778594582602	0.00755006807873233	1634/4921/2150/2335/5156/5159/79899/4920/7291/219699/677	11
GO:0046660	GO:0046660	female sex differentiation	10/445	122/18614	0.000700470846355886	0.00961420901089875	0.00755511550369025	558/10468/3624/4323/4327/4313/5156/7130/7474/23414	10
GO:0070167	GO:0070167	regulation of biomineral tissue development	9/445	101/18614	0.000704405084293183	0.00963428427570115	0.00757089121068574	54829/3491/1311/4921/2621/26585/338773/7291/7421	9
GO:0002683	GO:0002683	negative regulation of immune system process	24/445	487/18614	0.000710771296979676	0.00968736543925446	0.00761260388005468	558/1604/1265/1281/6387/11117/2150/2200/2335/8111/26585/3624/10234/2615/79148/4681/5322/861/4092/7043/7070/7130/7292/7291	24
GO:0097529	GO:0097529	myeloid leukocyte migration	15/445	241/18614	0.000724883882869456	0.00984528702238725	0.00773670309609433	4267/1265/6387/11117/26585/3554/4323/4313/79148/4681/5919/4920/5054/7130/7499	15
GO:0099601	GO:0099601	regulation of neurotransmitter receptor activity	7/445	63/18614	0.000742470467914808	0.0100491315414303	0.00789688984514654	149111/81832/57555/4885/5924/50944/388336	7
GO:0002693	GO:0002693	positive regulation of cellular extravasation	4/445	18/18614	0.000755600669036532	0.0100867513969329	0.00792645258434141	4267/3554/7070/7499	4
GO:0016264	GO:0016264	gap junction assembly	4/445	18/18614	0.000755600669036532	0.0100867513969329	0.00792645258434141	2702/2706/84525/6910	4
GO:0061298	GO:0061298	retina vasculature development in camera-type eye	4/445	18/18614	0.000755600669036532	0.0100867513969329	0.00792645258434141	1282/5156/5159/196740	4
GO:0097094	GO:0097094	craniofacial suture morphogenesis	4/445	18/18614	0.000755600669036532	0.0100867513969329	0.00792645258434141	4323/4325/7043/7291	4
GO:1902903	GO:1902903	regulation of supramolecular fiber organization	20/445	376/18614	0.000771722011611687	0.0102668000043084	0.00806793983757862	165/1490/25999/6387/30008/2006/11117/2150/10979/55243/25802/1902/54551/4130/91663/5999/50944/11075/7043/7168	20
GO:0060325	GO:0060325	face morphogenesis	5/445	31/18614	0.000776444142589232	0.0102944873054858	0.00808969729657954	1277/83716/4313/5156/7043	5
GO:0072073	GO:0072073	kidney epithelium development	11/445	146/18614	0.000782399744656313	0.0103382854395604	0.00812411510062398	170690/1909/2246/26585/26508/25959/55083/6299/4092/25789/10413	11
GO:0001570	GO:0001570	vasculogenesis	8/445	83/18614	0.000824797799014422	0.0108616953397237	0.00853542530274526	57007/100506013/5159/54453/6910/10413/677/23414	8
GO:0018208	GO:0018208	peptidyl-proline modification	6/445	47/18614	0.000845096679195236	0.0109955301328934	0.00864059644263453	10491/51661/64175/10536/283208/5480	6
GO:1905314	GO:1905314	semi-lunar valve development	6/445	47/18614	0.000845096679195236	0.0109955301328934	0.00864059644263453	1009/2006/11117/2702/26508/7291	6
GO:0001952	GO:0001952	regulation of cell-matrix adhesion	10/445	125/18614	0.000846243981495134	0.0109955301328934	0.00864059644263453	1012/1307/30008/10979/26585/3690/4323/54453/5054/7070	10
GO:0031623	GO:0031623	receptor internalization	10/445	125/18614	0.000846243981495134	0.0109955301328934	0.00864059644263453	57007/100506013/1759/1815/26585/3690/1902/4035/11031/6424	10
GO:0002688	GO:0002688	regulation of leukocyte chemotaxis	10/445	126/18614	0.000900040702181641	0.0116470429260848	0.00915257349650474	6387/2150/2621/26585/79148/4681/5919/5054/7130/7474	10
GO:0098868	GO:0098868	bone growth	5/445	32/18614	0.000902361971184608	0.0116470429260848	0.00915257349650474	54796/1311/4921/2121/4322	5
GO:0043583	GO:0043583	ear development	14/445	221/18614	0.000909630672452586	0.0117021134033669	0.00919584942448158	114902/1301/115908/1909/2561/2706/579/5159/5396/9096/7043/7291/7474/6935	14
GO:0007389	GO:0007389	pattern specification process	23/445	467/18614	0.000919607264958006	0.0117915431539681	0.00926612583458378	80114/649/340665/199221/2018/2246/10468/26585/9464/26508/3224/3234/4681/579/731220/6423/9096/6910/7093/79971/7472/7474/6935	23
GO:0060047	GO:0060047	heart contraction	15/445	247/18614	0.000931241643361818	0.011901573527293	0.00935259079269332	100506013/1490/10699/1909/2702/84525/4634/5020/5350/5999/6444/4092/9096/6910/7168	15
GO:0060977	GO:0060977	coronary vasculature morphogenesis	4/445	19/18614	0.000939149053353384	0.0119634085293186	0.00940118247422892	9464/5159/6444/6910	4
GO:0007416	GO:0007416	synapse assembly	13/445	197/18614	0.00094493732737098	0.0119804046562768	0.00941453850821355	2561/2596/11178/266727/257194/57555/5020/27253/5789/27286/79953/7058/7474	13
GO:0060976	GO:0060976	coronary vasculature development	6/445	48/18614	0.000946630229382572	0.0119804046562768	0.00941453850821355	11174/100506013/9464/5159/6444/6910	6
GO:0055007	GO:0055007	cardiac muscle cell differentiation	10/445	127/18614	0.000956612494195377	0.0120675582601087	0.00948302625824748	57538/26585/50507/3084/5156/5159/5999/6444/9096/6910	10
GO:0048608	GO:0048608	reproductive structure development	17/445	301/18614	0.000981871342853626	0.012320671321638	0.00968192961193769	558/2295/10468/3624/4323/4327/4313/5156/5159/4920/6299/5176/6423/23213/7130/7474/23414	17
GO:0010517	GO:0010517	regulation of phospholipase activity	7/445	66/18614	0.000982998661115804	0.012320671321638	0.00968192961193769	3491/1909/1902/4035/5156/5159/5322	7
GO:0030947	GO:0030947	regulation of vascular endothelial growth factor receptor signaling pathway	5/445	33/18614	0.00104286053331861	0.0129874452360254	0.0102058992835284	11117/8817/3678/3690/79652	5
GO:0048566	GO:0048566	embryonic digestive tract development	5/445	33/18614	0.00104286053331861	0.0129874452360254	0.0102058992835284	2295/5156/5919/6299/6343	5
GO:0010171	GO:0010171	body morphogenesis	6/445	49/18614	0.00105729004500428	0.0131252120873461	0.0103141603451641	1277/83716/4313/5156/23187/7043	6
GO:0050679	GO:0050679	positive regulation of epithelial cell proliferation	14/445	225/18614	0.00108124575882359	0.0133799871996646	0.0105143697850514	100506013/1012/6387/2246/5654/3690/57608/3912/5587/860/7291/7472/7474/10413	14
GO:0001764	GO:0001764	neuron migration	12/445	176/18614	0.00110769067256666	0.0136207515509932	0.010703569175391	558/815/1281/6387/2018/120114/2621/266727/4692/5592/6695/7291	12
GO:0048660	GO:0048660	regulation of smooth muscle cell proliferation	12/445	176/18614	0.00110769067256666	0.0136207515509932	0.010703569175391	8840/1012/1264/4921/30008/2006/3690/4313/5159/5592/7043/7168	12
GO:0061458	GO:0061458	reproductive system development	17/445	305/18614	0.00113385012162231	0.0138786021540617	0.0109061954223001	558/2295/10468/3624/4323/4327/4313/5156/5159/4920/6299/5176/6423/23213/7130/7474/23414	17
GO:0001935	GO:0001935	endothelial cell proliferation	13/445	201/18614	0.00113578093564538	0.0138786021540617	0.0109061954223001	100506013/1012/6387/3690/57608/4017/4323/5587/6678/23213/196740/7472/7474	13
GO:0055093	GO:0055093	response to hyperoxia	4/445	20/18614	0.00115194352098203	0.0140321120149624	0.0110268277830846	1277/4313/5159/10630	4
GO:0070482	GO:0070482	response to oxygen levels	18/445	333/18614	0.00116215433178072	0.0141123912314057	0.0110899134464073	84962/285/1490/1277/6387/4921/1909/2983/4017/1902/4323/4313/5159/10630/7043/7291/126374/677	18
GO:0048645	GO:0048645	animal organ formation	7/445	68/18614	0.00117471708218883	0.0142115377816922	0.0111678255906468	2246/9464/579/23213/6910/7472/7474	7
GO:0038084	GO:0038084	vascular endothelial growth factor signaling pathway	6/445	50/18614	0.00117761074999655	0.0142115377816922	0.0111678255906468	25960/1634/57608/5156/5159/5587	6
GO:0098801	GO:0098801	regulation of renal system process	5/445	34/18614	0.00119895228762679	0.0144244321517569	0.011335123966842	10699/2150/2621/2702/5020	5
GO:0033273	GO:0033273	response to vitamin	8/445	88/18614	0.00121210026447074	0.0144575130296877	0.0113611198499612	1277/1592/2621/25959/4330/10631/860/7421	8
GO:0046849	GO:0046849	bone remodeling	8/445	88/18614	0.00121210026447074	0.0144575130296877	0.0113611198499612	115908/1513/26585/3690/4286/50507/5745/338773	8
GO:0030048	GO:0030048	actin filament-based movement	10/445	131/18614	0.00121282882522008	0.0144575130296877	0.0113611198499612	59/54749/2702/4627/4430/55742/10630/5350/6444/7168	10
GO:0061564	GO:0061564	axon development	23/445	479/18614	0.00128557579039929	0.0152779708261477	0.0120058586330614	115557/55701/1009/1272/8506/6387/1909/2115/9638/2335/2596/4130/4313/4692/4747/9315/23022/10154/5592/223117/7070/219699/7474	23
GO:0090263	GO:0090263	positive regulation of canonical Wnt signaling pathway	9/445	110/18614	0.00129785406434373	0.015377006513106	0.0120836836577836	25960/1277/51339/8434/6423/6424/55959/79971/10413	9
GO:0048659	GO:0048659	smooth muscle cell proliferation	12/445	180/18614	0.00134381891947333	0.0158733519639607	0.0124737258553983	8840/1012/1264/4921/30008/2006/3690/4313/5159/5592/7043/7168	12
GO:0018149	GO:0018149	peptide cross-linking	5/445	35/18614	0.00137166694565893	0.0161533466893611	0.0126937535756638	633/1281/1634/2162/2335	5
GO:0050922	GO:0050922	negative regulation of chemotaxis	7/445	70/18614	0.00139456740046998	0.0163452903142712	0.0128445882678105	285/26585/79148/4681/223117/7130/7474	7
GO:0030728	GO:0030728	ovulation	4/445	21/18614	0.00139635240499033	0.0163452903142712	0.0128445882678105	3624/4327/4313/7130	4
GO:0003093	GO:0003093	regulation of glomerular filtration	3/445	10/18614	0.00143692907603976	0.0163764872769457	0.0128691037174021	2150/2621/2702	3
GO:0003253	GO:0003253	cardiac neural crest cell migration involved in outflow tract morphogenesis	3/445	10/18614	0.00143692907603976	0.0163764872769457	0.0128691037174021	1909/9464/7291	3
GO:0035768	GO:0035768	endothelial cell chemotaxis to fibroblast growth factor	3/445	10/18614	0.00143692907603976	0.0163764872769457	0.0128691037174021	2246/8823/8817	3
GO:0060245	GO:0060245	detection of cell density	3/445	10/18614	0.00143692907603976	0.0163764872769457	0.0128691037174021	2191/8406/10413	3
GO:0060346	GO:0060346	bone trabecula formation	3/445	10/18614	0.00143692907603976	0.0163764872769457	0.0128691037174021	1277/26585/4313	3
GO:0060856	GO:0060856	establishment of blood-brain barrier	3/445	10/18614	0.00143692907603976	0.0163764872769457	0.0128691037174021	25960/54587/8434	3
GO:0070562	GO:0070562	regulation of vitamin D receptor signaling pathway	3/445	10/18614	0.00143692907603976	0.0163764872769457	0.0128691037174021	25959/4330/7421	3
GO:2000544	GO:2000544	regulation of endothelial cell chemotaxis to fibroblast growth factor	3/445	10/18614	0.00143692907603976	0.0163764872769457	0.0128691037174021	2246/8823/8817	3
GO:0010594	GO:0010594	regulation of endothelial cell migration	14/445	232/18614	0.00144697417165766	0.0163764872769457	0.0128691037174021	25960/285/1634/2246/8823/8817/3690/57608/5587/54453/5176/6678/27286/7474	14
GO:0007162	GO:0007162	negative regulation of cell adhesion	17/445	312/18614	0.00144798046335085	0.0163764872769457	0.0128691037174021	285/1012/1277/6387/2192/2615/4323/4313/91663/5322/10154/5592/861/5054/4092/6695/7292	17
GO:0007157	GO:0007157	heterophilic cell-cell adhesion via plasma membrane cell adhesion molecules	6/445	52/18614	0.00144943255786205	0.0163764872769457	0.0128691037174021	83872/3678/5789/91179/55714/26011	6
GO:0022602	GO:0022602	ovulation cycle process	6/445	52/18614	0.00144943255786205	0.0163764872769457	0.0128691037174021	3624/4327/4313/5156/7043/7130	6
GO:0007409	GO:0007409	axonogenesis	21/445	427/18614	0.00153997168667558	0.0173491607938191	0.0136334578893396	115557/55701/1009/1272/8506/6387/1909/2115/9638/2335/2596/4130/4692/4747/23022/10154/5592/223117/7070/219699/7474	21
GO:0035176	GO:0035176	social behavior	6/445	53/18614	0.00160206025620736	0.0179449163180928	0.0141016193150738	1815/2894/2922/57555/5020/50944	6
GO:0048260	GO:0048260	positive regulation of receptor-mediated endocytosis	6/445	53/18614	0.00160206025620736	0.0179449163180928	0.0141016193150738	100506013/1601/26585/5054/6424/84251	6
GO:0001656	GO:0001656	metanephros development	8/445	92/18614	0.00161615114803909	0.0179993062144468	0.0141443604234398	2200/392255/26585/55083/5156/5159/6299/10413	8
GO:0055006	GO:0055006	cardiac cell development	8/445	92/18614	0.00161615114803909	0.0179993062144468	0.0141443604234398	57538/3624/5156/5159/5999/6444/9096/6910	8
GO:0043954	GO:0043954	cellular component maintenance	7/445	72/18614	0.0016452885640491	0.0181680873163268	0.0142769933543548	8506/2150/10979/3690/55243/57555/50944	7
GO:0060411	GO:0060411	cardiac septum morphogenesis	7/445	72/18614	0.0016452885640491	0.0181680873163268	0.0142769933543548	3491/26508/55742/4092/6910/7474/23414	7
GO:1900046	GO:1900046	regulation of hemostasis	7/445	72/18614	0.0016452885640491	0.0181680873163268	0.0142769933543548	1311/11117/2150/2191/5156/5592/5054	7
GO:0003228	GO:0003228	atrial cardiac muscle tissue development	4/445	22/18614	0.00167473289260781	0.0183373843128799	0.0144100316897952	1909/9096/6910/7472	4
GO:0035313	GO:0035313	wound healing, spreading of epidermal cells	4/445	22/18614	0.00167473289260781	0.0183373843128799	0.0144100316897952	84962/1289/10979/3678	4
GO:2001044	GO:2001044	regulation of integrin-mediated signaling pathway	4/445	22/18614	0.00167473289260781	0.0183373843128799	0.0144100316897952	3912/55679/4811/5587	4
GO:0003158	GO:0003158	endothelium development	10/445	137/18614	0.00169973775516171	0.0185072004737999	0.0145434779991784	81792/1909/2150/2246/11167/2702/91663/3084/10630/6935	10
GO:0061041	GO:0061041	regulation of wound healing	10/445	137/18614	0.00169973775516171	0.0185072004737999	0.0145434779991784	59/8840/4921/11117/2150/2191/10979/5156/5592/5054	10
GO:0051147	GO:0051147	regulation of muscle cell differentiation	11/445	161/18614	0.00173250774599869	0.0188114629356627	0.0147825759884363	30008/84525/3912/4323/4811/3084/84814/93166/5999/338773/6935	11
GO:0048259	GO:0048259	regulation of receptor-mediated endocytosis	9/445	115/18614	0.00177099400964582	0.0189669472258648	0.0149047599112275	100506013/1601/1815/26585/3690/1902/5054/6424/84251	9
GO:0003230	GO:0003230	cardiac atrium development	5/445	37/18614	0.00177115669323109	0.0189669472258648	0.0149047599112275	3491/2702/6910/7472/7474	5
GO:0010934	GO:0010934	macrophage cytokine production	5/445	37/18614	0.00177115669323109	0.0189669472258648	0.0149047599112275	558/10417/7043/7291/7474	5
GO:0010935	GO:0010935	regulation of macrophage cytokine production	5/445	37/18614	0.00177115669323109	0.0189669472258648	0.0149047599112275	558/10417/7043/7291/7474	5
GO:0060323	GO:0060323	head morphogenesis	5/445	37/18614	0.00177115669323109	0.0189669472258648	0.0149047599112275	1277/83716/4313/5156/7043	5
GO:0032956	GO:0032956	regulation of actin cytoskeleton organization	18/445	346/18614	0.00177792340120958	0.0189872477203149	0.0149207126100068	1490/6387/2006/2150/10979/3690/55243/25802/1902/4035/54551/91663/5156/5159/5999/50944/7043/7168	18
GO:0008360	GO:0008360	regulation of cell shape	10/445	138/18614	0.00179444467487097	0.0191113260728061	0.0150182168647527	57194/57471/10979/2335/1902/4627/55742/10630/10154/7168	10
GO:0008217	GO:0008217	regulation of blood pressure	12/445	187/18614	0.00185669850627225	0.0197204653336491	0.015496895606632	59/170690/1278/10699/1909/11117/2028/2150/2621/2702/5020/7168	12
GO:0072009	GO:0072009	nephron epithelium development	9/445	116/18614	0.00188038034603787	0.0199177244262381	0.0156519073425921	170690/1909/2246/26585/26508/55083/6299/25789/10413	9
GO:0035924	GO:0035924	cellular response to vascular endothelial growth factor stimulus	7/445	74/18614	0.0019297311941985	0.0199902814375451	0.015708924680202	81792/25960/1634/57608/5156/5159/5587	7
GO:0051145	GO:0051145	smooth muscle cell differentiation	7/445	74/18614	0.0019297311941985	0.0199902814375451	0.015708924680202	1311/1909/30008/93166/9096/79652/6935	7
GO:0032836	GO:0032836	glomerular basement membrane development	3/445	11/18614	0.00194087590550328	0.0199902814375451	0.015708924680202	4811/23213/55959	3
GO:0035581	GO:0035581	sequestering of extracellular ligand from receptor	3/445	11/18614	0.00194087590550328	0.0199902814375451	0.015708924680202	2200/26585/4681	3
GO:0035766	GO:0035766	cell chemotaxis to fibroblast growth factor	3/445	11/18614	0.00194087590550328	0.0199902814375451	0.015708924680202	2246/8823/8817	3
GO:0038063	GO:0038063	collagen-activated tyrosine kinase receptor signaling pathway	3/445	11/18614	0.00194087590550328	0.0199902814375451	0.015708924680202	1277/1282/4921	3
GO:0110011	GO:0110011	regulation of basement membrane organization	3/445	11/18614	0.00194087590550328	0.0199902814375451	0.015708924680202	3912/4811/23187	3
GO:1904847	GO:1904847	regulation of cell chemotaxis to fibroblast growth factor	3/445	11/18614	0.00194087590550328	0.0199902814375451	0.015708924680202	2246/8823/8817	3
GO:0002040	GO:0002040	sprouting angiogenesis	12/445	188/18614	0.00194158880781591	0.0199902814375451	0.015708924680202	25960/100506013/1012/2246/26585/3678/57608/4017/55742/8434/27286/196740	12
GO:0010518	GO:0010518	positive regulation of phospholipase activity	6/445	55/18614	0.00194364203818101	0.0199902814375451	0.015708924680202	3491/1909/1902/5156/5159/5322	6
GO:0051703	GO:0051703	biological process involved in intraspecies interaction between organisms	6/445	55/18614	0.00194364203818101	0.0199902814375451	0.015708924680202	1815/2894/2922/57555/5020/50944	6
GO:0006936	GO:0006936	muscle contraction	18/445	349/18614	0.00195372059188399	0.0200410601767469	0.0157488280398405	1490/1134/1264/1311/1909/2702/25802/4634/10398/5020/5350/5592/6444/4092/23213/55959/7168/7169	18
GO:0002689	GO:0002689	negative regulation of leukocyte chemotaxis	4/445	23/18614	0.00198942243954477	0.0201974710424139	0.0158717400916595	26585/79148/4681/7130	4
GO:0003283	GO:0003283	atrial septum development	4/445	23/18614	0.00198942243954477	0.0201974710424139	0.0158717400916595	3491/2702/6910/7474	4
GO:0032288	GO:0032288	myelin assembly	4/445	23/18614	0.00198942243954477	0.0201974710424139	0.0158717400916595	1272/8506/5376/26011	4
GO:0003180	GO:0003180	aortic valve morphogenesis	5/445	38/18614	0.00200005741979778	0.0201974710424139	0.0158717400916595	1009/2006/11117/26508/7291	5
GO:0040036	GO:0040036	regulation of fibroblast growth factor receptor signaling pathway	5/445	38/18614	0.00200005741979778	0.0201974710424139	0.0158717400916595	860/387914/23213/55959/7474	5
GO:0097106	GO:0097106	postsynaptic density organization	5/445	38/18614	0.00200005741979778	0.0201974710424139	0.0158717400916595	8506/3690/57555/5789/50944	5
GO:0072080	GO:0072080	nephron tubule development	8/445	96/18614	0.00212008163992366	0.021354207318921	0.0167807359504362	170690/2246/26585/26508/55083/6299/25789/10413	8
GO:0040037	GO:0040037	negative regulation of fibroblast growth factor receptor signaling pathway	4/445	24/18614	0.00234273089893059	0.023415294984696	0.0184003965341107	387914/23213/55959/7474	4
GO:0090103	GO:0090103	cochlea morphogenesis	4/445	24/18614	0.00234273089893059	0.023415294984696	0.0184003965341107	115908/9096/7474/6935	4
GO:2001026	GO:2001026	regulation of endothelial cell chemotaxis	4/445	24/18614	0.00234273089893059	0.023415294984696	0.0184003965341107	2246/8823/8817/5587	4
GO:0022604	GO:0022604	regulation of cell morphogenesis	14/445	245/18614	0.00240060884690655	0.0239324124942244	0.0188067619989179	57194/57471/10979/2335/1902/4627/55742/10630/10154/5789/6678/7168/7474/126374	14
GO:0072089	GO:0072089	stem cell proliferation	9/445	121/18614	0.00251103508366594	0.0247117310974459	0.0194191724483723	2192/10979/5396/861/860/6423/7474/10413/677	9
GO:0099068	GO:0099068	postsynapse assembly	5/445	40/18614	0.00252155096114532	0.0247117310974459	0.0194191724483723	2596/11178/57555/5789/7474	5
GO:0007568	GO:0007568	aging	11/445	169/18614	0.00253679528080069	0.0247117310974459	0.0194191724483723	1490/1311/1909/2706/3624/4017/4313/5159/5309/5176/7043	11
GO:0001553	GO:0001553	luteinization	3/445	12/18614	0.00254217654440118	0.0247117310974459	0.0194191724483723	3624/4313/5156	3
GO:0010936	GO:0010936	negative regulation of macrophage cytokine production	3/445	12/18614	0.00254217654440118	0.0247117310974459	0.0194191724483723	558/7043/7291	3
GO:0061309	GO:0061309	cardiac neural crest cell development involved in outflow tract morphogenesis	3/445	12/18614	0.00254217654440118	0.0247117310974459	0.0194191724483723	1909/9464/7291	3
GO:0070561	GO:0070561	vitamin D receptor signaling pathway	3/445	12/18614	0.00254217654440118	0.0247117310974459	0.0194191724483723	25959/4330/7421	3
GO:0097048	GO:0097048	dendritic cell apoptotic process	3/445	12/18614	0.00254217654440118	0.0247117310974459	0.0194191724483723	558/6387/2621	3
GO:0097084	GO:0097084	vascular associated smooth muscle cell development	3/445	12/18614	0.00254217654440118	0.0247117310974459	0.0194191724483723	1311/1909/30008	3
GO:2000668	GO:2000668	regulation of dendritic cell apoptotic process	3/445	12/18614	0.00254217654440118	0.0247117310974459	0.0194191724483723	558/6387/2621	3
GO:0048008	GO:0048008	platelet-derived growth factor receptor signaling pathway	6/445	58/18614	0.00255577737169624	0.0247206456448435	0.0194261777501268	3690/4015/4035/5156/5159/5157	6
GO:0061005	GO:0061005	cell differentiation involved in kidney development	6/445	58/18614	0.00255577737169624	0.0247206456448435	0.0194261777501268	59/1909/84662/26585/6299/10413	6
GO:0031345	GO:0031345	negative regulation of cell projection organization	12/445	195/18614	0.00262919379249564	0.0253678153543267	0.0199347418868221	1601/1809/120114/1902/5376/223117/6695/11075/7070/7474/10413/22891	12
GO:0045598	GO:0045598	regulation of fat cell differentiation	10/445	146/18614	0.00271582960920727	0.0261390217696048	0.0205407775511193	8840/10979/4320/5919/6423/7041/7474/10413/677/23414	10
GO:0003181	GO:0003181	atrioventricular valve morphogenesis	4/445	25/18614	0.00273693332600463	0.0261484463352109	0.0205481836395085	3491/26508/6910/7291	4
GO:0072273	GO:0072273	metanephric nephron morphogenesis	4/445	25/18614	0.00273693332600463	0.0261484463352109	0.0205481836395085	26585/55083/5159/6299	4
GO:2000311	GO:2000311	regulation of AMPA receptor activity	4/445	25/18614	0.00273693332600463	0.0261484463352109	0.0205481836395085	149111/57555/50944/388336	4
GO:1902905	GO:1902905	positive regulation of supramolecular fiber organization	11/445	171/18614	0.00277896892686319	0.0264529869098045	0.0207875001775623	1490/30008/2150/10979/55243/25802/1902/54551/11075/7043/7168	11
GO:0031102	GO:0031102	neuron projection regeneration	6/445	59/18614	0.00278886534578428	0.0264529869098045	0.0207875001775623	2596/4313/4747/9315/5396/7070	6
GO:0002761	GO:0002761	regulation of myeloid leukocyte differentiation	9/445	123/18614	0.00280592453076372	0.0264529869098045	0.0207875001775623	2200/8111/3624/10234/4286/4920/861/7130/677	9
GO:0042471	GO:0042471	ear morphogenesis	9/445	123/18614	0.00280592453076372	0.0264529869098045	0.0207875001775623	1301/115908/1909/579/5396/9096/7291/7474/6935	9
GO:0061333	GO:0061333	renal tubule morphogenesis	7/445	79/18614	0.0028079914638339	0.0264529869098045	0.0207875001775623	170690/1282/2246/26585/55083/6299/25789	7
GO:0002691	GO:0002691	regulation of cellular extravasation	5/445	41/18614	0.00281631338316287	0.0264529869098045	0.0207875001775623	4267/6387/3554/7070/7499	5
GO:0072210	GO:0072210	metanephric nephron development	5/445	41/18614	0.00281631338316287	0.0264529869098045	0.0207875001775623	26585/55083/5156/5159/6299	5
GO:0048015	GO:0048015	phosphatidylinositol-mediated signaling	11/445	172/18614	0.00290686150907117	0.0272378513518255	0.0214042687029279	1634/4921/2150/2335/5156/5159/79899/4920/7291/219699/677	11
GO:0030500	GO:0030500	regulation of bone mineralization	7/445	80/18614	0.00301540229904956	0.0280788911842741	0.022065181428057	3491/1311/4921/26585/338773/7291/7421	7
GO:0072028	GO:0072028	nephron morphogenesis	7/445	80/18614	0.00301540229904956	0.0280788911842741	0.022065181428057	170690/2246/26585/55083/5159/6299/25789	7
GO:0003002	GO:0003002	regionalization	20/445	422/18614	0.00301822868296841	0.0280788911842741	0.022065181428057	80114/649/340665/199221/2018/2246/26585/9464/26508/3224/3234/4681/579/731220/6423/9096/7093/79971/7472/7474	20
GO:0003012	GO:0003012	muscle system process	21/445	452/18614	0.00303430284219302	0.0281612201877819	0.0221298778716333	1490/1134/1264/1311/1909/2702/9464/29995/25802/4634/10398/5020/5350/5592/5999/6444/4092/23213/55959/7168/7169	21
GO:0007411	GO:0007411	axon guidance	13/445	225/18614	0.00307824368792671	0.0284336348235505	0.0223439489445416	115557/55701/1272/6387/1909/2115/9638/2596/23022/10154/223117/219699/7474	13
GO:0097485	GO:0097485	neuron projection guidance	13/445	225/18614	0.00307824368792671	0.0284336348235505	0.0223439489445416	115557/55701/1272/6387/1909/2115/9638/2596/23022/10154/223117/219699/7474	13
GO:0008585	GO:0008585	female gonad development	8/445	102/18614	0.00309884317011585	0.0285562427354883	0.022440297685796	10468/3624/4323/4327/4313/5156/7130/23414	8
GO:0043588	GO:0043588	skin development	16/445	308/18614	0.00317278813953107	0.0289095299456077	0.0227179206993379	9509/1277/1278/1281/1289/1290/50509/1311/10468/3624/23022/55504/7421/7474/10413/677	16
GO:0010954	GO:0010954	positive regulation of protein processing	4/445	26/18614	0.00317426342142639	0.0289095299456077	0.0227179206993379	4323/4627/85409/10418	4
GO:0033622	GO:0033622	integrin activation	4/445	26/18614	0.00317426342142639	0.0289095299456077	0.0227179206993379	1307/6387/10979/2335	4
GO:0048596	GO:0048596	embryonic camera-type eye morphogenesis	4/445	26/18614	0.00317426342142639	0.0289095299456077	0.0227179206993379	2295/7291/7474/6935	4
GO:0050926	GO:0050926	regulation of positive chemotaxis	4/445	26/18614	0.00317426342142639	0.0289095299456077	0.0227179206993379	285/1012/6387/2150	4
GO:0035331	GO:0035331	negative regulation of hippo signaling	3/445	13/18614	0.00324659238801277	0.0290257273588848	0.022809231890674	84962/126374/55841	3
GO:0061430	GO:0061430	bone trabecula morphogenesis	3/445	13/18614	0.00324659238801277	0.0290257273588848	0.022809231890674	1277/26585/4313	3
GO:0072537	GO:0072537	fibroblast activation	3/445	13/18614	0.00324659238801277	0.0290257273588848	0.022809231890674	59/4921/5159	3
GO:0090177	GO:0090177	establishment of planar polarity involved in neural tube closure	3/445	13/18614	0.00324659238801277	0.0290257273588848	0.022809231890674	115908/6423/7474	3
GO:1900115	GO:1900115	extracellular regulation of signal transduction	3/445	13/18614	0.00324659238801277	0.0290257273588848	0.022809231890674	2200/26585/4681	3
GO:1900116	GO:1900116	extracellular negative regulation of signal transduction	3/445	13/18614	0.00324659238801277	0.0290257273588848	0.022809231890674	2200/26585/4681	3
GO:1903054	GO:1903054	negative regulation of extracellular matrix organization	3/445	13/18614	0.00324659238801277	0.0290257273588848	0.022809231890674	84168/11117/2191	3
GO:2001046	GO:2001046	positive regulation of integrin-mediated signaling pathway	3/445	13/18614	0.00324659238801277	0.0290257273588848	0.022809231890674	3912/55679/4811	3
GO:0060038	GO:0060038	cardiac muscle cell proliferation	6/445	61/18614	0.00330234119732051	0.0294565812063052	0.0231478089466523	861/6910/26011/7472/10413/23414	6
GO:1905475	GO:1905475	regulation of protein localization to membrane	11/445	175/18614	0.00331922916315125	0.0294792073235562	0.0231655891851553	57214/25999/1601/10082/4035/131578/4323/85409/57555/388336/7130	11
GO:0002573	GO:0002573	myeloid leukocyte differentiation	13/445	227/18614	0.00332000308236049	0.0294792073235562	0.0231655891851553	8840/2150/2200/8111/3624/10234/4286/4627/4920/861/9644/7130/677	13
GO:0014032	GO:0014032	neural crest cell development	7/445	82/18614	0.00346518646901399	0.030477208792474	0.0239498467732709	340665/1909/2335/9464/3084/223117/7291	7
GO:0010634	GO:0010634	positive regulation of epithelial cell migration	11/445	176/18614	0.00346666506252355	0.030477208792474	0.0239498467732709	25960/2246/8823/8817/3690/57608/5587/54453/6678/27286/7474	11
GO:0048017	GO:0048017	inositol lipid-mediated signaling	11/445	176/18614	0.00346666506252355	0.030477208792474	0.0239498467732709	1634/4921/2150/2335/5156/5159/79899/4920/7291/219699/677	11
GO:0003014	GO:0003014	renal system process	9/445	127/18614	0.00347754074520339	0.030477208792474	0.0239498467732709	10699/1909/2150/2621/2702/55243/5020/23213/55959	9
GO:0003176	GO:0003176	aortic valve development	5/445	43/18614	0.00347931193243996	0.030477208792474	0.0239498467732709	1009/2006/11117/26508/7291	5
GO:0010463	GO:0010463	mesenchymal cell proliferation	5/445	43/18614	0.00347931193243996	0.030477208792474	0.0239498467732709	9464/5396/7472/7474/6935	5
GO:0070252	GO:0070252	actin-mediated cell contraction	8/445	104/18614	0.00349318040582279	0.030480551063646	0.0239524732238421	59/54749/2702/55742/10630/5350/6444/7168	8
GO:0007548	GO:0007548	sex differentiation	15/445	283/18614	0.00349533256168542	0.030480551063646	0.0239524732238421	558/2295/10468/3624/4323/4327/4313/5156/5159/4920/6299/6423/7130/7474/23414	15
GO:0001701	GO:0001701	in utero embryonic development	19/445	398/18614	0.00350740646784308	0.0305175678831525	0.023981562080412	3491/123920/1281/1909/9464/84525/4627/5156/113026/196051/5745/57167/9644/7043/7291/7472/10413/677/23414	19
GO:0006898	GO:0006898	receptor-mediated endocytosis	14/445	256/18614	0.00356708964442583	0.0309677403874652	0.024335320279637	57007/100506013/1601/1759/1815/26585/3690/1902/4035/9260/11031/5054/6424/84251	14
GO:0010469	GO:0010469	regulation of signaling receptor activity	11/445	177/18614	0.0036193031854953	0.0313512084823571	0.0246366602802136	149111/25927/27122/26585/81832/57555/4885/5924/5054/50944/388336	11
GO:0016331	GO:0016331	morphogenesis of embryonic epithelium	10/445	152/18614	0.00362873353413911	0.0313632002573709	0.0246460837538682	115908/26585/57167/6423/23213/9096/7041/7291/7472/7474	10
GO:0018126	GO:0018126	protein hydroxylation	4/445	27/18614	0.00365690757773596	0.0313978540484907	0.0246733156763544	10491/64175/10536/283208	4
GO:0036296	GO:0036296	response to increased oxygen levels	4/445	27/18614	0.00365690757773596	0.0313978540484907	0.0246733156763544	1277/4313/5159/10630	4
GO:0060384	GO:0060384	innervation	4/445	27/18614	0.00365690757773596	0.0313978540484907	0.0246733156763544	1909/2561/23213/55959	4
GO:0035329	GO:0035329	hippo signaling	5/445	44/18614	0.00384972380424959	0.0328363750305578	0.0258037458720864	84962/51421/126374/55841/10413	5
GO:1900026	GO:1900026	positive regulation of substrate adhesion-dependent cell spreading	5/445	44/18614	0.00384972380424959	0.0328363750305578	0.0258037458720864	1601/10979/3690/55679/91663	5
GO:1905521	GO:1905521	regulation of macrophage migration	5/445	44/18614	0.00384972380424959	0.0328363750305578	0.0258037458720864	1265/11117/4323/79148/5919	5
GO:0002090	GO:0002090	regulation of receptor internalization	6/445	63/18614	0.00388309942423051	0.0329767354153607	0.0259140450051847	100506013/1815/26585/3690/1902/6424	6
GO:0051965	GO:0051965	positive regulation of synapse assembly	6/445	63/18614	0.00388309942423051	0.0329767354153607	0.0259140450051847	57555/5020/5789/27286/79953/7058	6
GO:0046545	GO:0046545	development of primary female sexual characteristics	8/445	106/18614	0.00392533063457863	0.0332629104643207	0.0261389293973085	10468/3624/4323/4327/4313/5156/7130/23414	8
GO:0003207	GO:0003207	cardiac chamber formation	3/445	14/18614	0.00405930204171594	0.0339552775935809	0.0266830109360591	1909/9464/6910	3
GO:0018158	GO:0018158	protein oxidation	3/445	14/18614	0.00405930204171594	0.0339552775935809	0.0266830109360591	4015/4016/4017	3
GO:0072672	GO:0072672	neutrophil extravasation	3/445	14/18614	0.00405930204171594	0.0339552775935809	0.0266830109360591	4267/3554/7499	3
GO:0098840	GO:0098840	protein transport along microtubule	3/445	14/18614	0.00405930204171594	0.0339552775935809	0.0266830109360591	25999/4130/81832	3
GO:0099118	GO:0099118	microtubule-based protein transport	3/445	14/18614	0.00405930204171594	0.0339552775935809	0.0266830109360591	25999/4130/81832	3
GO:1905522	GO:1905522	negative regulation of macrophage migration	3/445	14/18614	0.00405930204171594	0.0339552775935809	0.0266830109360591	1265/11117/79148	3
GO:0003401	GO:0003401	axis elongation	4/445	28/18614	0.00418699949509445	0.0348357098892607	0.0273748793653287	2246/6423/7474/10413	4
GO:1903319	GO:1903319	positive regulation of protein maturation	4/445	28/18614	0.00418699949509445	0.0348357098892607	0.0273748793653287	4323/4627/85409/10418	4
GO:0021885	GO:0021885	forebrain cell migration	6/445	64/18614	0.00420030365519562	0.0348357098892607	0.0273748793653287	558/1281/6387/2018/3912/266727	6
GO:0071300	GO:0071300	cellular response to retinoic acid	6/445	64/18614	0.00420030365519562	0.0348357098892607	0.0273748793653287	1277/9464/5176/7472/7474/10413	6
GO:0055013	GO:0055013	cardiac muscle cell development	7/445	85/18614	0.00423344875124982	0.0350360578181991	0.0275323183956576	57538/5156/5159/5999/6444/9096/6910	7
GO:1904706	GO:1904706	negative regulation of vascular associated smooth muscle cell proliferation	5/445	45/18614	0.00424752261736212	0.0350780575476219	0.0275653229628095	1264/30008/5592/7043/7168	5
GO:0048041	GO:0048041	focal adhesion assembly	7/445	86/18614	0.00451616428569965	0.0372177767138631	0.0292467743883075	84962/1009/1307/10979/26585/4323/7070	7
GO:1905330	GO:1905330	regulation of morphogenesis of an epithelium	6/445	65/18614	0.00453624654242533	0.0373044072201982	0.0293148510736347	81792/2246/26585/23213/7472/7474	6
GO:0050905	GO:0050905	neuromuscular process	10/445	157/18614	0.0045621541198528	0.0374384773877604	0.0294202071773333	23621/1134/8506/1311/1909/2307/4130/4747/57555/50944	10
GO:0006909	GO:0006909	phagocytosis	13/445	236/18614	0.00460644484849485	0.0377225252509095	0.0296434199670943	558/1265/81035/2150/2621/3690/4035/4627/5322/196051/11031/10417/8406	13
GO:1902106	GO:1902106	negative regulation of leukocyte differentiation	8/445	109/18614	0.00464957847474709	0.0379959264036984	0.0298582662727883	2200/8111/3624/10234/861/4092/7130/7292	8
GO:0014911	GO:0014911	positive regulation of smooth muscle cell migration	5/445	46/18614	0.00467378545607083	0.0381138403928119	0.0299509263976352	8840/4921/3690/1902/5159	5
GO:0003156	GO:0003156	regulation of animal organ formation	4/445	29/18614	0.00476661533396922	0.03862841283121	0.0303552918740572	2246/23213/7472/7474	4
GO:0003209	GO:0003209	cardiac atrium morphogenesis	4/445	29/18614	0.00476661533396922	0.03862841283121	0.0303552918740572	3491/6910/7472/7474	4
GO:0090025	GO:0090025	regulation of monocyte chemotaxis	4/445	29/18614	0.00476661533396922	0.03862841283121	0.0303552918740572	6387/26585/4681/5054	4
GO:0048678	GO:0048678	response to axon injury	7/445	87/18614	0.00481289886685047	0.0389225721638654	0.0305864505405872	558/1809/2596/4313/4747/9315/7070	7
GO:0010812	GO:0010812	negative regulation of cell-substrate adhesion	6/445	66/18614	0.00489157133055627	0.0393141134979554	0.0308941347193028	285/1277/2192/4323/5054/6695	6
GO:0031100	GO:0031100	animal organ regeneration	6/445	66/18614	0.00489157133055627	0.0393141134979554	0.0308941347193028	285/558/6387/2621/4837/55959	6
GO:0060675	GO:0060675	ureteric bud morphogenesis	6/445	66/18614	0.00489157133055627	0.0393141134979554	0.0308941347193028	170690/2246/26585/55083/6299/25789	6
GO:0001977	GO:0001977	renal system process involved in regulation of blood volume	3/445	15/18614	0.00498493173027863	0.039334542276571	0.0309101882273829	2150/2621/2702	3
GO:0003214	GO:0003214	cardiac left ventricle morphogenesis	3/445	15/18614	0.00498493173027863	0.039334542276571	0.0309101882273829	1909/6423/6910	3
GO:0048934	GO:0048934	peripheral nervous system neuron differentiation	3/445	15/18614	0.00498493173027863	0.039334542276571	0.0309101882273829	2115/9464/861	3
GO:0048935	GO:0048935	peripheral nervous system neuron development	3/445	15/18614	0.00498493173027863	0.039334542276571	0.0309101882273829	2115/9464/861	3
GO:0060572	GO:0060572	morphogenesis of an epithelial bud	3/445	15/18614	0.00498493173027863	0.039334542276571	0.0309101882273829	23213/7472/7474	3
GO:0061307	GO:0061307	cardiac neural crest cell differentiation involved in heart development	3/445	15/18614	0.00498493173027863	0.039334542276571	0.0309101882273829	1909/9464/7291	3
GO:0061308	GO:0061308	cardiac neural crest cell development involved in heart development	3/445	15/18614	0.00498493173027863	0.039334542276571	0.0309101882273829	1909/9464/7291	3
GO:0072283	GO:0072283	metanephric renal vesicle morphogenesis	3/445	15/18614	0.00498493173027863	0.039334542276571	0.0309101882273829	26585/55083/6299	3
GO:2001028	GO:2001028	positive regulation of endothelial cell chemotaxis	3/445	15/18614	0.00498493173027863	0.039334542276571	0.0309101882273829	8823/8817/5587	3
GO:0007015	GO:0007015	actin filament organization	20/445	442/18614	0.00504018336317091	0.0396901712113944	0.0311896514339763	1490/6387/1809/2006/57471/2150/10979/8522/83872/55243/25802/1902/54551/91663/4430/5999/50944/7043/7168/7169	20
GO:0021675	GO:0021675	nerve development	7/445	88/18614	0.00512407899298204	0.0399902192374951	0.0314254376012289	57007/1909/2561/1902/6299/23213/55959	7
GO:0048864	GO:0048864	stem cell development	7/445	88/18614	0.00512407899298204	0.0399902192374951	0.0314254376012289	340665/1909/2335/9464/3084/223117/7291	7
GO:0010837	GO:0010837	regulation of keratinocyte proliferation	5/445	47/18614	0.00512958173903221	0.0399902192374951	0.0314254376012289	5587/7421/10413/6935/677	5
GO:0042220	GO:0042220	response to cocaine	5/445	47/18614	0.00512958173903221	0.0399902192374951	0.0314254376012289	1815/5020/5309/5999/6529	5
GO:0048806	GO:0048806	genitalia development	5/445	47/18614	0.00512958173903221	0.0399902192374951	0.0314254376012289	558/2295/5156/4920/7474	5
GO:0060193	GO:0060193	positive regulation of lipase activity	6/445	67/18614	0.00526692182110927	0.0408160263592126	0.032074380034379	3491/1909/1902/5156/5159/5322	6
GO:0070613	GO:0070613	regulation of protein processing	6/445	67/18614	0.00526692182110927	0.0408160263592126	0.032074380034379	4323/4627/85409/861/5054/10418	6
GO:0072171	GO:0072171	mesonephric tubule morphogenesis	6/445	67/18614	0.00526692182110927	0.0408160263592126	0.032074380034379	170690/2246/26585/55083/6299/25789	6
GO:0110053	GO:0110053	regulation of actin filament organization	14/445	268/18614	0.00532926950809033	0.0412172471082066	0.0323896705692207	1490/6387/2006/2150/10979/55243/25802/1902/54551/91663/5999/50944/7043/7168	14
GO:0060045	GO:0060045	positive regulation of cardiac muscle cell proliferation	4/445	30/18614	0.00539776937390168	0.0415820257301754	0.0326763238569875	6910/7472/10413/23414	4
GO:1902547	GO:1902547	regulation of cellular response to vascular endothelial growth factor stimulus	4/445	30/18614	0.00539776937390168	0.0415820257301754	0.0326763238569875	81792/25960/1634/57608	4
GO:0060191	GO:0060191	regulation of lipase activity	7/445	89/18614	0.00545013301507439	0.0419026005774358	0.0329282405769054	3491/1909/1902/4035/5156/5159/5322	7
GO:0014075	GO:0014075	response to amine	5/445	48/18614	0.00561597144945659	0.0429236406078075	0.0337306025137641	1815/1909/5020/5309/5999	5
GO:0035850	GO:0035850	epithelial cell differentiation involved in kidney development	5/445	48/18614	0.00561597144945659	0.0429236406078075	0.0337306025137641	59/1909/26585/6299/10413	5
GO:0070509	GO:0070509	calcium ion import	5/445	48/18614	0.00561597144945659	0.0429236406078075	0.0337306025137641	6387/5159/5350/196051/25769	5
GO:0055021	GO:0055021	regulation of cardiac muscle tissue growth	6/445	68/18614	0.00566294163455319	0.0431979383395075	0.0339461533763514	5999/861/6910/7472/10413/23414	6
GO:0007498	GO:0007498	mesoderm development	9/445	137/18614	0.00571326930440034	0.0434967260713916	0.0341809491690069	100506013/3624/3690/6423/79971/7474/10413/677/23414	9
GO:0003188	GO:0003188	heart valve formation	3/445	16/18614	0.00602758445283396	0.0453331448574662	0.0356240586360689	1009/2702/7291	3
GO:0060911	GO:0060911	cardiac cell fate commitment	3/445	16/18614	0.00602758445283396	0.0453331448574662	0.0356240586360689	9096/6910/26011	3
GO:0097091	GO:0097091	synaptic vesicle clustering	3/445	16/18614	0.00602758445283396	0.0453331448574662	0.0356240586360689	57555/27253/79953	3
GO:0099149	GO:0099149	regulation of postsynaptic neurotransmitter receptor internalization	3/445	16/18614	0.00602758445283396	0.0453331448574662	0.0356240586360689	1815/3690/1902	3
GO:2000095	GO:2000095	regulation of Wnt signaling pathway, planar cell polarity pathway	3/445	16/18614	0.00602758445283396	0.0453331448574662	0.0356240586360689	1601/51339/6423	3
GO:2000345	GO:2000345	regulation of hepatocyte proliferation	3/445	16/18614	0.00602758445283396	0.0453331448574662	0.0356240586360689	2246/55679/55959	3
GO:0010464	GO:0010464	regulation of mesenchymal cell proliferation	4/445	31/18614	0.00608241014891094	0.0453331448574662	0.0356240586360689	5396/7472/7474/6935	4
GO:0032148	GO:0032148	activation of protein kinase B activity	4/445	31/18614	0.00608241014891094	0.0453331448574662	0.0356240586360689	2246/2621/3084/7474	4
GO:0035767	GO:0035767	endothelial cell chemotaxis	4/445	31/18614	0.00608241014891094	0.0453331448574662	0.0356240586360689	2246/8823/8817/5587	4
GO:0060674	GO:0060674	placenta blood vessel development	4/445	31/18614	0.00608241014891094	0.0453331448574662	0.0356240586360689	100506013/3491/113026/7472	4
GO:2000463	GO:2000463	positive regulation of excitatory postsynaptic potential	4/445	31/18614	0.00608241014891094	0.0453331448574662	0.0356240586360689	81832/57555/5999/50944	4
GO:0060043	GO:0060043	regulation of cardiac muscle cell proliferation	5/445	49/18614	0.00613400342723525	0.0454785157718018	0.0357382951840197	861/6910/7472/10413/23414	5
GO:0099054	GO:0099054	presynapse assembly	5/445	49/18614	0.00613400342723525	0.0454785157718018	0.0357382951840197	266727/57555/27253/5789/7474	5
GO:0042475	GO:0042475	odontogenesis of dentin-containing tooth	7/445	91/18614	0.00614858332779363	0.0454785157718018	0.0357382951840197	10468/9464/5654/9622/5156/860/5054	7
GO:0072091	GO:0072091	regulation of stem cell proliferation	7/445	91/18614	0.00614858332779363	0.0454785157718018	0.0357382951840197	2192/10979/5396/860/7474/10413/677	7
GO:0001938	GO:0001938	positive regulation of endothelial cell proliferation	8/445	115/18614	0.00640151537558729	0.0471703344688833	0.0370677738393374	100506013/1012/6387/3690/57608/5587/7472/7474	8
GO:1903707	GO:1903707	negative regulation of hemopoiesis	8/445	115/18614	0.00640151537558729	0.0471703344688833	0.0370677738393374	2200/8111/3624/10234/861/4092/7130/7292	8
GO:0030193	GO:0030193	regulation of blood coagulation	6/445	70/18614	0.0065195584233286	0.0476963261991975	0.0374811129161148	11117/2150/2191/5156/5592/5054	6
GO:0030239	GO:0030239	myofibril assembly	6/445	70/18614	0.0065195584233286	0.0476963261991975	0.0374811129161148	2318/25802/10398/5156/5159/7168	6
GO:0045666	GO:0045666	positive regulation of neuron differentiation	7/445	92/18614	0.00652184244847928	0.0476963261991975	0.0374811129161148	6387/9638/392255/26508/4681/6925/6935	7
GO:0055017	GO:0055017	cardiac muscle tissue growth	7/445	92/18614	0.00652184244847928	0.0476963261991975	0.0374811129161148	5999/861/6910/26011/7472/10413/23414	7
GO:0010862	GO:0010862	positive regulation of pathway-restricted SMAD protein phosphorylation	5/445	50/18614	0.00668471372470621	0.0486811874609088	0.0382550445602994	353500/1601/392255/3624/7043	5
GO:0090102	GO:0090102	cochlea development	5/445	50/18614	0.00668471372470621	0.0486811874609088	0.0382550445602994	115908/2561/9096/7474/6935	5
GO:0048863	GO:0048863	stem cell differentiation	13/445	247/18614	0.00669397549488126	0.0486811874609088	0.0382550445602994	340665/1909/2335/26585/9464/3084/5156/860/223117/6423/6910/7291/10413	13
GO:0001975	GO:0001975	response to amphetamine	4/445	32/18614	0.00682241703144327	0.0492477436825294	0.038700260353801	1815/1909/5020/5999	4
GO:0003338	GO:0003338	metanephros morphogenesis	4/445	32/18614	0.00682241703144327	0.0492477436825294	0.038700260353801	26585/55083/5159/6299	4
GO:0030204	GO:0030204	chondroitin sulfate metabolic process	4/445	32/18614	0.00682241703144327	0.0492477436825294	0.038700260353801	633/79586/337876/1634	4
GO:0035115	GO:0035115	embryonic forelimb morphogenesis	4/445	32/18614	0.00682241703144327	0.0492477436825294	0.038700260353801	8434/860/6910/7291	4
GO:0048839	GO:0048839	inner ear development	11/445	193/18614	0.00687895604273013	0.0495640862376378	0.0389488512196608	114902/1301/115908/2561/2706/5159/5396/9096/7043/7474/6935	11
