# Supplementary material for: The impact of hsa-miR-1972 on the expression of von Willebrand factor in breast cancer progression regulation
Source: PeerJ. 2024 Nov 8;12:e18476. doi: 10.7717/peerj.18476 (PMC11552492; doi:10.7717/peerj.18476)
Supplement: Supplemental Information 3 [file peerj-12-18476-s003.zip › 1_Analysis/1_WGCNA/bp_magenta_select.csv]

	ID	Description	GeneRatio	BgRatio	pvalue	p.adjust	qvalue	geneID	Count
GO:0001667	GO:0001667	ameboidal-type cell migration	34/445	496/18614	4.03E-08	3.07E-06	2.41E-06	59/25960/51421/285/100506013/57124/1012/1634/4921/1909/2191/2246/8823/8817/2335/11167/26585/9464/3690/57608/25959/4017/4627/5587/79899/54453/223117/5176/6678/27286/85360/7291/196740/7474	34
GO:0030336	GO:0030336	negative regulation of cell migration	25/445	375/18614	4.28E-06	0.000160454	0.000126089	285/1009/1265/1281/6387/1634/1809/11117/26585/4035/4286/79148/4681/127435/5592/8434/5054/5176/6423/4092/23213/6910/7070/7130/7168	25
GO:0090130	GO:0090130	tissue migration	24/445	379/18614	1.57E-05	0.000452763	0.000355794	59/25960/285/100506013/1012/1634/2191/2246/8823/8817/11167/26585/3690/57608/25959/4017/4627/5587/54453/5176/6678/27286/196740/7474	24
GO:0090132	GO:0090132	epithelium migration	23/445	374/18614	3.72E-05	0.00092498	0.000726875	25960/285/100506013/1012/1634/2191/2246/8823/8817/11167/26585/3690/57608/25959/4017/4627/5587/54453/5176/6678/27286/196740/7474	23
GO:0010631	GO:0010631	epithelial cell migration	22/445	371/18614	9.33E-05	0.001893882	0.001488266	25960/285/1012/1634/2191/2246/8823/8817/11167/26585/3690/57608/25959/4017/4627/5587/54453/5176/6678/27286/196740/7474	22
GO:0043542	GO:0043542	endothelial cell migration	21/445	283/18614	4.92E-06	0.000175814	0.000138159	25960/285/1012/1634/2191/2246/8823/8817/11167/26585/3690/57608/4017/4627/5587/54453/5176/6678/27286/196740/7474	21
GO:0050900	GO:0050900	leukocyte migration	21/445	393/18614	0.000541989	0.007883105	0.006194765	4267/1265/6387/11117/2150/2621/26585/3554/3690/4323/4313/79148/4627/4681/5919/4920/5054/7070/7130/7474/7499	21
GO:0002685	GO:0002685	regulation of leukocyte migration	18/445	227/18614	9.45E-06	0.000297101	0.00023347	4267/1265/6387/11117/2150/2621/26585/3554/3690/4323/79148/4681/5919/5054/7070/7130/7474/7499	18
GO:0097529	GO:0097529	myeloid leukocyte migration	15/445	241/18614	0.000724884	0.009845287	0.007736703	4267/1265/6387/11117/26585/3554/4323/4313/79148/4681/5919/4920/5054/7130/7499	15
GO:0010594	GO:0010594	regulation of endothelial cell migration	14/445	232/18614	0.001446974	0.016376487	0.012869104	25960/285/1634/2246/8823/8817/3690/57608/5587/54453/5176/6678/27286/7474	14
GO:0002687	GO:0002687	positive regulation of leukocyte migration	12/445	147/18614	0.000219354	0.003800178	0.002986287	4267/6387/2150/2621/3554/3690/4323/5919/5054/7070/7474/7499	12
GO:0010595	GO:0010595	positive regulation of endothelial cell migration	11/445	131/18614	0.000311975	0.005066987	0.003981781	25960/2246/8823/8817/3690/57608/5587/54453/6678/27286/7474	11
GO:0010634	GO:0010634	positive regulation of epithelial cell migration	11/445	176/18614	0.003466665	0.030477209	0.023949847	25960/2246/8823/8817/3690/57608/5587/54453/6678/27286/7474	11
GO:0014909	GO:0014909	smooth muscle cell migration	10/445	97/18614	0.000108409	0.002112883	0.001660362	8840/4921/3690/1902/4035/55742/5159/5592/5054/7168	10
GO:0014812	GO:0014812	muscle cell migration	10/445	110/18614	0.000307045	0.005007793	0.003935265	8840/4921/3690/1902/4035/55742/5159/5592/5054/7168	10
