# Supplementary material for: The impact of hsa-miR-1972 on the expression of von Willebrand factor in breast cancer progression regulation
Source: PeerJ. 2024 Nov 8;12:e18476. doi: 10.7717/peerj.18476 (PMC11552492; doi:10.7717/peerj.18476)
Supplement: Supplemental Information 3 [file peerj-12-18476-s003.zip › 1_Analysis/1_WGCNA/bp_pink.csv]

	ID	Description	GeneRatio	BgRatio	pvalue	p.adjust	qvalue	geneID	Count
GO:1901342	GO:1901342	regulation of vasculature development	47/622	355/18614	6.27342693012038e-16	2.80798589392188e-12	2.2458868409831e-12	94/9510/51378/10218/187/358/947/1003/7122/1215/1284/153090/28514/641700/2022/2152/2247/2321/4303/2828/3082/3202/3339/3373/3397/3791/10365/9314/4846/4881/8829/5228/5797/10266/57381/23328/9037/57556/10253/6915/7010/7048/7060/7075/63923/7424/2277	47
GO:0045765	GO:0045765	regulation of angiogenesis	45/622	349/18614	7.17922395317892e-15	1.60671032072144e-11	1.28508108761903e-11	94/9510/51378/187/358/947/1003/7122/1215/1284/153090/28514/641700/2022/2152/2247/2321/4303/2828/3082/3202/3339/3373/3791/10365/9314/4846/4881/8829/5228/5797/10266/57381/23328/9037/57556/10253/6915/7010/7048/7060/7075/63923/7424/2277	45
GO:0001667	GO:0001667	ameboidal-type cell migration	53/622	496/18614	7.21804667585002e-14	1.07693256403682e-10	8.61353569984769e-11	94/9590/51378/358/84159/84913/4856/1003/161198/114757/153090/54567/1908/1910/1948/1960/5168/2196/2247/2252/2324/3036/3357/3373/3397/3725/3791/9314/4223/79812/4846/3164/8829/29941/8613/5764/5797/57381/23328/56920/9037/57556/10501/9353/64321/54345/6915/6997/7010/7048/7145/7424/9839	53
GO:0003018	GO:0003018	vascular process in circulatory system	37/622	265/18614	1.62174698922169e-13	1.81473488093907e-10	1.45146355535341e-10	5243/10060/9429/150/9590/477/482/552/554/388125/857/1003/7122/1908/1910/2149/2828/3043/3357/3363/3672/3764/10365/3953/4846/4881/5021/5138/5139/83483/10266/387700/84889/53919/9353/6915/7010	37
GO:0001936	GO:0001936	regulation of endothelial cell proliferation	30/622	185/18614	6.62110004772673e-13	5.92720876272497e-10	4.74070763417234e-10	94/8854/187/84913/857/54567/51162/1960/2152/2247/2252/2321/2324/3357/3481/3725/3791/79812/4804/3164/8829/5228/5797/9037/7010/7060/7075/7424/2277/7432	30
GO:0001935	GO:0001935	endothelial cell proliferation	31/622	201/18614	1.0805438178213e-12	8.06085688094687e-10	6.44724477966707e-10	94/8854/187/84913/857/947/54567/51162/1960/2152/2247/2252/2321/2324/3357/3481/3725/3791/79812/4804/3164/8829/5228/5797/9037/7010/7060/7075/7424/2277/7432	31
GO:0050673	GO:0050673	epithelial cell proliferation	50/622	488/18614	1.86842684121514e-12	1.19472550589699e-09	9.55566870221456e-10	92/94/8854/187/84913/857/4856/947/1028/153090/54567/1910/1948/51162/1960/2152/2247/2252/2321/2324/2735/3082/3202/3357/3373/3397/3479/3481/182/3725/3791/687/79812/4804/3164/8829/5228/5764/5797/9037/6909/7010/7049/7060/7075/8626/7424/2277/7432/7538	50
GO:0034329	GO:0034329	cell junction assembly	47/622	444/18614	2.79550038448995e-12	1.56408246512213e-09	1.25098642205925e-09	94/287/187/347/395/22899/857/140689/1003/1004/5010/149461/7122/1366/1308/10391/10395/26052/1948/1949/2042/90952/23768/2701/10052/83700/3791/145581/4038/94030/57633/54674/51599/4131/54413/8829/9379/5021/56131/79834/5175/10266/85358/6622/8128/7010/55901	47
GO:0050678	GO:0050678	regulation of epithelial cell proliferation	45/622	419/18614	5.04271748092772e-12	2.50791149384805e-09	2.00588095352458e-09	94/8854/187/84913/857/1028/153090/54567/1910/1948/51162/1960/2152/2247/2252/2321/2324/2735/3202/3357/3373/3397/3479/3481/182/3725/3791/687/79812/4804/3164/8829/5228/5764/5797/9037/7010/7049/7060/7075/8626/7424/2277/7432/7538	45
GO:0002040	GO:0002040	sprouting angiogenesis	29/622	188/18614	5.82658606907014e-12	2.6079799245158e-09	2.08591781272711e-09	94/187/161198/28514/54567/1948/1960/2247/2324/3791/10365/9314/4223/79812/4804/3164/8829/5228/10266/57381/9037/57556/9353/6915/6997/7010/63923/7424/2277	29
GO:0003007	GO:0003007	heart morphogenesis	34/622	262/18614	1.28359922419768e-11	5.22308193409891e-09	4.17753202057062e-09	94/9510/11096/8854/187/140706/7122/8642/10395/28514/54567/2022/23768/2931/57493/23462/3357/182/3725/4487/4846/4887/8829/5311/1901/9353/6586/64321/54345/10252/6909/7010/7048/7049	34
GO:0045766	GO:0045766	positive regulation of angiogenesis	28/622	185/18614	2.16054978644031e-11	7.43893911085142e-09	5.94982171958179e-09	94/51378/187/358/947/1003/1215/28514/2022/2152/2247/2321/3082/3373/3791/9314/4846/8829/5228/10266/23328/9037/6915/7010/7048/63923/7424/2277	28
GO:1904018	GO:1904018	positive regulation of vasculature development	28/622	185/18614	2.16054978644031e-11	7.43893911085142e-09	5.94982171958179e-09	94/51378/187/358/947/1003/1215/28514/2022/2152/2247/2321/3082/3373/3791/9314/4846/8829/5228/10266/23328/9037/6915/7010/7048/63923/7424/2277	28
GO:0001570	GO:0001570	vasculogenesis	19/622	83/18614	2.38371597145545e-11	7.59842471465342e-09	6.07738169760037e-09	187/857/947/51162/2022/8322/10052/57493/23462/3726/3791/8829/10266/54922/64321/54345/7048/7049/7075	19
GO:0003158	GO:0003158	endothelium development	24/622	137/18614	2.5463889794415e-11	7.59842471465342e-09	6.07738169760037e-09	94/81575/84913/947/1003/7122/28514/54567/1910/2701/57493/23462/3397/182/3791/4855/8829/5138/5175/54538/1901/64321/54345/7075	24
GO:0007389	GO:0007389	pattern specification process	46/622	467/18614	5.72565085786537e-11	1.60175082748784e-08	1.28111437944738e-08	92/94/8854/60529/187/8642/28514/54567/1959/2022/2114/2247/9573/2735/2736/64388/23462/3199/3200/3201/3202/3203/3236/3232/3235/4038/4211/4212/4222/4223/4487/85407/8829/4909/5125/5311/5649/64321/54345/10252/6909/6997/7048/7092/8626/7704	46
GO:0010631	GO:0010631	epithelial cell migration	40/622	371/18614	7.08359681324644e-11	1.86506937271124e-08	1.4917221524366e-08	94/51378/84913/4856/1003/161198/153090/54567/1948/1960/5168/2196/2247/2252/2324/3373/3397/3725/3791/9314/4223/79812/4846/3164/8829/29941/8613/5764/5797/57381/23328/9037/9353/54345/6915/6997/7010/7048/7424/9839	40
GO:0003002	GO:0003002	regionalization	43/622	422/18614	8.42224195783981e-11	2.09433083351617e-08	1.67509034494814e-08	92/94/8854/60529/187/28514/54567/1959/2022/2114/2247/9573/2735/2736/64388/23462/3199/3200/3201/3202/3203/3236/3232/3235/4038/4222/4223/4487/85407/8829/4909/5125/5311/5649/64321/54345/10252/6909/6997/7048/7092/8626/7704	43
GO:0090132	GO:0090132	epithelium migration	40/622	374/18614	9.06196104932374e-11	2.13480724509332e-08	1.70746423981995e-08	94/51378/84913/4856/1003/161198/153090/54567/1948/1960/5168/2196/2247/2252/2324/3373/3397/3725/3791/9314/4223/79812/4846/3164/8829/29941/8613/5764/5797/57381/23328/9037/9353/54345/6915/6997/7010/7048/7424/9839	40
GO:0090130	GO:0090130	tissue migration	40/622	379/18614	1.35748288422023e-10	3.03804669488487e-08	2.42989436275421e-08	94/51378/84913/4856/1003/161198/153090/54567/1948/1960/5168/2196/2247/2252/2324/3373/3397/3725/3791/9314/4223/79812/4846/3164/8829/29941/8613/5764/5797/57381/23328/9037/9353/54345/6915/6997/7010/7048/7424/9839	40
GO:0001938	GO:0001938	positive regulation of endothelial cell proliferation	21/622	115/18614	2.00826547901392e-10	4.28047442098395e-08	3.42361448327135e-08	94/187/51162/1960/2152/2247/2252/2324/3357/3481/3725/3791/3164/8829/5228/9037/7010/7060/7424/2277/7432	21
GO:0048568	GO:0048568	embryonic organ development	44/622	453/18614	2.38611305955675e-10	4.85465547935273e-08	3.88285670600598e-08	2/8854/60529/187/64072/1028/28514/2202/2022/2034/2487/2623/9573/2735/2736/23462/3199/3200/3201/3202/3236/3232/3235/3373/3399/3481/8516/3726/3791/4487/51294/5125/5154/5311/91461/64321/54345/6692/10253/6886/6913/6909/7048/7484	44
GO:0045446	GO:0045446	endothelial cell differentiation	21/622	119/18614	3.89569184386082e-10	7.58135508396566e-08	6.06372904392249e-08	94/81575/84913/1003/7122/28514/1910/57493/23462/3397/182/3791/4855/8829/5138/5175/54538/1901/64321/54345/7075	21
GO:0030198	GO:0030198	extracellular matrix organization	35/622	314/18614	4.5669755417372e-10	8.51740938533988e-08	6.81240518309133e-08	25890/9510/81794/170692/11096/11095/92949/10218/857/1215/7373/1308/1284/1511/133584/2022/10516/23768/2670/3036/60495/8516/3908/4147/4239/8510/4629/11107/10266/6692/7075/7092/7148/7177/5212	35
GO:0043062	GO:0043062	extracellular structure organization	35/622	315/18614	4.97913992045765e-10	8.91465211358738e-08	7.13012836609536e-08	25890/9510/81794/170692/11096/11095/92949/10218/857/1215/7373/1308/1284/1511/133584/2022/10516/23768/2670/3036/60495/8516/3908/4147/4239/8510/4629/11107/10266/6692/7075/7092/7148/7177/5212	35
GO:0045229	GO:0045229	external encapsulating structure organization	35/622	317/18614	5.91140999735261e-10	1.01767196723655e-07	8.13955684250859e-08	25890/9510/81794/170692/11096/11095/92949/10218/857/1215/7373/1308/1284/1511/133584/2022/10516/23768/2670/3036/60495/8516/3908/4147/4239/8510/4629/11107/10266/6692/7075/7092/7148/7177/5212	35
GO:0043542	GO:0043542	endothelial cell migration	32/622	283/18614	1.79901660642598e-09	2.98236975198617e-07	2.38536275963148e-07	94/51378/84913/4856/1003/161198/153090/54567/1948/1960/2247/2324/3397/3791/9314/4223/79812/4846/3164/8829/8613/5764/5797/57381/23328/9037/9353/54345/6915/6997/7010/7424	32
GO:0035924	GO:0035924	cellular response to vascular endothelial growth factor stimulus	16/622	74/18614	2.21927965556498e-09	3.54767704939602e-07	2.83750755961522e-07	153090/28514/54567/1960/2321/2324/3791/3164/8829/5228/10266/57556/10253/7148/7424/2277	16
GO:0001945	GO:0001945	lymph vessel development	11/622	31/18614	2.44782947032933e-09	3.77809817558417e-07	3.02180327716518e-07	94/161198/1948/2247/2324/57493/3791/54345/79987/7075/7424	11
GO:0060485	GO:0060485	mesenchyme development	34/622	320/18614	2.84306048506475e-09	4.1050124939193e-07	3.28327630210704e-07	94/11096/8854/187/153090/8642/1908/1910/2022/2042/2487/23462/3082/3202/3357/3479/54756/182/4222/4487/4846/4855/8829/5311/56920/9037/57556/10501/10252/10253/6909/7048/7049/7148	34
GO:0072001	GO:0072001	renal system development	34/622	320/18614	2.84306048506475e-09	4.1050124939193e-07	3.28327630210704e-07	9510/8854/358/84159/947/1028/8642/28514/1910/1948/1958/2247/2736/2828/3399/8516/182/3764/26249/4038/4774/8829/5125/5154/80310/5175/5311/29927/9353/64321/10252/7010/7484/7704	34
GO:0001990	GO:0001990	regulation of systemic arterial blood pressure by hormone	12/622	39/18614	2.98605883760645e-09	4.17674979910203e-07	3.34065332457222e-07	552/554/1215/1359/1511/1908/1910/2149/4846/5021/5125/6196	12
GO:0008217	GO:0008217	regulation of blood pressure	25/622	187/18614	3.65695307484141e-09	4.96015817060307e-07	3.96724000240371e-07	10060/94/477/552/554/947/1215/10391/1359/1511/28514/1908/1910/2149/2931/3043/9365/4846/4881/5021/5125/10266/6196/6915/7424	25
GO:0001822	GO:0001822	kidney development	33/622	310/18614	4.64824563143493e-09	6.11927866067728e-07	4.89432922368737e-07	9510/8854/358/84159/947/1028/8642/28514/1910/1948/1958/2247/2736/2828/3399/8516/182/3764/26249/4038/8829/5125/5154/80310/5175/5311/29927/9353/64321/10252/7010/7484/7704	33
GO:0050878	GO:0050878	regulation of body fluid levels	36/622	361/18614	5.33459801410029e-09	6.82218877460368e-07	5.45653168299401e-07	170692/150/187/358/554/388552/857/947/10391/1465/1511/1910/953/2159/2149/2151/9002/2152/2623/3043/57493/22915/4846/4881/5021/5154/375033/10544/5627/6403/8835/6915/7035/7056/7432/7450	36
GO:0003012	GO:0003012	muscle system process	41/622	452/18614	7.39740100056286e-09	9.12891551760519e-07	7.30150079379504e-07	10060/150/287/477/775/8913/781/10203/845/857/1145/1160/1674/1908/1910/30845/2149/2308/10052/2931/2934/3357/3363/3479/3736/3764/4629/4846/3164/5021/221476/4660/11280/6327/6330/6332/6442/6547/6909/6915/7222	41
GO:0006936	GO:0006936	muscle contraction	35/622	349/18614	7.54624383716247e-09	9.12891551760519e-07	7.30150079379504e-07	10060/150/287/477/775/8913/781/10203/845/857/1145/1160/1674/1908/1910/30845/2149/10052/2934/3357/3363/3736/3764/4629/3164/5021/4660/11280/6327/6330/6332/6442/6547/6909/6915	35
GO:0001654	GO:0001654	eye development	37/622	385/18614	8.84909546192966e-09	1.04233029704203e-06	8.33677940887058e-07	340273/94/170692/8854/10218/358/22899/388552/775/1028/28514/54567/2202/2247/2321/8322/9573/182/3725/3791/9314/10319/4081/4211/4212/85407/8829/94233/5797/343035/57381/57030/10252/10253/6909/7048/7484	37
GO:0042060	GO:0042060	wound healing	40/622	439/18614	9.98594746044939e-09	1.14607950853773e-06	9.16658766882277e-07	94/170692/150/358/83478/388552/857/947/149461/1465/1511/2004/953/2159/2149/2151/9002/2152/2247/2623/2828/3043/3479/90865/3791/4162/22915/4846/4855/5154/375033/8613/10544/5627/6403/6915/7035/7048/7056/7450	40
GO:0150063	GO:0150063	visual system development	37/622	389/18614	1.16605175512868e-08	1.304811913989e-06	1.04361632084017e-06	340273/94/170692/8854/10218/358/22899/388552/775/1028/28514/54567/2202/2247/2321/8322/9573/182/3725/3791/9314/10319/4081/4211/4212/85407/8829/94233/5797/343035/57381/57030/10252/10253/6909/7048/7484	37
GO:0007599	GO:0007599	hemostasis	27/622	230/18614	1.51585028941717e-08	1.62302997016844e-06	1.2981338903492e-06	170692/150/554/388552/857/947/1465/1511/953/2159/2149/2151/9002/2152/2623/3043/22915/4846/5154/375033/10544/5627/6403/6915/7035/7056/7450	27
GO:1903522	GO:1903522	regulation of blood circulation	29/622	261/18614	1.54986338933771e-08	1.62302997016844e-06	1.2981338903492e-06	10060/150/287/477/482/552/554/775/8913/781/845/857/1674/1908/1910/30845/2034/2149/10052/2931/4846/5021/64091/6327/6330/6547/6909/6915/7220	29
GO:0031589	GO:0031589	cell-substrate adhesion	35/622	359/18614	1.5592110973468e-08	1.62302997016844e-06	1.2981338903492e-06	25890/94/347/395/482/56477/947/1308/10391/10395/133584/2042/2196/10516/158326/8322/3232/3397/3672/8515/8516/182/83700/3791/10894/4739/8829/79834/81848/7010/55901/63923/7148/5212/7450	35
GO:0048880	GO:0048880	sensory system development	37/622	395/18614	1.7496194809316e-08	1.77984018105679e-06	1.42355403221253e-06	340273/94/170692/8854/10218/358/22899/388552/775/1028/28514/54567/2202/2247/2321/8322/9573/182/3725/3791/9314/10319/4081/4211/4212/85407/8829/94233/5797/343035/57381/57030/10252/10253/6909/7048/7484	37
GO:0007596	GO:0007596	blood coagulation	26/622	224/18614	3.53657516436673e-08	3.51771343015678e-06	2.81354201965176e-06	170692/150/388552/857/947/1465/1511/953/2159/2149/2151/9002/2152/2623/3043/22915/4846/5154/375033/10544/5627/6403/6915/7035/7056/7450	26
GO:0050679	GO:0050679	positive regulation of epithelial cell proliferation	26/622	225/18614	3.8752855448261e-08	3.77082132579166e-06	3.01598309792988e-06	94/187/51162/1960/2152/2247/2252/2324/3357/3373/3397/3479/3481/3725/3791/3164/8829/5228/5764/9037/7010/7060/8626/7424/2277/7432	26
GO:0003044	GO:0003044	regulation of systemic arterial blood pressure mediated by a chemical signal	12/622	48/18614	4.03913247999973e-08	3.84662914478272e-06	3.07661580391469e-06	552/554/1215/1359/1511/1908/1910/2149/4846/5021/5125/6196	12
GO:0060537	GO:0060537	muscle tissue development	38/622	426/18614	4.13516887768733e-08	3.85604497844343e-06	3.0841467879418e-06	8854/8913/857/1465/28514/54567/1948/1958/1959/2022/2247/2353/10052/2735/2931/57493/23462/3131/3236/3235/3479/3481/8516/23764/4223/4487/4629/3164/5239/221476/5311/64091/1901/150572/6909/7048/7049/63923	38
GO:0043114	GO:0043114	regulation of vascular permeability	12/622	49/18614	5.18807941600895e-08	4.73915172776654e-06	3.79047434883919e-06	9590/388125/1003/7122/2828/4881/5138/5139/83483/10266/9353/7010	12
GO:0050817	GO:0050817	coagulation	26/622	229/18614	5.55524469492641e-08	4.97305505089813e-06	3.97755520156731e-06	170692/150/388552/857/947/1465/1511/953/2159/2149/2151/9002/2152/2623/3043/22915/4846/5154/375033/10544/5627/6403/6915/7035/7056/7450	26
GO:0098742	GO:0098742	cell-cell adhesion via plasma-membrane adhesion molecules	29/622	278/18614	6.2791593134357e-08	5.51088570332121e-06	4.40772359649016e-06	64072/1003/1004/5010/149461/7122/1366/8642/90952/2196/79633/256158/9314/145581/94030/57689/51294/54510/56131/56107/56099/5098/5175/5797/54538/6403/8404/57451/7048	29
GO:0038084	GO:0038084	vascular endothelial growth factor signaling pathway	12/622	50/18614	6.620936616976e-08	5.69909851876627e-06	4.55826020937963e-06	153090/28514/2321/2324/3791/8829/5228/57556/10253/7148/7424/2277	12
GO:0060047	GO:0060047	heart contraction	27/622	247/18614	6.83411172382968e-08	5.7277946369581e-06	4.58121197504691e-06	10060/287/477/482/552/775/8913/781/845/857/1674/1908/1910/30845/2034/10052/2931/2934/3764/4846/64091/6196/6327/6330/6547/6909/7220	27
GO:0007626	GO:0007626	locomotory behavior	24/622	201/18614	6.910208007054e-08	5.7277946369581e-06	4.58121197504691e-06	26090/477/64072/10752/1949/1958/8322/2788/3236/3235/27306/163175/4211/4887/4909/57144/5179/80243/5071/5649/6414/6571/6622/6886	24
GO:0061138	GO:0061138	morphogenesis of a branching epithelium	23/622	188/18614	8.25465216721302e-08	6.67707643032729e-06	5.34046774364872e-06	8642/54567/2022/2247/2252/2736/3082/3202/3791/4855/8829/5154/5311/54922/9353/6692/10252/10253/6909/7048/7075/8626/7484	23
GO:0001763	GO:0001763	morphogenesis of a branching structure	24/622	203/18614	8.35380429174102e-08	6.67707643032729e-06	5.34046774364872e-06	8642/54567/2022/2247/2252/2736/3082/3202/3791/4855/8829/5154/5311/54922/9353/6692/10252/10253/6909/6997/7048/7075/8626/7484	24
GO:0034767	GO:0034767	positive regulation of monoatomic ion transmembrane transport	22/622	175/18614	9.690388378159e-08	7.6095049790596e-06	6.08624392873846e-06	5243/117/287/187/482/781/857/1908/30845/2149/9002/57165/3736/54413/5311/5649/85358/6622/54997/7220/7222/7225	22
GO:0035904	GO:0035904	aorta development	13/622	63/18614	1.28779968238837e-07	9.93826099719022e-06	7.94883252232819e-06	94/187/54567/1948/1959/2022/23462/182/4804/5138/5311/6909/7048	13
GO:0043534	GO:0043534	blood vessel endothelial cell migration	22/622	179/18614	1.45196716903035e-07	1.10152627942031e-05	8.81024146631972e-06	94/51378/1003/161198/54567/1948/1960/2247/3397/3791/9314/4223/79812/4846/3164/8829/57381/9353/54345/6915/6997/7424	22
GO:0001709	GO:0001709	cell fate determination	11/622	44/18614	1.49288561005965e-07	1.1136926651045e-05	8.90755080668924e-06	28514/64641/3199/182/9314/4855/4909/8643/64321/6909/7148	11
GO:0071560	GO:0071560	cellular response to transforming growth factor beta stimulus	28/622	274/18614	1.63325961946956e-07	1.19843771422062e-05	9.58535973393612e-06	94/857/1003/1028/7122/7123/1284/2022/2353/2662/3397/54756/8516/3725/8425/5138/5139/5154/80310/5179/63976/4093/10252/10253/7048/7049/7148/9839	28
GO:0030856	GO:0030856	regulation of epithelial cell differentiation	21/622	166/18614	1.69790099573726e-07	1.22577497692258e-05	9.80400897538613e-06	94/81575/84913/857/1003/1028/7122/28514/2247/2487/9573/3397/182/23764/4855/8643/10252/10253/8626/7484/7538	21
GO:0003015	GO:0003015	heart process	27/622	259/18614	1.81295592492787e-07	1.28806201904399e-05	1.03021939860981e-05	10060/287/477/482/552/775/8913/781/845/857/1674/1908/1910/30845/2034/10052/2931/2934/3764/4846/64091/6196/6327/6330/6547/6909/7220	27
GO:0008016	GO:0008016	regulation of heart contraction	24/622	213/18614	2.07594227644507e-07	1.45186212958877e-05	1.16123021088646e-05	10060/287/477/482/552/775/8913/781/845/857/1674/1908/1910/30845/2034/10052/2931/4846/64091/6327/6330/6547/6909/7220	24
GO:1901343	GO:1901343	negative regulation of vasculature development	20/622	154/18614	2.16214975481144e-07	1.48888958500554e-05	1.19084555726538e-05	9510/51378/10218/7122/1284/153090/641700/4303/2828/3202/3339/10365/9314/4881/5797/57556/10253/7010/7060/7075	20
GO:0010632	GO:0010632	regulation of epithelial cell migration	29/622	295/18614	2.25456269113464e-07	1.51392777317542e-05	1.21087163270063e-05	94/51378/84913/153090/54567/5168/2247/2252/2324/3373/3725/3791/9314/4223/79812/4846/8829/8613/5764/5797/57381/23328/9037/9353/6915/6997/7010/7048/7424	29
GO:1901888	GO:1901888	regulation of cell junction assembly	24/622	214/18614	2.26615640756821e-07	1.51392777317542e-05	1.21087163270063e-05	94/187/347/395/22899/857/149461/7122/10395/1949/2042/23768/3791/145581/94030/57633/54674/54413/8829/5021/79834/6622/8128/7010	24
GO:0071559	GO:0071559	response to transforming growth factor beta	28/622	280/18614	2.56172936681169e-07	1.68622068321311e-05	1.34867516664498e-05	94/857/1003/1028/7122/7123/1284/2022/2353/2662/3397/54756/8516/3725/8425/5138/5139/5154/80310/5179/63976/4093/10252/10253/7048/7049/7148/9839	28
GO:0051056	GO:0051056	regulation of small GTPase mediated signal transduction	29/622	298/18614	2.79300534817481e-07	1.81181042585949e-05	1.44912451398055e-05	117/57569/57636/83478/395/22899/153090/10395/2149/2151/9002/152273/2843/2828/57493/3479/2846/4803/8829/157285/80243/54922/5649/58480/9353/10252/10253/81848/9754	29
GO:0061564	GO:0061564	axon development	39/622	479/18614	3.03016770042244e-07	1.93757580387012e-05	1.54971433821605e-05	347/886/10752/85458/1908/1948/1949/1959/2042/23768/2736/256158/3199/57611/3725/3736/9314/4038/57689/4131/4803/4804/54413/4858/8829/9890/5764/5797/5649/54538/8578/11280/56920/9037/57556/10501/9353/6586/63923	39
GO:0043010	GO:0043010	camera-type eye development	31/622	338/18614	4.0492202332043e-07	2.55271968504541e-05	2.04171949786921e-05	94/8854/10218/358/22899/775/1028/28514/54567/2202/2247/2321/8322/182/3725/3791/9314/10319/4081/4211/8829/94233/5797/343035/57381/57030/10252/10253/6909/7048/7484	31
GO:0050886	GO:0050886	endocrine process	15/622	93/18614	4.27986682072998e-07	2.66065054022047e-05	2.12804489141852e-05	358/552/554/1215/1359/1393/1511/1908/1910/2149/8322/4846/5021/5125/6196	15
GO:0036303	GO:0036303	lymph vessel morphogenesis	8/622	23/18614	4.67326668462416e-07	2.86541666854489e-05	2.29182119602116e-05	94/161198/2247/2324/54345/79987/7075/7424	8
GO:0007160	GO:0007160	cell-matrix adhesion	25/622	239/18614	4.83451858939892e-07	2.92423043326346e-05	2.33886169595245e-05	94/347/395/56477/947/1308/10391/10395/2042/10516/158326/3232/3672/8515/8516/182/83700/3791/10894/8829/79834/7010/55901/63923/7148	25
GO:0003073	GO:0003073	regulation of systemic arterial blood pressure	15/622	94/18614	4.93780719530132e-07	2.94688333415583e-05	2.3569799678905e-05	552/554/1215/10391/1359/1511/1908/1910/2149/2931/9365/4846/5021/5125/6196	15
GO:0061437	GO:0061437	renal system vasculature development	9/622	31/18614	5.11513613721887e-07	2.97342199353138e-05	2.37820615210955e-05	358/947/1958/2828/8829/80310/5175/5311/7010	9
GO:0061440	GO:0061440	kidney vasculature development	9/622	31/18614	5.11513613721887e-07	2.97342199353138e-05	2.37820615210955e-05	358/947/1958/2828/8829/80310/5175/5311/7010	9
GO:0009952	GO:0009952	anterior/posterior pattern specification	23/622	209/18614	5.66177828667899e-07	3.2489896937404e-05	2.59861105978343e-05	92/8854/60529/28514/2114/9573/23462/3199/3200/3201/3202/3203/3236/3232/3235/4222/4223/4487/85407/5125/64321/6997/7704	23
GO:0007204	GO:0007204	positive regulation of cytosolic calcium ion concentration	21/622	179/18614	6.09304972178426e-07	3.45221399426662e-05	2.76115417771995e-05	117/552/775/781/857/56477/1910/2149/2151/9002/2623/2843/2828/2846/5021/5311/1901/6863/6915/7222/7225	21
GO:0006816	GO:0006816	calcium ion transport	37/622	455/18614	6.30648169685651e-07	3.52847650939122e-05	2.82215055934329e-05	117/150/287/187/477/9478/57685/775/8913/781/10203/845/857/64072/1910/30845/2149/9002/2247/2669/2701/57165/3357/286097/4846/5311/10266/5957/11280/6332/29927/6547/6622/7220/7222/7223/7225	37
GO:0002042	GO:0002042	cell migration involved in sprouting angiogenesis	15/622	96/18614	6.53378550517479e-07	3.61052147174844e-05	2.88777186525009e-05	161198/54567/1948/1960/2247/3791/9314/4223/79812/3164/8829/57381/9353/6915/6997	15
GO:0060840	GO:0060840	artery development	16/622	109/18614	6.6581645233456e-07	3.63438346420669e-05	2.90685719433869e-05	94/221395/187/54567/1948/1959/2022/23462/182/4804/8829/5138/5311/11280/6909/7048	16
GO:0003203	GO:0003203	endocardial cushion morphogenesis	10/622	41/18614	7.09936670405782e-07	3.78687876994273e-05	3.02882618328753e-05	94/11096/187/8642/2022/23462/4487/4846/6909/7048	10
GO:0016525	GO:0016525	negative regulation of angiogenesis	19/622	151/18614	7.10674299989252e-07	3.78687876994273e-05	3.02882618328753e-05	9510/51378/7122/1284/153090/641700/4303/2828/3202/3339/10365/9314/4881/5797/57556/10253/7010/7060/7075	19
GO:0051960	GO:0051960	regulation of nervous system development	37/622	461/18614	8.65426225094996e-07	4.53559416347417e-05	3.62766467945432e-05	85458/28514/54567/1949/1959/2247/23768/8322/2670/57165/23462/3082/3397/90865/57611/58494/163175/4038/94030/57633/54674/4131/4803/54413/8829/5021/5764/5649/56920/9037/57556/10501/85358/9353/6692/8128/7424	37
GO:2000181	GO:2000181	negative regulation of blood vessel morphogenesis	19/622	153/18614	8.71450174394054e-07	4.53559416347417e-05	3.62766467945432e-05	9510/51378/7122/1284/153090/641700/4303/2828/3202/3339/10365/9314/4881/5797/57556/10253/7010/7060/7075	19
GO:0048863	GO:0048863	stem cell differentiation	25/622	247/18614	8.95489130387803e-07	4.54353077977058e-05	3.634012553972e-05	2/8854/1908/1910/2247/4303/2487/3357/182/3861/4222/4487/8829/5764/56920/9037/57556/10501/64321/54345/6886/6909/8626/117854/7538	25
GO:0007517	GO:0007517	muscle organ development	31/622	351/18614	9.15981526567015e-07	4.54353077977058e-05	3.634012553972e-05	60529/84159/857/1674/28514/54567/1958/1959/1960/2022/2353/4303/57493/3131/3236/3235/3399/3479/3481/3908/23764/4223/4487/3164/64091/5463/1901/11280/6442/150572/7049	31
GO:0045165	GO:0045165	cell fate commitment	27/622	281/18614	9.21228745408993e-07	4.54353077977058e-05	3.634012553972e-05	50846/28514/54567/64641/2034/2114/2247/2623/9573/2736/3199/3236/182/3791/9314/4855/8829/4909/8643/64321/54345/10253/6886/6913/6909/7148/7484	27
GO:0003197	GO:0003197	endocardial cushion development	11/622	52/18614	9.22255484620993e-07	4.54353077977058e-05	3.634012553972e-05	94/11096/187/8642/2022/23462/182/4487/4846/6909/7048	11
GO:0043270	GO:0043270	positive regulation of monoatomic ion transport	24/622	231/18614	9.23729448076681e-07	4.54353077977058e-05	3.634012553972e-05	5243/117/150/287/187/482/781/857/1908/30845/2149/9002/57165/3736/54413/5311/5649/6330/85358/6622/54997/7220/7222/7225	24
GO:0010594	GO:0010594	regulation of endothelial cell migration	24/622	232/18614	9.9860254800138e-07	4.82794748009681e-05	3.86149508014892e-05	94/51378/84913/153090/54567/2247/2324/3791/9314/4223/79812/4846/8829/8613/5764/5797/57381/23328/9037/9353/6915/6997/7010/7424	24
GO:0007264	GO:0007264	small GTPase mediated signal transduction	38/622	483/18614	1.0031258169102e-06	4.82794748009681e-05	3.86149508014892e-05	117/150/57569/57636/83478/395/22899/153090/9077/10395/57572/55715/220164/2149/2151/9002/152273/2247/2843/2828/57493/3479/2846/4803/4804/8829/157285/80243/54922/5649/57381/58480/10044/9353/10252/10253/81848/9754	38
GO:0003206	GO:0003206	cardiac chamber morphogenesis	17/622	126/18614	1.01547966605103e-06	4.83541168643021e-05	3.86746511113051e-05	9510/187/54567/2022/2931/57493/23462/182/4846/4887/8829/9353/6586/6909/7010/7048/7049	17
GO:0040013	GO:0040013	negative regulation of locomotion	35/622	427/18614	1.05778846969672e-06	4.9838538845921e-05	3.98619233843604e-05	94/51378/347/482/56477/4856/4345/149461/7122/114757/153090/10395/54567/1843/2022/2247/3036/90865/182/9314/79772/4223/79812/4739/4804/8829/5797/56920/9037/57556/10501/9353/6915/7075/63923	35
GO:0061337	GO:0061337	cardiac conduction	15/622	101/18614	1.27375436838951e-06	5.93887974261609e-05	4.75004233211922e-05	10060/287/477/482/775/8913/781/845/857/30845/10052/6327/6330/6547/7220	15
GO:0030857	GO:0030857	negative regulation of epithelial cell differentiation	11/622	54/18614	1.3755002818915e-06	6.30947667576699e-05	5.04645364147583e-05	94/857/28514/2487/9573/3397/182/4855/10252/10253/8626	11
GO:0035150	GO:0035150	regulation of tube size	18/622	143/18614	1.38143144375595e-06	6.30947667576699e-05	5.04645364147583e-05	150/477/552/554/857/1908/1910/2149/3043/3357/3363/3672/10365/4846/4881/5021/6915/7484	18
GO:0070588	GO:0070588	calcium ion transmembrane transport	31/622	360/18614	1.56820888048202e-06	7.08427810354408e-05	5.6661563026559e-05	117/150/287/187/477/9478/57685/775/8913/781/845/857/1910/30845/2149/9002/2247/2669/57165/3357/286097/5311/11280/6332/29927/6547/6622/7220/7222/7223/7225	31
GO:0007266	GO:0007266	Rho protein signal transduction	17/622	130/18614	1.58272522420556e-06	7.08427810354408e-05	5.6661563026559e-05	150/395/10395/2149/2151/9002/2843/2828/57493/2846/4804/8829/157285/54922/57381/58480/9754	17
GO:0048762	GO:0048762	mesenchymal cell differentiation	25/622	255/18614	1.61127924318231e-06	7.14067910146931e-05	5.71126702038877e-05	8854/153090/1908/1910/2022/2042/2487/23462/3082/3357/3479/54756/182/4487/4855/8829/56920/9037/57556/10501/10252/10253/7048/7049/7148	25
GO:0090287	GO:0090287	regulation of cellular response to growth factor stimulus	30/622	345/18614	1.89042286317807e-06	8.29562032900494e-05	6.63501357860538e-05	94/857/1003/1028/153090/28514/2022/2247/8322/9573/64388/54756/8516/3791/8425/79812/4487/4804/8829/63976/57556/9353/10252/10253/81848/7049/7148/7424/9839/23090	30
GO:0034765	GO:0034765	regulation of monoatomic ion transmembrane transport	37/622	478/18614	2.04583177697184e-06	8.89043012983102e-05	7.11075510830989e-05	5243/10060/117/150/287/187/477/482/9478/775/8913/781/845/857/1908/30845/2149/9002/2669/57165/57520/3736/3764/3788/54413/5311/5649/11280/6327/6330/6332/85358/6622/54997/7220/7222/7225	37
GO:0030168	GO:0030168	platelet activation	17/622	133/18614	2.18124684429396e-06	9.38775084140362e-05	7.50852279093497e-05	170692/150/388552/1465/1511/2149/2151/9002/2623/3043/22915/4846/5154/375033/6403/7056/7450	17
GO:0010959	GO:0010959	regulation of metal ion transport	34/622	423/18614	2.33235467362045e-06	9.94249478011916e-05	7.95221879196305e-05	10060/117/150/287/187/477/482/9478/775/781/845/857/1908/30845/2149/9002/2669/57165/57520/3736/3788/154215/4846/5187/5311/5957/6327/6330/6622/54997/7220/7222/7225/7432	34
GO:0031644	GO:0031644	regulation of nervous system process	18/622	150/18614	2.77465027528749e-06	0.000116316349683142	9.30322904078754e-05	552/4856/1910/1959/2149/3082/90865/58494/11343/54413/4846/9379/58503/5649/11280/85358/6547/7432	18
GO:0018108	GO:0018108	peptidyl-tyrosine phosphorylation	31/622	370/18614	2.78057404291695e-06	0.000116316349683142	9.30322904078754e-05	150/51378/660/857/2202/5168/2042/2252/2321/2324/2623/2690/3082/3479/3481/3791/4038/4739/8829/5154/80310/79834/5175/91461/8613/5649/6997/7010/7060/7075/85480	31
GO:0048010	GO:0048010	vascular endothelial growth factor receptor signaling pathway	11/622	58/18614	2.89829592174533e-06	0.000120118264312334	9.60731425911877e-05	161198/153090/2321/2324/8322/3791/79812/8829/5228/7424/2277	11
GO:0050920	GO:0050920	regulation of chemotaxis	23/622	230/18614	2.99275919282063e-06	0.000122588295312262	9.80487259199951e-05	4856/1843/1908/1948/2152/2247/83700/3791/4739/4858/8829/80310/5228/5764/1901/56920/9037/57556/10501/9353/7060/7424/2277	23
GO:0003205	GO:0003205	cardiac chamber development	19/622	166/18614	3.01267034949706e-06	0.000122588295312262	9.80487259199951e-05	9510/287/187/54567/2022/2931/57493/23462/182/4846/4887/8829/5138/9353/6586/6909/7010/7048/7049	19
GO:0018212	GO:0018212	peptidyl-tyrosine modification	31/622	372/18614	3.10870014208236e-06	0.000125356232756402	0.000100262581159053	150/51378/660/857/2202/5168/2042/2252/2321/2324/2623/2690/3082/3479/3481/3791/4038/4739/8829/5154/80310/79834/5175/91461/8613/5649/6997/7010/7060/7075/85480	31
GO:0003180	GO:0003180	aortic valve morphogenesis	9/622	38/18614	3.35520438265393e-06	0.000134088346578205	0.000107246711516974	11096/54567/23462/182/4846/9353/6586/7048/7075	9
GO:0034764	GO:0034764	positive regulation of transmembrane transport	23/622	235/18614	4.30517131744935e-06	0.000170530502804454	0.00013639392315459	5243/117/287/187/482/781/857/1908/30845/2149/9002/57165/3479/3736/54413/5311/5649/85358/6622/54997/7220/7222/7225	23
GO:0051302	GO:0051302	regulation of cell division	20/622	187/18614	4.7610393472283e-06	0.000186933439633279	0.000149513340904187	28514/2247/2252/3357/3481/90293/117194/4674/5154/80310/5228/5764/64321/6886/7060/8626/10628/7424/2277/7484	20
GO:0086012	GO:0086012	membrane depolarization during cardiac muscle cell action potential	7/622	22/18614	4.95086345869101e-06	0.000191852405635842	0.000153447634534476	287/477/775/8913/781/6327/6330	7
GO:0003170	GO:0003170	heart valve development	12/622	73/18614	4.972046258659e-06	0.000191852405635842	0.000153447634534476	11096/187/8642/54567/23462/182/4846/5138/9353/6586/7048/7075	12
GO:0003014	GO:0003014	renal system process	16/622	127/18614	5.22788776448093e-06	0.000199488972846569	0.000159555523411689	9429/221395/358/552/554/947/10391/1910/2149/2934/3043/26249/4162/4881/5125/11280	16
GO:0048754	GO:0048754	branching morphogenesis of an epithelial tube	18/622	157/18614	5.33226720021951e-06	0.000199488972846569	0.000159555523411689	8642/54567/2022/2247/2736/3202/3791/4855/8829/5311/54922/9353/10252/10253/6909/7048/7075/7484	18
GO:0044344	GO:0044344	cellular response to fibroblast growth factor stimulus	15/622	113/18614	5.35463909305493e-06	0.000199488972846569	0.000159555523411689	54567/1960/2247/2252/23768/3373/9365/4804/3164/10252/10253/81848/6909/6997/7538	15
GO:0035296	GO:0035296	regulation of tube diameter	17/622	142/18614	5.39279841698725e-06	0.000199488972846569	0.000159555523411689	150/477/552/554/857/1908/1910/2149/3043/3357/3363/3672/10365/4846/4881/5021/6915	17
GO:0097746	GO:0097746	blood vessel diameter maintenance	17/622	142/18614	5.39279841698725e-06	0.000199488972846569	0.000159555523411689	150/477/552/554/857/1908/1910/2149/3043/3357/3363/3672/10365/4846/4881/5021/6915	17
GO:0050818	GO:0050818	regulation of coagulation	12/622	75/18614	6.64762792521177e-06	0.000243891660600393	0.000195069737477526	170692/857/947/2149/2152/4846/5154/10544/5627/6915/7035/7056	12
GO:0048562	GO:0048562	embryonic organ morphogenesis	26/622	294/18614	6.73411032774402e-06	0.000245055917292539	0.000196000934742468	60529/187/64072/28514/2202/2022/2487/2735/3199/3200/3201/3202/3236/3232/3235/3373/8516/4487/5311/64321/54345/10253/6913/6909/7048/7484	26
GO:0007411	GO:0007411	axon guidance	22/622	225/18614	7.03774961416963e-06	0.000252007738184186	0.000201561148949818	10752/1908/1948/1949/1959/2042/23768/2736/256158/3199/4804/4858/8829/5797/5649/54538/56920/9037/57556/10501/9353/6586	22
GO:0097485	GO:0097485	neuron projection guidance	22/622	225/18614	7.03774961416963e-06	0.000252007738184186	0.000201561148949818	10752/1908/1948/1949/1959/2042/23768/2736/256158/3199/4804/4858/8829/5797/5649/54538/56920/9037/57556/10501/9353/6586	22
GO:0010634	GO:0010634	positive regulation of epithelial cell migration	19/622	176/18614	7.14851281230014e-06	0.000253942407522662	0.000203108538635195	51378/84913/5168/2247/2252/2324/3373/3725/3791/4846/8829/8613/57381/23328/9037/6997/7010/7048/7424	19
GO:0007409	GO:0007409	axonogenesis	33/622	427/18614	7.54420145852078e-06	0.000264514365023581	0.00021156421509929	886/10752/85458/1908/1948/1949/1959/2042/23768/2736/256158/3199/57611/4038/57689/4131/4803/4804/54413/4858/8829/9890/5797/5649/54538/11280/56920/9037/57556/10501/9353/6586/63923	33
GO:0086003	GO:0086003	cardiac muscle cell contraction	12/622	76/18614	7.6575455764448e-06	0.000264514365023581	0.00021156421509929	10060/287/477/775/8913/781/857/10052/2934/3764/6327/6330	12
GO:0010644	GO:0010644	cell communication by electrical coupling	8/622	32/18614	7.68249943097979e-06	0.000264514365023581	0.00021156421509929	477/482/775/845/857/10052/57165/3736	8
GO:0061384	GO:0061384	heart trabecula morphogenesis	8/622	32/18614	7.68249943097979e-06	0.000264514365023581	0.00021156421509929	9510/54567/2022/57493/23462/1901/7010/7049	8
GO:0050918	GO:0050918	positive chemotaxis	11/622	64/18614	7.89301383771938e-06	0.000269688014791083	0.000215702210221644	2152/2247/2252/3082/3791/8829/5228/1901/9037/7424/2277	11
GO:0060562	GO:0060562	epithelial tube morphogenesis	28/622	334/18614	8.30214598079395e-06	0.000281518222803286	0.000225164262206381	94/187/8642/10395/28514/54567/1948/2022/2247/2736/3202/3791/26249/79812/4855/8829/5311/54922/9353/64321/54345/6692/10252/10253/6909/7048/7075/7484	28
GO:0051962	GO:0051962	positive regulation of nervous system development	25/622	280/18614	8.54697606232464e-06	0.000287641089135076	0.000230061460925731	85458/1959/2247/23768/8322/2670/57165/90865/57611/94030/57633/54674/4131/4803/54413/8829/5021/5764/5649/9037/85358/9353/6692/8128/7424	25
GO:0035907	GO:0035907	dorsal aorta development	5/622	10/18614	8.98754351432642e-06	0.000300210781866605	0.000240114968517079	94/54567/2022/23462/4804	5
GO:0003176	GO:0003176	aortic valve development	9/622	43/18614	9.99854375924243e-06	0.000329799501254899	0.000263780655606018	11096/54567/23462/182/4846/9353/6586/7048/7075	9
GO:0030336	GO:0030336	negative regulation of cell migration	30/622	375/18614	1.00207176431337e-05	0.000329799501254899	0.000263780655606018	94/51378/347/482/56477/4856/4345/149461/7122/114757/153090/10395/54567/1843/2022/2247/3036/90865/182/9314/79772/4223/79812/4739/4804/5797/9353/6915/7075/63923	30
GO:0071774	GO:0071774	response to fibroblast growth factor	15/622	120/18614	1.1283896255669e-05	0.000368662187156019	0.000294863858359819	54567/1960/2247/2252/23768/3373/9365/4804/3164/10252/10253/81848/6909/6997/7538	15
GO:0009612	GO:0009612	response to mechanical stimulus	21/622	215/18614	1.15065112021876e-05	0.000371559732157513	0.00029718137647987	26090/358/477/2022/2247/2353/2354/2934/90865/3725/3736/4131/4212/9379/5138/5311/5764/11280/85358/7048/10628	21
GO:0042310	GO:0042310	vasoconstriction	12/622	79/18614	1.15386065169558e-05	0.000371559732157513	0.00029718137647987	150/477/552/554/857/1908/1910/2149/3357/3363/5021/6915	12
GO:0001991	GO:0001991	regulation of systemic arterial blood pressure by circulatory renin-angiotensin	6/622	17/18614	1.22748162159351e-05	0.000392443409875183	0.000313884586093198	1215/1359/1511/1910/2149/5125	6
GO:0009954	GO:0009954	proximal/distal pattern formation	8/622	34/18614	1.25011250185228e-05	0.000394712580855675	0.000315699517306371	8854/28514/2735/2736/3236/3235/4038/8626	8
GO:0051781	GO:0051781	positive regulation of cell division	13/622	93/18614	1.27488130536968e-05	0.000394712580855675	0.000315699517306371	2247/2252/3357/3481/117194/5154/80310/5228/5764/6886/7060/7424/2277	13
GO:1904427	GO:1904427	positive regulation of calcium ion transmembrane transport	13/622	93/18614	1.27488130536968e-05	0.000394712580855675	0.000315699517306371	117/287/187/781/857/30845/2149/9002/57165/5311/6622/7220/7222	13
GO:0003081	GO:0003081	regulation of systemic arterial blood pressure by renin-angiotensin	7/622	25/18614	1.27867122931351e-05	0.000394712580855675	0.000315699517306371	1215/1359/1511/1910/2149/5125/6196	7
GO:0086010	GO:0086010	membrane depolarization during action potential	7/622	25/18614	1.27867122931351e-05	0.000394712580855675	0.000315699517306371	287/477/775/8913/781/6327/6330	7
GO:0003279	GO:0003279	cardiac septum development	14/622	107/18614	1.29812726722978e-05	0.000397973811515102	0.000318307918950864	287/187/2022/57493/23462/182/4846/8829/5138/9353/6586/6909/7048/7049	14
GO:1904064	GO:1904064	positive regulation of cation transmembrane transport	17/622	152/18614	1.34775119187152e-05	0.000410376485361696	0.000328227841285718	117/287/187/482/781/857/1908/30845/2149/9002/57165/3736/5311/6622/54997/7220/7222	17
GO:0046578	GO:0046578	regulation of Ras protein signal transduction	19/622	184/18614	1.35809414536914e-05	0.000410731715856235	0.000328511962190644	83478/153090/10395/2149/2151/9002/2843/2828/57493/3479/2846/4803/8829/157285/54922/10252/10253/81848/9754	19
GO:0090100	GO:0090100	positive regulation of transmembrane receptor protein serine/threonine kinase signaling pathway	15/622	122/18614	1.38106190766297e-05	0.000414874704610701	0.000331825612713653	92/94/1003/1028/2022/2662/9573/8516/3791/4487/7048/7049/7148/9839/23090	15
GO:0097553	GO:0097553	calcium ion transmembrane import into cytosol	20/622	201/18614	1.40861570626323e-05	0.000420330926748949	0.000336189615228159	117/287/187/477/775/8913/781/845/857/2149/9002/2247/3357/5311/11280/6332/6547/6622/7220/7222	20
GO:0007179	GO:0007179	transforming growth factor beta receptor signaling pathway	21/622	218/18614	1.42241156807596e-05	0.000421636700576689	0.000337234000908076	94/857/1003/1028/7122/2022/2353/2662/3397/54756/8516/3725/8425/63976/4093/10252/10253/7048/7049/7148/9839	21
GO:0051057	GO:0051057	positive regulation of small GTPase mediated signal transduction	11/622	68/18614	1.44188978294866e-05	0.000424598596610409	0.000339602988352383	117/2149/2151/9002/2843/2828/3479/2846/4803/157285/5649	11
GO:0022898	GO:0022898	regulation of transmembrane transporter activity	25/622	289/18614	1.47428208362905e-05	0.000431299778191085	0.000344962735907973	5243/10060/150/287/477/482/9478/781/845/857/1393/30845/2669/57520/3736/3788/54413/5311/5649/6327/6330/85358/6622/54997/7225	25
GO:0035633	GO:0035633	maintenance of blood-brain barrier	8/622	35/18614	1.57341897193915e-05	0.000453936223349296	0.000363067846199839	1003/7122/90952/58494/83700/3908/51599/5175	8
GO:0055074	GO:0055074	calcium ion homeostasis	27/622	327/18614	1.57709377401756e-05	0.000453936223349296	0.000363067846199839	287/187/477/775/845/857/6358/64072/1003/1908/2149/9002/2247/7184/3357/3791/9365/286097/5311/6547/6622/284612/130733/7220/7222/7223/7225	27
GO:1903169	GO:1903169	regulation of calcium ion transmembrane transport	19/622	186/18614	1.58435727414213e-05	0.000453936223349296	0.000363067846199839	117/150/287/187/477/9478/775/781/845/857/30845/2149/9002/2669/57165/5311/6622/7220/7222	19
GO:1904062	GO:1904062	regulation of monoatomic cation transmembrane transport	28/622	346/18614	1.5970268389041e-05	0.000453936223349296	0.000363067846199839	10060/117/150/287/187/477/482/9478/775/781/845/857/1908/30845/2149/9002/2669/57165/57520/3736/3788/5311/6327/6330/6622/54997/7220/7222	28
GO:0043084	GO:0043084	penile erection	5/622	11/18614	1.60236647205516e-05	0.000453936223349296	0.000363067846199839	92/552/1910/5021/7432	5
GO:1903034	GO:1903034	regulation of response to wounding	18/622	170/18614	1.61740679246148e-05	0.000455315270632552	0.00036417083754793	170692/150/857/947/149461/2149/2152/2247/9314/22915/4846/5154/5627/5764/8578/6915/7035/7056	18
GO:0090090	GO:0090090	negative regulation of canonical Wnt signaling pathway	16/622	139/18614	1.67283500726398e-05	0.000467975593282098	0.000374296832875315	857/153090/27123/1958/2308/2487/2735/2931/3489/4038/85407/5071/27303/64321/92162/63923	16
GO:0072132	GO:0072132	mesenchyme morphogenesis	10/622	57/18614	1.6897416727576e-05	0.000469769175606397	0.000375731378165975	94/11096/187/8642/2022/23462/4487/4846/6909/7048	10
GO:0001946	GO:0001946	lymphangiogenesis	6/622	18/18614	1.78931068083439e-05	0.000491346908430351	0.00039298970781516	94/161198/2324/54345/7075/7424	6
GO:0043116	GO:0043116	negative regulation of vascular permeability	6/622	18/18614	1.78931068083439e-05	0.000491346908430351	0.00039298970781516	9590/7122/5138/5139/10266/9353	6
GO:0030193	GO:0030193	regulation of blood coagulation	11/622	70/18614	1.9158049633848e-05	0.00052107816021791	0.000416769395348552	170692/857/947/2149/2152/4846/5154/5627/6915/7035/7056	11
GO:0060326	GO:0060326	cell chemotaxis	26/622	312/18614	1.92412416257887e-05	0.00052107816021791	0.000416769395348552	6358/56477/4856/1511/1843/1908/1910/1960/2247/2321/3082/3672/83700/3791/4739/3164/8829/80310/5228/5764/1901/9037/9353/7060/7424/2277	26
GO:0035023	GO:0035023	regulation of Rho protein signal transduction	12/622	83/18614	1.93250613485641e-05	0.00052107816021791	0.000416769395348552	10395/2149/2151/9002/2843/2828/57493/2846/8829/157285/54922/9754	12
GO:0051930	GO:0051930	regulation of sensory perception of pain	8/622	36/18614	1.96419624299185e-05	0.000523317999025685	0.00041856086606612	4856/1910/2149/90865/11343/58503/11280/7432	8
GO:0051931	GO:0051931	regulation of sensory perception	8/622	36/18614	1.96419624299185e-05	0.000523317999025685	0.00041856086606612	4856/1910/2149/90865/11343/58503/11280/7432	8
GO:0060070	GO:0060070	canonical Wnt signaling pathway	26/622	313/18614	2.03387008019167e-05	0.000538674702895734	0.000430843484442969	857/153090/85458/27123/1910/1958/2247/2308/2487/8322/2735/2931/3489/9314/4038/85407/8613/5071/27303/9037/64321/83595/92162/63923/7484/9839	26
GO:2000146	GO:2000146	negative regulation of cell motility	30/622	390/18614	2.12931649805204e-05	0.000560636508545938	0.00044840900370743	94/51378/347/482/56477/4856/4345/149461/7122/114757/153090/10395/54567/1843/2022/2247/3036/90865/182/9314/79772/4223/79812/4739/4804/5797/9353/6915/7075/63923	30
GO:1905314	GO:1905314	semi-lunar valve development	9/622	47/18614	2.14461955122189e-05	0.000561363573758431	0.000448990525928325	11096/54567/23462/182/4846/9353/6586/7048/7075	9
GO:0007265	GO:0007265	Ras protein signal transduction	27/622	333/18614	2.17995041968895e-05	0.000567294074333009	0.000453733866423631	150/83478/395/153090/10395/55715/220164/2149/2151/9002/2247/2843/2828/57493/3479/2846/4803/4804/8829/157285/54922/57381/58480/10252/10253/81848/9754	27
GO:0032412	GO:0032412	regulation of monoatomic ion transmembrane transporter activity	24/622	278/18614	2.24925030221076e-05	0.000581944760271408	0.000465451796642458	5243/10060/150/287/477/482/9478/781/845/857/1393/30845/2669/57520/3736/3788/54413/5311/5649/6327/6330/85358/54997/7225	24
GO:0030534	GO:0030534	adult behavior	16/622	143/18614	2.39002792478231e-05	0.000614814079961243	0.000491741377627625	26090/477/10752/1393/1949/3236/3235/163175/54413/9379/4909/80243/5071/285671/85358/6622	16
GO:0010975	GO:0010975	regulation of neuron projection development	33/622	452/18614	2.41980262852918e-05	0.000615931606714977	0.000492635199293927	482/153090/85458/26052/1948/1949/2042/8322/2670/2931/57520/3082/3397/57611/9314/4038/57689/4131/4803/4858/7025/8829/157285/5764/5649/8578/56920/9037/57556/10501/85358/9353/63923	33
GO:0035909	GO:0035909	aorta morphogenesis	8/622	37/18614	2.43326648977775e-05	0.000615931606714977	0.000492635199293927	94/54567/1948/2022/23462/182/6909/7048	8
GO:0006939	GO:0006939	smooth muscle contraction	14/622	113/18614	2.43565447695601e-05	0.000615931606714977	0.000492635199293927	150/477/10203/857/1908/1910/2149/3357/3363/4629/5021/11280/6909/6915	14
GO:0060411	GO:0060411	cardiac septum morphogenesis	11/622	72/18614	2.51898489391418e-05	0.000629886948891612	0.000503796978782836	187/2022/23462/182/4846/8829/9353/6586/6909/7048/7049	11
GO:1900046	GO:1900046	regulation of hemostasis	11/622	72/18614	2.51898489391418e-05	0.000629886948891612	0.000503796978782836	170692/857/947/2149/2152/4846/5154/5627/6915/7035/7056	11
GO:0002685	GO:0002685	regulation of leukocyte migration	21/622	227/18614	2.6189097470936e-05	0.000651235557110609	0.000520872049699727	347/56477/4856/4345/1843/1908/148823/90865/58494/83700/10894/4739/80310/5228/83483/5764/6403/9353/7060/7424/2277	21
GO:0003179	GO:0003179	heart valve morphogenesis	10/622	60/18614	2.69614836936733e-05	0.000661756278241062	0.000529286746224978	11096/8642/54567/23462/182/4846/9353/6586/7048/7075	10
GO:0016049	GO:0016049	cell growth	35/622	495/18614	2.69959176207756e-05	0.000661756278241062	0.000529286746224978	94/552/4856/978/123879/1908/10516/2487/2931/3373/3479/57611/26153/8425/4131/4487/4803/54413/4881/8829/57144/221476/5071/8643/56920/9037/57556/10501/9353/6586/8835/64321/8128/7048/63923	35
GO:0048706	GO:0048706	embryonic skeletal system development	15/622	129/18614	2.70557191506064e-05	0.000661756278241062	0.000529286746224978	92/60529/3199/3200/3201/3202/3203/3236/3232/3235/3373/5125/6913/7048/7484	15
GO:0021700	GO:0021700	developmental maturation	26/622	319/18614	2.82016022050774e-05	0.000686034627553949	0.000548705086381398	94/8854/22899/388552/1003/1028/153090/8642/1910/2034/3202/3479/3791/10365/163175/26468/4131/4774/5139/5649/6196/1901/8578/54345/6886/7704	26
GO:0055123	GO:0055123	digestive system development	16/622	146/18614	3.09473863823339e-05	0.000748759467282847	0.00059887374729057	8854/60529/1028/8642/1910/2735/2736/3202/3481/5021/5125/91461/64321/6909/7048/8626	16
GO:0007178	GO:0007178	transmembrane receptor protein serine/threonine kinase signaling pathway	30/622	398/18614	3.12053096466983e-05	0.000749075676772689	0.000599126658366002	92/94/84913/857/4856/1003/1028/7122/1958/2022/2353/2662/9573/64388/3397/54756/8516/3725/3791/8425/4487/63976/4093/10252/10253/7048/7049/7148/9839/23090	30
GO:0086065	GO:0086065	cell communication involved in cardiac conduction	10/622	61/18614	3.12951634397884e-05	0.000749075676772689	0.000599126658366002	287/477/482/775/8913/781/845/857/10052/6330	10
GO:0007219	GO:0007219	Notch signaling pathway	18/622	179/18614	3.25265860898215e-05	0.000774173771002453	0.000619200647942087	51378/4856/1004/65989/28514/54567/51162/23462/3232/182/4846/4855/83714/157285/6909/7048/8626/23090	18
GO:0006874	GO:0006874	intracellular calcium ion homeostasis	25/622	303/18614	3.26896431455459e-05	0.000774173771002453	0.000619200647942087	287/187/477/775/845/857/6358/64072/1003/1908/2149/9002/2247/7184/3357/286097/5311/6547/6622/284612/130733/7220/7222/7223/7225	25
GO:0045216	GO:0045216	cell-cell junction organization	20/622	214/18614	3.50334744187017e-05	0.000825314902621624	0.000660104412731326	287/187/857/1003/1004/5010/149461/7122/1366/1948/90952/2149/2701/10052/57493/83700/51599/5175/10266/79987	20
GO:0007416	GO:0007416	synapse assembly	19/622	197/18614	3.54602323783377e-05	0.000830994765054657	0.000664647287510204	22899/140689/26052/1948/1949/23768/145581/4038/94030/57633/54674/4131/54413/9379/5021/56131/85358/6622/8128	19
GO:0072012	GO:0072012	glomerulus vasculature development	7/622	29/18614	3.69571717457159e-05	0.000861564066322002	0.000689097264841995	358/947/1958/2828/80310/5175/7010	7
GO:0050731	GO:0050731	positive regulation of peptidyl-tyrosine phosphorylation	18/622	181/18614	3.77249385381871e-05	0.00087490582848148	0.000699768289982953	150/51378/5168/2252/2623/2690/3082/3479/3481/4038/4739/8829/5175/8613/5649/6997/7060/85480	18
GO:0019233	GO:0019233	sensory perception of pain	13/622	103/18614	3.87535826518827e-05	0.000894129051287767	0.000715143432441958	358/4856/1910/2149/90865/3736/11343/117194/58503/5179/11280/6863/7432	13
GO:0060560	GO:0060560	developmental growth involved in morphogenesis	21/622	234/18614	4.10595434968789e-05	0.000942474444574512	0.000753811106250392	1908/57611/4131/4803/85407/54413/8829/5071/1901/56920/9037/57556/10501/9353/6586/10252/10253/8128/6909/7048/63923	21
GO:0050808	GO:0050808	synapse organization	33/622	466/18614	4.42905912526994e-05	0.00100814406316402	0.000806335063924754	22899/140689/1004/153090/26052/1948/1949/2149/23768/256158/145581/4038/94030/57689/57633/54674/4131/4739/4774/54413/8829/9379/5021/56131/5098/23024/5649/85358/6547/6622/8404/8128/11346	33
GO:0035136	GO:0035136	forelimb morphogenesis	8/622	40/18614	4.43709518416694e-05	0.00100814406316402	0.000806335063924754	8854/60529/775/3236/3235/4487/8626/7704	8
GO:0090257	GO:0090257	regulation of muscle system process	22/622	254/18614	4.65385060438988e-05	0.00105205228814389	0.000841453796147261	150/287/477/775/10203/845/857/30845/2149/2308/2931/3479/3736/4846/3164/5021/221476/4660/6442/6547/6915/7222	22
GO:0007156	GO:0007156	homophilic cell adhesion via plasma membrane adhesion molecules	17/622	168/18614	4.94089091984039e-05	0.00111123335185022	0.000888788069621043	64072/1003/1004/8642/90952/2196/79633/256158/51294/54510/56131/56107/56099/5098/5175/5797/54538	17
GO:0019932	GO:0019932	second-messenger-mediated signaling	24/622	292/18614	4.97084797009799e-05	0.00111123335185022	0.000888788069621043	117/287/187/358/477/552/775/845/1908/1910/3357/3479/3791/79772/4846/4881/2494/5138/5139/27115/51655/10231/6403/6915	24
GO:0086009	GO:0086009	membrane repolarization	9/622	52/18614	4.9901229607215e-05	0.00111123335185022	0.000888788069621043	287/477/482/781/845/857/3764/6327/6330	9
GO:0072006	GO:0072006	nephron development	16/622	152/18614	5.07497669729464e-05	0.00112453444045004	0.000899426563183901	358/947/8642/28514/1910/1958/2247/2828/182/26249/80310/5175/5311/29927/7010/7484	16
GO:0002027	GO:0002027	regulation of heart rate	13/622	106/18614	5.25818671067389e-05	0.00115370802534198	0.000922760216873162	287/552/775/8913/781/845/857/1908/1910/2034/64091/6327/6330	13
GO:1901890	GO:1901890	positive regulation of cell junction assembly	13/622	106/18614	5.25818671067389e-05	0.00115370802534198	0.000922760216873162	857/149461/7122/23768/3791/94030/57633/54674/54413/8829/5021/8128/7010	13
GO:0043405	GO:0043405	regulation of MAP kinase activity	18/622	186/18614	5.40841670174345e-05	0.00118088161741481	0.00094449423376788	150/857/153090/1843/1908/2247/2321/8322/2690/3357/5154/80310/23328/10252/10253/81848/6997/7148	18
GO:0061041	GO:0061041	regulation of wound healing	15/622	137/18614	5.49380579207826e-05	0.00119370265657001	0.000954748773574765	170692/150/857/947/149461/2149/2152/2247/22915/4846/5154/5627/6915/7035/7056	15
GO:0090066	GO:0090066	regulation of anatomical structure size	34/622	492/18614	5.5447265340271e-05	0.0011989466650389	0.000958943043082947	150/358/477/552/554/857/1908/1910/90952/2149/2934/3043/3357/3363/57611/3672/256949/10365/56262/4131/4803/4846/4881/8829/5021/130271/56920/9037/57556/10501/85358/9353/6915/7484	34
GO:0035767	GO:0035767	endothelial cell chemotaxis	7/622	31/18614	5.87510875595639e-05	0.00126427821113754	0.00101119660318865	4856/1960/2247/3791/3164/8829/9037	7
GO:0050900	GO:0050900	leukocyte migration	29/622	393/18614	6.17015622532245e-05	0.00132141718969107	0.00105689757352413	347/6358/56477/4856/4345/947/1511/1843/1908/1910/2321/148823/90865/3672/58494/83700/10894/4739/80310/5175/5228/83483/5764/1901/6403/9353/7060/7424/2277	29
GO:0007620	GO:0007620	copulation	6/622	22/18614	6.41539288023917e-05	0.00136739516818812	0.00109367173863125	92/552/1910/5021/6863/7432	6
GO:0086002	GO:0086002	cardiac muscle cell action potential involved in contraction	9/622	54/18614	6.79686463759691e-05	0.00144183725677174	0.00115321210438848	287/775/8913/781/857/10052/3764/6327/6330	9
GO:0048844	GO:0048844	artery morphogenesis	11/622	80/18614	6.8602492969048e-05	0.00144841867230877	0.00115847606051506	94/221395/54567/1948/2022/23462/182/8829/5311/6909/7048	11
GO:0030323	GO:0030323	respiratory tube development	18/622	190/18614	7.14089907843838e-05	0.00150059456690564	0.00120020745074222	8854/2034/2252/2324/2735/2736/57493/3202/3791/10365/4846/5125/5154/91461/10252/10253/6909/7048	18
GO:0051482	GO:0051482	positive regulation of cytosolic calcium ion concentration involved in phospholipase C-activating G protein-coupled signaling pathway	7/622	32/18614	7.30502922355674e-05	0.00152791171984299	0.00122205629066977	2149/2151/9002/2843/2828/2846/1901	7
GO:0007043	GO:0007043	cell-cell junction assembly	16/622	157/18614	7.50345465259022e-05	0.00156211455930204	0.00124941244912898	287/187/857/1003/1004/5010/149461/7122/1366/90952/2701/10052/83700/51599/5175/10266	16
GO:0048704	GO:0048704	embryonic skeletal system morphogenesis	12/622	95/18614	7.57847586975364e-05	0.00157042861078784	0.0012560622043388	60529/3199/3200/3201/3202/3236/3232/3235/3373/6913/7048/7484	12
GO:0030308	GO:0030308	negative regulation of cell growth	18/622	191/18614	7.64408974208799e-05	0.00157429271718142	0.00125915279881802	94/4856/978/123879/2487/2931/3373/4487/4881/8829/221476/56920/9037/57556/10501/9353/6586/64321	18
GO:0030178	GO:0030178	negative regulation of Wnt signaling pathway	17/622	174/18614	7.68271817020193e-05	0.00157429271718142	0.00125915279881802	857/153090/27123/1958/2308/2487/2735/2931/3489/4038/85407/5071/27303/64321/92162/63923/388630	17
GO:0008344	GO:0008344	adult locomotory behavior	11/622	81/18614	7.70263862964099e-05	0.00157429271718142	0.00125915279881802	26090/477/10752/1949/3236/3235/163175/4909/80243/5071/6622	11
GO:0003231	GO:0003231	cardiac ventricle development	14/622	126/18614	8.22461930234758e-05	0.00167333618169581	0.00133836986829111	187/54567/2022/2931/57493/23462/182/4846/4887/5138/9353/6586/7048/7049	14
GO:0001558	GO:0001558	regulation of cell growth	30/622	420/18614	8.36037181517587e-05	0.00169325901559852	0.00135430457458505	94/552/4856/978/123879/10516/2487/2931/3373/3479/57611/26153/8425/4131/4487/4803/4881/8829/57144/221476/5071/8643/56920/9037/57556/10501/9353/6586/8835/64321	30
GO:0007044	GO:0007044	cell-substrate junction assembly	12/622	96/18614	8.40267914438365e-05	0.00169416179505681	0.001355026636797	94/347/395/1308/10391/10395/2042/3791/8829/79834/7010/55901	12
GO:0002064	GO:0002064	epithelial cell development	19/622	210/18614	8.45493944215149e-05	0.00169705421269373	0.00135734005394181	1003/7122/28514/1910/2034/2487/2623/2828/2931/57493/3202/182/3791/4855/5138/5175/54538/54345/8626	19
GO:0003151	GO:0003151	outflow tract morphogenesis	11/622	82/18614	8.63199071140548e-05	0.00172485671536834	0.00137957708691213	7122/2022/182/3725/4887/8829/64321/54345/6909/7048/7049	11
GO:0014074	GO:0014074	response to purine-containing compound	15/622	143/18614	8.99973381453382e-05	0.00178242515725015	0.00142562155115182	10060/358/845/1393/2353/2354/2623/7184/5138/5139/5179/5187/5311/7056/7222	15
GO:0050921	GO:0050921	positive regulation of chemotaxis	15/622	143/18614	8.99973381453382e-05	0.00178242515725015	0.00142562155115182	1908/2152/2247/3791/4739/8829/80310/5228/5764/1901/9037/9353/7060/7424/2277	15
GO:0051058	GO:0051058	negative regulation of small GTPase mediated signal transduction	9/622	56/18614	9.12460858537603e-05	0.00179919594837635	0.00143903518659234	83478/153090/10395/57493/54922/9353/10252/10253/81848	9
GO:0051924	GO:0051924	regulation of calcium ion transport	22/622	266/18614	9.24043300875065e-05	0.00181404290119158	0.00145091009523366	117/150/287/187/477/9478/775/781/845/857/30845/2149/9002/2669/57165/4846/5311/5957/6622/7220/7222/7225	22
GO:0014068	GO:0014068	positive regulation of phosphatidylinositol 3-kinase signaling	11/622	83/18614	9.65552307726715e-05	0.00188725420497152	0.00150946605312735	2149/2247/2321/3082/3479/3791/5154/80310/5649/6403/7010	11
GO:0032409	GO:0032409	regulation of transporter activity	25/622	324/18614	9.70201191326287e-05	0.00188787357201805	0.00150996143606448	5243/10060/150/287/477/482/9478/781/845/857/1393/30845/2669/57520/3736/3788/54413/5311/5649/6327/6330/85358/6622/54997/7225	25
GO:0014065	GO:0014065	phosphatidylinositol 3-kinase signaling	15/622	144/18614	9.74304725505293e-05	0.00188787357201805	0.00150996143606448	153090/2149/2247/2321/3082/3357/3479/3791/5154/80310/375033/80243/5649/6403/7010	15
GO:0046683	GO:0046683	response to organophosphorus	14/622	129/18614	0.000106230216344105	0.00204071437062753	0.00163220675756179	10060/358/1393/2353/2354/2623/7184/5138/5139/5179/5187/5311/7056/7222	14
GO:0051928	GO:0051928	positive regulation of calcium ion transport	14/622	129/18614	0.000106230216344105	0.00204071437062753	0.00163220675756179	117/287/187/781/857/30845/2149/9002/57165/5311/6622/7220/7222/7225	14
GO:0060317	GO:0060317	cardiac epithelial to mesenchymal transition	7/622	34/18614	0.000110176478095172	0.00210747827330765	0.00168560594692614	2022/23462/182/4487/10252/7048/7049	7
GO:0045926	GO:0045926	negative regulation of growth	21/622	252/18614	0.000119150037233734	0.00226942794322636	0.00181513673743306	94/4856/978/123879/2487/2931/3373/4487/85407/4881/8829/221476/56920/9037/57556/10501/9353/6586/8835/64321/7048	21
GO:0048008	GO:0048008	platelet-derived growth factor receptor signaling pathway	9/622	58/18614	0.000120867135800127	0.00229237838915834	0.00183349299222226	347/84159/64651/2152/8829/5154/80310/6622/10628	9
GO:0007188	GO:0007188	adenylate cyclase-modulating G protein-coupled receptor signaling pathway	20/622	234/18614	0.000121964948290582	0.00230343927657656	0.00184233972523326	196883/117/283383/347088/221395/64123/150/9590/554/10203/1395/2774/2828/2931/4887/5138/10266/1901/6915/7432	20
GO:0010595	GO:0010595	positive regulation of endothelial cell migration	14/622	131/18614	0.000125401763873886	0.00235839619789712	0.00188629543978367	51378/84913/2247/2324/3791/4846/8829/8613/57381/23328/9037/6997/7010/7424	14
GO:0060841	GO:0060841	venous blood vessel development	5/622	16/18614	0.000131809586142935	0.00246853434132125	0.00197438626942137	94/187/1948/2022/57493	5
GO:0048041	GO:0048041	focal adhesion assembly	11/622	86/18614	0.000133700919427996	0.00248477525579456	0.00198737609824498	94/347/395/10391/10395/2042/3791/8829/79834/7010/55901	11
GO:0035025	GO:0035025	positive regulation of Rho protein signal transduction	7/622	35/18614	0.000133787050189117	0.00248477525579456	0.00198737609824498	2149/2151/9002/2843/2828/2846/157285	7
GO:0050927	GO:0050927	positive regulation of positive chemotaxis	6/622	25/18614	0.000139799280358354	0.00257995188269789	0.002063500388753	2152/3791/5228/1901/7424/2277	6
GO:0043410	GO:0043410	positive regulation of MAPK cascade	33/622	495/18614	0.000140293932469843	0.00257995188269789	0.002063500388753	150/9590/6358/153090/85458/55715/220164/60401/1908/2149/2247/2321/2324/8322/4616/2690/3082/3357/3479/3481/3489/3672/3725/3791/9365/8829/5154/80310/57161/23328/10253/6997/7010	33
GO:0050730	GO:0050730	regulation of peptidyl-tyrosine phosphorylation	21/622	255/18614	0.00014064080861892	0.00257995188269789	0.002063500388753	150/51378/857/5168/2252/2623/2690/3082/3479/3481/4038/4739/8829/5154/80310/5175/8613/5649/6997/7060/85480	21
GO:0016339	GO:0016339	calcium-dependent cell-cell adhesion via plasma membrane cell adhesion molecules	8/622	47/18614	0.000147696071640652	0.00265902721752468	0.00212674652339999	64072/1003/1004/8642/51294/56131/5098/6403	8
GO:0045601	GO:0045601	regulation of endothelial cell differentiation	8/622	47/18614	0.000147696071640652	0.00265902721752468	0.00212674652339999	94/81575/84913/1003/7122/3397/182/4855	8
GO:0050919	GO:0050919	negative chemotaxis	8/622	47/18614	0.000147696071640652	0.00265902721752468	0.00212674652339999	23768/5154/56920/9037/57556/10501/9353/6586	8
GO:0061383	GO:0061383	trabecula morphogenesis	8/622	47/18614	0.000147696071640652	0.00265902721752468	0.00212674652339999	9510/54567/2022/57493/23462/1901/7010/7049	8
GO:0010232	GO:0010232	vascular transport	11/622	87/18614	0.000148515818673184	0.00265902721752468	0.00212674652339999	5243/10060/9429/477/482/552/3764/3953/387700/84889/53919	11
GO:0150104	GO:0150104	transport across blood-brain barrier	11/622	87/18614	0.000148515818673184	0.00265902721752468	0.00212674652339999	5243/10060/9429/477/482/552/3764/3953/387700/84889/53919	11
GO:0061448	GO:0061448	connective tissue development	22/622	275/18614	0.000149698681760284	0.00266952708987662	0.00213514454462875	94/84159/4856/947/54360/64641/2202/1958/2247/2487/2690/2828/3200/3202/3232/3373/4487/4969/80310/91461/7048/7704	22
GO:0046579	GO:0046579	positive regulation of Ras protein signal transduction	9/622	60/18614	0.000158131294475759	0.00280871299235515	0.00224646838977467	2149/2151/9002/2843/2828/3479/2846/4803/157285	9
GO:0048565	GO:0048565	digestive tract development	14/622	134/18614	0.000159760125845839	0.00282642815528053	0.00226063735386602	8854/60529/8642/1910/2735/2736/3202/5021/5125/91461/64321/6909/7048/8626	14
GO:0008544	GO:0008544	epidermis development	27/622	375/18614	0.000164205888906892	0.00289101680418851	0.00231229672899796	60529/64072/1308/28514/60401/2247/2252/9573/2735/2736/182/9314/3861/9079/4038/51599/23764/4804/4909/5154/8643/54345/6692/79987/8626/10628/7538	27
GO:0048864	GO:0048864	stem cell development	11/622	88/18614	0.000164702699970525	0.00289101680418851	0.00231229672899796	8854/1908/1910/2247/3357/182/8829/56920/9037/57556/10501	11
GO:0150115	GO:0150115	cell-substrate junction organization	12/622	103/18614	0.000166420140436391	0.00290975214294252	0.00232728165141516	94/347/395/1308/10391/10395/2042/3791/8829/79834/7010/55901	12
GO:0030324	GO:0030324	lung development	17/622	186/18614	0.000174078360794752	0.00302897159534994	0.00242263590512796	8854/2034/2252/2324/2735/2736/57493/3202/3791/10365/4846/5154/91461/10252/10253/6909/7048	17
GO:0014706	GO:0014706	striated muscle tissue development	21/622	259/18614	0.000174592196514809	0.00302897159534994	0.00242263590512796	8854/8913/28514/54567/1948/2022/2247/10052/2735/2931/57493/23462/3479/4487/4629/5239/221476/1901/6909/7048/7049	21
GO:0050926	GO:0050926	regulation of positive chemotaxis	6/622	26/18614	0.000176640372711404	0.00305267300485037	0.00244159279655146	2152/3791/5228/1901/7424/2277	6
GO:0019229	GO:0019229	regulation of vasoconstriction	9/622	61/18614	0.000180083701770446	0.00310021018894045	0.00247961404745461	150/477/552/554/857/1908/2149/5021/6915	9
GO:0070252	GO:0070252	actin-mediated cell contraction	12/622	104/18614	0.00018252355521609	0.003130174073361	0.00250357979951572	10060/287/477/775/8913/781/857/10052/2934/3764/6327/6330	12
GO:0042698	GO:0042698	ovulation cycle	10/622	75/18614	0.000189202166279014	0.00323232403154529	0.00258528150869798	2/9510/1958/8322/2662/4846/5021/5764/9353/6586	10
GO:0086019	GO:0086019	cell-cell signaling involved in cardiac conduction	7/622	37/18614	0.00019330753058426	0.00328990306804239	0.00263133444673632	287/775/8913/781/845/10052/6330	7
GO:0048732	GO:0048732	gland development	30/622	441/18614	0.000197259040803705	0.00334443737362645	0.00267495214423206	8854/84159/857/1028/2247/2252/2487/2735/2736/3082/3200/3202/3232/3235/3481/3725/51599/4487/4855/8829/5021/5154/5311/5764/8835/6909/6997/7048/7049/8626	30
GO:0046580	GO:0046580	negative regulation of Ras protein signal transduction	8/622	49/18614	0.000199749140909526	0.00337387605551336	0.00269849782813624	83478/153090/10395/57493/54922/10252/10253/81848	8
GO:0033555	GO:0033555	multicellular organismal response to stress	11/622	90/18614	0.000201601577508759	0.00339236338695191	0.00271328438902766	117/150/477/1910/2701/2788/5179/5649/11280/6863/7060	11
GO:0048738	GO:0048738	cardiac muscle tissue development	20/622	243/18614	0.000202692569557062	0.00339794734583299	0.00271775055810592	8854/8913/28514/54567/1948/2022/2247/10052/2735/2931/57493/23462/3479/4487/4629/221476/1901/6909/7048/7049	20
GO:0090092	GO:0090092	regulation of transmembrane receptor protein serine/threonine kinase signaling pathway	23/622	301/18614	0.000210083007425752	0.00350869978073756	0.00280633271113505	92/94/857/4856/1003/1028/2022/2662/9573/64388/54756/8516/3791/8425/4487/63976/10252/10253/7048/7049/7148/9839/23090	23
GO:0050767	GO:0050767	regulation of neurogenesis	27/622	381/18614	0.000212281290838435	0.00353223441558675	0.00282515621264535	85458/28514/54567/1949/1959/2247/8322/2670/57165/23462/3397/90865/57611/4038/4131/4803/8829/5764/5649/56920/9037/57556/10501/85358/9353/6692/7424	27
GO:0060048	GO:0060048	cardiac muscle contraction	14/622	138/18614	0.000218019102937331	0.00361427223980553	0.0028907718093172	10060/287/477/775/8913/781/845/857/30845/10052/2934/3764/6327/6330	14
GO:0048251	GO:0048251	elastic fiber assembly	4/622	10/18614	0.000220799839502373	0.00363345618239935	0.00290611553462682	10516/4239/4629/7148	4
GO:0061299	GO:0061299	retina vasculature morphogenesis in camera-type eye	4/622	10/18614	0.000220799839502373	0.00363345618239935	0.00290611553462682	22899/8322/8829/57381	4
GO:0060021	GO:0060021	roof of mouth development	11/622	91/18614	0.000222531602590831	0.00364854012159911	0.00291817999001895	60529/84159/7122/64651/4223/4487/91461/6909/7048/7049/7484	11
GO:0031099	GO:0031099	regeneration	17/622	190/18614	0.000224645102967537	0.00366974993022882	0.0029351440460722	347/471/4856/2623/2670/2735/3082/3479/3725/9314/4131/5228/5764/8578/6442/7048/7049	17
GO:0048846	GO:0048846	axon extension involved in axon guidance	7/622	38/18614	0.000230199986503954	0.00373324325939021	0.00298592736117447	8829/56920/9037/57556/10501/9353/6586	7
GO:1902284	GO:1902284	neuron projection extension involved in neuron projection guidance	7/622	38/18614	0.000230199986503954	0.00373324325939021	0.00298592736117447	8829/56920/9037/57556/10501/9353/6586	7
GO:0001885	GO:0001885	endothelial cell development	9/622	63/18614	0.000231638636361678	0.00374301276662408	0.00299374122084768	1003/7122/1910/57493/4855/5138/5175/54538/54345	9
GO:0061298	GO:0061298	retina vasculature development in camera-type eye	5/622	18/18614	0.000244585983921817	0.00393801030228076	0.00314970439726656	94/22899/8322/8829/57381	5
GO:0071695	GO:0071695	anatomical structure maturation	20/622	247/18614	0.000251597159183432	0.0040363759301256	0.00322837931855443	94/8854/1003/1028/8642/1910/2034/3202/3479/3791/10365/163175/26468/5139/6196/1901/8578/54345/6886/7704	20
GO:0051893	GO:0051893	regulation of focal adhesion assembly	9/622	64/18614	0.000261681020121292	0.00416814726787433	0.00333377283712915	94/347/395/10395/2042/3791/8829/79834/7010	9
GO:0090109	GO:0090109	regulation of cell-substrate junction assembly	9/622	64/18614	0.000261681020121292	0.00416814726787433	0.00333377283712915	94/347/395/10395/2042/3791/8829/79834/7010	9
GO:0061045	GO:0061045	negative regulation of wound healing	10/622	78/18614	0.000262604452533637	0.00416814726787433	0.00333377283712915	170692/947/149461/2247/22915/4846/5154/5627/7035/7056	10
GO:0032970	GO:0032970	regulation of actin filament-based process	27/622	387/18614	0.000272482134481842	0.00430376847627228	0.00344224556413198	287/395/22899/477/775/857/10391/85458/10395/2042/90952/2934/3397/83700/256949/4739/8829/5154/130271/5071/1901/9037/85358/9353/11346/171024/7010	27
GO:0003272	GO:0003272	endocardial cushion formation	6/622	28/18614	0.00027307199447304	0.00430376847627228	0.00344224556413198	187/8642/2022/4487/6909/7048	6
GO:0086001	GO:0086001	cardiac muscle cell action potential	10/622	79/18614	0.000291825342745465	0.0045738991885808	0.00365830185324381	287/477/775/8913/781/857/10052/3764/6327/6330	10
GO:0048588	GO:0048588	developmental cell growth	19/622	231/18614	0.000292255399449086	0.0045738991885808	0.00365830185324381	1908/2931/3479/57611/4131/4803/54413/8829/221476/5071/56920/9037/57556/10501/9353/6586/8128/7048/63923	19
GO:0031345	GO:0031345	negative regulation of cell projection organization	17/622	195/18614	0.000305469360265578	0.00476404479633702	0.00381038435453229	83478/26052/1948/1949/2670/2931/3397/4038/7025/8829/157285/56920/9037/57556/10501/9353/10253	17
GO:0010977	GO:0010977	negative regulation of neuron projection development	14/622	143/18614	0.000315815472353036	0.00490829879948676	0.00392576177438843	26052/1948/1949/2670/2931/4038/7025/8829/157285/56920/9037/57556/10501/9353	14
GO:0003184	GO:0003184	pulmonary valve morphogenesis	5/622	19/18614	0.000322861481679074	0.00498746441972738	0.00398908012122968	11096/23462/182/4846/9353	5
GO:0060538	GO:0060538	skeletal muscle organ development	16/622	178/18614	0.00032313777518341	0.00498746441972738	0.00398908012122968	857/1674/28514/1958/1959/2353/3131/3236/3235/3481/23764/4223/3164/64091/11280/150572	16
GO:0042391	GO:0042391	regulation of membrane potential	29/622	433/18614	0.000324679330568912	0.00499097361926507	0.00399188685365705	340273/287/477/482/775/8913/781/845/857/1145/149461/30845/10052/2893/2931/100131897/3736/3764/3791/54413/64091/5071/5649/11280/6327/6330/85358/6547/6622	29
GO:0014033	GO:0014033	neural crest cell differentiation	11/622	95/18614	0.000325595240577614	0.00499097361926507	0.00399188685365705	8854/1908/1910/2487/3357/182/8829/56920/9037/57556/10501	11
GO:0003094	GO:0003094	glomerular filtration	6/622	29/18614	0.000334667165619299	0.00509513684799995	0.00407519881944589	221395/358/947/10391/2149/4162	6
GO:0010996	GO:0010996	response to auditory stimulus	6/622	29/18614	0.000334667165619299	0.00509513684799995	0.00407519881944589	26090/477/9379/5764/11280/85358	6
GO:0120193	GO:0120193	tight junction organization	10/622	81/18614	0.000358459100860804	0.00543885740831511	0.00435011383417518	1003/5010/149461/7122/1366/90952/51599/5175/10266/79987	10
GO:0014066	GO:0014066	regulation of phosphatidylinositol 3-kinase signaling	12/622	112/18614	0.000366263197218474	0.00552072662206036	0.00441559457260413	153090/2149/2247/2321/3082/3479/3791/5154/80310/5649/6403/7010	12
GO:0035265	GO:0035265	organ growth	16/622	180/18614	0.000366321672643416	0.00552072662206036	0.00441559457260413	28514/1848/2247/2252/2735/2931/57493/3479/3481/3953/221476/1901/10253/6909/7048/7049	16
GO:0072073	GO:0072073	kidney epithelium development	14/622	146/18614	0.000390894520215439	0.005871288162699	0.00469598114889688	358/947/8642/28514/1910/1948/2247/182/26249/5175/5311/9353/10252/7484	14
GO:0014032	GO:0014032	neural crest cell development	10/622	82/18614	0.000396256211103406	0.00588039771625113	0.00470326716357887	8854/1908/1910/3357/182/8829/56920/9037/57556/10501	10
GO:0051279	GO:0051279	regulation of release of sequestered calcium ion into cytosol	10/622	82/18614	0.000396256211103406	0.00588039771625113	0.00470326716357887	287/187/477/775/845/2149/9002/5311/6622/7220	10
GO:0007200	GO:0007200	phospholipase C-activating G protein-coupled receptor signaling pathway	12/622	113/18614	0.000397599293903572	0.00588039771625113	0.00470326716357887	150/886/1910/2149/2151/9002/2843/2828/3357/2846/1901/7432	12
GO:0032414	GO:0032414	positive regulation of ion transmembrane transporter activity	12/622	113/18614	0.000397599293903572	0.00588039771625113	0.00470326716357887	5243/287/482/781/30845/3736/54413/5311/5649/85358/54997/7225	12
GO:0050819	GO:0050819	negative regulation of coagulation	8/622	54/18614	0.000398069818593408	0.00588039771625113	0.00470326716357887	170692/947/4846/5154/10544/5627/7035/7056	8
GO:0045907	GO:0045907	positive regulation of vasoconstriction	6/622	30/18614	0.000406627763950137	0.00598705878763425	0.00478857695704437	552/554/857/2149/5021/6915	6
GO:0006941	GO:0006941	striated muscle contraction	16/622	182/18614	0.000414390155932488	0.00608134537034038	0.00486398937127313	10060/287/477/775/8913/781/845/857/30845/10052/2934/3764/3164/6327/6330/6547	16
GO:0060216	GO:0060216	definitive hemopoiesis	5/622	20/18614	0.000418720587441985	0.00612481486728865	0.00489875719948466	2623/4211/6886/7010/7049	5
GO:0048639	GO:0048639	positive regulation of developmental growth	15/622	165/18614	0.000436088614485348	0.00635021112035169	0.00507903391663518	28514/2247/2690/2735/3479/3481/57611/4131/4803/8829/5071/9037/6909/7048/7049	15
GO:0085029	GO:0085029	extracellular matrix assembly	7/622	42/18614	0.000438385888335271	0.00635021112035169	0.00507903391663518	10516/3036/4239/4629/10266/7075/7148	7
GO:0086091	GO:0086091	regulation of heart rate by cardiac conduction	7/622	42/18614	0.000438385888335271	0.00635021112035169	0.00507903391663518	287/775/8913/781/857/6327/6330	7
GO:0010761	GO:0010761	fibroblast migration	8/622	55/18614	0.000452398465297499	0.00653205009894066	0.00522447259924208	9590/358/84159/4856/114757/2247/3036/7145	8
GO:0032835	GO:0032835	glomerulus development	9/622	69/18614	0.000464470801007922	0.00663728452772443	0.00530864133361338	358/947/1910/1958/2828/182/80310/5175/7010	9
GO:0150116	GO:0150116	regulation of cell-substrate junction organization	9/622	69/18614	0.000464470801007922	0.00663728452772443	0.00530864133361338	94/347/395/10395/2042/3791/8829/79834/7010	9
GO:0010596	GO:0010596	negative regulation of endothelial cell migration	11/622	99/18614	0.000466165483377033	0.00663728452772443	0.00530864133361338	94/51378/153090/54567/2247/9314/4223/79812/5797/9353/6915	11
GO:0042303	GO:0042303	molting cycle	12/622	115/18614	0.000467101122929669	0.00663728452772443	0.00530864133361338	60529/2252/2736/3861/9079/4038/4804/5154/5187/8643/54345/8626	12
GO:0042633	GO:0042633	hair cycle	12/622	115/18614	0.000467101122929669	0.00663728452772443	0.00530864133361338	60529/2252/2736/3861/9079/4038/4804/5154/5187/8643/54345/8626	12
GO:0060828	GO:0060828	regulation of canonical Wnt signaling pathway	20/622	260/18614	0.000488981152347914	0.00690094768750814	0.00551952473665754	857/153090/27123/1958/2247/2308/2487/2735/2931/3489/4038/85407/5071/27303/9037/64321/83595/92162/63923/9839	20
GO:0097205	GO:0097205	renal filtration	6/622	31/18614	0.000490118166283873	0.00690094768750814	0.00551952473665754	221395/358/947/10391/2149/4162	6
GO:0045602	GO:0045602	negative regulation of endothelial cell differentiation	4/622	12/18614	0.0004933653395895	0.00690094768750814	0.00551952473665754	94/3397/182/4855	4
GO:0072070	GO:0072070	loop of Henle development	4/622	12/18614	0.0004933653395895	0.00690094768750814	0.00551952473665754	358/28514/182/5311	4
GO:0086067	GO:0086067	AV node cell to bundle of His cell communication	4/622	12/18614	0.0004933653395895	0.00690094768750814	0.00551952473665754	775/8913/10052/6330	4
GO:0010810	GO:0010810	regulation of cell-substrate adhesion	18/622	222/18614	0.000496047569264244	0.00691685021815188	0.00553224391889717	25890/94/347/395/56477/10391/10395/133584/2042/8322/182/3791/4739/8829/79834/81848/7010/5212	18
GO:0060419	GO:0060419	heart growth	11/622	100/18614	0.000508309705184635	0.00702805845934454	0.00562119063549005	1848/2247/2735/2931/57493/3479/221476/1901/6909/7048/7049	11
GO:0010463	GO:0010463	mesenchymal cell proliferation	7/622	43/18614	0.000508733454161669	0.00702805845934454	0.00562119063549005	8642/2252/3791/4487/5154/6909/7048	7
GO:0060412	GO:0060412	ventricular septum morphogenesis	7/622	43/18614	0.000508733454161669	0.00702805845934454	0.00562119063549005	187/23462/4846/9353/6586/7048/7049	7
GO:0009880	GO:0009880	embryonic pattern specification	9/622	70/18614	0.000517486421597991	0.00712698222483879	0.00570031196714094	28514/9573/4211/4212/4222/4223/8829/6997/7704	9
GO:0043406	GO:0043406	positive regulation of MAP kinase activity	12/622	117/18614	0.000546568908035708	0.00750442463916512	0.00600219843793814	150/153090/1908/2247/2321/8322/2690/3357/5154/80310/23328/6997	12
GO:0007568	GO:0007568	aging	15/622	169/18614	0.000561739869272864	0.00768913655922122	0.00614993496023502	347/552/1028/1284/1910/2247/2353/4303/2931/9365/3861/5179/6185/7048/8626	15
GO:0001894	GO:0001894	tissue homeostasis	20/622	263/18614	0.00056559125338448	0.00769479164179007	0.00615445801555149	482/947/64072/1003/7122/54360/90952/2149/2623/58494/83700/3908/167691/9079/51599/4846/58503/5166/5175/1901	20
GO:0060249	GO:0060249	anatomical structure homeostasis	20/622	263/18614	0.00056559125338448	0.00769479164179007	0.00615445801555149	482/947/64072/1003/7122/54360/90952/2149/2623/58494/83700/3908/167691/9079/51599/4846/58503/5166/5175/1901	20
GO:0003208	GO:0003208	cardiac ventricle morphogenesis	9/622	71/18614	0.000575364125277503	0.00780402977194576	0.00624182899543472	54567/2022/2931/57493/23462/182/4887/7048/7049	9
GO:0035115	GO:0035115	embryonic forelimb morphogenesis	6/622	32/18614	0.000586364598756559	0.00792920829013401	0.00634194943670236	8854/60529/775/3235/4487/8626	6
GO:0001503	GO:0001503	ossification	28/622	429/18614	0.000613946797461168	0.00827718634167527	0.00662026968346681	92/7123/8642/50846/1959/2247/2623/2662/2735/2736/3082/3199/3399/3479/3481/285313/182/3726/9365/4038/5179/91461/5764/1901/63923/8626/7424/7704	28
GO:0045444	GO:0045444	fat cell differentiation	19/622	246/18614	0.000637726637326887	0.00857196525127672	0.00685604012501578	221395/84159/10124/83643/65989/64641/1959/2308/2487/2662/9573/182/9314/84935/3164/63976/862/7704/7538	19
GO:0001755	GO:0001755	neural crest cell migration	8/622	58/18614	0.000652423613087043	0.00874325776101079	0.0069930435175198	1908/1910/3357/8829/56920/9037/57556/10501	8
GO:0042692	GO:0042692	muscle cell differentiation	27/622	410/18614	0.000666861823175458	0.00891007021054732	0.00712646366259146	11096/287/187/552/4856/1465/28514/1910/1948/2022/4303/2931/23462/3479/3481/8516/58494/3908/4487/4629/5239/221476/64091/10266/150572/284612/6909	27
GO:0001837	GO:0001837	epithelial to mesenchymal transition	15/622	172/18614	0.000675159794415974	0.00896740427242107	0.00717232066471569	153090/2022/2042/23462/3082/3479/54756/182/4487/4855/10252/10253/7048/7049/7148	15
GO:0048015	GO:0048015	phosphatidylinositol-mediated signaling	15/622	172/18614	0.000675159794415974	0.00896740427242107	0.00717232066471569	153090/2149/2247/2321/3082/3357/3479/3791/5154/80310/375033/80243/5649/6403/7010	15
GO:0010720	GO:0010720	positive regulation of cell development	28/622	432/18614	0.000683944888383221	0.00905477507057457	0.00724220168736751	1003/7122/85458/1959/1960/2247/2353/8322/2670/57165/2736/90865/57611/4131/4739/4803/8829/5139/5764/5649/9037/85358/9353/6692/54997/7048/7424/7704	28
GO:0051208	GO:0051208	sequestering of calcium ion	13/622	137/18614	0.00068903123374825	0.00905477507057457	0.00724220168736751	287/187/477/775/845/2149/9002/2247/7184/3357/5311/6622/7220	13
GO:0007320	GO:0007320	insemination	4/622	13/18614	0.000693875748258954	0.00905477507057457	0.00724220168736751	92/552/5021/6863	4
GO:0042415	GO:0042415	norepinephrine metabolic process	4/622	13/18614	0.000693875748258954	0.00905477507057457	0.00724220168736751	2034/9365/5071/285671	4
GO:0060837	GO:0060837	blood vessel endothelial cell differentiation	4/622	13/18614	0.000693875748258954	0.00905477507057457	0.00724220168736751	28514/23462/3791/8829	4
GO:0070493	GO:0070493	thrombin-activated receptor signaling pathway	4/622	13/18614	0.000693875748258954	0.00905477507057457	0.00724220168736751	2149/2151/9002/6622	4
GO:0048638	GO:0048638	regulation of developmental growth	23/622	328/18614	0.000704609956212088	0.00916812256978287	0.00733285942802115	28514/1848/2247/2690/2735/2931/3479/3481/57611/4131/4803/85407/8829/221476/5071/56920/9037/57556/10501/8835/6909/7048/7049	23
GO:0006937	GO:0006937	regulation of muscle contraction	15/622	173/18614	0.000717053479923875	0.00930298949605584	0.0074407288641376	150/287/477/775/10203/845/857/30845/2149/3736/3164/5021/4660/6547/6915	15
GO:0031102	GO:0031102	neuron projection regeneration	8/622	59/18614	0.000733046011554275	0.00948298828819924	0.00758469572648643	347/2670/3082/3725/9314/4131/5764/8578	8
GO:0033002	GO:0033002	muscle cell proliferation	19/622	249/18614	0.000738477244994922	0.00951647144091096	0.00761147626417812	9510/347/10203/4856/2247/2353/2735/3082/3479/3725/4846/4881/4969/80310/1901/6909/7048/7049/7432	19
GO:0098773	GO:0098773	skin epidermis development	12/622	121/18614	0.000739886519534633	0.00951647144091096	0.00761147626417812	60529/28514/2252/2736/9314/9079/4038/51599/4804/5154/54345/8626	12
GO:0060541	GO:0060541	respiratory system development	17/622	211/18614	0.000755335451446341	0.0096873394861714	0.00774814016096819	8854/2034/2252/2324/2735/2736/57493/3202/3791/10365/4846/5154/91461/10252/10253/6909/7048	17
GO:0051591	GO:0051591	response to cAMP	10/622	89/18614	0.000764721090392274	0.00977969028741662	0.0078220042960124	358/1393/2353/2354/2623/5138/5179/5187/5311/7056	10
GO:0008038	GO:0008038	neuron recognition	7/622	46/18614	0.000775010107588415	0.00988196916799952	0.00790380912007111	1949/2042/8829/51294/54538/9037/63923	7
GO:0003281	GO:0003281	ventricular septum development	9/622	74/18614	0.000781549840364574	0.00988196916799952	0.00790380912007111	187/57493/23462/4846/5138/9353/6586/7048/7049	9
GO:0045123	GO:0045123	cellular extravasation	9/622	74/18614	0.000781549840364574	0.00988196916799952	0.00790380912007111	56477/3672/58494/83700/10894/80310/5175/83483/6403	9
GO:0060420	GO:0060420	regulation of heart growth	9/622	74/18614	0.000781549840364574	0.00988196916799952	0.00790380912007111	1848/2247/2735/2931/3479/221476/6909/7048/7049	9
GO:0090497	GO:0090497	mesenchymal cell migration	8/622	60/18614	0.000821494429566353	0.0102813785763907	0.00822326525993715	1908/1910/3357/8829/56920/9037/57556/10501	8
GO:0048265	GO:0048265	response to pain	6/622	34/18614	0.000822326525993714	0.0102813785763907	0.00822326525993715	1910/2701/5649/11280/6863/7060	6
GO:0051450	GO:0051450	myoblast proliferation	6/622	34/18614	0.000822326525993714	0.0102813785763907	0.00822326525993715	84913/2252/2353/3082/3479/4212	6
GO:0098801	GO:0098801	regulation of renal system process	6/622	34/18614	0.000822326525993714	0.0102813785763907	0.00822326525993715	552/554/10391/1910/2149/4881	6
GO:0050769	GO:0050769	positive regulation of neurogenesis	18/622	232/18614	0.000831762961833028	0.0103703928054725	0.00829446073359956	85458/1959/2247/8322/2670/57165/90865/57611/4131/4803/8829/5764/5649/9037/85358/9353/6692/7424	18
GO:0003177	GO:0003177	pulmonary valve development	5/622	23/18614	0.000836416898809018	0.0103994501085255	0.00831770138260079	11096/23462/182/4846/9353	5
GO:0097305	GO:0097305	response to alcohol	19/622	252/18614	0.000852634484393078	0.010571722859123	0.00845548879259617	2/117/552/978/7122/1366/1393/2353/2354/9563/10365/687/5179/11280/9353/6586/6915/7048/7049	19
GO:0048017	GO:0048017	inositol lipid-mediated signaling	15/622	176/18614	0.000856230437324669	0.0105869818714509	0.00846769327519976	153090/2149/2247/2321/3082/3357/3479/3791/5154/80310/375033/80243/5649/6403/7010	15
GO:0051899	GO:0051899	membrane depolarization	9/622	75/18614	0.000862324523194425	0.010603748807193	0.00848110382702209	287/477/775/8913/781/857/3791/6327/6330	9
GO:0120192	GO:0120192	tight junction assembly	9/622	75/18614	0.000862324523194425	0.010603748807193	0.00848110382702209	1003/5010/149461/7122/1366/90952/51599/5175/10266	9
GO:0032526	GO:0032526	response to retinoic acid	11/622	107/18614	0.00090172324996511	0.0110355328104542	0.00882645385644012	8854/358/2042/8322/3199/9314/5154/6909/54997/7075/7484	11
GO:0030900	GO:0030900	forebrain development	26/622	397/18614	0.00090236930487628	0.0110355328104542	0.00882645385644012	8854/358/471/477/482/552/554/886/153090/85458/10395/79633/2247/2735/2736/3736/26468/4487/8829/5021/5649/9037/10501/85358/9353/6867	26
GO:0032411	GO:0032411	positive regulation of transporter activity	12/622	124/18614	0.000919816120645471	0.0112182478365371	0.00897259322046536	5243/287/482/781/30845/3736/54413/5311/5649/85358/54997/7225	12
GO:0001508	GO:0001508	action potential	13/622	142/18614	0.000964282529880902	0.0117028958548076	0.00936022501345199	287/477/775/8913/781/857/149461/10052/3736/3764/11280/6327/6330	13
GO:0035137	GO:0035137	hindlimb morphogenesis	6/622	35/18614	0.000964782969263627	0.0117028958548076	0.00936022501345199	60529/3236/3235/4487/8626/7704	6
GO:0032231	GO:0032231	regulation of actin filament bundle assembly	11/622	108/18614	0.000974391045036085	0.0117557259234003	0.00940247962595468	395/22899/10391/10395/3397/8829/5071/1901/85358/11346/171024	11
GO:0043266	GO:0043266	regulation of potassium ion transport	11/622	108/18614	0.000974391045036085	0.0117557259234003	0.00940247962595468	10060/150/287/482/845/857/1908/3736/3788/4846/7432	11
GO:0001656	GO:0001656	metanephros development	10/622	92/18614	0.000991892774168274	0.011870887853415	0.00949458858695835	358/947/1958/3399/8516/5154/5311/64321/10252/7484	10
GO:0009791	GO:0009791	post-embryonic development	10/622	92/18614	0.000991892774168274	0.011870887853415	0.00949458858695835	60529/84159/64072/64651/2202/57493/3791/9314/6414/6571	10
GO:0055017	GO:0055017	cardiac muscle tissue growth	10/622	92/18614	0.000991892774168274	0.011870887853415	0.00949458858695835	2247/2735/2931/57493/3479/221476/1901/6909/7048/7049	10
GO:0014821	GO:0014821	phasic smooth muscle contraction	5/622	24/18614	0.00102775917112121	0.0121645645506938	0.00972947745564874	1908/1910/3357/11280/6909	5
GO:0040037	GO:0040037	negative regulation of fibroblast growth factor receptor signaling pathway	5/622	24/18614	0.00102775917112121	0.0121645645506938	0.00972947745564874	2247/4804/10252/10253/81848	5
GO:0061484	GO:0061484	hematopoietic stem cell homeostasis	5/622	24/18614	0.00102775917112121	0.0121645645506938	0.00972947745564874	4856/51705/114928/80177/5414	5
GO:0071676	GO:0071676	negative regulation of mononuclear cell migration	5/622	24/18614	0.00102775917112121	0.0121645645506938	0.00972947745564874	347/4856/4345/1843/9353	5
GO:0007611	GO:0007611	learning or memory	20/622	276/18614	0.00103002009935499	0.0121645645506938	0.00972947745564874	477/7122/1393/1959/2353/8516/4212/4739/4803/54413/9379/4909/5021/57144/5071/5764/5649/85358/6547/7432	20
GO:0050890	GO:0050890	cognition	22/622	317/18614	0.00104356038756335	0.0122920428808778	0.00983143733546525	477/10752/7122/1393/1959/2353/8516/4212/4739/4803/54413/9379/4909/5021/57144/5071/5764/5649/85358/57477/6547/7432	22
GO:0001708	GO:0001708	cell fate specification	11/622	109/18614	0.00105182987944713	0.012356930552245	0.00988333587512003	50846/28514/2247/2736/3236/8829/8643/64321/54345/6913/6909	11
GO:0030111	GO:0030111	regulation of Wnt signaling pathway	23/622	338/18614	0.00105603712736705	0.01237388005784	0.00989689245019378	857/153090/85458/27123/1958/2247/2308/2487/2735/2931/3489/4038/85407/8613/5071/27303/9037/64321/83595/92162/63923/388630/9839	23
GO:1903035	GO:1903035	negative regulation of response to wounding	10/622	93/18614	0.00107887507200901	0.0126084721209199	0.0100845241717814	170692/947/149461/2247/22915/4846/5154/5627/7035/7056	10
GO:0032102	GO:0032102	negative regulation of response to external stimulus	28/622	446/18614	0.0011112345652282	0.0129528279009412	0.0103599472487421	2/170692/10203/4856/4345/947/1003/149461/1843/2247/3082/3479/9314/145581/22915/4846/8829/5154/5627/56920/9037/57556/10501/9353/7010/7035/7056/7538	28
GO:0001569	GO:0001569	branching involved in blood vessel morphogenesis	6/622	36/18614	0.00112547170056602	0.013017083544531	0.0104113402791378	54567/2022/3791/4855/8829/7048	6
GO:0019934	GO:0019934	cGMP-mediated signaling	6/622	36/18614	0.00112547170056602	0.013017083544531	0.0104113402791378	358/1910/3357/4881/5138/5139	6
GO:0032232	GO:0032232	negative regulation of actin filament bundle assembly	6/622	36/18614	0.00112547170056602	0.013017083544531	0.0104113402791378	395/10391/10395/5071/1901/85358	6
GO:0048771	GO:0048771	tissue remodeling	15/622	181/18614	0.00113894132105017	0.0130942504001905	0.0104730599715554	94/857/54567/2034/2149/2324/3200/182/3953/4846/5166/5764/1901/7060/7075	15
GO:0061028	GO:0061028	establishment of endothelial barrier	7/622	49/18614	0.00114091994103537	0.0130942504001905	0.0104730599715554	1003/7122/1910/5138/5175/54538/54345	7
GO:0099054	GO:0099054	presynapse assembly	7/622	49/18614	0.00114091994103537	0.0130942504001905	0.0104730599715554	1948/1949/145581/4038/94030/54413/6622	7
GO:0050803	GO:0050803	regulation of synapse structure or activity	18/622	240/18614	0.00122559465271405	0.0140300809860564	0.0112215571783025	22899/153090/26052/1949/23768/145581/4038/94030/57633/54674/4739/54413/5021/5649/85358/57030/6622/8128	18
GO:0086064	GO:0086064	cell communication by electrical coupling involved in cardiac conduction	5/622	25/18614	0.00124974914381192	0.0142700948155667	0.0114135253439966	477/482/775/857/10052	5
GO:0060347	GO:0060347	heart trabecula formation	4/622	15/18614	0.00125595382719388	0.0143044512226967	0.0114410043291453	9510/23462/7010/7049	4
GO:0001974	GO:0001974	blood vessel remodeling	7/622	50/18614	0.00128905829970705	0.0145702650239615	0.011653607860988	94/54567/2034/2324/3200/182/4846	7
GO:0010862	GO:0010862	positive regulation of pathway-restricted SMAD protein phosphorylation	7/622	50/18614	0.00128905829970705	0.0145702650239615	0.011653607860988	92/94/2022/2662/9573/7048/7148	7
GO:0030195	GO:0030195	negative regulation of blood coagulation	7/622	50/18614	0.00128905829970705	0.0145702650239615	0.011653607860988	170692/947/4846/5154/5627/7035/7056	7
GO:0007617	GO:0007617	mating behavior	6/622	37/18614	0.00130589057217539	0.0147233405568188	0.0117760409279292	92/552/1910/5021/6863/7432	6
GO:0007519	GO:0007519	skeletal muscle tissue development	14/622	165/18614	0.00131312996954706	0.0147677631751071	0.0118115710828605	857/28514/1958/1959/2353/3131/3236/3235/3481/23764/4223/3164/64091/150572	14
GO:0002687	GO:0002687	positive regulation of leukocyte migration	13/622	147/18614	0.00132614489226427	0.014876753227506	0.0118987436448775	1908/58494/83700/10894/4739/80310/5228/83483/5764/6403/7060/7424/2277	13
GO:0051216	GO:0051216	cartilage development	16/622	203/18614	0.00134467478886614	0.0150469108874121	0.012034839360352	94/4856/54360/2202/2247/2487/2690/3200/3202/3232/3373/4487/4969/91461/7048/7704	16
GO:0090049	GO:0090049	regulation of cell migration involved in sprouting angiogenesis	9/622	80/18614	0.00137421961436623	0.015339169560856	0.0122685940634192	54567/2247/3791/9314/4223/79812/8829/57381/6915	9
GO:0051209	GO:0051209	release of sequestered calcium ion into cytosol	12/622	130/18614	0.00138988298124105	0.0154754134926242	0.0123775648578183	287/187/477/775/845/2149/9002/2247/3357/5311/6622/7220	12
GO:0001947	GO:0001947	heart looping	8/622	65/18614	0.0014008113789287	0.0155583913947515	0.0124439323487959	187/28514/2022/5311/64321/54345/6909/7048	8
GO:0032956	GO:0032956	regulation of actin cytoskeleton organization	23/622	346/18614	0.0014374287978509	0.0159255725227243	0.0127376116245203	395/22899/10391/85458/10395/2042/90952/2934/3397/83700/256949/4739/8829/5154/130271/5071/1901/9037/85358/9353/11346/171024/7010	23
GO:1900047	GO:1900047	negative regulation of hemostasis	7/622	51/18614	0.00145182050072895	0.0160057846336522	0.012801766976871	170692/947/4846/5154/5627/7035/7056	7
GO:1902895	GO:1902895	positive regulation of miRNA transcription	7/622	51/18614	0.00145182050072895	0.0160057846336522	0.012801766976871	84913/1958/2247/2353/3725/9314/4804	7
GO:0030048	GO:0030048	actin filament-based movement	12/622	131/18614	0.00148476386658531	0.0162887330069506	0.0130280751038613	10060/287/477/775/8913/781/857/10052/2934/3764/6327/6330	12
GO:0051283	GO:0051283	negative regulation of sequestering of calcium ion	12/622	131/18614	0.00148476386658531	0.0162887330069506	0.0130280751038613	287/187/477/775/845/2149/9002/2247/3357/5311/6622/7220	12
GO:0008593	GO:0008593	regulation of Notch signaling pathway	10/622	97/18614	0.00149141955772827	0.0163217455755299	0.013054479258355	4856/65989/28514/54567/51162/23462/182/4846/157285/8626	10
GO:0051963	GO:0051963	regulation of synapse assembly	11/622	114/18614	0.0015190961223355	0.0165840835209115	0.0132643027267344	22899/1949/23768/145581/94030/57633/54674/54413/5021/6622/8128	11
GO:0071900	GO:0071900	regulation of protein serine/threonine kinase activity	24/622	369/18614	0.00153504832879146	0.0167174606318019	0.013370980576821	150/857/153090/9077/1843/1908/2247/2321/8322/2690/57493/3357/5154/80310/5311/54922/23328/6547/6622/10252/10253/81848/6997/7148	24
GO:0010812	GO:0010812	negative regulation of cell-substrate adhesion	8/622	66/18614	0.00154830418184987	0.0168208968882525	0.0134537110947149	94/347/395/10391/10395/8322/182/81848	8
GO:0010543	GO:0010543	regulation of platelet activation	7/622	52/18614	0.00163017296432857	0.0175876446702839	0.0140669722787346	170692/1511/22915/4846/5154/6403/7056	7
GO:0030214	GO:0030214	hyaluronan catabolic process	4/622	16/18614	0.00163066857421086	0.0175876446702839	0.0140669722787346	2247/3373/10894/55576	4
GO:2001212	GO:2001212	regulation of vasculogenesis	4/622	16/18614	0.00163066857421086	0.0175876446702839	0.0140669722787346	947/23462/3791/10266	4
GO:0051282	GO:0051282	regulation of sequestering of calcium ion	12/622	133/18614	0.00169058274668499	0.0181900201301972	0.0145487649834911	287/187/477/775/845/2149/9002/2247/3357/5311/6622/7220	12
GO:0060389	GO:0060389	pathway-restricted SMAD protein phosphorylation	8/622	67/18614	0.00170783435296872	0.0183315744937361	0.0146619831741679	92/94/2022/2662/9573/7048/7049/7148	8
GO:1901654	GO:1901654	response to ketone	16/622	208/18614	0.00172954497102995	0.0185036368981568	0.0147996023448171	2/358/552/857/978/2353/2354/10365/687/5021/11280/9353/6586/6915/7049/10628	16
GO:0007588	GO:0007588	excretion	6/622	39/18614	0.00173213222974256	0.0185036368981568	0.0147996023448171	9429/552/554/1910/4881/11280	6
GO:0010633	GO:0010633	negative regulation of epithelial cell migration	11/622	116/18614	0.00174820546524492	0.0185866215259768	0.0148659752151468	94/51378/153090/54567/2247/9314/4223/79812/5797/9353/6915	11
GO:0072009	GO:0072009	nephron epithelium development	11/622	116/18614	0.00174820546524492	0.0185866215259768	0.0148659752151468	358/947/8642/28514/1910/2247/182/26249/5175/5311/7484	11
GO:0043535	GO:0043535	regulation of blood vessel endothelial cell migration	13/622	152/18614	0.00179446740663267	0.0190170240447054	0.0152102203038529	94/51378/54567/2247/3791/9314/4223/79812/4846/8829/57381/6915/7424	13
GO:0099560	GO:0099560	synaptic membrane adhesion	5/622	27/18614	0.00179718524819267	0.0190170240447054	0.0152102203038529	1004/145581/94030/57689/8404	5
GO:0016055	GO:0016055	Wnt signaling pathway	28/622	461/18614	0.0018100351518733	0.019107823914587	0.0152828439710057	857/153090/85458/27123/1910/1958/2247/2308/2487/8322/2735/2931/3489/9314/4038/85407/5311/8613/5071/27303/9037/64321/83595/92162/63923/388630/7484/9839	28
GO:0099172	GO:0099172	presynapse organization	7/622	53/18614	0.00182510881566999	0.0192216166092679	0.0153738577884672	1948/1949/145581/4038/94030/54413/6622	7
GO:0048705	GO:0048705	skeletal system morphogenesis	17/622	229/18614	0.00184632835231617	0.01939945001166	0.0155160927260373	60529/84159/64651/158326/2690/3199/3200/3201/3202/3236/3232/3235/3373/4487/6913/7048/7484	17
GO:0035282	GO:0035282	segmentation	10/622	100/18614	0.00187814994305962	0.0196617604499097	0.0157258941936275	8854/28514/1959/9573/3199/4222/4223/85407/8829/6997	10
GO:0055021	GO:0055021	regulation of cardiac muscle tissue growth	8/622	68/18614	0.0018800789706348	0.0196617604499097	0.0157258941936275	2247/2735/2931/3479/221476/6909/7048/7049	8
GO:0198738	GO:0198738	cell-cell signaling by wnt	28/622	463/18614	0.00192707651226712	0.0201062808133045	0.0160814310347699	857/153090/85458/27123/1910/1958/2247/2308/2487/8322/2735/2931/3489/9314/4038/85407/5311/8613/5071/27303/9037/64321/83595/92162/63923/388630/7484/9839	28
GO:1990138	GO:1990138	neuron projection extension	14/622	172/18614	0.00194588898543021	0.0202553467413619	0.016200657134512	1908/57611/4131/54413/8829/5071/56920/9037/57556/10501/9353/6586/8128/63923	14
GO:0010863	GO:0010863	positive regulation of phospholipase C activity	6/622	40/18614	0.00198116210124349	0.0205270406601062	0.0164179637093789	117/395/552/2247/2321/3357	6
GO:0099068	GO:0099068	postsynapse assembly	6/622	40/18614	0.00198116210124349	0.0205270406601062	0.0164179637093789	22899/4038/94030/54413/9379/85358	6
GO:0001701	GO:0001701	in utero embryonic development	25/622	398/18614	0.00199085756077075	0.0205798578337411	0.0164602080082201	94/1028/10436/2034/2623/9573/57493/23462/3479/3481/3726/10365/9314/23764/4487/4846/51294/5311/5704/64321/54345/6692/7048/7075/7484	25
GO:0030879	GO:0030879	mammary gland development	12/622	136/18614	0.00204283744211148	0.0210685262462926	0.0168510553980624	857/2247/2736/3202/3235/4487/4855/5021/8835/6909/6997/7048	12
GO:0070830	GO:0070830	bicellular tight junction assembly	8/622	69/18614	0.00206573250107767	0.0211721017933931	0.0169338973235807	1003/5010/149461/7122/1366/90952/5175/10266	8
GO:0007379	GO:0007379	segment specification	4/622	17/18614	0.00207653098465138	0.0211721017933931	0.0169338973235807	28514/3199/4222/4223	4
GO:0051895	GO:0051895	negative regulation of focal adhesion assembly	4/622	17/18614	0.00207653098465138	0.0211721017933931	0.0169338973235807	94/347/395/10395	4
GO:0072109	GO:0072109	glomerular mesangium development	4/622	17/18614	0.00207653098465138	0.0211721017933931	0.0169338973235807	947/1958/2828/80310	4
GO:0150118	GO:0150118	negative regulation of cell-substrate junction organization	4/622	17/18614	0.00207653098465138	0.0211721017933931	0.0169338973235807	94/347/395/10395	4
GO:0019935	GO:0019935	cyclic-nucleotide-mediated signaling	9/622	85/18614	0.00210647086141274	0.0214285535810987	0.0171390129178582	117/187/358/1910/3357/4881/5138/5139/27115	9
GO:0003171	GO:0003171	atrioventricular valve development	5/622	28/18614	0.00212851421639259	0.0214577243976875	0.0171623443573997	187/8642/23462/6586/7048	5
GO:0048843	GO:0048843	negative regulation of axon extension involved in axon guidance	5/622	28/18614	0.00212851421639259	0.0214577243976875	0.0171623443573997	8829/56920/9037/57556/10501	5
GO:0060402	GO:0060402	calcium ion transport into cytosol	5/622	28/18614	0.00212851421639259	0.0214577243976875	0.0171623443573997	117/775/781/857/7222	5
GO:1900746	GO:1900746	regulation of vascular endothelial growth factor signaling pathway	5/622	28/18614	0.00212851421639259	0.0214577243976875	0.0171623443573997	153090/28514/57556/10253/7148	5
GO:0050770	GO:0050770	regulation of axonogenesis	13/622	155/18614	0.00213582117196055	0.0214830012712256	0.0171825613384691	85458/1949/57611/4038/57689/4131/4803/8829/56920/9037/57556/10501/9353	13
GO:0048675	GO:0048675	axon extension	11/622	119/18614	0.00214404923354541	0.0215174088998862	0.0172100812916874	1908/57611/4131/54413/8829/56920/9037/57556/10501/9353/6586	11
GO:0046620	GO:0046620	regulation of organ growth	10/622	102/18614	0.00217821843003564	0.0217627359215168	0.0174062990614455	1848/2247/2735/2931/3479/3481/221476/6909/7048/7049	10
GO:1990830	GO:1990830	cellular response to leukemia inhibitory factor	10/622	102/18614	0.00217821843003564	0.0217627359215168	0.0174062990614455	8745/84159/8322/9314/2494/11107/64321/10253/81848/7424	10
GO:0002691	GO:0002691	regulation of cellular extravasation	6/622	41/18614	0.00225632882784527	0.0222703433921513	0.0178122943127573	56477/83700/10894/80310/83483/6403	6
GO:0030513	GO:0030513	positive regulation of BMP signaling pathway	6/622	41/18614	0.00225632882784527	0.0222703433921513	0.0178122943127573	94/1003/2022/3791/4487/23090	6
GO:0051281	GO:0051281	positive regulation of release of sequestered calcium ion into cytosol	6/622	41/18614	0.00225632882784527	0.0222703433921513	0.0178122943127573	187/2149/9002/5311/6622/7220	6
GO:0045664	GO:0045664	regulation of neuron differentiation	15/622	194/18614	0.00226185012501954	0.0222703433921513	0.0178122943127573	85458/28514/1910/2247/23462/3199/3232/182/4131/4211/4674/4803/4909/5649/8835	15
GO:0050922	GO:0050922	negative regulation of chemotaxis	8/622	70/18614	0.00226550618875247	0.0222703433921513	0.0178122943127573	4856/1843/8829/56920/9037/57556/10501/9353	8
GO:0061371	GO:0061371	determination of heart left/right asymmetry	8/622	70/18614	0.00226550618875247	0.0222703433921513	0.0178122943127573	187/28514/2022/5311/64321/54345/6909/7048	8
GO:0002043	GO:0002043	blood vessel endothelial cell proliferation involved in sprouting angiogenesis	7/622	55/18614	0.00226882854933445	0.0222703433921513	0.0178122943127573	94/187/54567/2247/79812/4804/9037	7
GO:0002686	GO:0002686	negative regulation of leukocyte migration	7/622	55/18614	0.00226882854933445	0.0222703433921513	0.0178122943127573	347/56477/4856/4345/1843/90865/9353	7
GO:0008543	GO:0008543	fibroblast growth factor receptor signaling pathway	9/622	86/18614	0.00228463066876182	0.0223763826550939	0.0178971067706068	2247/2252/23768/9365/4804/10252/10253/81848/6909	9
GO:0006814	GO:0006814	sodium ion transport	18/622	254/18614	0.00229672261199706	0.0224456995879887	0.0179525479278373	477/482/8913/1910/57520/26249/154215/4846/5187/5311/11280/6327/6330/6332/57030/6527/6547/54997	18
GO:0050807	GO:0050807	regulation of synapse organization	17/622	234/18614	0.00231837111037468	0.0226079065142419	0.0180822844774321	22899/153090/26052/1949/23768/145581/4038/94030/57633/54674/4739/54413/5021/5649/85358/6622/8128	17
GO:1990823	GO:1990823	response to leukemia inhibitory factor	10/622	103/18614	0.00234208138059406	0.0227894701294327	0.0182275029185364	8745/84159/8322/9314/2494/11107/64321/10253/81848/7424	10
GO:0030902	GO:0030902	hindbrain development	13/622	157/18614	0.0023917765076023	0.0232225415358523	0.0185738826403823	8854/471/482/85458/10395/28514/1959/2247/8322/2662/2735/2736/3199	13
GO:0048545	GO:0048545	response to steroid hormone	22/622	339/18614	0.00243090110585529	0.0235513275969877	0.0188368527250259	2/358/477/552/857/2022/2353/2354/2690/2931/687/5021/5187/8611/9353/6586/7035/7048/8626/10628/7538/167465	22
GO:0072089	GO:0072089	stem cell proliferation	11/622	121/18614	0.00244622389650382	0.0236485921398512	0.0189146469751267	5243/947/2247/3200/3791/2122/64321/54345/7048/8626/7424	11
GO:0003143	GO:0003143	embryonic heart tube morphogenesis	8/622	71/18614	0.00248012740316199	0.023924677277054	0.0191354657399136	187/28514/2022/5311/64321/54345/6909/7048	8
GO:0099625	GO:0099625	ventricular cardiac muscle cell membrane repolarization	5/622	29/18614	0.00250223235197036	0.0240860043170308	0.0192644985377503	287/781/3764/6327/6330	5
GO:0038066	GO:0038066	p38MAPK cascade	7/622	56/18614	0.00251971969516249	0.0241504611467823	0.0193160524811172	153090/1843/4616/3082/5187/23328/7538	7
GO:0055078	GO:0055078	sodium ion homeostasis	7/622	56/18614	0.00251971969516249	0.0241504611467823	0.0193160524811172	477/482/552/554/1910/4881/6332	7
GO:1900274	GO:1900274	regulation of phospholipase C activity	6/622	42/18614	0.0025593193177636	0.0244775924493801	0.0195776990546874	117/395/552/2247/2321/3357	6
GO:0002693	GO:0002693	positive regulation of cellular extravasation	4/622	18/18614	0.00259994384200268	0.0247443841230328	0.0197910847096643	83700/10894/80310/83483	4
GO:0048569	GO:0048569	post-embryonic animal organ development	4/622	18/18614	0.00259994384200268	0.0247443841230328	0.0197910847096643	64072/2202/3791/9314	4
GO:0007189	GO:0007189	adenylate cyclase-activating G protein-coupled receptor signaling pathway	12/622	140/18614	0.00260379913358991	0.0247443841230328	0.0197910847096643	196883/283383/347088/221395/64123/150/10203/2828/2931/10266/6915/7432	12
GO:0042063	GO:0042063	gliogenesis	21/622	320/18614	0.00264477410464499	0.0250805273143876	0.0200599391835361	482/153090/28514/1959/2247/2670/57165/90865/10319/3953/163175/5179/8613/5764/5787/5649/6547/6692/6886/7223/7424	21
GO:0019098	GO:0019098	reproductive behavior	6/622	43/18614	0.00289184675510447	0.0272510293923954	0.0217959529099141	92/552/1910/5021/6863/7432	6
GO:0031952	GO:0031952	regulation of protein autophosphorylation	6/622	43/18614	0.00289184675510447	0.0272510293923954	0.0217959529099141	857/2022/3725/5154/80310/7424	6
GO:0060191	GO:0060191	regulation of lipase activity	9/622	89/18614	0.00289192112631542	0.0272510293923954	0.0217959529099141	117/395/552/2247/2321/338328/3357/5125/6622	9
GO:0097254	GO:0097254	renal tubular secretion	5/622	30/18614	0.00292135326957441	0.02741295017739	0.0219254605976444	9429/552/554/1910/4881	5
GO:1902547	GO:1902547	regulation of cellular response to vascular endothelial growth factor stimulus	5/622	30/18614	0.00292135326957441	0.02741295017739	0.0219254605976444	153090/28514/57556/10253/7148	5
GO:0070527	GO:0070527	platelet aggregation	8/622	73/18614	0.00295689830629283	0.0276537575083591	0.0221180634226822	170692/1465/1511/9002/2623/3043/22915/375033	8
GO:0048659	GO:0048659	smooth muscle cell proliferation	14/622	180/18614	0.00295937217303485	0.0276537575083591	0.0221180634226822	9510/347/10203/4856/2247/3479/3725/4846/4881/4969/80310/1901/7048/7432	14
GO:0051017	GO:0051017	actin filament bundle assembly	13/622	161/18614	0.00297933797706497	0.0277823266361308	0.0222208957456096	395/22899/10391/10395/7184/3397/4739/8829/5071/1901/85358/11346/171024	13
GO:0048511	GO:0048511	rhythmic process	20/622	303/18614	0.00309286869111836	0.028780230742381	0.0230190406742011	2/9510/1958/1960/8322/2662/3131/3363/3397/3399/687/4804/4846/94233/5021/5187/5764/11280/9353/6586	20
GO:1902414	GO:1902414	protein localization to cell junction	10/622	107/18614	0.00309921162149858	0.028780230742381	0.0230190406742011	1003/1740/57493/83700/51599/9379/27065/5175/5649/160622	10
GO:0030595	GO:0030595	leukocyte chemotaxis	17/622	241/18614	0.00314523592390926	0.0290869338748303	0.0232643483627999	6358/4856/1511/1843/1908/1910/2321/3672/83700/4739/5228/5764/1901/9353/7060/7424/2277	17
GO:0097529	GO:0097529	myeloid leukocyte migration	17/622	241/18614	0.00314523592390926	0.0290869338748303	0.0232643483627999	6358/4856/4345/1511/1843/1908/1910/2321/3672/83700/80310/5175/5228/9353/7060/7424/2277	17
GO:0001952	GO:0001952	regulation of cell-matrix adhesion	11/622	125/18614	0.00315388344523744	0.0291067676306862	0.0232802118225774	94/347/395/56477/10395/2042/182/3791/8829/79834/7010	11
GO:0010544	GO:0010544	negative regulation of platelet activation	4/622	19/18614	0.00320716580475565	0.029476948957056	0.023576290720791	170692/4846/5154/7056	4
GO:0051580	GO:0051580	regulation of neurotransmitter uptake	4/622	19/18614	0.00320716580475565	0.029476948957056	0.023576290720791	477/2670/5071/6622	4
GO:0002067	GO:0002067	glandular epithelial cell differentiation	8/622	74/18614	0.00322057690822354	0.0294791456875431	0.0235780477125568	857/28514/2247/2931/3202/9314/2494/8626	8
GO:0051145	GO:0051145	smooth muscle cell differentiation	8/622	74/18614	0.00322057690822354	0.0294791456875431	0.0235780477125568	187/1910/2022/4303/23462/8516/10266/6909	8
GO:0071526	GO:0071526	semaphorin-plexin signaling pathway	6/622	44/18614	0.00325564656169392	0.0297393347145755	0.0237861524303351	3791/8829/56920/9037/57556/10501	6
GO:0009636	GO:0009636	response to toxic substance	17/622	242/18614	0.00328119685007785	0.0299116845233166	0.0239240014730727	5243/9429/114757/10516/2353/57165/3040/3043/11185/4131/4846/5179/5071/11280/6327/27244/6571	17
GO:0002688	GO:0002688	regulation of leukocyte chemotaxis	11/622	126/18614	0.0033542695815794	0.0305156720470517	0.0244070835407607	4856/1843/1908/83700/4739/5228/5764/9353/7060/7424/2277	11
GO:0001942	GO:0001942	hair follicle development	9/622	91/18614	0.00336298554688813	0.0305329073181973	0.0244208686771998	60529/2252/2736/9079/4038/4804/5154/54345/8626	9
GO:0061311	GO:0061311	cell surface receptor signaling pathway involved in heart development	5/622	31/18614	0.00338889848174566	0.0306438577864516	0.024509609221514	54567/23462/182/4487/64321	5
GO:0070293	GO:0070293	renal absorption	5/622	31/18614	0.00338889848174566	0.0306438577864516	0.024509609221514	358/1910/2934/3043/26249	5
GO:0051494	GO:0051494	negative regulation of cytoskeleton organization	13/622	164/18614	0.0034931780107391	0.0315231144678794	0.0252128574162217	395/1003/10391/10395/2934/256949/4131/130271/5071/1901/85358/9353/6622	13
GO:0090288	GO:0090288	negative regulation of cellular response to growth factor stimulus	11/622	127/18614	0.00356473702965502	0.0321041507942372	0.0256775826280985	153090/2247/9573/64388/79812/4804/57556/9353/10252/10253/81848	11
GO:0098657	GO:0098657	import into cell	18/622	265/18614	0.00361133944432608	0.0324585448851476	0.0259610345596132	10060/477/482/775/8913/781/2670/3764/56262/9890/5071/11280/6332/6571/84889/6547/6622/7036	18
GO:0002028	GO:0002028	regulation of sodium ion transport	9/622	92/18614	0.00362009199212282	0.0324720075285406	0.0259718022681357	477/482/57520/154215/4846/5187/6327/6330/54997	9
GO:1900744	GO:1900744	regulation of p38MAPK cascade	6/622	45/18614	0.0036524723159575	0.0326969321724516	0.0261517017822557	153090/1843/4616/3082/5187/23328	6
GO:0035107	GO:0035107	appendage morphogenesis	12/622	146/18614	0.00367449324298947	0.0327435816859796	0.0261890130553635	8854/60529/775/3236/3235/4038/4487/5125/91461/6909/8626/7704	12
GO:0035108	GO:0035108	limb morphogenesis	12/622	146/18614	0.00367449324298947	0.0327435816859796	0.0261890130553635	8854/60529/775/3236/3235/4038/4487/5125/91461/6909/8626/7704	12
GO:0061572	GO:0061572	actin filament bundle organization	13/622	165/18614	0.00367962948794632	0.0327435816859796	0.0261890130553635	395/22899/10391/10395/7184/3397/4739/8829/5071/1901/85358/11346/171024	13
GO:0002002	GO:0002002	regulation of angiotensin levels in blood	3/622	10/18614	0.00373767586594226	0.0328447835224164	0.0262699564366065	1215/1359/1511	3
GO:0010764	GO:0010764	negative regulation of fibroblast migration	3/622	10/18614	0.00373767586594226	0.0328447835224164	0.0262699564366065	114757/2247/3036	3
GO:0062042	GO:0062042	regulation of cardiac epithelial to mesenchymal transition	3/622	10/18614	0.00373767586594226	0.0328447835224164	0.0262699564366065	2022/182/7048	3
GO:0097104	GO:0097104	postsynaptic membrane assembly	3/622	10/18614	0.00373767586594226	0.0328447835224164	0.0262699564366065	4038/54413/9379	3
GO:0045604	GO:0045604	regulation of epidermal cell differentiation	7/622	60/18614	0.00374236809571768	0.0328447835224164	0.0262699564366065	28514/2247/9573/23764/8643/8626/7538	7
GO:1903670	GO:1903670	regulation of sprouting angiogenesis	7/622	60/18614	0.00374236809571768	0.0328447835224164	0.0262699564366065	28514/2247/10365/9314/57381/57556/63923	7
GO:2000630	GO:2000630	positive regulation of miRNA metabolic process	7/622	60/18614	0.00374236809571768	0.0328447835224164	0.0262699564366065	84913/1958/2247/2353/3725/9314/4804	7
GO:0000302	GO:0000302	response to reactive oxygen species	15/622	205/18614	0.00382009317804863	0.0334613249803242	0.0267630794078553	347/358/10516/2353/3040/3043/3082/3373/3725/10365/4846/80310/5311/27244/10628	15
GO:0045667	GO:0045667	regulation of osteoblast differentiation	12/622	147/18614	0.00388323531860949	0.0339479712619064	0.0271523094543398	92/2247/2662/2735/3082/3199/3399/3479/182/63923/8626/7424	12
GO:0035813	GO:0035813	regulation of renal sodium excretion	4/622	20/18614	0.00390427710908405	0.0340653885775053	0.0272462223207035	552/554/1910/4881	4
GO:1902904	GO:1902904	negative regulation of supramolecular fiber organization	13/622	167/18614	0.00407673689249953	0.0354959110930578	0.0283903846544117	395/1003/10391/10395/2934/256949/4131/130271/5071/1901/85358/9353/6622	13
GO:2001222	GO:2001222	regulation of neuron migration	6/622	46/18614	0.00408409164721286	0.0354959110930578	0.0283903846544117	153090/23768/285313/5649/57556/63923	6
GO:0017015	GO:0017015	regulation of transforming growth factor beta receptor signaling pathway	12/622	148/18614	0.00410140810254161	0.0355512895039016	0.0284346774852475	857/1028/2022/54756/8516/8425/63976/10252/10253/7049/7148/9839	12
GO:0051480	GO:0051480	regulation of cytosolic calcium ion concentration	7/622	61/18614	0.00410844955252606	0.0355512895039016	0.0284346774852475	857/64072/130733/7220/7222/7223/7225	7
GO:0001937	GO:0001937	negative regulation of endothelial cell proliferation	8/622	77/18614	0.00412223397062667	0.0355512895039016	0.0284346774852475	94/84913/857/54567/2321/79812/4804/5797	8
GO:0043297	GO:0043297	apical junction assembly	8/622	77/18614	0.00412223397062667	0.0355512895039016	0.0284346774852475	1003/5010/149461/7122/1366/90952/5175/10266	8
GO:0071772	GO:0071772	response to BMP	14/622	187/18614	0.00416874271255133	0.0357124951623087	0.0285636131995231	92/94/1003/1958/2022/2662/9573/64388/3791/4487/4093/6692/7049/23090	14
GO:0071773	GO:0071773	cellular response to BMP stimulus	14/622	187/18614	0.00416874271255133	0.0357124951623087	0.0285636131995231	92/94/1003/1958/2022/2662/9573/64388/3791/4487/4093/6692/7049/23090	14
GO:0022404	GO:0022404	molting cycle process	9/622	94/18614	0.00418040446173261	0.0357124951623087	0.0285636131995231	60529/2252/2736/9079/4038/4804/5154/54345/8626	9
GO:0022405	GO:0022405	hair cycle process	9/622	94/18614	0.00418040446173261	0.0357124951623087	0.0285636131995231	60529/2252/2736/9079/4038/4804/5154/54345/8626	9
GO:0044703	GO:0044703	multi-organism reproductive process	15/622	207/18614	0.00418081936216483	0.0357124951623087	0.0285636131995231	92/150/552/1393/2353/2354/3726/23764/5021/5125/5228/5764/6863/7048/7056	15
GO:0051592	GO:0051592	response to calcium ion	12/622	149/18614	0.00432931269026845	0.0369104830507459	0.0295217893926877	845/857/1393/2353/2354/3725/3726/5179/5311/7220/7222/10628	12
GO:0030947	GO:0030947	regulation of vascular endothelial growth factor receptor signaling pathway	5/622	33/18614	0.00448132074673431	0.0380614642549958	0.0304423686400547	153090/8322/79812/8829/7424	5
GO:0071711	GO:0071711	basement membrane organization	5/622	33/18614	0.00448132074673431	0.0380614642549958	0.0304423686400547	857/1215/23768/3908/10266	5
GO:0001649	GO:0001649	osteoblast differentiation	17/622	250/18614	0.004553887313922	0.0386045447293842	0.0308767359542439	92/50846/2247/2662/2735/2736/3082/3199/3399/3479/3481/182/3726/5179/63923/8626/7424	17
GO:0060445	GO:0060445	branching involved in salivary gland morphogenesis	4/622	21/18614	0.00469714975026544	0.0397437472253083	0.0317878943401706	2252/3082/8829/5154	4
GO:1903844	GO:1903844	regulation of cellular response to transforming growth factor beta stimulus	12/622	151/18614	0.00481554323762004	0.0406686255312968	0.0325276316805278	857/1028/2022/54756/8516/8425/63976/10252/10253/7049/7148/9839	12
GO:0031532	GO:0031532	actin cytoskeleton reorganization	10/622	114/18614	0.00488261080275104	0.0411573746762969	0.0329185436418997	149461/90952/2252/2934/4739/8829/1901/7010/221981/80731	10
GO:0051965	GO:0051965	positive regulation of synapse assembly	7/622	63/18614	0.0049212194510093	0.0413271637199205	0.0330543445302314	23768/94030/57633/54674/54413/5021/8128	7
GO:0060393	GO:0060393	regulation of pathway-restricted SMAD protein phosphorylation	7/622	63/18614	0.0049212194510093	0.0413271637199205	0.0330543445302314	92/94/2022/2662/9573/7048/7148	7
GO:0032754	GO:0032754	positive regulation of interleukin-5 production	3/622	11/18614	0.00501262376697541	0.0416261669405973	0.0332934936656252	9173/90865/85480	3
GO:0043951	GO:0043951	negative regulation of cAMP-mediated signaling	3/622	11/18614	0.00501262376697541	0.0416261669405973	0.0332934936656252	187/5138/5139	3
GO:0048563	GO:0048563	post-embryonic animal organ morphogenesis	3/622	11/18614	0.00501262376697541	0.0416261669405973	0.0332934936656252	64072/2202/3791	3
GO:0061314	GO:0061314	Notch signaling involved in heart development	3/622	11/18614	0.00501262376697541	0.0416261669405973	0.0332934936656252	54567/23462/182	3
GO:0086016	GO:0086016	AV node cell action potential	3/622	11/18614	0.00501262376697541	0.0416261669405973	0.0332934936656252	775/8913/6330	3
GO:0086027	GO:0086027	AV node cell to bundle of His cell signaling	3/622	11/18614	0.00501262376697541	0.0416261669405973	0.0332934936656252	775/8913/6330	3
GO:0045747	GO:0045747	positive regulation of Notch signaling pathway	6/622	48/18614	0.00505882714471321	0.0419086553536235	0.0335194339066069	4856/28514/54567/182/4846/8626	6
GO:0007612	GO:0007612	learning	12/622	152/18614	0.00507449259456183	0.0419086553536235	0.0335194339066069	477/7122/2353/4212/54413/9379/57144/5071/5764/5649/85358/6547	12
GO:1902074	GO:1902074	response to salt	23/622	383/18614	0.00510236398001094	0.0419086553536235	0.0335194339066069	10060/552/845/857/1393/1740/1910/1958/2353/2354/2690/2931/7184/3725/3726/4062/5021/5179/5311/8128/7220/7222/10628	23
GO:0030511	GO:0030511	positive regulation of transforming growth factor beta receptor signaling pathway	5/622	34/18614	0.00511218181927579	0.0419086553536235	0.0335194339066069	1028/8516/7049/7148/9839	5
GO:0048841	GO:0048841	regulation of axon extension involved in axon guidance	5/622	34/18614	0.00511218181927579	0.0419086553536235	0.0335194339066069	8829/56920/9037/57556/10501	5
GO:0070633	GO:0070633	transepithelial transport	5/622	34/18614	0.00511218181927579	0.0419086553536235	0.0335194339066069	5243/9429/358/149461/1910	5
GO:1903846	GO:1903846	positive regulation of cellular response to transforming growth factor beta stimulus	5/622	34/18614	0.00511218181927579	0.0419086553536235	0.0335194339066069	1028/8516/7049/7148/9839	5
GO:0034109	GO:0034109	homotypic cell-cell adhesion	9/622	97/18614	0.00514523262443679	0.0421024885319544	0.0336744658052718	170692/1465/1511/9002/2623/3043/22915/375033/8613	9
GO:0043537	GO:0043537	negative regulation of blood vessel endothelial cell migration	8/622	80/18614	0.00520689578645693	0.0425293166791628	0.0340158520356128	94/51378/54567/2247/9314/4223/79812/6915	8
GO:0006940	GO:0006940	regulation of smooth muscle contraction	7/622	64/18614	0.00537026609013115	0.0437042018535037	0.0349555501866719	150/477/10203/857/2149/5021/6915	7
GO:0071300	GO:0071300	cellular response to retinoic acid	7/622	64/18614	0.00537026609013115	0.0437042018535037	0.0349555501866719	8854/358/2042/8322/3199/54997/7484	7
GO:0048640	GO:0048640	negative regulation of developmental growth	10/622	116/18614	0.00551726767063114	0.0448190382826587	0.0358472200741551	2931/85407/8829/221476/56920/9037/57556/10501/8835/7048	10
GO:0010881	GO:0010881	regulation of cardiac muscle contraction by regulation of the release of sequestered calcium ion	4/622	22/18614	0.00559142178881621	0.0451754583515186	0.0361322924259242	287/477/775/845	4
GO:0015669	GO:0015669	gas transport	4/622	22/18614	0.00559142178881621	0.0451754583515186	0.0361322924259242	358/114757/3040/3043	4
GO:0035812	GO:0035812	renal sodium excretion	4/622	22/18614	0.00559142178881621	0.0451754583515186	0.0361322924259242	552/554/1910/4881	4
GO:0030212	GO:0030212	hyaluronan metabolic process	5/622	35/18614	0.00580341496094448	0.0467195779949416	0.0373673121585994	2247/3036/3373/10894/55576	5
GO:2000352	GO:2000352	negative regulation of endothelial cell apoptotic process	5/622	35/18614	0.00580341496094448	0.0467195779949416	0.0373673121585994	1003/3791/10266/9037/7010	5
GO:0072577	GO:0072577	endothelial cell apoptotic process	7/622	65/18614	0.0058493382104487	0.0469204979031692	0.0375280121745634	1003/153090/641700/3791/10266/9037/7010	7
GO:1905330	GO:1905330	regulation of morphogenesis of an epithelium	7/622	65/18614	0.0058493382104487	0.0469204979031692	0.0375280121745634	2247/2252/3082/79812/85407/5154/6909	7
GO:0071902	GO:0071902	positive regulation of protein serine/threonine kinase activity	14/622	195/18614	0.00601273767539524	0.0481449263596943	0.038507336096449	150/153090/1908/2247/2321/8322/2690/3357/5154/80310/5311/23328/6622/6997	14
GO:0044706	GO:0044706	multi-multicellular organism process	15/622	216/18614	0.00616389278137299	0.0492671144454027	0.0394048859952059	92/150/552/1393/2353/2354/3726/23764/5021/5125/5228/5764/6863/7048/7056	15
GO:0045927	GO:0045927	positive regulation of growth	17/622	258/18614	0.00620586154752956	0.0494079798026746	0.0395175531040159	552/28514/2247/2690/2735/3373/3479/3481/57611/4131/4803/8829/5071/9037/6909/7048/7049	17
GO:0002065	GO:0002065	columnar/cuboidal epithelial cell differentiation	10/622	118/18614	0.00621463195462596	0.0494079798026746	0.0395175531040159	857/28514/2247/2931/3202/182/9314/4131/2494/8626	10
GO:0051897	GO:0051897	positive regulation of protein kinase B signaling	10/622	118/18614	0.00621463195462596	0.0494079798026746	0.0395175531040159	2022/2159/2152/2247/3479/3481/5154/9037/10253/7010	10
GO:1901019	GO:1901019	regulation of calcium ion transmembrane transporter activity	9/622	100/18614	0.00627427061395182	0.0496650884477573	0.0397231940667943	150/287/477/9478/781/845/30845/2669/5311	9
GO:0007369	GO:0007369	gastrulation	14/622	196/18614	0.00628317486289714	0.0496650884477573	0.0397231940667943	92/187/84913/1284/1843/2114/9573/8516/9314/8613/64321/83595/6886/7048	14
GO:0008277	GO:0008277	regulation of G protein-coupled receptor signaling pathway	11/622	137/18614	0.00630506801701057	0.0496650884477573	0.0397231940667943	187/2788/9737/2931/3357/115207/11343/10266/5998/8490/6622	11
GO:0035270	GO:0035270	endocrine system development	11/622	137/18614	0.00630506801701057	0.0496650884477573	0.0397231940667943	8854/84159/1028/28514/2247/2735/2736/2931/3200/3202/3232	11
GO:0030509	GO:0030509	BMP signaling pathway	13/622	176/18614	0.0063135467664821	0.0496650884477573	0.0397231940667943	92/94/1003/1958/2022/2662/9573/64388/3791/4487/4093/7049/23090	13
GO:0048660	GO:0048660	regulation of smooth muscle cell proliferation	13/622	176/18614	0.0063135467664821	0.0496650884477573	0.0397231940667943	9510/347/10203/2247/3479/3725/4846/4881/4969/80310/1901/7048/7432	13
GO:0010517	GO:0010517	regulation of phospholipase activity	7/622	66/18614	0.00635963038333331	0.0497652195730768	0.0398032810705127	117/395/552/2247/2321/3357/6622	7
GO:0031100	GO:0031100	animal organ regeneration	7/622	66/18614	0.00635963038333331	0.0497652195730768	0.0398032810705127	471/2623/2735/3082/5228/7048/7049	7
GO:0050771	GO:0050771	negative regulation of axonogenesis	7/622	66/18614	0.00635963038333331	0.0497652195730768	0.0398032810705127	1949/4038/8829/56920/9037/57556/10501	7
