# Supplementary material for: The impact of hsa-miR-1972 on the expression of von Willebrand factor in breast cancer progression regulation
Source: PeerJ. 2024 Nov 8;12:e18476. doi: 10.7717/peerj.18476 (PMC11552492; doi:10.7717/peerj.18476)
Supplement: Supplemental Information 3 [file peerj-12-18476-s003.zip › 1_Analysis/1_WGCNA/bp_pink_select.csv]

	ID	Description	GeneRatio	BgRatio	pvalue	p.adjust	qvalue	geneID	Count
GO:0001667	GO:0001667	ameboidal-type cell migration	53/622	496/18614	7.22E-14	1.08E-10	8.61E-11	94/9590/51378/358/84159/84913/4856/1003/161198/114757/153090/54567/1908/1910/1948/1960/5168/2196/2247/2252/2324/3036/3357/3373/3397/3725/3791/9314/4223/79812/4846/3164/8829/29941/8613/5764/5797/57381/23328/56920/9037/57556/10501/9353/64321/54345/6915/6997/7010/7048/7145/7424/9839	53
GO:0010631	GO:0010631	epithelial cell migration	40/622	371/18614	7.08E-11	1.87E-08	1.49E-08	94/51378/84913/4856/1003/161198/153090/54567/1948/1960/5168/2196/2247/2252/2324/3373/3397/3725/3791/9314/4223/79812/4846/3164/8829/29941/8613/5764/5797/57381/23328/9037/9353/54345/6915/6997/7010/7048/7424/9839	40
GO:0090132	GO:0090132	epithelium migration	40/622	374/18614	9.06E-11	2.13E-08	1.71E-08	94/51378/84913/4856/1003/161198/153090/54567/1948/1960/5168/2196/2247/2252/2324/3373/3397/3725/3791/9314/4223/79812/4846/3164/8829/29941/8613/5764/5797/57381/23328/9037/9353/54345/6915/6997/7010/7048/7424/9839	40
GO:0090130	GO:0090130	tissue migration	40/622	379/18614	1.36E-10	3.04E-08	2.43E-08	94/51378/84913/4856/1003/161198/153090/54567/1948/1960/5168/2196/2247/2252/2324/3373/3397/3725/3791/9314/4223/79812/4846/3164/8829/29941/8613/5764/5797/57381/23328/9037/9353/54345/6915/6997/7010/7048/7424/9839	40
GO:0043542	GO:0043542	endothelial cell migration	32/622	283/18614	1.80E-09	2.98E-07	2.39E-07	94/51378/84913/4856/1003/161198/153090/54567/1948/1960/2247/2324/3397/3791/9314/4223/79812/4846/3164/8829/8613/5764/5797/57381/23328/9037/9353/54345/6915/6997/7010/7424	32
GO:0030336	GO:0030336	negative regulation of cell migration	30/622	375/18614	1.00E-05	0.0003298	0.000263781	94/51378/347/482/56477/4856/4345/149461/7122/114757/153090/10395/54567/1843/2022/2247/3036/90865/182/9314/79772/4223/79812/4739/4804/5797/9353/6915/7075/63923	30
GO:0010632	GO:0010632	regulation of epithelial cell migration	29/622	295/18614	2.25E-07	1.51E-05	1.21E-05	94/51378/84913/153090/54567/5168/2247/2252/2324/3373/3725/3791/9314/4223/79812/4846/8829/8613/5764/5797/57381/23328/9037/9353/6915/6997/7010/7048/7424	29
GO:0050900	GO:0050900	leukocyte migration	29/622	393/18614	6.17E-05	0.001321417	0.001056898	347/6358/56477/4856/4345/947/1511/1843/1908/1910/2321/148823/90865/3672/58494/83700/10894/4739/80310/5175/5228/83483/5764/1901/6403/9353/7060/7424/2277	29
GO:0010594	GO:0010594	regulation of endothelial cell migration	24/622	232/18614	9.99E-07	4.83E-05	3.86E-05	94/51378/84913/153090/54567/2247/2324/3791/9314/4223/79812/4846/8829/8613/5764/5797/57381/23328/9037/9353/6915/6997/7010/7424	24
GO:0043534	GO:0043534	blood vessel endothelial cell migration	22/622	179/18614	1.45E-07	1.10E-05	8.81E-06	94/51378/1003/161198/54567/1948/1960/2247/3397/3791/9314/4223/79812/4846/3164/8829/57381/9353/54345/6915/6997/7424	22
GO:0002685	GO:0002685	regulation of leukocyte migration	21/622	227/18614	2.62E-05	0.000651236	0.000520872	347/56477/4856/4345/1843/1908/148823/90865/58494/83700/10894/4739/80310/5228/83483/5764/6403/9353/7060/7424/2277	21
GO:0010634	GO:0010634	positive regulation of epithelial cell migration	19/622	176/18614	7.15E-06	0.000253942	0.000203109	51378/84913/5168/2247/2252/2324/3373/3725/3791/4846/8829/8613/57381/23328/9037/6997/7010/7048/7424	19
GO:0097529	GO:0097529	myeloid leukocyte migration	17/622	241/18614	0.003145236	0.029086934	0.023264348	6358/4856/4345/1511/1843/1908/1910/2321/3672/83700/80310/5175/5228/9353/7060/7424/2277	17
GO:0002042	GO:0002042	cell migration involved in sprouting angiogenesis	15/622	96/18614	6.53E-07	3.61E-05	2.89E-05	161198/54567/1948/1960/2247/3791/9314/4223/79812/3164/8829/57381/9353/6915/6997	15
GO:0010595	GO:0010595	positive regulation of endothelial cell migration	14/622	131/18614	0.000125402	0.002358396	0.001886295	51378/84913/2247/2324/3791/4846/8829/8613/57381/23328/9037/6997/7010/7424	14
GO:0002687	GO:0002687	positive regulation of leukocyte migration	13/622	147/18614	0.001326145	0.014876753	0.011898744	1908/58494/83700/10894/4739/80310/5228/83483/5764/6403/7060/7424/2277	13
GO:0043535	GO:0043535	regulation of blood vessel endothelial cell migration	13/622	152/18614	0.001794467	0.019017024	0.01521022	94/51378/54567/2247/3791/9314/4223/79812/4846/8829/57381/6915/7424	13
GO:0010596	GO:0010596	negative regulation of endothelial cell migration	11/622	99/18614	0.000466165	0.006637285	0.005308641	94/51378/153090/54567/2247/9314/4223/79812/5797/9353/6915	11
GO:0010633	GO:0010633	negative regulation of epithelial cell migration	11/622	116/18614	0.001748205	0.018586622	0.014865975	94/51378/153090/54567/2247/9314/4223/79812/5797/9353/6915	11
