# Supplementary material for: The impact of hsa-miR-1972 on the expression of von Willebrand factor in breast cancer progression regulation
Source: PeerJ. 2024 Nov 8;12:e18476. doi: 10.7717/peerj.18476 (PMC11552492; doi:10.7717/peerj.18476)
Supplement: Supplemental Information 3 [file peerj-12-18476-s003.zip › 1_Analysis/1_WGCNA/florawhite_hubgene.csv]

Top 10 in network florawhite.tsv_MCC_top10_with_neighbors_and_shortest_paths ranked by Degree method
Rank	Name	Score
1	MRPL13	13.0
2	POLR2K	9.0
2	COPS5	9.0
4	ELOC	7.0
5	NUDCD1	6.0
6	TATDN1	5.0
6	ENY2	5.0
6	DCAF13	5.0
9	MTERF3	4.0
9	UBE2V2	4.0
