# Supplementary material for: The impact of hsa-miR-1972 on the expression of von Willebrand factor in breast cancer progression regulation
Source: PeerJ. 2024 Nov 8;12:e18476. doi: 10.7717/peerj.18476 (PMC11552492; doi:10.7717/peerj.18476)
Supplement: Supplemental Information 3 [file peerj-12-18476-s003.zip › 1_Analysis/1_WGCNA/florawhite_hubgene.cyjs]

{
  "format_version" : "1.0",
  "generated_by" : "cytoscape-3.8.0",
  "target_cytoscapejs_version" : "~2.1",
  "data" : {
    "shared_name" : "florawhite.tsv_MCC_top10_with_neighbors_and_shortest_paths",
    "name" : "florawhite.tsv_MCC_top10_with_neighbors_and_shortest_paths",
    "SUID" : 925,
    "__Annotations" : [ ],
    "selected" : true
  },
  "elements" : {
    "nodes" : [ {
      "data" : {
        "id" : "110",
        "shared_name" : "EBAG9",
        "name" : "EBAG9",
        "SUID" : 110,
        "selected" : false
      },
      "position" : {
        "x" : 13.970232214888506,
        "y" : 124.29750067172633
      },
      "selected" : false
    }, {
      "data" : {
        "id" : "141",
        "shared_name" : "NDUFB9",
        "name" : "NDUFB9",
        "SUID" : 141,
        "selected" : false
      },
      "position" : {
        "x" : 125.63958550107832,
        "y" : 22.353529576877914
      },
      "selected" : false
    }, {
      "data" : {
        "id" : "76",
        "shared_name" : "NSMCE2",
        "name" : "NSMCE2",
        "SUID" : 76,
        "selected" : false
      },
      "position" : {
        "x" : -66.41448621895506,
        "y" : 118.97668231420435
      },
      "selected" : false
    }, {
      "data" : {
        "id" : "139",
        "shared_name" : "MRPL15",
        "name" : "MRPL15",
        "SUID" : 139,
        "selected" : false
      },
      "position" : {
        "x" : -140.82161077401668,
        "y" : -114.15377269946299
      },
      "selected" : false
    }, {
      "data" : {
        "id" : "74",
        "shared_name" : "MTERF3",
        "name" : "MTERF3",
        "SUID" : 74,
        "selected" : false
      },
      "position" : {
        "x" : -82.89138277771572,
        "y" : -63.802728101862556
      },
      "selected" : false
    }, {
      "data" : {
        "id" : "72",
        "shared_name" : "NUDCD1",
        "name" : "NUDCD1",
        "SUID" : 72,
        "selected" : false
      },
      "position" : {
        "x" : -82.89138277771572,
        "y" : 26.004243141846807
      },
      "selected" : false
    }, {
      "data" : {
        "id" : "71",
        "shared_name" : "C8orf76",
        "name" : "C8orf76",
        "SUID" : 71,
        "selected" : false
      },
      "position" : {
        "x" : -132.85411614323576,
        "y" : 84.35752912850137
      },
      "selected" : false
    }, {
      "data" : {
        "id" : "103",
        "shared_name" : "TATDN1",
        "name" : "TATDN1",
        "SUID" : 103,
        "selected" : false
      },
      "position" : {
        "x" : -44.694196435660565,
        "y" : -91.55460842951098
      },
      "selected" : false
    }, {
      "data" : {
        "id" : "100",
        "shared_name" : "ELOC",
        "name" : "ELOC",
        "SUID" : 100,
        "selected" : false
      },
      "position" : {
        "x" : -97.48140968576728,
        "y" : -18.8992424800079
      },
      "selected" : false
    }, {
      "data" : {
        "id" : "98",
        "shared_name" : "EIF3H",
        "name" : "EIF3H",
        "SUID" : 98,
        "selected" : false
      },
      "position" : {
        "x" : -173.97616084821632,
        "y" : -8.448816423368484
      },
      "selected" : false
    }, {
      "data" : {
        "id" : "129",
        "shared_name" : "ESRP1",
        "name" : "ESRP1",
        "SUID" : 129,
        "selected" : false
      },
      "position" : {
        "x" : 52.03375991469119,
        "y" : -136.366613663172
      },
      "selected" : false
    }, {
      "data" : {
        "id" : "161",
        "shared_name" : "PFDN4",
        "name" : "PFDN4",
        "SUID" : 161,
        "selected" : false
      },
      "position" : {
        "x" : -2.96684950570204,
        "y" : -153.1113966101364
      },
      "selected" : false
    }, {
      "data" : {
        "id" : "96",
        "shared_name" : "ENY2",
        "name" : "ENY2",
        "SUID" : 96,
        "selected" : false
      },
      "position" : {
        "x" : 40.71730877440056,
        "y" : 26.004243141846807
      },
      "selected" : false
    }, {
      "data" : {
        "id" : "94",
        "shared_name" : "UBE2V2",
        "name" : "UBE2V2",
        "SUID" : 94,
        "selected" : false
      },
      "position" : {
        "x" : 55.30733568245228,
        "y" : -18.89924248000787
      },
      "selected" : false
    }, {
      "data" : {
        "id" : "92",
        "shared_name" : "POLR2K",
        "name" : "POLR2K",
        "SUID" : 92,
        "selected" : false
      },
      "position" : {
        "x" : 2.520122432345758,
        "y" : -91.55460842951098
      },
      "selected" : false
    }, {
      "data" : {
        "id" : "122",
        "shared_name" : "TMEM70",
        "name" : "TMEM70",
        "SUID" : 122,
        "selected" : false
      },
      "position" : {
        "x" : -77.823987157869,
        "y" : -153.28856927539542
      },
      "selected" : false
    }, {
      "data" : {
        "id" : "90",
        "shared_name" : "MRPL13",
        "name" : "MRPL13",
        "SUID" : 90,
        "selected" : false
      },
      "position" : {
        "x" : 2.520122432345758,
        "y" : 53.75612346949529
      },
      "selected" : false
    }, {
      "data" : {
        "id" : "88",
        "shared_name" : "DCAF13",
        "name" : "DCAF13",
        "SUID" : 88,
        "selected" : false
      },
      "position" : {
        "x" : -44.694196435660565,
        "y" : 53.75612346949529
      },
      "selected" : false
    }, {
      "data" : {
        "id" : "85",
        "shared_name" : "EIF3E",
        "name" : "EIF3E",
        "SUID" : 85,
        "selected" : false
      },
      "position" : {
        "x" : -170.47264363709925,
        "y" : -65.59937593661557
      },
      "selected" : false
    }, {
      "data" : {
        "id" : "117",
        "shared_name" : "MED30",
        "name" : "MED30",
        "SUID" : 117,
        "selected" : false
      },
      "position" : {
        "x" : -167.49177144352703,
        "y" : 41.74637463821013
      },
      "selected" : false
    }, {
      "data" : {
        "id" : "84",
        "shared_name" : "COPS5",
        "name" : "COPS5",
        "SUID" : 84,
        "selected" : false
      },
      "position" : {
        "x" : 40.71730877440056,
        "y" : -63.802728101862556
      },
      "selected" : false
    }, {
      "data" : {
        "id" : "145",
        "shared_name" : "MYBL1",
        "name" : "MYBL1",
        "SUID" : 145,
        "selected" : false
      },
      "position" : {
        "x" : 93.48578893063438,
        "y" : 97.76880331843834
      },
      "selected" : false
    }, {
      "data" : {
        "id" : "79",
        "shared_name" : "UQCRB",
        "name" : "UQCRB",
        "SUID" : 79,
        "selected" : false
      },
      "position" : {
        "x" : 118.16157203186492,
        "y" : -75.50126497563049
      },
      "selected" : false
    } ],
    "edges" : [ {
      "data" : {
        "id" : "112",
        "source" : "110",
        "target" : "96",
        "node2_string_id" : "9606.ENSP00000429986",
        "neighborhood_on_chromosome" : 0.0,
        "homology" : 0.0,
        "shared_interaction" : "interacts with",
        "phylogenetic_cooccurrence" : 0.0,
        "combined_score" : 0.494,
        "automated_textmining" : 0.451,
        "node1_string_id" : "9606.ENSP00000337675",
        "gene_fusion" : 0,
        "shared_name" : "EBAG9 (interacts with) ENY2",
        "database_annotated" : 0.0,
        "name" : "EBAG9 (interacts with) ENY2",
        "interaction" : "interacts with",
        "SUID" : 112,
        "experimentally_determined_interaction" : 0.0,
        "coexpression" : 0.117,
        "selected" : false
      },
      "selected" : false
    }, {
      "data" : {
        "id" : "111",
        "source" : "110",
        "target" : "72",
        "node2_string_id" : "9606.ENSP00000239690",
        "neighborhood_on_chromosome" : 0.0,
        "homology" : 0.0,
        "shared_interaction" : "interacts with",
        "phylogenetic_cooccurrence" : 0.0,
        "combined_score" : 0.571,
        "automated_textmining" : 0.541,
        "node1_string_id" : "9606.ENSP00000337675",
        "gene_fusion" : 0,
        "shared_name" : "EBAG9 (interacts with) NUDCD1",
        "database_annotated" : 0.0,
        "name" : "EBAG9 (interacts with) NUDCD1",
        "interaction" : "interacts with",
        "SUID" : 111,
        "experimentally_determined_interaction" : 0.0,
        "coexpression" : 0.105,
        "selected" : false
      },
      "selected" : false
    }, {
      "data" : {
        "id" : "157",
        "source" : "141",
        "target" : "79",
        "node2_string_id" : "9606.ENSP00000430494",
        "neighborhood_on_chromosome" : 0.0,
        "homology" : 0.0,
        "shared_interaction" : "interacts with",
        "phylogenetic_cooccurrence" : 0.0,
        "combined_score" : 0.998,
        "automated_textmining" : 0.372,
        "node1_string_id" : "9606.ENSP00000276689",
        "gene_fusion" : 0,
        "shared_name" : "NDUFB9 (interacts with) UQCRB",
        "database_annotated" : 0.284,
        "name" : "NDUFB9 (interacts with) UQCRB",
        "interaction" : "interacts with",
        "SUID" : 157,
        "experimentally_determined_interaction" : 0.967,
        "coexpression" : 0.898,
        "selected" : false
      },
      "selected" : false
    }, {
      "data" : {
        "id" : "156",
        "source" : "141",
        "target" : "103",
        "node2_string_id" : "9606.ENSP00000276692",
        "neighborhood_on_chromosome" : 0.0,
        "homology" : 0.0,
        "shared_interaction" : "interacts with",
        "phylogenetic_cooccurrence" : 0.0,
        "combined_score" : 0.474,
        "automated_textmining" : 0.324,
        "node1_string_id" : "9606.ENSP00000276689",
        "gene_fusion" : 0,
        "shared_name" : "NDUFB9 (interacts with) TATDN1",
        "database_annotated" : 0.0,
        "name" : "NDUFB9 (interacts with) TATDN1",
        "interaction" : "interacts with",
        "SUID" : 156,
        "experimentally_determined_interaction" : 0.0,
        "coexpression" : 0.253,
        "selected" : false
      },
      "selected" : false
    }, {
      "data" : {
        "id" : "158",
        "source" : "76",
        "target" : "94",
        "node2_string_id" : "9606.ENSP00000428209",
        "neighborhood_on_chromosome" : 0.0,
        "homology" : 0.0,
        "shared_interaction" : "interacts with",
        "phylogenetic_cooccurrence" : 0.0,
        "combined_score" : 0.472,
        "automated_textmining" : 0.436,
        "node1_string_id" : "9606.ENSP00000287437",
        "gene_fusion" : 0,
        "shared_name" : "NSMCE2 (interacts with) UBE2V2",
        "database_annotated" : 0.0,
        "name" : "NSMCE2 (interacts with) UBE2V2",
        "interaction" : "interacts with",
        "SUID" : 158,
        "experimentally_determined_interaction" : 0.0,
        "coexpression" : 0.102,
        "selected" : false
      },
      "selected" : false
    }, {
      "data" : {
        "id" : "151",
        "source" : "139",
        "target" : "74",
        "node2_string_id" : "9606.ENSP00000287025",
        "neighborhood_on_chromosome" : 0.0,
        "homology" : 0.0,
        "shared_interaction" : "interacts with",
        "phylogenetic_cooccurrence" : 0.0,
        "combined_score" : 0.46,
        "automated_textmining" : 0.0,
        "node1_string_id" : "9606.ENSP00000260102",
        "gene_fusion" : 0,
        "shared_name" : "MRPL15 (interacts with) MTERF3",
        "database_annotated" : 0.0,
        "name" : "MRPL15 (interacts with) MTERF3",
        "interaction" : "interacts with",
        "SUID" : 151,
        "experimentally_determined_interaction" : 0.218,
        "coexpression" : 0.338,
        "selected" : false
      },
      "selected" : false
    }, {
      "data" : {
        "id" : "77",
        "source" : "71",
        "target" : "76",
        "node2_string_id" : "9606.ENSP00000287437",
        "neighborhood_on_chromosome" : 0.0,
        "homology" : 0.0,
        "shared_interaction" : "interacts with",
        "phylogenetic_cooccurrence" : 0.0,
        "combined_score" : 0.498,
        "automated_textmining" : 0.207,
        "node1_string_id" : "9606.ENSP00000276704",
        "gene_fusion" : 0,
        "shared_name" : "C8orf76 (interacts with) NSMCE2",
        "database_annotated" : 0.0,
        "name" : "C8orf76 (interacts with) NSMCE2",
        "interaction" : "interacts with",
        "SUID" : 77,
        "experimentally_determined_interaction" : 0.0,
        "coexpression" : 0.393,
        "selected" : false
      },
      "selected" : false
    }, {
      "data" : {
        "id" : "75",
        "source" : "71",
        "target" : "74",
        "node2_string_id" : "9606.ENSP00000287025",
        "neighborhood_on_chromosome" : 0.0,
        "homology" : 0.0,
        "shared_interaction" : "interacts with",
        "phylogenetic_cooccurrence" : 0.0,
        "combined_score" : 0.437,
        "automated_textmining" : 0.0,
        "node1_string_id" : "9606.ENSP00000276704",
        "gene_fusion" : 0,
        "shared_name" : "C8orf76 (interacts with) MTERF3",
        "database_annotated" : 0.0,
        "name" : "C8orf76 (interacts with) MTERF3",
        "interaction" : "interacts with",
        "SUID" : 75,
        "experimentally_determined_interaction" : 0.0,
        "coexpression" : 0.437,
        "selected" : false
      },
      "selected" : false
    }, {
      "data" : {
        "id" : "73",
        "source" : "71",
        "target" : "72",
        "node2_string_id" : "9606.ENSP00000239690",
        "neighborhood_on_chromosome" : 0.0,
        "homology" : 0.0,
        "shared_interaction" : "interacts with",
        "phylogenetic_cooccurrence" : 0.0,
        "combined_score" : 0.466,
        "automated_textmining" : 0.348,
        "node1_string_id" : "9606.ENSP00000276704",
        "gene_fusion" : 0,
        "shared_name" : "C8orf76 (interacts with) NUDCD1",
        "database_annotated" : 0.0,
        "name" : "C8orf76 (interacts with) NUDCD1",
        "interaction" : "interacts with",
        "SUID" : 73,
        "experimentally_determined_interaction" : 0.0,
        "coexpression" : 0.215,
        "selected" : false
      },
      "selected" : false
    }, {
      "data" : {
        "id" : "126",
        "source" : "100",
        "target" : "96",
        "node2_string_id" : "9606.ENSP00000429986",
        "neighborhood_on_chromosome" : 0.0,
        "homology" : 0.0,
        "shared_interaction" : "interacts with",
        "phylogenetic_cooccurrence" : 0.0,
        "combined_score" : 0.401,
        "automated_textmining" : 0.0,
        "node1_string_id" : "9606.ENSP00000478121",
        "gene_fusion" : 0,
        "shared_name" : "ELOC (interacts with) ENY2",
        "database_annotated" : 0.0,
        "name" : "ELOC (interacts with) ENY2",
        "interaction" : "interacts with",
        "SUID" : 126,
        "experimentally_determined_interaction" : 0.0,
        "coexpression" : 0.401,
        "selected" : false
      },
      "selected" : false
    }, {
      "data" : {
        "id" : "125",
        "source" : "100",
        "target" : "94",
        "node2_string_id" : "9606.ENSP00000428209",
        "neighborhood_on_chromosome" : 0.0,
        "homology" : 0.0,
        "shared_interaction" : "interacts with",
        "phylogenetic_cooccurrence" : 0.0,
        "combined_score" : 0.632,
        "automated_textmining" : 0.441,
        "node1_string_id" : "9606.ENSP00000478121",
        "gene_fusion" : 0,
        "shared_name" : "ELOC (interacts with) UBE2V2",
        "database_annotated" : 0.0,
        "name" : "ELOC (interacts with) UBE2V2",
        "interaction" : "interacts with",
        "SUID" : 125,
        "experimentally_determined_interaction" : 0.0,
        "coexpression" : 0.369,
        "selected" : false
      },
      "selected" : false
    }, {
      "data" : {
        "id" : "124",
        "source" : "100",
        "target" : "92",
        "node2_string_id" : "9606.ENSP00000342889",
        "neighborhood_on_chromosome" : 0.0,
        "homology" : 0.0,
        "shared_interaction" : "interacts with",
        "phylogenetic_cooccurrence" : 0.0,
        "combined_score" : 0.684,
        "automated_textmining" : 0.061,
        "node1_string_id" : "9606.ENSP00000478121",
        "gene_fusion" : 0,
        "shared_name" : "ELOC (interacts with) POLR2K",
        "database_annotated" : 0.5,
        "name" : "ELOC (interacts with) POLR2K",
        "interaction" : "interacts with",
        "SUID" : 124,
        "experimentally_determined_interaction" : 0.0,
        "coexpression" : 0.382,
        "selected" : false
      },
      "selected" : false
    }, {
      "data" : {
        "id" : "123",
        "source" : "100",
        "target" : "122",
        "node2_string_id" : "9606.ENSP00000312599",
        "neighborhood_on_chromosome" : 0.0,
        "homology" : 0.0,
        "shared_interaction" : "interacts with",
        "phylogenetic_cooccurrence" : 0.0,
        "combined_score" : 0.587,
        "automated_textmining" : 0.457,
        "node1_string_id" : "9606.ENSP00000478121",
        "gene_fusion" : 0,
        "shared_name" : "ELOC (interacts with) TMEM70",
        "database_annotated" : 0.0,
        "name" : "ELOC (interacts with) TMEM70",
        "interaction" : "interacts with",
        "SUID" : 123,
        "experimentally_determined_interaction" : 0.0,
        "coexpression" : 0.271,
        "selected" : false
      },
      "selected" : false
    }, {
      "data" : {
        "id" : "121",
        "source" : "100",
        "target" : "90",
        "node2_string_id" : "9606.ENSP00000306548",
        "neighborhood_on_chromosome" : 0.0,
        "homology" : 0.0,
        "shared_interaction" : "interacts with",
        "phylogenetic_cooccurrence" : 0.0,
        "combined_score" : 0.653,
        "automated_textmining" : 0.356,
        "node1_string_id" : "9606.ENSP00000478121",
        "gene_fusion" : 0,
        "shared_name" : "ELOC (interacts with) MRPL13",
        "database_annotated" : 0.0,
        "name" : "ELOC (interacts with) MRPL13",
        "interaction" : "interacts with",
        "SUID" : 121,
        "experimentally_determined_interaction" : 0.0,
        "coexpression" : 0.484,
        "selected" : false
      },
      "selected" : false
    }, {
      "data" : {
        "id" : "120",
        "source" : "100",
        "target" : "72",
        "node2_string_id" : "9606.ENSP00000239690",
        "neighborhood_on_chromosome" : 0.0,
        "homology" : 0.0,
        "shared_interaction" : "interacts with",
        "phylogenetic_cooccurrence" : 0.0,
        "combined_score" : 0.644,
        "automated_textmining" : 0.0,
        "node1_string_id" : "9606.ENSP00000478121",
        "gene_fusion" : 0,
        "shared_name" : "ELOC (interacts with) NUDCD1",
        "database_annotated" : 0.0,
        "name" : "ELOC (interacts with) NUDCD1",
        "interaction" : "interacts with",
        "SUID" : 120,
        "experimentally_determined_interaction" : 0.619,
        "coexpression" : 0.106,
        "selected" : false
      },
      "selected" : false
    }, {
      "data" : {
        "id" : "118",
        "source" : "98",
        "target" : "117",
        "node2_string_id" : "9606.ENSP00000297347",
        "neighborhood_on_chromosome" : 0.0,
        "homology" : 0.0,
        "shared_interaction" : "interacts with",
        "phylogenetic_cooccurrence" : 0.0,
        "combined_score" : 0.545,
        "automated_textmining" : 0.502,
        "node1_string_id" : "9606.ENSP00000429931",
        "gene_fusion" : 0,
        "shared_name" : "EIF3H (interacts with) MED30",
        "database_annotated" : 0.0,
        "name" : "EIF3H (interacts with) MED30",
        "interaction" : "interacts with",
        "SUID" : 118,
        "experimentally_determined_interaction" : 0.0,
        "coexpression" : 0.124,
        "selected" : false
      },
      "selected" : false
    }, {
      "data" : {
        "id" : "130",
        "source" : "129",
        "target" : "92",
        "node2_string_id" : "9606.ENSP00000342889",
        "neighborhood_on_chromosome" : 0.0,
        "homology" : 0.0,
        "shared_interaction" : "interacts with",
        "phylogenetic_cooccurrence" : 0.0,
        "combined_score" : 0.626,
        "automated_textmining" : 0.267,
        "node1_string_id" : "9606.ENSP00000405738",
        "gene_fusion" : 0,
        "shared_name" : "ESRP1 (interacts with) POLR2K",
        "database_annotated" : 0.5,
        "name" : "ESRP1 (interacts with) POLR2K",
        "interaction" : "interacts with",
        "SUID" : 130,
        "experimentally_determined_interaction" : 0.0,
        "coexpression" : 0.061,
        "selected" : false
      },
      "selected" : false
    }, {
      "data" : {
        "id" : "163",
        "source" : "161",
        "target" : "92",
        "node2_string_id" : "9606.ENSP00000342889",
        "neighborhood_on_chromosome" : 0.231,
        "homology" : 0.0,
        "shared_interaction" : "interacts with",
        "phylogenetic_cooccurrence" : 0.0,
        "combined_score" : 0.823,
        "automated_textmining" : 0.286,
        "node1_string_id" : "9606.ENSP00000360473",
        "gene_fusion" : 0,
        "shared_name" : "PFDN4 (interacts with) POLR2K",
        "database_annotated" : 0.0,
        "name" : "PFDN4 (interacts with) POLR2K",
        "interaction" : "interacts with",
        "SUID" : 163,
        "experimentally_determined_interaction" : 0.0,
        "coexpression" : 0.703,
        "selected" : false
      },
      "selected" : false
    }, {
      "data" : {
        "id" : "128",
        "source" : "96",
        "target" : "90",
        "node2_string_id" : "9606.ENSP00000306548",
        "neighborhood_on_chromosome" : 0.0,
        "homology" : 0.0,
        "shared_interaction" : "interacts with",
        "phylogenetic_cooccurrence" : 0.0,
        "combined_score" : 0.401,
        "automated_textmining" : 0.08,
        "node1_string_id" : "9606.ENSP00000429986",
        "gene_fusion" : 0,
        "shared_name" : "ENY2 (interacts with) MRPL13",
        "database_annotated" : 0.0,
        "name" : "ENY2 (interacts with) MRPL13",
        "interaction" : "interacts with",
        "SUID" : 128,
        "experimentally_determined_interaction" : 0.0,
        "coexpression" : 0.376,
        "selected" : false
      },
      "selected" : false
    }, {
      "data" : {
        "id" : "127",
        "source" : "96",
        "target" : "72",
        "node2_string_id" : "9606.ENSP00000239690",
        "neighborhood_on_chromosome" : 0.0,
        "homology" : 0.0,
        "shared_interaction" : "interacts with",
        "phylogenetic_cooccurrence" : 0.0,
        "combined_score" : 0.731,
        "automated_textmining" : 0.706,
        "node1_string_id" : "9606.ENSP00000429986",
        "gene_fusion" : 0,
        "shared_name" : "ENY2 (interacts with) NUDCD1",
        "database_annotated" : 0.0,
        "name" : "ENY2 (interacts with) NUDCD1",
        "interaction" : "interacts with",
        "SUID" : 127,
        "experimentally_determined_interaction" : 0.0,
        "coexpression" : 0.123,
        "selected" : false
      },
      "selected" : false
    }, {
      "data" : {
        "id" : "165",
        "source" : "92",
        "target" : "79",
        "node2_string_id" : "9606.ENSP00000430494",
        "neighborhood_on_chromosome" : 0.0,
        "homology" : 0.0,
        "shared_interaction" : "interacts with",
        "phylogenetic_cooccurrence" : 0.0,
        "combined_score" : 0.508,
        "automated_textmining" : 0.206,
        "node1_string_id" : "9606.ENSP00000342889",
        "gene_fusion" : 0,
        "shared_name" : "POLR2K (interacts with) UQCRB",
        "database_annotated" : 0.0,
        "name" : "POLR2K (interacts with) UQCRB",
        "interaction" : "interacts with",
        "SUID" : 165,
        "experimentally_determined_interaction" : 0.0,
        "coexpression" : 0.406,
        "selected" : false
      },
      "selected" : false
    }, {
      "data" : {
        "id" : "164",
        "source" : "92",
        "target" : "103",
        "node2_string_id" : "9606.ENSP00000276692",
        "neighborhood_on_chromosome" : 0.0,
        "homology" : 0.0,
        "shared_interaction" : "interacts with",
        "phylogenetic_cooccurrence" : 0.0,
        "combined_score" : 0.433,
        "automated_textmining" : 0.18,
        "node1_string_id" : "9606.ENSP00000342889",
        "gene_fusion" : 0,
        "shared_name" : "POLR2K (interacts with) TATDN1",
        "database_annotated" : 0.0,
        "name" : "POLR2K (interacts with) TATDN1",
        "interaction" : "interacts with",
        "SUID" : 164,
        "experimentally_determined_interaction" : 0.0,
        "coexpression" : 0.337,
        "selected" : false
      },
      "selected" : false
    }, {
      "data" : {
        "id" : "150",
        "source" : "90",
        "target" : "92",
        "node2_string_id" : "9606.ENSP00000342889",
        "neighborhood_on_chromosome" : 0.0,
        "homology" : 0.0,
        "shared_interaction" : "interacts with",
        "phylogenetic_cooccurrence" : 0.0,
        "combined_score" : 0.639,
        "automated_textmining" : 0.164,
        "node1_string_id" : "9606.ENSP00000306548",
        "gene_fusion" : 0,
        "shared_name" : "MRPL13 (interacts with) POLR2K",
        "database_annotated" : 0.0,
        "name" : "MRPL13 (interacts with) POLR2K",
        "interaction" : "interacts with",
        "SUID" : 150,
        "experimentally_determined_interaction" : 0.0,
        "coexpression" : 0.586,
        "selected" : false
      },
      "selected" : false
    }, {
      "data" : {
        "id" : "149",
        "source" : "90",
        "target" : "122",
        "node2_string_id" : "9606.ENSP00000312599",
        "neighborhood_on_chromosome" : 0.0,
        "homology" : 0.0,
        "shared_interaction" : "interacts with",
        "phylogenetic_cooccurrence" : 0.0,
        "combined_score" : 0.512,
        "automated_textmining" : 0.328,
        "node1_string_id" : "9606.ENSP00000306548",
        "gene_fusion" : 0,
        "shared_name" : "MRPL13 (interacts with) TMEM70",
        "database_annotated" : 0.0,
        "name" : "MRPL13 (interacts with) TMEM70",
        "interaction" : "interacts with",
        "SUID" : 149,
        "experimentally_determined_interaction" : 0.095,
        "coexpression" : 0.262,
        "selected" : false
      },
      "selected" : false
    }, {
      "data" : {
        "id" : "148",
        "source" : "90",
        "target" : "79",
        "node2_string_id" : "9606.ENSP00000430494",
        "neighborhood_on_chromosome" : 0.0,
        "homology" : 0.0,
        "shared_interaction" : "interacts with",
        "phylogenetic_cooccurrence" : 0.0,
        "combined_score" : 0.475,
        "automated_textmining" : 0.153,
        "node1_string_id" : "9606.ENSP00000306548",
        "gene_fusion" : 0,
        "shared_name" : "MRPL13 (interacts with) UQCRB",
        "database_annotated" : 0.0,
        "name" : "MRPL13 (interacts with) UQCRB",
        "interaction" : "interacts with",
        "SUID" : 148,
        "experimentally_determined_interaction" : 0.0,
        "coexpression" : 0.405,
        "selected" : false
      },
      "selected" : false
    }, {
      "data" : {
        "id" : "147",
        "source" : "90",
        "target" : "94",
        "node2_string_id" : "9606.ENSP00000428209",
        "neighborhood_on_chromosome" : 0.0,
        "homology" : 0.0,
        "shared_interaction" : "interacts with",
        "phylogenetic_cooccurrence" : 0.0,
        "combined_score" : 0.417,
        "automated_textmining" : 0.272,
        "node1_string_id" : "9606.ENSP00000306548",
        "gene_fusion" : 0,
        "shared_name" : "MRPL13 (interacts with) UBE2V2",
        "database_annotated" : 0.0,
        "name" : "MRPL13 (interacts with) UBE2V2",
        "interaction" : "interacts with",
        "SUID" : 147,
        "experimentally_determined_interaction" : 0.0,
        "coexpression" : 0.232,
        "selected" : false
      },
      "selected" : false
    }, {
      "data" : {
        "id" : "146",
        "source" : "90",
        "target" : "145",
        "node2_string_id" : "9606.ENSP00000429633",
        "neighborhood_on_chromosome" : 0.0,
        "homology" : 0.0,
        "shared_interaction" : "interacts with",
        "phylogenetic_cooccurrence" : 0.0,
        "combined_score" : 0.414,
        "automated_textmining" : 0.0,
        "node1_string_id" : "9606.ENSP00000306548",
        "gene_fusion" : 0,
        "shared_name" : "MRPL13 (interacts with) MYBL1",
        "database_annotated" : 0.0,
        "name" : "MRPL13 (interacts with) MYBL1",
        "interaction" : "interacts with",
        "SUID" : 146,
        "experimentally_determined_interaction" : 0.401,
        "coexpression" : 0.063,
        "selected" : false
      },
      "selected" : false
    }, {
      "data" : {
        "id" : "144",
        "source" : "90",
        "target" : "74",
        "node2_string_id" : "9606.ENSP00000287025",
        "neighborhood_on_chromosome" : 0.0,
        "homology" : 0.0,
        "shared_interaction" : "interacts with",
        "phylogenetic_cooccurrence" : 0.0,
        "combined_score" : 0.67,
        "automated_textmining" : 0.091,
        "node1_string_id" : "9606.ENSP00000306548",
        "gene_fusion" : 0,
        "shared_name" : "MRPL13 (interacts with) MTERF3",
        "database_annotated" : 0.0,
        "name" : "MRPL13 (interacts with) MTERF3",
        "interaction" : "interacts with",
        "SUID" : 144,
        "experimentally_determined_interaction" : 0.496,
        "coexpression" : 0.338,
        "selected" : false
      },
      "selected" : false
    }, {
      "data" : {
        "id" : "143",
        "source" : "90",
        "target" : "103",
        "node2_string_id" : "9606.ENSP00000276692",
        "neighborhood_on_chromosome" : 0.061,
        "homology" : 0.0,
        "shared_interaction" : "interacts with",
        "phylogenetic_cooccurrence" : 0.0,
        "combined_score" : 0.477,
        "automated_textmining" : 0.281,
        "node1_string_id" : "9606.ENSP00000306548",
        "gene_fusion" : 0,
        "shared_name" : "MRPL13 (interacts with) TATDN1",
        "database_annotated" : 0.0,
        "name" : "MRPL13 (interacts with) TATDN1",
        "interaction" : "interacts with",
        "SUID" : 143,
        "experimentally_determined_interaction" : 0.0,
        "coexpression" : 0.287,
        "selected" : false
      },
      "selected" : false
    }, {
      "data" : {
        "id" : "142",
        "source" : "90",
        "target" : "141",
        "node2_string_id" : "9606.ENSP00000276689",
        "neighborhood_on_chromosome" : 0.0,
        "homology" : 0.0,
        "shared_interaction" : "interacts with",
        "phylogenetic_cooccurrence" : 0.0,
        "combined_score" : 0.505,
        "automated_textmining" : 0.101,
        "node1_string_id" : "9606.ENSP00000306548",
        "gene_fusion" : 0,
        "shared_name" : "MRPL13 (interacts with) NDUFB9",
        "database_annotated" : 0.0,
        "name" : "MRPL13 (interacts with) NDUFB9",
        "interaction" : "interacts with",
        "SUID" : 142,
        "experimentally_determined_interaction" : 0.0,
        "coexpression" : 0.472,
        "selected" : false
      },
      "selected" : false
    }, {
      "data" : {
        "id" : "140",
        "source" : "90",
        "target" : "139",
        "node2_string_id" : "9606.ENSP00000260102",
        "neighborhood_on_chromosome" : 0.056,
        "homology" : 0.0,
        "shared_interaction" : "interacts with",
        "phylogenetic_cooccurrence" : 0.0,
        "combined_score" : 0.999,
        "automated_textmining" : 0.166,
        "node1_string_id" : "9606.ENSP00000306548",
        "gene_fusion" : 0,
        "shared_name" : "MRPL13 (interacts with) MRPL15",
        "database_annotated" : 0.0,
        "name" : "MRPL13 (interacts with) MRPL15",
        "interaction" : "interacts with",
        "SUID" : 140,
        "experimentally_determined_interaction" : 0.996,
        "coexpression" : 0.767,
        "selected" : false
      },
      "selected" : false
    }, {
      "data" : {
        "id" : "106",
        "source" : "88",
        "target" : "90",
        "node2_string_id" : "9606.ENSP00000306548",
        "neighborhood_on_chromosome" : 0.0,
        "homology" : 0.0,
        "shared_interaction" : "interacts with",
        "phylogenetic_cooccurrence" : 0.0,
        "combined_score" : 0.561,
        "automated_textmining" : 0.419,
        "node1_string_id" : "9606.ENSP00000297579",
        "gene_fusion" : 0,
        "shared_name" : "DCAF13 (interacts with) MRPL13",
        "database_annotated" : 0.0,
        "name" : "DCAF13 (interacts with) MRPL13",
        "interaction" : "interacts with",
        "SUID" : 106,
        "experimentally_determined_interaction" : 0.0,
        "coexpression" : 0.275,
        "selected" : false
      },
      "selected" : false
    }, {
      "data" : {
        "id" : "105",
        "source" : "88",
        "target" : "92",
        "node2_string_id" : "9606.ENSP00000342889",
        "neighborhood_on_chromosome" : 0.0,
        "homology" : 0.0,
        "shared_interaction" : "interacts with",
        "phylogenetic_cooccurrence" : 0.0,
        "combined_score" : 0.428,
        "automated_textmining" : 0.245,
        "node1_string_id" : "9606.ENSP00000297579",
        "gene_fusion" : 0,
        "shared_name" : "DCAF13 (interacts with) POLR2K",
        "database_annotated" : 0.0,
        "name" : "DCAF13 (interacts with) POLR2K",
        "interaction" : "interacts with",
        "SUID" : 105,
        "experimentally_determined_interaction" : 0.0,
        "coexpression" : 0.274,
        "selected" : false
      },
      "selected" : false
    }, {
      "data" : {
        "id" : "104",
        "source" : "88",
        "target" : "103",
        "node2_string_id" : "9606.ENSP00000276692",
        "neighborhood_on_chromosome" : 0.0,
        "homology" : 0.0,
        "shared_interaction" : "interacts with",
        "phylogenetic_cooccurrence" : 0.0,
        "combined_score" : 0.432,
        "automated_textmining" : 0.0,
        "node1_string_id" : "9606.ENSP00000297579",
        "gene_fusion" : 0,
        "shared_name" : "DCAF13 (interacts with) TATDN1",
        "database_annotated" : 0.0,
        "name" : "DCAF13 (interacts with) TATDN1",
        "interaction" : "interacts with",
        "SUID" : 104,
        "experimentally_determined_interaction" : 0.0,
        "coexpression" : 0.432,
        "selected" : false
      },
      "selected" : false
    }, {
      "data" : {
        "id" : "102",
        "source" : "88",
        "target" : "72",
        "node2_string_id" : "9606.ENSP00000239690",
        "neighborhood_on_chromosome" : 0.0,
        "homology" : 0.0,
        "shared_interaction" : "interacts with",
        "phylogenetic_cooccurrence" : 0.0,
        "combined_score" : 0.481,
        "automated_textmining" : 0.207,
        "node1_string_id" : "9606.ENSP00000297579",
        "gene_fusion" : 0,
        "shared_name" : "DCAF13 (interacts with) NUDCD1",
        "database_annotated" : 0.0,
        "name" : "DCAF13 (interacts with) NUDCD1",
        "interaction" : "interacts with",
        "SUID" : 102,
        "experimentally_determined_interaction" : 0.0,
        "coexpression" : 0.373,
        "selected" : false
      },
      "selected" : false
    }, {
      "data" : {
        "id" : "116",
        "source" : "85",
        "target" : "98",
        "node2_string_id" : "9606.ENSP00000429931",
        "neighborhood_on_chromosome" : 0.0,
        "homology" : 0.0,
        "shared_interaction" : "interacts with",
        "phylogenetic_cooccurrence" : 0.0,
        "combined_score" : 0.999,
        "automated_textmining" : 0.977,
        "node1_string_id" : "9606.ENSP00000220849",
        "gene_fusion" : 0,
        "shared_name" : "EIF3E (interacts with) EIF3H",
        "database_annotated" : 0.9,
        "name" : "EIF3E (interacts with) EIF3H",
        "interaction" : "interacts with",
        "SUID" : 116,
        "experimentally_determined_interaction" : 0.997,
        "coexpression" : 0.925,
        "selected" : false
      },
      "selected" : false
    }, {
      "data" : {
        "id" : "113",
        "source" : "85",
        "target" : "103",
        "node2_string_id" : "9606.ENSP00000276692",
        "neighborhood_on_chromosome" : 0.0,
        "homology" : 0.0,
        "shared_interaction" : "interacts with",
        "phylogenetic_cooccurrence" : 0.0,
        "combined_score" : 0.608,
        "automated_textmining" : 0.238,
        "node1_string_id" : "9606.ENSP00000220849",
        "gene_fusion" : 0,
        "shared_name" : "EIF3E (interacts with) TATDN1",
        "database_annotated" : 0.0,
        "name" : "EIF3E (interacts with) TATDN1",
        "interaction" : "interacts with",
        "SUID" : 113,
        "experimentally_determined_interaction" : 0.0,
        "coexpression" : 0.507,
        "selected" : false
      },
      "selected" : false
    }, {
      "data" : {
        "id" : "138",
        "source" : "117",
        "target" : "92",
        "node2_string_id" : "9606.ENSP00000342889",
        "neighborhood_on_chromosome" : 0.0,
        "homology" : 0.0,
        "shared_interaction" : "interacts with",
        "phylogenetic_cooccurrence" : 0.0,
        "combined_score" : 0.842,
        "automated_textmining" : 0.159,
        "node1_string_id" : "9606.ENSP00000297347",
        "gene_fusion" : 0,
        "shared_name" : "MED30 (interacts with) POLR2K",
        "database_annotated" : 0.0,
        "name" : "MED30 (interacts with) POLR2K",
        "interaction" : "interacts with",
        "SUID" : 138,
        "experimentally_determined_interaction" : 0.812,
        "coexpression" : 0.083,
        "selected" : false
      },
      "selected" : false
    }, {
      "data" : {
        "id" : "137",
        "source" : "117",
        "target" : "72",
        "node2_string_id" : "9606.ENSP00000239690",
        "neighborhood_on_chromosome" : 0.0,
        "homology" : 0.0,
        "shared_interaction" : "interacts with",
        "phylogenetic_cooccurrence" : 0.0,
        "combined_score" : 0.698,
        "automated_textmining" : 0.182,
        "node1_string_id" : "9606.ENSP00000297347",
        "gene_fusion" : 0,
        "shared_name" : "MED30 (interacts with) NUDCD1",
        "database_annotated" : 0.0,
        "name" : "MED30 (interacts with) NUDCD1",
        "interaction" : "interacts with",
        "SUID" : 137,
        "experimentally_determined_interaction" : 0.619,
        "coexpression" : 0.109,
        "selected" : false
      },
      "selected" : false
    }, {
      "data" : {
        "id" : "101",
        "source" : "84",
        "target" : "100",
        "node2_string_id" : "9606.ENSP00000478121",
        "neighborhood_on_chromosome" : 0.0,
        "homology" : 0.0,
        "shared_interaction" : "interacts with",
        "phylogenetic_cooccurrence" : 0.0,
        "combined_score" : 0.96,
        "automated_textmining" : 0.509,
        "node1_string_id" : "9606.ENSP00000350512",
        "gene_fusion" : 0,
        "shared_name" : "COPS5 (interacts with) ELOC",
        "database_annotated" : 0.0,
        "name" : "COPS5 (interacts with) ELOC",
        "interaction" : "interacts with",
        "SUID" : 101,
        "experimentally_determined_interaction" : 0.854,
        "coexpression" : 0.496,
        "selected" : false
      },
      "selected" : false
    }, {
      "data" : {
        "id" : "99",
        "source" : "84",
        "target" : "98",
        "node2_string_id" : "9606.ENSP00000429931",
        "neighborhood_on_chromosome" : 0.0,
        "homology" : 0.574,
        "shared_interaction" : "interacts with",
        "phylogenetic_cooccurrence" : 0.0,
        "combined_score" : 0.938,
        "automated_textmining" : 0.51,
        "node1_string_id" : "9606.ENSP00000350512",
        "gene_fusion" : 0,
        "shared_name" : "COPS5 (interacts with) EIF3H",
        "database_annotated" : 0.72,
        "name" : "COPS5 (interacts with) EIF3H",
        "interaction" : "interacts with",
        "SUID" : 99,
        "experimentally_determined_interaction" : 0.435,
        "coexpression" : 0.302,
        "selected" : false
      },
      "selected" : false
    }, {
      "data" : {
        "id" : "97",
        "source" : "84",
        "target" : "96",
        "node2_string_id" : "9606.ENSP00000429986",
        "neighborhood_on_chromosome" : 0.0,
        "homology" : 0.0,
        "shared_interaction" : "interacts with",
        "phylogenetic_cooccurrence" : 0.0,
        "combined_score" : 0.441,
        "automated_textmining" : 0.149,
        "node1_string_id" : "9606.ENSP00000350512",
        "gene_fusion" : 0,
        "shared_name" : "COPS5 (interacts with) ENY2",
        "database_annotated" : 0.0,
        "name" : "COPS5 (interacts with) ENY2",
        "interaction" : "interacts with",
        "SUID" : 97,
        "experimentally_determined_interaction" : 0.0,
        "coexpression" : 0.37,
        "selected" : false
      },
      "selected" : false
    }, {
      "data" : {
        "id" : "95",
        "source" : "84",
        "target" : "94",
        "node2_string_id" : "9606.ENSP00000428209",
        "neighborhood_on_chromosome" : 0.0,
        "homology" : 0.0,
        "shared_interaction" : "interacts with",
        "phylogenetic_cooccurrence" : 0.0,
        "combined_score" : 0.431,
        "automated_textmining" : 0.146,
        "node1_string_id" : "9606.ENSP00000350512",
        "gene_fusion" : 0,
        "shared_name" : "COPS5 (interacts with) UBE2V2",
        "database_annotated" : 0.0,
        "name" : "COPS5 (interacts with) UBE2V2",
        "interaction" : "interacts with",
        "SUID" : 95,
        "experimentally_determined_interaction" : 0.0,
        "coexpression" : 0.361,
        "selected" : false
      },
      "selected" : false
    }, {
      "data" : {
        "id" : "93",
        "source" : "84",
        "target" : "92",
        "node2_string_id" : "9606.ENSP00000342889",
        "neighborhood_on_chromosome" : 0.0,
        "homology" : 0.0,
        "shared_interaction" : "interacts with",
        "phylogenetic_cooccurrence" : 0.0,
        "combined_score" : 0.664,
        "automated_textmining" : 0.142,
        "node1_string_id" : "9606.ENSP00000350512",
        "gene_fusion" : 0,
        "shared_name" : "COPS5 (interacts with) POLR2K",
        "database_annotated" : 0.5,
        "name" : "COPS5 (interacts with) POLR2K",
        "interaction" : "interacts with",
        "SUID" : 93,
        "experimentally_determined_interaction" : 0.0,
        "coexpression" : 0.281,
        "selected" : false
      },
      "selected" : false
    }, {
      "data" : {
        "id" : "91",
        "source" : "84",
        "target" : "90",
        "node2_string_id" : "9606.ENSP00000306548",
        "neighborhood_on_chromosome" : 0.0,
        "homology" : 0.0,
        "shared_interaction" : "interacts with",
        "phylogenetic_cooccurrence" : 0.0,
        "combined_score" : 0.516,
        "automated_textmining" : 0.085,
        "node1_string_id" : "9606.ENSP00000350512",
        "gene_fusion" : 0,
        "shared_name" : "COPS5 (interacts with) MRPL13",
        "database_annotated" : 0.0,
        "name" : "COPS5 (interacts with) MRPL13",
        "interaction" : "interacts with",
        "SUID" : 91,
        "experimentally_determined_interaction" : 0.069,
        "coexpression" : 0.477,
        "selected" : false
      },
      "selected" : false
    }, {
      "data" : {
        "id" : "89",
        "source" : "84",
        "target" : "88",
        "node2_string_id" : "9606.ENSP00000297579",
        "neighborhood_on_chromosome" : 0.0,
        "homology" : 0.0,
        "shared_interaction" : "interacts with",
        "phylogenetic_cooccurrence" : 0.0,
        "combined_score" : 0.548,
        "automated_textmining" : 0.091,
        "node1_string_id" : "9606.ENSP00000350512",
        "gene_fusion" : 0,
        "shared_name" : "COPS5 (interacts with) DCAF13",
        "database_annotated" : 0.4,
        "name" : "COPS5 (interacts with) DCAF13",
        "interaction" : "interacts with",
        "SUID" : 89,
        "experimentally_determined_interaction" : 0.0,
        "coexpression" : 0.238,
        "selected" : false
      },
      "selected" : false
    }, {
      "data" : {
        "id" : "87",
        "source" : "84",
        "target" : "74",
        "node2_string_id" : "9606.ENSP00000287025",
        "neighborhood_on_chromosome" : 0.0,
        "homology" : 0.0,
        "shared_interaction" : "interacts with",
        "phylogenetic_cooccurrence" : 0.0,
        "combined_score" : 0.468,
        "automated_textmining" : 0.0,
        "node1_string_id" : "9606.ENSP00000350512",
        "gene_fusion" : 0,
        "shared_name" : "COPS5 (interacts with) MTERF3",
        "database_annotated" : 0.0,
        "name" : "COPS5 (interacts with) MTERF3",
        "interaction" : "interacts with",
        "SUID" : 87,
        "experimentally_determined_interaction" : 0.0,
        "coexpression" : 0.468,
        "selected" : false
      },
      "selected" : false
    }, {
      "data" : {
        "id" : "86",
        "source" : "84",
        "target" : "85",
        "node2_string_id" : "9606.ENSP00000220849",
        "neighborhood_on_chromosome" : 0.0,
        "homology" : 0.0,
        "shared_interaction" : "interacts with",
        "phylogenetic_cooccurrence" : 0.0,
        "combined_score" : 0.93,
        "automated_textmining" : 0.44,
        "node1_string_id" : "9606.ENSP00000350512",
        "gene_fusion" : 0,
        "shared_name" : "COPS5 (interacts with) EIF3E",
        "database_annotated" : 0.72,
        "name" : "COPS5 (interacts with) EIF3E",
        "interaction" : "interacts with",
        "SUID" : 86,
        "experimentally_determined_interaction" : 0.406,
        "coexpression" : 0.338,
        "selected" : false
      },
      "selected" : false
    } ]
  }
}
