# Supplementary material for: The impact of hsa-miR-1972 on the expression of von Willebrand factor in breast cancer progression regulation
Source: PeerJ. 2024 Nov 8;12:e18476. doi: 10.7717/peerj.18476 (PMC11552492; doi:10.7717/peerj.18476)
Supplement: Supplemental Information 3 [file peerj-12-18476-s003.zip › 1_Analysis/1_WGCNA/florawhite_subset.csv]

MCODE::Clusters (1)	MCODE::Node Status (1)	MCODE::Score (1)	name	selected	shared name
	Unclustered	0.5	C8orf76	true	C8orf76
	Unclustered	1.6666666666666667	NUDCD1	true	NUDCD1
	Unclustered	1.6666666666666667	MTERF3	true	MTERF3
	Unclustered	0.6666666666666666	NSMCE2	true	NSMCE2
	Unclustered	0.0	CHCHD7	false	CHCHD7
Cluster 3	Clustered	1.6666666666666667	UQCRB	true	UQCRB
	Unclustered	0.0	CISD1	false	CISD1
	Unclustered	0.0	EMC2	false	EMC2
	Unclustered	2.142857142857143	COPS5	true	COPS5
Cluster 2	Clustered	1.6666666666666667	EIF3E	true	EIF3E
Cluster 1	Clustered	2.7	DCAF13	true	DCAF13
Cluster 3	Clustered	1.5333333333333332	MRPL13	true	MRPL13
Cluster 1	Clustered	2.4000000000000004	POLR2K	true	POLR2K
	Unclustered	3.0	UBE2V2	true	UBE2V2
	Unclustered	3.0	ENY2	true	ENY2
Cluster 2	Clustered	1.6666666666666667	EIF3H	true	EIF3H
	Unclustered	2.4000000000000004	ELOC	true	ELOC
Cluster 1	Seed	3.0	TATDN1	true	TATDN1
	Unclustered	0.0	DERL1	false	DERL1
	Unclustered	0.6666666666666666	SQLE	false	SQLE
	Unclustered	2.0	EBAG9	true	EBAG9
Cluster 2	Seed	2.0	PABPC1	true	PABPC1
	Unclustered	0.5	MED30	true	MED30
	Unclustered	2.0	TMEM70	true	TMEM70
	Unclustered	0.0	ESRP1	false	ESRP1
	Unclustered	0.0	LACTB2	false	LACTB2
	Unclustered	0.0	XKR9	false	XKR9
	Unclustered	0.0	LAPTM4B	false	LAPTM4B
	Unclustered	0.5	YWHAZ	false	YWHAZ
	Unclustered	2.0	MRPL15	true	MRPL15
Cluster 3	Seed	1.6666666666666667	NDUFB9	true	NDUFB9
	Unclustered	0.0	MYBL1	false	MYBL1
	Unclustered	0.5	NDUFAF6	true	NDUFAF6
	Unclustered	0.0	PABPC3	false	PABPC3
	Unclustered	0.6666666666666666	PFDN4	true	PFDN4
	Unclustered	0.0	PRDX1	false	PRDX1
	Unclustered	0.0	TRMT12	false	TRMT12
	Unclustered	0.0	WDYHV1	false	WDYHV1
	Unclustered	0.0	ZNF706	false	ZNF706
