# Supplementary material for: The impact of hsa-miR-1972 on the expression of von Willebrand factor in breast cancer progression regulation
Source: PeerJ. 2024 Nov 8;12:e18476. doi: 10.7717/peerj.18476 (PMC11552492; doi:10.7717/peerj.18476)
Supplement: Supplemental Information 3 [file peerj-12-18476-s003.zip › 1_Analysis/1_WGCNA/magenta.tsv]

#node1	node2	node1_string_id	node2_string_id	neighborhood_on_chromosome	gene_fusion	phylogenetic_cooccurrence	homology	coexpression	experimentally_determined_interaction	database_annotated	automated_textmining	combined_score
ACKR3	CXCL12	9606.ENSP00000272928	9606.ENSP00000379140	0	0	0	0	0.076	0.900	0.900	0.997	0.999
ACKR4	ISM1	9606.ENSP00000249887	9606.ENSP00000262487	0	0	0	0	0.083	0	0	0.408	0.434
ACKR4	CXCL12	9606.ENSP00000249887	9606.ENSP00000379140	0	0	0	0	0.088	0.046	0	0.858	0.865
ACOT13	MYADM	9606.ENSP00000230048	9606.ENSP00000375649	0	0	0	0	0.042	0	0	0.404	0.404
ACTA2	DCN	9606.ENSP00000224784	9606.ENSP00000052754	0	0	0	0	0.252	0.095	0	0.371	0.537
ACTA2	MYH9	9606.ENSP00000224784	9606.ENSP00000216181	0	0	0	0	0.115	0.368	0.900	0.265	0.953
ACTA2	MMP2	9606.ENSP00000224784	9606.ENSP00000219070	0	0	0	0	0.096	0	0	0.594	0.617
ACTA2	COL8A1	9606.ENSP00000224784	9606.ENSP00000261037	0	0	0	0	0.110	0.101	0	0.310	0.400
ACTA2	TWIST1	9606.ENSP00000224784	9606.ENSP00000242261	0	0	0	0	0.085	0	0	0.373	0.402
ACTA2	FBLN1	9606.ENSP00000224784	9606.ENSP00000331544	0	0	0	0	0.096	0.103	0	0.323	0.403
ACTA2	TCF4	9606.ENSP00000224784	9606.ENSP00000381382	0	0	0	0	0.080	0.069	0	0.364	0.408
ACTA2	CXCL12	9606.ENSP00000224784	9606.ENSP00000379140	0	0	0	0	0.138	0	0	0.348	0.414
ACTA2	ZMAT3	9606.ENSP00000224784	9606.ENSP00000311221	0	0	0	0	0.047	0.374	0	0.110	0.423
ACTA2	ITGBL1	9606.ENSP00000224784	9606.ENSP00000365351	0	0	0	0	0.095	0.070	0	0.387	0.439
ACTA2	IGFBP7	9606.ENSP00000224784	9606.ENSP00000295666	0	0	0	0	0.253	0	0	0.288	0.445
ACTA2	MYL3	9606.ENSP00000224784	9606.ENSP00000499406	0	0	0	0	0.092	0.150	0	0.340	0.446
ACTA2	COL6A3	9606.ENSP00000224784	9606.ENSP00000295550	0	0	0	0	0.107	0.101	0	0.376	0.455
ACTA2	LTBP2	9606.ENSP00000224784	9606.ENSP00000261978	0	0	0	0	0.118	0.103	0	0.367	0.456
ACTA2	COL6A1	9606.ENSP00000224784	9606.ENSP00000355180	0	0	0	0	0.092	0.091	0	0.407	0.468
ACTA2	PRKG1	9606.ENSP00000224784	9606.ENSP00000363092	0	0	0	0	0.069	0.044	0	0.482	0.499
ACTA2	LUM	9606.ENSP00000224784	9606.ENSP00000266718	0	0	0	0	0.166	0.095	0	0.399	0.507
ACTA2	ELN	9606.ENSP00000224784	9606.ENSP00000351807	0	0	0	0	0.086	0	0	0.488	0.512
ACTA2	TGFB3	9606.ENSP00000224784	9606.ENSP00000238682	0	0	0	0	0.138	0	0	0.475	0.528
ACTA2	LOX	9606.ENSP00000224784	9606.ENSP00000231004	0	0	0	0	0.088	0.103	0	0.474	0.533
ACTA2	COL6A2	9606.ENSP00000224784	9606.ENSP00000300527	0	0	0	0	0.098	0.101	0	0.479	0.541
ACTA2	COL5A2	9606.ENSP00000224784	9606.ENSP00000364000	0	0	0	0	0.138	0.101	0	0.461	0.546
ACTA2	MFAP5	9606.ENSP00000224784	9606.ENSP00000352455	0	0	0	0	0.131	0	0	0.506	0.552
ACTA2	PDGFRA	9606.ENSP00000224784	9606.ENSP00000257290	0	0	0	0	0.120	0	0	0.518	0.558
ACTA2	COL5A1	9606.ENSP00000224784	9606.ENSP00000360882	0	0	0	0	0.145	0.101	0	0.519	0.598
ACTA2	COL4A1	9606.ENSP00000224784	9606.ENSP00000364979	0	0	0	0	0.155	0.101	0	0.519	0.603
ACTA2	EFEMP2	9606.ENSP00000224784	9606.ENSP00000309953	0	0	0	0	0.155	0.103	0	0.528	0.611
ACTA2	ASPN	9606.ENSP00000224784	9606.ENSP00000364694	0	0	0	0	0.197	0.095	0	0.525	0.624
ACTA2	THY1	9606.ENSP00000224784	9606.ENSP00000284240	0	0	0	0	0.085	0	0	0.615	0.632
ACTA2	FN1	9606.ENSP00000224784	9606.ENSP00000346839	0	0	0	0	0.078	0	0	0.676	0.689
ACTA2	BGN	9606.ENSP00000224784	9606.ENSP00000327336	0	0	0	0	0.195	0.095	0	0.611	0.692
ACTA2	CNN2	9606.ENSP00000224784	9606.ENSP00000456436	0	0	0	0	0.099	0.573	0	0.293	0.704
ACTA2	FBN1	9606.ENSP00000224784	9606.ENSP00000325527	0	0	0	0	0.114	0.103	0	0.677	0.721
ACTA2	CCN2	9606.ENSP00000224784	9606.ENSP00000356954	0	0	0	0	0.113	0	0	0.705	0.727
ACTA2	POSTN	9606.ENSP00000224784	9606.ENSP00000369071	0	0	0	0	0.162	0	0	0.691	0.730
ACTA2	LMOD1	9606.ENSP00000224784	9606.ENSP00000356257	0	0	0	0	0.205	0	0.500	0.475	0.773
ACTA2	PDGFRB	9606.ENSP00000224784	9606.ENSP00000261799	0	0	0	0	0.243	0	0	0.723	0.781
ACTA2	COL1A2	9606.ENSP00000224784	9606.ENSP00000297268	0	0	0	0	0.222	0.101	0	0.756	0.814
ACTA2	TPM2	9606.ENSP00000224784	9606.ENSP00000496494	0	0	0	0	0.210	0.192	0.500	0.514	0.824
ACTA2	TPM1	9606.ENSP00000224784	9606.ENSP00000351022	0	0	0	0	0.165	0.347	0.500	0.474	0.838
ACTA2	COL3A1	9606.ENSP00000224784	9606.ENSP00000304408	0	0	0	0	0.336	0.101	0	0.818	0.882
ACTA2	CNN1	9606.ENSP00000224784	9606.ENSP00000252456	0	0	0	0	0.291	0.114	0	0.842	0.892
ACTA2	COL1A1	9606.ENSP00000224784	9606.ENSP00000225964	0	0	0	0	0.270	0.101	0	0.899	0.928
ACTA2	TAGLN	9606.ENSP00000224784	9606.ENSP00000376678	0	0	0	0	0.449	0.140	0	0.911	0.954
ACTA2	MYL9	9606.ENSP00000224784	9606.ENSP00000279022	0	0	0	0	0.223	0.126	0.900	0.615	0.970
ADAM12	MMP11	9606.ENSP00000357668	9606.ENSP00000215743	0	0	0	0	0.075	0	0	0.500	0.518
ADAM12	MMP2	9606.ENSP00000357668	9606.ENSP00000219070	0	0	0	0	0.180	0	0	0.379	0.469
ADAM12	COL1A1	9606.ENSP00000357668	9606.ENSP00000225964	0	0	0	0	0.160	0	0	0.367	0.446
ADAM12	CCN4	9606.ENSP00000357668	9606.ENSP00000250160	0	0	0	0	0.285	0	0	0.290	0.470
ADAM12	ADAMTS2	9606.ENSP00000357668	9606.ENSP00000251582	0	0	0	0.556	0.305	0	0	0.244	0.453
ADAM12	TIMP2	9606.ENSP00000357668	9606.ENSP00000262768	0	0	0	0	0.103	0	0	0.404	0.442
ADAM12	NOX4	9606.ENSP00000357668	9606.ENSP00000263317	0	0	0	0	0.127	0	0	0.423	0.474
ADAM12	TIMP3	9606.ENSP00000357668	9606.ENSP00000266085	0	0	0	0	0.104	0	0	0.470	0.504
ADAM12	NRG1	9606.ENSP00000357668	9606.ENSP00000287842	0	0	0	0	0.067	0	0	0.405	0.421
ADAM12	COL6A3	9606.ENSP00000357668	9606.ENSP00000295550	0	0	0	0	0.162	0	0	0.422	0.495
ADAM12	COL1A2	9606.ENSP00000357668	9606.ENSP00000297268	0	0	0	0	0.169	0	0	0.340	0.428
ADAM12	RUNX1	9606.ENSP00000357668	9606.ENSP00000300305	0	0	0	0	0.072	0	0	0.409	0.428
ADAM12	COL3A1	9606.ENSP00000357668	9606.ENSP00000304408	0	0	0	0	0.162	0	0	0.330	0.415
ADAM12	BMP1	9606.ENSP00000357668	9606.ENSP00000305714	0	0	0	0	0.257	0	0	0.254	0.422
ADAM12	MMP14	9606.ENSP00000357668	9606.ENSP00000308208	0	0	0	0	0.192	0	0	0.452	0.539
ADAM12	FBN1	9606.ENSP00000357668	9606.ENSP00000325527	0	0	0	0	0.213	0.045	0	0.321	0.445
ADAM12	ITGA11	9606.ENSP00000357668	9606.ENSP00000327290	0	0	0	0	0.129	0	0	0.467	0.515
ADAM12	COL10A1	9606.ENSP00000357668	9606.ENSP00000327368	0	0	0	0	0.121	0	0	0.540	0.578
ADAM12	SGCD	9606.ENSP00000357668	9606.ENSP00000338343	0	0	0	0	0.097	0	0	0.528	0.555
ADAM12	FN1	9606.ENSP00000357668	9606.ENSP00000346839	0	0	0	0	0.128	0	0	0.632	0.665
ADAM12	SH3PXD2A	9606.ENSP00000357668	9606.ENSP00000348215	0	0	0	0	0.061	0.150	0.500	0.896	0.952
ADAM12	COL5A2	9606.ENSP00000357668	9606.ENSP00000364000	0	0	0	0	0.203	0	0	0.328	0.442
ADAM12	POSTN	9606.ENSP00000357668	9606.ENSP00000369071	0	0	0	0	0.253	0	0	0.366	0.506
ADAM12	COL5A1	9606.ENSP00000357668	9606.ENSP00000360882	0	0	0	0	0.246	0	0	0.383	0.515
ADAM12	COL11A1	9606.ENSP00000357668	9606.ENSP00000359114	0	0	0	0	0.245	0	0	0.386	0.516
ADAMTS12	COMP	9606.ENSP00000422554	9606.ENSP00000222271	0	0	0	0	0.049	0.535	0	0.786	0.897
ADAMTS12	ADAMTS2	9606.ENSP00000422554	9606.ENSP00000251582	0	0	0	0.721	0.263	0	0	0.229	0.408
ADAMTS12	SULF1	9606.ENSP00000422554	9606.ENSP00000260128	0	0	0	0	0.123	0	0	0.521	0.563
ADAMTS12	COL1A2	9606.ENSP00000422554	9606.ENSP00000297268	0	0	0	0	0.181	0.068	0	0.282	0.404
ADAMTS12	COL3A1	9606.ENSP00000422554	9606.ENSP00000304408	0	0	0	0	0.201	0.068	0	0.428	0.537
ADAMTS12	COL12A1	9606.ENSP00000422554	9606.ENSP00000325146	0	0	0	0	0.228	0.068	0	0.277	0.435
ADAMTS12	COL5A2	9606.ENSP00000422554	9606.ENSP00000364000	0	0	0	0	0.232	0.068	0	0.286	0.444
ADAMTS12	ADAMTS7	9606.ENSP00000422554	9606.ENSP00000373472	0	0	0.062	0.923	0.102	0.219	0	0.494	0.623
ADAMTS12	FBLN2	9606.ENSP00000422554	9606.ENSP00000384169	0	0	0	0	0.097	0.046	0	0.565	0.592
ADAMTS14	COL1A1	9606.ENSP00000362304	9606.ENSP00000225964	0	0	0	0	0.098	0.091	0.400	0.258	0.586
ADAMTS14	LOXL1	9606.ENSP00000362304	9606.ENSP00000261921	0	0	0	0	0.250	0.067	0	0.221	0.408
ADAMTS14	COL5A3	9606.ENSP00000362304	9606.ENSP00000264828	0	0	0	0	0.095	0.091	0.400	0.146	0.522
ADAMTS14	CNIH3	9606.ENSP00000362304	9606.ENSP00000272133	0	0	0	0	0.062	0	0	0.552	0.562
ADAMTS14	COL1A2	9606.ENSP00000362304	9606.ENSP00000297268	0	0	0	0	0.094	0.091	0.400	0.323	0.621
ADAMTS14	COL3A1	9606.ENSP00000362304	9606.ENSP00000304408	0	0	0	0	0.080	0.091	0.400	0.183	0.535
ADAMTS14	BMP1	9606.ENSP00000362304	9606.ENSP00000305714	0	0	0	0	0.098	0	0	0.434	0.468
ADAMTS14	COL11A1	9606.ENSP00000362304	9606.ENSP00000359114	0	0	0	0	0.072	0.091	0.400	0.258	0.574
ADAMTS14	COL24A1	9606.ENSP00000362304	9606.ENSP00000359603	0	0	0	0	0.059	0.071	0.400	0.278	0.571
ADAMTS14	COL5A1	9606.ENSP00000362304	9606.ENSP00000360882	0	0	0	0	0.094	0.091	0.400	0.285	0.600
ADAMTS14	COL5A2	9606.ENSP00000362304	9606.ENSP00000364000	0	0	0	0	0.081	0.091	0.400	0.272	0.586
ADAMTS16	ISLR	9606.ENSP00000274181	9606.ENSP00000249842	0	0	0	0	0.050	0	0	0.398	0.403
ADAMTS16	NID1	9606.ENSP00000274181	9606.ENSP00000264187	0	0	0	0	0	0.071	0	0.425	0.443
ADAMTS2	DCN	9606.ENSP00000251582	9606.ENSP00000052754	0	0	0	0	0.234	0	0	0.310	0.449
ADAMTS2	MMP2	9606.ENSP00000251582	9606.ENSP00000219070	0	0	0	0	0.226	0.098	0	0.290	0.461
ADAMTS2	COMP	9606.ENSP00000251582	9606.ENSP00000222271	0	0	0	0	0.153	0.046	0	0.358	0.436
ADAMTS2	FKBP14	9606.ENSP00000251582	9606.ENSP00000222803	0	0	0	0	0.090	0	0	0.522	0.546
ADAMTS2	PCOLCE	9606.ENSP00000251582	9606.ENSP00000223061	0	0	0	0	0.275	0	0	0.389	0.539
ADAMTS2	COL1A1	9606.ENSP00000251582	9606.ENSP00000225964	0	0	0	0	0.308	0.091	0.400	0.850	0.936
ADAMTS2	LOX	9606.ENSP00000251582	9606.ENSP00000231004	0	0	0	0	0.277	0.071	0	0.657	0.750
ADAMTS2	SPARC	9606.ENSP00000251582	9606.ENSP00000231061	0	0	0	0	0.272	0	0	0.233	0.418
ADAMTS2	P3H1	9606.ENSP00000251582	9606.ENSP00000236040	0	0	0	0	0.100	0	0	0.549	0.577
ADAMTS2	CCN4	9606.ENSP00000251582	9606.ENSP00000250160	0	0	0	0	0.415	0	0	0.143	0.477
ADAMTS2	TIMP2	9606.ENSP00000251582	9606.ENSP00000262768	0	0	0	0	0.139	0	0	0.335	0.403
ADAMTS2	MMP19	9606.ENSP00000251582	9606.ENSP00000313437	0	0	0	0	0.208	0.045	0	0.289	0.415
ADAMTS2	MMP14	9606.ENSP00000251582	9606.ENSP00000308208	0	0	0	0	0.208	0.045	0	0.291	0.417
ADAMTS2	OLFML2B	9606.ENSP00000251582	9606.ENSP00000356917	0	0	0	0	0.206	0	0	0.343	0.457
ADAMTS2	LUM	9606.ENSP00000251582	9606.ENSP00000266718	0	0	0	0	0.212	0	0	0.362	0.476
ADAMTS2	ELN	9606.ENSP00000251582	9606.ENSP00000351807	0	0	0	0	0.294	0	0	0.290	0.477
ADAMTS2	COL4A1	9606.ENSP00000251582	9606.ENSP00000364979	0	0	0	0	0.172	0.072	0	0.379	0.481
ADAMTS2	MMP13	9606.ENSP00000251582	9606.ENSP00000260302	0	0	0	0	0.114	0.190	0	0.338	0.484
ADAMTS2	COL6A3	9606.ENSP00000251582	9606.ENSP00000295550	0	0	0	0	0.194	0.091	0	0.356	0.487
ADAMTS2	MFAP5	9606.ENSP00000251582	9606.ENSP00000352455	0	0	0	0	0.260	0	0	0.350	0.498
ADAMTS2	CNIH3	9606.ENSP00000251582	9606.ENSP00000272133	0	0	0	0	0	0	0	0.510	0.510
ADAMTS2	COL12A1	9606.ENSP00000251582	9606.ENSP00000325146	0	0	0	0	0.216	0.072	0	0.396	0.523
ADAMTS2	COL24A1	9606.ENSP00000251582	9606.ENSP00000359603	0	0	0	0	0.054	0.071	0.400	0.216	0.531
ADAMTS2	COL6A1	9606.ENSP00000251582	9606.ENSP00000355180	0	0	0	0	0.275	0.053	0	0.386	0.542
ADAMTS2	COL6A2	9606.ENSP00000251582	9606.ENSP00000300527	0	0	0	0	0.295	0.068	0	0.376	0.554
ADAMTS2	CRTAP	9606.ENSP00000251582	9606.ENSP00000323696	0	0	0	0	0.055	0	0	0.552	0.558
ADAMTS2	LOXL1	9606.ENSP00000251582	9606.ENSP00000261921	0	0	0	0	0.326	0.067	0	0.368	0.568
ADAMTS2	P4HA3	9606.ENSP00000251582	9606.ENSP00000401749	0	0	0	0	0.074	0	0	0.561	0.576
ADAMTS2	FN1	9606.ENSP00000251582	9606.ENSP00000346839	0	0	0	0	0.097	0.045	0	0.563	0.590
ADAMTS2	COL8A1	9606.ENSP00000251582	9606.ENSP00000261037	0	0	0	0	0.164	0.072	0	0.520	0.595
ADAMTS2	COL7A1	9606.ENSP00000251582	9606.ENSP00000332371	0	0	0	0	0.080	0.072	0	0.577	0.608
ADAMTS2	COL10A1	9606.ENSP00000251582	9606.ENSP00000327368	0	0	0	0	0.130	0.072	0	0.563	0.616
ADAMTS2	ADAMTSL2	9606.ENSP00000251582	9606.ENSP00000346478	0	0	0	0.584	0.061	0	0	0.616	0.624
ADAMTS2	TIMP3	9606.ENSP00000251582	9606.ENSP00000266085	0	0	0	0	0.102	0	0	0.613	0.638
ADAMTS2	BMP1	9606.ENSP00000251582	9606.ENSP00000305714	0	0	0	0	0.211	0	0	0.590	0.663
ADAMTS2	BGN	9606.ENSP00000251582	9606.ENSP00000327336	0	0	0	0	0.226	0	0	0.588	0.667
ADAMTS2	COL5A3	9606.ENSP00000251582	9606.ENSP00000264828	0	0	0	0	0.214	0.091	0.400	0.327	0.673
ADAMTS2	COL11A1	9606.ENSP00000251582	9606.ENSP00000359114	0	0	0	0	0.213	0.091	0.400	0.378	0.697
ADAMTS2	FBN1	9606.ENSP00000251582	9606.ENSP00000325527	0	0	0	0	0.295	0.046	0	0.639	0.736
ADAMTS2	COL5A2	9606.ENSP00000251582	9606.ENSP00000364000	0	0	0	0	0.211	0.109	0.400	0.575	0.797
ADAMTS2	COL5A1	9606.ENSP00000251582	9606.ENSP00000360882	0	0	0	0	0.322	0.091	0.400	0.585	0.826
ADAMTS2	EFEMP2	9606.ENSP00000251582	9606.ENSP00000309953	0	0	0	0	0.167	0	0	0.813	0.837
ADAMTS2	COL3A1	9606.ENSP00000251582	9606.ENSP00000304408	0	0	0	0	0.276	0.091	0.400	0.757	0.891
ADAMTS2	COL1A2	9606.ENSP00000251582	9606.ENSP00000297268	0	0	0	0	0.290	0.125	0.400	0.873	0.946
ADAMTS6	COMP	9606.ENSP00000370443	9606.ENSP00000222271	0	0	0	0	0.049	0.046	0	0.430	0.438
ADAMTS6	LOX	9606.ENSP00000370443	9606.ENSP00000231004	0	0	0	0	0.105	0.071	0	0.433	0.488
ADAMTS6	FBN1	9606.ENSP00000370443	9606.ENSP00000325527	0	0	0	0	0.081	0.046	0	0.611	0.629
ADAMTS6	GLT8D2	9606.ENSP00000370443	9606.ENSP00000354053	0	0	0	0	0.065	0	0	0.398	0.414
ADAMTS7	MMP2	9606.ENSP00000373472	9606.ENSP00000219070	0	0	0	0	0.120	0.053	0	0.482	0.530
ADAMTS7	COMP	9606.ENSP00000373472	9606.ENSP00000222271	0	0	0	0	0.050	0.356	0	0.912	0.941
ADAMTS7	COL6A2	9606.ENSP00000373472	9606.ENSP00000300527	0	0	0	0	0.166	0.072	0	0.311	0.420
ADAMTS7	COL3A1	9606.ENSP00000373472	9606.ENSP00000304408	0	0	0	0	0.146	0.068	0	0.405	0.486
ADAMTS7	COL12A1	9606.ENSP00000373472	9606.ENSP00000325146	0	0	0	0	0.112	0.068	0	0.386	0.448
ADAMTS7	HHIPL1	9606.ENSP00000373472	9606.ENSP00000330601	0	0	0	0	0.088	0	0	0.515	0.539
ADAMTS7	JCAD	9606.ENSP00000373472	9606.ENSP00000364526	0	0	0	0	0.062	0	0	0.507	0.517
ADAMTS7	COL4A1	9606.ENSP00000373472	9606.ENSP00000364979	0	0	0	0	0.122	0.068	0	0.348	0.420
ADAMTSL2	LOX	9606.ENSP00000346478	9606.ENSP00000231004	0	0	0	0	0.060	0.095	0	0.433	0.476
ADAMTSL2	LTBP2	9606.ENSP00000346478	9606.ENSP00000261978	0	0	0	0	0.062	0.046	0	0.482	0.496
ADAMTSL2	EFEMP2	9606.ENSP00000346478	9606.ENSP00000309953	0	0	0	0	0.084	0	0	0.400	0.426
ADAMTSL2	FBN1	9606.ENSP00000346478	9606.ENSP00000325527	0	0	0	0	0.042	0.046	0	0.786	0.788
ADAMTSL2	SLC6A1	9606.ENSP00000346478	9606.ENSP00000494136	0	0	0	0	0.117	0	0	0.470	0.512
ADAMTSL2	COL6A1	9606.ENSP00000346478	9606.ENSP00000355180	0	0	0	0	0.070	0.053	0	0.505	0.526
ADAMTSL2	COL8A2	9606.ENSP00000346478	9606.ENSP00000380901	0	0	0	0	0.049	0.068	0	0.536	0.552
ADAMTSL2	COL16A1	9606.ENSP00000346478	9606.ENSP00000362776	0	0	0	0	0.108	0.068	0	0.516	0.562
ADGRA2	SCT	9606.ENSP00000406367	9606.ENSP00000176195	0	0	0	0	0	0	0	0.499	0.499
ADGRA2	PDGFRB	9606.ENSP00000406367	9606.ENSP00000261799	0	0	0	0	0.266	0.064	0	0.277	0.460
ADGRA2	WNT2	9606.ENSP00000406367	9606.ENSP00000265441	0	0	0	0	0.082	0	0.540	0.150	0.609
ADGRA2	ANTXR1	9606.ENSP00000406367	9606.ENSP00000301945	0	0	0	0	0.080	0.099	0	0.368	0.430
ADGRA2	CD248	9606.ENSP00000406367	9606.ENSP00000308117	0	0	0	0	0.218	0.099	0	0.505	0.621
ADGRA2	PLXDC1	9606.ENSP00000406367	9606.ENSP00000323927	0	0	0	0	0.068	0	0	0.661	0.670
ADGRA2	COL7A1	9606.ENSP00000406367	9606.ENSP00000332371	0	0	0	0	0.048	0.091	0	0.395	0.431
ADGRA2	UNC5B	9606.ENSP00000406367	9606.ENSP00000334329	0	0	0	0	0.080	0.095	0	0.423	0.478
ADGRA2	COL15A1	9606.ENSP00000406367	9606.ENSP00000364140	0	0	0	0	0.151	0.050	0	0.400	0.474
ADGRA2	RECK	9606.ENSP00000406367	9606.ENSP00000367202	0	0	0	0	0.127	0.049	0.360	0.561	0.735
AEBP1	FKBP14	9606.ENSP00000223357	9606.ENSP00000222803	0	0	0	0	0.053	0	0	0.447	0.454
AEBP1	PCOLCE	9606.ENSP00000223357	9606.ENSP00000223061	0	0	0	0	0.314	0	0	0.302	0.500
AEBP1	TAGLN	9606.ENSP00000223357	9606.ENSP00000376678	0	0	0	0	0.159	0	0	0.317	0.401
AEBP1	ANTXR1	9606.ENSP00000223357	9606.ENSP00000301945	0	0	0	0	0.149	0	0	0.326	0.403
AEBP1	PDGFRB	9606.ENSP00000223357	9606.ENSP00000261799	0	0	0	0	0.260	0	0	0.226	0.403
AEBP1	CAVIN1	9606.ENSP00000223357	9606.ENSP00000349541	0	0	0	0	0.149	0	0	0.332	0.407
AEBP1	FBLN2	9606.ENSP00000223357	9606.ENSP00000384169	0	0	0	0	0.363	0	0	0.110	0.409
AEBP1	EFEMP2	9606.ENSP00000223357	9606.ENSP00000309953	0	0	0	0	0.292	0	0	0.213	0.419
AEBP1	EDNRA	9606.ENSP00000223357	9606.ENSP00000315011	0	0	0	0	0.154	0	0	0.345	0.423
AEBP1	COL6A1	9606.ENSP00000223357	9606.ENSP00000355180	0	0	0	0	0.270	0	0	0.264	0.440
AEBP1	LUM	9606.ENSP00000223357	9606.ENSP00000266718	0	0	0	0	0.272	0.042	0	0.269	0.446
AEBP1	MXRA8	9606.ENSP00000223357	9606.ENSP00000399229	0	0	0	0	0.227	0	0	0.317	0.450
AEBP1	POSTN	9606.ENSP00000223357	9606.ENSP00000369071	0	0	0	0	0.200	0	0	0.363	0.468
AEBP1	COL11A1	9606.ENSP00000223357	9606.ENSP00000359114	0	0	0	0	0.177	0	0	0.383	0.471
AEBP1	COL6A3	9606.ENSP00000223357	9606.ENSP00000295550	0	0	0	0	0.257	0	0	0.320	0.473
AEBP1	COL12A1	9606.ENSP00000223357	9606.ENSP00000325146	0	0	0	0	0.144	0	0	0.436	0.496
AEBP1	COL3A1	9606.ENSP00000223357	9606.ENSP00000304408	0	0	0	0	0.270	0	0	0.382	0.530
AEBP1	COL5A2	9606.ENSP00000223357	9606.ENSP00000364000	0	0	0	0	0.243	0	0	0.444	0.561
AEBP1	COL1A1	9606.ENSP00000223357	9606.ENSP00000225964	0	0	0	0	0.309	0	0	0.392	0.562
AEBP1	BGN	9606.ENSP00000223357	9606.ENSP00000327336	0	0	0	0	0.371	0.042	0	0.337	0.566
AEBP1	COL6A2	9606.ENSP00000223357	9606.ENSP00000300527	0	0	0	0	0.342	0	0	0.377	0.572
AEBP1	COL5A1	9606.ENSP00000223357	9606.ENSP00000360882	0	0	0	0	0.287	0	0	0.429	0.576
AEBP1	COL1A2	9606.ENSP00000223357	9606.ENSP00000297268	0	0	0	0	0.343	0	0	0.383	0.578
AEBP1	THBS2	9606.ENSP00000223357	9606.ENSP00000355751	0	0	0	0	0.360	0	0	0.393	0.595
AJUBA	TNFSF4	9606.ENSP00000262713	9606.ENSP00000281834	0	0	0	0	0	0	0	0.425	0.424
AJUBA	YAP1	9606.ENSP00000262713	9606.ENSP00000478927	0	0	0	0	0.177	0.076	0	0.360	0.471
AJUBA	WTIP	9606.ENSP00000262713	9606.ENSP00000466953	0	0	0.057	0.896	0.081	0	0.900	0.093	0.910
ALPK3	FLNC	9606.ENSP00000258888	9606.ENSP00000327145	0	0	0	0	0.106	0	0	0.398	0.438
ALPK3	MYL3	9606.ENSP00000258888	9606.ENSP00000499406	0	0	0	0	0.134	0	0	0.424	0.480
AMOTL2	RUNX1	9606.ENSP00000424765	9606.ENSP00000300305	0	0	0	0	0	0	0	0.425	0.425
AMOTL2	AXL	9606.ENSP00000424765	9606.ENSP00000301178	0	0	0	0	0.124	0.084	0	0.323	0.409
AMOTL2	TBX5	9606.ENSP00000424765	9606.ENSP00000309913	0	0	0	0	0	0.046	0	0.491	0.493
AMOTL2	CCN2	9606.ENSP00000424765	9606.ENSP00000356954	0	0	0	0	0.297	0	0	0.606	0.712
AMOTL2	CCN1	9606.ENSP00000424765	9606.ENSP00000398736	0	0	0	0	0.337	0	0	0.652	0.759
AMOTL2	WTIP	9606.ENSP00000424765	9606.ENSP00000466953	0	0	0	0	0.064	0	0	0.408	0.422
AMOTL2	YAP1	9606.ENSP00000424765	9606.ENSP00000478927	0	0	0	0	0.334	0.835	0.500	0.726	0.982
AMPH	EHD2	9606.ENSP00000348602	9606.ENSP00000263277	0	0	0	0	0	0.099	0	0.410	0.446
AMPH	GAS7	9606.ENSP00000348602	9606.ENSP00000407552	0	0	0	0	0.097	0.295	0	0.271	0.495
AMPH	SGIP1	9606.ENSP00000348602	9606.ENSP00000360076	0	0	0	0	0.109	0.331	0	0.691	0.800
AMPH	DNM1	9606.ENSP00000348602	9606.ENSP00000362014	0	0.009	0	0	0.107	0.860	0	0.974	0.996
ANGPT2	MXRA5	9606.ENSP00000314897	9606.ENSP00000217939	0	0	0	0	0.055	0	0	0.446	0.454
ANGPT2	MMP2	9606.ENSP00000314897	9606.ENSP00000219070	0	0	0	0	0.049	0	0	0.603	0.606
ANGPT2	SERPINE1	9606.ENSP00000314897	9606.ENSP00000223095	0	0	0	0	0.061	0	0	0.535	0.545
ANGPT2	SERPINF1	9606.ENSP00000314897	9606.ENSP00000254722	0	0	0	0	0.055	0	0	0.598	0.604
ANGPT2	FST	9606.ENSP00000314897	9606.ENSP00000256759	0	0	0	0	0	0	0	0.418	0.418
ANGPT2	PDGFRA	9606.ENSP00000314897	9606.ENSP00000257290	0	0	0	0	0.054	0.115	0.650	0.591	0.864
ANGPT2	PDGFRB	9606.ENSP00000314897	9606.ENSP00000261799	0	0	0	0	0.079	0.115	0.650	0.540	0.851
ANGPT2	TIMP2	9606.ENSP00000314897	9606.ENSP00000262768	0	0	0	0	0	0	0	0.449	0.449
ANGPT2	LUM	9606.ENSP00000314897	9606.ENSP00000266718	0	0	0	0	0.153	0	0	0.340	0.417
ANGPT2	FGF18	9606.ENSP00000314897	9606.ENSP00000274625	0	0	0	0	0.044	0	0	0.515	0.516
ANGPT2	ITGA5	9606.ENSP00000314897	9606.ENSP00000293379	0	0	0	0	0.056	0.510	0	0.278	0.636
ANGPT2	THBS2	9606.ENSP00000314897	9606.ENSP00000355751	0	0	0	0	0.062	0.069	0	0.412	0.442
ANGPT2	FN1	9606.ENSP00000314897	9606.ENSP00000346839	0	0	0	0	0.054	0	0	0.480	0.487
ANGPT2	FGF16	9606.ENSP00000314897	9606.ENSP00000399324	0	0	0	0	0	0	0	0.510	0.510
ANGPT2	CCN2	9606.ENSP00000314897	9606.ENSP00000356954	0	0	0	0	0.140	0	0	0.460	0.516
ANGPT2	COL18A1	9606.ENSP00000314897	9606.ENSP00000352798	0	0	0	0	0.058	0	0	0.580	0.587
ANGPT2	CXCL12	9606.ENSP00000314897	9606.ENSP00000379140	0	0	0	0	0.064	0	0	0.592	0.602
ANGPT2	FGF1	9606.ENSP00000314897	9606.ENSP00000480791	0	0	0	0	0.049	0	0	0.642	0.645
ANGPTL2	LAMA4	9606.ENSP00000362524	9606.ENSP00000230538	0	0	0	0	0.309	0	0	0.177	0.407
ANGPTL2	PDGFRB	9606.ENSP00000362524	9606.ENSP00000261799	0	0	0	0	0.242	0.115	0	0.179	0.401
ANGPTL2	ITGA5	9606.ENSP00000362524	9606.ENSP00000293379	0	0	0	0	0.109	0	0	0.573	0.603
ANGPTL2	BGN	9606.ENSP00000362524	9606.ENSP00000327336	0	0	0	0	0.346	0	0	0.173	0.436
ANGPTL2	COL6A1	9606.ENSP00000362524	9606.ENSP00000355180	0	0	0	0	0.337	0	0	0.142	0.407
ANGPTL2	THBS2	9606.ENSP00000362524	9606.ENSP00000355751	0	0	0	0	0.230	0.097	0	0.274	0.451
ANTXR1	COL1A1	9606.ENSP00000301945	9606.ENSP00000225964	0	0	0	0	0.218	0.091	0	0.272	0.438
ANTXR1	LOX	9606.ENSP00000301945	9606.ENSP00000231004	0	0	0	0	0.163	0.238	0	0.265	0.490
ANTXR1	WNT5A	9606.ENSP00000301945	9606.ENSP00000264634	0	0	0	0	0.151	0.343	0	0.109	0.459
ANTXR1	COL6A3	9606.ENSP00000301945	9606.ENSP00000295550	0	0	0	0	0.143	0.091	0	0.421	0.509
ANTXR1	COL1A2	9606.ENSP00000301945	9606.ENSP00000297268	0	0	0	0	0.222	0.091	0	0.246	0.421
ANTXR1	COL6A2	9606.ENSP00000301945	9606.ENSP00000300527	0	0	0	0	0.181	0.091	0	0.266	0.406
ANTXR1	FBN1	9606.ENSP00000301945	9606.ENSP00000325527	0	0	0	0	0.267	0	0	0.266	0.439
ANTXR1	TAGLN	9606.ENSP00000301945	9606.ENSP00000376678	0	0	0	0	0.126	0.355	0	0.184	0.500
ANTXR1	COL6A1	9606.ENSP00000301945	9606.ENSP00000355180	0	0	0	0	0.247	0.091	0	0.344	0.512
ANTXR1	PTH1R	9606.ENSP00000301945	9606.ENSP00000402723	0	0	0	0	0.083	0	0	0.490	0.512
ANTXR1	CD248	9606.ENSP00000301945	9606.ENSP00000308117	0	0	0	0	0.088	0	0	0.507	0.531
ANTXR1	BGN	9606.ENSP00000301945	9606.ENSP00000327336	0	0	0	0	0.139	0.099	0	0.446	0.533
ANTXR1	PLXDC1	9606.ENSP00000301945	9606.ENSP00000323927	0	0	0	0	0.044	0	0	0.544	0.545
ANTXR1	COL12A1	9606.ENSP00000301945	9606.ENSP00000325146	0	0	0.216	0	0.361	0.091	0	0.168	0.570
ANTXR1	KIRREL1	9606.ENSP00000301945	9606.ENSP00000352138	0	0	0	0	0.268	0.517	0	0	0.632
ANTXR1	ANTXR2	9606.ENSP00000301945	9606.ENSP00000306185	0	0	0.058	0.952	0.057	0.100	0.900	0.400	0.943
ANTXR2	FN1	9606.ENSP00000306185	9606.ENSP00000346839	0	0	0	0	0.058	0	0	0.462	0.472
ANTXR2	PTH1R	9606.ENSP00000306185	9606.ENSP00000402723	0	0	0	0	0	0.044	0	0.491	0.492
APTX	UNG	9606.ENSP00000369145	9606.ENSP00000242576	0	0	0	0	0.049	0	0	0.424	0.429
ARHGEF25	OXT	9606.ENSP00000335560	9606.ENSP00000217386	0	0	0	0	0	0	0.500	0	0.499
ARHGEF25	GRP	9606.ENSP00000335560	9606.ENSP00000256857	0	0	0	0	0.063	0	0.500	0.063	0.522
ARHGEF25	GABRB2	9606.ENSP00000335560	9606.ENSP00000274547	0	0	0	0	0.099	0.527	0	0	0.555
ARHGEF25	F2RL1	9606.ENSP00000335560	9606.ENSP00000296677	0	0	0	0	0	0	0.500	0	0.499
ARHGEF25	EDNRA	9606.ENSP00000335560	9606.ENSP00000315011	0	0	0	0	0.099	0	0.500	0.123	0.570
ARHGEF25	GPR68	9606.ENSP00000335560	9606.ENSP00000498702	0	0	0	0	0.044	0	0.500	0	0.501
ARHGEF25	GNG12	9606.ENSP00000335560	9606.ENSP00000360021	0	0	0	0	0.072	0	0.500	0	0.516
ARHGEF25	LPAR1	9606.ENSP00000335560	9606.ENSP00000363553	0	0	0	0	0.088	0	0.500	0.085	0.546
ARHGEF25	RGS4	9606.ENSP00000335560	9606.ENSP00000397181	0	0	0	0	0.109	0	0	0.615	0.642
ARSI	SULF1	9606.ENSP00000333395	9606.ENSP00000260128	0	0	0.228	0.559	0.083	0.069	0	0.242	0.434
ARSI	SULF2	9606.ENSP00000333395	9606.ENSP00000353007	0	0	0.230	0.559	0.047	0.071	0	0.227	0.403
ARSI	ARSL	9606.ENSP00000333395	9606.ENSP00000500220	0	0	0.233	0.609	0.085	0.065	0.400	0.145	0.602
ARSL	SULF1	9606.ENSP00000500220	9606.ENSP00000260128	0	0	0.444	0	0	0.053	0	0.169	0.524
ARSL	SULF2	9606.ENSP00000500220	9606.ENSP00000353007	0	0	0.442	0	0	0.053	0	0.156	0.515
ARSL	CD99	9606.ENSP00000500220	9606.ENSP00000370588	0	0	0	0	0	0	0	0.683	0.683
ARSL	XG	9606.ENSP00000500220	9606.ENSP00000494087	0	0	0	0	0	0	0	0.750	0.750
ASPN	DCN	9606.ENSP00000364694	9606.ENSP00000052754	0	0	0.067	0.943	0.430	0	0	0.092	0.476
ASPN	CCDC80	9606.ENSP00000364694	9606.ENSP00000206423	0	0	0	0	0.215	0.100	0	0.280	0.447
ASPN	MMP2	9606.ENSP00000364694	9606.ENSP00000219070	0	0	0	0	0.147	0	0	0.445	0.506
ASPN	COMP	9606.ENSP00000364694	9606.ENSP00000222271	0	0	0	0	0.360	0.099	0	0.320	0.573
ASPN	LAMB1	9606.ENSP00000364694	9606.ENSP00000222399	0	0	0	0	0.082	0	0	0.390	0.416
ASPN	COL1A1	9606.ENSP00000364694	9606.ENSP00000225964	0	0	0	0	0.265	0.091	0	0.613	0.719
ASPN	LOX	9606.ENSP00000364694	9606.ENSP00000231004	0	0	0	0	0.141	0.099	0	0.292	0.404
ASPN	TGFB3	9606.ENSP00000364694	9606.ENSP00000238682	0	0	0	0	0.196	0	0.500	0.261	0.677
ASPN	TNFAIP6	9606.ENSP00000364694	9606.ENSP00000243347	0	0	0	0	0.096	0	0	0.462	0.493
ASPN	COL8A1	9606.ENSP00000364694	9606.ENSP00000261037	0	0	0	0	0.156	0.091	0	0.302	0.418
ASPN	EPYC	9606.ENSP00000364694	9606.ENSP00000261172	0	0	0	0.625	0.133	0	0	0.480	0.530
ASPN	PDGFRB	9606.ENSP00000364694	9606.ENSP00000261799	0	0	0	0	0.139	0.067	0	0.426	0.498
ASPN	CILP	9606.ENSP00000364694	9606.ENSP00000261883	0	0	0	0	0.271	0	0	0.843	0.880
ASPN	LOXL1	9606.ENSP00000364694	9606.ENSP00000261921	0	0	0	0	0.203	0.099	0	0.233	0.401
ASPN	VCAN	9606.ENSP00000364694	9606.ENSP00000265077	0	0	0	0	0.073	0.099	0	0.613	0.648
ASPN	LUM	9606.ENSP00000364694	9606.ENSP00000266718	0	0	0.159	0.748	0.308	0	0	0.469	0.664
ASPN	CTSK	9606.ENSP00000364694	9606.ENSP00000271651	0	0	0	0	0.269	0	0	0.259	0.435
ASPN	SFRP2	9606.ENSP00000364694	9606.ENSP00000274063	0	0	0	0	0.225	0	0	0.303	0.437
ASPN	CILP2	9606.ENSP00000364694	9606.ENSP00000291495	0	0	0	0	0.110	0	0	0.411	0.453
ASPN	COL6A3	9606.ENSP00000364694	9606.ENSP00000295550	0	0	0	0	0.213	0.091	0	0.303	0.457
ASPN	FNDC1	9606.ENSP00000364694	9606.ENSP00000297267	0	0	0	0	0.365	0	0	0.220	0.483
ASPN	COL1A2	9606.ENSP00000364694	9606.ENSP00000297268	0	0	0	0	0.261	0.091	0	0.609	0.714
ASPN	COL6A2	9606.ENSP00000364694	9606.ENSP00000300527	0	0	0	0	0.148	0.091	0	0.577	0.643
ASPN	COL3A1	9606.ENSP00000364694	9606.ENSP00000304408	0	0	0	0	0.483	0.091	0	0.638	0.815
ASPN	COL12A1	9606.ENSP00000364694	9606.ENSP00000325146	0	0	0	0	0.203	0.091	0	0.325	0.468
ASPN	FBN1	9606.ENSP00000364694	9606.ENSP00000325527	0	0	0	0	0.209	0.099	0	0.588	0.680
ASPN	COL10A1	9606.ENSP00000364694	9606.ENSP00000327368	0	0	0	0	0.395	0.091	0	0.367	0.621
ASPN	FBLN1	9606.ENSP00000364694	9606.ENSP00000331544	0	0	0	0	0.110	0.099	0	0.546	0.604
ASPN	ECM2	9606.ENSP00000364694	9606.ENSP00000344758	0	0	0.171	0.697	0.499	0	0	0.282	0.676
ASPN	FN1	9606.ENSP00000364694	9606.ENSP00000346839	0	0	0	0	0.120	0	0	0.368	0.420
ASPN	MFAP5	9606.ENSP00000364694	9606.ENSP00000352455	0	0	0	0	0.299	0	0	0.380	0.547
ASPN	COL6A1	9606.ENSP00000364694	9606.ENSP00000355180	0	0	0	0	0.152	0.091	0	0.488	0.571
ASPN	THBS2	9606.ENSP00000364694	9606.ENSP00000355751	0	0	0	0	0.199	0.099	0	0.672	0.742
ASPN	DPT	9606.ENSP00000364694	9606.ENSP00000356791	0	0	0	0	0.282	0	0	0.447	0.586
ASPN	CCN2	9606.ENSP00000364694	9606.ENSP00000356954	0	0	0	0	0.081	0	0	0.477	0.499
ASPN	COL11A1	9606.ENSP00000364694	9606.ENSP00000359114	0	0	0	0	0.281	0.091	0	0.739	0.814
ASPN	COL5A1	9606.ENSP00000364694	9606.ENSP00000360882	0	0	0	0	0.135	0.091	0	0.518	0.588
ASPN	COL5A2	9606.ENSP00000364694	9606.ENSP00000364000	0	0	0	0	0.277	0.091	0	0.276	0.482
ASPN	COL15A1	9606.ENSP00000364694	9606.ENSP00000364140	0	0	0	0	0.121	0.050	0	0.488	0.535
ASPN	MYL3	9606.ENSP00000364694	9606.ENSP00000499406	0	0	0	0	0.064	0.104	0	0.368	0.424
ASPN	ITGBL1	9606.ENSP00000364694	9606.ENSP00000365351	0	0	0	0	0.303	0.057	0	0.259	0.471
ASPN	COL8A2	9606.ENSP00000364694	9606.ENSP00000380901	0	0	0	0	0.209	0.091	0	0.381	0.516
ASPN	SFRP4	9606.ENSP00000364694	9606.ENSP00000410715	0	0	0	0	0.435	0	0	0.319	0.598
ASPN	POSTN	9606.ENSP00000364694	9606.ENSP00000369071	0	0	0	0	0.390	0.045	0	0.733	0.830
ASPN	OMD	9606.ENSP00000364694	9606.ENSP00000364700	0	0	0.169	0.696	0.542	0	0	0.601	0.835
ASPN	MATN3	9606.ENSP00000364694	9606.ENSP00000383894	0	0	0	0	0.082	0.099	0	0.934	0.940
ATP10A	BMP8A	9606.ENSP00000450480	9606.ENSP00000327440	0	0	0	0	0.047	0	0	0.566	0.569
ATP10A	NDN	9606.ENSP00000450480	9606.ENSP00000497916	0	0	0	0	0.061	0.050	0	0.829	0.834
ATP10A	MAGEL2	9606.ENSP00000450480	9606.ENSP00000497810	0	0	0	0	0.053	0.050	0	0.853	0.856
AXL	MMP2	9606.ENSP00000301178	9606.ENSP00000219070	0	0	0	0	0.170	0	0	0.325	0.416
AXL	SERPINE1	9606.ENSP00000301178	9606.ENSP00000223095	0	0	0	0	0.211	0	0	0.524	0.609
AXL	TWIST1	9606.ENSP00000301178	9606.ENSP00000242261	0	0	0	0	0.085	0	0	0.392	0.420
AXL	LRP1	9606.ENSP00000301178	9606.ENSP00000243077	0	0	0	0	0.078	0	0	0.767	0.776
AXL	PXDN	9606.ENSP00000301178	9606.ENSP00000252804	0	0	0	0	0.109	0	0	0.366	0.410
AXL	PDGFRB	9606.ENSP00000301178	9606.ENSP00000261799	0	0	0	0.591	0.088	0.076	0	0.544	0.582
AXL	WNT5A	9606.ENSP00000301178	9606.ENSP00000264634	0	0	0	0	0.086	0.092	0	0.590	0.630
AXL	CDH13	9606.ENSP00000301178	9606.ENSP00000268613	0	0	0	0	0.085	0.067	0	0.480	0.517
AXL	CXCL12	9606.ENSP00000301178	9606.ENSP00000379140	0	0	0	0	0.124	0	0	0.376	0.430
AXL	CAVIN1	9606.ENSP00000301178	9606.ENSP00000349541	0	0	0	0	0.419	0	0	0.110	0.460
AXL	FN1	9606.ENSP00000301178	9606.ENSP00000346839	0	0	0	0	0.139	0	0	0.481	0.534
AXL	CCN2	9606.ENSP00000301178	9606.ENSP00000356954	0	0	0	0	0.203	0	0	0.449	0.542
AXL	MITF	9606.ENSP00000301178	9606.ENSP00000391803	0	0	0	0	0.047	0.050	0	0.544	0.551
AXL	DKK3	9606.ENSP00000301178	9606.ENSP00000433112	0	0	0	0	0.144	0.071	0	0.487	0.556
AXL	CCN1	9606.ENSP00000301178	9606.ENSP00000398736	0	0	0	0	0.211	0	0	0.495	0.585
AXL	TMEM119	9606.ENSP00000301178	9606.ENSP00000376553	0	0	0	0	0.055	0	0	0.625	0.630
AXL	ZEB1	9606.ENSP00000301178	9606.ENSP00000354487	0	0	0	0	0.065	0.046	0	0.678	0.687
AXL	YAP1	9606.ENSP00000301178	9606.ENSP00000478927	0	0	0	0	0.122	0.071	0	0.663	0.701
AXL	GAS6	9606.ENSP00000301178	9606.ENSP00000331831	0	0	0	0	0.162	0.962	0.900	0.999	0.999
B3GNT9	CHPF	9606.ENSP00000400157	9606.ENSP00000243776	0	0	0	0	0.083	0	0	0.461	0.485
BACE1	MMP2	9606.ENSP00000318585	9606.ENSP00000219070	0	0	0	0	0.075	0.400	0	0.256	0.551
BACE1	LRP1	9606.ENSP00000318585	9606.ENSP00000243077	0	0	0	0	0.128	0	0	0.751	0.774
BACE1	PXDN	9606.ENSP00000318585	9606.ENSP00000252804	0	0	0	0	0.102	0	0	0.481	0.514
BACE1	NRG1	9606.ENSP00000318585	9606.ENSP00000287842	0	0	0	0	0.047	0	0	0.614	0.617
BACE1	PITX3	9606.ENSP00000318585	9606.ENSP00000359019	0	0	0	0	0	0	0	0.433	0.433
BACE1	NEFL	9606.ENSP00000318585	9606.ENSP00000482169	0	0	0	0	0	0.071	0	0.472	0.489
BACE1	MXRA8	9606.ENSP00000318585	9606.ENSP00000399229	0	0	0	0	0.074	0	0	0.583	0.597
BACE1	GAP43	9606.ENSP00000318585	9606.ENSP00000377372	0	0	0	0	0.067	0	0	0.598	0.608
BACE1	SPON1	9606.ENSP00000318585	9606.ENSP00000460236	0	0	0	0	0.127	0	0	0.592	0.628
BEAN1	CMTM3	9606.ENSP00000442793	9606.ENSP00000400482	0	0	0	0	0.049	0	0	0.443	0.447
BGN	DCN	9606.ENSP00000327336	9606.ENSP00000052754	0	0	0.064	0.950	0.311	0	0.400	0.976	0.989
BGN	NID2	9606.ENSP00000327336	9606.ENSP00000216286	0	0	0	0	0.173	0.045	0	0.407	0.490
BGN	MXRA5	9606.ENSP00000327336	9606.ENSP00000217939	0	0	0	0.583	0.338	0	0	0.154	0.416
BGN	MMP2	9606.ENSP00000327336	9606.ENSP00000219070	0	0	0	0	0.375	0	0	0.663	0.781
BGN	COMP	9606.ENSP00000327336	9606.ENSP00000222271	0	0	0	0	0.267	0.099	0	0.616	0.724
BGN	PCOLCE	9606.ENSP00000327336	9606.ENSP00000223061	0	0	0	0	0.352	0.238	0	0.683	0.829
BGN	SERPINE1	9606.ENSP00000327336	9606.ENSP00000223095	0	0	0	0	0.133	0	0	0.359	0.420
BGN	COL1A1	9606.ENSP00000327336	9606.ENSP00000225964	0	0	0	0	0.576	0.328	0	0.916	0.974
BGN	LAMA4	9606.ENSP00000327336	9606.ENSP00000230538	0	0	0	0	0.180	0.108	0	0.247	0.401
BGN	LOX	9606.ENSP00000327336	9606.ENSP00000231004	0	0	0	0	0.248	0.099	0	0.529	0.653
BGN	SPARC	9606.ENSP00000327336	9606.ENSP00000231061	0	0	0	0	0.332	0	0	0.603	0.724
BGN	P3H1	9606.ENSP00000327336	9606.ENSP00000236040	0	0	0	0	0.089	0	0	0.505	0.530
BGN	TGFB3	9606.ENSP00000327336	9606.ENSP00000238682	0	0	0	0	0.151	0	0.500	0.588	0.810
BGN	PRRX1	9606.ENSP00000327336	9606.ENSP00000239461	0	0	0	0	0.316	0.047	0	0.283	0.492
BGN	INHBA	9606.ENSP00000327336	9606.ENSP00000242208	0	0	0	0	0.109	0	0	0.539	0.571
BGN	CHPF	9606.ENSP00000327336	9606.ENSP00000243776	0	0	0	0	0.082	0	0.400	0.311	0.587
BGN	ISLR	9606.ENSP00000327336	9606.ENSP00000249842	0	0	0.135	0.573	0.320	0	0	0.099	0.424
BGN	CCN4	9606.ENSP00000327336	9606.ENSP00000250160	0	0	0	0	0.258	0	0	0.951	0.962
BGN	SERPINF1	9606.ENSP00000327336	9606.ENSP00000254722	0	0	0	0	0.255	0	0	0.315	0.468
BGN	PDGFRA	9606.ENSP00000327336	9606.ENSP00000257290	0	0	0	0	0.204	0.068	0	0.277	0.417
BGN	SULF1	9606.ENSP00000327336	9606.ENSP00000260128	0	0	0	0	0.340	0	0	0.322	0.533
BGN	MMP13	9606.ENSP00000327336	9606.ENSP00000260302	0	0	0	0	0.098	0	0	0.527	0.555
BGN	COL8A1	9606.ENSP00000327336	9606.ENSP00000261037	0	0	0	0	0.225	0.091	0	0.348	0.500
BGN	EPYC	9606.ENSP00000327336	9606.ENSP00000261172	0	0	0	0.602	0.056	0	0	0.622	0.627
BGN	PDGFRB	9606.ENSP00000327336	9606.ENSP00000261799	0	0	0	0	0.345	0.067	0	0.277	0.520
BGN	CILP	9606.ENSP00000327336	9606.ENSP00000261883	0	0	0	0	0.072	0	0	0.410	0.429
BGN	LOXL1	9606.ENSP00000327336	9606.ENSP00000261921	0	0	0	0	0.520	0.099	0	0.419	0.727
BGN	LTBP2	9606.ENSP00000327336	9606.ENSP00000261978	0	0	0	0	0.238	0.099	0	0.407	0.557
BGN	TIMP2	9606.ENSP00000327336	9606.ENSP00000262768	0	0	0	0	0.148	0.045	0	0.452	0.515
BGN	NID1	9606.ENSP00000327336	9606.ENSP00000264187	0	0	0	0	0.198	0.045	0	0.744	0.786
BGN	COL5A3	9606.ENSP00000327336	9606.ENSP00000264828	0	0	0	0	0.187	0.091	0	0.312	0.447
BGN	VCAN	9606.ENSP00000327336	9606.ENSP00000265077	0	0	0	0	0.082	0.099	0.400	0.912	0.951
BGN	TIMP3	9606.ENSP00000327336	9606.ENSP00000266085	0	0	0	0	0.224	0.045	0	0.467	0.571
BGN	LUM	9606.ENSP00000327336	9606.ENSP00000266718	0	0	0.176	0.709	0.361	0	0	0.858	0.918
BGN	CDH11	9606.ENSP00000327336	9606.ENSP00000268603	0	0	0	0	0.307	0	0	0.553	0.677
BGN	CTSK	9606.ENSP00000327336	9606.ENSP00000271651	0	0	0	0	0.136	0	0	0.374	0.437
BGN	FGF18	9606.ENSP00000327336	9606.ENSP00000274625	0	0	0	0	0.055	0	0	0.611	0.617
BGN	THY1	9606.ENSP00000327336	9606.ENSP00000284240	0	0	0	0	0.221	0	0	0.351	0.472
BGN	COL6A3	9606.ENSP00000327336	9606.ENSP00000295550	0	0	0	0	0.337	0.091	0	0.705	0.806
BGN	IGFBP7	9606.ENSP00000327336	9606.ENSP00000295666	0	0	0	0	0.219	0.073	0	0.262	0.419
BGN	COL1A2	9606.ENSP00000327336	9606.ENSP00000297268	0	0	0	0	0.516	0.091	0	0.871	0.938
BGN	COL6A2	9606.ENSP00000327336	9606.ENSP00000300527	0	0	0	0	0.379	0.091	0	0.701	0.816
BGN	CHSY3	9606.ENSP00000327336	9606.ENSP00000302629	0	0	0	0	0.084	0	0.400	0.069	0.443
BGN	PPIC	9606.ENSP00000327336	9606.ENSP00000303057	0	0	0	0	0.158	0.106	0	0.371	0.486
BGN	COL3A1	9606.ENSP00000327336	9606.ENSP00000304408	0	0	0	0	0.471	0.091	0	0.790	0.890
BGN	BMP1	9606.ENSP00000327336	9606.ENSP00000305714	0	0	0	0	0.153	0.095	0	0.670	0.725
BGN	MRC2	9606.ENSP00000327336	9606.ENSP00000307513	0	0	0	0	0.165	0.045	0	0.476	0.545
BGN	CD248	9606.ENSP00000327336	9606.ENSP00000308117	0	0	0	0	0.283	0.099	0	0.361	0.551
BGN	MMP14	9606.ENSP00000327336	9606.ENSP00000308208	0	0	0	0	0.216	0	0	0.370	0.485
BGN	EFEMP2	9606.ENSP00000327336	9606.ENSP00000309953	0	0	0	0	0.274	0.099	0	0.614	0.726
BGN	COL12A1	9606.ENSP00000327336	9606.ENSP00000325146	0	0	0	0	0.223	0.091	0	0.660	0.739
BGN	FBN1	9606.ENSP00000327336	9606.ENSP00000325527	0	0	0	0	0.266	0.099	0	0.700	0.784
BGN	FLNC	9606.ENSP00000327336	9606.ENSP00000327145	0	0	0	0	0.140	0.071	0	0.451	0.523
BGN	DDR2	9606.ENSP00000327336	9606.ENSP00000356899	0	0	0	0	0.217	0	0	0.265	0.400
BGN	EMILIN1	9606.ENSP00000327336	9606.ENSP00000369677	0	0	0	0	0.233	0.091	0	0.216	0.406
BGN	ECM2	9606.ENSP00000327336	9606.ENSP00000344758	0	0	0.165	0.692	0.168	0	0	0.214	0.407
BGN	LOXL2	9606.ENSP00000327336	9606.ENSP00000373783	0	0	0	0	0.105	0.099	0	0.326	0.409
BGN	OMD	9606.ENSP00000327336	9606.ENSP00000364700	0	0	0.181	0.638	0.080	0	0	0.307	0.432
BGN	MFAP5	9606.ENSP00000327336	9606.ENSP00000352455	0	0	0	0	0.146	0	0	0.373	0.441
BGN	PRRX2	9606.ENSP00000327336	9606.ENSP00000361547	0	0	0	0	0.127	0.047	0	0.390	0.448
BGN	COL15A1	9606.ENSP00000327336	9606.ENSP00000364140	0	0	0	0	0.216	0.050	0	0.334	0.461
BGN	COPZ2	9606.ENSP00000327336	9606.ENSP00000480707	0	0	0	0	0.183	0	0	0.377	0.470
BGN	RUNX2	9606.ENSP00000327336	9606.ENSP00000360493	0	0	0	0	0.049	0	0	0.477	0.481
BGN	TAGLN	9606.ENSP00000327336	9606.ENSP00000376678	0	0	0	0	0.238	0	0	0.365	0.495
BGN	DPT	9606.ENSP00000327336	9606.ENSP00000356791	0	0	0	0	0.182	0	0	0.431	0.515
BGN	COL8A2	9606.ENSP00000327336	9606.ENSP00000380901	0	0	0	0	0.121	0.091	0	0.468	0.538
BGN	COL7A1	9606.ENSP00000327336	9606.ENSP00000332371	0	0	0	0	0.111	0.091	0	0.479	0.542
BGN	FBLN1	9606.ENSP00000327336	9606.ENSP00000331544	0	0	0	0	0.152	0.099	0	0.461	0.553
BGN	LRRC15	9606.ENSP00000327336	9606.ENSP00000413707	0	0	0.182	0.620	0.147	0	0	0.426	0.564
BGN	CTHRC1	9606.ENSP00000327336	9606.ENSP00000330523	0	0	0	0	0.183	0	0	0.495	0.569
BGN	COL11A1	9606.ENSP00000327336	9606.ENSP00000359114	0	0	0	0	0.175	0.091	0	0.481	0.577
BGN	GPC6	9606.ENSP00000327336	9606.ENSP00000366246	0	0	0	0	0.085	0.051	0.500	0.202	0.607
BGN	FGF16	9606.ENSP00000327336	9606.ENSP00000399324	0	0	0	0	0.060	0	0	0.599	0.607
BGN	CCN2	9606.ENSP00000327336	9606.ENSP00000356954	0	0	0	0	0.242	0	0	0.510	0.613
BGN	COL16A1	9606.ENSP00000327336	9606.ENSP00000362776	0	0	0	0	0.284	0.091	0	0.464	0.621
BGN	CXCL12	9606.ENSP00000327336	9606.ENSP00000379140	0	0	0	0	0.223	0	0	0.564	0.646
BGN	THBS2	9606.ENSP00000327336	9606.ENSP00000355751	0	0	0	0	0.362	0.099	0	0.508	0.693
BGN	COL10A1	9606.ENSP00000327336	9606.ENSP00000327368	0	0	0	0	0.152	0.091	0	0.636	0.695
BGN	FBLN2	9606.ENSP00000327336	9606.ENSP00000384169	0	0	0	0	0.224	0.099	0	0.611	0.704
BGN	COL18A1	9606.ENSP00000327336	9606.ENSP00000352798	0	0	0	0	0.122	0.298	0	0.566	0.709
BGN	COL4A1	9606.ENSP00000327336	9606.ENSP00000364979	0	0	0	0	0.382	0.328	0	0.474	0.763
BGN	COL5A1	9606.ENSP00000327336	9606.ENSP00000360882	0	0	0	0	0.463	0.091	0	0.574	0.774
BGN	COL5A2	9606.ENSP00000327336	9606.ENSP00000364000	0	0	0	0	0.364	0.091	0	0.693	0.807
BGN	POSTN	9606.ENSP00000327336	9606.ENSP00000369071	0	0	0	0	0.386	0.045	0	0.734	0.830
BGN	COL6A1	9606.ENSP00000327336	9606.ENSP00000355180	0	0	0	0	0.305	0.328	0	0.723	0.860
BGN	MFAP2	9606.ENSP00000327336	9606.ENSP00000364685	0	0	0	0	0.286	0.292	0	0.794	0.886
BGN	ELN	9606.ENSP00000327336	9606.ENSP00000351807	0	0	0	0	0.213	0.292	0	0.984	0.990
BGN	FN1	9606.ENSP00000327336	9606.ENSP00000346839	0	0	0	0	0.230	0	0	0.994	0.995
BICC1	GLIS3	9606.ENSP00000362993	9606.ENSP00000371398	0	0	0	0	0.224	0	0	0.268	0.408
BMP1	DCN	9606.ENSP00000305714	9606.ENSP00000052754	0	0	0	0	0.072	0.292	0	0.488	0.634
BMP1	MMP2	9606.ENSP00000305714	9606.ENSP00000219070	0	0	0	0	0.156	0	0.400	0.419	0.680
BMP1	PCOLCE	9606.ENSP00000305714	9606.ENSP00000223061	0	0	0	0.719	0.117	0.600	0.400	0.535	0.888
BMP1	COL1A1	9606.ENSP00000305714	9606.ENSP00000225964	0	0	0	0	0.097	0.095	0.400	0.598	0.777
BMP1	LAMA4	9606.ENSP00000305714	9606.ENSP00000230538	0	0	0	0	0.080	0.085	0	0.425	0.473
BMP1	LOX	9606.ENSP00000305714	9606.ENSP00000231004	0	0	0	0	0.100	0.045	0.400	0.729	0.841
BMP1	SPARC	9606.ENSP00000305714	9606.ENSP00000231061	0	0	0	0	0.063	0	0	0.411	0.424
BMP1	P3H1	9606.ENSP00000305714	9606.ENSP00000236040	0	0	0	0	0.108	0	0	0.677	0.699
BMP1	TGFB3	9606.ENSP00000305714	9606.ENSP00000238682	0	0	0	0	0.061	0.087	0	0.423	0.462
BMP1	SERPINF1	9606.ENSP00000305714	9606.ENSP00000254722	0	0	0	0	0.085	0	0	0.584	0.604
BMP1	FST	9606.ENSP00000305714	9606.ENSP00000256759	0	0	0	0	0.048	0	0	0.403	0.407
BMP1	MMP13	9606.ENSP00000305714	9606.ENSP00000260302	0	0	0	0	0.071	0	0.400	0.328	0.593
BMP1	LOXL1	9606.ENSP00000305714	9606.ENSP00000261921	0	0	0	0	0.086	0.045	0.400	0.541	0.727
BMP1	COL5A3	9606.ENSP00000305714	9606.ENSP00000264828	0	0	0	0	0.085	0.049	0.400	0.205	0.529
BMP1	SFRP2	9606.ENSP00000305714	9606.ENSP00000274063	0	0	0	0	0	0.095	0	0.756	0.770
BMP1	GDF6	9606.ENSP00000305714	9606.ENSP00000287020	0	0	0	0	0	0.087	0	0.470	0.495
BMP1	COL1A2	9606.ENSP00000305714	9606.ENSP00000297268	0	0	0	0	0.073	0.049	0.400	0.640	0.784
BMP1	COL3A1	9606.ENSP00000305714	9606.ENSP00000304408	0	0	0	0	0.088	0.514	0.400	0.409	0.822
BMP1	COL4A1	9606.ENSP00000305714	9606.ENSP00000364979	0	0	0	0	0.142	0.049	0	0.347	0.421
BMP1	COL18A1	9606.ENSP00000305714	9606.ENSP00000352798	0	0	0	0	0.157	0	0	0.354	0.432
BMP1	BMP8A	9606.ENSP00000305714	9606.ENSP00000327440	0	0	0	0	0.062	0.087	0	0.423	0.463
BMP1	STX2	9606.ENSP00000305714	9606.ENSP00000376178	0	0	0	0	0	0	0	0.470	0.470
BMP1	ELN	9606.ENSP00000305714	9606.ENSP00000351807	0	0	0	0	0.107	0	0	0.447	0.485
BMP1	MMP14	9606.ENSP00000305714	9606.ENSP00000308208	0	0	0	0	0.187	0	0	0.416	0.505
BMP1	COL24A1	9606.ENSP00000305714	9606.ENSP00000359603	0	0	0	0	0.055	0.049	0.400	0.204	0.513
BMP1	P4HA3	9606.ENSP00000305714	9606.ENSP00000401749	0	0	0	0	0.083	0	0	0.492	0.514
BMP1	MMP19	9606.ENSP00000305714	9606.ENSP00000313437	0	0	0	0	0.152	0	0.400	0.130	0.519
BMP1	COL10A1	9606.ENSP00000305714	9606.ENSP00000327368	0	0	0	0	0.049	0.049	0	0.538	0.546
BMP1	COL11A1	9606.ENSP00000305714	9606.ENSP00000359114	0	0	0	0	0.096	0.049	0.400	0.278	0.578
BMP1	COL7A1	9606.ENSP00000305714	9606.ENSP00000332371	0	0	0	0	0.102	0.049	0.400	0.293	0.589
BMP1	COL5A2	9606.ENSP00000305714	9606.ENSP00000364000	0	0	0	0	0.086	0.049	0.400	0.385	0.636
BMP1	CRTAP	9606.ENSP00000305714	9606.ENSP00000323696	0	0	0	0	0.067	0	0	0.716	0.724
BMP1	TLL2	9606.ENSP00000305714	9606.ENSP00000350630	0	0	0.051	0.978	0.042	0.604	0.400	0.060	0.760
BMP1	COL5A1	9606.ENSP00000305714	9606.ENSP00000360882	0	0	0	0	0.173	0.297	0.400	0.425	0.773
BMP1	LOXL2	9606.ENSP00000305714	9606.ENSP00000373783	0	0	0	0	0.109	0.045	0.400	0.735	0.846
BMP1	FN1	9606.ENSP00000305714	9606.ENSP00000346839	0	0	0	0	0.103	0.045	0	0.886	0.894
BMP1	POSTN	9606.ENSP00000305714	9606.ENSP00000369071	0	0	0	0	0.097	0	0	0.982	0.983
BMP8A	NBL1	9606.ENSP00000327440	9606.ENSP00000289749	0	0	0	0	0.048	0	0.900	0.092	0.906
BMP8A	NDN	9606.ENSP00000327440	9606.ENSP00000497916	0	0	0	0	0	0	0	0.490	0.489
BMP8A	MAGEL2	9606.ENSP00000327440	9606.ENSP00000497810	0	0	0	0	0.042	0	0	0.548	0.548
BMP8A	GREM1	9606.ENSP00000327440	9606.ENSP00000498748	0	0	0	0	0.049	0.069	0.650	0.072	0.673
BNC2	FBN1	9606.ENSP00000370047	9606.ENSP00000325527	0	0	0	0	0.165	0	0	0.472	0.541
BNC2	GALNT15	9606.ENSP00000370047	9606.ENSP00000344260	0	0	0	0	0.083	0	0	0.383	0.410
CAMK2A	RASGRF2	9606.ENSP00000500386	9606.ENSP00000265080	0	0	0	0	0.088	0.077	0.400	0.429	0.673
CAMK2A	NRG1	9606.ENSP00000500386	9606.ENSP00000287842	0	0	0	0	0	0	0.400	0.177	0.485
CAMK2A	SHANK1	9606.ENSP00000500386	9606.ENSP00000293441	0	0	0	0	0.144	0.094	0	0.447	0.533
CAMK2A	NLGN2	9606.ENSP00000500386	9606.ENSP00000305288	0	0	0	0	0.086	0	0	0.381	0.411
CAMK2A	FLNC	9606.ENSP00000500386	9606.ENSP00000327145	0	0	0	0	0.055	0	0.900	0.072	0.904
CAMK2A	GRID1	9606.ENSP00000500386	9606.ENSP00000330148	0	0	0	0	0.141	0.053	0	0.734	0.764
CAMK2A	DNM1	9606.ENSP00000500386	9606.ENSP00000362014	0	0	0	0	0.141	0.065	0	0.551	0.607
CAMK2A	PTPRD	9606.ENSP00000500386	9606.ENSP00000370593	0	0	0	0	0.109	0.066	0	0.398	0.455
CAMK2A	GAP43	9606.ENSP00000500386	9606.ENSP00000377372	0	0	0	0	0.149	0	0	0.358	0.430
CAMK2A	PLCD3	9606.ENSP00000500386	9606.ENSP00000479636	0	0	0	0	0.056	0	0	0.433	0.443
CAMK2A	NEFL	9606.ENSP00000500386	9606.ENSP00000482169	0	0	0	0	0.158	0.053	0.400	0.312	0.627
CAMK2A	SLC6A1	9606.ENSP00000500386	9606.ENSP00000494136	0	0	0	0	0.255	0	0	0.510	0.619
CAMK2A	MYL3	9606.ENSP00000500386	9606.ENSP00000499406	0	0	0	0	0.087	0.190	0	0.453	0.560
CAVIN1	MMP2	9606.ENSP00000349541	9606.ENSP00000219070	0	0	0	0	0.165	0	0	0.430	0.503
CAVIN1	EHD2	9606.ENSP00000349541	9606.ENSP00000263277	0	0	0	0	0.470	0	0	0.807	0.893
CAVIN1	FLNC	9606.ENSP00000349541	9606.ENSP00000327145	0	0	0	0	0.284	0	0	0.243	0.435
CAVIN1	PCDH7	9606.ENSP00000349541	9606.ENSP00000441802	0	0	0	0	0.072	0	0.400	0	0.419
CAVIN1	TAGLN	9606.ENSP00000349541	9606.ENSP00000376678	0	0	0	0	0.520	0	0	0.180	0.590
CAVIN1	NNMT	9606.ENSP00000349541	9606.ENSP00000441434	0	0	0	0	0.765	0	0	0.138	0.788
CCDC8	FLNC	9606.ENSP00000303158	9606.ENSP00000327145	0	0	0	0	0.073	0	0	0.439	0.457
CCDC8	TPM2	9606.ENSP00000303158	9606.ENSP00000496494	0	0	0	0	0.055	0.045	0	0.452	0.462
CCDC80	DCN	9606.ENSP00000206423	9606.ENSP00000052754	0	0	0	0	0.364	0.100	0	0.106	0.444
CCDC80	TRAM2	9606.ENSP00000206423	9606.ENSP00000182527	0	0	0	0	0.085	0	0	0.456	0.481
CCDC80	THBS2	9606.ENSP00000206423	9606.ENSP00000355751	0	0	0	0	0.237	0.091	0	0.210	0.405
CCDC80	ISLR	9606.ENSP00000206423	9606.ENSP00000249842	0	0	0	0	0.277	0.100	0	0.162	0.407
CCDC80	FBLN2	9606.ENSP00000206423	9606.ENSP00000384169	0	0	0	0	0.229	0.091	0	0.231	0.414
CCDC80	NID1	9606.ENSP00000206423	9606.ENSP00000264187	0	0	0.257	0	0.140	0	0	0.160	0.417
CCDC80	SNED1	9606.ENSP00000206423	9606.ENSP00000308893	0	0	0	0	0.057	0.091	0	0.374	0.417
CCDC80	COL5A1	9606.ENSP00000206423	9606.ENSP00000360882	0	0	0	0	0.293	0.045	0	0.205	0.417
CCDC80	COL6A1	9606.ENSP00000206423	9606.ENSP00000355180	0	0	0	0	0.273	0.045	0	0.231	0.420
CCDC80	LTBP2	9606.ENSP00000206423	9606.ENSP00000261978	0	0	0	0	0.250	0.091	0	0.226	0.426
CCDC80	OXT	9606.ENSP00000206423	9606.ENSP00000217386	0	0	0	0	0.056	0	0	0.426	0.435
CCDC80	POSTN	9606.ENSP00000206423	9606.ENSP00000369071	0	0	0	0	0.287	0	0	0.241	0.436
CCDC80	LUM	9606.ENSP00000206423	9606.ENSP00000266718	0	0	0	0	0.305	0.100	0	0.180	0.443
CCDC80	ITGBL1	9606.ENSP00000206423	9606.ENSP00000365351	0	0	0	0	0.272	0	0	0.273	0.448
CCDC80	FBLN1	9606.ENSP00000206423	9606.ENSP00000331544	0	0	0	0	0.275	0.091	0	0.232	0.450
CCDC80	COL12A1	9606.ENSP00000206423	9606.ENSP00000325146	0	0	0	0	0.338	0.045	0	0.210	0.457
CCDC80	VGLL3	9606.ENSP00000206423	9606.ENSP00000381436	0	0	0	0	0.382	0	0	0.178	0.470
CCDC80	LRRC32	9606.ENSP00000206423	9606.ENSP00000384126	0	0	0	0	0.085	0.100	0	0.414	0.475
CCDC80	COL5A2	9606.ENSP00000206423	9606.ENSP00000364000	0	0	0	0	0.386	0.045	0	0.206	0.494
CCDC80	SRPX	9606.ENSP00000206423	9606.ENSP00000367794	0	0	0	0.576	0.184	0	0	0.411	0.499
CCDC80	MFAP5	9606.ENSP00000206423	9606.ENSP00000352455	0	0	0	0	0.377	0	0	0.245	0.510
CCDC80	COL1A1	9606.ENSP00000206423	9606.ENSP00000225964	0	0	0	0	0.366	0.045	0	0.257	0.511
CCDC80	COL1A2	9606.ENSP00000206423	9606.ENSP00000297268	0	0	0	0	0.368	0.045	0	0.298	0.539
CCDC80	COL3A1	9606.ENSP00000206423	9606.ENSP00000304408	0	0	0	0	0.429	0.045	0	0.297	0.583
CCDC80	FBN1	9606.ENSP00000206423	9606.ENSP00000325527	0	0	0	0	0.466	0.091	0	0.234	0.596
CCN1	MMP2	9606.ENSP00000398736	9606.ENSP00000219070	0	0	0	0	0.138	0	0	0.506	0.556
CCN1	SERPINE1	9606.ENSP00000398736	9606.ENSP00000223095	0	0	0	0	0.404	0	0	0.434	0.648
CCN1	COL1A1	9606.ENSP00000398736	9606.ENSP00000225964	0	0	0	0	0.184	0	0	0.370	0.463
CCN1	LOX	9606.ENSP00000398736	9606.ENSP00000231004	0	0	0	0	0.164	0	0	0.538	0.597
CCN1	SPARC	9606.ENSP00000398736	9606.ENSP00000231061	0	0	0	0	0.121	0	0	0.764	0.783
CCN1	PXDN	9606.ENSP00000398736	9606.ENSP00000252804	0	0	0	0	0.198	0	0	0.363	0.468
CCN1	FSTL1	9606.ENSP00000398736	9606.ENSP00000295633	0	0	0	0	0.254	0	0	0.244	0.411
CCN1	IGFBP7	9606.ENSP00000398736	9606.ENSP00000295666	0	0	0	0	0.131	0	0	0.919	0.926
CCN1	GAS6	9606.ENSP00000398736	9606.ENSP00000331831	0	0	0	0	0.111	0	0	0.505	0.541
CCN1	FN1	9606.ENSP00000398736	9606.ENSP00000346839	0	0	0	0	0.197	0	0	0.631	0.691
CCN1	CCN2	9606.ENSP00000398736	9606.ENSP00000356954	0	0	0.074	0.929	0.789	0	0	0.132	0.816
CCN1	POSTN	9606.ENSP00000398736	9606.ENSP00000369071	0	0	0	0	0.133	0	0	0.376	0.437
CCN1	TAGLN	9606.ENSP00000398736	9606.ENSP00000376678	0	0	0	0	0.272	0	0	0.248	0.429
CCN1	COLEC12	9606.ENSP00000398736	9606.ENSP00000383115	0	0	0	0	0.062	0	0	0.393	0.406
CCN1	ITGB3	9606.ENSP00000398736	9606.ENSP00000452786	0	0	0	0	0.063	0	0	0.663	0.670
CCN1	YAP1	9606.ENSP00000398736	9606.ENSP00000478927	0	0	0	0	0.291	0	0	0.681	0.764
CCN2	DCN	9606.ENSP00000356954	9606.ENSP00000052754	0	0	0	0	0.196	0	0	0.927	0.939
CCN2	MMP2	9606.ENSP00000356954	9606.ENSP00000219070	0	0	0	0	0.175	0	0	0.813	0.839
CCN2	COMP	9606.ENSP00000356954	9606.ENSP00000222271	0	0	0	0	0.114	0.045	0	0.348	0.400
CCN2	SERPINE1	9606.ENSP00000356954	9606.ENSP00000223095	0	0	0	0	0.354	0	0	0.731	0.819
CCN2	COL1A1	9606.ENSP00000356954	9606.ENSP00000225964	0	0	0	0	0.214	0	0	0.848	0.876
CCN2	LOX	9606.ENSP00000356954	9606.ENSP00000231004	0	0	0	0	0.176	0	0	0.724	0.763
CCN2	SPARC	9606.ENSP00000356954	9606.ENSP00000231061	0	0	0	0	0.206	0	0	0.715	0.764
CCN2	TGFB3	9606.ENSP00000356954	9606.ENSP00000238682	0	0	0	0	0.100	0	0	0.757	0.772
CCN2	TWIST1	9606.ENSP00000356954	9606.ENSP00000242261	0	0	0	0	0.117	0	0	0.404	0.452
CCN2	LRP1	9606.ENSP00000356954	9606.ENSP00000243077	0	0	0	0	0.086	0	0	0.507	0.530
CCN2	PXDN	9606.ENSP00000356954	9606.ENSP00000252804	0	0	0	0	0.261	0	0	0.578	0.675
CCN2	SERPINF1	9606.ENSP00000356954	9606.ENSP00000254722	0	0	0	0	0.078	0	0	0.453	0.474
CCN2	FST	9606.ENSP00000356954	9606.ENSP00000256759	0	0	0	0	0.180	0	0	0.348	0.442
CCN2	PDGFRA	9606.ENSP00000356954	9606.ENSP00000257290	0	0	0	0	0.105	0	0	0.391	0.431
CCN2	MMP13	9606.ENSP00000356954	9606.ENSP00000260302	0	0	0	0	0.057	0	0	0.531	0.540
CCN2	PDGFRB	9606.ENSP00000356954	9606.ENSP00000261799	0	0	0	0	0.134	0	0	0.636	0.671
CCN2	LOXL1	9606.ENSP00000356954	9606.ENSP00000261921	0	0	0	0	0.143	0	0	0.348	0.417
CCN2	LTBP2	9606.ENSP00000356954	9606.ENSP00000261978	0	0	0	0	0.173	0.045	0	0.322	0.417
CCN2	SMAD7	9606.ENSP00000356954	9606.ENSP00000262158	0	0	0	0	0.130	0	0	0.742	0.766
CCN2	TIMP2	9606.ENSP00000356954	9606.ENSP00000262768	0	0	0	0	0.144	0	0	0.657	0.694
CCN2	NOX4	9606.ENSP00000356954	9606.ENSP00000263317	0	0	0	0	0.099	0	0	0.583	0.608
CCN2	WNT5A	9606.ENSP00000356954	9606.ENSP00000264634	0	0	0	0	0.109	0	0	0.377	0.421
CCN2	VCAN	9606.ENSP00000356954	9606.ENSP00000265077	0	0	0	0	0.062	0	0	0.394	0.407
CCN2	WNT2	9606.ENSP00000356954	9606.ENSP00000265441	0	0	0	0	0.067	0	0	0.405	0.421
CCN2	TIMP3	9606.ENSP00000356954	9606.ENSP00000266085	0	0	0	0	0.278	0	0	0.648	0.735
CCN2	LUM	9606.ENSP00000356954	9606.ENSP00000266718	0	0	0	0	0.266	0	0	0.379	0.525
CCN2	CDH11	9606.ENSP00000356954	9606.ENSP00000268603	0	0	0	0	0.195	0	0	0.348	0.453
CCN2	FGF18	9606.ENSP00000356954	9606.ENSP00000274625	0	0	0	0	0.081	0	0	0.584	0.601
CCN2	THY1	9606.ENSP00000356954	9606.ENSP00000284240	0	0	0	0	0.140	0	0	0.606	0.646
CCN2	ITGA5	9606.ENSP00000356954	9606.ENSP00000293379	0	0	0	0	0.108	0.226	0	0.472	0.604
CCN2	COL6A3	9606.ENSP00000356954	9606.ENSP00000295550	0	0	0	0	0.138	0	0	0.559	0.603
CCN2	FSTL1	9606.ENSP00000356954	9606.ENSP00000295633	0	0	0	0	0.303	0	0	0.297	0.489
CCN2	IGFBP7	9606.ENSP00000356954	9606.ENSP00000295666	0	0	0	0	0.216	0	0	0.904	0.921
CCN2	COL1A2	9606.ENSP00000356954	9606.ENSP00000297268	0	0	0	0	0.266	0	0	0.784	0.835
CCN2	COL6A2	9606.ENSP00000356954	9606.ENSP00000300527	0	0	0	0	0.140	0	0	0.509	0.559
CCN2	COL3A1	9606.ENSP00000356954	9606.ENSP00000304408	0	0	0	0	0.200	0	0	0.739	0.782
CCN2	MMP14	9606.ENSP00000356954	9606.ENSP00000308208	0	0	0	0	0.137	0	0	0.621	0.658
CCN2	COL12A1	9606.ENSP00000356954	9606.ENSP00000325146	0	0	0	0	0.271	0	0	0.310	0.476
CCN2	FBN1	9606.ENSP00000356954	9606.ENSP00000325527	0	0	0	0	0.211	0.045	0	0.753	0.797
CCN2	KLK4	9606.ENSP00000356954	9606.ENSP00000326159	0	0	0	0	0	0	0	0.484	0.483
CCN2	CTHRC1	9606.ENSP00000356954	9606.ENSP00000330523	0	0	0	0	0.172	0	0	0.495	0.563
CCN2	FBLN1	9606.ENSP00000356954	9606.ENSP00000331544	0	0	0	0	0.159	0.311	0	0.557	0.721
CCN2	FN1	9606.ENSP00000356954	9606.ENSP00000346839	0	0	0	0	0.216	0.292	0	0.939	0.963
CCN2	TPM1	9606.ENSP00000356954	9606.ENSP00000351022	0	0	0	0	0.257	0	0	0.245	0.415
CCN2	ELN	9606.ENSP00000356954	9606.ENSP00000351807	0	0	0	0	0.073	0	0	0.582	0.596
CCN2	COL18A1	9606.ENSP00000356954	9606.ENSP00000352798	0	0	0	0	0.117	0	0	0.370	0.419
CCN2	ZEB1	9606.ENSP00000356954	9606.ENSP00000354487	0	0	0	0	0.059	0	0	0.628	0.634
CCN2	COL6A1	9606.ENSP00000356954	9606.ENSP00000355180	0	0	0	0	0.167	0	0	0.487	0.554
CCN2	THBS2	9606.ENSP00000356954	9606.ENSP00000355751	0	0	0	0	0.231	0.045	0	0.438	0.551
CCN2	MITF	9606.ENSP00000356954	9606.ENSP00000391803	0	0	0	0	0	0	0	0.467	0.467
CCN2	LOXL2	9606.ENSP00000356954	9606.ENSP00000373783	0	0	0	0	0.126	0	0	0.448	0.497
CCN2	FGF1	9606.ENSP00000356954	9606.ENSP00000480791	0	0	0	0	0.112	0	0	0.461	0.501
CCN2	LPAR1	9606.ENSP00000356954	9606.ENSP00000363553	0	0	0	0	0.148	0	0	0.438	0.501
CCN2	RUNX2	9606.ENSP00000356954	9606.ENSP00000360493	0	0	0	0	0.086	0	0	0.479	0.503
CCN2	TPM2	9606.ENSP00000356954	9606.ENSP00000496494	0	0	0	0	0.225	0	0	0.387	0.504
CCN2	COL5A2	9606.ENSP00000356954	9606.ENSP00000364000	0	0	0	0	0.242	0	0	0.380	0.510
CCN2	MFAP2	9606.ENSP00000356954	9606.ENSP00000364685	0	0	0	0	0.140	0	0	0.469	0.523
CCN2	CXCL12	9606.ENSP00000356954	9606.ENSP00000379140	0	0	0	0	0.166	0	0	0.513	0.576
CCN2	FGF16	9606.ENSP00000356954	9606.ENSP00000399324	0	0	0	0	0.080	0	0	0.587	0.603
CCN2	COL4A1	9606.ENSP00000356954	9606.ENSP00000364979	0	0	0	0	0.326	0	0	0.447	0.611
CCN2	COL5A1	9606.ENSP00000356954	9606.ENSP00000360882	0	0	0	0	0.210	0	0	0.585	0.658
CCN2	POSTN	9606.ENSP00000356954	9606.ENSP00000369071	0	0	0	0	0.209	0	0	0.655	0.716
CCN2	TAGLN	9606.ENSP00000356954	9606.ENSP00000376678	0	0	0	0	0.364	0	0	0.632	0.756
CCN2	YAP1	9606.ENSP00000356954	9606.ENSP00000478927	0	0	0	0	0.213	0.292	0.500	0.681	0.899
CCN4	DCN	9606.ENSP00000250160	9606.ENSP00000052754	0	0	0	0	0.181	0	0	0.726	0.766
CCN4	COL1A1	9606.ENSP00000250160	9606.ENSP00000225964	0	0	0	0	0.274	0	0	0.310	0.477
CCN4	SPARC	9606.ENSP00000250160	9606.ENSP00000231061	0	0	0	0	0.121	0	0	0.446	0.492
CCN4	TGFB3	9606.ENSP00000250160	9606.ENSP00000238682	0	0	0	0	0.099	0	0	0.525	0.553
CCN4	COL11A1	9606.ENSP00000250160	9606.ENSP00000359114	0	0	0	0	0.246	0	0	0.248	0.408
CCN4	ITGB3	9606.ENSP00000250160	9606.ENSP00000452786	0	0	0	0	0.095	0	0	0.376	0.411
CCN4	RUNX2	9606.ENSP00000250160	9606.ENSP00000360493	0	0	0	0	0.129	0	0	0.359	0.417
CCN4	SFRP2	9606.ENSP00000250160	9606.ENSP00000274063	0	0	0	0	0.097	0	0	0.385	0.421
CCN4	FN1	9606.ENSP00000250160	9606.ENSP00000346839	0	0	0	0	0.126	0	0	0.372	0.427
CCN4	SFRP4	9606.ENSP00000250160	9606.ENSP00000410715	0	0	0	0	0.214	0	0	0.323	0.445
CCN4	COL3A1	9606.ENSP00000250160	9606.ENSP00000304408	0	0	0	0	0.343	0	0	0.247	0.484
CCN4	WNT2	9606.ENSP00000250160	9606.ENSP00000265441	0	0	0	0	0.195	0	0	0.412	0.507
CCN4	COL10A1	9606.ENSP00000250160	9606.ENSP00000327368	0	0	0	0	0.413	0	0	0.219	0.521
CCN4	WNT5A	9606.ENSP00000250160	9606.ENSP00000264634	0	0	0	0	0.128	0	0	0.484	0.531
CCN4	POSTN	9606.ENSP00000250160	9606.ENSP00000369071	0	0	0	0	0.347	0	0	0.389	0.584
CCN5	SPARC	9606.ENSP00000361959	9606.ENSP00000231061	0	0	0	0	0.079	0	0	0.392	0.416
CCN5	CILP	9606.ENSP00000361959	9606.ENSP00000261883	0	0	0	0	0.185	0	0	0.297	0.403
CCN5	SFRP2	9606.ENSP00000361959	9606.ENSP00000274063	0	0	0	0	0.103	0	0	0.379	0.419
CCN5	MFAP5	9606.ENSP00000361959	9606.ENSP00000352455	0	0	0	0	0.248	0	0	0.252	0.413
CCN5	SFRP4	9606.ENSP00000361959	9606.ENSP00000410715	0	0	0	0	0.211	0	0	0.284	0.411
CCN5	FBLN2	9606.ENSP00000361959	9606.ENSP00000384169	0	0	0	0	0.180	0	0	0.321	0.420
CCN5	CD99	9606.ENSP00000361959	9606.ENSP00000370588	0	0	0	0	0.103	0	0	0.382	0.422
CD248	PCOLCE	9606.ENSP00000308117	9606.ENSP00000223061	0	0	0	0	0.358	0	0	0.181	0.452
CD248	COL1A1	9606.ENSP00000308117	9606.ENSP00000225964	0	0	0	0	0.525	0.091	0	0.281	0.662
CD248	LOX	9606.ENSP00000308117	9606.ENSP00000231004	0	0	0	0	0.188	0	0	0.419	0.508
CD248	PDGFRA	9606.ENSP00000308117	9606.ENSP00000257290	0	0	0	0	0.254	0	0	0.302	0.458
CD248	PDGFRB	9606.ENSP00000308117	9606.ENSP00000261799	0	0	0	0	0.419	0	0	0.496	0.695
CD248	LOXL1	9606.ENSP00000308117	9606.ENSP00000261921	0	0	0	0	0.228	0	0	0.265	0.409
CD248	LUM	9606.ENSP00000308117	9606.ENSP00000266718	0	0	0	0	0.290	0.099	0	0.209	0.450
CD248	THY1	9606.ENSP00000308117	9606.ENSP00000284240	0	0	0	0	0.221	0	0	0.393	0.507
CD248	PDPN	9606.ENSP00000308117	9606.ENSP00000294489	0	0	0	0	0.044	0	0	0.427	0.429
CD248	COL6A3	9606.ENSP00000308117	9606.ENSP00000295550	0	0	0	0	0.296	0.091	0	0.173	0.425
CD248	COL1A2	9606.ENSP00000308117	9606.ENSP00000297268	0	0	0	0	0.509	0.091	0	0.354	0.686
CD248	COL6A2	9606.ENSP00000308117	9606.ENSP00000300527	0	0	0	0	0.452	0.091	0	0.214	0.574
CD248	PPIC	9606.ENSP00000308117	9606.ENSP00000303057	0	0	0	0	0.100	0.066	0	0.398	0.450
CD248	COL3A1	9606.ENSP00000308117	9606.ENSP00000304408	0	0	0	0	0.453	0.091	0	0.225	0.582
CD248	TAGLN	9606.ENSP00000308117	9606.ENSP00000376678	0	0	0	0	0.197	0.127	0	0.213	0.401
CD248	MFAP5	9606.ENSP00000308117	9606.ENSP00000352455	0	0	0	0	0.226	0	0	0.259	0.402
CD248	COL5A2	9606.ENSP00000308117	9606.ENSP00000364000	0	0	0	0	0.293	0.091	0	0.147	0.404
CD248	POSTN	9606.ENSP00000308117	9606.ENSP00000369071	0	0	0	0	0.276	0.046	0	0.226	0.419
CD248	COL4A1	9606.ENSP00000308117	9606.ENSP00000364979	0	0	0	0	0.179	0.091	0	0.289	0.423
CD248	COL6A1	9606.ENSP00000308117	9606.ENSP00000355180	0	0	0	0	0.342	0.091	0	0.159	0.453
CD248	FBLN2	9606.ENSP00000308117	9606.ENSP00000384169	0	0	0	0.558	0.469	0	0	0.121	0.513
CD248	COL5A1	9606.ENSP00000308117	9606.ENSP00000360882	0	0	0	0	0.357	0.091	0	0.249	0.523
CD248	PLXDC1	9606.ENSP00000308117	9606.ENSP00000323927	0	0	0	0	0.192	0	0	0.791	0.824
CD248	FN1	9606.ENSP00000308117	9606.ENSP00000346839	0	0	0	0	0.109	0	0	0.966	0.968
CD276	TNFSF4	9606.ENSP00000320084	9606.ENSP00000281834	0	0	0	0	0	0	0	0.813	0.813
CD276	CXCL12	9606.ENSP00000320084	9606.ENSP00000379140	0	0	0	0	0.067	0.046	0	0.417	0.435
CD276	FN1	9606.ENSP00000320084	9606.ENSP00000346839	0	0	0	0	0.109	0	0	0.588	0.617
CD55	SERPINE1	9606.ENSP00000356030	9606.ENSP00000223095	0	0	0	0	0.049	0	0	0.483	0.488
CD55	THY1	9606.ENSP00000356030	9606.ENSP00000284240	0	0	0	0	0	0	0	0.641	0.641
CD55	COL18A1	9606.ENSP00000356030	9606.ENSP00000352798	0	0	0	0	0	0.046	0	0.422	0.425
CD55	CFH	9606.ENSP00000356030	9606.ENSP00000356399	0	0	0	0.601	0	0.095	0	0.598	0.620
CD99	GDF6	9606.ENSP00000370588	9606.ENSP00000287020	0	0	0	0	0.054	0	0	0.472	0.479
CD99	ETV1	9606.ENSP00000370588	9606.ENSP00000405327	0	0	0	0	0.055	0	0	0.617	0.622
CD99	XG	9606.ENSP00000370588	9606.ENSP00000494087	0	0.084	0.219	0	0.044	0	0	0.860	0.891
CDH11	DCN	9606.ENSP00000268603	9606.ENSP00000052754	0	0	0	0	0.340	0	0	0.344	0.549
CDH11	FAP	9606.ENSP00000268603	9606.ENSP00000188790	0	0	0	0	0.267	0	0	0.257	0.432
CDH11	MMP2	9606.ENSP00000268603	9606.ENSP00000219070	0	0	0	0	0.218	0.048	0	0.360	0.482
CDH11	COL1A1	9606.ENSP00000268603	9606.ENSP00000225964	0	0	0	0	0.369	0.045	0	0.450	0.640
CDH11	LAMA4	9606.ENSP00000268603	9606.ENSP00000230538	0	0	0	0	0.208	0	0	0.536	0.617
CDH11	SPARC	9606.ENSP00000268603	9606.ENSP00000231061	0	0	0	0	0.240	0	0	0.365	0.497
CDH11	TWIST1	9606.ENSP00000268603	9606.ENSP00000242261	0	0	0	0	0.110	0	0	0.436	0.477
CDH11	PDGFRA	9606.ENSP00000268603	9606.ENSP00000257290	0	0	0	0	0.357	0.314	0	0.325	0.676
CDH11	SULF1	9606.ENSP00000268603	9606.ENSP00000260128	0	0	0	0	0.363	0	0	0.194	0.464
CDH11	COL8A1	9606.ENSP00000268603	9606.ENSP00000261037	0	0	0	0	0.255	0.045	0	0.252	0.421
CDH11	PDGFRB	9606.ENSP00000268603	9606.ENSP00000261799	0	0	0	0	0.243	0.067	0	0.311	0.470
CDH11	LTBP2	9606.ENSP00000268603	9606.ENSP00000261978	0	0	0	0	0.197	0.089	0	0.272	0.421
CDH11	TIMP2	9606.ENSP00000268603	9606.ENSP00000262768	0	0	0	0	0.104	0	0	0.369	0.411
CDH11	WNT5A	9606.ENSP00000268603	9606.ENSP00000264634	0	0	0	0	0.156	0.070	0	0.298	0.401
CDH11	LUM	9606.ENSP00000268603	9606.ENSP00000266718	0	0	0	0	0.358	0	0	0.292	0.526
CDH11	CTSK	9606.ENSP00000268603	9606.ENSP00000271651	0	0	0	0	0.177	0	0	0.305	0.403
CDH11	ITGA5	9606.ENSP00000268603	9606.ENSP00000293379	0	0	0	0	0.082	0	0	0.383	0.409
CDH11	COL4A1	9606.ENSP00000268603	9606.ENSP00000364979	0	0	0	0	0.248	0.045	0	0.256	0.419
CDH11	ITGBL1	9606.ENSP00000268603	9606.ENSP00000365351	0	0	0	0	0.288	0.062	0	0.221	0.435
CDH11	RUNX2	9606.ENSP00000268603	9606.ENSP00000360493	0	0	0	0	0.077	0	0	0.424	0.446
CDH11	ZEB1	9606.ENSP00000268603	9606.ENSP00000354487	0	0	0	0	0.094	0	0	0.415	0.448
CDH11	COL11A1	9606.ENSP00000268603	9606.ENSP00000359114	0	0	0	0	0.257	0.045	0	0.293	0.455
CDH11	CXCL12	9606.ENSP00000268603	9606.ENSP00000379140	0	0	0	0	0.197	0	0	0.360	0.464
CDH11	THY1	9606.ENSP00000268603	9606.ENSP00000284240	0	0	0	0	0.202	0	0	0.370	0.475
CDH11	COL12A1	9606.ENSP00000268603	9606.ENSP00000325146	0	0	0	0	0.273	0.045	0	0.309	0.478
CDH11	PCDH7	9606.ENSP00000268603	9606.ENSP00000441802	0	0	0	0.586	0.099	0	0	0.451	0.484
CDH11	THBS2	9606.ENSP00000268603	9606.ENSP00000355751	0	0	0	0	0.250	0.089	0	0.313	0.489
CDH11	FBN1	9606.ENSP00000268603	9606.ENSP00000325527	0	0	0	0	0.348	0.089	0	0.272	0.530
CDH11	COL6A3	9606.ENSP00000268603	9606.ENSP00000295550	0	0	0	0	0.358	0.045	0	0.305	0.537
CDH11	COL5A1	9606.ENSP00000268603	9606.ENSP00000360882	0	0	0	0	0.467	0.045	0	0.365	0.648
CDH11	FN1	9606.ENSP00000268603	9606.ENSP00000346839	0	0	0.280	0	0.172	0.048	0	0.479	0.664
CDH11	POSTN	9606.ENSP00000268603	9606.ENSP00000369071	0	0	0	0	0.420	0	0	0.460	0.673
CDH11	COL5A2	9606.ENSP00000268603	9606.ENSP00000364000	0	0	0	0	0.488	0.045	0	0.389	0.676
CDH11	COL1A2	9606.ENSP00000268603	9606.ENSP00000297268	0	0	0	0	0.511	0.045	0	0.394	0.693
CDH11	COL3A1	9606.ENSP00000268603	9606.ENSP00000304408	0	0	0	0	0.522	0.045	0	0.387	0.695
CDH11	CDH13	9606.ENSP00000268603	9606.ENSP00000268613	0	0	0	0.674	0.086	0	0.540	0.475	0.759
CDH13	TIMP3	9606.ENSP00000268613	9606.ENSP00000266085	0	0	0	0	0.107	0	0	0.480	0.516
CDH13	PCDH7	9606.ENSP00000268613	9606.ENSP00000441802	0	0	0	0.560	0.062	0	0	0.419	0.431
CDH13	HIC1	9606.ENSP00000268613	9606.ENSP00000314080	0	0	0	0	0	0	0	0.445	0.445
CDH13	DKK3	9606.ENSP00000268613	9606.ENSP00000433112	0	0	0	0	0.246	0	0	0.337	0.478
CDH13	ITGB3	9606.ENSP00000268613	9606.ENSP00000452786	0	0	0	0	0	0.062	0	0.483	0.495
CFH	MMP2	9606.ENSP00000356399	9606.ENSP00000219070	0	0	0	0	0.110	0	0	0.508	0.543
CFH	PCOLCE	9606.ENSP00000356399	9606.ENSP00000223061	0	0	0	0	0.098	0	0	0.428	0.461
CFH	PCDHGA12	9606.ENSP00000356399	9606.ENSP00000252085	0	0	0	0	0.064	0	0	0.413	0.427
CFH	SERPINF1	9606.ENSP00000356399	9606.ENSP00000254722	0	0	0	0	0.114	0	0	0.380	0.427
CFH	COL8A1	9606.ENSP00000356399	9606.ENSP00000261037	0	0	0	0	0.080	0	0	0.448	0.470
CFH	TIMP3	9606.ENSP00000356399	9606.ENSP00000266085	0	0	0	0	0.107	0	0	0.661	0.684
CFH	HMCN1	9606.ENSP00000356399	9606.ENSP00000271588	0	0	0	0	0.064	0	0	0.615	0.624
CFH	COL6A2	9606.ENSP00000356399	9606.ENSP00000300527	0	0	0	0	0.086	0	0	0.403	0.431
CFH	FBLN1	9606.ENSP00000356399	9606.ENSP00000331544	0	0	0	0	0.097	0	0	0.497	0.526
CFH	FN1	9606.ENSP00000356399	9606.ENSP00000346839	0	0	0	0	0.099	0	0	0.561	0.587
CFH	STX2	9606.ENSP00000356399	9606.ENSP00000376178	0	0	0	0	0	0	0	0.740	0.740
CFH	HTRA1	9606.ENSP00000356399	9606.ENSP00000357980	0	0	0	0	0.097	0	0	0.768	0.781
CHPF	DCN	9606.ENSP00000243776	9606.ENSP00000052754	0	0	0	0	0.044	0	0.400	0.316	0.573
CHPF	VCAN	9606.ENSP00000243776	9606.ENSP00000265077	0	0	0	0	0	0	0.400	0.193	0.495
CHPF	CHSY3	9606.ENSP00000243776	9606.ENSP00000302629	0	0	0.115	0.618	0.067	0.260	0.900	0.302	0.949
CHRNA1	COL1A1	9606.ENSP00000261007	9606.ENSP00000225964	0	0	0	0	0.152	0.051	0	0.329	0.413
CHSY3	DCN	9606.ENSP00000302629	9606.ENSP00000052754	0	0	0	0	0.063	0	0.400	0.081	0.438
CHSY3	VCAN	9606.ENSP00000302629	9606.ENSP00000265077	0	0	0	0	0.056	0	0.400	0.094	0.442
CILP	DCN	9606.ENSP00000261883	9606.ENSP00000052754	0	0	0	0	0.180	0	0	0.430	0.513
CILP	MMP2	9606.ENSP00000261883	9606.ENSP00000219070	0	0	0	0	0.117	0.099	0	0.452	0.526
CILP	COMP	9606.ENSP00000261883	9606.ENSP00000222271	0	0	0	0	0.304	0	0	0.523	0.654
CILP	COL1A1	9606.ENSP00000261883	9606.ENSP00000225964	0	0	0	0	0.180	0	0	0.370	0.461
CILP	FBLN1	9606.ENSP00000261883	9606.ENSP00000331544	0	0	0	0	0.200	0	0	0.294	0.412
CILP	OMD	9606.ENSP00000261883	9606.ENSP00000364700	0	0	0	0	0.259	0	0	0.241	0.413
CILP	COL10A1	9606.ENSP00000261883	9606.ENSP00000327368	0	0	0	0	0.224	0	0	0.290	0.425
CILP	POSTN	9606.ENSP00000261883	9606.ENSP00000369071	0	0	0	0	0.176	0	0	0.332	0.426
CILP	SFRP4	9606.ENSP00000261883	9606.ENSP00000410715	0	0	0	0	0.336	0	0	0.224	0.463
CILP	MATN3	9606.ENSP00000261883	9606.ENSP00000383894	0	0	0	0	0.093	0	0	0.435	0.466
CILP	FN1	9606.ENSP00000261883	9606.ENSP00000346839	0	0	0	0	0.044	0.070	0	0.487	0.504
CILP	DPT	9606.ENSP00000261883	9606.ENSP00000356791	0	0	0	0	0.347	0	0	0.287	0.515
CILP	ITGBL1	9606.ENSP00000261883	9606.ENSP00000365351	0	0	0	0	0.153	0.185	0	0.356	0.517
CILP	MFAP5	9606.ENSP00000261883	9606.ENSP00000352455	0	0	0	0	0.350	0	0	0.309	0.531
CILP	LUM	9606.ENSP00000261883	9606.ENSP00000266718	0	0	0	0	0.121	0	0	0.566	0.602
CILP	THBS2	9606.ENSP00000261883	9606.ENSP00000355751	0	0	0	0	0.100	0	0	0.646	0.667
CILP	COL11A1	9606.ENSP00000261883	9606.ENSP00000359114	0	0	0	0	0.125	0	0	0.755	0.776
CILP2	COMP	9606.ENSP00000291495	9606.ENSP00000222271	0	0	0	0	0.233	0	0	0.404	0.524
CILP2	MATN3	9606.ENSP00000291495	9606.ENSP00000383894	0	0	0	0	0.097	0	0	0.445	0.477
CILP2	TM6SF2	9606.ENSP00000291495	9606.ENSP00000374014	0	0	0	0	0.047	0	0	0.581	0.583
CLEC11A	CXCL12	9606.ENSP00000250340	9606.ENSP00000379140	0	0	0	0	0.061	0	0	0.392	0.404
CLEC11A	ITGA11	9606.ENSP00000250340	9606.ENSP00000327290	0	0	0	0	0.064	0	0	0.526	0.538
CLEC11A	PDGFRB	9606.ENSP00000250340	9606.ENSP00000261799	0	0	0	0	0.072	0.045	0	0.592	0.606
CLEC11A	PDGFRA	9606.ENSP00000250340	9606.ENSP00000257290	0	0	0	0	0.068	0.045	0	0.624	0.636
CMTM3	DACT1	9606.ENSP00000400482	9606.ENSP00000337439	0	0	0	0	0.047	0	0	0.398	0.401
CNIH3	COL8A1	9606.ENSP00000272133	9606.ENSP00000261037	0	0	0	0	0.044	0	0	0.409	0.411
CNIH3	CRTAP	9606.ENSP00000272133	9606.ENSP00000323696	0	0	0	0	0	0	0	0.406	0.406
CNIH3	NETO1	9606.ENSP00000272133	9606.ENSP00000313088	0	0	0	0	0.097	0	0	0.392	0.428
CNIH3	COL5A2	9606.ENSP00000272133	9606.ENSP00000364000	0	0	0	0	0.056	0	0	0.481	0.489
CNIH3	COL7A1	9606.ENSP00000272133	9606.ENSP00000332371	0	0	0	0	0.042	0	0.500	0	0.500
CNIH3	COL24A1	9606.ENSP00000272133	9606.ENSP00000359603	0	0	0	0	0.049	0	0	0.503	0.507
CNIH3	SYNDIG1	9606.ENSP00000272133	9606.ENSP00000366058	0	0	0	0	0.060	0	0	0.581	0.589
CNIH3	SHISA6	9606.ENSP00000272133	9606.ENSP00000390084	0	0	0	0	0.042	0	0.540	0.245	0.638
CNN1	COL1A1	9606.ENSP00000252456	9606.ENSP00000225964	0	0	0	0	0.140	0	0	0.437	0.495
CNN1	TGFB1I1	9606.ENSP00000252456	9606.ENSP00000378332	0	0	0	0	0.206	0.053	0	0.283	0.414
CNN1	FBN1	9606.ENSP00000252456	9606.ENSP00000325527	0	0	0	0	0.090	0.127	0	0.340	0.430
CNN1	ELN	9606.ENSP00000252456	9606.ENSP00000351807	0	0	0	0	0.099	0	0	0.403	0.439
CNN1	FLNC	9606.ENSP00000252456	9606.ENSP00000327145	0	0	0	0	0.223	0	0	0.327	0.455
CNN1	PLN	9606.ENSP00000252456	9606.ENSP00000350132	0	0	0	0	0.398	0	0	0.176	0.482
CNN1	PDGFRB	9606.ENSP00000252456	9606.ENSP00000261799	0	0	0	0	0.144	0	0	0.437	0.498
CNN1	TPM2	9606.ENSP00000252456	9606.ENSP00000496494	0	0	0	0	0.326	0	0	0.479	0.634
CNN1	MRGPRF	9606.ENSP00000252456	9606.ENSP00000403660	0	0	0	0	0.638	0	0	0	0.638
CNN1	EHD2	9606.ENSP00000252456	9606.ENSP00000263277	0	0	0	0	0.093	0	0	0.639	0.658
CNN1	MYL9	9606.ENSP00000252456	9606.ENSP00000279022	0	0	0	0	0.514	0.133	0	0.501	0.771
CNN1	TAGLN	9606.ENSP00000252456	9606.ENSP00000376678	0	0	0.100	0.868	0.711	0.093	0	0.183	0.781
CNN1	TPM1	9606.ENSP00000252456	9606.ENSP00000351022	0	0	0	0	0.331	0.510	0	0.418	0.792
CNN1	LMOD1	9606.ENSP00000252456	9606.ENSP00000356257	0	0	0	0	0.547	0	0	0.602	0.812
CNN2	MYH9	9606.ENSP00000456436	9606.ENSP00000216181	0	0	0	0	0.299	0	0	0.360	0.533
CNN2	MYL9	9606.ENSP00000456436	9606.ENSP00000279022	0	0	0	0	0.175	0.133	0	0.355	0.498
CNN2	FLNC	9606.ENSP00000456436	9606.ENSP00000327145	0	0	0	0	0.101	0	0	0.421	0.457
CNN2	TPM1	9606.ENSP00000456436	9606.ENSP00000351022	0	0	0	0	0.162	0.457	0	0.362	0.684
CNN2	MRGPRF	9606.ENSP00000456436	9606.ENSP00000403660	0	0	0	0	0.408	0	0	0	0.408
CNN2	TPM2	9606.ENSP00000456436	9606.ENSP00000496494	0	0	0	0	0.158	0	0	0.375	0.452
CNRIP1	SGIP1	9606.ENSP00000263655	9606.ENSP00000360076	0	0	0	0	0.134	0	0	0.372	0.433
CNTN1	CNTNAP1	9606.ENSP00000447006	9606.ENSP00000264638	0	0	0	0	0.114	0.141	0.900	0.997	0.999
CNTN1	FN1	9606.ENSP00000447006	9606.ENSP00000346839	0	0	0	0	0	0	0	0.537	0.537
CNTN1	PTPRD	9606.ENSP00000447006	9606.ENSP00000370593	0	0	0	0.583	0.138	0.139	0	0.314	0.446
CNTNAP1	NEGR1	9606.ENSP00000264638	9606.ENSP00000350364	0	0	0	0	0.062	0.069	0	0.414	0.443
CNTNAP1	NLGN2	9606.ENSP00000264638	9606.ENSP00000305288	0	0	0	0	0.183	0.059	0	0.370	0.473
COL10A1	DCN	9606.ENSP00000327368	9606.ENSP00000052754	0	0	0	0	0.141	0.091	0	0.349	0.447
COL10A1	MMP11	9606.ENSP00000327368	9606.ENSP00000215743	0	0	0	0	0.524	0.050	0	0.617	0.812
COL10A1	COMP	9606.ENSP00000327368	9606.ENSP00000222271	0	0	0	0	0.479	0.099	0	0.546	0.768
COL10A1	COL1A1	9606.ENSP00000327368	9606.ENSP00000225964	0	0	0.152	0.744	0.208	0	0.400	0.521	0.781
COL10A1	SPARC	9606.ENSP00000327368	9606.ENSP00000231061	0	0	0	0	0.153	0.070	0	0.346	0.440
COL10A1	P3H1	9606.ENSP00000327368	9606.ENSP00000236040	0	0	0	0	0.059	0.142	0.500	0.422	0.735
COL10A1	TGFB3	9606.ENSP00000327368	9606.ENSP00000238682	0	0	0	0	0.138	0.067	0	0.521	0.581
COL10A1	INHBA	9606.ENSP00000327368	9606.ENSP00000242208	0	0	0	0	0.163	0.067	0	0.364	0.460
COL10A1	TWIST1	9606.ENSP00000327368	9606.ENSP00000242261	0	0	0	0	0.068	0	0	0.460	0.475
COL10A1	SULF1	9606.ENSP00000327368	9606.ENSP00000260128	0	0	0	0	0.312	0	0	0.332	0.521
COL10A1	MMP13	9606.ENSP00000327368	9606.ENSP00000260302	0	0	0	0	0.362	0.050	0	0.903	0.936
COL10A1	COL8A1	9606.ENSP00000327368	9606.ENSP00000261037	0	0	0.086	0.908	0.183	0	0.540	0.439	0.781
COL10A1	EPYC	9606.ENSP00000327368	9606.ENSP00000261172	0	0	0	0	0.260	0.091	0	0.380	0.546
COL10A1	NOX4	9606.ENSP00000327368	9606.ENSP00000263317	0	0	0	0	0.264	0	0	0.444	0.573
COL10A1	PRKG2	9606.ENSP00000327368	9606.ENSP00000264399	0	0	0	0	0	0	0	0.523	0.523
COL10A1	COL5A3	9606.ENSP00000327368	9606.ENSP00000264828	0	0	0.131	0.736	0.063	0	0.400	0.112	0.508
COL10A1	TIMP3	9606.ENSP00000327368	9606.ENSP00000266085	0	0	0	0	0.072	0	0	0.395	0.414
COL10A1	CTSK	9606.ENSP00000327368	9606.ENSP00000271651	0	0	0	0	0.244	0	0	0.351	0.488
COL10A1	COL6A3	9606.ENSP00000327368	9606.ENSP00000295550	0	0	0	0.674	0.157	0	0.400	0.156	0.536
COL10A1	FNDC1	9606.ENSP00000327368	9606.ENSP00000297267	0	0	0	0	0.375	0	0	0.436	0.632
COL10A1	COL1A2	9606.ENSP00000327368	9606.ENSP00000297268	0	0	0.173	0.718	0.136	0	0.400	0.496	0.755
COL10A1	COL6A2	9606.ENSP00000327368	9606.ENSP00000300527	0	0	0.173	0.693	0.082	0.073	0.400	0.301	0.651
COL10A1	COL3A1	9606.ENSP00000327368	9606.ENSP00000304408	0	0	0.155	0.750	0.245	0	0.400	0.453	0.762
COL10A1	CRTAP	9606.ENSP00000327368	9606.ENSP00000323696	0	0	0	0	0	0.163	0.500	0.162	0.618
COL10A1	COL12A1	9606.ENSP00000327368	9606.ENSP00000325146	0	0	0	0.652	0.162	0.164	0.400	0.182	0.610
COL10A1	ITGA11	9606.ENSP00000327368	9606.ENSP00000327290	0	0	0	0	0.261	0	0	0.262	0.431
COL10A1	GREM1	9606.ENSP00000327368	9606.ENSP00000498748	0	0	0	0	0.122	0	0	0.349	0.403
COL10A1	ITGBL1	9606.ENSP00000327368	9606.ENSP00000365351	0	0	0	0	0.248	0.051	0	0.242	0.412
COL10A1	OMD	9606.ENSP00000327368	9606.ENSP00000364700	0	0	0	0	0.186	0.091	0	0.295	0.434
COL10A1	ITGB3	9606.ENSP00000327368	9606.ENSP00000452786	0	0	0	0	0.042	0.051	0	0.432	0.439
COL10A1	LRRC15	9606.ENSP00000327368	9606.ENSP00000413707	0	0	0	0	0.261	0.091	0	0.232	0.439
COL10A1	HOPX	9606.ENSP00000327368	9606.ENSP00000450527	0	0	0	0	0.127	0	0	0.402	0.456
COL10A1	SFRP4	9606.ENSP00000327368	9606.ENSP00000410715	0	0	0	0	0.336	0	0	0.226	0.464
COL10A1	TWIST2	9606.ENSP00000327368	9606.ENSP00000482581	0	0	0	0	0	0	0	0.490	0.489
COL10A1	COL7A1	9606.ENSP00000327368	9606.ENSP00000332371	0	0	0	0.743	0.055	0	0.400	0.187	0.498
COL10A1	COL16A1	9606.ENSP00000327368	9606.ENSP00000362776	0	0	0.111	0.720	0.090	0	0.400	0.114	0.512
COL10A1	P3H3	9606.ENSP00000327368	9606.ENSP00000478600	0	0	0	0	0.061	0	0.500	0.047	0.513
COL10A1	COL24A1	9606.ENSP00000327368	9606.ENSP00000359603	0	0	0.121	0.726	0.082	0	0.400	0.133	0.524
COL10A1	NKX3-2	9606.ENSP00000327368	9606.ENSP00000371875	0	0	0	0	0.131	0.041	0	0.479	0.527
COL10A1	COL8A2	9606.ENSP00000327368	9606.ENSP00000380901	0	0	0.085	0.909	0.216	0	0.400	0.083	0.552
COL10A1	CTHRC1	9606.ENSP00000327368	9606.ENSP00000330523	0	0	0	0	0.199	0	0	0.474	0.560
COL10A1	COL6A1	9606.ENSP00000327368	9606.ENSP00000355180	0	0	0.173	0.684	0.094	0	0.400	0.152	0.568
COL10A1	THBS2	9606.ENSP00000327368	9606.ENSP00000355751	0	0	0	0	0.264	0.099	0	0.400	0.568
COL10A1	COL18A1	9606.ENSP00000327368	9606.ENSP00000352798	0	0	0.116	0.723	0.049	0	0.400	0.244	0.568
COL10A1	POSTN	9606.ENSP00000327368	9606.ENSP00000369071	0	0	0	0	0.311	0.071	0	0.393	0.577
COL10A1	COL5A1	9606.ENSP00000327368	9606.ENSP00000360882	0	0	0.087	0.765	0.127	0	0.400	0.221	0.577
COL10A1	PTH1R	9606.ENSP00000327368	9606.ENSP00000402723	0	0	0	0	0	0.113	0	0.547	0.581
COL10A1	MATN3	9606.ENSP00000327368	9606.ENSP00000383894	0	0	0	0	0.169	0.099	0	0.511	0.602
COL10A1	FN1	9606.ENSP00000327368	9606.ENSP00000346839	0	0	0	0	0.072	0.050	0	0.584	0.602
COL10A1	COL15A1	9606.ENSP00000327368	9606.ENSP00000364140	0	0	0.116	0.683	0.088	0	0.400	0.341	0.638
COL10A1	COL4A1	9606.ENSP00000327368	9606.ENSP00000364979	0	0	0.125	0.718	0.080	0	0.540	0.153	0.644
COL10A1	P4HA3	9606.ENSP00000327368	9606.ENSP00000401749	0	0	0	0	0.131	0	0.400	0.482	0.706
COL10A1	COL5A2	9606.ENSP00000327368	9606.ENSP00000364000	0	0	0.156	0.719	0.213	0	0.400	0.454	0.753
COL10A1	RUNX2	9606.ENSP00000327368	9606.ENSP00000360493	0	0	0	0	0.103	0	0	0.866	0.875
COL10A1	COL11A1	9606.ENSP00000327368	9606.ENSP00000359114	0	0	0.091	0.765	0.623	0	0.400	0.472	0.877
COL11A1	DCN	9606.ENSP00000359114	9606.ENSP00000052754	0	0	0	0	0.138	0.091	0	0.324	0.424
COL11A1	FAP	9606.ENSP00000359114	9606.ENSP00000188790	0	0	0	0	0.208	0	0	0.425	0.525
COL11A1	MMP11	9606.ENSP00000359114	9606.ENSP00000215743	0	0	0	0	0.323	0.050	0	0.616	0.732
COL11A1	MXRA5	9606.ENSP00000359114	9606.ENSP00000217939	0	0	0	0	0.210	0.091	0	0.294	0.448
COL11A1	COMP	9606.ENSP00000359114	9606.ENSP00000222271	0	0	0	0	0.323	0.099	0	0.400	0.603
COL11A1	LAMB1	9606.ENSP00000359114	9606.ENSP00000222399	0	0	0	0	0.097	0.070	0	0.367	0.422
COL11A1	PCOLCE	9606.ENSP00000359114	9606.ENSP00000223061	0	0	0	0	0.101	0.129	0.400	0.560	0.765
COL11A1	COL1A1	9606.ENSP00000359114	9606.ENSP00000225964	0	0	0.095	0.847	0.244	0	0.720	0.841	0.965
COL11A1	LAMA4	9606.ENSP00000359114	9606.ENSP00000230538	0	0	0	0	0.095	0.068	0	0.422	0.470
COL11A1	LOX	9606.ENSP00000359114	9606.ENSP00000231004	0	0	0	0	0.132	0.091	0	0.358	0.450
COL11A1	SPARC	9606.ENSP00000359114	9606.ENSP00000231061	0	0	0	0	0.220	0.313	0	0.284	0.583
COL11A1	P3H1	9606.ENSP00000359114	9606.ENSP00000236040	0	0	0	0	0.083	0	0.500	0.188	0.595
COL11A1	INHBA	9606.ENSP00000359114	9606.ENSP00000242208	0	0	0	0	0.149	0.067	0	0.396	0.478
COL11A1	SULF1	9606.ENSP00000359114	9606.ENSP00000260128	0	0	0	0	0.303	0	0	0.370	0.542
COL11A1	MMP13	9606.ENSP00000359114	9606.ENSP00000260302	0	0	0	0	0.315	0.050	0	0.448	0.609
COL11A1	COL8A1	9606.ENSP00000359114	9606.ENSP00000261037	0	0	0.089	0.733	0.197	0	0.400	0.232	0.618
COL11A1	EPYC	9606.ENSP00000359114	9606.ENSP00000261172	0	0	0	0	0.393	0.091	0	0.377	0.626
COL11A1	LTBP2	9606.ENSP00000359114	9606.ENSP00000261978	0	0	0	0	0.089	0.099	0	0.332	0.404
COL11A1	NOX4	9606.ENSP00000359114	9606.ENSP00000263317	0	0	0	0	0.268	0	0	0.410	0.550
COL11A1	COL5A3	9606.ENSP00000359114	9606.ENSP00000264828	0	0	0.064	0.951	0.084	0	0.900	0.080	0.910
COL11A1	VCAN	9606.ENSP00000359114	9606.ENSP00000265077	0	0	0	0	0.153	0.091	0	0.401	0.498
COL11A1	TIMP3	9606.ENSP00000359114	9606.ENSP00000266085	0	0	0	0	0.086	0	0	0.376	0.405
COL11A1	LUM	9606.ENSP00000359114	9606.ENSP00000266718	0	0	0	0	0.220	0.094	0.900	0.369	0.949
COL11A1	SFRP2	9606.ENSP00000359114	9606.ENSP00000274063	0	0	0	0	0.219	0	0	0.331	0.456
COL11A1	COL6A3	9606.ENSP00000359114	9606.ENSP00000295550	0	0	0	0.564	0.182	0	0.400	0.675	0.826
COL11A1	EDIL3	9606.ENSP00000359114	9606.ENSP00000296591	0	0	0	0	0.150	0.045	0	0.456	0.520
COL11A1	FNDC1	9606.ENSP00000359114	9606.ENSP00000297267	0	0	0	0	0.259	0	0	0.247	0.418
COL11A1	COL1A2	9606.ENSP00000359114	9606.ENSP00000297268	0	0	0.093	0.841	0.295	0.069	0.900	0.899	0.992
COL11A1	COL6A2	9606.ENSP00000359114	9606.ENSP00000300527	0	0	0.109	0.609	0.172	0.126	0.400	0.531	0.785
COL11A1	COL3A1	9606.ENSP00000359114	9606.ENSP00000304408	0	0	0.092	0.840	0.353	0	0.720	0.817	0.965
COL11A1	CRTAP	9606.ENSP00000359114	9606.ENSP00000323696	0	0	0	0	0.050	0	0.500	0.167	0.570
COL11A1	COL12A1	9606.ENSP00000359114	9606.ENSP00000325146	0	0	0	0.559	0.262	0.087	0.400	0.299	0.678
COL11A1	FBN1	9606.ENSP00000359114	9606.ENSP00000325527	0	0	0	0	0.218	0.099	0	0.480	0.602
COL11A1	ITGA11	9606.ENSP00000359114	9606.ENSP00000327290	0	0	0	0	0.182	0	0	0.462	0.541
COL11A1	CTHRC1	9606.ENSP00000359114	9606.ENSP00000330523	0	0	0	0	0.187	0	0	0.380	0.474
COL11A1	FBLN1	9606.ENSP00000359114	9606.ENSP00000331544	0	0	0	0	0.098	0.099	0	0.328	0.407
COL11A1	COL7A1	9606.ENSP00000359114	9606.ENSP00000332371	0	0	0	0.676	0.060	0.071	0.400	0.203	0.526
COL11A1	FN1	9606.ENSP00000359114	9606.ENSP00000346839	0	0	0	0	0.143	0.050	0	0.448	0.511
COL11A1	TLL2	9606.ENSP00000359114	9606.ENSP00000350630	0	0	0	0	0.077	0.049	0.400	0.093	0.458
COL11A1	MFAP5	9606.ENSP00000359114	9606.ENSP00000352455	0	0	0	0	0.190	0	0	0.431	0.519
COL11A1	COL18A1	9606.ENSP00000359114	9606.ENSP00000352798	0	0	0	0.593	0.053	0	0.400	0.424	0.644
COL11A1	COL6A1	9606.ENSP00000359114	9606.ENSP00000355180	0	0	0.105	0.600	0.183	0	0.400	0.516	0.759
COL11A1	THBS2	9606.ENSP00000359114	9606.ENSP00000355751	0	0	0	0	0.269	0.099	0	0.858	0.898
COL11A1	DDR2	9606.ENSP00000359114	9606.ENSP00000356899	0	0	0	0	0.104	0	0	0.753	0.770
COL11A1	HOPX	9606.ENSP00000359114	9606.ENSP00000450527	0	0	0	0	0.077	0	0	0.396	0.419
COL11A1	SFRP4	9606.ENSP00000359114	9606.ENSP00000410715	0	0	0	0	0.258	0	0	0.259	0.426
COL11A1	GREM1	9606.ENSP00000359114	9606.ENSP00000498748	0	0	0	0	0.118	0	0	0.467	0.509
COL11A1	LRRC15	9606.ENSP00000359114	9606.ENSP00000413707	0	0	0	0	0.258	0.091	0	0.353	0.525
COL11A1	CXCL12	9606.ENSP00000359114	9606.ENSP00000379140	0	0	0	0	0.094	0	0	0.515	0.542
COL11A1	P3H3	9606.ENSP00000359114	9606.ENSP00000478600	0	0	0	0	0.116	0	0.500	0.068	0.552
COL11A1	ITGB3	9606.ENSP00000359114	9606.ENSP00000452786	0	0	0	0	0	0.051	0	0.557	0.562
COL11A1	COL24A1	9606.ENSP00000359114	9606.ENSP00000359603	0	0	0.086	0.753	0.067	0	0.400	0.259	0.571
COL11A1	P4HA3	9606.ENSP00000359114	9606.ENSP00000401749	0	0	0	0	0.098	0	0.400	0.283	0.578
COL11A1	COL8A2	9606.ENSP00000359114	9606.ENSP00000380901	0	0	0.102	0.730	0.181	0	0.400	0.170	0.584
COL11A1	COL15A1	9606.ENSP00000359114	9606.ENSP00000364140	0	0	0.113	0.590	0.097	0	0.400	0.253	0.593
COL11A1	POSTN	9606.ENSP00000359114	9606.ENSP00000369071	0	0	0	0	0.329	0.076	0	0.479	0.648
COL11A1	MATN3	9606.ENSP00000359114	9606.ENSP00000383894	0	0	0	0	0.200	0.099	0	0.564	0.658
COL11A1	COL4A1	9606.ENSP00000359114	9606.ENSP00000364979	0	0	0.127	0.673	0.127	0.071	0.400	0.487	0.742
COL11A1	COL16A1	9606.ENSP00000359114	9606.ENSP00000362776	0	0	0.111	0.697	0.152	0.254	0.540	0.492	0.844
COL11A1	COL5A1	9606.ENSP00000359114	9606.ENSP00000360882	0	0	0.053	0.975	0.217	0	0.720	0.479	0.877
COL11A1	COL5A2	9606.ENSP00000359114	9606.ENSP00000364000	0	0	0.079	0.840	0.405	0.099	0.720	0.855	0.976
COL12A1	DCN	9606.ENSP00000325146	9606.ENSP00000052754	0	0	0	0	0.290	0.091	0	0.404	0.582
COL12A1	NID2	9606.ENSP00000325146	9606.ENSP00000216286	0	0	0	0	0.197	0.096	0	0.326	0.468
COL12A1	MXRA5	9606.ENSP00000325146	9606.ENSP00000217939	0	0	0	0	0.267	0.091	0	0.250	0.456
COL12A1	MMP2	9606.ENSP00000325146	9606.ENSP00000219070	0	0	0	0	0.240	0.399	0	0.523	0.763
COL12A1	COMP	9606.ENSP00000325146	9606.ENSP00000222271	0	0	0	0	0.134	0.099	0	0.450	0.533
COL12A1	LAMB1	9606.ENSP00000325146	9606.ENSP00000222399	0	0	0	0	0.230	0.070	0	0.633	0.715
COL12A1	FKBP14	9606.ENSP00000325146	9606.ENSP00000222803	0	0	0	0	0.066	0.067	0	0.405	0.437
COL12A1	PCOLCE	9606.ENSP00000325146	9606.ENSP00000223061	0	0	0	0	0.181	0.129	0	0.475	0.593
COL12A1	COL1A1	9606.ENSP00000325146	9606.ENSP00000225964	0	0	0	0.562	0.424	0	0.400	0.565	0.836
COL12A1	LAMA4	9606.ENSP00000325146	9606.ENSP00000230538	0	0	0	0	0.195	0.068	0	0.495	0.589
COL12A1	LOX	9606.ENSP00000325146	9606.ENSP00000231004	0	0	0	0	0.370	0.091	0	0.316	0.574
COL12A1	P3H1	9606.ENSP00000325146	9606.ENSP00000236040	0	0	0	0	0.078	0	0.500	0.088	0.543
COL12A1	SULF1	9606.ENSP00000325146	9606.ENSP00000260128	0	0	0	0	0.336	0	0	0.265	0.491
COL12A1	COL8A1	9606.ENSP00000325146	9606.ENSP00000261037	0	0	0	0.706	0.343	0	0.400	0.229	0.670
COL12A1	LTBP2	9606.ENSP00000325146	9606.ENSP00000261978	0	0	0	0	0.256	0.099	0	0.278	0.474
COL12A1	NID1	9606.ENSP00000325146	9606.ENSP00000264187	0	0	0	0	0.121	0.102	0	0.321	0.418
COL12A1	COL5A3	9606.ENSP00000325146	9606.ENSP00000264828	0	0	0	0.554	0.102	0.071	0.400	0.500	0.716
COL12A1	VCAN	9606.ENSP00000325146	9606.ENSP00000265077	0	0	0	0	0.124	0.091	0	0.581	0.637
COL12A1	TIMP3	9606.ENSP00000325146	9606.ENSP00000266085	0	0	0	0	0.212	0	0	0.288	0.415
COL12A1	LUM	9606.ENSP00000325146	9606.ENSP00000266718	0	0	0	0	0.352	0.091	0	0.640	0.769
COL12A1	MMP16	9606.ENSP00000325146	9606.ENSP00000286614	0	0	0	0	0.091	0.050	0	0.503	0.534
COL12A1	COL6A3	9606.ENSP00000325146	9606.ENSP00000295550	0	0	0	0.562	0.262	0	0.400	0.560	0.788
COL12A1	FSTL1	9606.ENSP00000325146	9606.ENSP00000295633	0	0	0	0	0.245	0.209	0	0.157	0.453
COL12A1	COL1A2	9606.ENSP00000325146	9606.ENSP00000297268	0	0	0	0.559	0.298	0	0.400	0.548	0.793
COL12A1	COL6A2	9606.ENSP00000325146	9606.ENSP00000300527	0	0	0	0.591	0.250	0.110	0.400	0.543	0.793
COL12A1	COL3A1	9606.ENSP00000325146	9606.ENSP00000304408	0	0	0	0.562	0.384	0	0.400	0.329	0.730
COL12A1	CRTAP	9606.ENSP00000325146	9606.ENSP00000323696	0	0	0	0	0.067	0	0.500	0.065	0.526
COL12A1	ITGBL1	9606.ENSP00000325146	9606.ENSP00000365351	0	0	0	0	0.246	0.051	0	0.281	0.441
COL12A1	LOXL2	9606.ENSP00000325146	9606.ENSP00000373783	0	0	0	0	0.203	0.091	0	0.297	0.446
COL12A1	FN1	9606.ENSP00000325146	9606.ENSP00000346839	0	0	0	0.568	0.253	0.050	0	0.283	0.447
COL12A1	ITGA11	9606.ENSP00000325146	9606.ENSP00000327290	0	0	0	0.554	0.336	0	0	0.228	0.465
COL12A1	FBLN1	9606.ENSP00000325146	9606.ENSP00000331544	0	0	0	0	0.225	0.126	0	0.279	0.469
COL12A1	CTHRC1	9606.ENSP00000325146	9606.ENSP00000330523	0	0	0	0	0.212	0	0	0.368	0.480
COL12A1	COL24A1	9606.ENSP00000325146	9606.ENSP00000359603	0	0	0	0.555	0.056	0	0.400	0.226	0.523
COL12A1	COL18A1	9606.ENSP00000325146	9606.ENSP00000352798	0	0	0	0.557	0.104	0	0.400	0.192	0.528
COL12A1	P3H3	9606.ENSP00000325146	9606.ENSP00000478600	0	0	0	0	0.092	0	0.500	0.047	0.529
COL12A1	P4HA3	9606.ENSP00000325146	9606.ENSP00000401749	0	0	0	0	0.108	0	0.400	0.251	0.564
COL12A1	COL15A1	9606.ENSP00000325146	9606.ENSP00000364140	0	0	0	0.566	0.168	0	0.400	0.277	0.608
COL12A1	COL8A2	9606.ENSP00000325146	9606.ENSP00000380901	0	0	0	0.611	0.100	0.206	0.400	0.271	0.646
COL12A1	COL4A1	9606.ENSP00000325146	9606.ENSP00000364979	0	0	0	0.553	0.255	0	0.400	0.278	0.649
COL12A1	FBN1	9606.ENSP00000325146	9606.ENSP00000325527	0	0	0	0	0.409	0.099	0	0.425	0.667
COL12A1	POSTN	9606.ENSP00000325146	9606.ENSP00000369071	0	0	0	0	0.374	0.071	0	0.477	0.669
COL12A1	THBS2	9606.ENSP00000325146	9606.ENSP00000355751	0	0	0	0	0.295	0.099	0	0.613	0.733
COL12A1	COL6A1	9606.ENSP00000325146	9606.ENSP00000355180	0	0	0	0.586	0.244	0	0.400	0.556	0.781
COL12A1	COL5A1	9606.ENSP00000325146	9606.ENSP00000360882	0	0	0	0.559	0.409	0.071	0.400	0.443	0.792
COL12A1	COL7A1	9606.ENSP00000325146	9606.ENSP00000332371	0	0	0	0.590	0.158	0	0.720	0.235	0.803
COL12A1	COL16A1	9606.ENSP00000325146	9606.ENSP00000362776	0	0	0	0.560	0.266	0	0.720	0.283	0.839
COL12A1	COL5A2	9606.ENSP00000325146	9606.ENSP00000364000	0	0	0	0.558	0.474	0	0.400	0.597	0.861
COL15A1	DCN	9606.ENSP00000364140	9606.ENSP00000052754	0	0	0	0	0.242	0.050	0	0.325	0.472
COL15A1	NID2	9606.ENSP00000364140	9606.ENSP00000216286	0	0	0	0	0.175	0	0	0.472	0.545
COL15A1	MXRA5	9606.ENSP00000364140	9606.ENSP00000217939	0	0	0	0	0.224	0.050	0	0.377	0.501
COL15A1	MMP2	9606.ENSP00000364140	9606.ENSP00000219070	0	0	0	0	0.201	0	0	0.465	0.554
COL15A1	LAMB1	9606.ENSP00000364140	9606.ENSP00000222399	0	0	0	0	0.158	0	0	0.580	0.631
COL15A1	PCOLCE	9606.ENSP00000364140	9606.ENSP00000223061	0	0	0	0	0.214	0	0	0.332	0.453
COL15A1	COL1A1	9606.ENSP00000364140	9606.ENSP00000225964	0	0	0.116	0.578	0.339	0	0.400	0.279	0.713
COL15A1	LAMA4	9606.ENSP00000364140	9606.ENSP00000230538	0	0	0	0	0.213	0	0	0.491	0.582
COL15A1	P3H1	9606.ENSP00000364140	9606.ENSP00000236040	0	0	0	0	0.085	0	0.500	0.212	0.608
COL15A1	TGFB3	9606.ENSP00000364140	9606.ENSP00000238682	0	0	0	0	0.066	0	0	0.481	0.494
COL15A1	ISLR	9606.ENSP00000364140	9606.ENSP00000249842	0	0	0	0	0.247	0.050	0	0.233	0.403
COL15A1	MMP13	9606.ENSP00000364140	9606.ENSP00000260302	0	0	0	0	0.051	0	0.400	0.170	0.486
COL15A1	COL8A1	9606.ENSP00000364140	9606.ENSP00000261037	0	0	0.103	0.653	0.072	0	0.720	0.247	0.801
COL15A1	NID1	9606.ENSP00000364140	9606.ENSP00000264187	0	0	0	0	0.180	0	0	0.570	0.633
COL15A1	COL5A3	9606.ENSP00000364140	9606.ENSP00000264828	0	0	0.136	0.573	0.167	0	0.400	0.284	0.650
COL15A1	LUM	9606.ENSP00000364140	9606.ENSP00000266718	0	0	0	0	0.343	0.050	0	0.402	0.594
COL15A1	HMCN1	9606.ENSP00000364140	9606.ENSP00000271588	0	0	0	0	0.138	0	0	0.356	0.421
COL15A1	CTSK	9606.ENSP00000364140	9606.ENSP00000271651	0	0	0	0	0.125	0	0	0.421	0.471
COL15A1	MMP16	9606.ENSP00000364140	9606.ENSP00000286614	0	0	0	0	0.063	0	0	0.521	0.532
COL15A1	COL6A3	9606.ENSP00000364140	9606.ENSP00000295550	0	0	0	0.563	0.337	0	0.400	0.282	0.689
COL15A1	COL1A2	9606.ENSP00000364140	9606.ENSP00000297268	0	0	0.143	0.569	0.310	0	0.400	0.258	0.702
COL15A1	COL6A2	9606.ENSP00000364140	9606.ENSP00000300527	0	0	0	0.584	0.254	0	0.400	0.541	0.777
COL15A1	COL3A1	9606.ENSP00000364140	9606.ENSP00000304408	0	0	0.117	0.575	0.334	0	0.400	0.478	0.791
COL15A1	CRTAP	9606.ENSP00000364140	9606.ENSP00000323696	0	0	0	0	0.074	0	0.500	0.106	0.550
COL15A1	FBN1	9606.ENSP00000364140	9606.ENSP00000325527	0	0	0	0	0.249	0.048	0	0.402	0.535
COL15A1	CTHRC1	9606.ENSP00000364140	9606.ENSP00000330523	0	0	0	0	0.151	0	0	0.518	0.573
COL15A1	FBLN1	9606.ENSP00000364140	9606.ENSP00000331544	0	0	0	0	0.180	0.091	0	0.320	0.449
COL15A1	COL7A1	9606.ENSP00000364140	9606.ENSP00000332371	0	0	0	0.582	0.087	0	0.400	0.238	0.546
COL15A1	FILIP1L	9606.ENSP00000364140	9606.ENSP00000346560	0	0	0	0	0.097	0	0	0.369	0.405
COL15A1	FN1	9606.ENSP00000364140	9606.ENSP00000346839	0	0	0	0	0.137	0	0	0.519	0.567
COL15A1	ELN	9606.ENSP00000364140	9606.ENSP00000351807	0	0	0	0	0.185	0	0	0.309	0.413
COL15A1	COL18A1	9606.ENSP00000364140	9606.ENSP00000352798	0	0	0.099	0.808	0.079	0	0.800	0.490	0.904
COL15A1	COL6A1	9606.ENSP00000364140	9606.ENSP00000355180	0	0	0	0.585	0.200	0	0.400	0.540	0.760
COL15A1	THBS2	9606.ENSP00000364140	9606.ENSP00000355751	0	0	0	0	0.316	0.048	0	0.452	0.612
COL15A1	COL24A1	9606.ENSP00000364140	9606.ENSP00000359603	0	0	0	0.572	0.048	0	0.400	0.198	0.501
COL15A1	COL5A1	9606.ENSP00000364140	9606.ENSP00000360882	0	0	0.112	0.589	0.260	0	0.400	0.536	0.793
COL15A1	COL16A1	9606.ENSP00000364140	9606.ENSP00000362776	0	0	0	0.572	0.133	0	0.400	0.256	0.579
COL15A1	COL5A2	9606.ENSP00000364140	9606.ENSP00000364000	0	0	0	0.571	0.266	0	0.400	0.511	0.766
COL15A1	POSTN	9606.ENSP00000364140	9606.ENSP00000369071	0	0	0	0	0.253	0	0	0.323	0.473
COL15A1	ITGB3	9606.ENSP00000364140	9606.ENSP00000452786	0	0	0	0	0.078	0	0	0.474	0.494
COL15A1	FBLN2	9606.ENSP00000364140	9606.ENSP00000384169	0	0	0	0	0.195	0.095	0	0.401	0.525
COL15A1	P4HA3	9606.ENSP00000364140	9606.ENSP00000401749	0	0	0	0	0.058	0	0.400	0.253	0.541
COL15A1	P3H3	9606.ENSP00000364140	9606.ENSP00000478600	0	0	0	0	0.069	0	0.500	0.116	0.552
COL15A1	COL8A2	9606.ENSP00000364140	9606.ENSP00000380901	0	0	0.143	0.663	0.072	0	0.400	0.189	0.561
COL15A1	COL4A1	9606.ENSP00000364140	9606.ENSP00000364979	0	0	0	0.570	0.284	0	0.540	0.274	0.740
COL16A1	LAMB1	9606.ENSP00000362776	9606.ENSP00000222399	0	0	0	0	0.154	0.070	0	0.335	0.431
COL16A1	PCOLCE	9606.ENSP00000362776	9606.ENSP00000223061	0	0	0	0	0.185	0.129	0	0.239	0.412
COL16A1	COL1A1	9606.ENSP00000362776	9606.ENSP00000225964	0	0	0.122	0.683	0.312	0	0.540	0.225	0.756
COL16A1	LAMA4	9606.ENSP00000362776	9606.ENSP00000230538	0	0	0	0	0.140	0.068	0	0.442	0.514
COL16A1	LOX	9606.ENSP00000362776	9606.ENSP00000231004	0	0	0	0	0.169	0.091	0	0.272	0.403
COL16A1	P3H1	9606.ENSP00000362776	9606.ENSP00000236040	0	0	0	0	0.106	0	0.500	0.202	0.612
COL16A1	COL8A1	9606.ENSP00000362776	9606.ENSP00000261037	0	0	0.120	0.691	0.109	0	0.400	0.219	0.583
COL16A1	LTBP2	9606.ENSP00000362776	9606.ENSP00000261978	0	0	0	0	0.156	0.099	0	0.367	0.476
COL16A1	COL5A3	9606.ENSP00000362776	9606.ENSP00000264828	0	0	0.149	0.666	0.197	0.133	0.540	0.501	0.839
COL16A1	TIMP3	9606.ENSP00000362776	9606.ENSP00000266085	0	0	0	0	0.182	0	0	0.381	0.472
COL16A1	LUM	9606.ENSP00000362776	9606.ENSP00000266718	0	0	0	0	0.215	0.091	0.540	0.300	0.739
COL16A1	THY1	9606.ENSP00000362776	9606.ENSP00000284240	0	0	0	0	0.159	0	0	0.366	0.444
COL16A1	COL6A3	9606.ENSP00000362776	9606.ENSP00000295550	0	0	0	0.565	0.191	0	0.400	0.527	0.750
COL16A1	COL1A2	9606.ENSP00000362776	9606.ENSP00000297268	0	0	0.135	0.678	0.262	0	0.540	0.467	0.822
COL16A1	COL6A2	9606.ENSP00000362776	9606.ENSP00000300527	0	0	0.128	0.599	0.328	0.126	0.400	0.372	0.772
COL16A1	COL3A1	9606.ENSP00000362776	9606.ENSP00000304408	0	0	0.136	0.687	0.257	0	0.540	0.486	0.828
COL16A1	EFEMP2	9606.ENSP00000362776	9606.ENSP00000309953	0	0	0	0	0.309	0.091	0	0.403	0.593
COL16A1	CRTAP	9606.ENSP00000362776	9606.ENSP00000323696	0	0	0	0	0	0	0.500	0.090	0.525
COL16A1	FBN1	9606.ENSP00000362776	9606.ENSP00000325527	0	0	0	0	0.186	0.099	0	0.539	0.633
COL16A1	COL7A1	9606.ENSP00000362776	9606.ENSP00000332371	0	0	0.093	0.676	0.230	0	0.400	0.203	0.621
COL16A1	FN1	9606.ENSP00000362776	9606.ENSP00000346839	0	0	0	0	0.142	0.050	0	0.323	0.400
COL16A1	COL18A1	9606.ENSP00000362776	9606.ENSP00000352798	0	0	0.124	0.594	0.121	0	0.400	0.186	0.574
COL16A1	COL6A1	9606.ENSP00000362776	9606.ENSP00000355180	0	0	0.116	0.594	0.265	0	0.400	0.260	0.673
COL16A1	THBS2	9606.ENSP00000362776	9606.ENSP00000355751	0	0	0	0	0.350	0.099	0	0.318	0.566
COL16A1	COL24A1	9606.ENSP00000362776	9606.ENSP00000359603	0	0	0.160	0.644	0.049	0	0.400	0.281	0.609
COL16A1	COL5A1	9606.ENSP00000362776	9606.ENSP00000360882	0	0	0.117	0.680	0.357	0.133	0.540	0.319	0.818
COL16A1	PRRX2	9606.ENSP00000362776	9606.ENSP00000361547	0	0	0	0	0.126	0	0	0.354	0.411
COL16A1	FBLN2	9606.ENSP00000362776	9606.ENSP00000384169	0	0	0	0	0.220	0.099	0	0.229	0.412
COL16A1	JCAD	9606.ENSP00000362776	9606.ENSP00000364526	0	0	0	0	0.098	0	0	0.376	0.413
COL16A1	MRGPRF	9606.ENSP00000362776	9606.ENSP00000403660	0	0	0	0	0.166	0	0	0.398	0.476
COL16A1	POSTN	9606.ENSP00000362776	9606.ENSP00000369071	0	0	0	0	0.213	0.071	0	0.345	0.479
COL16A1	COPZ2	9606.ENSP00000362776	9606.ENSP00000480707	0	0	0	0	0.122	0	0	0.452	0.498
COL16A1	SLC6A1	9606.ENSP00000362776	9606.ENSP00000494136	0	0	0	0	0.084	0	0	0.477	0.500
COL16A1	P4HA3	9606.ENSP00000362776	9606.ENSP00000401749	0	0	0	0	0.067	0	0.400	0.230	0.531
COL16A1	P3H3	9606.ENSP00000362776	9606.ENSP00000478600	0	0	0	0	0.128	0	0.500	0.056	0.552
COL16A1	COL4A1	9606.ENSP00000362776	9606.ENSP00000364979	0	0	0.105	0.681	0.195	0.191	0.400	0.161	0.653
COL16A1	COL8A2	9606.ENSP00000362776	9606.ENSP00000380901	0	0	0.123	0.706	0.128	0	0.400	0.459	0.718
COL16A1	COL5A2	9606.ENSP00000362776	9606.ENSP00000364000	0	0	0.169	0.675	0.230	0	0.540	0.495	0.831
COL18A1	DCN	9606.ENSP00000352798	9606.ENSP00000052754	0	0	0	0	0.056	0.050	0	0.622	0.631
COL18A1	NID2	9606.ENSP00000352798	9606.ENSP00000216286	0	0	0	0	0.112	0	0	0.660	0.686
COL18A1	MMP2	9606.ENSP00000352798	9606.ENSP00000219070	0	0	0	0	0.115	0.503	0.750	0.687	0.960
COL18A1	LAMB1	9606.ENSP00000352798	9606.ENSP00000222399	0	0	0	0	0.124	0	0.500	0.371	0.700
COL18A1	PCOLCE	9606.ENSP00000352798	9606.ENSP00000223061	0	0	0	0	0.173	0.405	0	0.252	0.600
COL18A1	SERPINE1	9606.ENSP00000352798	9606.ENSP00000223095	0	0	0	0	0.074	0	0	0.418	0.438
COL18A1	COL1A1	9606.ENSP00000352798	9606.ENSP00000225964	0	0	0.111	0.615	0.149	0.292	0.400	0.273	0.724
COL18A1	SPARC	9606.ENSP00000352798	9606.ENSP00000231061	0	0	0	0	0.181	0.292	0	0.615	0.757
COL18A1	P3H1	9606.ENSP00000352798	9606.ENSP00000236040	0	0	0	0	0.121	0	0.500	0.191	0.613
COL18A1	PXDN	9606.ENSP00000352798	9606.ENSP00000252804	0	0	0	0	0.122	0	0	0.380	0.432
COL18A1	SERPINF1	9606.ENSP00000352798	9606.ENSP00000254722	0	0	0	0	0.130	0	0	0.639	0.672
COL18A1	MMP13	9606.ENSP00000352798	9606.ENSP00000260302	0	0	0	0	0.044	0	0.750	0.269	0.810
COL18A1	COL8A1	9606.ENSP00000352798	9606.ENSP00000261037	0	0	0.117	0.676	0.056	0.138	0.400	0.314	0.650
COL18A1	PDGFRB	9606.ENSP00000352798	9606.ENSP00000261799	0	0	0	0	0.095	0	0	0.370	0.405
COL18A1	TIMP2	9606.ENSP00000352798	9606.ENSP00000262768	0	0	0	0	0.086	0	0	0.447	0.472
COL18A1	NID1	9606.ENSP00000352798	9606.ENSP00000264187	0	0	0	0	0.140	0	0	0.562	0.607
COL18A1	COL5A3	9606.ENSP00000352798	9606.ENSP00000264828	0	0	0	0.587	0.085	0	0.400	0.187	0.515
COL18A1	TIMP3	9606.ENSP00000352798	9606.ENSP00000266085	0	0	0	0	0.084	0	0	0.372	0.400
COL18A1	LUM	9606.ENSP00000352798	9606.ENSP00000266718	0	0	0	0	0.099	0.050	0	0.358	0.402
COL18A1	CTSK	9606.ENSP00000352798	9606.ENSP00000271651	0	0	0	0	0.061	0	0.400	0.166	0.489
COL18A1	FGF18	9606.ENSP00000352798	9606.ENSP00000274625	0	0	0	0	0.048	0	0	0.686	0.688
COL18A1	ITGA5	9606.ENSP00000352798	9606.ENSP00000293379	0	0	0	0	0.109	0.486	0.500	0.328	0.825
COL18A1	COL6A3	9606.ENSP00000352798	9606.ENSP00000295550	0	0	0	0.560	0.090	0	0.400	0.223	0.539
COL18A1	COL1A2	9606.ENSP00000352798	9606.ENSP00000297268	0	0	0.126	0.595	0.122	0	0.400	0.185	0.575
COL18A1	COL6A2	9606.ENSP00000352798	9606.ENSP00000300527	0	0	0.158	0.598	0.267	0	0.400	0.329	0.718
COL18A1	COL3A1	9606.ENSP00000352798	9606.ENSP00000304408	0	0	0.116	0.619	0.105	0	0.400	0.178	0.558
COL18A1	MMP14	9606.ENSP00000352798	9606.ENSP00000308208	0	0	0	0	0.174	0	0	0.431	0.509
COL18A1	EFEMP2	9606.ENSP00000352798	9606.ENSP00000309953	0	0	0	0	0.186	0.045	0	0.397	0.490
COL18A1	CRTAP	9606.ENSP00000352798	9606.ENSP00000323696	0	0	0	0	0.087	0	0.500	0.090	0.548
COL18A1	FBLN1	9606.ENSP00000352798	9606.ENSP00000331544	0	0	0	0	0.124	0.091	0	0.398	0.478
COL18A1	COL7A1	9606.ENSP00000352798	9606.ENSP00000332371	0	0	0	0.589	0.127	0	0.400	0.299	0.601
COL18A1	FN1	9606.ENSP00000352798	9606.ENSP00000346839	0	0	0	0	0.163	0	0	0.815	0.838
COL18A1	TPM1	9606.ENSP00000352798	9606.ENSP00000351022	0	0	0	0	0.080	0.292	0	0.183	0.421
COL18A1	ELN	9606.ENSP00000352798	9606.ENSP00000351807	0	0	0	0	0.118	0	0	0.449	0.493
COL18A1	P4HA3	9606.ENSP00000352798	9606.ENSP00000401749	0	0	0	0	0.047	0	0.400	0.056	0.413
COL18A1	POSTN	9606.ENSP00000352798	9606.ENSP00000369071	0	0	0	0	0.100	0	0	0.376	0.414
COL18A1	CXCL12	9606.ENSP00000352798	9606.ENSP00000379140	0	0	0	0	0.084	0	0	0.418	0.444
COL18A1	FGF1	9606.ENSP00000352798	9606.ENSP00000480791	0	0	0	0	0	0	0	0.453	0.453
COL18A1	THBS2	9606.ENSP00000352798	9606.ENSP00000355751	0	0	0	0	0.113	0.048	0	0.511	0.551
COL18A1	COL5A1	9606.ENSP00000352798	9606.ENSP00000360882	0	0	0	0.596	0.152	0	0.400	0.219	0.568
COL18A1	COL24A1	9606.ENSP00000352798	9606.ENSP00000359603	0	0	0	0.583	0	0	0.400	0.325	0.577
COL18A1	P3H3	9606.ENSP00000352798	9606.ENSP00000478600	0	0	0	0	0.096	0	0.500	0.162	0.588
COL18A1	ITGB3	9606.ENSP00000352798	9606.ENSP00000452786	0	0	0	0	0.072	0	0.500	0.290	0.642
COL18A1	FBLN2	9606.ENSP00000352798	9606.ENSP00000384169	0	0	0	0	0.131	0.098	0	0.604	0.663
COL18A1	FGF16	9606.ENSP00000352798	9606.ENSP00000399324	0	0	0	0	0	0	0	0.687	0.687
COL18A1	COL5A2	9606.ENSP00000352798	9606.ENSP00000364000	0	0	0.110	0.599	0.123	0	0.400	0.469	0.718
COL18A1	COL8A2	9606.ENSP00000352798	9606.ENSP00000380901	0	0	0.122	0.711	0.072	0.405	0.400	0.234	0.737
COL18A1	COL4A1	9606.ENSP00000352798	9606.ENSP00000364979	0	0	0	0.589	0.253	0.292	0.400	0.373	0.774
COL18A1	COL6A1	9606.ENSP00000352798	9606.ENSP00000355180	0	0	0.165	0.593	0.219	0.292	0.400	0.536	0.848
COL1A1	DCN	9606.ENSP00000225964	9606.ENSP00000052754	0	0	0	0	0.479	0.091	0	0.851	0.923
COL1A1	FAP	9606.ENSP00000225964	9606.ENSP00000188790	0	0	0	0	0.461	0	0	0.241	0.573
COL1A1	MMP11	9606.ENSP00000225964	9606.ENSP00000215743	0	0	0	0	0.258	0.050	0	0.599	0.692
COL1A1	NID2	9606.ENSP00000225964	9606.ENSP00000216286	0	0	0	0	0.235	0.332	0	0.357	0.643
COL1A1	MXRA5	9606.ENSP00000225964	9606.ENSP00000217939	0	0	0	0	0.478	0.091	0	0.321	0.649
COL1A1	MMP2	9606.ENSP00000225964	9606.ENSP00000219070	0	0	0	0	0.403	0.298	0	0.623	0.828
COL1A1	COMP	9606.ENSP00000225964	9606.ENSP00000222271	0	0	0	0	0.230	0.099	0	0.518	0.636
COL1A1	LAMB1	9606.ENSP00000225964	9606.ENSP00000222399	0	0	0	0	0.201	0.070	0	0.671	0.734
COL1A1	FKBP14	9606.ENSP00000225964	9606.ENSP00000222803	0	0	0	0	0.067	0.067	0	0.512	0.538
COL1A1	PCOLCE	9606.ENSP00000225964	9606.ENSP00000223061	0	0	0	0	0.448	0.129	0.400	0.428	0.813
COL1A1	SERPINE1	9606.ENSP00000225964	9606.ENSP00000223095	0	0	0	0	0.155	0.051	0	0.590	0.643
COL1A1	NOX4	9606.ENSP00000225964	9606.ENSP00000263317	0	0	0	0	0.093	0	0	0.376	0.410
COL1A1	FGF18	9606.ENSP00000225964	9606.ENSP00000274625	0	0	0	0	0.079	0.045	0	0.389	0.416
COL1A1	MXRA8	9606.ENSP00000225964	9606.ENSP00000399229	0	0	0	0	0.368	0	0	0.116	0.417
COL1A1	IGFBP7	9606.ENSP00000225964	9606.ENSP00000295666	0	0	0	0	0.129	0	0	0.358	0.417
COL1A1	TGFB1I1	9606.ENSP00000225964	9606.ENSP00000378332	0	0	0	0	0.183	0	0	0.320	0.421
COL1A1	MFAP2	9606.ENSP00000225964	9606.ENSP00000364685	0	0	0	0	0.233	0	0	0.276	0.421
COL1A1	CYP27B1	9606.ENSP00000225964	9606.ENSP00000228606	0	0	0	0	0.056	0.314	0	0.183	0.424
COL1A1	DPT	9606.ENSP00000225964	9606.ENSP00000356791	0	0	0	0	0.207	0	0	0.310	0.429
COL1A1	PRRX2	9606.ENSP00000225964	9606.ENSP00000361547	0	0	0	0	0.181	0	0	0.335	0.432
COL1A1	ITGBL1	9606.ENSP00000225964	9606.ENSP00000365351	0	0	0	0	0.184	0.051	0	0.327	0.433
COL1A1	HTRA1	9606.ENSP00000225964	9606.ENSP00000357980	0	0	0	0	0.189	0.230	0	0.175	0.440
COL1A1	FNDC1	9606.ENSP00000225964	9606.ENSP00000297267	0	0	0	0	0.333	0	0	0.202	0.444
COL1A1	INHBA	9606.ENSP00000225964	9606.ENSP00000242208	0	0	0	0	0.127	0.067	0	0.375	0.446
COL1A1	TWIST2	9606.ENSP00000225964	9606.ENSP00000482581	0	0	0	0	0.149	0	0	0.377	0.447
COL1A1	MMP10	9606.ENSP00000225964	9606.ENSP00000279441	0	0	0	0	0.157	0.050	0	0.372	0.453
COL1A1	PALLD	9606.ENSP00000225964	9606.ENSP00000425556	0	0	0	0	0.137	0.107	0	0.364	0.467
COL1A1	PTH1R	9606.ENSP00000225964	9606.ENSP00000402723	0	0	0	0	0.068	0.113	0	0.421	0.480
COL1A1	WNT5A	9606.ENSP00000225964	9606.ENSP00000264634	0	0	0	0	0.175	0.047	0	0.396	0.483
COL1A1	SFRP2	9606.ENSP00000225964	9606.ENSP00000274063	0	0	0	0	0.167	0	0	0.405	0.483
COL1A1	LPAR1	9606.ENSP00000225964	9606.ENSP00000363553	0	0	0	0	0.072	0.162	0	0.411	0.501
COL1A1	TWIST1	9606.ENSP00000225964	9606.ENSP00000242261	0	0	0	0	0.183	0	0	0.423	0.509
COL1A1	GREM1	9606.ENSP00000225964	9606.ENSP00000498748	0	0	0	0	0.108	0	0	0.476	0.512
COL1A1	COL24A1	9606.ENSP00000225964	9606.ENSP00000359603	0	0	0.091	0.794	0.043	0	0.400	0.178	0.514
COL1A1	TLL2	9606.ENSP00000225964	9606.ENSP00000350630	0	0	0	0	0	0.091	0.400	0.182	0.515
COL1A1	MYL9	9606.ENSP00000225964	9606.ENSP00000279022	0	0	0	0	0.205	0.075	0	0.396	0.517
COL1A1	EFEMP2	9606.ENSP00000225964	9606.ENSP00000309953	0	0	0	0	0.229	0.091	0	0.368	0.519
COL1A1	SFRP4	9606.ENSP00000225964	9606.ENSP00000410715	0	0	0	0	0.233	0	0	0.417	0.534
COL1A1	LTBP2	9606.ENSP00000225964	9606.ENSP00000261978	0	0	0	0	0.197	0.099	0	0.419	0.543
COL1A1	MMP14	9606.ENSP00000225964	9606.ENSP00000308208	0	0	0	0	0.221	0.050	0	0.445	0.553
COL1A1	FBLN2	9606.ENSP00000225964	9606.ENSP00000384169	0	0	0	0	0.261	0.099	0	0.383	0.553
COL1A1	VCAN	9606.ENSP00000225964	9606.ENSP00000265077	0	0	0	0	0.149	0.091	0	0.507	0.585
COL1A1	COL8A2	9606.ENSP00000225964	9606.ENSP00000380901	0	0	0.162	0.732	0.131	0	0.400	0.177	0.592
COL1A1	PRRX1	9606.ENSP00000225964	9606.ENSP00000239461	0	0	0	0	0.241	0	0	0.492	0.598
COL1A1	CXCL12	9606.ENSP00000225964	9606.ENSP00000379140	0	0	0	0	0.235	0	0	0.497	0.599
COL1A1	SERPINF1	9606.ENSP00000225964	9606.ENSP00000254722	0	0	0	0	0.146	0.095	0	0.527	0.602
COL1A1	LAMA4	9606.ENSP00000225964	9606.ENSP00000230538	0	0	0	0	0.234	0.068	0	0.499	0.612
COL1A1	LOXL2	9606.ENSP00000225964	9606.ENSP00000373783	0	0	0	0	0.195	0.091	0	0.512	0.612
COL1A1	P3H3	9606.ENSP00000225964	9606.ENSP00000478600	0	0	0	0	0.180	0.075	0.500	0.106	0.616
COL1A1	TIMP2	9606.ENSP00000225964	9606.ENSP00000262768	0	0	0	0	0.128	0	0	0.582	0.620
COL1A1	SULF1	9606.ENSP00000225964	9606.ENSP00000260128	0	0	0	0	0.434	0	0	0.358	0.621
COL1A1	TPM2	9606.ENSP00000225964	9606.ENSP00000496494	0	0	0	0	0.201	0	0	0.560	0.633
COL1A1	PXDN	9606.ENSP00000225964	9606.ENSP00000252804	0	0	0	0	0.223	0.071	0	0.536	0.636
COL1A1	CTSK	9606.ENSP00000225964	9606.ENSP00000271651	0	0	0	0	0.266	0	0	0.544	0.651
COL1A1	FSTL1	9606.ENSP00000225964	9606.ENSP00000295633	0	0	0	0	0.343	0.094	0	0.472	0.658
COL1A1	MFAP5	9606.ENSP00000225964	9606.ENSP00000352455	0	0	0	0	0.244	0	0	0.589	0.676
COL1A1	ISLR	9606.ENSP00000225964	9606.ENSP00000249842	0	0	0	0	0.339	0.091	0	0.506	0.677
COL1A1	TIMP3	9606.ENSP00000225964	9606.ENSP00000266085	0	0	0	0	0.182	0	0	0.630	0.684
COL1A1	PDGFRA	9606.ENSP00000225964	9606.ENSP00000257290	0	0	0	0	0.258	0	0	0.591	0.684
COL1A1	SMAD7	9606.ENSP00000225964	9606.ENSP00000262158	0	0	0	0	0.049	0.071	0	0.674	0.687
COL1A1	LOXL1	9606.ENSP00000225964	9606.ENSP00000261921	0	0	0	0	0.396	0.091	0	0.479	0.689
COL1A1	FBLN1	9606.ENSP00000225964	9606.ENSP00000331544	0	0	0	0	0.427	0.099	0	0.455	0.694
COL1A1	MMP13	9606.ENSP00000225964	9606.ENSP00000260302	0	0	0	0	0.099	0.050	0	0.680	0.702
COL1A1	TGFB3	9606.ENSP00000225964	9606.ENSP00000238682	0	0	0	0	0.179	0.067	0	0.663	0.719
COL1A1	NID1	9606.ENSP00000225964	9606.ENSP00000264187	0	0	0	0	0.210	0.332	0	0.545	0.739
COL1A1	COL8A1	9606.ENSP00000225964	9606.ENSP00000261037	0	0	0.168	0.702	0.181	0	0.400	0.494	0.765
COL1A1	TAGLN	9606.ENSP00000225964	9606.ENSP00000376678	0	0	0	0	0.276	0	0	0.716	0.785
COL1A1	P4HA3	9606.ENSP00000225964	9606.ENSP00000401749	0	0	0	0	0.083	0	0.400	0.648	0.789
COL1A1	COL7A1	9606.ENSP00000225964	9606.ENSP00000332371	0	0	0	0.731	0.134	0.292	0.400	0.498	0.790
COL1A1	CTHRC1	9606.ENSP00000225964	9606.ENSP00000330523	0	0	0	0	0.333	0	0	0.706	0.795
COL1A1	COL5A3	9606.ENSP00000225964	9606.ENSP00000264828	0	0	0.113	0.825	0.175	0	0.720	0.135	0.799
COL1A1	THY1	9606.ENSP00000225964	9606.ENSP00000284240	0	0	0	0	0.337	0	0	0.721	0.807
COL1A1	LOX	9606.ENSP00000225964	9606.ENSP00000231004	0	0	0	0	0.364	0.270	0	0.621	0.808
COL1A1	COL4A1	9606.ENSP00000225964	9606.ENSP00000364979	0	0	0.122	0.700	0.384	0	0.400	0.531	0.827
COL1A1	THBS2	9606.ENSP00000225964	9606.ENSP00000355751	0	0	0	0	0.368	0.099	0	0.722	0.828
COL1A1	PDGFRB	9606.ENSP00000225964	9606.ENSP00000261799	0	0	0	0	0.372	0	0	0.742	0.831
COL1A1	DDR2	9606.ENSP00000225964	9606.ENSP00000356899	0	0	0	0	0.201	0	0	0.827	0.856
COL1A1	ELN	9606.ENSP00000225964	9606.ENSP00000351807	0	0	0	0	0.213	0	0	0.849	0.876
COL1A1	ITGA11	9606.ENSP00000225964	9606.ENSP00000327290	0	0	0	0	0.271	0	0.650	0.597	0.888
COL1A1	POSTN	9606.ENSP00000225964	9606.ENSP00000369071	0	0	0	0	0.555	0.076	0	0.783	0.903
COL1A1	FBN1	9606.ENSP00000225964	9606.ENSP00000325527	0	0	0	0	0.517	0.099	0	0.851	0.929
COL1A1	ITGB3	9606.ENSP00000225964	9606.ENSP00000452786	0	0	0	0	0.062	0.051	0.650	0.809	0.932
COL1A1	ITGA5	9606.ENSP00000225964	9606.ENSP00000293379	0	0	0	0	0.104	0	0.650	0.838	0.944
COL1A1	P3H1	9606.ENSP00000225964	9606.ENSP00000236040	0	0	0	0	0.136	0.075	0.500	0.880	0.945
COL1A1	COL6A2	9606.ENSP00000225964	9606.ENSP00000300527	0	0	0.202	0.602	0.697	0.073	0.400	0.716	0.954
COL1A1	RUNX2	9606.ENSP00000225964	9606.ENSP00000360493	0	0	0	0	0.061	0	0.750	0.826	0.955
COL1A1	SPARC	9606.ENSP00000225964	9606.ENSP00000231061	0	0	0	0	0.743	0.554	0	0.744	0.968
COL1A1	COL6A1	9606.ENSP00000225964	9606.ENSP00000355180	0	0	0.191	0.596	0.808	0	0.400	0.711	0.969
COL1A1	CRTAP	9606.ENSP00000225964	9606.ENSP00000323696	0	0	0	0	0.062	0.292	0.500	0.925	0.971
COL1A1	COL6A3	9606.ENSP00000225964	9606.ENSP00000295550	0	0	0	0.576	0.685	0	0.400	0.875	0.974
COL1A1	FN1	9606.ENSP00000225964	9606.ENSP00000346839	0	0	0	0	0.335	0.594	0	0.912	0.974
COL1A1	LUM	9606.ENSP00000225964	9606.ENSP00000266718	0	0	0	0	0.552	0.130	0.720	0.854	0.981
COL1A1	COL5A1	9606.ENSP00000225964	9606.ENSP00000360882	0	0	0.091	0.845	0.795	0.230	0.720	0.880	0.994
COL1A1	COL5A2	9606.ENSP00000225964	9606.ENSP00000364000	0	0	0.064	0.948	0.839	0	0.720	0.912	0.995
COL1A1	COL3A1	9606.ENSP00000225964	9606.ENSP00000304408	0	0	0.065	0.950	0.958	0	0.900	0.965	0.999
COL1A1	COL1A2	9606.ENSP00000225964	9606.ENSP00000297268	0	0	0.061	0.957	0.964	0.649	0.900	0.981	0.999
COL1A2	DCN	9606.ENSP00000297268	9606.ENSP00000052754	0	0	0	0	0.769	0.091	0	0.695	0.930
COL1A2	FAP	9606.ENSP00000297268	9606.ENSP00000188790	0	0	0	0	0.363	0	0	0.165	0.446
COL1A2	MMP11	9606.ENSP00000297268	9606.ENSP00000215743	0	0	0	0	0.152	0.050	0	0.327	0.410
COL1A2	NID2	9606.ENSP00000297268	9606.ENSP00000216286	0	0	0	0	0.253	0.096	0	0.368	0.536
COL1A2	MXRA5	9606.ENSP00000297268	9606.ENSP00000217939	0	0	0	0	0.347	0.091	0	0.348	0.579
COL1A2	MMP2	9606.ENSP00000297268	9606.ENSP00000219070	0	0	0	0	0.452	0.098	0	0.726	0.853
COL1A2	COMP	9606.ENSP00000297268	9606.ENSP00000222271	0	0	0	0	0.186	0.099	0	0.436	0.551
COL1A2	LAMB1	9606.ENSP00000297268	9606.ENSP00000222399	0	0	0	0	0.239	0.070	0	0.479	0.599
COL1A2	FKBP14	9606.ENSP00000297268	9606.ENSP00000222803	0	0	0	0	0.067	0.067	0	0.402	0.434
COL1A2	PCOLCE	9606.ENSP00000297268	9606.ENSP00000223061	0	0	0	0	0.396	0.129	0.400	0.896	0.963
COL1A2	SERPINE1	9606.ENSP00000297268	9606.ENSP00000223095	0	0	0	0	0.137	0.051	0	0.657	0.694
COL1A2	LAMA4	9606.ENSP00000297268	9606.ENSP00000230538	0	0	0	0	0.282	0.068	0	0.470	0.614
COL1A2	LOX	9606.ENSP00000297268	9606.ENSP00000231004	0	0	0	0	0.361	0.270	0	0.582	0.788
COL1A2	SPARC	9606.ENSP00000297268	9606.ENSP00000231061	0	0	0	0	0.849	0.070	0	0.733	0.959
COL1A2	P3H1	9606.ENSP00000297268	9606.ENSP00000236040	0	0	0	0	0.083	0	0.500	0.889	0.945
COL1A2	TGFB3	9606.ENSP00000297268	9606.ENSP00000238682	0	0	0	0	0.126	0.067	0	0.521	0.575
COL1A2	PRRX1	9606.ENSP00000297268	9606.ENSP00000239461	0	0	0	0	0.323	0	0	0.349	0.541
COL1A2	INHBA	9606.ENSP00000297268	9606.ENSP00000242208	0	0	0	0	0.124	0.067	0	0.548	0.599
COL1A2	TWIST1	9606.ENSP00000297268	9606.ENSP00000242261	0	0	0	0	0.199	0	0	0.320	0.432
COL1A2	ISLR	9606.ENSP00000297268	9606.ENSP00000249842	0	0	0	0	0.290	0.091	0	0.463	0.623
COL1A2	PXDN	9606.ENSP00000297268	9606.ENSP00000252804	0	0	0	0	0.254	0.071	0	0.395	0.544
COL1A2	SERPINF1	9606.ENSP00000297268	9606.ENSP00000254722	0	0	0	0	0.257	0.071	0	0.559	0.669
COL1A2	PDGFRA	9606.ENSP00000297268	9606.ENSP00000257290	0	0	0	0	0.414	0	0	0.452	0.665
COL1A2	SULF1	9606.ENSP00000297268	9606.ENSP00000260128	0	0	0	0	0.394	0	0	0.346	0.587
COL1A2	MMP13	9606.ENSP00000297268	9606.ENSP00000260302	0	0	0	0	0.093	0.050	0	0.523	0.553
COL1A2	COL8A1	9606.ENSP00000297268	9606.ENSP00000261037	0	0	0.181	0.684	0.220	0	0.400	0.474	0.771
COL1A2	PDGFRB	9606.ENSP00000297268	9606.ENSP00000261799	0	0	0	0	0.372	0	0	0.434	0.629
COL1A2	LOXL1	9606.ENSP00000297268	9606.ENSP00000261921	0	0	0	0	0.379	0.091	0	0.410	0.638
COL1A2	LTBP2	9606.ENSP00000297268	9606.ENSP00000261978	0	0	0	0	0.192	0.099	0	0.401	0.526
COL1A2	SMAD7	9606.ENSP00000297268	9606.ENSP00000262158	0	0	0	0	0.042	0.053	0	0.481	0.488
COL1A2	TIMP2	9606.ENSP00000297268	9606.ENSP00000262768	0	0	0	0	0.147	0	0	0.499	0.555
COL1A2	NID1	9606.ENSP00000297268	9606.ENSP00000264187	0	0	0	0	0.228	0.096	0	0.384	0.533
COL1A2	COL5A3	9606.ENSP00000297268	9606.ENSP00000264828	0	0	0.111	0.829	0.182	0.069	0.900	0.131	0.930
COL1A2	F13A1	9606.ENSP00000297268	9606.ENSP00000264870	0	0	0	0	0.090	0	0.400	0.196	0.523
COL1A2	VCAN	9606.ENSP00000297268	9606.ENSP00000265077	0	0	0	0	0.183	0.091	0	0.699	0.756
COL1A2	TIMP3	9606.ENSP00000297268	9606.ENSP00000266085	0	0	0	0	0.262	0	0	0.561	0.662
COL1A2	LUM	9606.ENSP00000297268	9606.ENSP00000266718	0	0	0	0	0.964	0.098	0.900	0.817	0.999
COL1A2	CTSK	9606.ENSP00000297268	9606.ENSP00000271651	0	0	0	0	0.260	0	0	0.474	0.594
COL1A2	SFRP2	9606.ENSP00000297268	9606.ENSP00000274063	0	0	0	0	0.210	0	0	0.356	0.469
COL1A2	MYL9	9606.ENSP00000297268	9606.ENSP00000279022	0	0	0	0	0.199	0.075	0	0.306	0.441
COL1A2	MMP10	9606.ENSP00000297268	9606.ENSP00000279441	0	0	0	0	0.199	0.093	0	0.288	0.438
COL1A2	THY1	9606.ENSP00000297268	9606.ENSP00000284240	0	0	0	0	0.342	0	0	0.612	0.734
COL1A2	ITGA5	9606.ENSP00000297268	9606.ENSP00000293379	0	0	0	0	0.083	0	0.650	0.627	0.869
COL1A2	COL6A3	9606.ENSP00000297268	9606.ENSP00000295550	0	0	0	0.567	0.789	0	0.400	0.772	0.968
COL1A2	FSTL1	9606.ENSP00000297268	9606.ENSP00000295633	0	0	0	0	0.311	0.094	0	0.460	0.633
COL1A2	IGFBP7	9606.ENSP00000297268	9606.ENSP00000295666	0	0	0	0	0.232	0	0	0.359	0.487
COL1A2	FNDC1	9606.ENSP00000297268	9606.ENSP00000297267	0	0	0	0	0.242	0	0	0.248	0.405
COL1A2	SFRP4	9606.ENSP00000297268	9606.ENSP00000410715	0	0	0	0	0.162	0	0	0.319	0.405
COL1A2	PALLD	9606.ENSP00000297268	9606.ENSP00000425556	0	0	0	0	0.127	0.107	0	0.305	0.411
COL1A2	PRRX2	9606.ENSP00000297268	9606.ENSP00000361547	0	0	0	0	0.166	0	0	0.327	0.414
COL1A2	DPT	9606.ENSP00000297268	9606.ENSP00000356791	0	0	0	0	0.216	0	0	0.284	0.414
COL1A2	ITGBL1	9606.ENSP00000297268	9606.ENSP00000365351	0	0	0	0	0.219	0.051	0	0.274	0.415
COL1A2	DACT1	9606.ENSP00000297268	9606.ENSP00000337439	0	0	0	0	0.122	0	0	0.388	0.439
COL1A2	LPAR1	9606.ENSP00000297268	9606.ENSP00000363553	0	0	0	0	0.084	0	0	0.417	0.443
COL1A2	SUGCT	9606.ENSP00000297268	9606.ENSP00000486291	0	0	0	0	0.072	0	0	0.424	0.443
COL1A2	TGFB1I1	9606.ENSP00000297268	9606.ENSP00000378332	0	0	0	0	0.175	0	0	0.354	0.444
COL1A2	COPZ2	9606.ENSP00000297268	9606.ENSP00000480707	0	0	0	0	0.178	0	0	0.363	0.454
COL1A2	MRGPRF	9606.ENSP00000297268	9606.ENSP00000403660	0	0	0	0	0.162	0	0	0.388	0.465
COL1A2	DDR2	9606.ENSP00000297268	9606.ENSP00000356899	0	0	0	0	0.268	0	0	0.314	0.477
COL1A2	COL24A1	9606.ENSP00000297268	9606.ENSP00000359603	0	0	0.110	0.793	0.047	0	0.400	0.118	0.491
COL1A2	MMP14	9606.ENSP00000297268	9606.ENSP00000308208	0	0	0	0	0.204	0.050	0	0.385	0.495
COL1A2	PPIC	9606.ENSP00000297268	9606.ENSP00000303057	0	0	0	0	0.226	0.042	0	0.378	0.498
COL1A2	MFAP5	9606.ENSP00000297268	9606.ENSP00000352455	0	0	0	0	0.211	0	0	0.400	0.506
COL1A2	MFAP2	9606.ENSP00000297268	9606.ENSP00000364685	0	0	0	0	0.388	0	0	0.231	0.509
COL1A2	TLL2	9606.ENSP00000297268	9606.ENSP00000350630	0	0	0	0	0	0.049	0.400	0.220	0.516
COL1A2	LOXL2	9606.ENSP00000297268	9606.ENSP00000373783	0	0	0	0	0.131	0.091	0	0.436	0.516
COL1A2	PODN	9606.ENSP00000297268	9606.ENSP00000379212	0	0	0	0	0.125	0.091	0	0.451	0.525
COL1A2	COL7A1	9606.ENSP00000297268	9606.ENSP00000332371	0	0	0	0.733	0.118	0	0.400	0.191	0.534
COL1A2	EFEMP2	9606.ENSP00000297268	9606.ENSP00000309953	0	0	0	0	0.234	0.091	0	0.417	0.559
COL1A2	TPM2	9606.ENSP00000297268	9606.ENSP00000496494	0	0	0	0	0.181	0	0	0.489	0.563
COL1A2	COL8A2	9606.ENSP00000297268	9606.ENSP00000380901	0	0	0.177	0.708	0.098	0	0.400	0.156	0.574
COL1A2	P3H3	9606.ENSP00000297268	9606.ENSP00000478600	0	0	0	0	0.173	0	0.500	0.074	0.584
COL1A2	RUNX2	9606.ENSP00000297268	9606.ENSP00000360493	0	0	0	0	0.045	0	0	0.588	0.589
COL1A2	P4HA3	9606.ENSP00000297268	9606.ENSP00000401749	0	0	0	0	0.060	0	0.400	0.333	0.591
COL1A2	ZEB1	9606.ENSP00000297268	9606.ENSP00000354487	0	0	0	0	0.060	0	0	0.591	0.599
COL1A2	FBLN1	9606.ENSP00000297268	9606.ENSP00000331544	0	0	0	0	0.365	0.099	0	0.409	0.632
COL1A2	CTHRC1	9606.ENSP00000297268	9606.ENSP00000330523	0	0	0	0	0.335	0	0	0.545	0.684
COL1A2	FBLN2	9606.ENSP00000297268	9606.ENSP00000384169	0	0	0	0	0.255	0.099	0	0.606	0.713
COL1A2	CXCL12	9606.ENSP00000297268	9606.ENSP00000379140	0	0	0	0	0.300	0	0	0.626	0.727
COL1A2	TAGLN	9606.ENSP00000297268	9606.ENSP00000376678	0	0	0	0	0.413	0	0	0.581	0.744
COL1A2	COL4A1	9606.ENSP00000297268	9606.ENSP00000364979	0	0	0.125	0.701	0.308	0	0.400	0.410	0.757
COL1A2	ELN	9606.ENSP00000297268	9606.ENSP00000351807	0	0	0	0	0.234	0	0	0.722	0.777
COL1A2	THBS2	9606.ENSP00000297268	9606.ENSP00000355751	0	0	0	0	0.489	0.099	0	0.716	0.858
COL1A2	COL6A1	9606.ENSP00000297268	9606.ENSP00000355180	0	0	0.183	0.583	0.670	0	0.400	0.321	0.875
COL1A2	ITGB3	9606.ENSP00000297268	9606.ENSP00000452786	0	0	0	0	0.062	0.051	0.650	0.672	0.884
COL1A2	COL6A2	9606.ENSP00000297268	9606.ENSP00000300527	0	0	0.196	0.583	0.555	0.073	0.400	0.611	0.908
COL1A2	POSTN	9606.ENSP00000297268	9606.ENSP00000369071	0	0	0	0	0.522	0.099	0	0.826	0.918
COL1A2	ITGA11	9606.ENSP00000297268	9606.ENSP00000327290	0	0	0	0	0.193	0	0.650	0.764	0.927
COL1A2	CRTAP	9606.ENSP00000297268	9606.ENSP00000323696	0	0	0	0	0	0	0.500	0.932	0.964
COL1A2	FBN1	9606.ENSP00000297268	9606.ENSP00000325527	0	0	0	0	0.677	0.099	0	0.891	0.965
COL1A2	FN1	9606.ENSP00000297268	9606.ENSP00000346839	0	0	0	0	0.540	0.050	0.400	0.942	0.982
COL1A2	COL5A1	9606.ENSP00000297268	9606.ENSP00000360882	0	0	0.091	0.834	0.660	0.259	0.720	0.864	0.989
COL1A2	COL5A2	9606.ENSP00000297268	9606.ENSP00000364000	0	0	0.072	0.934	0.884	0.098	0.720	0.949	0.998
COL1A2	COL3A1	9606.ENSP00000297268	9606.ENSP00000304408	0	0	0.076	0.928	0.999	0.229	0.900	0.966	0.999
COL24A1	PCOLCE	9606.ENSP00000359603	9606.ENSP00000223061	0	0	0	0	0.055	0.128	0.400	0.273	0.593
COL24A1	P3H1	9606.ENSP00000359603	9606.ENSP00000236040	0	0	0	0	0.062	0	0.500	0.249	0.617
COL24A1	COL8A1	9606.ENSP00000359603	9606.ENSP00000261037	0	0	0.129	0.705	0.042	0	0.400	0.183	0.537
COL24A1	COL5A3	9606.ENSP00000359603	9606.ENSP00000264828	0	0	0.105	0.732	0.043	0	0.400	0.123	0.489
COL24A1	COL6A3	9606.ENSP00000359603	9606.ENSP00000295550	0	0	0	0.561	0.048	0	0.400	0.217	0.514
COL24A1	COL6A2	9606.ENSP00000359603	9606.ENSP00000300527	0	0	0.159	0.593	0.058	0.072	0.400	0.229	0.598
COL24A1	COL3A1	9606.ENSP00000359603	9606.ENSP00000304408	0	0	0.117	0.796	0.054	0	0.400	0.131	0.506
COL24A1	CRTAP	9606.ENSP00000359603	9606.ENSP00000323696	0	0	0	0	0	0	0.500	0.224	0.595
COL24A1	CTHRC1	9606.ENSP00000359603	9606.ENSP00000330523	0	0	0	0	0.082	0	0	0.445	0.468
COL24A1	COL7A1	9606.ENSP00000359603	9606.ENSP00000332371	0	0	0	0.661	0.042	0	0.400	0.143	0.464
COL24A1	SFXN4	9606.ENSP00000359603	9606.ENSP00000347924	0	0	0	0	0	0	0	0.438	0.438
COL24A1	NEGR1	9606.ENSP00000359603	9606.ENSP00000350364	0	0	0	0	0.056	0.091	0	0.372	0.414
COL24A1	TLL2	9606.ENSP00000359603	9606.ENSP00000350630	0	0	0	0	0.057	0.049	0.400	0.093	0.447
COL24A1	COL6A1	9606.ENSP00000359603	9606.ENSP00000355180	0	0	0.109	0.601	0.068	0	0.400	0.191	0.543
COL24A1	ITGB3	9606.ENSP00000359603	9606.ENSP00000452786	0	0	0	0	0	0.051	0	0.484	0.489
COL24A1	COL4A1	9606.ENSP00000359603	9606.ENSP00000364979	0	0	0.123	0.672	0	0	0.400	0.124	0.499
COL24A1	P4HA3	9606.ENSP00000359603	9606.ENSP00000401749	0	0	0	0	0.060	0	0.400	0.208	0.514
COL24A1	COL5A2	9606.ENSP00000359603	9606.ENSP00000364000	0	0	0.113	0.770	0.062	0	0.400	0.154	0.521
COL24A1	P3H3	9606.ENSP00000359603	9606.ENSP00000478600	0	0	0	0	0.055	0	0.500	0.113	0.544
COL24A1	COL8A2	9606.ENSP00000359603	9606.ENSP00000380901	0	0	0.131	0.728	0.050	0	0.400	0.267	0.589
COL24A1	COL5A1	9606.ENSP00000359603	9606.ENSP00000360882	0	0	0.087	0.758	0.056	0	0.400	0.327	0.605
COL3A1	DCN	9606.ENSP00000304408	9606.ENSP00000052754	0	0	0	0	0.836	0.091	0	0.603	0.935
COL3A1	FAP	9606.ENSP00000304408	9606.ENSP00000188790	0	0	0	0	0.401	0	0	0.121	0.452
COL3A1	NID2	9606.ENSP00000304408	9606.ENSP00000216286	0	0	0	0	0.310	0.096	0	0.354	0.562
COL3A1	MXRA5	9606.ENSP00000304408	9606.ENSP00000217939	0	0	0	0	0.452	0.091	0	0.348	0.646
COL3A1	MMP2	9606.ENSP00000304408	9606.ENSP00000219070	0	0	0	0	0.363	0.050	0	0.694	0.799
COL3A1	COMP	9606.ENSP00000304408	9606.ENSP00000222271	0	0	0	0	0.218	0.099	0	0.380	0.526
COL3A1	LAMB1	9606.ENSP00000304408	9606.ENSP00000222399	0	0	0	0	0.243	0.070	0	0.588	0.685
COL3A1	FKBP14	9606.ENSP00000304408	9606.ENSP00000222803	0	0	0	0	0.076	0.067	0	0.590	0.616
COL3A1	PCOLCE	9606.ENSP00000304408	9606.ENSP00000223061	0	0	0	0	0.336	0.909	0.400	0.428	0.976
COL3A1	SERPINE1	9606.ENSP00000304408	9606.ENSP00000223095	0	0	0	0	0.113	0.051	0	0.462	0.507
COL3A1	LAMA4	9606.ENSP00000304408	9606.ENSP00000230538	0	0	0	0	0.336	0.068	0	0.629	0.750
COL3A1	LOX	9606.ENSP00000304408	9606.ENSP00000231004	0	0	0	0	0.276	0.270	0	0.727	0.843
COL3A1	SPARC	9606.ENSP00000304408	9606.ENSP00000231061	0	0	0	0	0.553	0.635	0	0.499	0.911
COL3A1	P3H1	9606.ENSP00000304408	9606.ENSP00000236040	0	0	0	0	0.097	0	0.500	0.309	0.660
COL3A1	TGFB3	9606.ENSP00000304408	9606.ENSP00000238682	0	0	0	0	0.226	0.067	0	0.545	0.643
COL3A1	PRRX1	9606.ENSP00000304408	9606.ENSP00000239461	0	0	0	0	0.325	0	0	0.286	0.498
COL3A1	INHBA	9606.ENSP00000304408	9606.ENSP00000242208	0	0	0	0	0.101	0.067	0	0.545	0.585
COL3A1	TWIST1	9606.ENSP00000304408	9606.ENSP00000242261	0	0	0	0	0.197	0	0	0.308	0.420
COL3A1	ISLR	9606.ENSP00000304408	9606.ENSP00000249842	0	0	0	0	0.378	0.091	0	0.503	0.694
COL3A1	PXDN	9606.ENSP00000304408	9606.ENSP00000252804	0	0	0	0	0.213	0.071	0	0.356	0.488
COL3A1	SERPINF1	9606.ENSP00000304408	9606.ENSP00000254722	0	0	0	0	0.209	0.095	0	0.275	0.436
COL3A1	PDGFRA	9606.ENSP00000304408	9606.ENSP00000257290	0	0	0	0	0.353	0	0	0.426	0.613
COL3A1	SULF1	9606.ENSP00000304408	9606.ENSP00000260128	0	0	0	0	0.443	0	0	0.566	0.748
COL3A1	MMP13	9606.ENSP00000304408	9606.ENSP00000260302	0	0	0	0	0.096	0.050	0	0.514	0.546
COL3A1	COL8A1	9606.ENSP00000304408	9606.ENSP00000261037	0	0	0.175	0.704	0.179	0	0.400	0.251	0.655
COL3A1	PDGFRB	9606.ENSP00000304408	9606.ENSP00000261799	0	0	0	0	0.394	0	0	0.404	0.623
COL3A1	LOXL1	9606.ENSP00000304408	9606.ENSP00000261921	0	0	0	0	0.315	0.091	0	0.416	0.605
COL3A1	LTBP2	9606.ENSP00000304408	9606.ENSP00000261978	0	0	0	0	0.223	0.099	0	0.381	0.529
COL3A1	TIMP2	9606.ENSP00000304408	9606.ENSP00000262768	0	0	0	0	0.100	0	0	0.523	0.552
COL3A1	NID1	9606.ENSP00000304408	9606.ENSP00000264187	0	0	0	0	0.221	0.096	0	0.385	0.529
COL3A1	COL5A3	9606.ENSP00000304408	9606.ENSP00000264828	0	0	0.119	0.821	0.182	0	0.720	0.457	0.875
COL3A1	VCAN	9606.ENSP00000304408	9606.ENSP00000265077	0	0	0	0	0.144	0.091	0	0.672	0.722
COL3A1	TIMP3	9606.ENSP00000304408	9606.ENSP00000266085	0	0	0	0	0.255	0	0	0.489	0.603
COL3A1	LUM	9606.ENSP00000304408	9606.ENSP00000266718	0	0	0	0	0.820	0.094	0.720	0.739	0.986
COL3A1	CTSK	9606.ENSP00000304408	9606.ENSP00000271651	0	0	0	0	0.313	0	0	0.557	0.682
COL3A1	SFRP2	9606.ENSP00000304408	9606.ENSP00000274063	0	0	0	0	0.180	0	0	0.330	0.427
COL3A1	MYL9	9606.ENSP00000304408	9606.ENSP00000279022	0	0	0	0	0.216	0.075	0	0.249	0.408
COL3A1	THY1	9606.ENSP00000304408	9606.ENSP00000284240	0	0	0	0	0.216	0	0	0.373	0.487
COL3A1	ITGA5	9606.ENSP00000304408	9606.ENSP00000293379	0	0	0	0	0.074	0	0	0.390	0.411
COL3A1	COL6A3	9606.ENSP00000304408	9606.ENSP00000295550	0	0	0	0.574	0.613	0	0.400	0.812	0.952
COL3A1	FSTL1	9606.ENSP00000304408	9606.ENSP00000295633	0	0	0	0	0.297	0.094	0	0.430	0.605
COL3A1	IGFBP7	9606.ENSP00000304408	9606.ENSP00000295666	0	0	0	0	0.212	0	0	0.312	0.435
COL3A1	FNDC1	9606.ENSP00000304408	9606.ENSP00000297267	0	0	0	0	0.358	0	0	0.222	0.479
COL3A1	COL6A2	9606.ENSP00000304408	9606.ENSP00000300527	0	0	0.182	0.597	0.487	0.073	0.400	0.614	0.894
COL3A1	ITGBL1	9606.ENSP00000304408	9606.ENSP00000365351	0	0	0	0	0.221	0.051	0	0.275	0.417
COL3A1	MXRA8	9606.ENSP00000304408	9606.ENSP00000399229	0	0	0	0	0.347	0	0	0.153	0.423
COL3A1	PRKG1	9606.ENSP00000304408	9606.ENSP00000363092	0	0	0	0	0.109	0	0	0.380	0.424
COL3A1	RUNX2	9606.ENSP00000304408	9606.ENSP00000360493	0	0	0	0	0.056	0	0	0.415	0.424
COL3A1	FERMT2	9606.ENSP00000304408	9606.ENSP00000342858	0	0	0	0	0.086	0	0	0.402	0.430
COL3A1	SFRP4	9606.ENSP00000304408	9606.ENSP00000410715	0	0	0	0	0.267	0	0	0.255	0.430
COL3A1	TLL2	9606.ENSP00000304408	9606.ENSP00000350630	0	0	0	0	0	0.049	0.400	0.093	0.437
COL3A1	EDNRA	9606.ENSP00000304408	9606.ENSP00000315011	0	0	0	0	0.336	0	0	0.216	0.457
COL3A1	DPT	9606.ENSP00000304408	9606.ENSP00000356791	0	0	0	0	0.296	0	0	0.273	0.466
COL3A1	MMP14	9606.ENSP00000304408	9606.ENSP00000308208	0	0	0	0	0.181	0.050	0	0.373	0.469
COL3A1	LOXL2	9606.ENSP00000304408	9606.ENSP00000373783	0	0	0	0	0.100	0.091	0	0.420	0.484
COL3A1	PODN	9606.ENSP00000304408	9606.ENSP00000379212	0	0	0	0	0.141	0.091	0	0.433	0.518
COL3A1	CTHRC1	9606.ENSP00000304408	9606.ENSP00000330523	0	0	0	0	0.336	0	0	0.308	0.520
COL3A1	P3H3	9606.ENSP00000304408	9606.ENSP00000478600	0	0	0	0	0.145	0	0.500	0.047	0.557
COL3A1	FBLN1	9606.ENSP00000304408	9606.ENSP00000331544	0	0	0	0	0.269	0.099	0	0.403	0.573
COL3A1	TAGLN	9606.ENSP00000304408	9606.ENSP00000376678	0	0	0	0	0.319	0	0	0.426	0.592
COL3A1	P4HA3	9606.ENSP00000304408	9606.ENSP00000401749	0	0	0	0	0.101	0	0.400	0.344	0.615
COL3A1	MFAP5	9606.ENSP00000304408	9606.ENSP00000352455	0	0	0	0	0.283	0	0	0.507	0.631
COL3A1	ITGA11	9606.ENSP00000304408	9606.ENSP00000327290	0	0	0	0	0.134	0	0	0.642	0.677
COL3A1	FBLN2	9606.ENSP00000304408	9606.ENSP00000384169	0	0	0	0	0.237	0.099	0	0.585	0.690
COL3A1	COL8A2	9606.ENSP00000304408	9606.ENSP00000380901	0	0	0.167	0.730	0.146	0	0.400	0.374	0.697
COL3A1	COL7A1	9606.ENSP00000304408	9606.ENSP00000332371	0	0	0	0.729	0.103	0	0.400	0.514	0.715
COL3A1	EFEMP2	9606.ENSP00000304408	9606.ENSP00000309953	0	0	0	0	0.184	0.091	0	0.651	0.719
COL3A1	CXCL12	9606.ENSP00000304408	9606.ENSP00000379140	0	0	0	0	0.377	0	0	0.598	0.739
COL3A1	CRTAP	9606.ENSP00000304408	9606.ENSP00000323696	0	0	0	0	0	0	0.500	0.516	0.748
COL3A1	ITGB3	9606.ENSP00000304408	9606.ENSP00000452786	0	0	0	0	0.067	0.051	0	0.777	0.786
COL3A1	THBS2	9606.ENSP00000304408	9606.ENSP00000355751	0	0	0	0	0.347	0.099	0	0.693	0.804
COL3A1	DDR2	9606.ENSP00000304408	9606.ENSP00000356899	0	0	0	0	0.265	0	0	0.793	0.841
COL3A1	COL4A1	9606.ENSP00000304408	9606.ENSP00000364979	0	0	0.113	0.711	0.367	0	0.400	0.624	0.856
COL3A1	ELN	9606.ENSP00000304408	9606.ENSP00000351807	0	0	0	0	0.187	0	0	0.850	0.872
COL3A1	COL6A1	9606.ENSP00000304408	9606.ENSP00000355180	0	0	0.180	0.601	0.676	0	0.400	0.594	0.926
COL3A1	FN1	9606.ENSP00000304408	9606.ENSP00000346839	0	0	0	0	0.447	0.050	0	0.874	0.928
COL3A1	FBN1	9606.ENSP00000304408	9606.ENSP00000325527	0	0	0	0	0.555	0.099	0	0.931	0.970
COL3A1	POSTN	9606.ENSP00000304408	9606.ENSP00000369071	0	0	0	0	0.791	0.076	0	0.886	0.976
COL3A1	COL5A1	9606.ENSP00000304408	9606.ENSP00000360882	0	0	0.094	0.835	0.786	0	0.720	0.731	0.983
COL3A1	COL5A2	9606.ENSP00000304408	9606.ENSP00000364000	0	0	0.075	0.929	0.906	0	0.720	0.962	0.998
COL4A1	DCN	9606.ENSP00000364979	9606.ENSP00000052754	0	0	0	0	0.183	0.091	0	0.385	0.503
COL4A1	NID2	9606.ENSP00000364979	9606.ENSP00000216286	0	0	0	0	0.276	0.332	0	0.505	0.740
COL4A1	MMP2	9606.ENSP00000364979	9606.ENSP00000219070	0	0	0	0	0.303	0.594	0	0.419	0.821
COL4A1	LAMB1	9606.ENSP00000364979	9606.ENSP00000222399	0	0	0	0	0.354	0.070	0	0.760	0.843
COL4A1	PCOLCE	9606.ENSP00000364979	9606.ENSP00000223061	0	0	0	0	0.182	0.129	0	0.278	0.441
COL4A1	SERPINE1	9606.ENSP00000364979	9606.ENSP00000223095	0	0	0	0	0.162	0.051	0	0.382	0.466
COL4A1	LAMA4	9606.ENSP00000364979	9606.ENSP00000230538	0	0	0	0	0.237	0.068	0	0.724	0.787
COL4A1	LOX	9606.ENSP00000364979	9606.ENSP00000231004	0	0	0	0	0.220	0.091	0	0.439	0.567
COL4A1	SPARC	9606.ENSP00000364979	9606.ENSP00000231061	0	0	0	0	0.323	0.070	0	0.440	0.617
COL4A1	P3H1	9606.ENSP00000364979	9606.ENSP00000236040	0	0	0	0	0.104	0	0.500	0.324	0.670
COL4A1	TGFB3	9606.ENSP00000364979	9606.ENSP00000238682	0	0	0	0	0.072	0.067	0	0.499	0.528
COL4A1	PXDN	9606.ENSP00000364979	9606.ENSP00000252804	0	0	0	0	0.349	0.068	0	0.310	0.545
COL4A1	PDGFRA	9606.ENSP00000364979	9606.ENSP00000257290	0	0	0	0	0.165	0	0	0.357	0.440
COL4A1	COL8A1	9606.ENSP00000364979	9606.ENSP00000261037	0	0	0.111	0.714	0.183	0.165	0.540	0.199	0.736
COL4A1	PDGFRB	9606.ENSP00000364979	9606.ENSP00000261799	0	0	0	0	0.223	0	0	0.357	0.480
COL4A1	LOXL1	9606.ENSP00000364979	9606.ENSP00000261921	0	0	0	0	0.208	0.091	0	0.315	0.464
COL4A1	LTBP2	9606.ENSP00000364979	9606.ENSP00000261978	0	0	0	0	0.194	0.099	0	0.364	0.498
COL4A1	SMAD7	9606.ENSP00000364979	9606.ENSP00000262158	0	0	0	0	0.047	0.049	0	0.460	0.468
COL4A1	NID1	9606.ENSP00000364979	9606.ENSP00000264187	0	0	0	0	0.277	0.337	0	0.723	0.855
COL4A1	COL5A3	9606.ENSP00000364979	9606.ENSP00000264828	0	0	0.129	0.685	0.098	0.071	0.400	0.486	0.733
COL4A1	VCAN	9606.ENSP00000364979	9606.ENSP00000265077	0	0	0	0	0.126	0.091	0	0.361	0.448
COL4A1	TIMP3	9606.ENSP00000364979	9606.ENSP00000266085	0	0	0	0	0.222	0	0	0.376	0.494
COL4A1	LUM	9606.ENSP00000364979	9606.ENSP00000266718	0	0	0	0	0.230	0.091	0	0.605	0.699
COL4A1	ITGA5	9606.ENSP00000364979	9606.ENSP00000293379	0	0	0	0	0.183	0	0.650	0.622	0.882
COL4A1	COL6A3	9606.ENSP00000364979	9606.ENSP00000295550	0	0	0	0.560	0.267	0	0.400	0.601	0.809
COL4A1	FSTL1	9606.ENSP00000364979	9606.ENSP00000295633	0	0	0	0	0.422	0.094	0	0.166	0.525
COL4A1	IGFBP7	9606.ENSP00000364979	9606.ENSP00000295666	0	0	0	0	0.271	0	0	0.308	0.474
COL4A1	EDIL3	9606.ENSP00000364979	9606.ENSP00000296591	0	0	0	0	0.121	0.045	0	0.425	0.475
COL4A1	COL6A2	9606.ENSP00000364979	9606.ENSP00000300527	0	0	0.138	0.581	0.222	0.110	0.400	0.551	0.810
COL4A1	PPIC	9606.ENSP00000364979	9606.ENSP00000303057	0	0	0	0	0.228	0.042	0	0.301	0.438
COL4A1	MMP14	9606.ENSP00000364979	9606.ENSP00000308208	0	0	0	0	0.180	0.050	0	0.331	0.433
COL4A1	CRTAP	9606.ENSP00000364979	9606.ENSP00000323696	0	0	0	0	0.092	0	0.500	0.060	0.536
COL4A1	FBN1	9606.ENSP00000364979	9606.ENSP00000325527	0	0	0	0	0.316	0.099	0	0.709	0.805
COL4A1	ITGA11	9606.ENSP00000364979	9606.ENSP00000327290	0	0	0	0	0.088	0	0.650	0.587	0.856
COL4A1	HHIPL1	9606.ENSP00000364979	9606.ENSP00000330601	0	0	0	0	0	0.091	0	0.371	0.404
COL4A1	FBLN1	9606.ENSP00000364979	9606.ENSP00000331544	0	0	0	0	0.151	0.126	0	0.377	0.497
COL4A1	COL7A1	9606.ENSP00000364979	9606.ENSP00000332371	0	0	0	0.736	0.109	0.292	0.400	0.352	0.721
COL4A1	FN1	9606.ENSP00000364979	9606.ENSP00000346839	0	0	0	0	0.250	0.050	0	0.805	0.849
COL4A1	ELN	9606.ENSP00000364979	9606.ENSP00000351807	0	0	0	0	0.066	0	0	0.400	0.416
COL4A1	COL6A1	9606.ENSP00000364979	9606.ENSP00000355180	0	0	0	0.586	0.286	0	0.400	0.640	0.832
COL4A1	THBS2	9606.ENSP00000364979	9606.ENSP00000355751	0	0	0	0	0.221	0.099	0.400	0.403	0.715
COL4A1	DDR2	9606.ENSP00000364979	9606.ENSP00000356899	0	0	0	0	0.151	0	0	0.612	0.656
COL4A1	COL5A1	9606.ENSP00000364979	9606.ENSP00000360882	0	0	0.119	0.678	0.489	0.071	0.400	0.714	0.915
COL4A1	COL5A2	9606.ENSP00000364979	9606.ENSP00000364000	0	0	0.097	0.693	0.480	0	0.400	0.731	0.914
COL4A1	TAGLN	9606.ENSP00000364979	9606.ENSP00000376678	0	0	0	0	0.212	0	0	0.298	0.423
COL4A1	FBLN2	9606.ENSP00000364979	9606.ENSP00000384169	0	0	0	0	0.166	0.099	0	0.308	0.434
COL4A1	LOXL2	9606.ENSP00000364979	9606.ENSP00000373783	0	0	0	0	0.170	0.091	0	0.370	0.483
COL4A1	P3H3	9606.ENSP00000364979	9606.ENSP00000478600	0	0	0	0	0.075	0	0.500	0.047	0.520
COL4A1	COL8A2	9606.ENSP00000364979	9606.ENSP00000380901	0	0	0.115	0.746	0.068	0	0.400	0.207	0.555
COL4A1	P4HA3	9606.ENSP00000364979	9606.ENSP00000401749	0	0	0	0	0.064	0	0.400	0.273	0.556
COL4A1	POSTN	9606.ENSP00000364979	9606.ENSP00000369071	0	0	0	0	0.265	0.071	0	0.432	0.578
COL4A1	ITGB3	9606.ENSP00000364979	9606.ENSP00000452786	0	0	0	0	0.082	0.051	0.650	0.565	0.849
COL5A1	DCN	9606.ENSP00000360882	9606.ENSP00000052754	0	0	0	0	0.239	0.091	0	0.433	0.573
COL5A1	MMP11	9606.ENSP00000360882	9606.ENSP00000215743	0	0	0	0	0.201	0.050	0	0.279	0.405
COL5A1	NID2	9606.ENSP00000360882	9606.ENSP00000216286	0	0	0	0	0.339	0.096	0	0.356	0.582
COL5A1	MXRA5	9606.ENSP00000360882	9606.ENSP00000217939	0	0	0	0	0.418	0.091	0	0.273	0.581
COL5A1	MMP2	9606.ENSP00000360882	9606.ENSP00000219070	0	0	0	0	0.370	0.508	0	0.394	0.796
COL5A1	LAMB1	9606.ENSP00000360882	9606.ENSP00000222399	0	0	0	0	0.267	0.070	0	0.478	0.613
COL5A1	FKBP14	9606.ENSP00000360882	9606.ENSP00000222803	0	0	0	0	0.072	0.067	0	0.506	0.535
COL5A1	PCOLCE	9606.ENSP00000360882	9606.ENSP00000223061	0	0	0	0	0.306	0.459	0.400	0.721	0.928
COL5A1	SERPINE1	9606.ENSP00000360882	9606.ENSP00000223095	0	0	0	0	0.190	0.051	0	0.320	0.432
COL5A1	LAMA4	9606.ENSP00000360882	9606.ENSP00000230538	0	0	0	0	0.208	0.068	0	0.527	0.620
COL5A1	LOX	9606.ENSP00000360882	9606.ENSP00000231004	0	0	0	0	0.373	0.091	0	0.521	0.703
COL5A1	SPARC	9606.ENSP00000360882	9606.ENSP00000231061	0	0	0	0	0.322	0.313	0	0.358	0.675
COL5A1	P3H1	9606.ENSP00000360882	9606.ENSP00000236040	0	0	0	0	0.235	0	0.500	0.510	0.796
COL5A1	TGFB3	9606.ENSP00000360882	9606.ENSP00000238682	0	0	0	0	0.123	0.067	0	0.398	0.464
COL5A1	PXDN	9606.ENSP00000360882	9606.ENSP00000252804	0	0	0	0	0.429	0.098	0	0.202	0.553
COL5A1	SULF1	9606.ENSP00000360882	9606.ENSP00000260128	0	0	0	0	0.294	0	0	0.308	0.490
COL5A1	COL8A1	9606.ENSP00000360882	9606.ENSP00000261037	0	0	0.087	0.723	0.236	0.165	0.400	0.334	0.725
COL5A1	PDGFRB	9606.ENSP00000360882	9606.ENSP00000261799	0	0	0	0	0.230	0	0	0.260	0.406
COL5A1	LOXL1	9606.ENSP00000360882	9606.ENSP00000261921	0	0	0	0	0.303	0.091	0	0.396	0.584
COL5A1	LTBP2	9606.ENSP00000360882	9606.ENSP00000261978	0	0	0	0	0.188	0.099	0	0.403	0.526
COL5A1	TIMP2	9606.ENSP00000360882	9606.ENSP00000262768	0	0	0	0	0.111	0	0	0.387	0.431
COL5A1	NID1	9606.ENSP00000360882	9606.ENSP00000264187	0	0	0	0	0.182	0.096	0	0.357	0.483
COL5A1	COL5A3	9606.ENSP00000360882	9606.ENSP00000264828	0	0	0.065	0.950	0.157	0	0.720	0.427	0.856
COL5A1	VCAN	9606.ENSP00000360882	9606.ENSP00000265077	0	0	0	0	0.128	0.091	0	0.572	0.631
COL5A1	TIMP3	9606.ENSP00000360882	9606.ENSP00000266085	0	0	0	0	0.197	0	0	0.377	0.478
COL5A1	LUM	9606.ENSP00000360882	9606.ENSP00000266718	0	0	0	0	0.385	0.094	0.720	0.507	0.912
COL5A1	THY1	9606.ENSP00000360882	9606.ENSP00000284240	0	0	0	0	0.250	0	0	0.245	0.409
COL5A1	ITGA5	9606.ENSP00000360882	9606.ENSP00000293379	0	0	0	0	0.199	0	0	0.437	0.530
COL5A1	COL6A3	9606.ENSP00000360882	9606.ENSP00000295550	0	0	0	0.566	0.462	0.230	0.400	0.617	0.892
COL5A1	FSTL1	9606.ENSP00000360882	9606.ENSP00000295633	0	0	0	0	0.244	0.094	0	0.205	0.407
COL5A1	COL6A2	9606.ENSP00000360882	9606.ENSP00000300527	0	0	0.119	0.622	0.462	0.270	0.400	0.437	0.862
COL5A1	PPIC	9606.ENSP00000360882	9606.ENSP00000303057	0	0	0	0	0.190	0.042	0	0.304	0.413
COL5A1	MMP14	9606.ENSP00000360882	9606.ENSP00000308208	0	0	0	0	0.210	0.050	0	0.498	0.591
COL5A1	EFEMP2	9606.ENSP00000360882	9606.ENSP00000309953	0	0	0	0	0.305	0.091	0	0.403	0.590
COL5A1	CRTAP	9606.ENSP00000360882	9606.ENSP00000323696	0	0	0	0	0.096	0	0.500	0.481	0.745
COL5A1	FBN1	9606.ENSP00000360882	9606.ENSP00000325527	0	0	0	0	0.522	0.099	0	0.849	0.929
COL5A1	FLNC	9606.ENSP00000360882	9606.ENSP00000327145	0	0	0	0	0.212	0	0	0.461	0.557
COL5A1	ITGA11	9606.ENSP00000360882	9606.ENSP00000327290	0	0	0	0	0.291	0	0	0.623	0.721
COL5A1	CTHRC1	9606.ENSP00000360882	9606.ENSP00000330523	0	0	0	0	0.296	0	0	0.482	0.619
COL5A1	FBLN1	9606.ENSP00000360882	9606.ENSP00000331544	0	0	0	0	0.199	0.099	0	0.398	0.528
COL5A1	COL7A1	9606.ENSP00000360882	9606.ENSP00000332371	0	0	0	0.676	0.157	0.071	0.400	0.263	0.607
COL5A1	DACT1	9606.ENSP00000360882	9606.ENSP00000337439	0	0	0	0	0.084	0	0	0.377	0.404
COL5A1	FN1	9606.ENSP00000360882	9606.ENSP00000346839	0	0	0	0	0.292	0.298	0	0.703	0.840
COL5A1	TLL2	9606.ENSP00000360882	9606.ENSP00000350630	0	0	0	0	0.056	0.049	0.400	0.093	0.446
COL5A1	ELN	9606.ENSP00000360882	9606.ENSP00000351807	0	0	0	0	0.156	0	0	0.584	0.634
COL5A1	MFAP5	9606.ENSP00000360882	9606.ENSP00000352455	0	0	0	0	0.209	0	0	0.410	0.513
COL5A1	COL6A1	9606.ENSP00000360882	9606.ENSP00000355180	0	0	0.106	0.605	0.445	0.230	0.400	0.554	0.879
COL5A1	THBS2	9606.ENSP00000360882	9606.ENSP00000355751	0	0	0	0	0.381	0.099	0	0.574	0.742
COL5A1	DDR2	9606.ENSP00000360882	9606.ENSP00000356899	0	0	0	0	0.176	0	0	0.723	0.762
COL5A1	TAGLN	9606.ENSP00000360882	9606.ENSP00000376678	0	0	0	0	0.214	0	0	0.292	0.420
COL5A1	MFAP2	9606.ENSP00000360882	9606.ENSP00000364685	0	0	0	0	0.191	0	0	0.317	0.424
COL5A1	TGFB1I1	9606.ENSP00000360882	9606.ENSP00000378332	0	0	0	0	0.204	0	0	0.384	0.488
COL5A1	LOXL2	9606.ENSP00000360882	9606.ENSP00000373783	0	0	0	0	0.235	0.091	0	0.370	0.523
COL5A1	P4HA3	9606.ENSP00000360882	9606.ENSP00000401749	0	0	0	0	0.075	0	0.400	0.321	0.590
COL5A1	P3H3	9606.ENSP00000360882	9606.ENSP00000478600	0	0	0	0	0.204	0	0.500	0.104	0.612
COL5A1	FBLN2	9606.ENSP00000360882	9606.ENSP00000384169	0	0	0	0	0.266	0.099	0	0.593	0.707
COL5A1	POSTN	9606.ENSP00000360882	9606.ENSP00000369071	0	0	0	0	0.355	0.076	0	0.661	0.780
COL5A1	COL8A2	9606.ENSP00000360882	9606.ENSP00000380901	0	0	0.101	0.732	0.085	0.421	0.400	0.445	0.812
COL5A1	COL5A2	9606.ENSP00000360882	9606.ENSP00000364000	0	0	0.087	0.832	0.777	0.126	0.800	0.928	0.996
COL5A2	DCN	9606.ENSP00000364000	9606.ENSP00000052754	0	0	0	0	0.441	0.091	0	0.330	0.630
COL5A2	FAP	9606.ENSP00000364000	9606.ENSP00000188790	0	0	0	0	0.363	0	0	0.408	0.606
COL5A2	MMP11	9606.ENSP00000364000	9606.ENSP00000215743	0	0	0	0	0.170	0.050	0	0.328	0.424
COL5A2	NID2	9606.ENSP00000364000	9606.ENSP00000216286	0	0	0	0	0.312	0.096	0	0.345	0.557
COL5A2	MXRA5	9606.ENSP00000364000	9606.ENSP00000217939	0	0	0	0	0.332	0.091	0	0.371	0.584
COL5A2	MMP2	9606.ENSP00000364000	9606.ENSP00000219070	0	0	0	0	0.357	0.098	0	0.360	0.596
COL5A2	LAMB1	9606.ENSP00000364000	9606.ENSP00000222399	0	0	0	0	0.337	0.070	0	0.633	0.754
COL5A2	FKBP14	9606.ENSP00000364000	9606.ENSP00000222803	0	0	0	0	0.106	0.067	0	0.485	0.533
COL5A2	PCOLCE	9606.ENSP00000364000	9606.ENSP00000223061	0	0	0	0	0.374	0.129	0.400	0.614	0.857
COL5A2	LAMA4	9606.ENSP00000364000	9606.ENSP00000230538	0	0	0	0	0.329	0.068	0	0.441	0.620
COL5A2	LOX	9606.ENSP00000364000	9606.ENSP00000231004	0	0	0	0	0.438	0.091	0	0.423	0.680
COL5A2	SPARC	9606.ENSP00000364000	9606.ENSP00000231061	0	0	0	0	0.462	0.070	0	0.354	0.649
COL5A2	P3H1	9606.ENSP00000364000	9606.ENSP00000236040	0	0	0	0	0.188	0	0.500	0.531	0.793
COL5A2	TGFB3	9606.ENSP00000364000	9606.ENSP00000238682	0	0	0	0	0.148	0.067	0	0.375	0.460
COL5A2	PXDN	9606.ENSP00000364000	9606.ENSP00000252804	0	0	0	0	0.272	0.098	0	0.172	0.409
COL5A2	PDGFRA	9606.ENSP00000364000	9606.ENSP00000257290	0	0	0	0	0.266	0	0	0.236	0.415
COL5A2	SULF1	9606.ENSP00000364000	9606.ENSP00000260128	0	0	0	0	0.438	0	0	0.370	0.630
COL5A2	COL8A1	9606.ENSP00000364000	9606.ENSP00000261037	0	0	0.156	0.705	0.228	0	0.400	0.204	0.647
COL5A2	PDGFRB	9606.ENSP00000364000	9606.ENSP00000261799	0	0	0	0	0.283	0	0	0.275	0.459
COL5A2	LOXL1	9606.ENSP00000364000	9606.ENSP00000261921	0	0	0	0	0.293	0.091	0	0.326	0.529
COL5A2	LTBP2	9606.ENSP00000364000	9606.ENSP00000261978	0	0	0	0	0.189	0.099	0	0.582	0.668
COL5A2	NID1	9606.ENSP00000364000	9606.ENSP00000264187	0	0	0	0	0.198	0.096	0	0.412	0.536
COL5A2	COL5A3	9606.ENSP00000364000	9606.ENSP00000264828	0	0	0.110	0.819	0.196	0.099	0.720	0.493	0.891
COL5A2	VCAN	9606.ENSP00000364000	9606.ENSP00000265077	0	0	0	0	0.249	0.091	0	0.447	0.589
COL5A2	LUM	9606.ENSP00000364000	9606.ENSP00000266718	0	0	0	0	0.590	0.094	0.720	0.668	0.960
COL5A2	CTSK	9606.ENSP00000364000	9606.ENSP00000271651	0	0	0	0	0.268	0	0	0.294	0.461
COL5A2	THY1	9606.ENSP00000364000	9606.ENSP00000284240	0	0	0	0	0.425	0	0	0.529	0.717
COL5A2	ITGA5	9606.ENSP00000364000	9606.ENSP00000293379	0	0	0	0	0.098	0	0	0.378	0.415
COL5A2	COL6A3	9606.ENSP00000364000	9606.ENSP00000295550	0	0	0	0.565	0.523	0	0.400	0.792	0.935
COL5A2	FSTL1	9606.ENSP00000364000	9606.ENSP00000295633	0	0	0	0	0.277	0.094	0	0.457	0.613
COL5A2	COL6A2	9606.ENSP00000364000	9606.ENSP00000300527	0	0	0.139	0.593	0.422	0.073	0.400	0.560	0.856
COL5A2	EFEMP2	9606.ENSP00000364000	9606.ENSP00000309953	0	0	0	0	0.267	0.091	0	0.410	0.573
COL5A2	CRTAP	9606.ENSP00000364000	9606.ENSP00000323696	0	0	0	0	0.067	0	0.500	0.524	0.758
COL5A2	FBN1	9606.ENSP00000364000	9606.ENSP00000325527	0	0	0	0	0.794	0.099	0	0.625	0.924
COL5A2	ITGA11	9606.ENSP00000364000	9606.ENSP00000327290	0	0	0	0	0.183	0	0	0.582	0.644
COL5A2	CTHRC1	9606.ENSP00000364000	9606.ENSP00000330523	0	0	0	0	0.350	0	0	0.407	0.598
COL5A2	FBLN1	9606.ENSP00000364000	9606.ENSP00000331544	0	0	0	0	0.197	0.099	0	0.274	0.429
COL5A2	COL7A1	9606.ENSP00000364000	9606.ENSP00000332371	0	0	0	0.710	0.115	0	0.400	0.176	0.524
COL5A2	FN1	9606.ENSP00000364000	9606.ENSP00000346839	0	0	0	0	0.328	0.050	0	0.755	0.830
COL5A2	TLL2	9606.ENSP00000364000	9606.ENSP00000350630	0	0	0	0	0.044	0.049	0.400	0.100	0.443
COL5A2	ELN	9606.ENSP00000364000	9606.ENSP00000351807	0	0	0	0	0.133	0	0	0.518	0.564
COL5A2	MFAP5	9606.ENSP00000364000	9606.ENSP00000352455	0	0	0	0	0.255	0	0	0.433	0.559
COL5A2	COL6A1	9606.ENSP00000364000	9606.ENSP00000355180	0	0	0.148	0.592	0.509	0	0.400	0.662	0.904
COL5A2	THBS2	9606.ENSP00000364000	9606.ENSP00000355751	0	0	0	0	0.410	0.099	0	0.696	0.824
COL5A2	OLFML2B	9606.ENSP00000364000	9606.ENSP00000356917	0	0	0	0	0.233	0	0	0.311	0.449
COL5A2	ITGBL1	9606.ENSP00000364000	9606.ENSP00000365351	0	0	0	0	0.218	0.051	0	0.286	0.424
COL5A2	MFAP2	9606.ENSP00000364000	9606.ENSP00000364685	0	0	0	0	0.194	0	0	0.332	0.439
COL5A2	LOXL2	9606.ENSP00000364000	9606.ENSP00000373783	0	0	0	0	0.177	0.091	0	0.313	0.441
COL5A2	TPM2	9606.ENSP00000364000	9606.ENSP00000496494	0	0	0	0	0.191	0	0	0.347	0.449
COL5A2	FBLN2	9606.ENSP00000364000	9606.ENSP00000384169	0	0	0	0	0.244	0.099	0	0.270	0.460
COL5A2	ITGB3	9606.ENSP00000364000	9606.ENSP00000452786	0	0	0	0	0.062	0.051	0	0.537	0.552
COL5A2	COL8A2	9606.ENSP00000364000	9606.ENSP00000380901	0	0	0.164	0.705	0.097	0	0.400	0.170	0.574
COL5A2	P3H3	9606.ENSP00000364000	9606.ENSP00000478600	0	0	0	0	0.185	0	0.500	0.047	0.577
COL5A2	TAGLN	9606.ENSP00000364000	9606.ENSP00000376678	0	0	0	0	0.208	0	0	0.494	0.582
COL5A2	P4HA3	9606.ENSP00000364000	9606.ENSP00000401749	0	0	0	0	0.087	0	0.400	0.375	0.628
COL5A2	POSTN	9606.ENSP00000364000	9606.ENSP00000369071	0	0	0	0	0.570	0.076	0	0.519	0.792
COL5A3	PCOLCE	9606.ENSP00000264828	9606.ENSP00000223061	0	0	0	0	0.164	0.129	0.400	0.147	0.577
COL5A3	LAMA4	9606.ENSP00000264828	9606.ENSP00000230538	0	0	0	0	0.128	0.068	0	0.396	0.466
COL5A3	P3H1	9606.ENSP00000264828	9606.ENSP00000236040	0	0	0	0	0.062	0	0.500	0.047	0.514
COL5A3	COL8A1	9606.ENSP00000264828	9606.ENSP00000261037	0	0	0.124	0.708	0.088	0	0.400	0.223	0.578
COL5A3	FBN1	9606.ENSP00000264828	9606.ENSP00000325527	0	0	0	0	0.142	0.099	0	0.321	0.430
COL5A3	TLL2	9606.ENSP00000264828	9606.ENSP00000350630	0	0	0	0	0.055	0.049	0.400	0.093	0.445
COL5A3	ITGB3	9606.ENSP00000264828	9606.ENSP00000452786	0	0	0	0	0.067	0.051	0	0.481	0.501
COL5A3	CRTAP	9606.ENSP00000264828	9606.ENSP00000323696	0	0	0	0	0.050	0	0.500	0.064	0.516
COL5A3	P4HA3	9606.ENSP00000264828	9606.ENSP00000401749	0	0	0	0	0.068	0	0.400	0.216	0.523
COL5A3	P3H3	9606.ENSP00000264828	9606.ENSP00000478600	0	0	0	0	0.090	0	0.500	0.068	0.539
COL5A3	COL7A1	9606.ENSP00000264828	9606.ENSP00000332371	0	0	0	0.674	0.099	0.071	0.400	0.196	0.542
COL5A3	COL8A2	9606.ENSP00000264828	9606.ENSP00000380901	0	0	0.131	0.734	0.109	0	0.400	0.131	0.542
COL5A3	FN1	9606.ENSP00000264828	9606.ENSP00000346839	0	0	0	0	0.087	0.050	0	0.537	0.564
COL5A3	COL6A3	9606.ENSP00000264828	9606.ENSP00000295550	0	0	0	0.562	0.197	0	0.400	0.261	0.613
COL5A3	COL6A2	9606.ENSP00000264828	9606.ENSP00000300527	0	0	0.130	0.595	0.362	0.091	0.400	0.357	0.770
COL5A3	COL6A1	9606.ENSP00000264828	9606.ENSP00000355180	0	0	0.119	0.593	0.217	0	0.400	0.517	0.773
COL5A3	LUM	9606.ENSP00000264828	9606.ENSP00000266718	0	0	0	0	0.125	0.094	0.900	0.217	0.929
COL6A1	DCN	9606.ENSP00000355180	9606.ENSP00000052754	0	0	0	0	0.522	0.328	0	0.495	0.824
COL6A1	NID2	9606.ENSP00000355180	9606.ENSP00000216286	0	0	0	0	0.180	0.071	0	0.419	0.519
COL6A1	MMP2	9606.ENSP00000355180	9606.ENSP00000219070	0	0	0	0	0.388	0.306	0	0.339	0.695
COL6A1	COMP	9606.ENSP00000355180	9606.ENSP00000222271	0	0	0	0	0.152	0.091	0	0.315	0.426
COL6A1	LAMB1	9606.ENSP00000355180	9606.ENSP00000222399	0	0	0	0	0.204	0.046	0	0.810	0.843
COL6A1	PCOLCE	9606.ENSP00000355180	9606.ENSP00000223061	0	0	0	0	0.465	0.113	0	0.572	0.779
COL6A1	LAMA4	9606.ENSP00000355180	9606.ENSP00000230538	0	0	0	0	0.300	0.067	0	0.639	0.743
COL6A1	LOX	9606.ENSP00000355180	9606.ENSP00000231004	0	0	0	0	0.240	0.277	0	0.558	0.736
COL6A1	SPARC	9606.ENSP00000355180	9606.ENSP00000231061	0	0	0	0	0.470	0.051	0	0.354	0.647
COL6A1	P3H1	9606.ENSP00000355180	9606.ENSP00000236040	0	0	0	0	0.152	0	0.500	0.445	0.744
COL6A1	TGFB3	9606.ENSP00000355180	9606.ENSP00000238682	0	0	0	0	0.154	0.067	0	0.530	0.597
COL6A1	PRRX1	9606.ENSP00000355180	9606.ENSP00000239461	0	0	0	0	0.212	0	0	0.279	0.408
COL6A1	PDGFRA	9606.ENSP00000355180	9606.ENSP00000257290	0	0	0	0	0.276	0	0	0.314	0.482
COL6A1	COL8A1	9606.ENSP00000355180	9606.ENSP00000261037	0	0	0.199	0.636	0.180	0	0.400	0.236	0.658
COL6A1	PDGFRB	9606.ENSP00000355180	9606.ENSP00000261799	0	0	0	0	0.291	0	0	0.270	0.460
COL6A1	LOXL1	9606.ENSP00000355180	9606.ENSP00000261921	0	0	0	0	0.288	0.091	0	0.272	0.488
COL6A1	LTBP2	9606.ENSP00000355180	9606.ENSP00000261978	0	0	0	0	0.192	0.091	0	0.414	0.532
COL6A1	TIMP2	9606.ENSP00000355180	9606.ENSP00000262768	0	0	0	0	0.193	0	0	0.436	0.526
COL6A1	NID1	9606.ENSP00000355180	9606.ENSP00000264187	0	0	0	0	0.197	0.071	0	0.641	0.709
COL6A1	TIMP3	9606.ENSP00000355180	9606.ENSP00000266085	0	0	0	0	0.260	0.100	0	0.388	0.557
COL6A1	LUM	9606.ENSP00000355180	9606.ENSP00000266718	0	0	0	0	0.361	0.091	0	0.517	0.695
COL6A1	CTSK	9606.ENSP00000355180	9606.ENSP00000271651	0	0	0	0	0.233	0	0	0.265	0.412
COL6A1	THY1	9606.ENSP00000355180	9606.ENSP00000284240	0	0	0	0	0.315	0	0	0.517	0.655
COL6A1	ITGA5	9606.ENSP00000355180	9606.ENSP00000293379	0	0	0	0	0.136	0	0.650	0.763	0.922
COL6A1	COL6A3	9606.ENSP00000355180	9606.ENSP00000295550	0	0	0	0.655	0.523	0	0.720	0.963	0.994
COL6A1	FSTL1	9606.ENSP00000355180	9606.ENSP00000295633	0	0	0	0	0.328	0.082	0	0.159	0.436
COL6A1	COL6A2	9606.ENSP00000355180	9606.ENSP00000300527	0	0	0.122	0.821	0.926	0	0.400	0.965	0.998
COL6A1	EFEMP2	9606.ENSP00000355180	9606.ENSP00000309953	0	0	0	0	0.248	0.091	0	0.385	0.543
COL6A1	CRTAP	9606.ENSP00000355180	9606.ENSP00000323696	0	0	0	0	0.092	0	0.500	0.074	0.543
COL6A1	FBN1	9606.ENSP00000355180	9606.ENSP00000325527	0	0	0	0	0.403	0.091	0	0.564	0.743
COL6A1	FLNC	9606.ENSP00000355180	9606.ENSP00000327145	0	0	0	0	0.188	0	0	0.309	0.415
COL6A1	ITGA11	9606.ENSP00000355180	9606.ENSP00000327290	0	0	0	0	0.199	0	0.650	0.601	0.878
COL6A1	FBLN1	9606.ENSP00000355180	9606.ENSP00000331544	0	0	0	0	0.388	0.091	0	0.567	0.738
COL6A1	COL7A1	9606.ENSP00000355180	9606.ENSP00000332371	0	0	0	0.607	0.162	0	0.400	0.249	0.589
COL6A1	FN1	9606.ENSP00000355180	9606.ENSP00000346839	0	0	0	0	0.232	0.050	0	0.722	0.780
COL6A1	ELN	9606.ENSP00000355180	9606.ENSP00000351807	0	0	0	0	0.173	0	0	0.645	0.693
COL6A1	TPM2	9606.ENSP00000355180	9606.ENSP00000496494	0	0	0	0	0.213	0	0	0.276	0.405
COL6A1	MRGPRF	9606.ENSP00000355180	9606.ENSP00000403660	0	0	0	0	0.178	0	0	0.306	0.405
COL6A1	LOXL2	9606.ENSP00000355180	9606.ENSP00000373783	0	0	0	0	0.189	0.091	0	0.292	0.433
COL6A1	PRRX2	9606.ENSP00000355180	9606.ENSP00000361547	0	0	0	0	0.131	0	0	0.391	0.449
COL6A1	SLC6A1	9606.ENSP00000355180	9606.ENSP00000494136	0	0	0	0	0.064	0	0	0.469	0.482
COL6A1	P4HA3	9606.ENSP00000355180	9606.ENSP00000401749	0	0	0	0	0.049	0	0.400	0.233	0.524
COL6A1	TAGLN	9606.ENSP00000355180	9606.ENSP00000376678	0	0	0	0	0.177	0	0	0.515	0.584
COL6A1	FBLN2	9606.ENSP00000355180	9606.ENSP00000384169	0	0	0	0	0.284	0.091	0	0.415	0.586
COL6A1	P3H3	9606.ENSP00000355180	9606.ENSP00000478600	0	0	0	0	0.265	0	0.500	0.066	0.627
COL6A1	COL8A2	9606.ENSP00000355180	9606.ENSP00000380901	0	0	0.176	0.665	0.118	0.142	0.400	0.167	0.631
COL6A1	POSTN	9606.ENSP00000355180	9606.ENSP00000369071	0	0	0	0	0.372	0.057	0	0.498	0.677
COL6A1	THBS2	9606.ENSP00000355180	9606.ENSP00000355751	0	0	0	0	0.294	0.091	0.400	0.441	0.756
COL6A1	ITGB3	9606.ENSP00000355180	9606.ENSP00000452786	0	0	0	0	0.088	0.045	0.650	0.548	0.844
COL6A2	DCN	9606.ENSP00000300527	9606.ENSP00000052754	0	0	0	0	0.342	0.091	0	0.427	0.628
COL6A2	NID2	9606.ENSP00000300527	9606.ENSP00000216286	0	0	0	0	0.209	0.095	0	0.362	0.503
COL6A2	MMP2	9606.ENSP00000300527	9606.ENSP00000219070	0	0	0	0	0.383	0.245	0	0.294	0.642
COL6A2	LAMB1	9606.ENSP00000300527	9606.ENSP00000222399	0	0	0	0	0.145	0.070	0	0.817	0.842
COL6A2	PCOLCE	9606.ENSP00000300527	9606.ENSP00000223061	0	0	0	0	0.661	0.126	0	0.483	0.833
COL6A2	LAMA4	9606.ENSP00000300527	9606.ENSP00000230538	0	0	0	0	0.198	0.068	0	0.527	0.615
COL6A2	LOX	9606.ENSP00000300527	9606.ENSP00000231004	0	0	0	0	0.252	0.091	0	0.348	0.519
COL6A2	SPARC	9606.ENSP00000300527	9606.ENSP00000231061	0	0	0	0	0.425	0.068	0	0.264	0.571
COL6A2	P3H1	9606.ENSP00000300527	9606.ENSP00000236040	0	0	0	0	0.161	0	0.500	0.322	0.691
COL6A2	TGFB3	9606.ENSP00000300527	9606.ENSP00000238682	0	0	0	0	0.118	0.067	0	0.453	0.511
COL6A2	PRRX1	9606.ENSP00000300527	9606.ENSP00000239461	0	0	0	0	0.212	0	0	0.296	0.422
COL6A2	ISLR	9606.ENSP00000300527	9606.ENSP00000249842	0	0	0	0	0.334	0.091	0	0.178	0.459
COL6A2	COL8A1	9606.ENSP00000300527	9606.ENSP00000261037	0	0	0.198	0.654	0.109	0.073	0.400	0.290	0.666
COL6A2	PDGFRB	9606.ENSP00000300527	9606.ENSP00000261799	0	0	0	0	0.368	0	0	0.388	0.597
COL6A2	LOXL1	9606.ENSP00000300527	9606.ENSP00000261921	0	0	0	0	0.442	0.091	0	0.235	0.578
COL6A2	LTBP2	9606.ENSP00000300527	9606.ENSP00000261978	0	0	0	0	0.185	0.099	0	0.438	0.551
COL6A2	TIMP2	9606.ENSP00000300527	9606.ENSP00000262768	0	0	0	0	0.168	0	0	0.436	0.511
COL6A2	NID1	9606.ENSP00000300527	9606.ENSP00000264187	0	0	0	0	0.201	0.095	0	0.638	0.716
COL6A2	TIMP3	9606.ENSP00000300527	9606.ENSP00000266085	0	0	0	0	0.234	0	0	0.387	0.510
COL6A2	LUM	9606.ENSP00000300527	9606.ENSP00000266718	0	0	0	0	0.365	0.091	0	0.524	0.702
COL6A2	THY1	9606.ENSP00000300527	9606.ENSP00000284240	0	0	0	0	0.149	0	0	0.517	0.571
COL6A2	ITGA5	9606.ENSP00000300527	9606.ENSP00000293379	0	0	0	0	0.233	0	0.650	0.632	0.892
COL6A2	COL6A3	9606.ENSP00000300527	9606.ENSP00000295550	0	0	0	0.653	0.619	0.073	0.400	0.978	0.994
COL6A2	FSTL1	9606.ENSP00000300527	9606.ENSP00000295633	0	0	0	0	0.254	0.126	0	0.167	0.409
COL6A2	TGFB1I1	9606.ENSP00000300527	9606.ENSP00000378332	0	0	0	0	0.202	0	0	0.282	0.403
COL6A2	MFAP2	9606.ENSP00000300527	9606.ENSP00000364685	0	0	0	0	0.245	0	0	0.263	0.420
COL6A2	MMP14	9606.ENSP00000300527	9606.ENSP00000308208	0	0	0	0	0.295	0.050	0	0.210	0.425
COL6A2	LOXL2	9606.ENSP00000300527	9606.ENSP00000373783	0	0	0	0	0.188	0.091	0	0.290	0.430
COL6A2	PRRX2	9606.ENSP00000300527	9606.ENSP00000361547	0	0	0	0	0.156	0	0	0.371	0.446
COL6A2	MFAP5	9606.ENSP00000300527	9606.ENSP00000352455	0	0	0	0	0.225	0	0	0.368	0.490
COL6A2	MRGPRF	9606.ENSP00000300527	9606.ENSP00000403660	0	0	0	0	0.233	0	0	0.370	0.496
COL6A2	COPZ2	9606.ENSP00000300527	9606.ENSP00000480707	0	0	0	0	0.228	0	0	0.375	0.497
COL6A2	MXRA8	9606.ENSP00000300527	9606.ENSP00000399229	0	0	0	0	0.470	0	0	0.132	0.521
COL6A2	P4HA3	9606.ENSP00000300527	9606.ENSP00000401749	0	0	0	0	0.056	0	0.400	0.229	0.525
COL6A2	CRTAP	9606.ENSP00000300527	9606.ENSP00000323696	0	0	0	0	0.099	0	0.500	0.053	0.536
COL6A2	MRC2	9606.ENSP00000300527	9606.ENSP00000307513	0	0	0	0	0.513	0.045	0	0.105	0.547
COL6A2	ELN	9606.ENSP00000300527	9606.ENSP00000351807	0	0	0	0	0.216	0	0	0.479	0.574
COL6A2	EFEMP2	9606.ENSP00000300527	9606.ENSP00000309953	0	0	0	0	0.269	0.091	0	0.439	0.595
COL6A2	TAGLN	9606.ENSP00000300527	9606.ENSP00000376678	0	0	0	0	0.217	0	0	0.504	0.596
COL6A2	P3H3	9606.ENSP00000300527	9606.ENSP00000478600	0	0	0	0	0.221	0	0.500	0.051	0.598
COL6A2	COL7A1	9606.ENSP00000300527	9606.ENSP00000332371	0	0	0	0.608	0.158	0.110	0.400	0.261	0.623
COL6A2	POSTN	9606.ENSP00000300527	9606.ENSP00000369071	0	0	0	0	0.279	0.068	0	0.486	0.625
COL6A2	FBLN1	9606.ENSP00000300527	9606.ENSP00000331544	0	0	0	0	0.413	0.099	0	0.414	0.663
COL6A2	COL8A2	9606.ENSP00000300527	9606.ENSP00000380901	0	0	0.192	0.658	0.129	0.170	0.400	0.244	0.687
COL6A2	FBLN2	9606.ENSP00000300527	9606.ENSP00000384169	0	0	0	0	0.394	0.099	0	0.475	0.688
COL6A2	FBN1	9606.ENSP00000300527	9606.ENSP00000325527	0	0	0	0	0.485	0.099	0	0.505	0.750
COL6A2	THBS2	9606.ENSP00000300527	9606.ENSP00000355751	0	0	0	0	0.276	0.099	0.400	0.446	0.754
COL6A2	FN1	9606.ENSP00000300527	9606.ENSP00000346839	0	0	0	0	0.212	0.050	0	0.757	0.802
COL6A2	ITGB3	9606.ENSP00000300527	9606.ENSP00000452786	0	0	0	0	0.099	0.047	0.650	0.504	0.831
COL6A2	ITGA11	9606.ENSP00000300527	9606.ENSP00000327290	0	0	0	0	0.144	0	0.650	0.581	0.863
COL6A3	DCN	9606.ENSP00000295550	9606.ENSP00000052754	0	0	0	0	0.377	0.091	0	0.442	0.657
COL6A3	NID2	9606.ENSP00000295550	9606.ENSP00000216286	0	0	0	0	0.245	0.096	0	0.569	0.680
COL6A3	MXRA5	9606.ENSP00000295550	9606.ENSP00000217939	0	0	0	0	0.343	0.091	0	0.227	0.498
COL6A3	MMP2	9606.ENSP00000295550	9606.ENSP00000219070	0	0	0	0	0.293	0.050	0	0.307	0.494
COL6A3	LAMB1	9606.ENSP00000295550	9606.ENSP00000222399	0	0	0	0	0.224	0.070	0	0.694	0.760
COL6A3	PCOLCE	9606.ENSP00000295550	9606.ENSP00000223061	0	0	0	0	0.348	0.129	0	0.439	0.654
COL6A3	LAMA4	9606.ENSP00000295550	9606.ENSP00000230538	0	0	0	0	0.182	0.068	0	0.501	0.587
COL6A3	LOX	9606.ENSP00000295550	9606.ENSP00000231004	0	0	0	0	0.188	0.091	0	0.302	0.441
COL6A3	SPARC	9606.ENSP00000295550	9606.ENSP00000231061	0	0	0	0	0.380	0.070	0	0.291	0.556
COL6A3	P3H1	9606.ENSP00000295550	9606.ENSP00000236040	0	0	0	0	0.083	0	0.500	0.410	0.706
COL6A3	PDGFRA	9606.ENSP00000295550	9606.ENSP00000257290	0	0	0	0	0.393	0	0	0.299	0.556
COL6A3	COL8A1	9606.ENSP00000295550	9606.ENSP00000261037	0	0	0	0.646	0.171	0	0.400	0.233	0.585
COL6A3	PDGFRB	9606.ENSP00000295550	9606.ENSP00000261799	0	0	0	0	0.283	0	0	0.509	0.633
COL6A3	LOXL1	9606.ENSP00000295550	9606.ENSP00000261921	0	0	0	0	0.256	0.091	0	0.310	0.493
COL6A3	LTBP2	9606.ENSP00000295550	9606.ENSP00000261978	0	0	0	0	0.187	0.099	0	0.256	0.408
COL6A3	NID1	9606.ENSP00000295550	9606.ENSP00000264187	0	0	0	0	0.153	0.096	0	0.379	0.484
COL6A3	VCAN	9606.ENSP00000295550	9606.ENSP00000265077	0	0	0	0	0.166	0.091	0	0.601	0.671
COL6A3	LUM	9606.ENSP00000295550	9606.ENSP00000266718	0	0	0	0	0.471	0.094	0	0.719	0.853
COL6A3	THY1	9606.ENSP00000295550	9606.ENSP00000284240	0	0	0	0	0.212	0	0	0.494	0.584
COL6A3	ITGA5	9606.ENSP00000295550	9606.ENSP00000293379	0	0	0	0	0.126	0	0.650	0.610	0.870
COL6A3	EFEMP2	9606.ENSP00000295550	9606.ENSP00000309953	0	0	0	0	0.168	0.091	0	0.271	0.401
COL6A3	ITGBL1	9606.ENSP00000295550	9606.ENSP00000365351	0	0	0	0	0.181	0.051	0	0.310	0.417
COL6A3	FSTL1	9606.ENSP00000295550	9606.ENSP00000295633	0	0	0	0	0.258	0.094	0	0.205	0.419
COL6A3	FBLN2	9606.ENSP00000295550	9606.ENSP00000384169	0	0	0	0	0.150	0.099	0	0.308	0.424
COL6A3	PODN	9606.ENSP00000295550	9606.ENSP00000379212	0	0	0	0	0.109	0.091	0	0.356	0.432
COL6A3	CTHRC1	9606.ENSP00000295550	9606.ENSP00000330523	0	0	0	0	0.242	0	0	0.287	0.436
COL6A3	FBLN1	9606.ENSP00000295550	9606.ENSP00000331544	0	0	0	0	0.200	0.099	0	0.360	0.499
COL6A3	P3H3	9606.ENSP00000295550	9606.ENSP00000478600	0	0	0	0	0.082	0	0.500	0.047	0.524
COL6A3	CRTAP	9606.ENSP00000295550	9606.ENSP00000323696	0	0	0	0	0.067	0	0.500	0.076	0.531
COL6A3	COL7A1	9606.ENSP00000295550	9606.ENSP00000332371	0	0	0	0.551	0.094	0	0.400	0.238	0.549
COL6A3	ELN	9606.ENSP00000295550	9606.ENSP00000351807	0	0	0	0	0.144	0	0	0.513	0.565
COL6A3	TAGLN	9606.ENSP00000295550	9606.ENSP00000376678	0	0	0	0	0.133	0	0	0.525	0.570
COL6A3	P4HA3	9606.ENSP00000295550	9606.ENSP00000401749	0	0	0	0	0.064	0	0.400	0.342	0.598
COL6A3	COL8A2	9606.ENSP00000295550	9606.ENSP00000380901	0	0	0	0.641	0.085	0	0.400	0.466	0.681
COL6A3	FN1	9606.ENSP00000295550	9606.ENSP00000346839	0	0	0	0	0.185	0.050	0	0.686	0.736
COL6A3	FBN1	9606.ENSP00000295550	9606.ENSP00000325527	0	0	0	0	0.372	0.099	0	0.653	0.786
COL6A3	THBS2	9606.ENSP00000295550	9606.ENSP00000355751	0	0	0	0	0.331	0.099	0.400	0.510	0.799
COL6A3	POSTN	9606.ENSP00000295550	9606.ENSP00000369071	0	0	0	0	0.482	0.076	0	0.653	0.819
COL6A3	ITGA11	9606.ENSP00000295550	9606.ENSP00000327290	0	0	0	0.549	0.164	0	0.650	0.435	0.820
COL6A3	ITGB3	9606.ENSP00000295550	9606.ENSP00000452786	0	0	0	0	0.074	0.051	0.650	0.510	0.829
COL7A1	LAMB1	9606.ENSP00000332371	9606.ENSP00000222399	0	0	0	0	0.120	0.070	0	0.428	0.491
COL7A1	LAMA4	9606.ENSP00000332371	9606.ENSP00000230538	0	0	0	0	0.076	0.068	0	0.609	0.635
COL7A1	P3H1	9606.ENSP00000332371	9606.ENSP00000236040	0	0	0	0	0.074	0	0.500	0.076	0.535
COL7A1	MMP13	9606.ENSP00000332371	9606.ENSP00000260302	0	0	0	0	0.114	0.050	0	0.460	0.506
COL7A1	COL8A1	9606.ENSP00000332371	9606.ENSP00000261037	0	0	0	0.715	0.060	0	0.400	0.201	0.510
COL7A1	MMP10	9606.ENSP00000332371	9606.ENSP00000279441	0	0	0	0	0.123	0.050	0	0.632	0.667
COL7A1	CRTAP	9606.ENSP00000332371	9606.ENSP00000323696	0	0	0	0	0.062	0	0.500	0.047	0.514
COL7A1	FBN1	9606.ENSP00000332371	9606.ENSP00000325527	0	0	0	0	0.107	0.099	0	0.429	0.501
COL7A1	TLL2	9606.ENSP00000332371	9606.ENSP00000350630	0	0	0	0	0	0.049	0.400	0.093	0.437
COL7A1	P4HA3	9606.ENSP00000332371	9606.ENSP00000401749	0	0	0	0	0.054	0	0.400	0.147	0.473
COL7A1	GJB2	9606.ENSP00000332371	9606.ENSP00000372295	0	0	0	0	0.064	0	0	0.473	0.485
COL7A1	COL8A2	9606.ENSP00000332371	9606.ENSP00000380901	0	0	0	0.731	0.074	0	0.400	0.203	0.518
COL7A1	P3H3	9606.ENSP00000332371	9606.ENSP00000478600	0	0	0	0	0.086	0	0.500	0.047	0.526
COL7A1	FN1	9606.ENSP00000332371	9606.ENSP00000346839	0	0	0	0.551	0.114	0.514	0	0.278	0.662
COL8A1	DCN	9606.ENSP00000261037	9606.ENSP00000052754	0	0	0	0	0.223	0.091	0	0.258	0.430
COL8A1	NID2	9606.ENSP00000261037	9606.ENSP00000216286	0	0	0	0	0.082	0.096	0	0.337	0.402
COL8A1	LAMB1	9606.ENSP00000261037	9606.ENSP00000222399	0	0	0	0	0.112	0.070	0	0.393	0.455
COL8A1	PCOLCE	9606.ENSP00000261037	9606.ENSP00000223061	0	0	0	0	0.165	0.129	0	0.330	0.471
COL8A1	LAMA4	9606.ENSP00000261037	9606.ENSP00000230538	0	0	0	0	0.206	0.068	0	0.425	0.537
COL8A1	LOX	9606.ENSP00000261037	9606.ENSP00000231004	0	0	0	0	0.269	0.091	0	0.301	0.496
COL8A1	P3H1	9606.ENSP00000261037	9606.ENSP00000236040	0	0	0	0	0.107	0.128	0.500	0.180	0.638
COL8A1	NID1	9606.ENSP00000261037	9606.ENSP00000264187	0	0	0	0	0.056	0.096	0	0.359	0.405
COL8A1	LTBP2	9606.ENSP00000261037	9606.ENSP00000261978	0	0	0	0	0.180	0.099	0	0.265	0.410
COL8A1	MFAP5	9606.ENSP00000261037	9606.ENSP00000352455	0	0	0	0	0.200	0	0	0.303	0.419
COL8A1	EFEMP2	9606.ENSP00000261037	9606.ENSP00000309953	0	0	0	0	0.151	0.181	0	0.239	0.425
COL8A1	FBLN2	9606.ENSP00000261037	9606.ENSP00000384169	0	0	0	0	0.131	0.182	0	0.255	0.425
COL8A1	LUM	9606.ENSP00000261037	9606.ENSP00000266718	0	0	0	0	0.206	0.091	0	0.285	0.439
COL8A1	FN1	9606.ENSP00000261037	9606.ENSP00000346839	0	0	0	0	0.116	0.050	0	0.395	0.448
COL8A1	TIMP3	9606.ENSP00000261037	9606.ENSP00000266085	0	0	0	0	0.084	0	0	0.461	0.485
COL8A1	P4HA3	9606.ENSP00000261037	9606.ENSP00000401749	0	0	0	0	0.078	0	0.400	0.166	0.498
COL8A1	FILIP1L	9606.ENSP00000261037	9606.ENSP00000346560	0	0	0	0	0.080	0	0	0.505	0.525
COL8A1	ITGBL1	9606.ENSP00000261037	9606.ENSP00000365351	0	0	0	0	0.336	0.051	0	0.322	0.536
COL8A1	ITGA11	9606.ENSP00000261037	9606.ENSP00000327290	0	0	0	0	0.331	0	0	0.352	0.548
COL8A1	POSTN	9606.ENSP00000261037	9606.ENSP00000369071	0	0	0	0	0.255	0.071	0	0.405	0.553
COL8A1	FBN1	9606.ENSP00000261037	9606.ENSP00000325527	0	0	0	0	0.263	0.099	0	0.427	0.586
COL8A1	P3H3	9606.ENSP00000261037	9606.ENSP00000478600	0	0	0	0	0.167	0	0.500	0.086	0.586
COL8A1	THBS2	9606.ENSP00000261037	9606.ENSP00000355751	0	0	0	0	0.283	0.099	0	0.416	0.590
COL8A1	CRTAP	9606.ENSP00000261037	9606.ENSP00000323696	0	0	0	0	0.048	0.140	0.500	0.148	0.604
COL8A1	COL8A2	9606.ENSP00000261037	9606.ENSP00000380901	0	0	0.081	0.917	0.165	0.292	0.800	0.436	0.927
COL8A2	FKBP14	9606.ENSP00000380901	9606.ENSP00000222803	0	0	0	0	0.048	0.418	0	0.052	0.429
COL8A2	P3H1	9606.ENSP00000380901	9606.ENSP00000236040	0	0	0	0	0.072	0.235	0.500	0.137	0.652
COL8A2	LTBP2	9606.ENSP00000380901	9606.ENSP00000261978	0	0	0	0	0.131	0.099	0	0.298	0.402
COL8A2	KERA	9606.ENSP00000380901	9606.ENSP00000266719	0	0	0	0	0.121	0.091	0	0.332	0.420
COL8A2	CRTAP	9606.ENSP00000380901	9606.ENSP00000323696	0	0	0	0	0.055	0.414	0.500	0.136	0.728
COL8A2	FBN1	9606.ENSP00000380901	9606.ENSP00000325527	0	0	0	0	0.104	0.099	0	0.320	0.403
COL8A2	FN1	9606.ENSP00000380901	9606.ENSP00000346839	0	0	0	0	0.080	0.425	0	0.277	0.585
COL8A2	ZEB1	9606.ENSP00000380901	9606.ENSP00000354487	0	0	0	0	0.044	0	0	0.871	0.871
COL8A2	COLEC12	9606.ENSP00000380901	9606.ENSP00000383115	0	0	0	0	0.099	0.409	0	0.063	0.457
COL8A2	SLC6A1	9606.ENSP00000380901	9606.ENSP00000494136	0	0	0	0	0.044	0	0	0.478	0.480
COL8A2	P3H3	9606.ENSP00000380901	9606.ENSP00000478600	0	0	0	0	0.072	0	0.500	0.070	0.530
COL8A2	P4HA3	9606.ENSP00000380901	9606.ENSP00000401749	0	0	0	0	0.087	0	0.400	0.216	0.533
COL8A2	TCF4	9606.ENSP00000380901	9606.ENSP00000381382	0	0	0	0	0.062	0	0	0.766	0.771
COLEC12	LAMB1	9606.ENSP00000383115	9606.ENSP00000222399	0	0	0	0	0.109	0.420	0	0.048	0.465
COLEC12	RHNO1	9606.ENSP00000383115	9606.ENSP00000479598	0	0	0	0	0	0	0	0.434	0.434
COMP	DCN	9606.ENSP00000222271	9606.ENSP00000052754	0	0	0	0	0.190	0.099	0	0.786	0.830
COMP	MMP2	9606.ENSP00000222271	9606.ENSP00000219070	0	0	0	0	0.087	0	0	0.531	0.554
COMP	SPARC	9606.ENSP00000222271	9606.ENSP00000231061	0	0	0	0	0.130	0.070	0	0.322	0.404
COMP	FNDC1	9606.ENSP00000222271	9606.ENSP00000297267	0	0	0	0	0.326	0	0	0.177	0.421
COMP	SFRP2	9606.ENSP00000222271	9606.ENSP00000274063	0	0	0	0	0.345	0.045	0	0.159	0.428
COMP	ITGBL1	9606.ENSP00000222271	9606.ENSP00000365351	0	0	0	0	0.314	0.069	0	0.189	0.437
COMP	CTSK	9606.ENSP00000222271	9606.ENSP00000271651	0	0	0	0	0.203	0.069	0	0.302	0.437
COMP	EPYC	9606.ENSP00000222271	9606.ENSP00000261172	0	0	0	0	0.231	0.099	0	0.317	0.485
COMP	SFRP4	9606.ENSP00000222271	9606.ENSP00000410715	0	0	0	0	0.396	0	0	0.206	0.499
COMP	POSTN	9606.ENSP00000222271	9606.ENSP00000369071	0	0	0	0	0.222	0.046	0	0.381	0.501
COMP	RUNX2	9606.ENSP00000222271	9606.ENSP00000360493	0	0	0	0	0.065	0	0	0.509	0.522
COMP	ELN	9606.ENSP00000222271	9606.ENSP00000351807	0	0	0	0	0.204	0.094	0	0.397	0.527
COMP	OMD	9606.ENSP00000222271	9606.ENSP00000364700	0	0	0	0	0.301	0.099	0	0.313	0.529
COMP	TGFB3	9606.ENSP00000222271	9606.ENSP00000238682	0	0	0	0	0.151	0.045	0	0.478	0.540
COMP	LUM	9606.ENSP00000222271	9606.ENSP00000266718	0	0	0	0	0.172	0.099	0	0.489	0.586
COMP	TAGLN	9606.ENSP00000222271	9606.ENSP00000376678	0	0	0	0	0.144	0.127	0	0.515	0.606
COMP	MMP13	9606.ENSP00000222271	9606.ENSP00000260302	0	0	0	0	0.114	0	0	0.612	0.641
COMP	ITGA5	9606.ENSP00000222271	9606.ENSP00000293379	0	0	0	0	0.067	0.054	0.650	0.173	0.710
COMP	ITGA11	9606.ENSP00000222271	9606.ENSP00000327290	0	0	0	0	0.218	0.045	0.650	0.223	0.769
COMP	MATN3	9606.ENSP00000222271	9606.ENSP00000383894	0	0	0	0	0.123	0.236	0.500	0.797	0.923
COMP	ITGB3	9606.ENSP00000222271	9606.ENSP00000452786	0	0	0	0	0	0.069	0.900	0.463	0.945
COMP	FN1	9606.ENSP00000222271	9606.ENSP00000346839	0	0	0	0	0.075	0	0	0.957	0.958
COPZ2	LOX	9606.ENSP00000480707	9606.ENSP00000231004	0	0	0	0	0.153	0.045	0	0.318	0.400
COPZ2	PRRX1	9606.ENSP00000480707	9606.ENSP00000239461	0	0	0	0	0.124	0	0	0.395	0.447
COPZ2	LTBP2	9606.ENSP00000480707	9606.ENSP00000261978	0	0	0	0	0.149	0.045	0	0.383	0.454
COPZ2	TIMP3	9606.ENSP00000480707	9606.ENSP00000266085	0	0	0	0	0.126	0	0	0.365	0.421
COPZ2	EFEMP2	9606.ENSP00000480707	9606.ENSP00000309953	0	0	0	0	0.224	0.045	0	0.464	0.568
COPZ2	FBN1	9606.ENSP00000480707	9606.ENSP00000325527	0	0	0	0	0.138	0.045	0	0.387	0.451
COPZ2	PRRX2	9606.ENSP00000480707	9606.ENSP00000361547	0	0	0	0	0.102	0	0	0.414	0.451
COPZ2	TGFB1I1	9606.ENSP00000480707	9606.ENSP00000378332	0	0	0	0	0.084	0	0	0.387	0.415
COPZ2	VGLL3	9606.ENSP00000480707	9606.ENSP00000381436	0	0	0	0	0.062	0	0	0.426	0.438
COPZ2	MRGPRF	9606.ENSP00000480707	9606.ENSP00000403660	0	0	0	0	0.110	0	0	0.457	0.496
CRTAP	P3H1	9606.ENSP00000323696	9606.ENSP00000236040	0	0	0	0.805	0.519	0.801	0.800	0.976	0.999
CRTAP	SERPINF1	9606.ENSP00000323696	9606.ENSP00000254722	0	0	0	0	0.061	0	0	0.742	0.748
CRTAP	P3H3	9606.ENSP00000323696	9606.ENSP00000478600	0	0	0.094	0.663	0.057	0.083	0.400	0.166	0.537
CTHRC1	MXRA5	9606.ENSP00000330523	9606.ENSP00000217939	0	0	0	0	0.149	0	0	0.345	0.419
CTHRC1	MMP2	9606.ENSP00000330523	9606.ENSP00000219070	0	0	0	0	0.140	0	0	0.628	0.666
CTHRC1	SULF1	9606.ENSP00000330523	9606.ENSP00000260128	0	0	0	0	0.310	0	0	0.453	0.607
CTHRC1	EPYC	9606.ENSP00000330523	9606.ENSP00000261172	0	0	0	0	0.070	0	0	0.433	0.450
CTHRC1	VCAN	9606.ENSP00000330523	9606.ENSP00000265077	0	0	0	0	0.083	0	0	0.529	0.549
CTHRC1	TIMP3	9606.ENSP00000330523	9606.ENSP00000266085	0	0	0	0	0.126	0	0	0.427	0.477
CTHRC1	LUM	9606.ENSP00000330523	9606.ENSP00000266718	0	0	0	0	0.335	0	0	0.270	0.493
CTHRC1	FNDC1	9606.ENSP00000330523	9606.ENSP00000297267	0	0	0	0	0.252	0	0	0.321	0.470
CTHRC1	ITGA11	9606.ENSP00000330523	9606.ENSP00000327290	0	0	0	0	0.142	0	0	0.365	0.431
CTHRC1	GREM1	9606.ENSP00000330523	9606.ENSP00000498748	0	0	0	0	0.110	0	0	0.374	0.419
CTHRC1	OLFML2B	9606.ENSP00000330523	9606.ENSP00000356917	0	0	0	0	0.181	0	0	0.330	0.428
CTHRC1	THBS2	9606.ENSP00000330523	9606.ENSP00000355751	0	0	0	0	0.315	0	0	0.329	0.520
CTHRC1	FN1	9606.ENSP00000330523	9606.ENSP00000346839	0	0	0	0	0.203	0	0	0.431	0.527
CTHRC1	POSTN	9606.ENSP00000330523	9606.ENSP00000369071	0	0	0	0	0.321	0	0	0.589	0.709
CTSK	DCN	9606.ENSP00000271651	9606.ENSP00000052754	0	0	0	0	0.353	0	0	0.327	0.546
CTSK	FAP	9606.ENSP00000271651	9606.ENSP00000188790	0	0	0	0	0.349	0	0	0.191	0.450
CTSK	MMP2	9606.ENSP00000271651	9606.ENSP00000219070	0	0	0	0	0.281	0	0	0.461	0.596
CTSK	PCOLCE	9606.ENSP00000271651	9606.ENSP00000223061	0	0	0	0	0.303	0.062	0	0.210	0.438
CTSK	LOX	9606.ENSP00000271651	9606.ENSP00000231004	0	0	0	0	0.171	0.053	0	0.313	0.414
CTSK	SPARC	9606.ENSP00000271651	9606.ENSP00000231061	0	0	0	0	0.146	0	0	0.513	0.566
CTSK	PXDN	9606.ENSP00000271651	9606.ENSP00000252804	0	0	0	0	0.052	0	0	0.435	0.443
CTSK	SERPINF1	9606.ENSP00000271651	9606.ENSP00000254722	0	0	0	0	0.258	0.052	0	0.230	0.412
CTSK	MMP13	9606.ENSP00000271651	9606.ENSP00000260302	0	0	0	0	0.117	0	0.400	0.592	0.765
CTSK	TIMP2	9606.ENSP00000271651	9606.ENSP00000262768	0	0	0	0	0.170	0	0	0.307	0.401
CTSK	LUM	9606.ENSP00000271651	9606.ENSP00000266718	0	0	0	0	0.289	0	0	0.326	0.500
CTSK	FN1	9606.ENSP00000271651	9606.ENSP00000346839	0	0	0	0	0.084	0	0	0.421	0.447
CTSK	THBS2	9606.ENSP00000271651	9606.ENSP00000355751	0	0	0	0	0.304	0.069	0	0.240	0.464
CTSK	MMP14	9606.ENSP00000271651	9606.ENSP00000308208	0	0	0	0	0.182	0	0	0.393	0.483
CTSK	CXCL12	9606.ENSP00000271651	9606.ENSP00000379140	0	0	0	0	0.194	0	0	0.419	0.512
CTSK	POSTN	9606.ENSP00000271651	9606.ENSP00000369071	0	0	0	0	0.250	0	0	0.391	0.524
CTSK	ITGB3	9606.ENSP00000271651	9606.ENSP00000452786	0	0	0	0	0.128	0	0	0.595	0.632
CTSK	RUNX1	9606.ENSP00000271651	9606.ENSP00000300305	0	0	0	0	0.096	0	0.500	0.259	0.636
CTSK	ELN	9606.ENSP00000271651	9606.ENSP00000351807	0	0	0	0	0.079	0	0	0.631	0.645
CTSK	MITF	9606.ENSP00000271651	9606.ENSP00000391803	0	0	0	0	0.056	0	0	0.726	0.730
CTSK	RUNX2	9606.ENSP00000271651	9606.ENSP00000360493	0	0	0	0	0.101	0	0	0.749	0.765
CXCL12	DCN	9606.ENSP00000379140	9606.ENSP00000052754	0	0	0	0	0.403	0	0	0.371	0.608
CXCL12	FAP	9606.ENSP00000379140	9606.ENSP00000188790	0	0	0	0	0.127	0	0	0.495	0.540
CXCL12	MMP2	9606.ENSP00000379140	9606.ENSP00000219070	0	0	0	0	0.187	0	0	0.719	0.762
CXCL12	SERPINE1	9606.ENSP00000379140	9606.ENSP00000223095	0	0	0	0	0.087	0	0	0.505	0.529
CXCL12	LOX	9606.ENSP00000379140	9606.ENSP00000231004	0	0	0	0	0.080	0	0	0.479	0.500
CXCL12	SPARC	9606.ENSP00000379140	9606.ENSP00000231061	0	0	0	0	0.182	0	0	0.393	0.482
CXCL12	TGFB3	9606.ENSP00000379140	9606.ENSP00000238682	0	0	0	0	0.102	0	0	0.471	0.504
CXCL12	TWIST1	9606.ENSP00000379140	9606.ENSP00000242261	0	0	0	0	0.112	0	0	0.434	0.476
CXCL12	TNFAIP6	9606.ENSP00000379140	9606.ENSP00000243347	0	0	0	0	0.069	0.405	0	0.399	0.638
CXCL12	PXDN	9606.ENSP00000379140	9606.ENSP00000252804	0	0	0	0	0.113	0	0	0.530	0.565
CXCL12	SERPINF1	9606.ENSP00000379140	9606.ENSP00000254722	0	0	0	0	0.194	0	0	0.503	0.582
CXCL12	PDGFRA	9606.ENSP00000379140	9606.ENSP00000257290	0	0	0	0	0.260	0	0	0.749	0.806
CXCL12	MMP13	9606.ENSP00000379140	9606.ENSP00000260302	0	0	0	0	0.082	0	0	0.476	0.499
CXCL12	PDGFRB	9606.ENSP00000379140	9606.ENSP00000261799	0	0	0	0	0.190	0	0	0.781	0.815
CXCL12	TIMP2	9606.ENSP00000379140	9606.ENSP00000262768	0	0	0	0	0.067	0	0	0.435	0.450
CXCL12	WNT5A	9606.ENSP00000379140	9606.ENSP00000264634	0	0	0	0	0.084	0	0	0.474	0.497
CXCL12	VCAN	9606.ENSP00000379140	9606.ENSP00000265077	0	0	0	0	0.068	0.292	0	0.343	0.529
CXCL12	TIMP3	9606.ENSP00000379140	9606.ENSP00000266085	0	0	0	0	0.174	0	0	0.543	0.606
CXCL12	LUM	9606.ENSP00000379140	9606.ENSP00000266718	0	0	0	0	0.348	0	0	0.290	0.517
CXCL12	SFRP2	9606.ENSP00000379140	9606.ENSP00000274063	0	0	0	0	0.140	0	0	0.370	0.435
CXCL12	FGF18	9606.ENSP00000379140	9606.ENSP00000274625	0	0	0	0	0.049	0	0	0.616	0.619
CXCL12	TNFSF4	9606.ENSP00000379140	9606.ENSP00000281834	0	0	0	0	0.083	0	0	0.531	0.551
CXCL12	THY1	9606.ENSP00000379140	9606.ENSP00000284240	0	0	0	0	0.162	0	0	0.626	0.673
CXCL12	ITGA5	9606.ENSP00000379140	9606.ENSP00000293379	0	0	0	0	0.063	0	0	0.720	0.726
CXCL12	PDPN	9606.ENSP00000379140	9606.ENSP00000294489	0	0	0	0	0.067	0	0	0.506	0.519
CXCL12	MMP14	9606.ENSP00000379140	9606.ENSP00000308208	0	0	0	0	0.097	0	0	0.485	0.515
CXCL12	OLFML3	9606.ENSP00000379140	9606.ENSP00000322273	0	0	0	0	0.433	0	0	0.105	0.470
CXCL12	GAS6	9606.ENSP00000379140	9606.ENSP00000331831	0	0	0	0	0.083	0	0	0.393	0.419
CXCL12	CXCL14	9606.ENSP00000379140	9606.ENSP00000337065	0	0	0	0	0.164	0.994	0	0.692	0.998
CXCL12	FN1	9606.ENSP00000379140	9606.ENSP00000346839	0	0	0	0	0.112	0.292	0	0.831	0.884
CXCL12	ELN	9606.ENSP00000379140	9606.ENSP00000351807	0	0	0	0	0.097	0	0	0.445	0.477
CXCL12	ZEB1	9606.ENSP00000379140	9606.ENSP00000354487	0	0	0	0	0.056	0	0	0.419	0.428
CXCL12	THBS2	9606.ENSP00000379140	9606.ENSP00000355751	0	0	0	0	0.189	0	0	0.621	0.679
CXCL12	GNG12	9606.ENSP00000379140	9606.ENSP00000360021	0	0	0	0	0.082	0	0	0.386	0.412
CXCL12	RUNX2	9606.ENSP00000379140	9606.ENSP00000360493	0	0	0	0	0	0	0	0.531	0.531
CXCL12	LPAR1	9606.ENSP00000379140	9606.ENSP00000363553	0	0	0	0	0.122	0.046	0	0.548	0.588
CXCL12	POSTN	9606.ENSP00000379140	9606.ENSP00000369071	0	0	0	0	0.220	0	0	0.540	0.626
CXCL12	TAGLN	9606.ENSP00000379140	9606.ENSP00000376678	0	0	0	0	0.179	0	0	0.336	0.432
CXCL12	NNMT	9606.ENSP00000379140	9606.ENSP00000441434	0	0	0	0	0.084	0	0	0.378	0.405
CXCL12	RARRES2	9606.ENSP00000379140	9606.ENSP00000418009	0	0	0	0	0.181	0	0	0.331	0.429
CXCL12	FGF16	9606.ENSP00000379140	9606.ENSP00000399324	0	0	0	0	0	0	0	0.609	0.609
CXCL12	IL1R1	9606.ENSP00000379140	9606.ENSP00000386380	0	0	0	0	0.086	0	0	0.634	0.651
CXCL12	FGF1	9606.ENSP00000379140	9606.ENSP00000480791	0	0	0	0	0.050	0	0	0.657	0.660
CXCL14	PDGFRA	9606.ENSP00000337065	9606.ENSP00000257290	0	0	0	0	0.087	0	0	0.374	0.404
CXCL14	MFAP5	9606.ENSP00000337065	9606.ENSP00000352455	0	0	0	0	0.102	0	0	0.390	0.429
CYP26A1	SULF1	9606.ENSP00000224356	9606.ENSP00000260128	0	0	0	0	0	0	0	0.647	0.647
CYP26A1	HSD17B6	9606.ENSP00000224356	9606.ENSP00000451406	0	0	0	0	0.058	0.052	0.900	0.202	0.919
CYP26A1	CYP26C1	9606.ENSP00000224356	9606.ENSP00000498424	0	0	0.086	0.908	0.143	0.052	0.905	0.163	0.930
CYS1	OXT	9606.ENSP00000371234	9606.ENSP00000217386	0	0	0	0	0.042	0	0	0.506	0.506
CYTH3	GRP	9606.ENSP00000297044	9606.ENSP00000256857	0	0	0	0	0.059	0	0	0.476	0.485
CYTH3	MYO1B	9606.ENSP00000297044	9606.ENSP00000376132	0	0	0	0	0.045	0	0	0.398	0.400
DAB2	MYH9	9606.ENSP00000313391	9606.ENSP00000216181	0	0	0	0	0.075	0.177	0	0.558	0.634
DAB2	LRP1	9606.ENSP00000313391	9606.ENSP00000243077	0	0	0	0	0.097	0.333	0	0.176	0.461
DAB2	PDGFRA	9606.ENSP00000313391	9606.ENSP00000257290	0	0	0	0	0.161	0.076	0	0.312	0.421
DAB2	WNT5A	9606.ENSP00000313391	9606.ENSP00000264634	0	0	0	0	0.105	0	0.500	0.205	0.613
DAB2	FN1	9606.ENSP00000313391	9606.ENSP00000346839	0	0	0	0	0.130	0.079	0	0.312	0.402
DAB2	DNM1	9606.ENSP00000313391	9606.ENSP00000362014	0	0	0	0	0.061	0	0.500	0.206	0.595
DAB2	ITGB3	9606.ENSP00000313391	9606.ENSP00000452786	0	0	0	0	0.150	0.085	0	0.528	0.600
DAB2	SGIP1	9606.ENSP00000313391	9606.ENSP00000360076	0	0	0	0	0.067	0.292	0.500	0.333	0.750
DACT1	WNT5A	9606.ENSP00000337439	9606.ENSP00000264634	0	0	0	0	0.063	0	0	0.555	0.565
DACT1	DACT3	9606.ENSP00000337439	9606.ENSP00000375783	0	0	0	0.605	0.062	0.095	0	0.408	0.453
DCN	OLFML1	9606.ENSP00000052754	9606.ENSP00000332511	0	0	0	0	0.330	0.110	0	0.095	0.413
DCN	EPYC	9606.ENSP00000052754	9606.ENSP00000261172	0	0	0	0.647	0.054	0	0	0.404	0.413
DCN	ISLR	9606.ENSP00000052754	9606.ENSP00000249842	0	0	0.122	0.597	0.346	0	0	0.067	0.417
DCN	FSTL1	9606.ENSP00000052754	9606.ENSP00000295633	0	0	0	0	0.265	0	0	0.242	0.419
DCN	IGFBP7	9606.ENSP00000052754	9606.ENSP00000295666	0	0	0	0	0.258	0.073	0	0.228	0.423
DCN	PODN	9606.ENSP00000052754	9606.ENSP00000379212	0	0	0.160	0.698	0.247	0	0	0.163	0.424
DCN	THY1	9606.ENSP00000052754	9606.ENSP00000284240	0	0	0	0	0.136	0	0	0.369	0.431
DCN	OLFML3	9606.ENSP00000052754	9606.ENSP00000322273	0	0	0	0	0.335	0.110	0	0.116	0.431
DCN	LTBP2	9606.ENSP00000052754	9606.ENSP00000261978	0	0	0	0	0.189	0.099	0	0.292	0.438
DCN	SULF1	9606.ENSP00000052754	9606.ENSP00000260128	0	0	0	0	0.263	0	0	0.271	0.440
DCN	HTRA1	9606.ENSP00000052754	9606.ENSP00000357980	0	0	0	0	0.174	0	0	0.354	0.444
DCN	FAP	9606.ENSP00000052754	9606.ENSP00000188790	0	0	0	0	0.338	0	0	0.196	0.445
DCN	TAGLN	9606.ENSP00000052754	9606.ENSP00000376678	0	0	0	0	0.223	0	0	0.316	0.446
DCN	LAMA4	9606.ENSP00000052754	9606.ENSP00000230538	0	0	0	0	0.264	0.108	0	0.231	0.451
DCN	NID2	9606.ENSP00000052754	9606.ENSP00000216286	0	0	0	0	0.164	0.045	0	0.370	0.453
DCN	MATN3	9606.ENSP00000052754	9606.ENSP00000383894	0	0	0	0	0.309	0.099	0	0.196	0.456
DCN	GLT8D2	9606.ENSP00000052754	9606.ENSP00000354053	0	0	0	0	0.431	0	0	0.085	0.457
DCN	RUNX2	9606.ENSP00000052754	9606.ENSP00000360493	0	0	0	0	0.048	0	0	0.464	0.468
DCN	LOXL1	9606.ENSP00000052754	9606.ENSP00000261921	0	0	0	0	0.162	0.099	0	0.356	0.472
DCN	MFAP5	9606.ENSP00000052754	9606.ENSP00000352455	0	0	0	0	0.248	0	0	0.349	0.490
DCN	DDR2	9606.ENSP00000052754	9606.ENSP00000356899	0	0	0	0	0.288	0	0	0.324	0.498
DCN	OMD	9606.ENSP00000052754	9606.ENSP00000364700	0	0	0.199	0.665	0.217	0	0	0.288	0.515
DCN	FGF1	9606.ENSP00000052754	9606.ENSP00000480791	0	0	0	0	0.096	0	0	0.486	0.516
DCN	PDGFRB	9606.ENSP00000052754	9606.ENSP00000261799	0	0	0	0	0.263	0.071	0	0.354	0.520
DCN	PCOLCE	9606.ENSP00000052754	9606.ENSP00000223061	0	0	0	0	0.324	0	0	0.343	0.537
DCN	TIMP2	9606.ENSP00000052754	9606.ENSP00000262768	0	0	0	0	0.125	0.045	0	0.513	0.557
DCN	FBLN2	9606.ENSP00000052754	9606.ENSP00000384169	0	0	0	0	0.271	0.099	0	0.383	0.559
DCN	EMILIN1	9606.ENSP00000052754	9606.ENSP00000369677	0	0	0	0	0.243	0.091	0	0.435	0.577
DCN	SERPINF1	9606.ENSP00000052754	9606.ENSP00000254722	0	0	0	0	0.275	0	0	0.455	0.588
DCN	SERPINE1	9606.ENSP00000052754	9606.ENSP00000223095	0	0	0	0	0.096	0	0	0.589	0.612
DCN	GPC6	9606.ENSP00000052754	9606.ENSP00000366246	0	0	0	0	0.085	0.051	0.500	0.213	0.612
DCN	LOX	9606.ENSP00000052754	9606.ENSP00000231004	0	0	0	0	0.183	0.099	0	0.520	0.616
DCN	KERA	9606.ENSP00000052754	9606.ENSP00000266719	0	0	0.193	0.688	0.056	0	0	0.573	0.647
DCN	TIMP3	9606.ENSP00000052754	9606.ENSP00000266085	0	0	0	0	0.349	0.045	0	0.482	0.650
DCN	MMP13	9606.ENSP00000052754	9606.ENSP00000260302	0	0	0	0	0.124	0	0	0.630	0.662
DCN	FST	9606.ENSP00000052754	9606.ENSP00000256759	0	0	0	0	0.067	0.049	0	0.661	0.673
DCN	ECM2	9606.ENSP00000052754	9606.ENSP00000344758	0	0	0.166	0.710	0.372	0	0	0.445	0.684
DCN	THBS2	9606.ENSP00000052754	9606.ENSP00000355751	0	0	0	0	0.302	0.099	0	0.591	0.720
DCN	NID1	9606.ENSP00000052754	9606.ENSP00000264187	0	0	0	0	0.163	0.045	0	0.683	0.724
DCN	POSTN	9606.ENSP00000052754	9606.ENSP00000369071	0	0	0	0	0.405	0.045	0	0.608	0.758
DCN	FBLN1	9606.ENSP00000052754	9606.ENSP00000331544	0	0	0	0	0.465	0.099	0	0.631	0.806
DCN	PDGFRA	9606.ENSP00000052754	9606.ENSP00000257290	0	0	0	0	0.733	0.071	0	0.354	0.826
DCN	LRP1	9606.ENSP00000052754	9606.ENSP00000243077	0	0	0	0	0.095	0.042	0	0.830	0.839
DCN	DPT	9606.ENSP00000052754	9606.ENSP00000356791	0	0	0	0	0.386	0	0	0.766	0.850
DCN	MMP14	9606.ENSP00000052754	9606.ENSP00000308208	0	0	0	0	0.085	0	0.750	0.435	0.859
DCN	MMP2	9606.ENSP00000052754	9606.ENSP00000219070	0	0	0	0	0.357	0	0.400	0.681	0.866
DCN	SPARC	9606.ENSP00000052754	9606.ENSP00000231061	0	0	0	0	0.734	0	0	0.659	0.905
DCN	FBN1	9606.ENSP00000052754	9606.ENSP00000325527	0	0	0	0	0.531	0.099	0	0.810	0.912
DCN	FGF18	9606.ENSP00000052754	9606.ENSP00000274625	0	0	0	0	0.045	0	0	0.937	0.937
DCN	FGF16	9606.ENSP00000052754	9606.ENSP00000399324	0	0	0	0	0.055	0	0	0.937	0.938
DCN	MFAP2	9606.ENSP00000052754	9606.ENSP00000364685	0	0	0	0	0.080	0	0	0.953	0.954
DCN	TGFB3	9606.ENSP00000052754	9606.ENSP00000238682	0	0	0	0	0.141	0	0.900	0.583	0.961
DCN	P3H3	9606.ENSP00000052754	9606.ENSP00000478600	0	0	0	0	0.063	0	0	0.964	0.964
DCN	LUM	9606.ENSP00000052754	9606.ENSP00000266718	0	0	0.173	0.729	0.862	0	0	0.824	0.978
DCN	VCAN	9606.ENSP00000052754	9606.ENSP00000265077	0	0	0	0	0.101	0.099	0.400	0.966	0.981
DCN	ELN	9606.ENSP00000052754	9606.ENSP00000351807	0	0	0	0	0.162	0.292	0	0.990	0.993
DCN	FN1	9606.ENSP00000052754	9606.ENSP00000346839	0	0	0	0	0.181	0.292	0	0.995	0.996
DDR2	MMP2	9606.ENSP00000356899	9606.ENSP00000219070	0	0	0	0	0.217	0	0	0.333	0.456
DDR2	LOX	9606.ENSP00000356899	9606.ENSP00000231004	0	0.015	0	0	0.191	0	0	0.308	0.416
DDR2	SPARC	9606.ENSP00000356899	9606.ENSP00000231061	0	0	0	0	0.180	0	0	0.354	0.448
DDR2	PRRX1	9606.ENSP00000356899	9606.ENSP00000239461	0	0	0	0	0.500	0	0	0.140	0.552
DDR2	TWIST1	9606.ENSP00000356899	9606.ENSP00000242261	0	0	0	0	0.175	0	0	0.305	0.402
DDR2	PDGFRA	9606.ENSP00000356899	9606.ENSP00000257290	0	0	0	0.587	0.253	0.078	0	0.273	0.455
DDR2	MMP13	9606.ENSP00000356899	9606.ENSP00000260302	0	0	0	0	0	0	0	0.450	0.450
DDR2	PDGFRB	9606.ENSP00000356899	9606.ENSP00000261799	0	0	0	0.592	0.203	0.075	0	0.499	0.598
DDR2	LUM	9606.ENSP00000356899	9606.ENSP00000266718	0	0	0	0	0.255	0	0	0.445	0.568
DDR2	THY1	9606.ENSP00000356899	9606.ENSP00000284240	0	0	0	0	0.128	0	0	0.370	0.427
DDR2	ITGA5	9606.ENSP00000356899	9606.ENSP00000293379	0	0	0	0	0.085	0	0	0.451	0.477
DDR2	MMP14	9606.ENSP00000356899	9606.ENSP00000308208	0	0	0	0	0.127	0	0	0.390	0.445
DDR2	FN1	9606.ENSP00000356899	9606.ENSP00000346839	0	0	0	0	0.153	0	0	0.446	0.510
DDR2	LOXL2	9606.ENSP00000356899	9606.ENSP00000373783	0	0	0	0	0.086	0	0	0.391	0.419
DDR2	POSTN	9606.ENSP00000356899	9606.ENSP00000369071	0	0	0	0	0.186	0	0	0.465	0.546
DGKI	PLCD3	9606.ENSP00000288490	9606.ENSP00000479636	0	0	0	0	0.092	0.098	0.650	0.131	0.717
DIO2	LMOD1	9606.ENSP00000451419	9606.ENSP00000356257	0	0	0	0	0.099	0	0	0.422	0.456
DIO2	GPX8	9606.ENSP00000451419	9606.ENSP00000423822	0	0	0	0	0.061	0	0	0.528	0.538
DKK3	SERPINE1	9606.ENSP00000433112	9606.ENSP00000223095	0	0	0	0	0.097	0	0	0.498	0.527
DKK3	PDGFRB	9606.ENSP00000433112	9606.ENSP00000261799	0	0	0	0	0.168	0	0	0.430	0.505
DKK3	WNT5A	9606.ENSP00000433112	9606.ENSP00000264634	0	0	0	0	0.122	0.045	0	0.575	0.612
DKK3	WNT2	9606.ENSP00000433112	9606.ENSP00000265441	0	0	0	0	0.086	0.045	0	0.454	0.481
DKK3	TIMP3	9606.ENSP00000433112	9606.ENSP00000266085	0	0	0	0	0.190	0.185	0	0.249	0.461
DKK3	SFRP2	9606.ENSP00000433112	9606.ENSP00000274063	0	0	0	0	0.080	0	0	0.725	0.736
DKK3	IGFBP7	9606.ENSP00000433112	9606.ENSP00000295666	0	0	0	0	0.140	0	0	0.390	0.453
DKK3	SFRP4	9606.ENSP00000433112	9606.ENSP00000410715	0	0	0	0	0.062	0	0	0.698	0.705
DKK3	ITGB3	9606.ENSP00000433112	9606.ENSP00000452786	0	0	0	0	0.055	0.048	0	0.394	0.408
DNAJB5	TMEM59L	9606.ENSP00000404079	9606.ENSP00000470879	0.041	0	0	0	0.257	0.256	0.162	0.116	0.536
DNM1	SGIP1	9606.ENSP00000362014	9606.ENSP00000360076	0	0	0	0	0.136	0.047	0	0.565	0.611
DPT	LOX	9606.ENSP00000356791	9606.ENSP00000231004	0	0	0	0	0.097	0.405	0	0.490	0.702
DPT	TGFB3	9606.ENSP00000356791	9606.ENSP00000238682	0	0	0	0	0.126	0	0	0.627	0.660
DPT	ISLR	9606.ENSP00000356791	9606.ENSP00000249842	0	0	0	0	0.393	0	0	0.108	0.435
DPT	LUM	9606.ENSP00000356791	9606.ENSP00000266718	0	0	0	0	0.273	0	0	0.740	0.803
DPT	FBN1	9606.ENSP00000356791	9606.ENSP00000325527	0	0	0	0	0.199	0	0	0.321	0.433
DPT	FBLN1	9606.ENSP00000356791	9606.ENSP00000331544	0	0	0	0	0.289	0	0	0.324	0.499
DPT	ECM2	9606.ENSP00000356791	9606.ENSP00000344758	0	0	0	0	0.236	0	0	0.383	0.509
DPT	FN1	9606.ENSP00000356791	9606.ENSP00000346839	0	0	0	0	0.067	0	0	0.587	0.598
DPT	ELN	9606.ENSP00000356791	9606.ENSP00000351807	0	0	0	0	0.171	0	0	0.569	0.627
DPT	MFAP5	9606.ENSP00000356791	9606.ENSP00000352455	0	0	0	0	0.302	0	0	0.212	0.427
DPT	THBS2	9606.ENSP00000356791	9606.ENSP00000355751	0	0	0	0	0.155	0	0	0.517	0.574
DPT	OMD	9606.ENSP00000356791	9606.ENSP00000364700	0	0	0	0	0.303	0	0	0.249	0.455
DPT	POSTN	9606.ENSP00000356791	9606.ENSP00000369071	0	0	0	0	0.186	0	0	0.657	0.709
DPYSL3	EPDR1	9606.ENSP00000343690	9606.ENSP00000199448	0	0	0	0	0.067	0	0	0.456	0.470
DPYSL3	PDLIM4	9606.ENSP00000343690	9606.ENSP00000253754	0	0	0	0	0.090	0	0.720	0.092	0.748
DPYSL3	PDLIM7	9606.ENSP00000343690	9606.ENSP00000348099	0	0	0	0	0.084	0	0.540	0	0.560
DPYSL3	GAP43	9606.ENSP00000343690	9606.ENSP00000377372	0	0	0	0	0.172	0	0	0.561	0.621
DRD4	TCF4	9606.ENSP00000176183	9606.ENSP00000381382	0	0	0	0	0.086	0	0	0.423	0.450
DRD4	OXT	9606.ENSP00000176183	9606.ENSP00000217386	0	0	0	0	0.097	0	0	0.417	0.451
DRD4	RGS4	9606.ENSP00000176183	9606.ENSP00000397181	0	0	0	0	0.055	0	0	0.472	0.480
DRD4	RXFP3	9606.ENSP00000176183	9606.ENSP00000328708	0	0	0	0	0.059	0	0	0.507	0.516
DRD4	GABRB2	9606.ENSP00000176183	9606.ENSP00000274547	0	0	0	0	0	0.041	0	0.608	0.608
DRD4	GNG12	9606.ENSP00000176183	9606.ENSP00000360021	0	0	0	0	0.054	0.120	0.650	0.061	0.689
ECM2	EPYC	9606.ENSP00000344758	9606.ENSP00000261172	0	0	0	0.600	0.072	0	0	0.465	0.482
ECM2	LUM	9606.ENSP00000344758	9606.ENSP00000266718	0	0	0.186	0.691	0.232	0	0	0.424	0.608
ECM2	KERA	9606.ENSP00000344758	9606.ENSP00000266719	0	0	0.173	0.698	0.082	0	0	0.280	0.406
ECM2	EFEMP2	9606.ENSP00000344758	9606.ENSP00000309953	0	0	0	0	0.084	0.099	0	0.344	0.412
ECM2	OLFML1	9606.ENSP00000344758	9606.ENSP00000332511	0	0	0	0	0.327	0.110	0	0.191	0.473
ECM2	MFAP5	9606.ENSP00000344758	9606.ENSP00000352455	0	0	0	0	0.294	0	0	0.213	0.421
ECM2	PTGFRN	9606.ENSP00000344758	9606.ENSP00000376899	0	0	0	0	0.042	0	0	0.422	0.422
ECM2	POSTN	9606.ENSP00000344758	9606.ENSP00000369071	0	0	0	0	0.257	0.045	0	0.294	0.455
ECM2	GLT8D2	9606.ENSP00000344758	9606.ENSP00000354053	0	0	0	0	0.210	0	0	0.430	0.530
ECM2	OMD	9606.ENSP00000344758	9606.ENSP00000364700	0	0	0.187	0.637	0.479	0	0	0.356	0.703
EDIL3	MATN3	9606.ENSP00000296591	9606.ENSP00000383894	0	0	0	0	0.125	0.245	0	0.177	0.409
EDIL3	GPC6	9606.ENSP00000296591	9606.ENSP00000366246	0	0	0	0	0.097	0.055	0	0.379	0.423
EDIL3	ITGB3	9606.ENSP00000296591	9606.ENSP00000452786	0	0	0	0	0.050	0	0	0.478	0.484
EDNRA	OXT	9606.ENSP00000315011	9606.ENSP00000217386	0	0	0	0	0	0	0.650	0.192	0.705
EDNRA	MMP2	9606.ENSP00000315011	9606.ENSP00000219070	0	0	0	0	0.183	0	0	0.348	0.444
[truncated: 1,146 more rows]
