# Supplementary material for: The impact of hsa-miR-1972 on the expression of von Willebrand factor in breast cancer progression regulation
Source: PeerJ. 2024 Nov 8;12:e18476. doi: 10.7717/peerj.18476 (PMC11552492; doi:10.7717/peerj.18476)
Supplement: Supplemental Information 3 [file peerj-12-18476-s003.zip › 1_Analysis/1_WGCNA/magenta_hubgene.csv]

Top 10 in network 1: Cluster 1 (Score: 27.511)_MCC_top10_with_neighbors_and_shortest_paths ranked by Degree method
Rank	Name	Score
1	COL5A1	44.0
2	COL4A1	43.0
3	COL6A2	42.0
4	COL6A1	41.0
5	BGN	40.0
6	COL6A3	39.0
7	FBN1	38.0
8	POSTN	37.0
8	DCN	37.0
10	LUM	35.0
