# Supplementary material for: The impact of hsa-miR-1972 on the expression of von Willebrand factor in breast cancer progression regulation
Source: PeerJ. 2024 Nov 8;12:e18476. doi: 10.7717/peerj.18476 (PMC11552492; doi:10.7717/peerj.18476)
Supplement: Supplemental Information 3 [file peerj-12-18476-s003.zip › 1_Analysis/1_WGCNA/magenta_hubgene.cyjs]

{
  "format_version" : "1.0",
  "generated_by" : "cytoscape-3.8.0",
  "target_cytoscapejs_version" : "~2.1",
  "data" : {
    "shared_name" : "1: Cluster 1 (Score: 27.511)_MCC_top10_with_neighbors_and_shortest_paths",
    "name" : "1: Cluster 1 (Score: 27.511)_MCC_top10_with_neighbors_and_shortest_paths",
    "SUID" : 8861,
    "__Annotations" : [ ],
    "selected" : true
  },
  "elements" : {
    "nodes" : [ {
      "data" : {
        "id" : "109",
        "shared_name" : "COL6A1",
        "name" : "COL6A1",
        "SUID" : 109,
        "selected" : false
      },
      "position" : {
        "x" : -46.1095780632503,
        "y" : 57.5986564937317
      },
      "selected" : false
    }, {
      "data" : {
        "id" : "107",
        "shared_name" : "LTBP2",
        "name" : "LTBP2",
        "SUID" : 107,
        "selected" : false
      },
      "position" : {
        "x" : 186.87096854394616,
        "y" : -183.15838057917284
      },
      "selected" : false
    }, {
      "data" : {
        "id" : "105",
        "shared_name" : "COL6A3",
        "name" : "COL6A3",
        "SUID" : 105,
        "selected" : false
      },
      "position" : {
        "x" : 23.950300657318564,
        "y" : 264.46247560180007
      },
      "selected" : false
    }, {
      "data" : {
        "id" : "616",
        "shared_name" : "NID2",
        "name" : "NID2",
        "SUID" : 616,
        "selected" : false
      },
      "position" : {
        "x" : -117.86866776575252,
        "y" : -264.81312003011067
      },
      "selected" : false
    }, {
      "data" : {
        "id" : "231",
        "shared_name" : "COL5A3",
        "name" : "COL5A3",
        "SUID" : 231,
        "selected" : false
      },
      "position" : {
        "x" : -294.6479501257901,
        "y" : -54.135775181309924
      },
      "selected" : false
    }, {
      "data" : {
        "id" : "167",
        "shared_name" : "TAGLN",
        "name" : "TAGLN",
        "SUID" : 167,
        "selected" : false
      },
      "position" : {
        "x" : -261.98045912706937,
        "y" : 131.1307726122618
      },
      "selected" : false
    }, {
      "data" : {
        "id" : "229",
        "shared_name" : "LOXL1",
        "name" : "LOXL1",
        "SUID" : 229,
        "selected" : false
      },
      "position" : {
        "x" : -23.806376304855746,
        "y" : 268.6406434436599
      },
      "selected" : false
    }, {
      "data" : {
        "id" : "225",
        "shared_name" : "FBLN2",
        "name" : "FBLN2",
        "SUID" : 225,
        "selected" : false
      },
      "position" : {
        "x" : 247.03519751608002,
        "y" : 41.37757874304032
      },
      "selected" : false
    }, {
      "data" : {
        "id" : "287",
        "shared_name" : "COL7A1",
        "name" : "COL7A1",
        "SUID" : 287,
        "selected" : false
      },
      "position" : {
        "x" : -200.5856586648925,
        "y" : -217.0564430679364
      },
      "selected" : false
    }, {
      "data" : {
        "id" : "413",
        "shared_name" : "SERPINE1",
        "name" : "SERPINE1",
        "SUID" : 413,
        "selected" : false
      },
      "position" : {
        "x" : 113.70349452654176,
        "y" : 231.79498460307934
      },
      "selected" : false
    }, {
      "data" : {
        "id" : "220",
        "shared_name" : "COL12A1",
        "name" : "COL12A1",
        "SUID" : 220,
        "selected" : false
      },
      "position" : {
        "x" : -294.64795012579026,
        "y" : 41.37757874303861
      },
      "selected" : false
    }, {
      "data" : {
        "id" : "92",
        "shared_name" : "FBLN1",
        "name" : "FBLN1",
        "SUID" : 92,
        "selected" : false
      },
      "position" : {
        "x" : 234.62764550612013,
        "y" : 87.68319324176343
      },
      "selected" : false
    }, {
      "data" : {
        "id" : "283",
        "shared_name" : "P4HA3",
        "name" : "P4HA3",
        "SUID" : 283,
        "selected" : false
      },
      "position" : {
        "x" : 113.70349452654267,
        "y" : -244.55318104134938
      },
      "selected" : false
    }, {
      "data" : {
        "id" : "345",
        "shared_name" : "COL15A1",
        "name" : "COL15A1",
        "SUID" : 345,
        "selected" : false
      },
      "position" : {
        "x" : 23.950300657319417,
        "y" : -277.22067204007044
      },
      "selected" : false
    }, {
      "data" : {
        "id" : "153",
        "shared_name" : "PDGFRB",
        "name" : "PDGFRB",
        "SUID" : 153,
        "selected" : false
      },
      "position" : {
        "x" : 70.2559151560418,
        "y" : 252.05492359184052
      },
      "selected" : false
    }, {
      "data" : {
        "id" : "280",
        "shared_name" : "CRTAP",
        "name" : "CRTAP",
        "SUID" : 280,
        "selected" : false
      },
      "position" : {
        "x" : -161.31624713625246,
        "y" : -244.5531810413494
      },
      "selected" : false
    }, {
      "data" : {
        "id" : "149",
        "shared_name" : "POSTN",
        "name" : "POSTN",
        "SUID" : 149,
        "selected" : false
      },
      "position" : {
        "x" : 1.1047408047562293,
        "y" : -87.71207540527448
      },
      "selected" : false
    }, {
      "data" : {
        "id" : "147",
        "shared_name" : "CCN2",
        "name" : "CCN2",
        "SUID" : 147,
        "selected" : false
      },
      "position" : {
        "x" : 214.3677065173586,
        "y" : 131.13077261226329
      },
      "selected" : false
    }, {
      "data" : {
        "id" : "210",
        "shared_name" : "COL11A1",
        "name" : "COL11A1",
        "SUID" : 210,
        "selected" : false
      },
      "position" : {
        "x" : 247.03519751608025,
        "y" : -54.13577518130958
      },
      "selected" : false
    }, {
      "data" : {
        "id" : "82",
        "shared_name" : "DCN",
        "name" : "DCN",
        "SUID" : 82,
        "selected" : false
      },
      "position" : {
        "x" : 53.89195405486285,
        "y" : -15.056709455771394
      },
      "selected" : false
    }, {
      "data" : {
        "id" : "81",
        "shared_name" : "ACTA2",
        "name" : "ACTA2",
        "SUID" : 81,
        "selected" : false
      },
      "position" : {
        "x" : -234.48372115365643,
        "y" : 170.4001841409019
      },
      "selected" : false
    }, {
      "data" : {
        "id" : "145",
        "shared_name" : "FBN1",
        "name" : "FBN1",
        "SUID" : 145,
        "selected" : false
      },
      "position" : {
        "x" : -84.30676440530488,
        "y" : -59.960195077626075
      },
      "selected" : false
    }, {
      "data" : {
        "id" : "141",
        "shared_name" : "BGN",
        "name" : "BGN",
        "SUID" : 141,
        "selected" : false
      },
      "position" : {
        "x" : -98.89679131335652,
        "y" : -15.056709455771408
      },
      "selected" : false
    }, {
      "data" : {
        "id" : "72",
        "shared_name" : "CXCL12",
        "name" : "CXCL12",
        "SUID" : 72,
        "selected" : false
      },
      "position" : {
        "x" : -200.58565866489303,
        "y" : 204.29824662966547
      },
      "selected" : false
    }, {
      "data" : {
        "id" : "200",
        "shared_name" : "COL10A1",
        "name" : "COL10A1",
        "SUID" : 200,
        "selected" : false
      },
      "position" : {
        "x" : -234.48372115365595,
        "y" : -183.158380579173
      },
      "selected" : false
    }, {
      "data" : {
        "id" : "519",
        "shared_name" : "VCAN",
        "name" : "VCAN",
        "SUID" : 519,
        "selected" : false
      },
      "position" : {
        "x" : 251.21336535794018,
        "y" : -6.379098219135244
      },
      "selected" : false
    }, {
      "data" : {
        "id" : "326",
        "shared_name" : "COL8A2",
        "name" : "COL8A2",
        "SUID" : 326,
        "selected" : false
      },
      "position" : {
        "x" : 234.62764550612047,
        "y" : -100.44138968003281
      },
      "selected" : false
    }, {
      "data" : {
        "id" : "1157",
        "shared_name" : "P3H3",
        "name" : "P3H3",
        "SUID" : 1157,
        "selected" : false
      },
      "position" : {
        "x" : 214.36770651735918,
        "y" : -143.88896905053278
      },
      "selected" : false
    }, {
      "data" : {
        "id" : "131",
        "shared_name" : "COL4A1",
        "name" : "COL4A1",
        "SUID" : 131,
        "selected" : false
      },
      "position" : {
        "x" : 1.1047408047562293,
        "y" : 57.5986564937317
      },
      "selected" : false
    }, {
      "data" : {
        "id" : "259",
        "shared_name" : "P3H1",
        "name" : "P3H1",
        "SUID" : 259,
        "selected" : false
      },
      "position" : {
        "x" : -261.980459127069,
        "y" : -143.88896905053303
      },
      "selected" : false
    }, {
      "data" : {
        "id" : "195",
        "shared_name" : "MMP14",
        "name" : "MMP14",
        "SUID" : 195,
        "selected" : false
      },
      "position" : {
        "x" : 152.9729060551819,
        "y" : 204.2982466296665
      },
      "selected" : false
    }, {
      "data" : {
        "id" : "257",
        "shared_name" : "SPARC",
        "name" : "SPARC",
        "SUID" : 257,
        "selected" : false
      },
      "position" : {
        "x" : -161.31624713625303,
        "y" : 231.79498460307866
      },
      "selected" : false
    }, {
      "data" : {
        "id" : "129",
        "shared_name" : "COL5A1",
        "name" : "COL5A1",
        "SUID" : 129,
        "selected" : false
      },
      "position" : {
        "x" : 39.30192714681111,
        "y" : 29.846776166083295
      },
      "selected" : false
    }, {
      "data" : {
        "id" : "253",
        "shared_name" : "PCOLCE",
        "name" : "PCOLCE",
        "SUID" : 253,
        "selected" : false
      },
      "position" : {
        "x" : -282.24039811583026,
        "y" : -100.4413896800331
      },
      "selected" : false
    }, {
      "data" : {
        "id" : "505",
        "shared_name" : "LAMB1",
        "name" : "LAMB1",
        "SUID" : 505,
        "selected" : false
      },
      "position" : {
        "x" : -23.80637630485495,
        "y" : -281.39883988193037
      },
      "selected" : false
    }, {
      "data" : {
        "id" : "121",
        "shared_name" : "COL6A2",
        "name" : "COL6A2",
        "SUID" : 121,
        "selected" : false
      },
      "position" : {
        "x" : 39.30192714681111,
        "y" : -59.960195077626075
      },
      "selected" : false
    }, {
      "data" : {
        "id" : "184",
        "shared_name" : "TIMP3",
        "name" : "TIMP3",
        "SUID" : 184,
        "selected" : false
      },
      "position" : {
        "x" : -117.86866776575317,
        "y" : 252.05492359183995
      },
      "selected" : false
    }, {
      "data" : {
        "id" : "376",
        "shared_name" : "THBS2",
        "name" : "THBS2",
        "SUID" : 376,
        "selected" : false
      },
      "position" : {
        "x" : -84.30676440530488,
        "y" : 29.846776166083266
      },
      "selected" : false
    }, {
      "data" : {
        "id" : "119",
        "shared_name" : "LOX",
        "name" : "LOX",
        "SUID" : 119,
        "selected" : false
      },
      "position" : {
        "x" : -282.24039811583054,
        "y" : 87.68319324176184
      },
      "selected" : false
    }, {
      "data" : {
        "id" : "438",
        "shared_name" : "LAMA4",
        "name" : "LAMA4",
        "SUID" : 438,
        "selected" : false
      },
      "position" : {
        "x" : -298.8261179676501,
        "y" : -6.379098219135642
      },
      "selected" : false
    }, {
      "data" : {
        "id" : "246",
        "shared_name" : "NID1",
        "name" : "NID1",
        "SUID" : 246,
        "selected" : false
      },
      "position" : {
        "x" : -71.56305326702926,
        "y" : -277.22067204007044
      },
      "selected" : false
    }, {
      "data" : {
        "id" : "117",
        "shared_name" : "TGFB3",
        "name" : "TGFB3",
        "SUID" : 117,
        "selected" : false
      },
      "position" : {
        "x" : 152.9729060551827,
        "y" : -217.05644306793633
      },
      "selected" : false
    }, {
      "data" : {
        "id" : "180",
        "shared_name" : "TIMP2",
        "name" : "TIMP2",
        "SUID" : 180,
        "selected" : false
      },
      "position" : {
        "x" : -71.56305326703,
        "y" : 264.46247560179984
      },
      "selected" : false
    }, {
      "data" : {
        "id" : "115",
        "shared_name" : "ELN",
        "name" : "ELN",
        "SUID" : 115,
        "selected" : false
      },
      "position" : {
        "x" : 186.87096854394548,
        "y" : 170.4001841409032
      },
      "selected" : false
    }, {
      "data" : {
        "id" : "113",
        "shared_name" : "LUM",
        "name" : "LUM",
        "SUID" : 113,
        "selected" : false
      },
      "position" : {
        "x" : -46.10957806325007,
        "y" : -87.71207540527448
      },
      "selected" : false
    }, {
      "data" : {
        "id" : "239",
        "shared_name" : "COL24A1",
        "name" : "COL24A1",
        "SUID" : 239,
        "selected" : false
      },
      "position" : {
        "x" : 70.25591515604265,
        "y" : -264.81312003011067
      },
      "selected" : false
    } ],
    "edges" : [ {
      "data" : {
        "id" : "1952",
        "source" : "109",
        "target" : "376",
        "node2_string_id" : "9606.ENSP00000355751",
        "neighborhood_on_chromosome" : 0,
        "homology" : 0.0,
        "shared_interaction" : "interacts with",
        "phylogenetic_cooccurrence" : 0.0,
        "combined_score" : 0.756,
        "automated_textmining" : 0.441,
        "node1_string_id" : "9606.ENSP00000355180",
        "gene_fusion" : 0,
        "shared_name" : "COL6A1 (interacts with) THBS2",
        "database_annotated" : 0.4,
        "name" : "COL6A1 (interacts with) THBS2",
        "interaction" : "interacts with",
        "SUID" : 1952,
        "experimentally_determined_interaction" : 0.091,
        "coexpression" : 0.294,
        "selected" : false
      },
      "selected" : false
    }, {
      "data" : {
        "id" : "1951",
        "source" : "109",
        "target" : "149",
        "node2_string_id" : "9606.ENSP00000369071",
        "neighborhood_on_chromosome" : 0,
        "homology" : 0.0,
        "shared_interaction" : "interacts with",
        "phylogenetic_cooccurrence" : 0.0,
        "combined_score" : 0.677,
        "automated_textmining" : 0.498,
        "node1_string_id" : "9606.ENSP00000355180",
        "gene_fusion" : 0,
        "shared_name" : "COL6A1 (interacts with) POSTN",
        "database_annotated" : 0.0,
        "name" : "COL6A1 (interacts with) POSTN",
        "interaction" : "interacts with",
        "SUID" : 1951,
        "experimentally_determined_interaction" : 0.057,
        "coexpression" : 0.372,
        "selected" : false
      },
      "selected" : false
    }, {
      "data" : {
        "id" : "1950",
        "source" : "109",
        "target" : "326",
        "node2_string_id" : "9606.ENSP00000380901",
        "neighborhood_on_chromosome" : 0,
        "homology" : 0.665,
        "shared_interaction" : "interacts with",
        "phylogenetic_cooccurrence" : 0.176,
        "combined_score" : 0.631,
        "automated_textmining" : 0.167,
        "node1_string_id" : "9606.ENSP00000355180",
        "gene_fusion" : 0,
        "shared_name" : "COL6A1 (interacts with) COL8A2",
        "database_annotated" : 0.4,
        "name" : "COL6A1 (interacts with) COL8A2",
        "interaction" : "interacts with",
        "SUID" : 1950,
        "experimentally_determined_interaction" : 0.142,
        "coexpression" : 0.118,
        "selected" : false
      },
      "selected" : false
    }, {
      "data" : {
        "id" : "1949",
        "source" : "109",
        "target" : "1157",
        "node2_string_id" : "9606.ENSP00000478600",
        "neighborhood_on_chromosome" : 0,
        "homology" : 0.0,
        "shared_interaction" : "interacts with",
        "phylogenetic_cooccurrence" : 0.0,
        "combined_score" : 0.627,
        "automated_textmining" : 0.066,
        "node1_string_id" : "9606.ENSP00000355180",
        "gene_fusion" : 0,
        "shared_name" : "COL6A1 (interacts with) P3H3",
        "database_annotated" : 0.5,
        "name" : "COL6A1 (interacts with) P3H3",
        "interaction" : "interacts with",
        "SUID" : 1949,
        "experimentally_determined_interaction" : 0.0,
        "coexpression" : 0.265,
        "selected" : false
      },
      "selected" : false
    }, {
      "data" : {
        "id" : "1948",
        "source" : "109",
        "target" : "225",
        "node2_string_id" : "9606.ENSP00000384169",
        "neighborhood_on_chromosome" : 0,
        "homology" : 0.0,
        "shared_interaction" : "interacts with",
        "phylogenetic_cooccurrence" : 0.0,
        "combined_score" : 0.586,
        "automated_textmining" : 0.415,
        "node1_string_id" : "9606.ENSP00000355180",
        "gene_fusion" : 0,
        "shared_name" : "COL6A1 (interacts with) FBLN2",
        "database_annotated" : 0.0,
        "name" : "COL6A1 (interacts with) FBLN2",
        "interaction" : "interacts with",
        "SUID" : 1948,
        "experimentally_determined_interaction" : 0.091,
        "coexpression" : 0.284,
        "selected" : false
      },
      "selected" : false
    }, {
      "data" : {
        "id" : "1947",
        "source" : "109",
        "target" : "167",
        "node2_string_id" : "9606.ENSP00000376678",
        "neighborhood_on_chromosome" : 0,
        "homology" : 0.0,
        "shared_interaction" : "interacts with",
        "phylogenetic_cooccurrence" : 0.0,
        "combined_score" : 0.584,
        "automated_textmining" : 0.515,
        "node1_string_id" : "9606.ENSP00000355180",
        "gene_fusion" : 0,
        "shared_name" : "COL6A1 (interacts with) TAGLN",
        "database_annotated" : 0.0,
        "name" : "COL6A1 (interacts with) TAGLN",
        "interaction" : "interacts with",
        "SUID" : 1947,
        "experimentally_determined_interaction" : 0.0,
        "coexpression" : 0.177,
        "selected" : false
      },
      "selected" : false
    }, {
      "data" : {
        "id" : "1946",
        "source" : "109",
        "target" : "283",
        "node2_string_id" : "9606.ENSP00000401749",
        "neighborhood_on_chromosome" : 0,
        "homology" : 0.0,
        "shared_interaction" : "interacts with",
        "phylogenetic_cooccurrence" : 0.0,
        "combined_score" : 0.524,
        "automated_textmining" : 0.233,
        "node1_string_id" : "9606.ENSP00000355180",
        "gene_fusion" : 0,
        "shared_name" : "COL6A1 (interacts with) P4HA3",
        "database_annotated" : 0.4,
        "name" : "COL6A1 (interacts with) P4HA3",
        "interaction" : "interacts with",
        "SUID" : 1946,
        "experimentally_determined_interaction" : 0.0,
        "coexpression" : 0.049,
        "selected" : false
      },
      "selected" : false
    }, {
      "data" : {
        "id" : "1940",
        "source" : "109",
        "target" : "115",
        "node2_string_id" : "9606.ENSP00000351807",
        "neighborhood_on_chromosome" : 0,
        "homology" : 0.0,
        "shared_interaction" : "interacts with",
        "phylogenetic_cooccurrence" : 0.0,
        "combined_score" : 0.693,
        "automated_textmining" : 0.645,
        "node1_string_id" : "9606.ENSP00000355180",
        "gene_fusion" : 0,
        "shared_name" : "COL6A1 (interacts with) ELN",
        "database_annotated" : 0.0,
        "name" : "COL6A1 (interacts with) ELN",
        "interaction" : "interacts with",
        "SUID" : 1940,
        "experimentally_determined_interaction" : 0.0,
        "coexpression" : 0.173,
        "selected" : false
      },
      "selected" : false
    }, {
      "data" : {
        "id" : "1938",
        "source" : "109",
        "target" : "287",
        "node2_string_id" : "9606.ENSP00000332371",
        "neighborhood_on_chromosome" : 0,
        "homology" : 0.607,
        "shared_interaction" : "interacts with",
        "phylogenetic_cooccurrence" : 0.0,
        "combined_score" : 0.589,
        "automated_textmining" : 0.249,
        "node1_string_id" : "9606.ENSP00000355180",
        "gene_fusion" : 0,
        "shared_name" : "COL6A1 (interacts with) COL7A1",
        "database_annotated" : 0.4,
        "name" : "COL6A1 (interacts with) COL7A1",
        "interaction" : "interacts with",
        "SUID" : 1938,
        "experimentally_determined_interaction" : 0.0,
        "coexpression" : 0.162,
        "selected" : false
      },
      "selected" : false
    }, {
      "data" : {
        "id" : "1937",
        "source" : "109",
        "target" : "92",
        "node2_string_id" : "9606.ENSP00000331544",
        "neighborhood_on_chromosome" : 0,
        "homology" : 0.0,
        "shared_interaction" : "interacts with",
        "phylogenetic_cooccurrence" : 0.0,
        "combined_score" : 0.738,
        "automated_textmining" : 0.567,
        "node1_string_id" : "9606.ENSP00000355180",
        "gene_fusion" : 0,
        "shared_name" : "COL6A1 (interacts with) FBLN1",
        "database_annotated" : 0.0,
        "name" : "COL6A1 (interacts with) FBLN1",
        "interaction" : "interacts with",
        "SUID" : 1937,
        "experimentally_determined_interaction" : 0.091,
        "coexpression" : 0.388,
        "selected" : false
      },
      "selected" : false
    }, {
      "data" : {
        "id" : "1934",
        "source" : "109",
        "target" : "145",
        "node2_string_id" : "9606.ENSP00000325527",
        "neighborhood_on_chromosome" : 0,
        "homology" : 0.0,
        "shared_interaction" : "interacts with",
        "phylogenetic_cooccurrence" : 0.0,
        "combined_score" : 0.743,
        "automated_textmining" : 0.564,
        "node1_string_id" : "9606.ENSP00000355180",
        "gene_fusion" : 0,
        "shared_name" : "COL6A1 (interacts with) FBN1",
        "database_annotated" : 0.0,
        "name" : "COL6A1 (interacts with) FBN1",
        "interaction" : "interacts with",
        "SUID" : 1934,
        "experimentally_determined_interaction" : 0.091,
        "coexpression" : 0.403,
        "selected" : false
      },
      "selected" : false
    }, {
      "data" : {
        "id" : "1933",
        "source" : "109",
        "target" : "280",
        "node2_string_id" : "9606.ENSP00000323696",
        "neighborhood_on_chromosome" : 0,
        "homology" : 0.0,
        "shared_interaction" : "interacts with",
        "phylogenetic_cooccurrence" : 0.0,
        "combined_score" : 0.543,
        "automated_textmining" : 0.074,
        "node1_string_id" : "9606.ENSP00000355180",
        "gene_fusion" : 0,
        "shared_name" : "COL6A1 (interacts with) CRTAP",
        "database_annotated" : 0.5,
        "name" : "COL6A1 (interacts with) CRTAP",
        "interaction" : "interacts with",
        "SUID" : 1933,
        "experimentally_determined_interaction" : 0.0,
        "coexpression" : 0.092,
        "selected" : false
      },
      "selected" : false
    }, {
      "data" : {
        "id" : "1931",
        "source" : "109",
        "target" : "121",
        "node2_string_id" : "9606.ENSP00000300527",
        "neighborhood_on_chromosome" : 0,
        "homology" : 0.821,
        "shared_interaction" : "interacts with",
        "phylogenetic_cooccurrence" : 0.122,
        "combined_score" : 0.998,
        "automated_textmining" : 0.965,
        "node1_string_id" : "9606.ENSP00000355180",
        "gene_fusion" : 0,
        "shared_name" : "COL6A1 (interacts with) COL6A2",
        "database_annotated" : 0.4,
        "name" : "COL6A1 (interacts with) COL6A2",
        "interaction" : "interacts with",
        "SUID" : 1931,
        "experimentally_determined_interaction" : 0.0,
        "coexpression" : 0.926,
        "selected" : false
      },
      "selected" : false
    }, {
      "data" : {
        "id" : "1929",
        "source" : "109",
        "target" : "105",
        "node2_string_id" : "9606.ENSP00000295550",
        "neighborhood_on_chromosome" : 0,
        "homology" : 0.655,
        "shared_interaction" : "interacts with",
        "phylogenetic_cooccurrence" : 0.0,
        "combined_score" : 0.994,
        "automated_textmining" : 0.963,
        "node1_string_id" : "9606.ENSP00000355180",
        "gene_fusion" : 0,
        "shared_name" : "COL6A1 (interacts with) COL6A3",
        "database_annotated" : 0.72,
        "name" : "COL6A1 (interacts with) COL6A3",
        "interaction" : "interacts with",
        "SUID" : 1929,
        "experimentally_determined_interaction" : 0.0,
        "coexpression" : 0.523,
        "selected" : false
      },
      "selected" : false
    }, {
      "data" : {
        "id" : "1925",
        "source" : "109",
        "target" : "113",
        "node2_string_id" : "9606.ENSP00000266718",
        "neighborhood_on_chromosome" : 0,
        "homology" : 0.0,
        "shared_interaction" : "interacts with",
        "phylogenetic_cooccurrence" : 0.0,
        "combined_score" : 0.695,
        "automated_textmining" : 0.517,
        "node1_string_id" : "9606.ENSP00000355180",
        "gene_fusion" : 0,
        "shared_name" : "COL6A1 (interacts with) LUM",
        "database_annotated" : 0.0,
        "name" : "COL6A1 (interacts with) LUM",
        "interaction" : "interacts with",
        "SUID" : 1925,
        "experimentally_determined_interaction" : 0.091,
        "coexpression" : 0.361,
        "selected" : false
      },
      "selected" : false
    }, {
      "data" : {
        "id" : "1924",
        "source" : "109",
        "target" : "184",
        "node2_string_id" : "9606.ENSP00000266085",
        "neighborhood_on_chromosome" : 0,
        "homology" : 0.0,
        "shared_interaction" : "interacts with",
        "phylogenetic_cooccurrence" : 0.0,
        "combined_score" : 0.557,
        "automated_textmining" : 0.388,
        "node1_string_id" : "9606.ENSP00000355180",
        "gene_fusion" : 0,
        "shared_name" : "COL6A1 (interacts with) TIMP3",
        "database_annotated" : 0.0,
        "name" : "COL6A1 (interacts with) TIMP3",
        "interaction" : "interacts with",
        "SUID" : 1924,
        "experimentally_determined_interaction" : 0.1,
        "coexpression" : 0.26,
        "selected" : false
      },
      "selected" : false
    }, {
      "data" : {
        "id" : "1923",
        "source" : "109",
        "target" : "246",
        "node2_string_id" : "9606.ENSP00000264187",
        "neighborhood_on_chromosome" : 0,
        "homology" : 0.0,
        "shared_interaction" : "interacts with",
        "phylogenetic_cooccurrence" : 0.0,
        "combined_score" : 0.709,
        "automated_textmining" : 0.641,
        "node1_string_id" : "9606.ENSP00000355180",
        "gene_fusion" : 0,
        "shared_name" : "COL6A1 (interacts with) NID1",
        "database_annotated" : 0.0,
        "name" : "COL6A1 (interacts with) NID1",
        "interaction" : "interacts with",
        "SUID" : 1923,
        "experimentally_determined_interaction" : 0.071,
        "coexpression" : 0.197,
        "selected" : false
      },
      "selected" : false
    }, {
      "data" : {
        "id" : "1922",
        "source" : "109",
        "target" : "180",
        "node2_string_id" : "9606.ENSP00000262768",
        "neighborhood_on_chromosome" : 0,
        "homology" : 0.0,
        "shared_interaction" : "interacts with",
        "phylogenetic_cooccurrence" : 0.0,
        "combined_score" : 0.526,
        "automated_textmining" : 0.436,
        "node1_string_id" : "9606.ENSP00000355180",
        "gene_fusion" : 0,
        "shared_name" : "COL6A1 (interacts with) TIMP2",
        "database_annotated" : 0.0,
        "name" : "COL6A1 (interacts with) TIMP2",
        "interaction" : "interacts with",
        "SUID" : 1922,
        "experimentally_determined_interaction" : 0.0,
        "coexpression" : 0.193,
        "selected" : false
      },
      "selected" : false
    }, {
      "data" : {
        "id" : "1921",
        "source" : "109",
        "target" : "107",
        "node2_string_id" : "9606.ENSP00000261978",
        "neighborhood_on_chromosome" : 0,
        "homology" : 0.0,
        "shared_interaction" : "interacts with",
        "phylogenetic_cooccurrence" : 0.0,
        "combined_score" : 0.532,
        "automated_textmining" : 0.414,
        "node1_string_id" : "9606.ENSP00000355180",
        "gene_fusion" : 0,
        "shared_name" : "COL6A1 (interacts with) LTBP2",
        "database_annotated" : 0.0,
        "name" : "COL6A1 (interacts with) LTBP2",
        "interaction" : "interacts with",
        "SUID" : 1921,
        "experimentally_determined_interaction" : 0.091,
        "coexpression" : 0.192,
        "selected" : false
      },
      "selected" : false
    }, {
      "data" : {
        "id" : "1920",
        "source" : "109",
        "target" : "229",
        "node2_string_id" : "9606.ENSP00000261921",
        "neighborhood_on_chromosome" : 0,
        "homology" : 0.0,
        "shared_interaction" : "interacts with",
        "phylogenetic_cooccurrence" : 0.0,
        "combined_score" : 0.488,
        "automated_textmining" : 0.272,
        "node1_string_id" : "9606.ENSP00000355180",
        "gene_fusion" : 0,
        "shared_name" : "COL6A1 (interacts with) LOXL1",
        "database_annotated" : 0.0,
        "name" : "COL6A1 (interacts with) LOXL1",
        "interaction" : "interacts with",
        "SUID" : 1920,
        "experimentally_determined_interaction" : 0.091,
        "coexpression" : 0.288,
        "selected" : false
      },
      "selected" : false
    }, {
      "data" : {
        "id" : "1919",
        "source" : "109",
        "target" : "153",
        "node2_string_id" : "9606.ENSP00000261799",
        "neighborhood_on_chromosome" : 0,
        "homology" : 0.0,
        "shared_interaction" : "interacts with",
        "phylogenetic_cooccurrence" : 0.0,
        "combined_score" : 0.46,
        "automated_textmining" : 0.27,
        "node1_string_id" : "9606.ENSP00000355180",
        "gene_fusion" : 0,
        "shared_name" : "COL6A1 (interacts with) PDGFRB",
        "database_annotated" : 0.0,
        "name" : "COL6A1 (interacts with) PDGFRB",
        "interaction" : "interacts with",
        "SUID" : 1919,
        "experimentally_determined_interaction" : 0.0,
        "coexpression" : 0.291,
        "selected" : false
      },
      "selected" : false
    }, {
      "data" : {
        "id" : "1915",
        "source" : "109",
        "target" : "117",
        "node2_string_id" : "9606.ENSP00000238682",
        "neighborhood_on_chromosome" : 0,
        "homology" : 0.0,
        "shared_interaction" : "interacts with",
        "phylogenetic_cooccurrence" : 0.0,
        "combined_score" : 0.597,
        "automated_textmining" : 0.53,
        "node1_string_id" : "9606.ENSP00000355180",
        "gene_fusion" : 0,
        "shared_name" : "COL6A1 (interacts with) TGFB3",
        "database_annotated" : 0.0,
        "name" : "COL6A1 (interacts with) TGFB3",
        "interaction" : "interacts with",
        "SUID" : 1915,
        "experimentally_determined_interaction" : 0.067,
        "coexpression" : 0.154,
        "selected" : false
      },
      "selected" : false
    }, {
      "data" : {
        "id" : "1914",
        "source" : "109",
        "target" : "259",
        "node2_string_id" : "9606.ENSP00000236040",
        "neighborhood_on_chromosome" : 0,
        "homology" : 0.0,
        "shared_interaction" : "interacts with",
        "phylogenetic_cooccurrence" : 0.0,
        "combined_score" : 0.744,
        "automated_textmining" : 0.445,
        "node1_string_id" : "9606.ENSP00000355180",
        "gene_fusion" : 0,
        "shared_name" : "COL6A1 (interacts with) P3H1",
        "database_annotated" : 0.5,
        "name" : "COL6A1 (interacts with) P3H1",
        "interaction" : "interacts with",
        "SUID" : 1914,
        "experimentally_determined_interaction" : 0.0,
        "coexpression" : 0.152,
        "selected" : false
      },
      "selected" : false
    }, {
      "data" : {
        "id" : "1913",
        "source" : "109",
        "target" : "257",
        "node2_string_id" : "9606.ENSP00000231061",
        "neighborhood_on_chromosome" : 0,
        "homology" : 0.0,
        "shared_interaction" : "interacts with",
        "phylogenetic_cooccurrence" : 0.0,
        "combined_score" : 0.647,
        "automated_textmining" : 0.354,
        "node1_string_id" : "9606.ENSP00000355180",
        "gene_fusion" : 0,
        "shared_name" : "COL6A1 (interacts with) SPARC",
        "database_annotated" : 0.0,
        "name" : "COL6A1 (interacts with) SPARC",
        "interaction" : "interacts with",
        "SUID" : 1913,
        "experimentally_determined_interaction" : 0.051,
        "coexpression" : 0.47,
        "selected" : false
      },
      "selected" : false
    }, {
      "data" : {
        "id" : "1912",
        "source" : "109",
        "target" : "119",
        "node2_string_id" : "9606.ENSP00000231004",
        "neighborhood_on_chromosome" : 0,
        "homology" : 0.0,
        "shared_interaction" : "interacts with",
        "phylogenetic_cooccurrence" : 0.0,
        "combined_score" : 0.736,
        "automated_textmining" : 0.558,
        "node1_string_id" : "9606.ENSP00000355180",
        "gene_fusion" : 0,
        "shared_name" : "COL6A1 (interacts with) LOX",
        "database_annotated" : 0.0,
        "name" : "COL6A1 (interacts with) LOX",
        "interaction" : "interacts with",
        "SUID" : 1912,
        "experimentally_determined_interaction" : 0.277,
        "coexpression" : 0.24,
        "selected" : false
      },
      "selected" : false
    }, {
      "data" : {
        "id" : "1911",
        "source" : "109",
        "target" : "438",
        "node2_string_id" : "9606.ENSP00000230538",
        "neighborhood_on_chromosome" : 0,
        "homology" : 0.0,
        "shared_interaction" : "interacts with",
        "phylogenetic_cooccurrence" : 0.0,
        "combined_score" : 0.743,
        "automated_textmining" : 0.639,
        "node1_string_id" : "9606.ENSP00000355180",
        "gene_fusion" : 0,
        "shared_name" : "COL6A1 (interacts with) LAMA4",
        "database_annotated" : 0.0,
        "name" : "COL6A1 (interacts with) LAMA4",
        "interaction" : "interacts with",
        "SUID" : 1911,
        "experimentally_determined_interaction" : 0.067,
        "coexpression" : 0.3,
        "selected" : false
      },
      "selected" : false
    }, {
      "data" : {
        "id" : "1910",
        "source" : "109",
        "target" : "253",
        "node2_string_id" : "9606.ENSP00000223061",
        "neighborhood_on_chromosome" : 0,
        "homology" : 0.0,
        "shared_interaction" : "interacts with",
        "phylogenetic_cooccurrence" : 0.0,
        "combined_score" : 0.779,
        "automated_textmining" : 0.572,
        "node1_string_id" : "9606.ENSP00000355180",
        "gene_fusion" : 0,
        "shared_name" : "COL6A1 (interacts with) PCOLCE",
        "database_annotated" : 0.0,
        "name" : "COL6A1 (interacts with) PCOLCE",
        "interaction" : "interacts with",
        "SUID" : 1910,
        "experimentally_determined_interaction" : 0.113,
        "coexpression" : 0.465,
        "selected" : false
      },
      "selected" : false
    }, {
      "data" : {
        "id" : "1909",
        "source" : "109",
        "target" : "505",
        "node2_string_id" : "9606.ENSP00000222399",
        "neighborhood_on_chromosome" : 0,
        "homology" : 0.0,
        "shared_interaction" : "interacts with",
        "phylogenetic_cooccurrence" : 0.0,
        "combined_score" : 0.843,
        "automated_textmining" : 0.81,
        "node1_string_id" : "9606.ENSP00000355180",
        "gene_fusion" : 0,
        "shared_name" : "COL6A1 (interacts with) LAMB1",
        "database_annotated" : 0.0,
        "name" : "COL6A1 (interacts with) LAMB1",
        "interaction" : "interacts with",
        "SUID" : 1909,
        "experimentally_determined_interaction" : 0.046,
        "coexpression" : 0.204,
        "selected" : false
      },
      "selected" : false
    }, {
      "data" : {
        "id" : "1906",
        "source" : "109",
        "target" : "616",
        "node2_string_id" : "9606.ENSP00000216286",
        "neighborhood_on_chromosome" : 0,
        "homology" : 0.0,
        "shared_interaction" : "interacts with",
        "phylogenetic_cooccurrence" : 0.0,
        "combined_score" : 0.519,
        "automated_textmining" : 0.419,
        "node1_string_id" : "9606.ENSP00000355180",
        "gene_fusion" : 0,
        "shared_name" : "COL6A1 (interacts with) NID2",
        "database_annotated" : 0.0,
        "name" : "COL6A1 (interacts with) NID2",
        "interaction" : "interacts with",
        "SUID" : 1906,
        "experimentally_determined_interaction" : 0.071,
        "coexpression" : 0.18,
        "selected" : false
      },
      "selected" : false
    }, {
      "data" : {
        "id" : "1905",
        "source" : "109",
        "target" : "82",
        "node2_string_id" : "9606.ENSP00000052754",
        "neighborhood_on_chromosome" : 0,
        "homology" : 0.0,
        "shared_interaction" : "interacts with",
        "phylogenetic_cooccurrence" : 0.0,
        "combined_score" : 0.824,
        "automated_textmining" : 0.495,
        "node1_string_id" : "9606.ENSP00000355180",
        "gene_fusion" : 0,
        "shared_name" : "COL6A1 (interacts with) DCN",
        "database_annotated" : 0.0,
        "name" : "COL6A1 (interacts with) DCN",
        "interaction" : "interacts with",
        "SUID" : 1905,
        "experimentally_determined_interaction" : 0.328,
        "coexpression" : 0.522,
        "selected" : false
      },
      "selected" : false
    }, {
      "data" : {
        "id" : "3090",
        "source" : "107",
        "target" : "149",
        "node2_string_id" : "9606.ENSP00000369071",
        "neighborhood_on_chromosome" : 0,
        "homology" : 0.0,
        "shared_interaction" : "interacts with",
        "phylogenetic_cooccurrence" : 0.0,
        "combined_score" : 0.616,
        "automated_textmining" : 0.536,
        "node1_string_id" : "9606.ENSP00000261978",
        "gene_fusion" : 0,
        "shared_name" : "LTBP2 (interacts with) POSTN",
        "database_annotated" : 0.0,
        "name" : "LTBP2 (interacts with) POSTN",
        "interaction" : "interacts with",
        "SUID" : 3090,
        "experimentally_determined_interaction" : 0.046,
        "coexpression" : 0.203,
        "selected" : false
      },
      "selected" : false
    }, {
      "data" : {
        "id" : "3088",
        "source" : "107",
        "target" : "184",
        "node2_string_id" : "9606.ENSP00000266085",
        "neighborhood_on_chromosome" : 0,
        "homology" : 0.0,
        "shared_interaction" : "interacts with",
        "phylogenetic_cooccurrence" : 0.0,
        "combined_score" : 0.477,
        "automated_textmining" : 0.41,
        "node1_string_id" : "9606.ENSP00000261978",
        "gene_fusion" : 0,
        "shared_name" : "LTBP2 (interacts with) TIMP3",
        "database_annotated" : 0.0,
        "name" : "LTBP2 (interacts with) TIMP3",
        "interaction" : "interacts with",
        "SUID" : 3088,
        "experimentally_determined_interaction" : 0.0,
        "coexpression" : 0.15,
        "selected" : false
      },
      "selected" : false
    }, {
      "data" : {
        "id" : "3086",
        "source" : "107",
        "target" : "376",
        "node2_string_id" : "9606.ENSP00000355751",
        "neighborhood_on_chromosome" : 0,
        "homology" : 0.0,
        "shared_interaction" : "interacts with",
        "phylogenetic_cooccurrence" : 0.0,
        "combined_score" : 0.434,
        "automated_textmining" : 0.285,
        "node1_string_id" : "9606.ENSP00000261978",
        "gene_fusion" : 0,
        "shared_name" : "LTBP2 (interacts with) THBS2",
        "database_annotated" : 0.0,
        "name" : "LTBP2 (interacts with) THBS2",
        "interaction" : "interacts with",
        "SUID" : 3086,
        "experimentally_determined_interaction" : 0.0,
        "coexpression" : 0.242,
        "selected" : false
      },
      "selected" : false
    }, {
      "data" : {
        "id" : "3085",
        "source" : "107",
        "target" : "180",
        "node2_string_id" : "9606.ENSP00000262768",
        "neighborhood_on_chromosome" : 0,
        "homology" : 0.0,
        "shared_interaction" : "interacts with",
        "phylogenetic_cooccurrence" : 0.0,
        "combined_score" : 0.409,
        "automated_textmining" : 0.356,
        "node1_string_id" : "9606.ENSP00000261978",
        "gene_fusion" : 0,
        "shared_name" : "LTBP2 (interacts with) TIMP2",
        "database_annotated" : 0.0,
        "name" : "LTBP2 (interacts with) TIMP2",
        "interaction" : "interacts with",
        "SUID" : 3085,
        "experimentally_determined_interaction" : 0.0,
        "coexpression" : 0.12,
        "selected" : false
      },
      "selected" : false
    }, {
      "data" : {
        "id" : "3082",
        "source" : "107",
        "target" : "113",
        "node2_string_id" : "9606.ENSP00000266718",
        "neighborhood_on_chromosome" : 0,
        "homology" : 0.0,
        "shared_interaction" : "interacts with",
        "phylogenetic_cooccurrence" : 0.0,
        "combined_score" : 0.4,
        "automated_textmining" : 0.237,
        "node1_string_id" : "9606.ENSP00000261978",
        "gene_fusion" : 0,
        "shared_name" : "LTBP2 (interacts with) LUM",
        "database_annotated" : 0.0,
        "name" : "LTBP2 (interacts with) LUM",
        "interaction" : "interacts with",
        "SUID" : 3082,
        "experimentally_determined_interaction" : 0.099,
        "coexpression" : 0.198,
        "selected" : false
      },
      "selected" : false
    }, {
      "data" : {
        "id" : "3081",
        "source" : "107",
        "target" : "117",
        "node2_string_id" : "9606.ENSP00000238682",
        "neighborhood_on_chromosome" : 0,
        "homology" : 0.0,
        "shared_interaction" : "interacts with",
        "phylogenetic_cooccurrence" : 0.0,
        "combined_score" : 0.74,
        "automated_textmining" : 0.713,
        "node1_string_id" : "9606.ENSP00000261978",
        "gene_fusion" : 0,
        "shared_name" : "LTBP2 (interacts with) TGFB3",
        "database_annotated" : 0.0,
        "name" : "LTBP2 (interacts with) TGFB3",
        "interaction" : "interacts with",
        "SUID" : 3081,
        "experimentally_determined_interaction" : 0.045,
        "coexpression" : 0.129,
        "selected" : false
      },
      "selected" : false
    }, {
      "data" : {
        "id" : "2030",
        "source" : "105",
        "target" : "92",
        "node2_string_id" : "9606.ENSP00000331544",
        "neighborhood_on_chromosome" : 0,
        "homology" : 0.0,
        "shared_interaction" : "interacts with",
        "phylogenetic_cooccurrence" : 0.0,
        "combined_score" : 0.499,
        "automated_textmining" : 0.36,
        "node1_string_id" : "9606.ENSP00000295550",
        "gene_fusion" : 0,
        "shared_name" : "COL6A3 (interacts with) FBLN1",
        "database_annotated" : 0.0,
        "name" : "COL6A3 (interacts with) FBLN1",
        "interaction" : "interacts with",
        "SUID" : 2030,
        "experimentally_determined_interaction" : 0.099,
        "coexpression" : 0.2,
        "selected" : false
      },
      "selected" : false
    }, {
      "data" : {
        "id" : "2027",
        "source" : "105",
        "target" : "225",
        "node2_string_id" : "9606.ENSP00000384169",
        "neighborhood_on_chromosome" : 0,
        "homology" : 0.0,
        "shared_interaction" : "interacts with",
        "phylogenetic_cooccurrence" : 0.0,
        "combined_score" : 0.424,
        "automated_textmining" : 0.308,
        "node1_string_id" : "9606.ENSP00000295550",
        "gene_fusion" : 0,
        "shared_name" : "COL6A3 (interacts with) FBLN2",
        "database_annotated" : 0.0,
        "name" : "COL6A3 (interacts with) FBLN2",
        "interaction" : "interacts with",
        "SUID" : 2027,
        "experimentally_determined_interaction" : 0.099,
        "coexpression" : 0.15,
        "selected" : false
      },
      "selected" : false
    }, {
      "data" : {
        "id" : "2021",
        "source" : "105",
        "target" : "113",
        "node2_string_id" : "9606.ENSP00000266718",
        "neighborhood_on_chromosome" : 0,
        "homology" : 0.0,
        "shared_interaction" : "interacts with",
        "phylogenetic_cooccurrence" : 0.0,
        "combined_score" : 0.853,
        "automated_textmining" : 0.719,
        "node1_string_id" : "9606.ENSP00000295550",
        "gene_fusion" : 0,
        "shared_name" : "COL6A3 (interacts with) LUM",
        "database_annotated" : 0.0,
        "name" : "COL6A3 (interacts with) LUM",
        "interaction" : "interacts with",
        "SUID" : 2021,
        "experimentally_determined_interaction" : 0.094,
        "coexpression" : 0.471,
        "selected" : false
      },
      "selected" : false
    }, {
      "data" : {
        "id" : "2020",
        "source" : "105",
        "target" : "519",
        "node2_string_id" : "9606.ENSP00000265077",
        "neighborhood_on_chromosome" : 0,
        "homology" : 0.0,
        "shared_interaction" : "interacts with",
        "phylogenetic_cooccurrence" : 0.0,
        "combined_score" : 0.671,
        "automated_textmining" : 0.601,
        "node1_string_id" : "9606.ENSP00000295550",
        "gene_fusion" : 0,
        "shared_name" : "COL6A3 (interacts with) VCAN",
        "database_annotated" : 0.0,
        "name" : "COL6A3 (interacts with) VCAN",
        "interaction" : "interacts with",
        "SUID" : 2020,
        "experimentally_determined_interaction" : 0.091,
        "coexpression" : 0.166,
        "selected" : false
      },
      "selected" : false
    }, {
      "data" : {
        "id" : "2019",
        "source" : "105",
        "target" : "246",
        "node2_string_id" : "9606.ENSP00000264187",
        "neighborhood_on_chromosome" : 0,
        "homology" : 0.0,
        "shared_interaction" : "interacts with",
        "phylogenetic_cooccurrence" : 0.0,
        "combined_score" : 0.484,
        "automated_textmining" : 0.379,
        "node1_string_id" : "9606.ENSP00000295550",
        "gene_fusion" : 0,
        "shared_name" : "COL6A3 (interacts with) NID1",
        "database_annotated" : 0.0,
        "name" : "COL6A3 (interacts with) NID1",
        "interaction" : "interacts with",
        "SUID" : 2019,
        "experimentally_determined_interaction" : 0.096,
        "coexpression" : 0.153,
        "selected" : false
      },
      "selected" : false
    }, {
      "data" : {
        "id" : "2018",
        "source" : "105",
        "target" : "107",
        "node2_string_id" : "9606.ENSP00000261978",
        "neighborhood_on_chromosome" : 0,
        "homology" : 0.0,
        "shared_interaction" : "interacts with",
        "phylogenetic_cooccurrence" : 0.0,
        "combined_score" : 0.408,
        "automated_textmining" : 0.256,
        "node1_string_id" : "9606.ENSP00000295550",
        "gene_fusion" : 0,
        "shared_name" : "COL6A3 (interacts with) LTBP2",
        "database_annotated" : 0.0,
        "name" : "COL6A3 (interacts with) LTBP2",
        "interaction" : "interacts with",
        "SUID" : 2018,
        "experimentally_determined_interaction" : 0.099,
        "coexpression" : 0.187,
        "selected" : false
      },
      "selected" : false
    }, {
      "data" : {
        "id" : "2017",
        "source" : "105",
        "target" : "229",
        "node2_string_id" : "9606.ENSP00000261921",
        "neighborhood_on_chromosome" : 0,
        "homology" : 0.0,
        "shared_interaction" : "interacts with",
        "phylogenetic_cooccurrence" : 0.0,
        "combined_score" : 0.493,
        "automated_textmining" : 0.31,
        "node1_string_id" : "9606.ENSP00000295550",
        "gene_fusion" : 0,
        "shared_name" : "COL6A3 (interacts with) LOXL1",
        "database_annotated" : 0.0,
        "name" : "COL6A3 (interacts with) LOXL1",
        "interaction" : "interacts with",
        "SUID" : 2017,
        "experimentally_determined_interaction" : 0.091,
        "coexpression" : 0.256,
        "selected" : false
      },
      "selected" : false
    }, {
      "data" : {
        "id" : "2016",
        "source" : "105",
        "target" : "153",
        "node2_string_id" : "9606.ENSP00000261799",
        "neighborhood_on_chromosome" : 0,
        "homology" : 0.0,
        "shared_interaction" : "interacts with",
        "phylogenetic_cooccurrence" : 0.0,
        "combined_score" : 0.633,
        "automated_textmining" : 0.509,
        "node1_string_id" : "9606.ENSP00000295550",
        "gene_fusion" : 0,
        "shared_name" : "COL6A3 (interacts with) PDGFRB",
        "database_annotated" : 0.0,
        "name" : "COL6A3 (interacts with) PDGFRB",
        "interaction" : "interacts with",
        "SUID" : 2016,
        "experimentally_determined_interaction" : 0.0,
        "coexpression" : 0.283,
        "selected" : false
      },
      "selected" : false
    }, {
      "data" : {
        "id" : "2013",
        "source" : "105",
        "target" : "259",
        "node2_string_id" : "9606.ENSP00000236040",
        "neighborhood_on_chromosome" : 0,
        "homology" : 0.0,
        "shared_interaction" : "interacts with",
        "phylogenetic_cooccurrence" : 0.0,
        "combined_score" : 0.706,
        "automated_textmining" : 0.41,
        "node1_string_id" : "9606.ENSP00000295550",
        "gene_fusion" : 0,
        "shared_name" : "COL6A3 (interacts with) P3H1",
        "database_annotated" : 0.5,
        "name" : "COL6A3 (interacts with) P3H1",
        "interaction" : "interacts with",
        "SUID" : 2013,
        "experimentally_determined_interaction" : 0.0,
        "coexpression" : 0.083,
        "selected" : false
      },
      "selected" : false
    }, {
      "data" : {
        "id" : "2012",
        "source" : "105",
        "target" : "257",
        "node2_string_id" : "9606.ENSP00000231061",
        "neighborhood_on_chromosome" : 0,
        "homology" : 0.0,
        "shared_interaction" : "interacts with",
        "phylogenetic_cooccurrence" : 0.0,
        "combined_score" : 0.556,
        "automated_textmining" : 0.291,
        "node1_string_id" : "9606.ENSP00000295550",
        "gene_fusion" : 0,
        "shared_name" : "COL6A3 (interacts with) SPARC",
        "database_annotated" : 0.0,
        "name" : "COL6A3 (interacts with) SPARC",
        "interaction" : "interacts with",
        "SUID" : 2012,
        "experimentally_determined_interaction" : 0.07,
        "coexpression" : 0.38,
        "selected" : false
      },
      "selected" : false
    }, {
      "data" : {
        "id" : "2011",
        "source" : "105",
        "target" : "119",
        "node2_string_id" : "9606.ENSP00000231004",
        "neighborhood_on_chromosome" : 0,
        "homology" : 0.0,
        "shared_interaction" : "interacts with",
        "phylogenetic_cooccurrence" : 0.0,
        "combined_score" : 0.441,
        "automated_textmining" : 0.302,
        "node1_string_id" : "9606.ENSP00000295550",
        "gene_fusion" : 0,
        "shared_name" : "COL6A3 (interacts with) LOX",
        "database_annotated" : 0.0,
        "name" : "COL6A3 (interacts with) LOX",
        "interaction" : "interacts with",
        "SUID" : 2011,
        "experimentally_determined_interaction" : 0.091,
        "coexpression" : 0.188,
        "selected" : false
      },
      "selected" : false
    }, {
      "data" : {
        "id" : "2010",
        "source" : "105",
        "target" : "438",
        "node2_string_id" : "9606.ENSP00000230538",
        "neighborhood_on_chromosome" : 0,
        "homology" : 0.0,
        "shared_interaction" : "interacts with",
        "phylogenetic_cooccurrence" : 0.0,
        "combined_score" : 0.587,
        "automated_textmining" : 0.501,
        "node1_string_id" : "9606.ENSP00000295550",
        "gene_fusion" : 0,
        "shared_name" : "COL6A3 (interacts with) LAMA4",
        "database_annotated" : 0.0,
        "name" : "COL6A3 (interacts with) LAMA4",
        "interaction" : "interacts with",
        "SUID" : 2010,
        "experimentally_determined_interaction" : 0.068,
        "coexpression" : 0.182,
        "selected" : false
      },
      "selected" : false
    }, {
      "data" : {
        "id" : "2009",
        "source" : "105",
        "target" : "253",
        "node2_string_id" : "9606.ENSP00000223061",
        "neighborhood_on_chromosome" : 0,
        "homology" : 0.0,
        "shared_interaction" : "interacts with",
        "phylogenetic_cooccurrence" : 0.0,
        "combined_score" : 0.654,
        "automated_textmining" : 0.439,
        "node1_string_id" : "9606.ENSP00000295550",
        "gene_fusion" : 0,
        "shared_name" : "COL6A3 (interacts with) PCOLCE",
        "database_annotated" : 0.0,
        "name" : "COL6A3 (interacts with) PCOLCE",
        "interaction" : "interacts with",
        "SUID" : 2009,
        "experimentally_determined_interaction" : 0.129,
        "coexpression" : 0.348,
        "selected" : false
      },
      "selected" : false
    }, {
      "data" : {
        "id" : "2008",
        "source" : "105",
        "target" : "505",
        "node2_string_id" : "9606.ENSP00000222399",
        "neighborhood_on_chromosome" : 0,
        "homology" : 0.0,
        "shared_interaction" : "interacts with",
        "phylogenetic_cooccurrence" : 0.0,
        "combined_score" : 0.76,
        "automated_textmining" : 0.694,
        "node1_string_id" : "9606.ENSP00000295550",
        "gene_fusion" : 0,
        "shared_name" : "COL6A3 (interacts with) LAMB1",
        "database_annotated" : 0.0,
        "name" : "COL6A3 (interacts with) LAMB1",
        "interaction" : "interacts with",
        "SUID" : 2008,
        "experimentally_determined_interaction" : 0.07,
        "coexpression" : 0.224,
        "selected" : false
      },
      "selected" : false
    }, {
      "data" : {
        "id" : "2005",
        "source" : "105",
        "target" : "616",
        "node2_string_id" : "9606.ENSP00000216286",
        "neighborhood_on_chromosome" : 0,
        "homology" : 0.0,
        "shared_interaction" : "interacts with",
        "phylogenetic_cooccurrence" : 0.0,
        "combined_score" : 0.68,
        "automated_textmining" : 0.569,
        "node1_string_id" : "9606.ENSP00000295550",
        "gene_fusion" : 0,
        "shared_name" : "COL6A3 (interacts with) NID2",
        "database_annotated" : 0.0,
        "name" : "COL6A3 (interacts with) NID2",
        "interaction" : "interacts with",
        "SUID" : 2005,
        "experimentally_determined_interaction" : 0.096,
        "coexpression" : 0.245,
        "selected" : false
      },
      "selected" : false
    }, {
      "data" : {
        "id" : "2004",
        "source" : "105",
        "target" : "82",
        "node2_string_id" : "9606.ENSP00000052754",
        "neighborhood_on_chromosome" : 0,
        "homology" : 0.0,
        "shared_interaction" : "interacts with",
        "phylogenetic_cooccurrence" : 0.0,
        "combined_score" : 0.657,
        "automated_textmining" : 0.442,
        "node1_string_id" : "9606.ENSP00000295550",
        "gene_fusion" : 0,
        "shared_name" : "COL6A3 (interacts with) DCN",
        "database_annotated" : 0.0,
        "name" : "COL6A3 (interacts with) DCN",
        "interaction" : "interacts with",
        "SUID" : 2004,
        "experimentally_determined_interaction" : 0.091,
        "coexpression" : 0.377,
        "selected" : false
      },
      "selected" : false
    }, {
      "data" : {
        "id" : "2041",
        "source" : "105",
        "target" : "149",
        "node2_string_id" : "9606.ENSP00000369071",
        "neighborhood_on_chromosome" : 0,
        "homology" : 0.0,
        "shared_interaction" : "interacts with",
        "phylogenetic_cooccurrence" : 0.0,
        "combined_score" : 0.819,
        "automated_textmining" : 0.653,
        "node1_string_id" : "9606.ENSP00000295550",
        "gene_fusion" : 0,
        "shared_name" : "COL6A3 (interacts with) POSTN",
        "database_annotated" : 0.0,
        "name" : "COL6A3 (interacts with) POSTN",
        "interaction" : "interacts with",
        "SUID" : 2041,
        "experimentally_determined_interaction" : 0.076,
        "coexpression" : 0.482,
        "selected" : false
      },
      "selected" : false
    }, {
      "data" : {
        "id" : "2040",
        "source" : "105",
        "target" : "376",
        "node2_string_id" : "9606.ENSP00000355751",
        "neighborhood_on_chromosome" : 0,
        "homology" : 0.0,
        "shared_interaction" : "interacts with",
        "phylogenetic_cooccurrence" : 0.0,
        "combined_score" : 0.799,
        "automated_textmining" : 0.51,
        "node1_string_id" : "9606.ENSP00000295550",
        "gene_fusion" : 0,
        "shared_name" : "COL6A3 (interacts with) THBS2",
        "database_annotated" : 0.4,
        "name" : "COL6A3 (interacts with) THBS2",
        "interaction" : "interacts with",
        "SUID" : 2040,
        "experimentally_determined_interaction" : 0.099,
        "coexpression" : 0.331,
        "selected" : false
      },
      "selected" : false
    }, {
      "data" : {
        "id" : "2039",
        "source" : "105",
        "target" : "145",
        "node2_string_id" : "9606.ENSP00000325527",
        "neighborhood_on_chromosome" : 0,
        "homology" : 0.0,
        "shared_interaction" : "interacts with",
        "phylogenetic_cooccurrence" : 0.0,
        "combined_score" : 0.786,
        "automated_textmining" : 0.653,
        "node1_string_id" : "9606.ENSP00000295550",
        "gene_fusion" : 0,
        "shared_name" : "COL6A3 (interacts with) FBN1",
        "database_annotated" : 0.0,
        "name" : "COL6A3 (interacts with) FBN1",
        "interaction" : "interacts with",
        "SUID" : 2039,
        "experimentally_determined_interaction" : 0.099,
        "coexpression" : 0.372,
        "selected" : false
      },
      "selected" : false
    }, {
      "data" : {
        "id" : "2037",
        "source" : "105",
        "target" : "326",
        "node2_string_id" : "9606.ENSP00000380901",
        "neighborhood_on_chromosome" : 0,
        "homology" : 0.641,
        "shared_interaction" : "interacts with",
        "phylogenetic_cooccurrence" : 0.0,
        "combined_score" : 0.681,
        "automated_textmining" : 0.466,
        "node1_string_id" : "9606.ENSP00000295550",
        "gene_fusion" : 0,
        "shared_name" : "COL6A3 (interacts with) COL8A2",
        "database_annotated" : 0.4,
        "name" : "COL6A3 (interacts with) COL8A2",
        "interaction" : "interacts with",
        "SUID" : 2037,
        "experimentally_determined_interaction" : 0.0,
        "coexpression" : 0.085,
        "selected" : false
      },
      "selected" : false
    }, {
      "data" : {
        "id" : "2036",
        "source" : "105",
        "target" : "283",
        "node2_string_id" : "9606.ENSP00000401749",
        "neighborhood_on_chromosome" : 0,
        "homology" : 0.0,
        "shared_interaction" : "interacts with",
        "phylogenetic_cooccurrence" : 0.0,
        "combined_score" : 0.598,
        "automated_textmining" : 0.342,
        "node1_string_id" : "9606.ENSP00000295550",
        "gene_fusion" : 0,
        "shared_name" : "COL6A3 (interacts with) P4HA3",
        "database_annotated" : 0.4,
        "name" : "COL6A3 (interacts with) P4HA3",
        "interaction" : "interacts with",
        "SUID" : 2036,
        "experimentally_determined_interaction" : 0.0,
        "coexpression" : 0.064,
        "selected" : false
      },
      "selected" : false
    }, {
      "data" : {
        "id" : "2035",
        "source" : "105",
        "target" : "167",
        "node2_string_id" : "9606.ENSP00000376678",
        "neighborhood_on_chromosome" : 0,
        "homology" : 0.0,
        "shared_interaction" : "interacts with",
        "phylogenetic_cooccurrence" : 0.0,
        "combined_score" : 0.57,
        "automated_textmining" : 0.525,
        "node1_string_id" : "9606.ENSP00000295550",
        "gene_fusion" : 0,
        "shared_name" : "COL6A3 (interacts with) TAGLN",
        "database_annotated" : 0.0,
        "name" : "COL6A3 (interacts with) TAGLN",
        "interaction" : "interacts with",
        "SUID" : 2035,
        "experimentally_determined_interaction" : 0.0,
        "coexpression" : 0.133,
        "selected" : false
      },
      "selected" : false
    }, {
      "data" : {
        "id" : "2034",
        "source" : "105",
        "target" : "115",
        "node2_string_id" : "9606.ENSP00000351807",
        "neighborhood_on_chromosome" : 0,
        "homology" : 0.0,
        "shared_interaction" : "interacts with",
        "phylogenetic_cooccurrence" : 0.0,
        "combined_score" : 0.565,
        "automated_textmining" : 0.513,
        "node1_string_id" : "9606.ENSP00000295550",
        "gene_fusion" : 0,
        "shared_name" : "COL6A3 (interacts with) ELN",
        "database_annotated" : 0.0,
        "name" : "COL6A3 (interacts with) ELN",
        "interaction" : "interacts with",
        "SUID" : 2034,
        "experimentally_determined_interaction" : 0.0,
        "coexpression" : 0.144,
        "selected" : false
      },
      "selected" : false
    }, {
      "data" : {
        "id" : "2033",
        "source" : "105",
        "target" : "287",
        "node2_string_id" : "9606.ENSP00000332371",
        "neighborhood_on_chromosome" : 0,
        "homology" : 0.551,
        "shared_interaction" : "interacts with",
        "phylogenetic_cooccurrence" : 0.0,
        "combined_score" : 0.549,
        "automated_textmining" : 0.238,
        "node1_string_id" : "9606.ENSP00000295550",
        "gene_fusion" : 0,
        "shared_name" : "COL6A3 (interacts with) COL7A1",
        "database_annotated" : 0.4,
        "name" : "COL6A3 (interacts with) COL7A1",
        "interaction" : "interacts with",
        "SUID" : 2033,
        "experimentally_determined_interaction" : 0.0,
        "coexpression" : 0.094,
        "selected" : false
      },
      "selected" : false
    }, {
      "data" : {
        "id" : "2032",
        "source" : "105",
        "target" : "280",
        "node2_string_id" : "9606.ENSP00000323696",
        "neighborhood_on_chromosome" : 0,
        "homology" : 0.0,
        "shared_interaction" : "interacts with",
        "phylogenetic_cooccurrence" : 0.0,
        "combined_score" : 0.531,
        "automated_textmining" : 0.076,
        "node1_string_id" : "9606.ENSP00000295550",
        "gene_fusion" : 0,
        "shared_name" : "COL6A3 (interacts with) CRTAP",
        "database_annotated" : 0.5,
        "name" : "COL6A3 (interacts with) CRTAP",
        "interaction" : "interacts with",
        "SUID" : 2032,
        "experimentally_determined_interaction" : 0.0,
        "coexpression" : 0.067,
        "selected" : false
      },
      "selected" : false
    }, {
      "data" : {
        "id" : "2031",
        "source" : "105",
        "target" : "1157",
        "node2_string_id" : "9606.ENSP00000478600",
        "neighborhood_on_chromosome" : 0,
        "homology" : 0.0,
        "shared_interaction" : "interacts with",
        "phylogenetic_cooccurrence" : 0.0,
        "combined_score" : 0.524,
        "automated_textmining" : 0.047,
        "node1_string_id" : "9606.ENSP00000295550",
        "gene_fusion" : 0,
        "shared_name" : "COL6A3 (interacts with) P3H3",
        "database_annotated" : 0.5,
        "name" : "COL6A3 (interacts with) P3H3",
        "interaction" : "interacts with",
        "SUID" : 2031,
        "experimentally_determined_interaction" : 0.0,
        "coexpression" : 0.082,
        "selected" : false
      },
      "selected" : false
    }, {
      "data" : {
        "id" : "3294",
        "source" : "616",
        "target" : "149",
        "node2_string_id" : "9606.ENSP00000369071",
        "neighborhood_on_chromosome" : 0,
        "homology" : 0.0,
        "shared_interaction" : "interacts with",
        "phylogenetic_cooccurrence" : 0.0,
        "combined_score" : 0.49,
        "automated_textmining" : 0.359,
        "node1_string_id" : "9606.ENSP00000216286",
        "gene_fusion" : 0,
        "shared_name" : "NID2 (interacts with) POSTN",
        "database_annotated" : 0.0,
        "name" : "NID2 (interacts with) POSTN",
        "interaction" : "interacts with",
        "SUID" : 3294,
        "experimentally_determined_interaction" : 0.0,
        "coexpression" : 0.237,
        "selected" : false
      },
      "selected" : false
    }, {
      "data" : {
        "id" : "3293",
        "source" : "616",
        "target" : "257",
        "node2_string_id" : "9606.ENSP00000231061",
        "neighborhood_on_chromosome" : 0,
        "homology" : 0.0,
        "shared_interaction" : "interacts with",
        "phylogenetic_cooccurrence" : 0.0,
        "combined_score" : 0.445,
        "automated_textmining" : 0.333,
        "node1_string_id" : "9606.ENSP00000216286",
        "gene_fusion" : 0,
        "shared_name" : "NID2 (interacts with) SPARC",
        "database_annotated" : 0.0,
        "name" : "NID2 (interacts with) SPARC",
        "interaction" : "interacts with",
        "SUID" : 3293,
        "experimentally_determined_interaction" : 0.0,
        "coexpression" : 0.201,
        "selected" : false
      },
      "selected" : false
    }, {
      "data" : {
        "id" : "3291",
        "source" : "616",
        "target" : "153",
        "node2_string_id" : "9606.ENSP00000261799",
        "neighborhood_on_chromosome" : 0,
        "homology" : 0.0,
        "shared_interaction" : "interacts with",
        "phylogenetic_cooccurrence" : 0.0,
        "combined_score" : 0.421,
        "automated_textmining" : 0.343,
        "node1_string_id" : "9606.ENSP00000216286",
        "gene_fusion" : 0,
        "shared_name" : "NID2 (interacts with) PDGFRB",
        "database_annotated" : 0.0,
        "name" : "NID2 (interacts with) PDGFRB",
        "interaction" : "interacts with",
        "SUID" : 3291,
        "experimentally_determined_interaction" : 0.0,
        "coexpression" : 0.153,
        "selected" : false
      },
      "selected" : false
    }, {
      "data" : {
        "id" : "3290",
        "source" : "616",
        "target" : "184",
        "node2_string_id" : "9606.ENSP00000266085",
        "neighborhood_on_chromosome" : 0,
        "homology" : 0.0,
        "shared_interaction" : "interacts with",
        "phylogenetic_cooccurrence" : 0.0,
        "combined_score" : 0.407,
        "automated_textmining" : 0.356,
        "node1_string_id" : "9606.ENSP00000216286",
        "gene_fusion" : 0,
        "shared_name" : "NID2 (interacts with) TIMP3",
        "database_annotated" : 0.0,
        "name" : "NID2 (interacts with) TIMP3",
        "interaction" : "interacts with",
        "SUID" : 3290,
        "experimentally_determined_interaction" : 0.0,
        "coexpression" : 0.117,
        "selected" : false
      },
      "selected" : false
    }, {
      "data" : {
        "id" : "3289",
        "source" : "616",
        "target" : "376",
        "node2_string_id" : "9606.ENSP00000355751",
        "neighborhood_on_chromosome" : 0,
        "homology" : 0.0,
        "shared_interaction" : "interacts with",
        "phylogenetic_cooccurrence" : 0.0,
        "combined_score" : 0.405,
        "automated_textmining" : 0.262,
        "node1_string_id" : "9606.ENSP00000216286",
        "gene_fusion" : 0,
        "shared_name" : "NID2 (interacts with) THBS2",
        "database_annotated" : 0.0,
        "name" : "NID2 (interacts with) THBS2",
        "interaction" : "interacts with",
        "SUID" : 3289,
        "experimentally_determined_interaction" : 0.057,
        "coexpression" : 0.212,
        "selected" : false
      },
      "selected" : false
    }, {
      "data" : {
        "id" : "1904",
        "source" : "231",
        "target" : "113",
        "node2_string_id" : "9606.ENSP00000266718",
        "neighborhood_on_chromosome" : 0,
        "homology" : 0.0,
        "shared_interaction" : "interacts with",
        "phylogenetic_cooccurrence" : 0.0,
        "combined_score" : 0.929,
        "automated_textmining" : 0.217,
        "node1_string_id" : "9606.ENSP00000264828",
        "gene_fusion" : 0,
        "shared_name" : "COL5A3 (interacts with) LUM",
        "database_annotated" : 0.9,
        "name" : "COL5A3 (interacts with) LUM",
        "interaction" : "interacts with",
        "SUID" : 1904,
        "experimentally_determined_interaction" : 0.094,
        "coexpression" : 0.125,
        "selected" : false
      },
      "selected" : false
    }, {
      "data" : {
        "id" : "1903",
        "source" : "231",
        "target" : "109",
        "node2_string_id" : "9606.ENSP00000355180",
        "neighborhood_on_chromosome" : 0,
        "homology" : 0.593,
        "shared_interaction" : "interacts with",
        "phylogenetic_cooccurrence" : 0.119,
        "combined_score" : 0.773,
        "automated_textmining" : 0.517,
        "node1_string_id" : "9606.ENSP00000264828",
        "gene_fusion" : 0,
        "shared_name" : "COL5A3 (interacts with) COL6A1",
        "database_annotated" : 0.4,
        "name" : "COL5A3 (interacts with) COL6A1",
        "interaction" : "interacts with",
        "SUID" : 1903,
        "experimentally_determined_interaction" : 0.0,
        "coexpression" : 0.217,
        "selected" : false
      },
      "selected" : false
    }, {
      "data" : {
        "id" : "1902",
        "source" : "231",
        "target" : "121",
        "node2_string_id" : "9606.ENSP00000300527",
        "neighborhood_on_chromosome" : 0,
        "homology" : 0.595,
        "shared_interaction" : "interacts with",
        "phylogenetic_cooccurrence" : 0.13,
        "combined_score" : 0.77,
        "automated_textmining" : 0.357,
        "node1_string_id" : "9606.ENSP00000264828",
        "gene_fusion" : 0,
        "shared_name" : "COL5A3 (interacts with) COL6A2",
        "database_annotated" : 0.4,
        "name" : "COL5A3 (interacts with) COL6A2",
        "interaction" : "interacts with",
        "SUID" : 1902,
        "experimentally_determined_interaction" : 0.091,
        "coexpression" : 0.362,
        "selected" : false
      },
      "selected" : false
    }, {
      "data" : {
        "id" : "1901",
        "source" : "231",
        "target" : "105",
        "node2_string_id" : "9606.ENSP00000295550",
        "neighborhood_on_chromosome" : 0,
        "homology" : 0.562,
        "shared_interaction" : "interacts with",
        "phylogenetic_cooccurrence" : 0.0,
        "combined_score" : 0.613,
        "automated_textmining" : 0.261,
        "node1_string_id" : "9606.ENSP00000264828",
        "gene_fusion" : 0,
        "shared_name" : "COL5A3 (interacts with) COL6A3",
        "database_annotated" : 0.4,
        "name" : "COL5A3 (interacts with) COL6A3",
        "interaction" : "interacts with",
        "SUID" : 1901,
        "experimentally_determined_interaction" : 0.0,
        "coexpression" : 0.197,
        "selected" : false
      },
      "selected" : false
    }, {
      "data" : {
        "id" : "1899",
        "source" : "231",
        "target" : "326",
        "node2_string_id" : "9606.ENSP00000380901",
        "neighborhood_on_chromosome" : 0,
        "homology" : 0.734,
        "shared_interaction" : "interacts with",
        "phylogenetic_cooccurrence" : 0.131,
        "combined_score" : 0.542,
        "automated_textmining" : 0.131,
        "node1_string_id" : "9606.ENSP00000264828",
        "gene_fusion" : 0,
        "shared_name" : "COL5A3 (interacts with) COL8A2",
        "database_annotated" : 0.4,
        "name" : "COL5A3 (interacts with) COL8A2",
        "interaction" : "interacts with",
        "SUID" : 1899,
        "experimentally_determined_interaction" : 0.0,
        "coexpression" : 0.109,
        "selected" : false
      },
      "selected" : false
    }, {
      "data" : {
        "id" : "1898",
        "source" : "231",
        "target" : "287",
        "node2_string_id" : "9606.ENSP00000332371",
        "neighborhood_on_chromosome" : 0,
        "homology" : 0.674,
        "shared_interaction" : "interacts with",
        "phylogenetic_cooccurrence" : 0.0,
        "combined_score" : 0.542,
        "automated_textmining" : 0.196,
        "node1_string_id" : "9606.ENSP00000264828",
        "gene_fusion" : 0,
        "shared_name" : "COL5A3 (interacts with) COL7A1",
        "database_annotated" : 0.4,
        "name" : "COL5A3 (interacts with) COL7A1",
        "interaction" : "interacts with",
        "SUID" : 1898,
        "experimentally_determined_interaction" : 0.071,
        "coexpression" : 0.099,
        "selected" : false
      },
      "selected" : false
    }, {
      "data" : {
        "id" : "1897",
        "source" : "231",
        "target" : "1157",
        "node2_string_id" : "9606.ENSP00000478600",
        "neighborhood_on_chromosome" : 0,
        "homology" : 0.0,
        "shared_interaction" : "interacts with",
        "phylogenetic_cooccurrence" : 0.0,
        "combined_score" : 0.539,
        "automated_textmining" : 0.068,
        "node1_string_id" : "9606.ENSP00000264828",
        "gene_fusion" : 0,
        "shared_name" : "COL5A3 (interacts with) P3H3",
        "database_annotated" : 0.5,
        "name" : "COL5A3 (interacts with) P3H3",
        "interaction" : "interacts with",
        "SUID" : 1897,
        "experimentally_determined_interaction" : 0.0,
        "coexpression" : 0.09,
        "selected" : false
      },
      "selected" : false
    }, {
      "data" : {
        "id" : "1896",
        "source" : "231",
        "target" : "283",
        "node2_string_id" : "9606.ENSP00000401749",
        "neighborhood_on_chromosome" : 0,
        "homology" : 0.0,
        "shared_interaction" : "interacts with",
        "phylogenetic_cooccurrence" : 0.0,
        "combined_score" : 0.523,
        "automated_textmining" : 0.216,
        "node1_string_id" : "9606.ENSP00000264828",
        "gene_fusion" : 0,
        "shared_name" : "COL5A3 (interacts with) P4HA3",
        "database_annotated" : 0.4,
        "name" : "COL5A3 (interacts with) P4HA3",
        "interaction" : "interacts with",
        "SUID" : 1896,
        "experimentally_determined_interaction" : 0.0,
        "coexpression" : 0.068,
        "selected" : false
      },
      "selected" : false
    }, {
      "data" : {
        "id" : "1895",
        "source" : "231",
        "target" : "280",
        "node2_string_id" : "9606.ENSP00000323696",
        "neighborhood_on_chromosome" : 0,
        "homology" : 0.0,
        "shared_interaction" : "interacts with",
        "phylogenetic_cooccurrence" : 0.0,
        "combined_score" : 0.516,
        "automated_textmining" : 0.064,
        "node1_string_id" : "9606.ENSP00000264828",
        "gene_fusion" : 0,
        "shared_name" : "COL5A3 (interacts with) CRTAP",
        "database_annotated" : 0.5,
        "name" : "COL5A3 (interacts with) CRTAP",
        "interaction" : "interacts with",
        "SUID" : 1895,
        "experimentally_determined_interaction" : 0.0,
        "coexpression" : 0.05,
        "selected" : false
      },
      "selected" : false
    }, {
      "data" : {
        "id" : "1892",
        "source" : "231",
        "target" : "145",
        "node2_string_id" : "9606.ENSP00000325527",
        "neighborhood_on_chromosome" : 0,
        "homology" : 0.0,
        "shared_interaction" : "interacts with",
        "phylogenetic_cooccurrence" : 0.0,
        "combined_score" : 0.43,
        "automated_textmining" : 0.321,
        "node1_string_id" : "9606.ENSP00000264828",
        "gene_fusion" : 0,
        "shared_name" : "COL5A3 (interacts with) FBN1",
        "database_annotated" : 0.0,
        "name" : "COL5A3 (interacts with) FBN1",
        "interaction" : "interacts with",
        "SUID" : 1892,
        "experimentally_determined_interaction" : 0.099,
        "coexpression" : 0.142,
        "selected" : false
      },
      "selected" : false
    }, {
      "data" : {
        "id" : "1890",
        "source" : "231",
        "target" : "259",
        "node2_string_id" : "9606.ENSP00000236040",
        "neighborhood_on_chromosome" : 0,
        "homology" : 0.0,
        "shared_interaction" : "interacts with",
        "phylogenetic_cooccurrence" : 0.0,
        "combined_score" : 0.514,
        "automated_textmining" : 0.047,
        "node1_string_id" : "9606.ENSP00000264828",
        "gene_fusion" : 0,
        "shared_name" : "COL5A3 (interacts with) P3H1",
        "database_annotated" : 0.5,
        "name" : "COL5A3 (interacts with) P3H1",
        "interaction" : "interacts with",
        "SUID" : 1890,
        "experimentally_determined_interaction" : 0.0,
        "coexpression" : 0.062,
        "selected" : false
      },
      "selected" : false
    }, {
      "data" : {
        "id" : "1889",
        "source" : "231",
        "target" : "438",
        "node2_string_id" : "9606.ENSP00000230538",
        "neighborhood_on_chromosome" : 0,
        "homology" : 0.0,
        "shared_interaction" : "interacts with",
        "phylogenetic_cooccurrence" : 0.0,
        "combined_score" : 0.466,
        "automated_textmining" : 0.396,
        "node1_string_id" : "9606.ENSP00000264828",
        "gene_fusion" : 0,
        "shared_name" : "COL5A3 (interacts with) LAMA4",
        "database_annotated" : 0.0,
        "name" : "COL5A3 (interacts with) LAMA4",
        "interaction" : "interacts with",
        "SUID" : 1889,
        "experimentally_determined_interaction" : 0.068,
        "coexpression" : 0.128,
        "selected" : false
      },
      "selected" : false
    }, {
      "data" : {
        "id" : "1888",
        "source" : "231",
        "target" : "253",
        "node2_string_id" : "9606.ENSP00000223061",
        "neighborhood_on_chromosome" : 0,
        "homology" : 0.0,
        "shared_interaction" : "interacts with",
        "phylogenetic_cooccurrence" : 0.0,
        "combined_score" : 0.577,
        "automated_textmining" : 0.147,
        "node1_string_id" : "9606.ENSP00000264828",
        "gene_fusion" : 0,
        "shared_name" : "COL5A3 (interacts with) PCOLCE",
        "database_annotated" : 0.4,
        "name" : "COL5A3 (interacts with) PCOLCE",
        "interaction" : "interacts with",
        "SUID" : 1888,
        "experimentally_determined_interaction" : 0.129,
        "coexpression" : 0.164,
        "selected" : false
      },
      "selected" : false
    }, {
      "data" : {
        "id" : "3563",
        "source" : "167",
        "target" : "184",
        "node2_string_id" : "9606.ENSP00000266085",
        "neighborhood_on_chromosome" : 0,
        "homology" : 0.0,
        "shared_interaction" : "interacts with",
        "phylogenetic_cooccurrence" : 0.0,
        "combined_score" : 0.565,
        "automated_textmining" : 0.468,
        "node1_string_id" : "9606.ENSP00000376678",
        "gene_fusion" : 0,
        "shared_name" : "TAGLN (interacts with) TIMP3",
        "database_annotated" : 0.0,
        "name" : "TAGLN (interacts with) TIMP3",
        "interaction" : "interacts with",
        "SUID" : 3563,
        "experimentally_determined_interaction" : 0.0,
        "coexpression" : 0.217,
        "selected" : false
      },
      "selected" : false
    }, {
      "data" : {
        "id" : "3562",
        "source" : "167",
        "target" : "519",
        "node2_string_id" : "9606.ENSP00000265077",
        "neighborhood_on_chromosome" : 0,
        "homology" : 0.0,
        "shared_interaction" : "interacts with",
        "phylogenetic_cooccurrence" : 0.0,
        "combined_score" : 0.401,
        "automated_textmining" : 0.279,
        "node1_string_id" : "9606.ENSP00000376678",
        "gene_fusion" : 0,
        "shared_name" : "TAGLN (interacts with) VCAN",
        "database_annotated" : 0.0,
        "name" : "TAGLN (interacts with) VCAN",
        "interaction" : "interacts with",
        "SUID" : 3562,
        "experimentally_determined_interaction" : 0.127,
        "coexpression" : 0.124,
        "selected" : false
      },
      "selected" : false
    }, {
      "data" : {
        "id" : "3561",
        "source" : "167",
        "target" : "180",
        "node2_string_id" : "9606.ENSP00000262768",
        "neighborhood_on_chromosome" : 0,
        "homology" : 0.0,
        "shared_interaction" : "interacts with",
        "phylogenetic_cooccurrence" : 0.0,
        "combined_score" : 0.543,
        "automated_textmining" : 0.485,
        "node1_string_id" : "9606.ENSP00000376678",
        "gene_fusion" : 0,
        "shared_name" : "TAGLN (interacts with) TIMP2",
        "database_annotated" : 0.0,
        "name" : "TAGLN (interacts with) TIMP2",
        "interaction" : "interacts with",
        "SUID" : 3561,
        "experimentally_determined_interaction" : 0.0,
        "coexpression" : 0.149,
        "selected" : false
      },
      "selected" : false
    }, {
      "data" : {
        "id" : "3046",
        "source" : "229",
        "target" : "107",
        "node2_string_id" : "9606.ENSP00000261978",
        "neighborhood_on_chromosome" : 0,
        "homology" : 0.0,
        "shared_interaction" : "interacts with",
        "phylogenetic_cooccurrence" : 0.0,
        "combined_score" : 0.852,
        "automated_textmining" : 0.823,
        "node1_string_id" : "9606.ENSP00000261921",
        "gene_fusion" : 0,
        "shared_name" : "LOXL1 (interacts with) LTBP2",
        "database_annotated" : 0.0,
        "name" : "LOXL1 (interacts with) LTBP2",
        "interaction" : "interacts with",
        "SUID" : 3046,
        "experimentally_determined_interaction" : 0.0,
        "coexpression" : 0.201,
        "selected" : false
      },
      "selected" : false
    }, {
      "data" : {
        "id" : "3043",
        "source" : "229",
        "target" : "113",
        "node2_string_id" : "9606.ENSP00000266718",
        "neighborhood_on_chromosome" : 0,
        "homology" : 0.0,
        "shared_interaction" : "interacts with",
        "phylogenetic_cooccurrence" : 0.0,
        "combined_score" : 0.513,
        "automated_textmining" : 0.293,
        "node1_string_id" : "9606.ENSP00000261921",
        "gene_fusion" : 0,
        "shared_name" : "LOXL1 (interacts with) LUM",
        "database_annotated" : 0.0,
        "name" : "LOXL1 (interacts with) LUM",
        "interaction" : "interacts with",
        "SUID" : 3043,
        "experimentally_determined_interaction" : 0.099,
        "coexpression" : 0.297,
        "selected" : false
      },
      "selected" : false
    }, {
      "data" : {
        "id" : "3042",
        "source" : "229",
        "target" : "149",
        "node2_string_id" : "9606.ENSP00000369071",
        "neighborhood_on_chromosome" : 0,
        "homology" : 0.0,
        "shared_interaction" : "interacts with",
        "phylogenetic_cooccurrence" : 0.0,
        "combined_score" : 0.512,
        "automated_textmining" : 0.413,
        "node1_string_id" : "9606.ENSP00000261921",
        "gene_fusion" : 0,
        "shared_name" : "LOXL1 (interacts with) POSTN",
        "database_annotated" : 0.0,
        "name" : "LOXL1 (interacts with) POSTN",
        "interaction" : "interacts with",
        "SUID" : 3042,
        "experimentally_determined_interaction" : 0.046,
        "coexpression" : 0.199,
        "selected" : false
      },
      "selected" : false
    }, {
      "data" : {
        "id" : "3041",
        "source" : "229",
        "target" : "184",
        "node2_string_id" : "9606.ENSP00000266085",
        "neighborhood_on_chromosome" : 0,
        "homology" : 0.0,
        "shared_interaction" : "interacts with",
        "phylogenetic_cooccurrence" : 0.0,
        "combined_score" : 0.479,
        "automated_textmining" : 0.376,
        "node1_string_id" : "9606.ENSP00000261921",
        "gene_fusion" : 0,
        "shared_name" : "LOXL1 (interacts with) TIMP3",
        "database_annotated" : 0.0,
        "name" : "LOXL1 (interacts with) TIMP3",
        "interaction" : "interacts with",
        "SUID" : 3041,
        "experimentally_determined_interaction" : 0.0,
        "coexpression" : 0.199,
        "selected" : false
      },
      "selected" : false
    }, {
      "data" : {
        "id" : "3040",
        "source" : "229",
        "target" : "180",
        "node2_string_id" : "9606.ENSP00000262768",
        "neighborhood_on_chromosome" : 0,
        "homology" : 0.0,
        "shared_interaction" : "interacts with",
        "phylogenetic_cooccurrence" : 0.0,
        "combined_score" : 0.44,
        "automated_textmining" : 0.364,
        "node1_string_id" : "9606.ENSP00000261921",
        "gene_fusion" : 0,
        "shared_name" : "LOXL1 (interacts with) TIMP2",
        "database_annotated" : 0.0,
        "name" : "LOXL1 (interacts with) TIMP2",
        "interaction" : "interacts with",
        "SUID" : 3040,
        "experimentally_determined_interaction" : 0.0,
        "coexpression" : 0.156,
        "selected" : false
      },
      "selected" : false
    }, {
      "data" : {
        "id" : "3039",
        "source" : "229",
        "target" : "376",
        "node2_string_id" : "9606.ENSP00000355751",
        "neighborhood_on_chromosome" : 0,
        "homology" : 0.0,
        "shared_interaction" : "interacts with",
        "phylogenetic_cooccurrence" : 0.0,
        "combined_score" : 0.437,
        "automated_textmining" : 0.249,
        "node1_string_id" : "9606.ENSP00000261921",
        "gene_fusion" : 0,
        "shared_name" : "LOXL1 (interacts with) THBS2",
        "database_annotated" : 0.0,
        "name" : "LOXL1 (interacts with) THBS2",
        "interaction" : "interacts with",
        "SUID" : 3039,
        "experimentally_determined_interaction" : 0.0,
        "coexpression" : 0.281,
        "selected" : false
      },
      "selected" : false
    }, {
      "data" : {
        "id" : "3037",
        "source" : "229",
        "target" : "257",
        "node2_string_id" : "9606.ENSP00000231061",
        "neighborhood_on_chromosome" : 0,
        "homology" : 0.0,
        "shared_interaction" : "interacts with",
        "phylogenetic_cooccurrence" : 0.0,
        "combined_score" : 0.542,
        "automated_textmining" : 0.2,
        "node1_string_id" : "9606.ENSP00000261921",
        "gene_fusion" : 0,
        "shared_name" : "LOXL1 (interacts with) SPARC",
        "database_annotated" : 0.0,
        "name" : "LOXL1 (interacts with) SPARC",
        "interaction" : "interacts with",
        "SUID" : 3037,
        "experimentally_determined_interaction" : 0.07,
        "coexpression" : 0.434,
        "selected" : false
      },
      "selected" : false
    }, {
      "data" : {
        "id" : "3036",
        "source" : "229",
        "target" : "253",
        "node2_string_id" : "9606.ENSP00000223061",
        "neighborhood_on_chromosome" : 0,
        "homology" : 0.0,
        "shared_interaction" : "interacts with",
        "phylogenetic_cooccurrence" : 0.0,
        "combined_score" : 0.672,
        "automated_textmining" : 0.309,
        "node1_string_id" : "9606.ENSP00000261921",
        "gene_fusion" : 0,
        "shared_name" : "LOXL1 (interacts with) PCOLCE",
        "database_annotated" : 0.4,
        "name" : "LOXL1 (interacts with) PCOLCE",
        "interaction" : "interacts with",
        "SUID" : 3036,
        "experimentally_determined_interaction" : 0.0,
        "coexpression" : 0.273,
        "selected" : false
      },
      "selected" : false
    }, {
      "data" : {
        "id" : "3034",
        "source" : "229",
        "target" : "616",
        "node2_string_id" : "9606.ENSP00000216286",
        "neighborhood_on_chromosome" : 0,
        "homology" : 0.0,
        "shared_interaction" : "interacts with",
        "phylogenetic_cooccurrence" : 0.0,
        "combined_score" : 0.436,
        "automated_textmining" : 0.275,
        "node1_string_id" : "9606.ENSP00000261921",
        "gene_fusion" : 0,
        "shared_name" : "LOXL1 (interacts with) NID2",
        "database_annotated" : 0.0,
        "name" : "LOXL1 (interacts with) NID2",
        "interaction" : "interacts with",
        "SUID" : 3034,
        "experimentally_determined_interaction" : 0.057,
        "coexpression" : 0.241,
        "selected" : false
      },
      "selected" : false
    }, {
      "data" : {
        "id" : "2550",
        "source" : "225",
        "target" : "167",
        "node2_string_id" : "9606.ENSP00000376678",
        "neighborhood_on_chromosome" : 0,
        "homology" : 0.0,
        "shared_interaction" : "interacts with",
        "phylogenetic_cooccurrence" : 0.0,
        "combined_score" : 0.404,
        "automated_textmining" : 0.257,
        "node1_string_id" : "9606.ENSP00000384169",
        "gene_fusion" : 0,
        "shared_name" : "FBLN2 (interacts with) TAGLN",
        "database_annotated" : 0.0,
        "name" : "FBLN2 (interacts with) TAGLN",
        "interaction" : "interacts with",
        "SUID" : 2550,
        "experimentally_determined_interaction" : 0.127,
        "coexpression" : 0.155,
        "selected" : false
      },
      "selected" : false
    }, {
      "data" : {
        "id" : "2549",
        "source" : "225",
        "target" : "149",
        "node2_string_id" : "9606.ENSP00000369071",
        "neighborhood_on_chromosome" : 0,
        "homology" : 0.0,
        "shared_interaction" : "interacts with",
        "phylogenetic_cooccurrence" : 0.0,
        "combined_score" : 0.802,
        "automated_textmining" : 0.761,
        "node1_string_id" : "9606.ENSP00000384169",
        "gene_fusion" : 0,
        "shared_name" : "FBLN2 (interacts with) POSTN",
        "database_annotated" : 0.0,
        "name" : "FBLN2 (interacts with) POSTN",
        "interaction" : "interacts with",
        "SUID" : 2549,
        "experimentally_determined_interaction" : 0.046,
        "coexpression" : 0.203,
        "selected" : false
      },
      "selected" : false
    }, {
      "data" : {
        "id" : "2547",
        "source" : "225",
        "target" : "376",
        "node2_string_id" : "9606.ENSP00000355751",
        "neighborhood_on_chromosome" : 0,
        "homology" : 0.0,
        "shared_interaction" : "interacts with",
        "phylogenetic_cooccurrence" : 0.0,
        "combined_score" : 0.421,
        "automated_textmining" : 0.272,
        "node1_string_id" : "9606.ENSP00000384169",
        "gene_fusion" : 0,
        "shared_name" : "FBLN2 (interacts with) THBS2",
        "database_annotated" : 0.0,
        "name" : "FBLN2 (interacts with) THBS2",
        "interaction" : "interacts with",
        "SUID" : 2547,
        "experimentally_determined_interaction" : 0.0,
        "coexpression" : 0.237,
        "selected" : false
      },
      "selected" : false
    }, {
      "data" : {
        "id" : "2544",
        "source" : "225",
        "target" : "145",
        "node2_string_id" : "9606.ENSP00000325527",
        "neighborhood_on_chromosome" : 0,
        "homology" : 0.595,
        "shared_interaction" : "interacts with",
        "phylogenetic_cooccurrence" : 0.0,
        "combined_score" : 0.971,
        "automated_textmining" : 0.953,
        "node1_string_id" : "9606.ENSP00000384169",
        "gene_fusion" : 0,
        "shared_name" : "FBLN2 (interacts with) FBN1",
        "database_annotated" : 0.0,
        "name" : "FBLN2 (interacts with) FBN1",
        "interaction" : "interacts with",
        "SUID" : 2544,
        "experimentally_determined_interaction" : 0.292,
        "coexpression" : 0.212,
        "selected" : false
      },
      "selected" : false
    }, {
      "data" : {
        "id" : "2543",
        "source" : "225",
        "target" : "113",
        "node2_string_id" : "9606.ENSP00000266718",
        "neighborhood_on_chromosome" : 0,
        "homology" : 0.0,
        "shared_interaction" : "interacts with",
        "phylogenetic_cooccurrence" : 0.0,
        "combined_score" : 0.524,
        "automated_textmining" : 0.345,
        "node1_string_id" : "9606.ENSP00000384169",
        "gene_fusion" : 0,
        "shared_name" : "FBLN2 (interacts with) LUM",
        "database_annotated" : 0.0,
        "name" : "FBLN2 (interacts with) LUM",
        "interaction" : "interacts with",
        "SUID" : 2543,
        "experimentally_determined_interaction" : 0.099,
        "coexpression" : 0.257,
        "selected" : false
      },
      "selected" : false
    }, {
      "data" : {
        "id" : "2542",
        "source" : "225",
        "target" : "519",
        "node2_string_id" : "9606.ENSP00000265077",
        "neighborhood_on_chromosome" : 0,
        "homology" : 0.0,
        "shared_interaction" : "interacts with",
        "phylogenetic_cooccurrence" : 0.0,
        "combined_score" : 0.573,
        "automated_textmining" : 0.406,
        "node1_string_id" : "9606.ENSP00000384169",
        "gene_fusion" : 0,
        "shared_name" : "FBLN2 (interacts with) VCAN",
        "database_annotated" : 0.0,
        "name" : "FBLN2 (interacts with) VCAN",
        "interaction" : "interacts with",
        "SUID" : 2542,
        "experimentally_determined_interaction" : 0.292,
        "coexpression" : 0.067,
        "selected" : false
      },
      "selected" : false
    }, {
      "data" : {
        "id" : "2541",
        "source" : "225",
        "target" : "246",
        "node2_string_id" : "9606.ENSP00000264187",
        "neighborhood_on_chromosome" : 0,
        "homology" : 0.55,
        "shared_interaction" : "interacts with",
        "phylogenetic_cooccurrence" : 0.0,
        "combined_score" : 0.904,
        "automated_textmining" : 0.818,
        "node1_string_id" : "9606.ENSP00000384169",
        "gene_fusion" : 0,
        "shared_name" : "FBLN2 (interacts with) NID1",
        "database_annotated" : 0.0,
        "name" : "FBLN2 (interacts with) NID1",
        "interaction" : "interacts with",
        "SUID" : 2541,
        "experimentally_determined_interaction" : 0.43,
        "coexpression" : 0.148,
        "selected" : false
      },
      "selected" : false
    }, {
      "data" : {
        "id" : "2540",
        "source" : "225",
        "target" : "107",
        "node2_string_id" : "9606.ENSP00000261978",
        "neighborhood_on_chromosome" : 0,
        "homology" : 0.592,
        "shared_interaction" : "interacts with",
        "phylogenetic_cooccurrence" : 0.0,
        "combined_score" : 0.45,
        "automated_textmining" : 0.368,
        "node1_string_id" : "9606.ENSP00000384169",
        "gene_fusion" : 0,
        "shared_name" : "FBLN2 (interacts with) LTBP2",
        "database_annotated" : 0.0,
        "name" : "FBLN2 (interacts with) LTBP2",
        "interaction" : "interacts with",
        "SUID" : 2540,
        "experimentally_determined_interaction" : 0.0,
        "coexpression" : 0.166,
        "selected" : false
      },
      "selected" : false
    }, {
      "data" : {
        "id" : "2539",
        "source" : "225",
        "target" : "229",
        "node2_string_id" : "9606.ENSP00000261921",
        "neighborhood_on_chromosome" : 0,
        "homology" : 0.0,
        "shared_interaction" : "interacts with",
        "phylogenetic_cooccurrence" : 0.0,
        "combined_score" : 0.577,
        "automated_textmining" : 0.49,
        "node1_string_id" : "9606.ENSP00000384169",
        "gene_fusion" : 0,
        "shared_name" : "FBLN2 (interacts with) LOXL1",
        "database_annotated" : 0.0,
        "name" : "FBLN2 (interacts with) LOXL1",
        "interaction" : "interacts with",
        "SUID" : 2539,
        "experimentally_determined_interaction" : 0.0,
        "coexpression" : 0.203,
        "selected" : false
      },
      "selected" : false
    }, {
      "data" : {
        "id" : "2538",
        "source" : "225",
        "target" : "257",
        "node2_string_id" : "9606.ENSP00000231061",
        "neighborhood_on_chromosome" : 0,
        "homology" : 0.0,
        "shared_interaction" : "interacts with",
        "phylogenetic_cooccurrence" : 0.0,
        "combined_score" : 0.425,
        "automated_textmining" : 0.296,
        "node1_string_id" : "9606.ENSP00000384169",
        "gene_fusion" : 0,
        "shared_name" : "FBLN2 (interacts with) SPARC",
        "database_annotated" : 0.0,
        "name" : "FBLN2 (interacts with) SPARC",
        "interaction" : "interacts with",
        "SUID" : 2538,
        "experimentally_determined_interaction" : 0.07,
        "coexpression" : 0.191,
        "selected" : false
      },
      "selected" : false
    }, {
      "data" : {
        "id" : "2537",
        "source" : "225",
        "target" : "119",
        "node2_string_id" : "9606.ENSP00000231004",
        "neighborhood_on_chromosome" : 0,
        "homology" : 0.0,
        "shared_interaction" : "interacts with",
        "phylogenetic_cooccurrence" : 0.0,
        "combined_score" : 0.489,
        "automated_textmining" : 0.404,
        "node1_string_id" : "9606.ENSP00000384169",
        "gene_fusion" : 0,
        "shared_name" : "FBLN2 (interacts with) LOX",
        "database_annotated" : 0.0,
        "name" : "FBLN2 (interacts with) LOX",
        "interaction" : "interacts with",
        "SUID" : 2537,
        "experimentally_determined_interaction" : 0.0,
        "coexpression" : 0.177,
        "selected" : false
      },
      "selected" : false
    }, {
      "data" : {
        "id" : "2535",
        "source" : "225",
        "target" : "616",
        "node2_string_id" : "9606.ENSP00000216286",
        "neighborhood_on_chromosome" : 0,
        "homology" : 0.553,
        "shared_interaction" : "interacts with",
        "phylogenetic_cooccurrence" : 0.0,
        "combined_score" : 0.807,
        "automated_textmining" : 0.779,
        "node1_string_id" : "9606.ENSP00000384169",
        "gene_fusion" : 0,
        "shared_name" : "FBLN2 (interacts with) NID2",
        "database_annotated" : 0.0,
        "name" : "FBLN2 (interacts with) NID2",
        "interaction" : "interacts with",
        "SUID" : 2535,
        "experimentally_determined_interaction" : 0.057,
        "coexpression" : 0.15,
        "selected" : false
      },
      "selected" : false
    }, {
      "data" : {
        "id" : "2057",
        "source" : "287",
        "target" : "1157",
        "node2_string_id" : "9606.ENSP00000478600",
        "neighborhood_on_chromosome" : 0,
        "homology" : 0.0,
        "shared_interaction" : "interacts with",
        "phylogenetic_cooccurrence" : 0.0,
        "combined_score" : 0.526,
        "automated_textmining" : 0.047,
        "node1_string_id" : "9606.ENSP00000332371",
        "gene_fusion" : 0,
        "shared_name" : "COL7A1 (interacts with) P3H3",
        "database_annotated" : 0.5,
        "name" : "COL7A1 (interacts with) P3H3",
        "interaction" : "interacts with",
        "SUID" : 2057,
        "experimentally_determined_interaction" : 0.0,
        "coexpression" : 0.086,
        "selected" : false
      },
      "selected" : false
    }, {
      "data" : {
        "id" : "2056",
        "source" : "287",
        "target" : "326",
        "node2_string_id" : "9606.ENSP00000380901",
        "neighborhood_on_chromosome" : 0,
        "homology" : 0.731,
        "shared_interaction" : "interacts with",
        "phylogenetic_cooccurrence" : 0.0,
        "combined_score" : 0.518,
        "automated_textmining" : 0.203,
        "node1_string_id" : "9606.ENSP00000332371",
        "gene_fusion" : 0,
        "shared_name" : "COL7A1 (interacts with) COL8A2",
        "database_annotated" : 0.4,
        "name" : "COL7A1 (interacts with) COL8A2",
        "interaction" : "interacts with",
        "SUID" : 2056,
        "experimentally_determined_interaction" : 0.0,
        "coexpression" : 0.074,
        "selected" : false
      },
      "selected" : false
    }, {
      "data" : {
        "id" : "2053",
        "source" : "287",
        "target" : "283",
        "node2_string_id" : "9606.ENSP00000401749",
        "neighborhood_on_chromosome" : 0,
        "homology" : 0.0,
        "shared_interaction" : "interacts with",
        "phylogenetic_cooccurrence" : 0.0,
        "combined_score" : 0.473,
        "automated_textmining" : 0.147,
        "node1_string_id" : "9606.ENSP00000332371",
        "gene_fusion" : 0,
        "shared_name" : "COL7A1 (interacts with) P4HA3",
        "database_annotated" : 0.4,
        "name" : "COL7A1 (interacts with) P4HA3",
        "interaction" : "interacts with",
        "SUID" : 2053,
        "experimentally_determined_interaction" : 0.0,
        "coexpression" : 0.054,
        "selected" : false
      },
      "selected" : false
    }, {
      "data" : {
        "id" : "2051",
        "source" : "287",
        "target" : "145",
        "node2_string_id" : "9606.ENSP00000325527",
        "neighborhood_on_chromosome" : 0,
        "homology" : 0.0,
        "shared_interaction" : "interacts with",
        "phylogenetic_cooccurrence" : 0.0,
        "combined_score" : 0.501,
        "automated_textmining" : 0.429,
        "node1_string_id" : "9606.ENSP00000332371",
        "gene_fusion" : 0,
        "shared_name" : "COL7A1 (interacts with) FBN1",
        "database_annotated" : 0.0,
        "name" : "COL7A1 (interacts with) FBN1",
        "interaction" : "interacts with",
        "SUID" : 2051,
        "experimentally_determined_interaction" : 0.099,
        "coexpression" : 0.107,
        "selected" : false
      },
      "selected" : false
    }, {
      "data" : {
        "id" : "2050",
        "source" : "287",
        "target" : "280",
        "node2_string_id" : "9606.ENSP00000323696",
        "neighborhood_on_chromosome" : 0,
        "homology" : 0.0,
        "shared_interaction" : "interacts with",
        "phylogenetic_cooccurrence" : 0.0,
        "combined_score" : 0.514,
        "automated_textmining" : 0.047,
        "node1_string_id" : "9606.ENSP00000332371",
        "gene_fusion" : 0,
        "shared_name" : "COL7A1 (interacts with) CRTAP",
        "database_annotated" : 0.5,
        "name" : "COL7A1 (interacts with) CRTAP",
        "interaction" : "interacts with",
        "SUID" : 2050,
        "experimentally_determined_interaction" : 0.0,
        "coexpression" : 0.062,
        "selected" : false
      },
      "selected" : false
    }, {
      "data" : {
        "id" : "2046",
        "source" : "287",
        "target" : "259",
        "node2_string_id" : "9606.ENSP00000236040",
        "neighborhood_on_chromosome" : 0,
        "homology" : 0.0,
        "shared_interaction" : "interacts with",
        "phylogenetic_cooccurrence" : 0.0,
        "combined_score" : 0.535,
        "automated_textmining" : 0.076,
        "node1_string_id" : "9606.ENSP00000332371",
        "gene_fusion" : 0,
        "shared_name" : "COL7A1 (interacts with) P3H1",
        "database_annotated" : 0.5,
        "name" : "COL7A1 (interacts with) P3H1",
        "interaction" : "interacts with",
        "SUID" : 2046,
        "experimentally_determined_interaction" : 0.0,
        "coexpression" : 0.074,
        "selected" : false
      },
      "selected" : false
    }, {
      "data" : {
        "id" : "2045",
        "source" : "287",
        "target" : "438",
        "node2_string_id" : "9606.ENSP00000230538",
        "neighborhood_on_chromosome" : 0,
        "homology" : 0.0,
        "shared_interaction" : "interacts with",
        "phylogenetic_cooccurrence" : 0.0,
        "combined_score" : 0.635,
        "automated_textmining" : 0.609,
        "node1_string_id" : "9606.ENSP00000332371",
        "gene_fusion" : 0,
        "shared_name" : "COL7A1 (interacts with) LAMA4",
        "database_annotated" : 0.0,
        "name" : "COL7A1 (interacts with) LAMA4",
        "interaction" : "interacts with",
        "SUID" : 2045,
        "experimentally_determined_interaction" : 0.068,
        "coexpression" : 0.076,
        "selected" : false
      },
      "selected" : false
    }, {
      "data" : {
        "id" : "2044",
        "source" : "287",
        "target" : "505",
        "node2_string_id" : "9606.ENSP00000222399",
        "neighborhood_on_chromosome" : 0,
        "homology" : 0.0,
        "shared_interaction" : "interacts with",
        "phylogenetic_cooccurrence" : 0.0,
        "combined_score" : 0.491,
        "automated_textmining" : 0.428,
        "node1_string_id" : "9606.ENSP00000332371",
        "gene_fusion" : 0,
        "shared_name" : "COL7A1 (interacts with) LAMB1",
        "database_annotated" : 0.0,
        "name" : "COL7A1 (interacts with) LAMB1",
        "interaction" : "interacts with",
        "SUID" : 2044,
        "experimentally_determined_interaction" : 0.07,
        "coexpression" : 0.12,
        "selected" : false
      },
      "selected" : false
    }, {
      "data" : {
        "id" : "3519",
        "source" : "413",
        "target" : "180",
        "node2_string_id" : "9606.ENSP00000262768",
        "neighborhood_on_chromosome" : 0,
        "homology" : 0.0,
        "shared_interaction" : "interacts with",
        "phylogenetic_cooccurrence" : 0.0,
        "combined_score" : 0.608,
        "automated_textmining" : 0.588,
        "node1_string_id" : "9606.ENSP00000223095",
        "gene_fusion" : 0,
        "shared_name" : "SERPINE1 (interacts with) TIMP2",
        "database_annotated" : 0.0,
        "name" : "SERPINE1 (interacts with) TIMP2",
        "interaction" : "interacts with",
        "SUID" : 3519,
        "experimentally_determined_interaction" : 0.0,
        "coexpression" : 0.086,
        "selected" : false
      },
      "selected" : false
    }, {
      "data" : {
        "id" : "3518",
        "source" : "413",
        "target" : "519",
        "node2_string_id" : "9606.ENSP00000265077",
        "neighborhood_on_chromosome" : 0,
        "homology" : 0.0,
        "shared_interaction" : "interacts with",
        "phylogenetic_cooccurrence" : 0.0,
        "combined_score" : 0.553,
        "automated_textmining" : 0.545,
        "node1_string_id" : "9606.ENSP00000223095",
        "gene_fusion" : 0,
        "shared_name" : "SERPINE1 (interacts with) VCAN",
        "database_annotated" : 0.0,
        "name" : "SERPINE1 (interacts with) VCAN",
        "interaction" : "interacts with",
        "SUID" : 3518,
        "experimentally_determined_interaction" : 0.0,
        "coexpression" : 0.058,
        "selected" : false
      },
      "selected" : false
    }, {
      "data" : {
        "id" : "3517",
        "source" : "413",
        "target" : "376",
        "node2_string_id" : "9606.ENSP00000355751",
        "neighborhood_on_chromosome" : 0,
        "homology" : 0.0,
        "shared_interaction" : "interacts with",
        "phylogenetic_cooccurrence" : 0.0,
        "combined_score" : 0.547,
        "automated_textmining" : 0.43,
        "node1_string_id" : "9606.ENSP00000223095",
        "gene_fusion" : 0,
        "shared_name" : "SERPINE1 (interacts with) THBS2",
        "database_annotated" : 0.0,
        "name" : "SERPINE1 (interacts with) THBS2",
        "interaction" : "interacts with",
        "SUID" : 3517,
        "experimentally_determined_interaction" : 0.0,
        "coexpression" : 0.239,
        "selected" : false
      },
      "selected" : false
    }, {
      "data" : {
        "id" : "3516",
        "source" : "413",
        "target" : "184",
        "node2_string_id" : "9606.ENSP00000266085",
        "neighborhood_on_chromosome" : 0,
        "homology" : 0.0,
        "shared_interaction" : "interacts with",
        "phylogenetic_cooccurrence" : 0.0,
        "combined_score" : 0.516,
        "automated_textmining" : 0.42,
        "node1_string_id" : "9606.ENSP00000223095",
        "gene_fusion" : 0,
        "shared_name" : "SERPINE1 (interacts with) TIMP3",
        "database_annotated" : 0.0,
        "name" : "SERPINE1 (interacts with) TIMP3",
        "interaction" : "interacts with",
        "SUID" : 3516,
        "experimentally_determined_interaction" : 0.0,
        "coexpression" : 0.2,
        "selected" : false
      },
      "selected" : false
    }, {
      "data" : {
        "id" : "3515",
        "source" : "413",
        "target" : "117",
        "node2_string_id" : "9606.ENSP00000238682",
        "neighborhood_on_chromosome" : 0,
        "homology" : 0.0,
        "shared_interaction" : "interacts with",
        "phylogenetic_cooccurrence" : 0.0,
        "combined_score" : 0.515,
        "automated_textmining" : 0.507,
        "node1_string_id" : "9606.ENSP00000223095",
        "gene_fusion" : 0,
        "shared_name" : "SERPINE1 (interacts with) TGFB3",
        "database_annotated" : 0.0,
        "name" : "SERPINE1 (interacts with) TGFB3",
        "interaction" : "interacts with",
        "SUID" : 3515,
        "experimentally_determined_interaction" : 0.0,
        "coexpression" : 0.057,
        "selected" : false
      },
      "selected" : false
    }, {
      "data" : {
        "id" : "3514",
        "source" : "413",
        "target" : "167",
        "node2_string_id" : "9606.ENSP00000376678",
        "neighborhood_on_chromosome" : 0,
        "homology" : 0.0,
        "shared_interaction" : "interacts with",
        "phylogenetic_cooccurrence" : 0.0,
        "combined_score" : 0.479,
        "automated_textmining" : 0.38,
        "node1_string_id" : "9606.ENSP00000223095",
        "gene_fusion" : 0,
        "shared_name" : "SERPINE1 (interacts with) TAGLN",
        "database_annotated" : 0.0,
        "name" : "SERPINE1 (interacts with) TAGLN",
        "interaction" : "interacts with",
        "SUID" : 3514,
        "experimentally_determined_interaction" : 0.061,
        "coexpression" : 0.178,
        "selected" : false
      },
      "selected" : false
    }, {
      "data" : {
        "id" : "3512",
        "source" : "413",
        "target" : "257",
        "node2_string_id" : "9606.ENSP00000231061",
        "neighborhood_on_chromosome" : 0,
        "homology" : 0.0,
        "shared_interaction" : "interacts with",
        "phylogenetic_cooccurrence" : 0.0,
        "combined_score" : 0.417,
        "automated_textmining" : 0.349,
        "node1_string_id" : "9606.ENSP00000223095",
        "gene_fusion" : 0,
        "shared_name" : "SERPINE1 (interacts with) SPARC",
        "database_annotated" : 0.0,
        "name" : "SERPINE1 (interacts with) SPARC",
        "interaction" : "interacts with",
        "SUID" : 3512,
        "experimentally_determined_interaction" : 0.0,
        "coexpression" : 0.142,
        "selected" : false
      },
      "selected" : false
    }, {
      "data" : {
        "id" : "1286",
        "source" : "220",
        "target" : "287",
        "node2_string_id" : "9606.ENSP00000332371",
        "neighborhood_on_chromosome" : 0,
        "homology" : 0.59,
        "shared_interaction" : "interacts with",
        "phylogenetic_cooccurrence" : 0.0,
        "combined_score" : 0.803,
        "automated_textmining" : 0.235,
        "node1_string_id" : "9606.ENSP00000325146",
        "gene_fusion" : 0,
        "shared_name" : "COL12A1 (interacts with) COL7A1",
        "database_annotated" : 0.72,
        "name" : "COL12A1 (interacts with) COL7A1",
        "interaction" : "interacts with",
        "SUID" : 1286,
        "experimentally_determined_interaction" : 0.0,
        "coexpression" : 0.158,
        "selected" : false
      },
      "selected" : false
    }, {
      "data" : {
        "id" : "1285",
        "source" : "220",
        "target" : "129",
        "node2_string_id" : "9606.ENSP00000360882",
        "neighborhood_on_chromosome" : 0,
        "homology" : 0.559,
        "shared_interaction" : "interacts with",
        "phylogenetic_cooccurrence" : 0.0,
        "combined_score" : 0.792,
        "automated_textmining" : 0.443,
        "node1_string_id" : "9606.ENSP00000325146",
        "gene_fusion" : 0,
        "shared_name" : "COL12A1 (interacts with) COL5A1",
        "database_annotated" : 0.4,
        "name" : "COL12A1 (interacts with) COL5A1",
        "interaction" : "interacts with",
        "SUID" : 1285,
        "experimentally_determined_interaction" : 0.071,
        "coexpression" : 0.409,
        "selected" : false
      },
      "selected" : false
    }, {
      "data" : {
        "id" : "1284",
        "source" : "220",
        "target" : "109",
        "node2_string_id" : "9606.ENSP00000355180",
        "neighborhood_on_chromosome" : 0,
        "homology" : 0.586,
        "shared_interaction" : "interacts with",
        "phylogenetic_cooccurrence" : 0.0,
        "combined_score" : 0.781,
        "automated_textmining" : 0.556,
        "node1_string_id" : "9606.ENSP00000325146",
        "gene_fusion" : 0,
        "shared_name" : "COL12A1 (interacts with) COL6A1",
        "database_annotated" : 0.4,
        "name" : "COL12A1 (interacts with) COL6A1",
        "interaction" : "interacts with",
        "SUID" : 1284,
        "experimentally_determined_interaction" : 0.0,
        "coexpression" : 0.244,
        "selected" : false
      },
      "selected" : false
    }, {
      "data" : {
        "id" : "1283",
        "source" : "220",
        "target" : "376",
        "node2_string_id" : "9606.ENSP00000355751",
        "neighborhood_on_chromosome" : 0,
        "homology" : 0.0,
        "shared_interaction" : "interacts with",
        "phylogenetic_cooccurrence" : 0.0,
        "combined_score" : 0.733,
        "automated_textmining" : 0.613,
        "node1_string_id" : "9606.ENSP00000325146",
        "gene_fusion" : 0,
        "shared_name" : "COL12A1 (interacts with) THBS2",
        "database_annotated" : 0.0,
        "name" : "COL12A1 (interacts with) THBS2",
        "interaction" : "interacts with",
        "SUID" : 1283,
        "experimentally_determined_interaction" : 0.099,
        "coexpression" : 0.295,
        "selected" : false
      },
      "selected" : false
    }, {
      "data" : {
        "id" : "1282",
        "source" : "220",
        "target" : "149",
        "node2_string_id" : "9606.ENSP00000369071",
        "neighborhood_on_chromosome" : 0,
        "homology" : 0.0,
        "shared_interaction" : "interacts with",
        "phylogenetic_cooccurrence" : 0.0,
        "combined_score" : 0.669,
        "automated_textmining" : 0.477,
        "node1_string_id" : "9606.ENSP00000325146",
        "gene_fusion" : 0,
        "shared_name" : "COL12A1 (interacts with) POSTN",
        "database_annotated" : 0.0,
        "name" : "COL12A1 (interacts with) POSTN",
        "interaction" : "interacts with",
        "SUID" : 1282,
        "experimentally_determined_interaction" : 0.071,
        "coexpression" : 0.374,
        "selected" : false
      },
      "selected" : false
    }, {
      "data" : {
        "id" : "1281",
        "source" : "220",
        "target" : "145",
        "node2_string_id" : "9606.ENSP00000325527",
        "neighborhood_on_chromosome" : 0,
        "homology" : 0.0,
        "shared_interaction" : "interacts with",
        "phylogenetic_cooccurrence" : 0.0,
        "combined_score" : 0.667,
        "automated_textmining" : 0.425,
        "node1_string_id" : "9606.ENSP00000325146",
        "gene_fusion" : 0,
        "shared_name" : "COL12A1 (interacts with) FBN1",
        "database_annotated" : 0.0,
        "name" : "COL12A1 (interacts with) FBN1",
        "interaction" : "interacts with",
        "SUID" : 1281,
        "experimentally_determined_interaction" : 0.099,
        "coexpression" : 0.409,
        "selected" : false
      },
      "selected" : false
    }, {
      "data" : {
        "id" : "1280",
        "source" : "220",
        "target" : "131",
        "node2_string_id" : "9606.ENSP00000364979",
        "neighborhood_on_chromosome" : 0,
        "homology" : 0.553,
        "shared_interaction" : "interacts with",
        "phylogenetic_cooccurrence" : 0.0,
        "combined_score" : 0.649,
        "automated_textmining" : 0.278,
        "node1_string_id" : "9606.ENSP00000325146",
        "gene_fusion" : 0,
        "shared_name" : "COL12A1 (interacts with) COL4A1",
        "database_annotated" : 0.4,
        "name" : "COL12A1 (interacts with) COL4A1",
        "interaction" : "interacts with",
        "SUID" : 1280,
        "experimentally_determined_interaction" : 0.0,
        "coexpression" : 0.255,
        "selected" : false
      },
      "selected" : false
    }, {
      "data" : {
        "id" : "1279",
        "source" : "220",
        "target" : "326",
        "node2_string_id" : "9606.ENSP00000380901",
        "neighborhood_on_chromosome" : 0,
        "homology" : 0.611,
        "shared_interaction" : "interacts with",
        "phylogenetic_cooccurrence" : 0.0,
        "combined_score" : 0.646,
        "automated_textmining" : 0.271,
        "node1_string_id" : "9606.ENSP00000325146",
        "gene_fusion" : 0,
        "shared_name" : "COL12A1 (interacts with) COL8A2",
        "database_annotated" : 0.4,
        "name" : "COL12A1 (interacts with) COL8A2",
        "interaction" : "interacts with",
        "SUID" : 1279,
        "experimentally_determined_interaction" : 0.206,
        "coexpression" : 0.1,
        "selected" : false
      },
      "selected" : false
    }, {
      "data" : {
        "id" : "1278",
        "source" : "220",
        "target" : "345",
        "node2_string_id" : "9606.ENSP00000364140",
        "neighborhood_on_chromosome" : 0,
        "homology" : 0.566,
        "shared_interaction" : "interacts with",
        "phylogenetic_cooccurrence" : 0.0,
        "combined_score" : 0.608,
        "automated_textmining" : 0.277,
        "node1_string_id" : "9606.ENSP00000325146",
        "gene_fusion" : 0,
        "shared_name" : "COL12A1 (interacts with) COL15A1",
        "database_annotated" : 0.4,
        "name" : "COL12A1 (interacts with) COL15A1",
        "interaction" : "interacts with",
        "SUID" : 1278,
        "experimentally_determined_interaction" : 0.0,
        "coexpression" : 0.168,
        "selected" : false
      },
      "selected" : false
    }, {
      "data" : {
        "id" : "1277",
        "source" : "220",
        "target" : "283",
        "node2_string_id" : "9606.ENSP00000401749",
        "neighborhood_on_chromosome" : 0,
        "homology" : 0.0,
        "shared_interaction" : "interacts with",
        "phylogenetic_cooccurrence" : 0.0,
        "combined_score" : 0.564,
        "automated_textmining" : 0.251,
        "node1_string_id" : "9606.ENSP00000325146",
        "gene_fusion" : 0,
        "shared_name" : "COL12A1 (interacts with) P4HA3",
        "database_annotated" : 0.4,
        "name" : "COL12A1 (interacts with) P4HA3",
        "interaction" : "interacts with",
        "SUID" : 1277,
        "experimentally_determined_interaction" : 0.0,
        "coexpression" : 0.108,
        "selected" : false
      },
      "selected" : false
    }, {
      "data" : {
        "id" : "1276",
        "source" : "220",
        "target" : "1157",
        "node2_string_id" : "9606.ENSP00000478600",
        "neighborhood_on_chromosome" : 0,
        "homology" : 0.0,
        "shared_interaction" : "interacts with",
        "phylogenetic_cooccurrence" : 0.0,
        "combined_score" : 0.529,
        "automated_textmining" : 0.047,
        "node1_string_id" : "9606.ENSP00000325146",
        "gene_fusion" : 0,
        "shared_name" : "COL12A1 (interacts with) P3H3",
        "database_annotated" : 0.5,
        "name" : "COL12A1 (interacts with) P3H3",
        "interaction" : "interacts with",
        "SUID" : 1276,
        "experimentally_determined_interaction" : 0.0,
        "coexpression" : 0.092,
        "selected" : false
      },
      "selected" : false
    }, {
      "data" : {
        "id" : "1274",
        "source" : "220",
        "target" : "239",
        "node2_string_id" : "9606.ENSP00000359603",
        "neighborhood_on_chromosome" : 0,
        "homology" : 0.555,
        "shared_interaction" : "interacts with",
        "phylogenetic_cooccurrence" : 0.0,
        "combined_score" : 0.523,
        "automated_textmining" : 0.226,
        "node1_string_id" : "9606.ENSP00000325146",
        "gene_fusion" : 0,
        "shared_name" : "COL12A1 (interacts with) COL24A1",
        "database_annotated" : 0.4,
        "name" : "COL12A1 (interacts with) COL24A1",
        "interaction" : "interacts with",
        "SUID" : 1274,
        "experimentally_determined_interaction" : 0.0,
        "coexpression" : 0.056,
        "selected" : false
      },
      "selected" : false
    }, {
      "data" : {
        "id" : "1272",
        "source" : "220",
        "target" : "92",
        "node2_string_id" : "9606.ENSP00000331544",
        "neighborhood_on_chromosome" : 0,
        "homology" : 0.0,
        "shared_interaction" : "interacts with",
        "phylogenetic_cooccurrence" : 0.0,
        "combined_score" : 0.469,
        "automated_textmining" : 0.279,
        "node1_string_id" : "9606.ENSP00000325146",
        "gene_fusion" : 0,
        "shared_name" : "COL12A1 (interacts with) FBLN1",
        "database_annotated" : 0.0,
        "name" : "COL12A1 (interacts with) FBLN1",
        "interaction" : "interacts with",
        "SUID" : 1272,
        "experimentally_determined_interaction" : 0.126,
        "coexpression" : 0.225,
        "selected" : false
      },
      "selected" : false
    }, {
      "data" : {
        "id" : "1267",
        "source" : "220",
        "target" : "280",
        "node2_string_id" : "9606.ENSP00000323696",
        "neighborhood_on_chromosome" : 0,
        "homology" : 0.0,
        "shared_interaction" : "interacts with",
        "phylogenetic_cooccurrence" : 0.0,
        "combined_score" : 0.526,
        "automated_textmining" : 0.065,
        "node1_string_id" : "9606.ENSP00000325146",
        "gene_fusion" : 0,
        "shared_name" : "COL12A1 (interacts with) CRTAP",
        "database_annotated" : 0.5,
        "name" : "COL12A1 (interacts with) CRTAP",
        "interaction" : "interacts with",
        "SUID" : 1267,
        "experimentally_determined_interaction" : 0.0,
        "coexpression" : 0.067,
        "selected" : false
      },
      "selected" : false
    }, {
      "data" : {
        "id" : "1265",
        "source" : "220",
        "target" : "121",
        "node2_string_id" : "9606.ENSP00000300527",
        "neighborhood_on_chromosome" : 0,
        "homology" : 0.591,
        "shared_interaction" : "interacts with",
        "phylogenetic_cooccurrence" : 0.0,
        "combined_score" : 0.793,
        "automated_textmining" : 0.543,
        "node1_string_id" : "9606.ENSP00000325146",
        "gene_fusion" : 0,
        "shared_name" : "COL12A1 (interacts with) COL6A2",
        "database_annotated" : 0.4,
        "name" : "COL12A1 (interacts with) COL6A2",
        "interaction" : "interacts with",
        "SUID" : 1265,
        "experimentally_determined_interaction" : 0.11,
        "coexpression" : 0.25,
        "selected" : false
      },
      "selected" : false
    }, {
      "data" : {
        "id" : "1262",
        "source" : "220",
        "target" : "105",
        "node2_string_id" : "9606.ENSP00000295550",
        "neighborhood_on_chromosome" : 0,
        "homology" : 0.562,
        "shared_interaction" : "interacts with",
        "phylogenetic_cooccurrence" : 0.0,
        "combined_score" : 0.788,
        "automated_textmining" : 0.56,
        "node1_string_id" : "9606.ENSP00000325146",
        "gene_fusion" : 0,
        "shared_name" : "COL12A1 (interacts with) COL6A3",
        "database_annotated" : 0.4,
        "name" : "COL12A1 (interacts with) COL6A3",
        "interaction" : "interacts with",
        "SUID" : 1262,
        "experimentally_determined_interaction" : 0.0,
        "coexpression" : 0.262,
        "selected" : false
      },
      "selected" : false
    }, {
      "data" : {
        "id" : "1259",
        "source" : "220",
        "target" : "113",
        "node2_string_id" : "9606.ENSP00000266718",
        "neighborhood_on_chromosome" : 0,
        "homology" : 0.0,
        "shared_interaction" : "interacts with",
        "phylogenetic_cooccurrence" : 0.0,
        "combined_score" : 0.769,
        "automated_textmining" : 0.64,
        "node1_string_id" : "9606.ENSP00000325146",
        "gene_fusion" : 0,
        "shared_name" : "COL12A1 (interacts with) LUM",
        "database_annotated" : 0.0,
        "name" : "COL12A1 (interacts with) LUM",
        "interaction" : "interacts with",
        "SUID" : 1259,
        "experimentally_determined_interaction" : 0.091,
        "coexpression" : 0.352,
        "selected" : false
      },
      "selected" : false
    }, {
      "data" : {
        "id" : "1258",
        "source" : "220",
        "target" : "184",
        "node2_string_id" : "9606.ENSP00000266085",
        "neighborhood_on_chromosome" : 0,
        "homology" : 0.0,
        "shared_interaction" : "interacts with",
        "phylogenetic_cooccurrence" : 0.0,
        "combined_score" : 0.415,
        "automated_textmining" : 0.288,
        "node1_string_id" : "9606.ENSP00000325146",
        "gene_fusion" : 0,
        "shared_name" : "COL12A1 (interacts with) TIMP3",
        "database_annotated" : 0.0,
        "name" : "COL12A1 (interacts with) TIMP3",
        "interaction" : "interacts with",
        "SUID" : 1258,
        "experimentally_determined_interaction" : 0.0,
        "coexpression" : 0.212,
        "selected" : false
      },
      "selected" : false
    }, {
      "data" : {
        "id" : "1257",
        "source" : "220",
        "target" : "519",
        "node2_string_id" : "9606.ENSP00000265077",
        "neighborhood_on_chromosome" : 0,
        "homology" : 0.0,
        "shared_interaction" : "interacts with",
        "phylogenetic_cooccurrence" : 0.0,
        "combined_score" : 0.637,
        "automated_textmining" : 0.581,
        "node1_string_id" : "9606.ENSP00000325146",
        "gene_fusion" : 0,
        "shared_name" : "COL12A1 (interacts with) VCAN",
        "database_annotated" : 0.0,
        "name" : "COL12A1 (interacts with) VCAN",
        "interaction" : "interacts with",
        "SUID" : 1257,
        "experimentally_determined_interaction" : 0.091,
        "coexpression" : 0.124,
        "selected" : false
      },
      "selected" : false
    }, {
      "data" : {
        "id" : "1256",
        "source" : "220",
        "target" : "231",
        "node2_string_id" : "9606.ENSP00000264828",
        "neighborhood_on_chromosome" : 0,
        "homology" : 0.554,
        "shared_interaction" : "interacts with",
        "phylogenetic_cooccurrence" : 0.0,
        "combined_score" : 0.716,
        "automated_textmining" : 0.5,
        "node1_string_id" : "9606.ENSP00000325146",
        "gene_fusion" : 0,
        "shared_name" : "COL12A1 (interacts with) COL5A3",
        "database_annotated" : 0.4,
        "name" : "COL12A1 (interacts with) COL5A3",
        "interaction" : "interacts with",
        "SUID" : 1256,
        "experimentally_determined_interaction" : 0.071,
        "coexpression" : 0.102,
        "selected" : false
      },
      "selected" : false
    }, {
      "data" : {
        "id" : "1255",
        "source" : "220",
        "target" : "246",
        "node2_string_id" : "9606.ENSP00000264187",
        "neighborhood_on_chromosome" : 0,
        "homology" : 0.0,
        "shared_interaction" : "interacts with",
        "phylogenetic_cooccurrence" : 0.0,
        "combined_score" : 0.418,
        "automated_textmining" : 0.321,
        "node1_string_id" : "9606.ENSP00000325146",
        "gene_fusion" : 0,
        "shared_name" : "COL12A1 (interacts with) NID1",
        "database_annotated" : 0.0,
        "name" : "COL12A1 (interacts with) NID1",
        "interaction" : "interacts with",
        "SUID" : 1255,
        "experimentally_determined_interaction" : 0.102,
        "coexpression" : 0.121,
        "selected" : false
      },
      "selected" : false
    }, {
      "data" : {
        "id" : "1254",
        "source" : "220",
        "target" : "107",
        "node2_string_id" : "9606.ENSP00000261978",
        "neighborhood_on_chromosome" : 0,
        "homology" : 0.0,
        "shared_interaction" : "interacts with",
        "phylogenetic_cooccurrence" : 0.0,
        "combined_score" : 0.474,
        "automated_textmining" : 0.278,
        "node1_string_id" : "9606.ENSP00000325146",
        "gene_fusion" : 0,
        "shared_name" : "COL12A1 (interacts with) LTBP2",
        "database_annotated" : 0.0,
        "name" : "COL12A1 (interacts with) LTBP2",
        "interaction" : "interacts with",
        "SUID" : 1254,
        "experimentally_determined_interaction" : 0.099,
        "coexpression" : 0.256,
        "selected" : false
      },
      "selected" : false
    }, {
      "data" : {
        "id" : "1251",
        "source" : "220",
        "target" : "259",
        "node2_string_id" : "9606.ENSP00000236040",
        "neighborhood_on_chromosome" : 0,
        "homology" : 0.0,
        "shared_interaction" : "interacts with",
        "phylogenetic_cooccurrence" : 0.0,
        "combined_score" : 0.543,
        "automated_textmining" : 0.088,
        "node1_string_id" : "9606.ENSP00000325146",
        "gene_fusion" : 0,
        "shared_name" : "COL12A1 (interacts with) P3H1",
        "database_annotated" : 0.5,
        "name" : "COL12A1 (interacts with) P3H1",
        "interaction" : "interacts with",
        "SUID" : 1251,
        "experimentally_determined_interaction" : 0.0,
        "coexpression" : 0.078,
        "selected" : false
      },
      "selected" : false
    }, {
      "data" : {
        "id" : "1250",
        "source" : "220",
        "target" : "119",
        "node2_string_id" : "9606.ENSP00000231004",
        "neighborhood_on_chromosome" : 0,
        "homology" : 0.0,
        "shared_interaction" : "interacts with",
        "phylogenetic_cooccurrence" : 0.0,
        "combined_score" : 0.574,
        "automated_textmining" : 0.316,
        "node1_string_id" : "9606.ENSP00000325146",
        "gene_fusion" : 0,
        "shared_name" : "COL12A1 (interacts with) LOX",
        "database_annotated" : 0.0,
        "name" : "COL12A1 (interacts with) LOX",
        "interaction" : "interacts with",
        "SUID" : 1250,
        "experimentally_determined_interaction" : 0.091,
        "coexpression" : 0.37,
        "selected" : false
      },
      "selected" : false
    }, {
      "data" : {
        "id" : "1249",
        "source" : "220",
        "target" : "438",
        "node2_string_id" : "9606.ENSP00000230538",
        "neighborhood_on_chromosome" : 0,
        "homology" : 0.0,
        "shared_interaction" : "interacts with",
        "phylogenetic_cooccurrence" : 0.0,
        "combined_score" : 0.589,
        "automated_textmining" : 0.495,
        "node1_string_id" : "9606.ENSP00000325146",
        "gene_fusion" : 0,
        "shared_name" : "COL12A1 (interacts with) LAMA4",
        "database_annotated" : 0.0,
        "name" : "COL12A1 (interacts with) LAMA4",
        "interaction" : "interacts with",
        "SUID" : 1249,
        "experimentally_determined_interaction" : 0.068,
        "coexpression" : 0.195,
        "selected" : false
      },
      "selected" : false
    }, {
      "data" : {
        "id" : "1247",
        "source" : "220",
        "target" : "253",
        "node2_string_id" : "9606.ENSP00000223061",
        "neighborhood_on_chromosome" : 0,
        "homology" : 0.0,
        "shared_interaction" : "interacts with",
        "phylogenetic_cooccurrence" : 0.0,
        "combined_score" : 0.593,
        "automated_textmining" : 0.475,
        "node1_string_id" : "9606.ENSP00000325146",
        "gene_fusion" : 0,
        "shared_name" : "COL12A1 (interacts with) PCOLCE",
        "database_annotated" : 0.0,
        "name" : "COL12A1 (interacts with) PCOLCE",
        "interaction" : "interacts with",
        "SUID" : 1247,
        "experimentally_determined_interaction" : 0.129,
        "coexpression" : 0.181,
        "selected" : false
      },
      "selected" : false
    }, {
      "data" : {
        "id" : "1245",
        "source" : "220",
        "target" : "505",
        "node2_string_id" : "9606.ENSP00000222399",
        "neighborhood_on_chromosome" : 0,
        "homology" : 0.0,
        "shared_interaction" : "interacts with",
        "phylogenetic_cooccurrence" : 0.0,
        "combined_score" : 0.715,
        "automated_textmining" : 0.633,
        "node1_string_id" : "9606.ENSP00000325146",
        "gene_fusion" : 0,
        "shared_name" : "COL12A1 (interacts with) LAMB1",
        "database_annotated" : 0.0,
        "name" : "COL12A1 (interacts with) LAMB1",
        "interaction" : "interacts with",
        "SUID" : 1245,
        "experimentally_determined_interaction" : 0.07,
        "coexpression" : 0.23,
        "selected" : false
      },
      "selected" : false
    }, {
      "data" : {
        "id" : "1241",
        "source" : "220",
        "target" : "616",
        "node2_string_id" : "9606.ENSP00000216286",
        "neighborhood_on_chromosome" : 0,
        "homology" : 0.0,
        "shared_interaction" : "interacts with",
        "phylogenetic_cooccurrence" : 0.0,
        "combined_score" : 0.468,
        "automated_textmining" : 0.326,
        "node1_string_id" : "9606.ENSP00000325146",
        "gene_fusion" : 0,
        "shared_name" : "COL12A1 (interacts with) NID2",
        "database_annotated" : 0.0,
        "name" : "COL12A1 (interacts with) NID2",
        "interaction" : "interacts with",
        "SUID" : 1241,
        "experimentally_determined_interaction" : 0.096,
        "coexpression" : 0.197,
        "selected" : false
      },
      "selected" : false
    }, {
      "data" : {
        "id" : "1240",
        "source" : "220",
        "target" : "82",
        "node2_string_id" : "9606.ENSP00000052754",
        "neighborhood_on_chromosome" : 0,
        "homology" : 0.0,
        "shared_interaction" : "interacts with",
        "phylogenetic_cooccurrence" : 0.0,
        "combined_score" : 0.582,
        "automated_textmining" : 0.404,
        "node1_string_id" : "9606.ENSP00000325146",
        "gene_fusion" : 0,
        "shared_name" : "COL12A1 (interacts with) DCN",
        "database_annotated" : 0.0,
        "name" : "COL12A1 (interacts with) DCN",
        "interaction" : "interacts with",
        "SUID" : 1240,
        "experimentally_determined_interaction" : 0.091,
        "coexpression" : 0.29,
        "selected" : false
      },
      "selected" : false
    }, {
      "data" : {
        "id" : "2533",
        "source" : "92",
        "target" : "225",
        "node2_string_id" : "9606.ENSP00000384169",
        "neighborhood_on_chromosome" : 0,
        "homology" : 0.888,
        "shared_interaction" : "interacts with",
        "phylogenetic_cooccurrence" : 0.063,
        "combined_score" : 0.948,
        "automated_textmining" : 0.608,
        "node1_string_id" : "9606.ENSP00000331544",
        "gene_fusion" : 0,
        "shared_name" : "FBLN1 (interacts with) FBLN2",
        "database_annotated" : 0.8,
        "name" : "FBLN1 (interacts with) FBLN2",
        "interaction" : "interacts with",
        "SUID" : 2533,
        "experimentally_determined_interaction" : 0.098,
        "coexpression" : 0.347,
        "selected" : false
      },
      "selected" : false
    }, {
      "data" : {
        "id" : "2530",
        "source" : "92",
        "target" : "149",
        "node2_string_id" : "9606.ENSP00000369071",
        "neighborhood_on_chromosome" : 0,
        "homology" : 0.0,
        "shared_interaction" : "interacts with",
        "phylogenetic_cooccurrence" : 0.0,
        "combined_score" : 0.544,
        "automated_textmining" : 0.49,
        "node1_string_id" : "9606.ENSP00000331544",
        "gene_fusion" : 0,
        "shared_name" : "FBLN1 (interacts with) POSTN",
        "database_annotated" : 0.0,
        "name" : "FBLN1 (interacts with) POSTN",
        "interaction" : "interacts with",
        "SUID" : 2530,
        "experimentally_determined_interaction" : 0.046,
        "coexpression" : 0.138,
        "selected" : false
      },
      "selected" : false
    }, {
      "data" : {
        "id" : "2529",
        "source" : "92",
        "target" : "167",
        "node2_string_id" : "9606.ENSP00000376678",
        "neighborhood_on_chromosome" : 0,
        "homology" : 0.0,
        "shared_interaction" : "interacts with",
        "phylogenetic_cooccurrence" : 0.0,
        "combined_score" : 0.453,
        "automated_textmining" : 0.313,
        "node1_string_id" : "9606.ENSP00000331544",
        "gene_fusion" : 0,
        "shared_name" : "FBLN1 (interacts with) TAGLN",
        "database_annotated" : 0.0,
        "name" : "FBLN1 (interacts with) TAGLN",
        "interaction" : "interacts with",
        "SUID" : 2529,
        "experimentally_determined_interaction" : 0.127,
        "coexpression" : 0.16,
        "selected" : false
      },
      "selected" : false
    }, {
      "data" : {
        "id" : "2527",
        "source" : "92",
        "target" : "376",
        "node2_string_id" : "9606.ENSP00000355751",
        "neighborhood_on_chromosome" : 0,
        "homology" : 0.0,
        "shared_interaction" : "interacts with",
        "phylogenetic_cooccurrence" : 0.0,
        "combined_score" : 0.4,
        "automated_textmining" : 0.331,
        "node1_string_id" : "9606.ENSP00000331544",
        "gene_fusion" : 0,
        "shared_name" : "FBLN1 (interacts with) THBS2",
        "database_annotated" : 0.0,
        "name" : "FBLN1 (interacts with) THBS2",
        "interaction" : "interacts with",
        "SUID" : 2527,
        "experimentally_determined_interaction" : 0.0,
        "coexpression" : 0.139,
        "selected" : false
      },
      "selected" : false
    }, {
      "data" : {
        "id" : "2526",
        "source" : "92",
        "target" : "145",
        "node2_string_id" : "9606.ENSP00000325527",
        "neighborhood_on_chromosome" : 0,
        "homology" : 0.648,
        "shared_interaction" : "interacts with",
        "phylogenetic_cooccurrence" : 0.0,
        "combined_score" : 0.633,
        "automated_textmining" : 0.546,
        "node1_string_id" : "9606.ENSP00000331544",
        "gene_fusion" : 0,
        "shared_name" : "FBLN1 (interacts with) FBN1",
        "database_annotated" : 0.0,
        "name" : "FBLN1 (interacts with) FBN1",
        "interaction" : "interacts with",
        "SUID" : 2526,
        "experimentally_determined_interaction" : 0.0,
        "coexpression" : 0.226,
        "selected" : false
      },
      "selected" : false
    }, {
      "data" : {
        "id" : "2524",
        "source" : "92",
        "target" : "113",
        "node2_string_id" : "9606.ENSP00000266718",
        "neighborhood_on_chromosome" : 0,
        "homology" : 0.0,
        "shared_interaction" : "interacts with",
        "phylogenetic_cooccurrence" : 0.0,
        "combined_score" : 0.62,
        "automated_textmining" : 0.48,
        "node1_string_id" : "9606.ENSP00000331544",
        "gene_fusion" : 0,
        "shared_name" : "FBLN1 (interacts with) LUM",
        "database_annotated" : 0.0,
        "name" : "FBLN1 (interacts with) LUM",
        "interaction" : "interacts with",
        "SUID" : 2524,
        "experimentally_determined_interaction" : 0.099,
        "coexpression" : 0.254,
        "selected" : false
      },
      "selected" : false
    }, {
      "data" : {
        "id" : "2523",
        "source" : "92",
        "target" : "184",
        "node2_string_id" : "9606.ENSP00000266085",
        "neighborhood_on_chromosome" : 0,
        "homology" : 0.0,
        "shared_interaction" : "interacts with",
        "phylogenetic_cooccurrence" : 0.0,
        "combined_score" : 0.453,
        "automated_textmining" : 0.364,
        "node1_string_id" : "9606.ENSP00000331544",
        "gene_fusion" : 0,
        "shared_name" : "FBLN1 (interacts with) TIMP3",
        "database_annotated" : 0.0,
        "name" : "FBLN1 (interacts with) TIMP3",
        "interaction" : "interacts with",
        "SUID" : 2523,
        "experimentally_determined_interaction" : 0.0,
        "coexpression" : 0.176,
        "selected" : false
      },
      "selected" : false
    }, {
      "data" : {
        "id" : "2522",
        "source" : "92",
        "target" : "519",
        "node2_string_id" : "9606.ENSP00000265077",
        "neighborhood_on_chromosome" : 0,
        "homology" : 0.0,
        "shared_interaction" : "interacts with",
        "phylogenetic_cooccurrence" : 0.0,
        "combined_score" : 0.833,
        "automated_textmining" : 0.828,
        "node1_string_id" : "9606.ENSP00000331544",
        "gene_fusion" : 0,
        "shared_name" : "FBLN1 (interacts with) VCAN",
        "database_annotated" : 0.0,
        "name" : "FBLN1 (interacts with) VCAN",
        "interaction" : "interacts with",
        "SUID" : 2522,
        "experimentally_determined_interaction" : 0.0,
        "coexpression" : 0.074,
        "selected" : false
      },
      "selected" : false
    }, {
      "data" : {
        "id" : "2521",
        "source" : "92",
        "target" : "246",
        "node2_string_id" : "9606.ENSP00000264187",
        "neighborhood_on_chromosome" : 0,
        "homology" : 0.561,
        "shared_interaction" : "interacts with",
        "phylogenetic_cooccurrence" : 0.0,
        "combined_score" : 0.835,
        "automated_textmining" : 0.516,
        "node1_string_id" : "9606.ENSP00000331544",
        "gene_fusion" : 0,
        "shared_name" : "FBLN1 (interacts with) NID1",
        "database_annotated" : 0.0,
        "name" : "FBLN1 (interacts with) NID1",
        "interaction" : "interacts with",
        "SUID" : 2521,
        "experimentally_determined_interaction" : 0.632,
        "coexpression" : 0.15,
        "selected" : false
      },
      "selected" : false
    }, {
      "data" : {
        "id" : "2520",
        "source" : "92",
        "target" : "229",
        "node2_string_id" : "9606.ENSP00000261921",
        "neighborhood_on_chromosome" : 0,
        "homology" : 0.0,
        "shared_interaction" : "interacts with",
        "phylogenetic_cooccurrence" : 0.0,
        "combined_score" : 0.534,
        "automated_textmining" : 0.45,
        "node1_string_id" : "9606.ENSP00000331544",
        "gene_fusion" : 0,
        "shared_name" : "FBLN1 (interacts with) LOXL1",
        "database_annotated" : 0.0,
        "name" : "FBLN1 (interacts with) LOXL1",
        "interaction" : "interacts with",
        "SUID" : 2520,
        "experimentally_determined_interaction" : 0.0,
        "coexpression" : 0.187,
        "selected" : false
      },
      "selected" : false
    }, {
      "data" : {
        "id" : "2517",
        "source" : "92",
        "target" : "257",
        "node2_string_id" : "9606.ENSP00000231061",
        "neighborhood_on_chromosome" : 0,
        "homology" : 0.0,
        "shared_interaction" : "interacts with",
        "phylogenetic_cooccurrence" : 0.0,
        "combined_score" : 0.48,
        "automated_textmining" : 0.373,
        "node1_string_id" : "9606.ENSP00000331544",
        "gene_fusion" : 0,
        "shared_name" : "FBLN1 (interacts with) SPARC",
        "database_annotated" : 0.0,
        "name" : "FBLN1 (interacts with) SPARC",
        "interaction" : "interacts with",
        "SUID" : 2517,
        "experimentally_determined_interaction" : 0.07,
        "coexpression" : 0.18,
        "selected" : false
      },
      "selected" : false
    }, {
      "data" : {
        "id" : "2516",
        "source" : "92",
        "target" : "119",
        "node2_string_id" : "9606.ENSP00000231004",
        "neighborhood_on_chromosome" : 0,
        "homology" : 0.0,
        "shared_interaction" : "interacts with",
        "phylogenetic_cooccurrence" : 0.0,
        "combined_score" : 0.562,
        "automated_textmining" : 0.502,
        "node1_string_id" : "9606.ENSP00000331544",
        "gene_fusion" : 0,
        "shared_name" : "FBLN1 (interacts with) LOX",
        "database_annotated" : 0.0,
        "name" : "FBLN1 (interacts with) LOX",
        "interaction" : "interacts with",
        "SUID" : 2516,
        "experimentally_determined_interaction" : 0.0,
        "coexpression" : 0.157,
        "selected" : false
      },
      "selected" : false
    }, {
      "data" : {
        "id" : "2515",
        "source" : "92",
        "target" : "438",
        "node2_string_id" : "9606.ENSP00000230538",
        "neighborhood_on_chromosome" : 0,
        "homology" : 0.0,
        "shared_interaction" : "interacts with",
        "phylogenetic_cooccurrence" : 0.0,
        "combined_score" : 0.424,
        "automated_textmining" : 0.314,
        "node1_string_id" : "9606.ENSP00000331544",
        "gene_fusion" : 0,
        "shared_name" : "FBLN1 (interacts with) LAMA4",
        "database_annotated" : 0.0,
        "name" : "FBLN1 (interacts with) LAMA4",
        "interaction" : "interacts with",
        "SUID" : 2515,
        "experimentally_determined_interaction" : 0.098,
        "coexpression" : 0.143,
        "selected" : false
      },
      "selected" : false
    }, {
      "data" : {
        "id" : "2514",
        "source" : "92",
        "target" : "253",
        "node2_string_id" : "9606.ENSP00000223061",
        "neighborhood_on_chromosome" : 0,
        "homology" : 0.0,
        "shared_interaction" : "interacts with",
        "phylogenetic_cooccurrence" : 0.0,
        "combined_score" : 0.497,
        "automated_textmining" : 0.279,
        "node1_string_id" : "9606.ENSP00000331544",
        "shared_name" : "FBLN1 (interacts with) PCOLCE",
        "database_annotated" : 0.0,
        "name" : "FBLN1 (interacts with) PCOLCE",
        "interaction" : "interacts with",
        "SUID" : 2514,
        "experimentally_determined_interaction" : 0.0,
        "coexpression" : 0.331,
        "selected" : false
      },
      "selected" : false
    }, {
      "data" : {
        "id" : "2513",
        "source" : "92",
        "target" : "505",
        "node2_string_id" : "9606.ENSP00000222399",
        "neighborhood_on_chromosome" : 0,
        "homology" : 0.0,
        "shared_interaction" : "interacts with",
        "phylogenetic_cooccurrence" : 0.0,
        "combined_score" : 0.409,
        "automated_textmining" : 0.333,
        "node1_string_id" : "9606.ENSP00000331544",
        "gene_fusion" : 0,
        "shared_name" : "FBLN1 (interacts with) LAMB1",
        "database_annotated" : 0.0,
        "name" : "FBLN1 (interacts with) LAMB1",
        "interaction" : "interacts with",
        "SUID" : 2513,
        "experimentally_determined_interaction" : 0.0,
        "coexpression" : 0.149,
        "selected" : false
      },
      "selected" : false
    }, {
      "data" : {
        "id" : "1334",
        "source" : "345",
        "target" : "131",
        "node2_string_id" : "9606.ENSP00000364979",
        "neighborhood_on_chromosome" : 0,
        "homology" : 0.57,
        "shared_interaction" : "interacts with",
        "phylogenetic_cooccurrence" : 0.0,
        "combined_score" : 0.74,
        "automated_textmining" : 0.274,
        "node1_string_id" : "9606.ENSP00000364140",
        "gene_fusion" : 0,
        "shared_name" : "COL15A1 (interacts with) COL4A1",
        "database_annotated" : 0.54,
        "name" : "COL15A1 (interacts with) COL4A1",
        "interaction" : "interacts with",
        "SUID" : 1334,
        "experimentally_determined_interaction" : 0.0,
        "coexpression" : 0.284,
        "selected" : false
      },
      "selected" : false
    }, {
      "data" : {
        "id" : "1333",
        "source" : "345",
        "target" : "326",
        "node2_string_id" : "9606.ENSP00000380901",
        "neighborhood_on_chromosome" : 0,
        "homology" : 0.663,
        "shared_interaction" : "interacts with",
        "phylogenetic_cooccurrence" : 0.143,
        "combined_score" : 0.561,
        "automated_textmining" : 0.189,
        "node1_string_id" : "9606.ENSP00000364140",
        "gene_fusion" : 0,
        "shared_name" : "COL15A1 (interacts with) COL8A2",
        "database_annotated" : 0.4,
        "name" : "COL15A1 (interacts with) COL8A2",
        "interaction" : "interacts with",
        "SUID" : 1333,
        "experimentally_determined_interaction" : 0.0,
        "coexpression" : 0.072,
        "selected" : false
      },
      "selected" : false
    }, {
      "data" : {
        "id" : "1332",
        "source" : "345",
        "target" : "1157",
        "node2_string_id" : "9606.ENSP00000478600",
        "neighborhood_on_chromosome" : 0,
        "homology" : 0.0,
        "shared_interaction" : "interacts with",
        "phylogenetic_cooccurrence" : 0.0,
        "combined_score" : 0.552,
        "automated_textmining" : 0.116,
        "node1_string_id" : "9606.ENSP00000364140",
        "gene_fusion" : 0,
        "shared_name" : "COL15A1 (interacts with) P3H3",
        "database_annotated" : 0.5,
        "name" : "COL15A1 (interacts with) P3H3",
        "interaction" : "interacts with",
        "SUID" : 1332,
        "experimentally_determined_interaction" : 0.0,
        "coexpression" : 0.069,
        "selected" : false
      },
      "selected" : false
    }, {
      "data" : {
        "id" : "1331",
        "source" : "345",
        "target" : "283",
        "node2_string_id" : "9606.ENSP00000401749",
        "neighborhood_on_chromosome" : 0,
        "homology" : 0.0,
        "shared_interaction" : "interacts with",
        "phylogenetic_cooccurrence" : 0.0,
        "combined_score" : 0.541,
        "automated_textmining" : 0.253,
        "node1_string_id" : "9606.ENSP00000364140",
        "gene_fusion" : 0,
        "shared_name" : "COL15A1 (interacts with) P4HA3",
        "database_annotated" : 0.4,
        "name" : "COL15A1 (interacts with) P4HA3",
        "interaction" : "interacts with",
        "SUID" : 1331,
        "experimentally_determined_interaction" : 0.0,
        "coexpression" : 0.058,
        "selected" : false
      },
      "selected" : false
    }, {
      "data" : {
        "id" : "1330",
        "source" : "345",
        "target" : "225",
        "node2_string_id" : "9606.ENSP00000384169",
        "neighborhood_on_chromosome" : 0,
        "homology" : 0.0,
        "shared_interaction" : "interacts with",
        "phylogenetic_cooccurrence" : 0.0,
        "combined_score" : 0.525,
        "automated_textmining" : 0.401,
        "node1_string_id" : "9606.ENSP00000364140",
        "gene_fusion" : 0,
        "shared_name" : "COL15A1 (interacts with) FBLN2",
        "database_annotated" : 0.0,
        "name" : "COL15A1 (interacts with) FBLN2",
        "interaction" : "interacts with",
        "SUID" : 1330,
        "experimentally_determined_interaction" : 0.095,
        "coexpression" : 0.195,
        "selected" : false
      },
      "selected" : false
    }, {
      "data" : {
        "id" : "1328",
        "source" : "345",
        "target" : "149",
        "node2_string_id" : "9606.ENSP00000369071",
        "neighborhood_on_chromosome" : 0,
        "homology" : 0.0,
        "shared_interaction" : "interacts with",
        "phylogenetic_cooccurrence" : 0.0,
        "combined_score" : 0.473,
        "automated_textmining" : 0.323,
        "node1_string_id" : "9606.ENSP00000364140",
        "gene_fusion" : 0,
        "shared_name" : "COL15A1 (interacts with) POSTN",
        "database_annotated" : 0.0,
        "name" : "COL15A1 (interacts with) POSTN",
        "interaction" : "interacts with",
        "SUID" : 1328,
        "experimentally_determined_interaction" : 0.0,
        "coexpression" : 0.253,
        "selected" : false
      },
      "selected" : false
    }, {
      "data" : {
        "id" : "1325",
        "source" : "345",
        "target" : "129",
        "node2_string_id" : "9606.ENSP00000360882",
        "neighborhood_on_chromosome" : 0,
        "homology" : 0.589,
        "shared_interaction" : "interacts with",
        "phylogenetic_cooccurrence" : 0.112,
        "combined_score" : 0.793,
        "automated_textmining" : 0.536,
        "node1_string_id" : "9606.ENSP00000364140",
        "gene_fusion" : 0,
        "shared_name" : "COL15A1 (interacts with) COL5A1",
        "database_annotated" : 0.4,
        "name" : "COL15A1 (interacts with) COL5A1",
        "interaction" : "interacts with",
        "SUID" : 1325,
        "experimentally_determined_interaction" : 0.0,
        "coexpression" : 0.26,
        "selected" : false
      },
      "selected" : false
    }, {
      "data" : {
        "id" : "1324",
        "source" : "345",
        "target" : "239",
        "node2_string_id" : "9606.ENSP00000359603",
        "neighborhood_on_chromosome" : 0,
        "homology" : 0.572,
        "shared_interaction" : "interacts with",
        "phylogenetic_cooccurrence" : 0.0,
        "combined_score" : 0.501,
        "automated_textmining" : 0.198,
        "node1_string_id" : "9606.ENSP00000364140",
        "gene_fusion" : 0,
        "shared_name" : "COL15A1 (interacts with) COL24A1",
        "database_annotated" : 0.4,
        "name" : "COL15A1 (interacts with) COL24A1",
        "interaction" : "interacts with",
        "SUID" : 1324,
        "experimentally_determined_interaction" : 0.0,
        "coexpression" : 0.048,
        "selected" : false
      },
      "selected" : false
    }, {
      "data" : {
        "id" : "1323",
        "source" : "345",
        "target" : "376",
        "node2_string_id" : "9606.ENSP00000355751",
        "neighborhood_on_chromosome" : 0,
        "homology" : 0.0,
        "shared_interaction" : "interacts with",
        "phylogenetic_cooccurrence" : 0.0,
        "combined_score" : 0.612,
        "automated_textmining" : 0.452,
        "node1_string_id" : "9606.ENSP00000364140",
        "gene_fusion" : 0,
        "shared_name" : "COL15A1 (interacts with) THBS2",
        "database_annotated" : 0.0,
        "name" : "COL15A1 (interacts with) THBS2",
        "interaction" : "interacts with",
        "SUID" : 1323,
        "experimentally_determined_interaction" : 0.048,
        "coexpression" : 0.316,
        "selected" : false
      },
      "selected" : false
    }, {
      "data" : {
        "id" : "1322",
        "source" : "345",
        "target" : "109",
        "node2_string_id" : "9606.ENSP00000355180",
        "neighborhood_on_chromosome" : 0,
        "homology" : 0.585,
        "shared_interaction" : "interacts with",
        "phylogenetic_cooccurrence" : 0.0,
        "combined_score" : 0.76,
        "automated_textmining" : 0.54,
        "node1_string_id" : "9606.ENSP00000364140",
        "gene_fusion" : 0,
        "shared_name" : "COL15A1 (interacts with) COL6A1",
        "database_annotated" : 0.4,
        "name" : "COL15A1 (interacts with) COL6A1",
        "interaction" : "interacts with",
        "SUID" : 1322,
        "experimentally_determined_interaction" : 0.0,
        "coexpression" : 0.2,
        "selected" : false
      },
      "selected" : false
    }, {
      "data" : {
        "id" : "1320",
        "source" : "345",
        "target" : "115",
        "node2_string_id" : "9606.ENSP00000351807",
        "neighborhood_on_chromosome" : 0,
        "homology" : 0.0,
        "shared_interaction" : "interacts with",
        "phylogenetic_cooccurrence" : 0.0,
        "combined_score" : 0.413,
        "automated_textmining" : 0.309,
        "node1_string_id" : "9606.ENSP00000364140",
        "gene_fusion" : 0,
        "shared_name" : "COL15A1 (interacts with) ELN",
        "database_annotated" : 0.0,
        "name" : "COL15A1 (interacts with) ELN",
        "interaction" : "interacts with",
        "SUID" : 1320,
        "experimentally_determined_interaction" : 0.0,
        "coexpression" : 0.185,
        "selected" : false
      },
      "selected" : false
    }, {
      "data" : {
        "id" : "1316",
        "source" : "345",
        "target" : "287",
        "node2_string_id" : "9606.ENSP00000332371",
        "neighborhood_on_chromosome" : 0,
        "homology" : 0.582,
        "shared_interaction" : "interacts with",
        "phylogenetic_cooccurrence" : 0.0,
        "combined_score" : 0.546,
        "automated_textmining" : 0.238,
        "node1_string_id" : "9606.ENSP00000364140",
        "gene_fusion" : 0,
        "shared_name" : "COL15A1 (interacts with) COL7A1",
        "database_annotated" : 0.4,
        "name" : "COL15A1 (interacts with) COL7A1",
        "interaction" : "interacts with",
        "SUID" : 1316,
        "experimentally_determined_interaction" : 0.0,
        "coexpression" : 0.087,
        "selected" : false
      },
      "selected" : false
    }, {
      "data" : {
        "id" : "1315",
        "source" : "345",
        "target" : "92",
        "node2_string_id" : "9606.ENSP00000331544",
        "neighborhood_on_chromosome" : 0,
        "homology" : 0.0,
        "shared_interaction" : "interacts with",
        "phylogenetic_cooccurrence" : 0.0,
        "combined_score" : 0.449,
        "automated_textmining" : 0.32,
        "node1_string_id" : "9606.ENSP00000364140",
        "gene_fusion" : 0,
        "shared_name" : "COL15A1 (interacts with) FBLN1",
        "database_annotated" : 0.0,
        "name" : "COL15A1 (interacts with) FBLN1",
        "interaction" : "interacts with",
        "SUID" : 1315,
        "experimentally_determined_interaction" : 0.091,
        "coexpression" : 0.18,
        "selected" : false
      },
      "selected" : false
    }, {
      "data" : {
        "id" : "1313",
        "source" : "345",
        "target" : "145",
        "node2_string_id" : "9606.ENSP00000325527",
        "neighborhood_on_chromosome" : 0,
        "homology" : 0.0,
        "shared_interaction" : "interacts with",
        "phylogenetic_cooccurrence" : 0.0,
        "combined_score" : 0.535,
        "automated_textmining" : 0.402,
        "node1_string_id" : "9606.ENSP00000364140",
        "gene_fusion" : 0,
        "shared_name" : "COL15A1 (interacts with) FBN1",
        "database_annotated" : 0.0,
        "name" : "COL15A1 (interacts with) FBN1",
        "interaction" : "interacts with",
        "SUID" : 1313,
        "experimentally_determined_interaction" : 0.048,
        "coexpression" : 0.249,
        "selected" : false
      },
      "selected" : false
    }, {
      "data" : {
        "id" : "1312",
        "source" : "345",
        "target" : "280",
        "node2_string_id" : "9606.ENSP00000323696",
        "neighborhood_on_chromosome" : 0,
        "homology" : 0.0,
        "shared_interaction" : "interacts with",
        "phylogenetic_cooccurrence" : 0.0,
        "combined_score" : 0.55,
        "automated_textmining" : 0.106,
        "node1_string_id" : "9606.ENSP00000364140",
        "gene_fusion" : 0,
        "shared_name" : "COL15A1 (interacts with) CRTAP",
        "database_annotated" : 0.5,
        "name" : "COL15A1 (interacts with) CRTAP",
        "interaction" : "interacts with",
        "SUID" : 1312,
        "experimentally_determined_interaction" : 0.0,
        "coexpression" : 0.074,
        "selected" : false
      },
      "selected" : false
    }, {
      "data" : {
        "id" : "1310",
        "source" : "345",
        "target" : "121",
        "node2_string_id" : "9606.ENSP00000300527",
        "neighborhood_on_chromosome" : 0,
        "homology" : 0.584,
        "shared_interaction" : "interacts with",
        "phylogenetic_cooccurrence" : 0.0,
        "combined_score" : 0.777,
        "automated_textmining" : 0.541,
        "node1_string_id" : "9606.ENSP00000364140",
        "gene_fusion" : 0,
        "shared_name" : "COL15A1 (interacts with) COL6A2",
        "database_annotated" : 0.4,
        "name" : "COL15A1 (interacts with) COL6A2",
        "interaction" : "interacts with",
        "SUID" : 1310,
        "experimentally_determined_interaction" : 0.0,
        "coexpression" : 0.254,
        "selected" : false
      },
      "selected" : false
    }, {
      "data" : {
        "id" : "1308",
        "source" : "345",
        "target" : "105",
        "node2_string_id" : "9606.ENSP00000295550",
        "neighborhood_on_chromosome" : 0,
        "homology" : 0.563,
        "shared_interaction" : "interacts with",
        "phylogenetic_cooccurrence" : 0.0,
        "combined_score" : 0.689,
        "automated_textmining" : 0.282,
        "node1_string_id" : "9606.ENSP00000364140",
        "gene_fusion" : 0,
        "shared_name" : "COL15A1 (interacts with) COL6A3",
        "database_annotated" : 0.4,
        "name" : "COL15A1 (interacts with) COL6A3",
        "interaction" : "interacts with",
        "SUID" : 1308,
        "experimentally_determined_interaction" : 0.0,
        "coexpression" : 0.337,
        "selected" : false
      },
      "selected" : false
    }, {
      "data" : {
        "id" : "1304",
        "source" : "345",
        "target" : "113",
        "node2_string_id" : "9606.ENSP00000266718",
        "neighborhood_on_chromosome" : 0,
        "homology" : 0.0,
        "shared_interaction" : "interacts with",
        "phylogenetic_cooccurrence" : 0.0,
        "combined_score" : 0.594,
        "automated_textmining" : 0.402,
        "node1_string_id" : "9606.ENSP00000364140",
        "gene_fusion" : 0,
        "shared_name" : "COL15A1 (interacts with) LUM",
        "database_annotated" : 0.0,
        "name" : "COL15A1 (interacts with) LUM",
        "interaction" : "interacts with",
        "SUID" : 1304,
        "experimentally_determined_interaction" : 0.05,
        "coexpression" : 0.343,
        "selected" : false
      },
      "selected" : false
    }, {
      "data" : {
        "id" : "1303",
        "source" : "345",
        "target" : "231",
        "node2_string_id" : "9606.ENSP00000264828",
        "neighborhood_on_chromosome" : 0,
        "homology" : 0.573,
        "shared_interaction" : "interacts with",
        "phylogenetic_cooccurrence" : 0.136,
        "combined_score" : 0.65,
        "automated_textmining" : 0.284,
        "node1_string_id" : "9606.ENSP00000364140",
        "gene_fusion" : 0,
        "shared_name" : "COL15A1 (interacts with) COL5A3",
        "database_annotated" : 0.4,
        "name" : "COL15A1 (interacts with) COL5A3",
        "interaction" : "interacts with",
        "SUID" : 1303,
        "experimentally_determined_interaction" : 0.0,
        "coexpression" : 0.167,
        "selected" : false
      },
      "selected" : false
    }, {
      "data" : {
        "id" : "1302",
        "source" : "345",
        "target" : "246",
        "node2_string_id" : "9606.ENSP00000264187",
        "neighborhood_on_chromosome" : 0,
        "homology" : 0.0,
        "shared_interaction" : "interacts with",
        "phylogenetic_cooccurrence" : 0.0,
        "combined_score" : 0.633,
        "automated_textmining" : 0.57,
        "node1_string_id" : "9606.ENSP00000364140",
        "gene_fusion" : 0,
        "shared_name" : "COL15A1 (interacts with) NID1",
        "database_annotated" : 0.0,
        "name" : "COL15A1 (interacts with) NID1",
        "interaction" : "interacts with",
        "SUID" : 1302,
        "experimentally_determined_interaction" : 0.0,
        "coexpression" : 0.18,
        "selected" : false
      },
      "selected" : false
    }, {
      "data" : {
        "id" : "1298",
        "source" : "345",
        "target" : "117",
        "node2_string_id" : "9606.ENSP00000238682",
        "neighborhood_on_chromosome" : 0,
        "homology" : 0.0,
        "shared_interaction" : "interacts with",
        "phylogenetic_cooccurrence" : 0.0,
        "combined_score" : 0.494,
        "automated_textmining" : 0.481,
        "node1_string_id" : "9606.ENSP00000364140",
        "gene_fusion" : 0,
        "shared_name" : "COL15A1 (interacts with) TGFB3",
        "database_annotated" : 0.0,
        "name" : "COL15A1 (interacts with) TGFB3",
        "interaction" : "interacts with",
        "SUID" : 1298,
        "experimentally_determined_interaction" : 0.0,
        "coexpression" : 0.066,
        "selected" : false
      },
      "selected" : false
    }, {
      "data" : {
        "id" : "1297",
        "source" : "345",
        "target" : "259",
        "node2_string_id" : "9606.ENSP00000236040",
        "neighborhood_on_chromosome" : 0,
        "homology" : 0.0,
        "shared_interaction" : "interacts with",
        "phylogenetic_cooccurrence" : 0.0,
        "combined_score" : 0.608,
        "automated_textmining" : 0.212,
        "node1_string_id" : "9606.ENSP00000364140",
        "gene_fusion" : 0,
        "shared_name" : "COL15A1 (interacts with) P3H1",
        "database_annotated" : 0.5,
        "name" : "COL15A1 (interacts with) P3H1",
        "interaction" : "interacts with",
        "SUID" : 1297,
        "experimentally_determined_interaction" : 0.0,
        "coexpression" : 0.085,
        "selected" : false
      },
      "selected" : false
    }, {
      "data" : {
        "id" : "1296",
        "source" : "345",
        "target" : "438",
        "node2_string_id" : "9606.ENSP00000230538",
        "neighborhood_on_chromosome" : 0,
        "homology" : 0.0,
        "shared_interaction" : "interacts with",
        "phylogenetic_cooccurrence" : 0.0,
        "combined_score" : 0.582,
        "automated_textmining" : 0.491,
        "node1_string_id" : "9606.ENSP00000364140",
        "gene_fusion" : 0,
        "shared_name" : "COL15A1 (interacts with) LAMA4",
        "database_annotated" : 0.0,
        "name" : "COL15A1 (interacts with) LAMA4",
        "interaction" : "interacts with",
        "SUID" : 1296,
        "experimentally_determined_interaction" : 0.0,
        "coexpression" : 0.213,
        "selected" : false
      },
      "selected" : false
    }, {
      "data" : {
        "id" : "1294",
        "source" : "345",
        "target" : "253",
        "node2_string_id" : "9606.ENSP00000223061",
        "neighborhood_on_chromosome" : 0,
        "homology" : 0.0,
        "shared_interaction" : "interacts with",
        "phylogenetic_cooccurrence" : 0.0,
        "combined_score" : 0.453,
        "automated_textmining" : 0.332,
        "node1_string_id" : "9606.ENSP00000364140",
        "gene_fusion" : 0,
        "shared_name" : "COL15A1 (interacts with) PCOLCE",
        "database_annotated" : 0.0,
        "name" : "COL15A1 (interacts with) PCOLCE",
        "interaction" : "interacts with",
        "SUID" : 1294,
        "experimentally_determined_interaction" : 0.0,
        "coexpression" : 0.214,
        "selected" : false
      },
      "selected" : false
    }, {
      "data" : {
        "id" : "1293",
        "source" : "345",
        "target" : "505",
        "node2_string_id" : "9606.ENSP00000222399",
        "neighborhood_on_chromosome" : 0,
        "homology" : 0.0,
        "shared_interaction" : "interacts with",
        "phylogenetic_cooccurrence" : 0.0,
        "combined_score" : 0.631,
        "automated_textmining" : 0.58,
        "node1_string_id" : "9606.ENSP00000364140",
        "gene_fusion" : 0,
        "shared_name" : "COL15A1 (interacts with) LAMB1",
        "database_annotated" : 0.0,
        "name" : "COL15A1 (interacts with) LAMB1",
        "interaction" : "interacts with",
        "SUID" : 1293,
        "experimentally_determined_interaction" : 0.0,
        "coexpression" : 0.158,
        "selected" : false
      },
      "selected" : false
    }, {
      "data" : {
        "id" : "1290",
        "source" : "345",
        "target" : "616",
        "node2_string_id" : "9606.ENSP00000216286",
        "neighborhood_on_chromosome" : 0,
        "homology" : 0.0,
        "shared_interaction" : "interacts with",
        "phylogenetic_cooccurrence" : 0.0,
        "combined_score" : 0.545,
        "automated_textmining" : 0.472,
        "node1_string_id" : "9606.ENSP00000364140",
        "gene_fusion" : 0,
        "shared_name" : "COL15A1 (interacts with) NID2",
        "database_annotated" : 0.0,
        "name" : "COL15A1 (interacts with) NID2",
        "interaction" : "interacts with",
        "SUID" : 1290,
        "experimentally_determined_interaction" : 0.0,
        "coexpression" : 0.175,
        "selected" : false
      },
      "selected" : false
    }, {
      "data" : {
        "id" : "1289",
        "source" : "345",
        "target" : "82",
        "node2_string_id" : "9606.ENSP00000052754",
        "neighborhood_on_chromosome" : 0,
        "homology" : 0.0,
        "shared_interaction" : "interacts with",
        "phylogenetic_cooccurrence" : 0.0,
        "combined_score" : 0.472,
        "automated_textmining" : 0.325,
        "node1_string_id" : "9606.ENSP00000364140",
        "gene_fusion" : 0,
        "shared_name" : "COL15A1 (interacts with) DCN",
        "database_annotated" : 0.0,
        "name" : "COL15A1 (interacts with) DCN",
        "interaction" : "interacts with",
        "SUID" : 1289,
        "experimentally_determined_interaction" : 0.05,
        "coexpression" : 0.242,
        "selected" : false
      },
      "selected" : false
    }, {
      "data" : {
        "id" : "3387",
        "source" : "153",
        "target" : "167",
        "node2_string_id" : "9606.ENSP00000376678",
        "neighborhood_on_chromosome" : 0,
        "homology" : 0.0,
        "shared_interaction" : "interacts with",
        "phylogenetic_cooccurrence" : 0.0,
        "combined_score" : 0.767,
        "automated_textmining" : 0.714,
        "node1_string_id" : "9606.ENSP00000261799",
        "gene_fusion" : 0,
        "shared_name" : "PDGFRB (interacts with) TAGLN",
        "database_annotated" : 0.0,
        "name" : "PDGFRB (interacts with) TAGLN",
        "interaction" : "interacts with",
        "SUID" : 3387,
        "experimentally_determined_interaction" : 0.0,
        "coexpression" : 0.219,
        "selected" : false
      },
      "selected" : false
    }, {
      "data" : {
        "id" : "3386",
        "source" : "153",
        "target" : "149",
        "node2_string_id" : "9606.ENSP00000369071",
        "neighborhood_on_chromosome" : 0,
        "homology" : 0.0,
        "shared_interaction" : "interacts with",
        "phylogenetic_cooccurrence" : 0.0,
        "combined_score" : 0.616,
        "automated_textmining" : 0.507,
        "node1_string_id" : "9606.ENSP00000261799",
        "gene_fusion" : 0,
        "shared_name" : "PDGFRB (interacts with) POSTN",
        "database_annotated" : 0.0,
        "name" : "PDGFRB (interacts with) POSTN",
        "interaction" : "interacts with",
        "SUID" : 3386,
        "experimentally_determined_interaction" : 0.0,
        "coexpression" : 0.252,
        "selected" : false
      },
      "selected" : false
    }, {
      "data" : {
        "id" : "3381",
        "source" : "153",
        "target" : "376",
        "node2_string_id" : "9606.ENSP00000355751",
        "neighborhood_on_chromosome" : 0,
        "homology" : 0.0,
        "shared_interaction" : "interacts with",
        "phylogenetic_cooccurrence" : 0.0,
        "combined_score" : 0.449,
        "automated_textmining" : 0.327,
        "node1_string_id" : "9606.ENSP00000261799",
        "gene_fusion" : 0,
        "shared_name" : "PDGFRB (interacts with) THBS2",
        "database_annotated" : 0.0,
        "name" : "PDGFRB (interacts with) THBS2",
        "interaction" : "interacts with",
        "SUID" : 3381,
        "experimentally_determined_interaction" : 0.0,
        "coexpression" : 0.214,
        "selected" : false
      },
      "selected" : false
    }, {
      "data" : {
        "id" : "3379",
        "source" : "153",
        "target" : "184",
        "node2_string_id" : "9606.ENSP00000266085",
        "neighborhood_on_chromosome" : 0,
        "homology" : 0.0,
        "shared_interaction" : "interacts with",
        "phylogenetic_cooccurrence" : 0.0,
        "combined_score" : 0.431,
        "automated_textmining" : 0.31,
        "node1_string_id" : "9606.ENSP00000261799",
        "gene_fusion" : 0,
        "shared_name" : "PDGFRB (interacts with) TIMP3",
        "database_annotated" : 0.0,
        "name" : "PDGFRB (interacts with) TIMP3",
        "interaction" : "interacts with",
        "SUID" : 3379,
        "experimentally_determined_interaction" : 0.0,
        "coexpression" : 0.21,
        "selected" : false
      },
      "selected" : false
    }, {
      "data" : {
        "id" : "3377",
        "source" : "153",
        "target" : "180",
        "node2_string_id" : "9606.ENSP00000262768",
        "neighborhood_on_chromosome" : 0,
        "homology" : 0.0,
        "shared_interaction" : "interacts with",
        "phylogenetic_cooccurrence" : 0.0,
        "combined_score" : 0.417,
        "automated_textmining" : 0.372,
        "node1_string_id" : "9606.ENSP00000261799",
        "gene_fusion" : 0,
        "shared_name" : "PDGFRB (interacts with) TIMP2",
        "database_annotated" : 0.0,
        "name" : "PDGFRB (interacts with) TIMP2",
        "interaction" : "interacts with",
        "SUID" : 3377,
        "experimentally_determined_interaction" : 0.0,
        "coexpression" : 0.109,
        "selected" : false
      },
      "selected" : false
    }, {
      "data" : {
        "id" : "3370",
        "source" : "153",
        "target" : "117",
        "node2_string_id" : "9606.ENSP00000238682",
        "neighborhood_on_chromosome" : 0,
        "homology" : 0.0,
        "shared_interaction" : "interacts with",
        "phylogenetic_cooccurrence" : 0.0,
        "combined_score" : 0.515,
        "automated_textmining" : 0.456,
        "node1_string_id" : "9606.ENSP00000261799",
        "gene_fusion" : 0,
        "shared_name" : "PDGFRB (interacts with) TGFB3",
        "database_annotated" : 0.0,
        "name" : "PDGFRB (interacts with) TGFB3",
        "interaction" : "interacts with",
        "SUID" : 3370,
        "experimentally_determined_interaction" : 0.063,
        "coexpression" : 0.125,
        "selected" : false
      },
      "selected" : false
    }, {
      "data" : {
        "id" : "3369",
        "source" : "153",
        "target" : "257",
        "node2_string_id" : "9606.ENSP00000231061",
        "neighborhood_on_chromosome" : 0,
        "homology" : 0.0,
        "shared_interaction" : "interacts with",
        "phylogenetic_cooccurrence" : 0.0,
        "combined_score" : 0.469,
        "automated_textmining" : 0.305,
        "node1_string_id" : "9606.ENSP00000261799",
        "gene_fusion" : 0,
        "shared_name" : "PDGFRB (interacts with) SPARC",
        "database_annotated" : 0.0,
        "name" : "PDGFRB (interacts with) SPARC",
        "interaction" : "interacts with",
        "SUID" : 3369,
        "experimentally_determined_interaction" : 0.0,
        "coexpression" : 0.267,
        "selected" : false
      },
      "selected" : false
    }, {
      "data" : {
        "id" : "3368",
        "source" : "153",
        "target" : "413",
        "node2_string_id" : "9606.ENSP00000223095",
        "neighborhood_on_chromosome" : 0,
        "homology" : 0.0,
        "shared_interaction" : "interacts with",
        "phylogenetic_cooccurrence" : 0.0,
        "combined_score" : 0.405,
        "automated_textmining" : 0.377,
        "node1_string_id" : "9606.ENSP00000261799",
        "gene_fusion" : 0,
        "shared_name" : "PDGFRB (interacts with) SERPINE1",
        "database_annotated" : 0.0,
        "name" : "PDGFRB (interacts with) SERPINE1",
        "interaction" : "interacts with",
        "SUID" : 3368,
        "experimentally_determined_interaction" : 0.0,
        "coexpression" : 0.085,
        "selected" : false
      },
      "selected" : false
    }, {
      "data" : {
        "id" : "2135",
        "source" : "280",
        "target" : "1157",
        "node2_string_id" : "9606.ENSP00000478600",
        "neighborhood_on_chromosome" : 0,
        "homology" : 0.663,
        "shared_interaction" : "interacts with",
        "phylogenetic_cooccurrence" : 0.094,
        "combined_score" : 0.537,
        "automated_textmining" : 0.166,
        "node1_string_id" : "9606.ENSP00000323696",
        "gene_fusion" : 0,
        "shared_name" : "CRTAP (interacts with) P3H3",
        "database_annotated" : 0.4,
        "name" : "CRTAP (interacts with) P3H3",
        "interaction" : "interacts with",
        "SUID" : 2135,
        "experimentally_determined_interaction" : 0.083,
        "coexpression" : 0.057,
        "selected" : false
      },
      "selected" : false
    }, {
      "data" : {
        "id" : "2133",
        "source" : "280",
        "target" : "259",
        "node2_string_id" : "9606.ENSP00000236040",
        "neighborhood_on_chromosome" : 0,
        "homology" : 0.805,
        "shared_interaction" : "interacts with",
        "phylogenetic_cooccurrence" : 0.0,
        "combined_score" : 0.999,
        "automated_textmining" : 0.976,
        "node1_string_id" : "9606.ENSP00000323696",
        "gene_fusion" : 0,
        "shared_name" : "CRTAP (interacts with) P3H1",
        "database_annotated" : 0.8,
        "name" : "CRTAP (interacts with) P3H1",
        "interaction" : "interacts with",
        "SUID" : 2133,
        "experimentally_determined_interaction" : 0.801,
        "coexpression" : 0.519,
        "selected" : false
      },
      "selected" : false
    }, {
      "data" : {
        "id" : "3434",
        "source" : "149",
        "target" : "167",
        "node2_string_id" : "9606.ENSP00000376678",
        "neighborhood_on_chromosome" : 0,
        "homology" : 0.0,
        "shared_interaction" : "interacts with",
        "phylogenetic_cooccurrence" : 0.0,
        "combined_score" : 0.543,
        "automated_textmining" : 0.453,
        "node1_string_id" : "9606.ENSP00000369071",
        "gene_fusion" : 0,
        "shared_name" : "POSTN (interacts with) TAGLN",
        "database_annotated" : 0.0,
        "name" : "POSTN (interacts with) TAGLN",
        "interaction" : "interacts with",
        "SUID" : 3434,
        "experimentally_determined_interaction" : 0.0,
        "coexpression" : 0.198,
        "selected" : false
      },
      "selected" : false
    }, {
      "data" : {
        "id" : "3428",
        "source" : "149",
        "target" : "376",
        "node2_string_id" : "9606.ENSP00000355751",
        "neighborhood_on_chromosome" : 0,
        "homology" : 0.0,
        "shared_interaction" : "interacts with",
        "phylogenetic_cooccurrence" : 0.0,
        "combined_score" : 0.828,
        "automated_textmining" : 0.743,
        "node1_string_id" : "9606.ENSP00000369071",
        "gene_fusion" : 0,
        "shared_name" : "POSTN (interacts with) THBS2",
        "database_annotated" : 0.0,
        "name" : "POSTN (interacts with) THBS2",
        "interaction" : "interacts with",
        "SUID" : 3428,
        "experimentally_determined_interaction" : 0.046,
        "coexpression" : 0.354,
        "selected" : false
      },
      "selected" : false
    }, {
      "data" : {
        "id" : "3425",
        "source" : "149",
        "target" : "184",
        "node2_string_id" : "9606.ENSP00000266085",
        "neighborhood_on_chromosome" : 0,
        "homology" : 0.0,
        "shared_interaction" : "interacts with",
        "phylogenetic_cooccurrence" : 0.0,
        "combined_score" : 0.639,
        "automated_textmining" : 0.576,
        "node1_string_id" : "9606.ENSP00000369071",
        "gene_fusion" : 0,
        "shared_name" : "POSTN (interacts with) TIMP3",
        "database_annotated" : 0.0,
        "name" : "POSTN (interacts with) TIMP3",
        "interaction" : "interacts with",
        "SUID" : 3425,
        "experimentally_determined_interaction" : 0.0,
        "coexpression" : 0.183,
        "selected" : false
      },
      "selected" : false
    }, {
      "data" : {
        "id" : "3423",
        "source" : "149",
        "target" : "519",
        "node2_string_id" : "9606.ENSP00000265077",
        "neighborhood_on_chromosome" : 0,
        "homology" : 0.0,
        "shared_interaction" : "interacts with",
        "phylogenetic_cooccurrence" : 0.0,
        "combined_score" : 0.607,
        "automated_textmining" : 0.556,
        "node1_string_id" : "9606.ENSP00000369071",
        "gene_fusion" : 0,
        "shared_name" : "POSTN (interacts with) VCAN",
        "database_annotated" : 0.0,
        "name" : "POSTN (interacts with) VCAN",
        "interaction" : "interacts with",
        "SUID" : 3423,
        "experimentally_determined_interaction" : 0.046,
        "coexpression" : 0.147,
        "selected" : false
      },
      "selected" : false
    }, {
      "data" : {
        "id" : "3421",
        "source" : "149",
        "target" : "180",
        "node2_string_id" : "9606.ENSP00000262768",
        "neighborhood_on_chromosome" : 0,
        "homology" : 0.0,
        "shared_interaction" : "interacts with",
        "phylogenetic_cooccurrence" : 0.0,
        "combined_score" : 0.445,
        "automated_textmining" : 0.418,
        "node1_string_id" : "9606.ENSP00000369071",
        "gene_fusion" : 0,
        "shared_name" : "POSTN (interacts with) TIMP2",
        "database_annotated" : 0.0,
        "name" : "POSTN (interacts with) TIMP2",
        "interaction" : "interacts with",
        "SUID" : 3421,
        "experimentally_determined_interaction" : 0.0,
        "coexpression" : 0.086,
        "selected" : false
      },
      "selected" : false
    }, {
      "data" : {
        "id" : "3416",
        "source" : "149",
        "target" : "117",
        "node2_string_id" : "9606.ENSP00000238682",
        "neighborhood_on_chromosome" : 0,
        "homology" : 0.0,
        "shared_interaction" : "interacts with",
        "phylogenetic_cooccurrence" : 0.0,
        "combined_score" : 0.555,
        "automated_textmining" : 0.498,
        "node1_string_id" : "9606.ENSP00000369071",
        "gene_fusion" : 0,
        "shared_name" : "POSTN (interacts with) TGFB3",
        "database_annotated" : 0.0,
        "name" : "POSTN (interacts with) TGFB3",
        "interaction" : "interacts with",
        "SUID" : 3416,
        "experimentally_determined_interaction" : 0.0,
        "coexpression" : 0.149,
        "selected" : false
      },
      "selected" : false
    }, {
      "data" : {
        "id" : "3415",
        "source" : "149",
        "target" : "257",
        "node2_string_id" : "9606.ENSP00000231061",
        "neighborhood_on_chromosome" : 0,
        "homology" : 0.0,
        "shared_interaction" : "interacts with",
        "phylogenetic_cooccurrence" : 0.0,
        "combined_score" : 0.797,
        "automated_textmining" : 0.725,
        "node1_string_id" : "9606.ENSP00000369071",
        "gene_fusion" : 0,
        "shared_name" : "POSTN (interacts with) SPARC",
        "database_annotated" : 0.0,
        "name" : "POSTN (interacts with) SPARC",
        "interaction" : "interacts with",
        "SUID" : 3415,
        "experimentally_determined_interaction" : 0.0,
        "coexpression" : 0.292,
        "selected" : false
      },
      "selected" : false
    }, {
      "data" : {
        "id" : "3414",
        "source" : "149",
        "target" : "413",
        "node2_string_id" : "9606.ENSP00000223095",
        "neighborhood_on_chromosome" : 0,
        "homology" : 0.0,
        "shared_interaction" : "interacts with",
        "phylogenetic_cooccurrence" : 0.0,
        "combined_score" : 0.674,
        "automated_textmining" : 0.619,
        "node1_string_id" : "9606.ENSP00000369071",
        "gene_fusion" : 0,
        "shared_name" : "POSTN (interacts with) SERPINE1",
        "database_annotated" : 0.0,
        "name" : "POSTN (interacts with) SERPINE1",
        "interaction" : "interacts with",
        "SUID" : 3414,
        "experimentally_determined_interaction" : 0.0,
        "coexpression" : 0.181,
        "selected" : false
      },
      "selected" : false
    }, {
      "data" : {
        "id" : "917",
        "source" : "147",
        "target" : "167",
        "node2_string_id" : "9606.ENSP00000376678",
        "neighborhood_on_chromosome" : 0,
        "homology" : 0.0,
        "shared_interaction" : "interacts with",
        "phylogenetic_cooccurrence" : 0.0,
        "combined_score" : 0.756,
        "automated_textmining" : 0.632,
        "node1_string_id" : "9606.ENSP00000356954",
        "gene_fusion" : 0,
        "shared_name" : "CCN2 (interacts with) TAGLN",
        "database_annotated" : 0.0,
        "name" : "CCN2 (interacts with) TAGLN",
        "interaction" : "interacts with",
        "SUID" : 917,
        "experimentally_determined_interaction" : 0.0,
        "coexpression" : 0.364,
        "selected" : false
      },
      "selected" : false
    }, {
      "data" : {
        "id" : "916",
        "source" : "147",
        "target" : "149",
        "node2_string_id" : "9606.ENSP00000369071",
        "neighborhood_on_chromosome" : 0,
        "homology" : 0.0,
        "shared_interaction" : "interacts with",
        "phylogenetic_cooccurrence" : 0.0,
        "combined_score" : 0.716,
        "automated_textmining" : 0.655,
        "node1_string_id" : "9606.ENSP00000356954",
        "gene_fusion" : 0,
        "shared_name" : "CCN2 (interacts with) POSTN",
        "database_annotated" : 0.0,
        "name" : "CCN2 (interacts with) POSTN",
        "interaction" : "interacts with",
        "SUID" : 916,
        "experimentally_determined_interaction" : 0.0,
        "coexpression" : 0.209,
        "selected" : false
      },
      "selected" : false
    }, {
      "data" : {
        "id" : "915",
        "source" : "147",
        "target" : "129",
        "node2_string_id" : "9606.ENSP00000360882",
        "neighborhood_on_chromosome" : 0,
        "homology" : 0.0,
        "shared_interaction" : "interacts with",
        "phylogenetic_cooccurrence" : 0.0,
        "combined_score" : 0.658,
        "automated_textmining" : 0.585,
        "node1_string_id" : "9606.ENSP00000356954",
        "gene_fusion" : 0,
        "shared_name" : "CCN2 (interacts with) COL5A1",
        "database_annotated" : 0.0,
        "name" : "CCN2 (interacts with) COL5A1",
        "interaction" : "interacts with",
        "SUID" : 915,
        "experimentally_determined_interaction" : 0.0,
        "coexpression" : 0.21,
        "selected" : false
      },
      "selected" : false
    }, {
      "data" : {
        "id" : "914",
        "source" : "147",
        "target" : "131",
        "node2_string_id" : "9606.ENSP00000364979",
        "neighborhood_on_chromosome" : 0,
        "homology" : 0.0,
        "shared_interaction" : "interacts with",
        "phylogenetic_cooccurrence" : 0.0,
        "combined_score" : 0.611,
        "automated_textmining" : 0.447,
        "node1_string_id" : "9606.ENSP00000356954",
        "gene_fusion" : 0,
        "shared_name" : "CCN2 (interacts with) COL4A1",
        "database_annotated" : 0.0,
        "name" : "CCN2 (interacts with) COL4A1",
        "interaction" : "interacts with",
        "SUID" : 914,
        "experimentally_determined_interaction" : 0.0,
        "coexpression" : 0.326,
        "selected" : false
      },
      "selected" : false
    }, {
      "data" : {
        "id" : "912",
        "source" : "147",
        "target" : "72",
        "node2_string_id" : "9606.ENSP00000379140",
        "neighborhood_on_chromosome" : 0,
        "homology" : 0.0,
        "shared_interaction" : "interacts with",
        "phylogenetic_cooccurrence" : 0.0,
        "combined_score" : 0.576,
        "automated_textmining" : 0.513,
        "node1_string_id" : "9606.ENSP00000356954",
        "gene_fusion" : 0,
        "shared_name" : "CCN2 (interacts with) CXCL12",
        "database_annotated" : 0.0,
        "name" : "CCN2 (interacts with) CXCL12",
        "interaction" : "interacts with",
        "SUID" : 912,
        "experimentally_determined_interaction" : 0.0,
        "coexpression" : 0.166,
        "selected" : false
      },
      "selected" : false
    }, {
      "data" : {
        "id" : "903",
        "source" : "147",
        "target" : "376",
        "node2_string_id" : "9606.ENSP00000355751",
        "neighborhood_on_chromosome" : 0,
        "homology" : 0.0,
        "shared_interaction" : "interacts with",
        "phylogenetic_cooccurrence" : 0.0,
        "combined_score" : 0.551,
        "automated_textmining" : 0.438,
        "node1_string_id" : "9606.ENSP00000356954",
        "gene_fusion" : 0,
        "shared_name" : "CCN2 (interacts with) THBS2",
        "database_annotated" : 0.0,
        "name" : "CCN2 (interacts with) THBS2",
        "interaction" : "interacts with",
        "SUID" : 903,
        "experimentally_determined_interaction" : 0.045,
        "coexpression" : 0.231,
        "selected" : false
      },
      "selected" : false
    }, {
      "data" : {
        "id" : "902",
        "source" : "147",
        "target" : "109",
        "node2_string_id" : "9606.ENSP00000355180",
        "neighborhood_on_chromosome" : 0,
        "homology" : 0.0,
        "shared_interaction" : "interacts with",
        "phylogenetic_cooccurrence" : 0.0,
        "combined_score" : 0.554,
        "automated_textmining" : 0.487,
        "node1_string_id" : "9606.ENSP00000356954",
        "gene_fusion" : 0,
        "shared_name" : "CCN2 (interacts with) COL6A1",
        "database_annotated" : 0.0,
        "name" : "CCN2 (interacts with) COL6A1",
        "interaction" : "interacts with",
        "SUID" : 902,
        "experimentally_determined_interaction" : 0.0,
        "coexpression" : 0.167,
        "selected" : false
      },
      "selected" : false
    }, {
      "data" : {
        "id" : "899",
        "source" : "147",
        "target" : "115",
        "node2_string_id" : "9606.ENSP00000351807",
        "neighborhood_on_chromosome" : 0,
        "homology" : 0.0,
        "shared_interaction" : "interacts with",
        "phylogenetic_cooccurrence" : 0.0,
        "combined_score" : 0.596,
        "automated_textmining" : 0.582,
        "node1_string_id" : "9606.ENSP00000356954",
        "gene_fusion" : 0,
        "shared_name" : "CCN2 (interacts with) ELN",
        "database_annotated" : 0.0,
        "name" : "CCN2 (interacts with) ELN",
        "interaction" : "interacts with",
        "SUID" : 899,
        "experimentally_determined_interaction" : 0.0,
        "coexpression" : 0.073,
        "selected" : false
      },
      "selected" : false
    }, {
      "data" : {
        "id" : "896",
        "source" : "147",
        "target" : "92",
        "node2_string_id" : "9606.ENSP00000331544",
        "neighborhood_on_chromosome" : 0,
        "homology" : 0.0,
        "shared_interaction" : "interacts with",
        "phylogenetic_cooccurrence" : 0.0,
        "combined_score" : 0.721,
        "automated_textmining" : 0.557,
        "node1_string_id" : "9606.ENSP00000356954",
        "gene_fusion" : 0,
        "shared_name" : "CCN2 (interacts with) FBLN1",
        "database_annotated" : 0.0,
        "name" : "CCN2 (interacts with) FBLN1",
        "interaction" : "interacts with",
        "SUID" : 896,
        "experimentally_determined_interaction" : 0.311,
        "coexpression" : 0.159,
        "selected" : false
      },
      "selected" : false
    }, {
      "data" : {
        "id" : "892",
        "source" : "147",
        "target" : "145",
        "node2_string_id" : "9606.ENSP00000325527",
        "neighborhood_on_chromosome" : 0,
        "homology" : 0.0,
        "shared_interaction" : "interacts with",
        "phylogenetic_cooccurrence" : 0.0,
        "combined_score" : 0.797,
        "automated_textmining" : 0.753,
        "node1_string_id" : "9606.ENSP00000356954",
        "gene_fusion" : 0,
        "shared_name" : "CCN2 (interacts with) FBN1",
        "database_annotated" : 0.0,
        "name" : "CCN2 (interacts with) FBN1",
        "interaction" : "interacts with",
        "SUID" : 892,
        "experimentally_determined_interaction" : 0.045,
        "coexpression" : 0.211,
        "selected" : false
      },
      "selected" : false
    }, {
      "data" : {
        "id" : "891",
        "source" : "147",
        "target" : "220",
        "node2_string_id" : "9606.ENSP00000325146",
        "neighborhood_on_chromosome" : 0,
        "homology" : 0.0,
        "shared_interaction" : "interacts with",
        "phylogenetic_cooccurrence" : 0.0,
        "combined_score" : 0.476,
        "automated_textmining" : 0.31,
        "node1_string_id" : "9606.ENSP00000356954",
        "gene_fusion" : 0,
        "shared_name" : "CCN2 (interacts with) COL12A1",
        "database_annotated" : 0.0,
        "name" : "CCN2 (interacts with) COL12A1",
        "interaction" : "interacts with",
        "SUID" : 891,
        "experimentally_determined_interaction" : 0.0,
        "coexpression" : 0.271,
        "selected" : false
      },
      "selected" : false
    }, {
      "data" : {
        "id" : "890",
        "source" : "147",
        "target" : "195",
        "node2_string_id" : "9606.ENSP00000308208",
        "neighborhood_on_chromosome" : 0,
        "homology" : 0.0,
        "shared_interaction" : "interacts with",
        "phylogenetic_cooccurrence" : 0.0,
        "combined_score" : 0.658,
        "automated_textmining" : 0.621,
        "node1_string_id" : "9606.ENSP00000356954",
        "gene_fusion" : 0,
        "shared_name" : "CCN2 (interacts with) MMP14",
        "database_annotated" : 0.0,
        "name" : "CCN2 (interacts with) MMP14",
        "interaction" : "interacts with",
        "SUID" : 890,
        "experimentally_determined_interaction" : 0.0,
        "coexpression" : 0.137,
        "selected" : false
      },
      "selected" : false
    }, {
      "data" : {
        "id" : "888",
        "source" : "147",
        "target" : "121",
        "node2_string_id" : "9606.ENSP00000300527",
        "neighborhood_on_chromosome" : 0,
        "homology" : 0.0,
        "shared_interaction" : "interacts with",
        "phylogenetic_cooccurrence" : 0.0,
        "combined_score" : 0.559,
        "automated_textmining" : 0.509,
        "node1_string_id" : "9606.ENSP00000356954",
        "gene_fusion" : 0,
        "shared_name" : "CCN2 (interacts with) COL6A2",
        "database_annotated" : 0.0,
        "name" : "CCN2 (interacts with) COL6A2",
        "interaction" : "interacts with",
        "SUID" : 888,
        "experimentally_determined_interaction" : 0.0,
        "coexpression" : 0.14,
        "selected" : false
      },
      "selected" : false
    }, {
      "data" : {
        "id" : "884",
        "source" : "147",
        "target" : "105",
        "node2_string_id" : "9606.ENSP00000295550",
        "neighborhood_on_chromosome" : 0,
        "homology" : 0.0,
        "shared_interaction" : "interacts with",
        "phylogenetic_cooccurrence" : 0.0,
        "combined_score" : 0.603,
        "automated_textmining" : 0.559,
        "node1_string_id" : "9606.ENSP00000356954",
        "gene_fusion" : 0,
        "shared_name" : "CCN2 (interacts with) COL6A3",
        "database_annotated" : 0.0,
        "name" : "CCN2 (interacts with) COL6A3",
        "interaction" : "interacts with",
        "SUID" : 884,
        "experimentally_determined_interaction" : 0.0,
        "coexpression" : 0.138,
        "selected" : false
      },
      "selected" : false
    }, {
      "data" : {
        "id" : "879",
        "source" : "147",
        "target" : "113",
        "node2_string_id" : "9606.ENSP00000266718",
        "neighborhood_on_chromosome" : 0,
        "homology" : 0.0,
        "shared_interaction" : "interacts with",
        "phylogenetic_cooccurrence" : 0.0,
        "combined_score" : 0.525,
        "automated_textmining" : 0.379,
        "node1_string_id" : "9606.ENSP00000356954",
        "gene_fusion" : 0,
        "shared_name" : "CCN2 (interacts with) LUM",
        "database_annotated" : 0.0,
        "name" : "CCN2 (interacts with) LUM",
        "interaction" : "interacts with",
        "SUID" : 879,
        "experimentally_determined_interaction" : 0.0,
        "coexpression" : 0.266,
        "selected" : false
      },
      "selected" : false
    }, {
      "data" : {
        "id" : "878",
        "source" : "147",
        "target" : "184",
        "node2_string_id" : "9606.ENSP00000266085",
        "neighborhood_on_chromosome" : 0,
        "homology" : 0.0,
        "shared_interaction" : "interacts with",
        "phylogenetic_cooccurrence" : 0.0,
        "combined_score" : 0.735,
        "automated_textmining" : 0.648,
        "node1_string_id" : "9606.ENSP00000356954",
        "gene_fusion" : 0,
        "shared_name" : "CCN2 (interacts with) TIMP3",
        "database_annotated" : 0.0,
        "name" : "CCN2 (interacts with) TIMP3",
        "interaction" : "interacts with",
        "SUID" : 878,
        "experimentally_determined_interaction" : 0.0,
        "coexpression" : 0.278,
        "selected" : false
      },
      "selected" : false
    }, {
      "data" : {
        "id" : "876",
        "source" : "147",
        "target" : "519",
        "node2_string_id" : "9606.ENSP00000265077",
        "neighborhood_on_chromosome" : 0,
        "homology" : 0.0,
        "shared_interaction" : "interacts with",
        "phylogenetic_cooccurrence" : 0.0,
        "combined_score" : 0.407,
        "automated_textmining" : 0.394,
        "node1_string_id" : "9606.ENSP00000356954",
        "gene_fusion" : 0,
        "shared_name" : "CCN2 (interacts with) VCAN",
        "database_annotated" : 0.0,
        "name" : "CCN2 (interacts with) VCAN",
        "interaction" : "interacts with",
        "SUID" : 876,
        "experimentally_determined_interaction" : 0.0,
        "coexpression" : 0.062,
        "selected" : false
      },
      "selected" : false
    }, {
      "data" : {
        "id" : "873",
        "source" : "147",
        "target" : "180",
        "node2_string_id" : "9606.ENSP00000262768",
        "neighborhood_on_chromosome" : 0,
        "homology" : 0.0,
        "shared_interaction" : "interacts with",
        "phylogenetic_cooccurrence" : 0.0,
        "combined_score" : 0.694,
        "automated_textmining" : 0.657,
        "node1_string_id" : "9606.ENSP00000356954",
        "gene_fusion" : 0,
        "shared_name" : "CCN2 (interacts with) TIMP2",
        "database_annotated" : 0.0,
        "name" : "CCN2 (interacts with) TIMP2",
        "interaction" : "interacts with",
        "SUID" : 873,
        "experimentally_determined_interaction" : 0.0,
        "coexpression" : 0.144,
        "selected" : false
      },
      "selected" : false
    }, {
      "data" : {
        "id" : "870",
        "source" : "147",
        "target" : "107",
        "node2_string_id" : "9606.ENSP00000261978",
        "neighborhood_on_chromosome" : 0,
        "homology" : 0.0,
        "shared_interaction" : "interacts with",
        "phylogenetic_cooccurrence" : 0.0,
        "combined_score" : 0.417,
        "automated_textmining" : 0.322,
        "node1_string_id" : "9606.ENSP00000356954",
        "gene_fusion" : 0,
        "shared_name" : "CCN2 (interacts with) LTBP2",
        "database_annotated" : 0.0,
        "name" : "CCN2 (interacts with) LTBP2",
        "interaction" : "interacts with",
        "SUID" : 870,
        "experimentally_determined_interaction" : 0.045,
        "coexpression" : 0.173,
        "selected" : false
      },
      "selected" : false
    }, {
      "data" : {
        "id" : "869",
        "source" : "147",
        "target" : "229",
        "node2_string_id" : "9606.ENSP00000261921",
        "neighborhood_on_chromosome" : 0,
        "homology" : 0.0,
        "shared_interaction" : "interacts with",
        "phylogenetic_cooccurrence" : 0.0,
        "combined_score" : 0.417,
        "automated_textmining" : 0.348,
        "node1_string_id" : "9606.ENSP00000356954",
        "gene_fusion" : 0,
        "shared_name" : "CCN2 (interacts with) LOXL1",
        "database_annotated" : 0.0,
        "name" : "CCN2 (interacts with) LOXL1",
        "interaction" : "interacts with",
        "SUID" : 869,
        "experimentally_determined_interaction" : 0.0,
        "coexpression" : 0.143,
        "selected" : false
      },
      "selected" : false
    }, {
      "data" : {
        "id" : "868",
        "source" : "147",
        "target" : "153",
        "node2_string_id" : "9606.ENSP00000261799",
        "neighborhood_on_chromosome" : 0,
        "homology" : 0.0,
        "shared_interaction" : "interacts with",
        "phylogenetic_cooccurrence" : 0.0,
        "combined_score" : 0.671,
        "automated_textmining" : 0.636,
        "node1_string_id" : "9606.ENSP00000356954",
        "gene_fusion" : 0,
        "shared_name" : "CCN2 (interacts with) PDGFRB",
        "database_annotated" : 0.0,
        "name" : "CCN2 (interacts with) PDGFRB",
        "interaction" : "interacts with",
        "SUID" : 868,
        "experimentally_determined_interaction" : 0.0,
        "coexpression" : 0.134,
        "selected" : false
      },
      "selected" : false
    }, {
      "data" : {
        "id" : "860",
        "source" : "147",
        "target" : "117",
        "node2_string_id" : "9606.ENSP00000238682",
        "neighborhood_on_chromosome" : 0,
        "homology" : 0.0,
        "shared_interaction" : "interacts with",
        "phylogenetic_cooccurrence" : 0.0,
        "combined_score" : 0.772,
        "automated_textmining" : 0.757,
        "node1_string_id" : "9606.ENSP00000356954",
        "gene_fusion" : 0,
        "shared_name" : "CCN2 (interacts with) TGFB3",
        "database_annotated" : 0.0,
        "name" : "CCN2 (interacts with) TGFB3",
        "interaction" : "interacts with",
        "SUID" : 860,
        "experimentally_determined_interaction" : 0.0,
        "coexpression" : 0.1,
        "selected" : false
      },
      "selected" : false
    }, {
      "data" : {
        "id" : "859",
        "source" : "147",
        "target" : "257",
        "node2_string_id" : "9606.ENSP00000231061",
        "neighborhood_on_chromosome" : 0,
        "homology" : 0.0,
        "shared_interaction" : "interacts with",
        "phylogenetic_cooccurrence" : 0.0,
        "combined_score" : 0.764,
        "automated_textmining" : 0.715,
        "node1_string_id" : "9606.ENSP00000356954",
        "gene_fusion" : 0,
        "shared_name" : "CCN2 (interacts with) SPARC",
        "database_annotated" : 0.0,
        "name" : "CCN2 (interacts with) SPARC",
        "interaction" : "interacts with",
        "SUID" : 859,
        "experimentally_determined_interaction" : 0.0,
        "coexpression" : 0.206,
        "selected" : false
      },
      "selected" : false
    }, {
      "data" : {
        "id" : "858",
        "source" : "147",
        "target" : "119",
        "node2_string_id" : "9606.ENSP00000231004",
        "neighborhood_on_chromosome" : 0,
        "homology" : 0.0,
        "shared_interaction" : "interacts with",
        "phylogenetic_cooccurrence" : 0.0,
        "combined_score" : 0.763,
        "automated_textmining" : 0.724,
        "node1_string_id" : "9606.ENSP00000356954",
        "gene_fusion" : 0,
        "shared_name" : "CCN2 (interacts with) LOX",
        "database_annotated" : 0.0,
        "name" : "CCN2 (interacts with) LOX",
        "interaction" : "interacts with",
        "SUID" : 858,
        "experimentally_determined_interaction" : 0.0,
        "coexpression" : 0.176,
        "selected" : false
      },
      "selected" : false
    }, {
      "data" : {
        "id" : "856",
        "source" : "147",
        "target" : "413",
        "node2_string_id" : "9606.ENSP00000223095",
        "neighborhood_on_chromosome" : 0,
        "homology" : 0.0,
        "shared_interaction" : "interacts with",
        "phylogenetic_cooccurrence" : 0.0,
        "combined_score" : 0.819,
        "automated_textmining" : 0.731,
        "node1_string_id" : "9606.ENSP00000356954",
        "gene_fusion" : 0,
        "shared_name" : "CCN2 (interacts with) SERPINE1",
        "database_annotated" : 0.0,
        "name" : "CCN2 (interacts with) SERPINE1",
        "interaction" : "interacts with",
        "SUID" : 856,
        "experimentally_determined_interaction" : 0.0,
        "coexpression" : 0.354,
        "selected" : false
      },
      "selected" : false
    }, {
      "data" : {
        "id" : "853",
        "source" : "147",
        "target" : "82",
        "node2_string_id" : "9606.ENSP00000052754",
        "neighborhood_on_chromosome" : 0,
        "homology" : 0.0,
        "shared_interaction" : "interacts with",
        "phylogenetic_cooccurrence" : 0.0,
        "combined_score" : 0.939,
        "automated_textmining" : 0.927,
        "node1_string_id" : "9606.ENSP00000356954",
        "gene_fusion" : 0,
        "shared_name" : "CCN2 (interacts with) DCN",
        "database_annotated" : 0.0,
        "name" : "CCN2 (interacts with) DCN",
        "interaction" : "interacts with",
        "SUID" : 853,
        "experimentally_determined_interaction" : 0.0,
        "coexpression" : 0.196,
        "selected" : false
      },
      "selected" : false
    }, {
      "data" : {
        "id" : "1238",
        "source" : "210",
        "target" : "129",
        "node2_string_id" : "9606.ENSP00000360882",
        "neighborhood_on_chromosome" : 0,
        "homology" : 0.975,
        "shared_interaction" : "interacts with",
        "phylogenetic_cooccurrence" : 0.053,
        "combined_score" : 0.877,
        "automated_textmining" : 0.479,
        "node1_string_id" : "9606.ENSP00000359114",
        "gene_fusion" : 0,
        "shared_name" : "COL11A1 (interacts with) COL5A1",
        "database_annotated" : 0.72,
        "name" : "COL11A1 (interacts with) COL5A1",
        "interaction" : "interacts with",
        "SUID" : 1238,
        "experimentally_determined_interaction" : 0.0,
        "coexpression" : 0.217,
        "selected" : false
      },
      "selected" : false
    }, {
      "data" : {
        "id" : "1236",
        "source" : "210",
        "target" : "131",
        "node2_string_id" : "9606.ENSP00000364979",
        "neighborhood_on_chromosome" : 0,
        "homology" : 0.673,
        "shared_interaction" : "interacts with",
        "phylogenetic_cooccurrence" : 0.127,
        "combined_score" : 0.742,
        "automated_textmining" : 0.487,
        "node1_string_id" : "9606.ENSP00000359114",
        "gene_fusion" : 0,
        "shared_name" : "COL11A1 (interacts with) COL4A1",
        "database_annotated" : 0.4,
        "name" : "COL11A1 (interacts with) COL4A1",
        "interaction" : "interacts with",
        "SUID" : 1236,
        "experimentally_determined_interaction" : 0.071,
        "coexpression" : 0.127,
        "selected" : false
      },
      "selected" : false
    }, {
      "data" : {
        "id" : "1234",
        "source" : "210",
        "target" : "149",
        "node2_string_id" : "9606.ENSP00000369071",
        "neighborhood_on_chromosome" : 0,
        "homology" : 0.0,
        "shared_interaction" : "interacts with",
        "phylogenetic_cooccurrence" : 0.0,
        "combined_score" : 0.648,
        "automated_textmining" : 0.479,
        "node1_string_id" : "9606.ENSP00000359114",
        "gene_fusion" : 0,
        "shared_name" : "COL11A1 (interacts with) POSTN",
        "database_annotated" : 0.0,
        "name" : "COL11A1 (interacts with) POSTN",
        "interaction" : "interacts with",
        "SUID" : 1234,
        "experimentally_determined_interaction" : 0.076,
        "coexpression" : 0.329,
        "selected" : false
      },
      "selected" : false
    }, {
      "data" : {
        "id" : "1233",
        "source" : "210",
        "target" : "345",
        "node2_string_id" : "9606.ENSP00000364140",
        "neighborhood_on_chromosome" : 0,
        "homology" : 0.59,
        "shared_interaction" : "interacts with",
        "phylogenetic_cooccurrence" : 0.113,
        "combined_score" : 0.593,
        "automated_textmining" : 0.253,
        "node1_string_id" : "9606.ENSP00000359114",
        "gene_fusion" : 0,
        "shared_name" : "COL11A1 (interacts with) COL15A1",
        "database_annotated" : 0.4,
        "name" : "COL11A1 (interacts with) COL15A1",
        "interaction" : "interacts with",
        "SUID" : 1233,
        "experimentally_determined_interaction" : 0.0,
        "coexpression" : 0.097,
        "selected" : false
      },
      "selected" : false
    }, {
      "data" : {
        "id" : "1232",
        "source" : "210",
        "target" : "326",
        "node2_string_id" : "9606.ENSP00000380901",
        "neighborhood_on_chromosome" : 0,
        "homology" : 0.73,
        "shared_interaction" : "interacts with",
        "phylogenetic_cooccurrence" : 0.102,
        "combined_score" : 0.584,
        "automated_textmining" : 0.17,
        "node1_string_id" : "9606.ENSP00000359114",
        "gene_fusion" : 0,
        "shared_name" : "COL11A1 (interacts with) COL8A2",
        "database_annotated" : 0.4,
        "name" : "COL11A1 (interacts with) COL8A2",
        "interaction" : "interacts with",
        "SUID" : 1232,
        "experimentally_determined_interaction" : 0.0,
        "coexpression" : 0.181,
        "selected" : false
      },
      "selected" : false
    }, {
      "data" : {
        "id" : "1231",
        "source" : "210",
        "target" : "283",
        "node2_string_id" : "9606.ENSP00000401749",
        "neighborhood_on_chromosome" : 0,
        "homology" : 0.0,
        "shared_interaction" : "interacts with",
        "phylogenetic_cooccurrence" : 0.0,
        "combined_score" : 0.578,
        "automated_textmining" : 0.283,
        "node1_string_id" : "9606.ENSP00000359114",
        "gene_fusion" : 0,
        "shared_name" : "COL11A1 (interacts with) P4HA3",
        "database_annotated" : 0.4,
        "name" : "COL11A1 (interacts with) P4HA3",
        "interaction" : "interacts with",
        "SUID" : 1231,
        "experimentally_determined_interaction" : 0.0,
        "coexpression" : 0.098,
        "selected" : false
      },
      "selected" : false
    }, {
      "data" : {
        "id" : "1230",
        "source" : "210",
        "target" : "239",
        "node2_string_id" : "9606.ENSP00000359603",
        "neighborhood_on_chromosome" : 0,
        "homology" : 0.753,
        "shared_interaction" : "interacts with",
        "phylogenetic_cooccurrence" : 0.086,
        "combined_score" : 0.571,
        "automated_textmining" : 0.259,
        "node1_string_id" : "9606.ENSP00000359114",
        "gene_fusion" : 0,
        "shared_name" : "COL11A1 (interacts with) COL24A1",
        "database_annotated" : 0.4,
        "name" : "COL11A1 (interacts with) COL24A1",
        "interaction" : "interacts with",
        "SUID" : 1230,
        "experimentally_determined_interaction" : 0.0,
        "coexpression" : 0.067,
        "selected" : false
      },
      "selected" : false
    }, {
      "data" : {
        "id" : "1228",
        "source" : "210",
        "target" : "1157",
        "node2_string_id" : "9606.ENSP00000478600",
        "neighborhood_on_chromosome" : 0,
        "homology" : 0.0,
        "shared_interaction" : "interacts with",
        "phylogenetic_cooccurrence" : 0.0,
        "combined_score" : 0.552,
        "automated_textmining" : 0.068,
        "node1_string_id" : "9606.ENSP00000359114",
        "gene_fusion" : 0,
        "shared_name" : "COL11A1 (interacts with) P3H3",
        "database_annotated" : 0.5,
        "name" : "COL11A1 (interacts with) P3H3",
        "interaction" : "interacts with",
        "SUID" : 1228,
        "experimentally_determined_interaction" : 0.0,
        "coexpression" : 0.116,
        "selected" : false
      },
      "selected" : false
    }, {
      "data" : {
        "id" : "1227",
        "source" : "210",
        "target" : "72",
        "node2_string_id" : "9606.ENSP00000379140",
        "neighborhood_on_chromosome" : 0,
        "homology" : 0.0,
        "shared_interaction" : "interacts with",
        "phylogenetic_cooccurrence" : 0.0,
        "combined_score" : 0.542,
        "automated_textmining" : 0.515,
        "node1_string_id" : "9606.ENSP00000359114",
        "gene_fusion" : 0,
        "shared_name" : "COL11A1 (interacts with) CXCL12",
        "database_annotated" : 0.0,
        "name" : "COL11A1 (interacts with) CXCL12",
        "interaction" : "interacts with",
        "SUID" : 1227,
        "experimentally_determined_interaction" : 0.0,
        "coexpression" : 0.094,
        "selected" : false
      },
      "selected" : false
    }, {
      "data" : {
        "id" : "1221",
        "source" : "210",
        "target" : "376",
        "node2_string_id" : "9606.ENSP00000355751",
        "neighborhood_on_chromosome" : 0,
        "homology" : 0.0,
        "shared_interaction" : "interacts with",
        "phylogenetic_cooccurrence" : 0.0,
        "combined_score" : 0.898,
        "automated_textmining" : 0.858,
        "node1_string_id" : "9606.ENSP00000359114",
        "gene_fusion" : 0,
        "shared_name" : "COL11A1 (interacts with) THBS2",
        "database_annotated" : 0.0,
        "name" : "COL11A1 (interacts with) THBS2",
        "interaction" : "interacts with",
        "SUID" : 1221,
        "experimentally_determined_interaction" : 0.099,
        "coexpression" : 0.269,
        "selected" : false
      },
      "selected" : false
    }, {
      "data" : {
        "id" : "1220",
        "source" : "210",
        "target" : "109",
        "node2_string_id" : "9606.ENSP00000355180",
        "neighborhood_on_chromosome" : 0,
        "homology" : 0.6,
        "shared_interaction" : "interacts with",
        "phylogenetic_cooccurrence" : 0.105,
        "combined_score" : 0.759,
        "automated_textmining" : 0.516,
        "node1_string_id" : "9606.ENSP00000359114",
        "gene_fusion" : 0,
        "shared_name" : "COL11A1 (interacts with) COL6A1",
        "database_annotated" : 0.4,
        "name" : "COL11A1 (interacts with) COL6A1",
        "interaction" : "interacts with",
        "SUID" : 1220,
        "experimentally_determined_interaction" : 0.0,
        "coexpression" : 0.183,
        "selected" : false
      },
      "selected" : false
    }, {
      "data" : {
        "id" : "1215",
        "source" : "210",
        "target" : "287",
        "node2_string_id" : "9606.ENSP00000332371",
        "neighborhood_on_chromosome" : 0,
        "homology" : 0.676,
        "shared_interaction" : "interacts with",
        "phylogenetic_cooccurrence" : 0.0,
        "combined_score" : 0.526,
        "automated_textmining" : 0.203,
        "node1_string_id" : "9606.ENSP00000359114",
        "gene_fusion" : 0,
        "shared_name" : "COL11A1 (interacts with) COL7A1",
        "database_annotated" : 0.4,
        "name" : "COL11A1 (interacts with) COL7A1",
        "interaction" : "interacts with",
        "SUID" : 1215,
        "experimentally_determined_interaction" : 0.071,
        "coexpression" : 0.06,
        "selected" : false
      },
      "selected" : false
    }, {
      "data" : {
        "id" : "1214",
        "source" : "210",
        "target" : "92",
        "node2_string_id" : "9606.ENSP00000331544",
        "neighborhood_on_chromosome" : 0,
        "homology" : 0.0,
        "shared_interaction" : "interacts with",
        "phylogenetic_cooccurrence" : 0.0,
        "combined_score" : 0.407,
        "automated_textmining" : 0.328,
        "node1_string_id" : "9606.ENSP00000359114",
        "gene_fusion" : 0,
        "shared_name" : "COL11A1 (interacts with) FBLN1",
        "database_annotated" : 0.0,
        "name" : "COL11A1 (interacts with) FBLN1",
        "interaction" : "interacts with",
        "SUID" : 1214,
        "experimentally_determined_interaction" : 0.099,
        "coexpression" : 0.098,
        "selected" : false
      },
      "selected" : false
    }, {
      "data" : {
        "id" : "1211",
        "source" : "210",
        "target" : "145",
        "node2_string_id" : "9606.ENSP00000325527",
        "neighborhood_on_chromosome" : 0,
        "homology" : 0.0,
        "shared_interaction" : "interacts with",
        "phylogenetic_cooccurrence" : 0.0,
        "combined_score" : 0.602,
        "automated_textmining" : 0.48,
        "node1_string_id" : "9606.ENSP00000359114",
        "gene_fusion" : 0,
        "shared_name" : "COL11A1 (interacts with) FBN1",
        "database_annotated" : 0.0,
        "name" : "COL11A1 (interacts with) FBN1",
        "interaction" : "interacts with",
        "SUID" : 1211,
        "experimentally_determined_interaction" : 0.099,
        "coexpression" : 0.218,
        "selected" : false
      },
      "selected" : false
    }, {
      "data" : {
        "id" : "1210",
        "source" : "210",
        "target" : "220",
        "node2_string_id" : "9606.ENSP00000325146",
        "neighborhood_on_chromosome" : 0,
        "homology" : 0.559,
        "shared_interaction" : "interacts with",
        "phylogenetic_cooccurrence" : 0.0,
        "combined_score" : 0.678,
        "automated_textmining" : 0.299,
        "node1_string_id" : "9606.ENSP00000359114",
        "gene_fusion" : 0,
        "shared_name" : "COL11A1 (interacts with) COL12A1",
        "database_annotated" : 0.4,
        "name" : "COL11A1 (interacts with) COL12A1",
        "interaction" : "interacts with",
        "SUID" : 1210,
        "experimentally_determined_interaction" : 0.087,
        "coexpression" : 0.262,
        "selected" : false
      },
      "selected" : false
    }, {
      "data" : {
        "id" : "1209",
        "source" : "210",
        "target" : "280",
        "node2_string_id" : "9606.ENSP00000323696",
        "neighborhood_on_chromosome" : 0,
        "homology" : 0.0,
        "shared_interaction" : "interacts with",
        "phylogenetic_cooccurrence" : 0.0,
        "combined_score" : 0.57,
        "automated_textmining" : 0.167,
        "node1_string_id" : "9606.ENSP00000359114",
        "gene_fusion" : 0,
        "shared_name" : "COL11A1 (interacts with) CRTAP",
        "database_annotated" : 0.5,
        "name" : "COL11A1 (interacts with) CRTAP",
        "interaction" : "interacts with",
        "SUID" : 1209,
        "experimentally_determined_interaction" : 0.0,
        "coexpression" : 0.05,
        "selected" : false
      },
      "selected" : false
    }, {
      "data" : {
        "id" : "1207",
        "source" : "210",
        "target" : "121",
        "node2_string_id" : "9606.ENSP00000300527",
        "neighborhood_on_chromosome" : 0,
        "homology" : 0.609,
        "shared_interaction" : "interacts with",
        "phylogenetic_cooccurrence" : 0.109,
        "combined_score" : 0.785,
        "automated_textmining" : 0.531,
        "node1_string_id" : "9606.ENSP00000359114",
        "gene_fusion" : 0,
        "shared_name" : "COL11A1 (interacts with) COL6A2",
        "database_annotated" : 0.4,
        "name" : "COL11A1 (interacts with) COL6A2",
        "interaction" : "interacts with",
        "SUID" : 1207,
        "experimentally_determined_interaction" : 0.126,
        "coexpression" : 0.172,
        "selected" : false
      },
      "selected" : false
    }, {
      "data" : {
        "id" : "1202",
        "source" : "210",
        "target" : "105",
        "node2_string_id" : "9606.ENSP00000295550",
        "neighborhood_on_chromosome" : 0,
        "homology" : 0.564,
        "shared_interaction" : "interacts with",
        "phylogenetic_cooccurrence" : 0.0,
        "combined_score" : 0.826,
        "automated_textmining" : 0.675,
        "node1_string_id" : "9606.ENSP00000359114",
        "gene_fusion" : 0,
        "shared_name" : "COL11A1 (interacts with) COL6A3",
        "database_annotated" : 0.4,
        "name" : "COL11A1 (interacts with) COL6A3",
        "interaction" : "interacts with",
        "SUID" : 1202,
        "experimentally_determined_interaction" : 0.0,
        "coexpression" : 0.182,
        "selected" : false
      },
      "selected" : false
    }, {
      "data" : {
        "id" : "1200",
        "source" : "210",
        "target" : "113",
        "node2_string_id" : "9606.ENSP00000266718",
        "neighborhood_on_chromosome" : 0,
        "homology" : 0.0,
        "shared_interaction" : "interacts with",
        "phylogenetic_cooccurrence" : 0.0,
        "combined_score" : 0.949,
        "automated_textmining" : 0.369,
        "node1_string_id" : "9606.ENSP00000359114",
        "gene_fusion" : 0,
        "shared_name" : "COL11A1 (interacts with) LUM",
        "database_annotated" : 0.9,
        "name" : "COL11A1 (interacts with) LUM",
        "interaction" : "interacts with",
        "SUID" : 1200,
        "experimentally_determined_interaction" : 0.094,
        "coexpression" : 0.22,
        "selected" : false
      },
      "selected" : false
    }, {
      "data" : {
        "id" : "1199",
        "source" : "210",
        "target" : "184",
        "node2_string_id" : "9606.ENSP00000266085",
        "neighborhood_on_chromosome" : 0,
        "homology" : 0.0,
        "shared_interaction" : "interacts with",
        "phylogenetic_cooccurrence" : 0.0,
        "combined_score" : 0.405,
        "automated_textmining" : 0.376,
        "node1_string_id" : "9606.ENSP00000359114",
        "gene_fusion" : 0,
        "shared_name" : "COL11A1 (interacts with) TIMP3",
        "database_annotated" : 0.0,
        "name" : "COL11A1 (interacts with) TIMP3",
        "interaction" : "interacts with",
        "SUID" : 1199,
        "experimentally_determined_interaction" : 0.0,
        "coexpression" : 0.086,
        "selected" : false
      },
      "selected" : false
    }, {
      "data" : {
        "id" : "1198",
        "source" : "210",
        "target" : "519",
        "node2_string_id" : "9606.ENSP00000265077",
        "neighborhood_on_chromosome" : 0,
        "homology" : 0.0,
        "shared_interaction" : "interacts with",
        "phylogenetic_cooccurrence" : 0.0,
        "combined_score" : 0.498,
        "automated_textmining" : 0.401,
        "node1_string_id" : "9606.ENSP00000359114",
        "gene_fusion" : 0,
        "shared_name" : "COL11A1 (interacts with) VCAN",
        "database_annotated" : 0.0,
        "name" : "COL11A1 (interacts with) VCAN",
        "interaction" : "interacts with",
        "SUID" : 1198,
        "experimentally_determined_interaction" : 0.091,
        "coexpression" : 0.153,
        "selected" : false
      },
      "selected" : false
    }, {
      "data" : {
        "id" : "1197",
        "source" : "210",
        "target" : "231",
        "node2_string_id" : "9606.ENSP00000264828",
        "neighborhood_on_chromosome" : 0,
        "homology" : 0.951,
        "shared_interaction" : "interacts with",
        "phylogenetic_cooccurrence" : 0.064,
        "combined_score" : 0.91,
        "automated_textmining" : 0.08,
        "node1_string_id" : "9606.ENSP00000359114",
        "gene_fusion" : 0,
        "shared_name" : "COL11A1 (interacts with) COL5A3",
        "database_annotated" : 0.9,
        "name" : "COL11A1 (interacts with) COL5A3",
        "interaction" : "interacts with",
        "SUID" : 1197,
        "experimentally_determined_interaction" : 0.0,
        "coexpression" : 0.084,
        "selected" : false
      },
      "selected" : false
    }, {
      "data" : {
        "id" : "1195",
        "source" : "210",
        "target" : "107",
        "node2_string_id" : "9606.ENSP00000261978",
        "neighborhood_on_chromosome" : 0,
        "homology" : 0.0,
        "shared_interaction" : "interacts with",
        "phylogenetic_cooccurrence" : 0.0,
        "combined_score" : 0.404,
        "automated_textmining" : 0.332,
        "node1_string_id" : "9606.ENSP00000359114",
        "gene_fusion" : 0,
        "shared_name" : "COL11A1 (interacts with) LTBP2",
        "database_annotated" : 0.0,
        "name" : "COL11A1 (interacts with) LTBP2",
        "interaction" : "interacts with",
        "SUID" : 1195,
        "experimentally_determined_interaction" : 0.099,
        "coexpression" : 0.089,
        "selected" : false
      },
      "selected" : false
    }, {
      "data" : {
        "id" : "1189",
        "source" : "210",
        "target" : "259",
        "node2_string_id" : "9606.ENSP00000236040",
        "neighborhood_on_chromosome" : 0,
        "homology" : 0.0,
        "shared_interaction" : "interacts with",
        "phylogenetic_cooccurrence" : 0.0,
        "combined_score" : 0.595,
        "automated_textmining" : 0.188,
        "node1_string_id" : "9606.ENSP00000359114",
        "gene_fusion" : 0,
        "shared_name" : "COL11A1 (interacts with) P3H1",
        "database_annotated" : 0.5,
        "name" : "COL11A1 (interacts with) P3H1",
        "interaction" : "interacts with",
        "SUID" : 1189,
        "experimentally_determined_interaction" : 0.0,
        "coexpression" : 0.083,
        "selected" : false
      },
      "selected" : false
    }, {
      "data" : {
        "id" : "1188",
        "source" : "210",
        "target" : "257",
        "node2_string_id" : "9606.ENSP00000231061",
        "neighborhood_on_chromosome" : 0,
        "homology" : 0.0,
        "shared_interaction" : "interacts with",
        "phylogenetic_cooccurrence" : 0.0,
        "combined_score" : 0.583,
        "automated_textmining" : 0.284,
        "node1_string_id" : "9606.ENSP00000359114",
        "gene_fusion" : 0,
        "shared_name" : "COL11A1 (interacts with) SPARC",
        "database_annotated" : 0.0,
        "name" : "COL11A1 (interacts with) SPARC",
        "interaction" : "interacts with",
        "SUID" : 1188,
        "experimentally_determined_interaction" : 0.313,
        "coexpression" : 0.22,
        "selected" : false
      },
      "selected" : false
    }, {
      "data" : {
        "id" : "1187",
        "source" : "210",
        "target" : "119",
        "node2_string_id" : "9606.ENSP00000231004",
        "neighborhood_on_chromosome" : 0,
        "homology" : 0.0,
        "shared_interaction" : "interacts with",
        "phylogenetic_cooccurrence" : 0.0,
        "combined_score" : 0.45,
        "automated_textmining" : 0.358,
        "node1_string_id" : "9606.ENSP00000359114",
        "gene_fusion" : 0,
        "shared_name" : "COL11A1 (interacts with) LOX",
        "database_annotated" : 0.0,
        "name" : "COL11A1 (interacts with) LOX",
        "interaction" : "interacts with",
        "SUID" : 1187,
        "experimentally_determined_interaction" : 0.091,
        "coexpression" : 0.132,
        "selected" : false
      },
      "selected" : false
    }, {
      "data" : {
        "id" : "1186",
        "source" : "210",
        "target" : "438",
        "node2_string_id" : "9606.ENSP00000230538",
        "neighborhood_on_chromosome" : 0,
        "homology" : 0.0,
        "shared_interaction" : "interacts with",
        "phylogenetic_cooccurrence" : 0.0,
        "combined_score" : 0.47,
        "automated_textmining" : 0.422,
        "node1_string_id" : "9606.ENSP00000359114",
        "gene_fusion" : 0,
        "shared_name" : "COL11A1 (interacts with) LAMA4",
        "database_annotated" : 0.0,
        "name" : "COL11A1 (interacts with) LAMA4",
        "interaction" : "interacts with",
        "SUID" : 1186,
        "experimentally_determined_interaction" : 0.068,
        "coexpression" : 0.095,
        "selected" : false
      },
      "selected" : false
    }, {
      "data" : {
        "id" : "1184",
        "source" : "210",
        "target" : "253",
        "node2_string_id" : "9606.ENSP00000223061",
        "neighborhood_on_chromosome" : 0,
        "homology" : 0.0,
        "shared_interaction" : "interacts with",
        "phylogenetic_cooccurrence" : 0.0,
        "combined_score" : 0.765,
        "automated_textmining" : 0.56,
        "node1_string_id" : "9606.ENSP00000359114",
        "gene_fusion" : 0,
        "shared_name" : "COL11A1 (interacts with) PCOLCE",
        "database_annotated" : 0.4,
        "name" : "COL11A1 (interacts with) PCOLCE",
        "interaction" : "interacts with",
        "SUID" : 1184,
        "experimentally_determined_interaction" : 0.129,
        "coexpression" : 0.101,
        "selected" : false
      },
      "selected" : false
    }, {
      "data" : {
        "id" : "1183",
        "source" : "210",
        "target" : "505",
        "node2_string_id" : "9606.ENSP00000222399",
        "neighborhood_on_chromosome" : 0,
        "homology" : 0.0,
        "shared_interaction" : "interacts with",
        "phylogenetic_cooccurrence" : 0.0,
        "combined_score" : 0.422,
        "automated_textmining" : 0.367,
        "node1_string_id" : "9606.ENSP00000359114",
        "gene_fusion" : 0,
        "shared_name" : "COL11A1 (interacts with) LAMB1",
        "database_annotated" : 0.0,
        "name" : "COL11A1 (interacts with) LAMB1",
        "interaction" : "interacts with",
        "SUID" : 1183,
        "experimentally_determined_interaction" : 0.07,
        "coexpression" : 0.097,
        "selected" : false
      },
      "selected" : false
    }, {
      "data" : {
        "id" : "1178",
        "source" : "210",
        "target" : "82",
        "node2_string_id" : "9606.ENSP00000052754",
        "neighborhood_on_chromosome" : 0,
        "homology" : 0.0,
        "shared_interaction" : "interacts with",
        "phylogenetic_cooccurrence" : 0.0,
        "combined_score" : 0.424,
        "automated_textmining" : 0.324,
        "node1_string_id" : "9606.ENSP00000359114",
        "gene_fusion" : 0,
        "shared_name" : "COL11A1 (interacts with) DCN",
        "database_annotated" : 0.0,
        "name" : "COL11A1 (interacts with) DCN",
        "interaction" : "interacts with",
        "SUID" : 1178,
        "experimentally_determined_interaction" : 0.091,
        "coexpression" : 0.138,
        "selected" : false
      },
      "selected" : false
    }, {
      "data" : {
        "id" : "2300",
        "source" : "82",
        "target" : "115",
        "node2_string_id" : "9606.ENSP00000351807",
        "neighborhood_on_chromosome" : 0,
        "homology" : 0.0,
        "shared_interaction" : "interacts with",
        "phylogenetic_cooccurrence" : 0.0,
        "combined_score" : 0.993,
        "automated_textmining" : 0.99,
        "node1_string_id" : "9606.ENSP00000052754",
        "gene_fusion" : 0,
        "shared_name" : "DCN (interacts with) ELN",
        "database_annotated" : 0.0,
        "name" : "DCN (interacts with) ELN",
        "interaction" : "interacts with",
        "SUID" : 2300,
        "experimentally_determined_interaction" : 0.292,
        "coexpression" : 0.162,
        "selected" : false
      },
      "selected" : false
    }, {
      "data" : {
        "id" : "2299",
        "source" : "82",
        "target" : "519",
        "node2_string_id" : "9606.ENSP00000265077",
        "neighborhood_on_chromosome" : 0,
        "homology" : 0.0,
        "shared_interaction" : "interacts with",
        "phylogenetic_cooccurrence" : 0.0,
        "combined_score" : 0.981,
        "automated_textmining" : 0.966,
        "node1_string_id" : "9606.ENSP00000052754",
        "gene_fusion" : 0,
        "shared_name" : "DCN (interacts with) VCAN",
        "database_annotated" : 0.4,
        "name" : "DCN (interacts with) VCAN",
        "interaction" : "interacts with",
        "SUID" : 2299,
        "experimentally_determined_interaction" : 0.099,
        "coexpression" : 0.101,
        "selected" : false
      },
      "selected" : false
    }, {
      "data" : {
        "id" : "2298",
        "source" : "82",
        "target" : "113",
        "node2_string_id" : "9606.ENSP00000266718",
        "neighborhood_on_chromosome" : 0,
        "homology" : 0.729,
        "shared_interaction" : "interacts with",
        "phylogenetic_cooccurrence" : 0.173,
        "combined_score" : 0.978,
        "automated_textmining" : 0.824,
        "node1_string_id" : "9606.ENSP00000052754",
        "gene_fusion" : 0,
        "shared_name" : "DCN (interacts with) LUM",
        "database_annotated" : 0.0,
        "name" : "DCN (interacts with) LUM",
        "interaction" : "interacts with",
        "SUID" : 2298,
        "experimentally_determined_interaction" : 0.0,
        "coexpression" : 0.862,
        "selected" : false
      },
      "selected" : false
    }, {
      "data" : {
        "id" : "2297",
        "source" : "82",
        "target" : "1157",
        "node2_string_id" : "9606.ENSP00000478600",
        "neighborhood_on_chromosome" : 0,
        "homology" : 0.0,
        "shared_interaction" : "interacts with",
        "phylogenetic_cooccurrence" : 0.0,
        "combined_score" : 0.964,
        "automated_textmining" : 0.964,
        "node1_string_id" : "9606.ENSP00000052754",
        "gene_fusion" : 0,
        "shared_name" : "DCN (interacts with) P3H3",
        "database_annotated" : 0.0,
        "name" : "DCN (interacts with) P3H3",
        "interaction" : "interacts with",
        "SUID" : 2297,
        "experimentally_determined_interaction" : 0.0,
        "coexpression" : 0.063,
        "selected" : false
      },
      "selected" : false
    }, {
      "data" : {
        "id" : "2296",
        "source" : "82",
        "target" : "117",
        "node2_string_id" : "9606.ENSP00000238682",
        "neighborhood_on_chromosome" : 0,
        "homology" : 0.0,
        "shared_interaction" : "interacts with",
        "phylogenetic_cooccurrence" : 0.0,
        "combined_score" : 0.961,
        "automated_textmining" : 0.583,
        "node1_string_id" : "9606.ENSP00000052754",
        "gene_fusion" : 0,
        "shared_name" : "DCN (interacts with) TGFB3",
        "database_annotated" : 0.9,
        "name" : "DCN (interacts with) TGFB3",
        "interaction" : "interacts with",
        "SUID" : 2296,
        "experimentally_determined_interaction" : 0.0,
        "coexpression" : 0.141,
        "selected" : false
      },
      "selected" : false
    }, {
      "data" : {
        "id" : "2292",
        "source" : "82",
        "target" : "145",
        "node2_string_id" : "9606.ENSP00000325527",
        "neighborhood_on_chromosome" : 0,
        "homology" : 0.0,
        "shared_interaction" : "interacts with",
        "phylogenetic_cooccurrence" : 0.0,
        "combined_score" : 0.912,
        "automated_textmining" : 0.81,
        "node1_string_id" : "9606.ENSP00000052754",
        "gene_fusion" : 0,
        "shared_name" : "DCN (interacts with) FBN1",
        "database_annotated" : 0.0,
        "name" : "DCN (interacts with) FBN1",
        "interaction" : "interacts with",
        "SUID" : 2292,
        "experimentally_determined_interaction" : 0.099,
        "coexpression" : 0.531,
        "selected" : false
      },
      "selected" : false
    }, {
      "data" : {
        "id" : "2291",
        "source" : "82",
        "target" : "257",
        "node2_string_id" : "9606.ENSP00000231061",
        "neighborhood_on_chromosome" : 0,
        "homology" : 0.0,
        "shared_interaction" : "interacts with",
        "phylogenetic_cooccurrence" : 0.0,
        "combined_score" : 0.905,
        "automated_textmining" : 0.659,
        "node1_string_id" : "9606.ENSP00000052754",
        "gene_fusion" : 0,
        "shared_name" : "DCN (interacts with) SPARC",
        "database_annotated" : 0.0,
        "name" : "DCN (interacts with) SPARC",
        "interaction" : "interacts with",
        "SUID" : 2291,
        "experimentally_determined_interaction" : 0.0,
        "coexpression" : 0.734,
        "selected" : false
      },
      "selected" : false
    }, {
      "data" : {
        "id" : "2289",
        "source" : "82",
        "target" : "195",
        "node2_string_id" : "9606.ENSP00000308208",
        "neighborhood_on_chromosome" : 0,
        "homology" : 0.0,
        "shared_interaction" : "interacts with",
        "phylogenetic_cooccurrence" : 0.0,
        "combined_score" : 0.859,
        "automated_textmining" : 0.435,
        "node1_string_id" : "9606.ENSP00000052754",
        "gene_fusion" : 0,
        "shared_name" : "DCN (interacts with) MMP14",
        "database_annotated" : 0.75,
        "name" : "DCN (interacts with) MMP14",
        "interaction" : "interacts with",
        "SUID" : 2289,
        "experimentally_determined_interaction" : 0.0,
        "coexpression" : 0.085,
        "selected" : false
      },
      "selected" : false
    }, {
      "data" : {
        "id" : "2285",
        "source" : "82",
        "target" : "92",
        "node2_string_id" : "9606.ENSP00000331544",
        "neighborhood_on_chromosome" : 0,
        "homology" : 0.0,
        "shared_interaction" : "interacts with",
        "phylogenetic_cooccurrence" : 0.0,
        "combined_score" : 0.806,
        "automated_textmining" : 0.631,
        "node1_string_id" : "9606.ENSP00000052754",
        "gene_fusion" : 0,
        "shared_name" : "DCN (interacts with) FBLN1",
        "database_annotated" : 0.0,
        "name" : "DCN (interacts with) FBLN1",
        "interaction" : "interacts with",
        "SUID" : 2285,
        "experimentally_determined_interaction" : 0.099,
        "coexpression" : 0.465,
        "selected" : false
      },
      "selected" : false
    }, {
      "data" : {
        "id" : "2284",
        "source" : "82",
        "target" : "149",
        "node2_string_id" : "9606.ENSP00000369071",
        "neighborhood_on_chromosome" : 0,
        "homology" : 0.0,
        "shared_interaction" : "interacts with",
        "phylogenetic_cooccurrence" : 0.0,
        "combined_score" : 0.758,
        "automated_textmining" : 0.608,
        "node1_string_id" : "9606.ENSP00000052754",
        "gene_fusion" : 0,
        "shared_name" : "DCN (interacts with) POSTN",
        "database_annotated" : 0.0,
        "name" : "DCN (interacts with) POSTN",
        "interaction" : "interacts with",
        "SUID" : 2284,
        "experimentally_determined_interaction" : 0.045,
        "coexpression" : 0.405,
        "selected" : false
      },
      "selected" : false
    }, {
      "data" : {
        "id" : "2283",
        "source" : "82",
        "target" : "246",
        "node2_string_id" : "9606.ENSP00000264187",
        "neighborhood_on_chromosome" : 0,
        "homology" : 0.0,
        "shared_interaction" : "interacts with",
        "phylogenetic_cooccurrence" : 0.0,
        "combined_score" : 0.724,
        "automated_textmining" : 0.683,
        "node1_string_id" : "9606.ENSP00000052754",
        "gene_fusion" : 0,
        "shared_name" : "DCN (interacts with) NID1",
        "database_annotated" : 0.0,
        "name" : "DCN (interacts with) NID1",
        "interaction" : "interacts with",
        "SUID" : 2283,
        "experimentally_determined_interaction" : 0.045,
        "coexpression" : 0.163,
        "selected" : false
      },
      "selected" : false
    }, {
      "data" : {
        "id" : "2282",
        "source" : "82",
        "target" : "376",
        "node2_string_id" : "9606.ENSP00000355751",
        "neighborhood_on_chromosome" : 0,
        "homology" : 0.0,
        "shared_interaction" : "interacts with",
        "phylogenetic_cooccurrence" : 0.0,
        "combined_score" : 0.72,
        "automated_textmining" : 0.591,
        "node1_string_id" : "9606.ENSP00000052754",
        "gene_fusion" : 0,
        "shared_name" : "DCN (interacts with) THBS2",
        "database_annotated" : 0.0,
        "name" : "DCN (interacts with) THBS2",
        "interaction" : "interacts with",
        "SUID" : 2282,
        "experimentally_determined_interaction" : 0.099,
        "coexpression" : 0.302,
        "selected" : false
      },
      "selected" : false
    }, {
      "data" : {
        "id" : "2278",
        "source" : "82",
        "target" : "184",
        "node2_string_id" : "9606.ENSP00000266085",
        "neighborhood_on_chromosome" : 0,
        "homology" : 0.0,
        "shared_interaction" : "interacts with",
        "phylogenetic_cooccurrence" : 0.0,
        "combined_score" : 0.65,
        "automated_textmining" : 0.482,
        "node1_string_id" : "9606.ENSP00000052754",
        "gene_fusion" : 0,
        "shared_name" : "DCN (interacts with) TIMP3",
        "database_annotated" : 0.0,
        "name" : "DCN (interacts with) TIMP3",
        "interaction" : "interacts with",
        "SUID" : 2278,
        "experimentally_determined_interaction" : 0.045,
        "coexpression" : 0.349,
        "selected" : false
      },
      "selected" : false
    }, {
      "data" : {
        "id" : "2276",
        "source" : "82",
        "target" : "119",
        "node2_string_id" : "9606.ENSP00000231004",
        "neighborhood_on_chromosome" : 0,
        "homology" : 0.0,
        "shared_interaction" : "interacts with",
        "phylogenetic_cooccurrence" : 0.0,
        "combined_score" : 0.616,
        "automated_textmining" : 0.52,
        "node1_string_id" : "9606.ENSP00000052754",
        "gene_fusion" : 0,
        "shared_name" : "DCN (interacts with) LOX",
        "database_annotated" : 0.0,
        "name" : "DCN (interacts with) LOX",
        "interaction" : "interacts with",
        "SUID" : 2276,
        "experimentally_determined_interaction" : 0.099,
        "coexpression" : 0.183,
        "selected" : false
      },
      "selected" : false
    }, {
      "data" : {
        "id" : "2274",
        "source" : "82",
        "target" : "413",
        "node2_string_id" : "9606.ENSP00000223095",
        "neighborhood_on_chromosome" : 0,
        "homology" : 0.0,
        "shared_interaction" : "interacts with",
        "phylogenetic_cooccurrence" : 0.0,
        "combined_score" : 0.612,
        "automated_textmining" : 0.589,
        "node1_string_id" : "9606.ENSP00000052754",
        "gene_fusion" : 0,
        "shared_name" : "DCN (interacts with) SERPINE1",
        "database_annotated" : 0.0,
        "name" : "DCN (interacts with) SERPINE1",
        "interaction" : "interacts with",
        "SUID" : 2274,
        "experimentally_determined_interaction" : 0.0,
        "coexpression" : 0.096,
        "selected" : false
      },
      "selected" : false
    }, {
      "data" : {
        "id" : "2271",
        "source" : "82",
        "target" : "225",
        "node2_string_id" : "9606.ENSP00000384169",
        "neighborhood_on_chromosome" : 0,
        "homology" : 0.0,
        "shared_interaction" : "interacts with",
        "phylogenetic_cooccurrence" : 0.0,
        "combined_score" : 0.559,
        "automated_textmining" : 0.383,
        "node1_string_id" : "9606.ENSP00000052754",
        "gene_fusion" : 0,
        "shared_name" : "DCN (interacts with) FBLN2",
        "database_annotated" : 0.0,
        "name" : "DCN (interacts with) FBLN2",
        "interaction" : "interacts with",
        "SUID" : 2271,
        "experimentally_determined_interaction" : 0.099,
        "coexpression" : 0.271,
        "selected" : false
      },
      "selected" : false
    }, {
      "data" : {
        "id" : "2270",
        "source" : "82",
        "target" : "180",
        "node2_string_id" : "9606.ENSP00000262768",
        "neighborhood_on_chromosome" : 0,
        "homology" : 0.0,
        "shared_interaction" : "interacts with",
        "phylogenetic_cooccurrence" : 0.0,
        "combined_score" : 0.557,
        "automated_textmining" : 0.513,
        "node1_string_id" : "9606.ENSP00000052754",
        "gene_fusion" : 0,
        "shared_name" : "DCN (interacts with) TIMP2",
        "database_annotated" : 0.0,
        "name" : "DCN (interacts with) TIMP2",
        "interaction" : "interacts with",
        "SUID" : 2270,
        "experimentally_determined_interaction" : 0.045,
        "coexpression" : 0.125,
        "selected" : false
      },
      "selected" : false
    }, {
      "data" : {
        "id" : "2269",
        "source" : "82",
        "target" : "253",
        "node2_string_id" : "9606.ENSP00000223061",
        "neighborhood_on_chromosome" : 0,
        "homology" : 0.0,
        "shared_interaction" : "interacts with",
        "phylogenetic_cooccurrence" : 0.0,
        "combined_score" : 0.537,
        "automated_textmining" : 0.343,
        "node1_string_id" : "9606.ENSP00000052754",
        "gene_fusion" : 0,
        "shared_name" : "DCN (interacts with) PCOLCE",
        "database_annotated" : 0.0,
        "name" : "DCN (interacts with) PCOLCE",
        "interaction" : "interacts with",
        "SUID" : 2269,
        "experimentally_determined_interaction" : 0.0,
        "coexpression" : 0.324,
        "selected" : false
      },
      "selected" : false
    }, {
      "data" : {
        "id" : "2268",
        "source" : "82",
        "target" : "153",
        "node2_string_id" : "9606.ENSP00000261799",
        "neighborhood_on_chromosome" : 0,
        "homology" : 0.0,
        "shared_interaction" : "interacts with",
        "phylogenetic_cooccurrence" : 0.0,
        "combined_score" : 0.52,
        "automated_textmining" : 0.354,
        "node1_string_id" : "9606.ENSP00000052754",
        "gene_fusion" : 0,
        "shared_name" : "DCN (interacts with) PDGFRB",
        "database_annotated" : 0.0,
        "name" : "DCN (interacts with) PDGFRB",
        "interaction" : "interacts with",
        "SUID" : 2268,
        "experimentally_determined_interaction" : 0.071,
        "coexpression" : 0.263,
        "selected" : false
      },
      "selected" : false
    }, {
      "data" : {
        "id" : "2263",
        "source" : "82",
        "target" : "229",
        "node2_string_id" : "9606.ENSP00000261921",
        "neighborhood_on_chromosome" : 0,
        "homology" : 0.0,
        "shared_interaction" : "interacts with",
        "phylogenetic_cooccurrence" : 0.0,
        "combined_score" : 0.472,
        "automated_textmining" : 0.356,
        "node1_string_id" : "9606.ENSP00000052754",
        "gene_fusion" : 0,
        "shared_name" : "DCN (interacts with) LOXL1",
        "database_annotated" : 0.0,
        "name" : "DCN (interacts with) LOXL1",
        "interaction" : "interacts with",
        "SUID" : 2263,
        "experimentally_determined_interaction" : 0.099,
        "coexpression" : 0.162,
        "selected" : false
      },
      "selected" : false
    }, {
      "data" : {
        "id" : "2259",
        "source" : "82",
        "target" : "616",
        "node2_string_id" : "9606.ENSP00000216286",
        "neighborhood_on_chromosome" : 0,
        "homology" : 0.0,
        "shared_interaction" : "interacts with",
        "phylogenetic_cooccurrence" : 0.0,
        "combined_score" : 0.453,
        "automated_textmining" : 0.37,
        "node1_string_id" : "9606.ENSP00000052754",
        "gene_fusion" : 0,
        "shared_name" : "DCN (interacts with) NID2",
        "database_annotated" : 0.0,
        "name" : "DCN (interacts with) NID2",
        "interaction" : "interacts with",
        "SUID" : 2259,
        "experimentally_determined_interaction" : 0.045,
        "coexpression" : 0.164,
        "selected" : false
      },
      "selected" : false
    }, {
      "data" : {
        "id" : "2258",
        "source" : "82",
        "target" : "438",
        "node2_string_id" : "9606.ENSP00000230538",
        "neighborhood_on_chromosome" : 0,
        "homology" : 0.0,
        "shared_interaction" : "interacts with",
        "phylogenetic_cooccurrence" : 0.0,
        "combined_score" : 0.451,
        "automated_textmining" : 0.231,
        "node1_string_id" : "9606.ENSP00000052754",
        "gene_fusion" : 0,
        "shared_name" : "DCN (interacts with) LAMA4",
        "database_annotated" : 0.0,
        "name" : "DCN (interacts with) LAMA4",
        "interaction" : "interacts with",
        "SUID" : 2258,
        "experimentally_determined_interaction" : 0.108,
        "coexpression" : 0.264,
        "selected" : false
      },
      "selected" : false
    }, {
      "data" : {
        "id" : "2257",
        "source" : "82",
        "target" : "167",
        "node2_string_id" : "9606.ENSP00000376678",
        "neighborhood_on_chromosome" : 0,
        "homology" : 0.0,
        "shared_interaction" : "interacts with",
        "phylogenetic_cooccurrence" : 0.0,
        "combined_score" : 0.446,
        "automated_textmining" : 0.316,
        "node1_string_id" : "9606.ENSP00000052754",
        "gene_fusion" : 0,
        "shared_name" : "DCN (interacts with) TAGLN",
        "database_annotated" : 0.0,
        "name" : "DCN (interacts with) TAGLN",
        "interaction" : "interacts with",
        "SUID" : 2257,
        "experimentally_determined_interaction" : 0.0,
        "coexpression" : 0.223,
        "selected" : false
      },
      "selected" : false
    }, {
      "data" : {
        "id" : "2253",
        "source" : "82",
        "target" : "107",
        "node2_string_id" : "9606.ENSP00000261978",
        "neighborhood_on_chromosome" : 0,
        "homology" : 0.0,
        "shared_interaction" : "interacts with",
        "phylogenetic_cooccurrence" : 0.0,
        "combined_score" : 0.438,
        "automated_textmining" : 0.292,
        "node1_string_id" : "9606.ENSP00000052754",
        "gene_fusion" : 0,
        "shared_name" : "DCN (interacts with) LTBP2",
        "database_annotated" : 0.0,
        "name" : "DCN (interacts with) LTBP2",
        "interaction" : "interacts with",
        "SUID" : 2253,
        "experimentally_determined_interaction" : 0.099,
        "coexpression" : 0.189,
        "selected" : false
      },
      "selected" : false
    }, {
      "data" : {
        "id" : "168",
        "source" : "81",
        "target" : "167",
        "node2_string_id" : "9606.ENSP00000376678",
        "neighborhood_on_chromosome" : 0,
        "homology" : 0.0,
        "shared_interaction" : "interacts with",
        "phylogenetic_cooccurrence" : 0.0,
        "combined_score" : 0.954,
        "automated_textmining" : 0.911,
        "node1_string_id" : "9606.ENSP00000224784",
        "gene_fusion" : 0,
        "shared_name" : "ACTA2 (interacts with) TAGLN",
        "database_annotated" : 0.0,
        "name" : "ACTA2 (interacts with) TAGLN",
        "interaction" : "interacts with",
        "SUID" : 168,
        "experimentally_determined_interaction" : 0.14,
        "coexpression" : 0.449,
        "selected" : false
      },
      "selected" : false
    }, {
      "data" : {
        "id" : "154",
        "source" : "81",
        "target" : "153",
        "node2_string_id" : "9606.ENSP00000261799",
        "neighborhood_on_chromosome" : 0,
        "homology" : 0.0,
        "shared_interaction" : "interacts with",
        "phylogenetic_cooccurrence" : 0.0,
        "combined_score" : 0.781,
        "automated_textmining" : 0.723,
        "node1_string_id" : "9606.ENSP00000224784",
        "gene_fusion" : 0,
        "shared_name" : "ACTA2 (interacts with) PDGFRB",
        "database_annotated" : 0.0,
        "name" : "ACTA2 (interacts with) PDGFRB",
        "interaction" : "interacts with",
        "SUID" : 154,
        "experimentally_determined_interaction" : 0.0,
        "coexpression" : 0.243,
        "selected" : false
      },
      "selected" : false
    }, {
      "data" : {
        "id" : "150",
        "source" : "81",
        "target" : "149",
        "node2_string_id" : "9606.ENSP00000369071",
        "neighborhood_on_chromosome" : 0,
        "homology" : 0.0,
        "shared_interaction" : "interacts with",
        "phylogenetic_cooccurrence" : 0.0,
        "combined_score" : 0.73,
        "automated_textmining" : 0.691,
        "node1_string_id" : "9606.ENSP00000224784",
        "gene_fusion" : 0,
        "shared_name" : "ACTA2 (interacts with) POSTN",
        "database_annotated" : 0.0,
        "name" : "ACTA2 (interacts with) POSTN",
        "interaction" : "interacts with",
        "SUID" : 150,
        "experimentally_determined_interaction" : 0.0,
        "coexpression" : 0.162,
        "selected" : false
      },
      "selected" : false
    }, {
      "data" : {
        "id" : "148",
        "source" : "81",
        "target" : "147",
        "node2_string_id" : "9606.ENSP00000356954",
        "neighborhood_on_chromosome" : 0,
        "homology" : 0.0,
        "shared_interaction" : "interacts with",
        "phylogenetic_cooccurrence" : 0.0,
        "combined_score" : 0.727,
        "automated_textmining" : 0.705,
        "node1_string_id" : "9606.ENSP00000224784",
        "gene_fusion" : 0,
        "shared_name" : "ACTA2 (interacts with) CCN2",
        "database_annotated" : 0.0,
        "name" : "ACTA2 (interacts with) CCN2",
        "interaction" : "interacts with",
        "SUID" : 148,
        "experimentally_determined_interaction" : 0.0,
        "coexpression" : 0.113,
        "selected" : false
      },
      "selected" : false
    }, {
      "data" : {
        "id" : "146",
        "source" : "81",
        "target" : "145",
        "node2_string_id" : "9606.ENSP00000325527",
        "neighborhood_on_chromosome" : 0,
        "homology" : 0.0,
        "shared_interaction" : "interacts with",
        "phylogenetic_cooccurrence" : 0.0,
        "combined_score" : 0.721,
        "automated_textmining" : 0.677,
        "node1_string_id" : "9606.ENSP00000224784",
        "gene_fusion" : 0,
        "shared_name" : "ACTA2 (interacts with) FBN1",
        "database_annotated" : 0.0,
        "name" : "ACTA2 (interacts with) FBN1",
        "interaction" : "interacts with",
        "SUID" : 146,
        "experimentally_determined_interaction" : 0.103,
        "coexpression" : 0.114,
        "selected" : false
      },
      "selected" : false
    }, {
      "data" : {
        "id" : "142",
        "source" : "81",
        "target" : "141",
        "node2_string_id" : "9606.ENSP00000327336",
        "neighborhood_on_chromosome" : 0,
        "homology" : 0.0,
        "shared_interaction" : "interacts with",
        "phylogenetic_cooccurrence" : 0.0,
        "combined_score" : 0.692,
        "automated_textmining" : 0.611,
        "node1_string_id" : "9606.ENSP00000224784",
        "gene_fusion" : 0,
        "shared_name" : "ACTA2 (interacts with) BGN",
        "database_annotated" : 0.0,
        "name" : "ACTA2 (interacts with) BGN",
        "interaction" : "interacts with",
        "SUID" : 142,
        "experimentally_determined_interaction" : 0.095,
        "coexpression" : 0.195,
        "selected" : false
      },
      "selected" : false
    }, {
      "data" : {
        "id" : "132",
        "source" : "81",
        "target" : "131",
        "node2_string_id" : "9606.ENSP00000364979",
        "neighborhood_on_chromosome" : 0,
        "homology" : 0.0,
        "shared_interaction" : "interacts with",
        "phylogenetic_cooccurrence" : 0.0,
        "combined_score" : 0.603,
        "automated_textmining" : 0.519,
        "node1_string_id" : "9606.ENSP00000224784",
        "gene_fusion" : 0,
        "shared_name" : "ACTA2 (interacts with) COL4A1",
        "database_annotated" : 0.0,
        "name" : "ACTA2 (interacts with) COL4A1",
        "interaction" : "interacts with",
        "SUID" : 132,
        "experimentally_determined_interaction" : 0.101,
        "coexpression" : 0.155,
        "selected" : false
      },
      "selected" : false
    }, {
      "data" : {
        "id" : "130",
        "source" : "81",
        "target" : "129",
        "node2_string_id" : "9606.ENSP00000360882",
        "neighborhood_on_chromosome" : 0,
        "homology" : 0.0,
        "shared_interaction" : "interacts with",
        "phylogenetic_cooccurrence" : 0.0,
        "combined_score" : 0.598,
        "automated_textmining" : 0.519,
        "node1_string_id" : "9606.ENSP00000224784",
        "gene_fusion" : 0,
        "shared_name" : "ACTA2 (interacts with) COL5A1",
        "database_annotated" : 0.0,
        "name" : "ACTA2 (interacts with) COL5A1",
        "interaction" : "interacts with",
        "SUID" : 130,
        "experimentally_determined_interaction" : 0.101,
        "coexpression" : 0.145,
        "selected" : false
      },
      "selected" : false
    }, {
      "data" : {
        "id" : "122",
        "source" : "81",
        "target" : "121",
        "node2_string_id" : "9606.ENSP00000300527",
        "neighborhood_on_chromosome" : 0,
        "homology" : 0.0,
        "shared_interaction" : "interacts with",
        "phylogenetic_cooccurrence" : 0.0,
        "combined_score" : 0.541,
        "automated_textmining" : 0.479,
        "node1_string_id" : "9606.ENSP00000224784",
        "gene_fusion" : 0,
        "shared_name" : "ACTA2 (interacts with) COL6A2",
        "database_annotated" : 0.0,
        "name" : "ACTA2 (interacts with) COL6A2",
        "interaction" : "interacts with",
        "SUID" : 122,
        "experimentally_determined_interaction" : 0.101,
        "coexpression" : 0.098,
        "selected" : false
      },
      "selected" : false
    }, {
      "data" : {
        "id" : "120",
        "source" : "81",
        "target" : "119",
        "node2_string_id" : "9606.ENSP00000231004",
        "neighborhood_on_chromosome" : 0,
        "homology" : 0.0,
        "shared_interaction" : "interacts with",
        "phylogenetic_cooccurrence" : 0.0,
        "combined_score" : 0.533,
        "automated_textmining" : 0.474,
        "node1_string_id" : "9606.ENSP00000224784",
        "gene_fusion" : 0,
        "shared_name" : "ACTA2 (interacts with) LOX",
        "database_annotated" : 0.0,
        "name" : "ACTA2 (interacts with) LOX",
        "interaction" : "interacts with",
        "SUID" : 120,
        "experimentally_determined_interaction" : 0.103,
        "coexpression" : 0.088,
        "selected" : false
      },
      "selected" : false
    }, {
      "data" : {
        "id" : "118",
        "source" : "81",
        "target" : "117",
        "node2_string_id" : "9606.ENSP00000238682",
        "neighborhood_on_chromosome" : 0,
        "homology" : 0.0,
        "shared_interaction" : "interacts with",
        "phylogenetic_cooccurrence" : 0.0,
        "combined_score" : 0.528,
        "automated_textmining" : 0.475,
        "node1_string_id" : "9606.ENSP00000224784",
        "gene_fusion" : 0,
        "shared_name" : "ACTA2 (interacts with) TGFB3",
        "database_annotated" : 0.0,
        "name" : "ACTA2 (interacts with) TGFB3",
        "interaction" : "interacts with",
        "SUID" : 118,
        "experimentally_determined_interaction" : 0.0,
        "coexpression" : 0.138,
        "selected" : false
      },
      "selected" : false
    }, {
      "data" : {
        "id" : "116",
        "source" : "81",
        "target" : "115",
        "node2_string_id" : "9606.ENSP00000351807",
        "neighborhood_on_chromosome" : 0,
        "homology" : 0.0,
        "shared_interaction" : "interacts with",
        "phylogenetic_cooccurrence" : 0.0,
        "combined_score" : 0.512,
        "automated_textmining" : 0.488,
        "node1_string_id" : "9606.ENSP00000224784",
        "gene_fusion" : 0,
        "shared_name" : "ACTA2 (interacts with) ELN",
        "database_annotated" : 0.0,
        "name" : "ACTA2 (interacts with) ELN",
        "interaction" : "interacts with",
        "SUID" : 116,
        "experimentally_determined_interaction" : 0.0,
        "coexpression" : 0.086,
        "selected" : false
      },
      "selected" : false
    }, {
      "data" : {
        "id" : "114",
        "source" : "81",
        "target" : "113",
        "node2_string_id" : "9606.ENSP00000266718",
        "neighborhood_on_chromosome" : 0,
        "homology" : 0.0,
        "shared_interaction" : "interacts with",
        "phylogenetic_cooccurrence" : 0.0,
        "combined_score" : 0.507,
        "automated_textmining" : 0.399,
        "node1_string_id" : "9606.ENSP00000224784",
        "gene_fusion" : 0,
        "shared_name" : "ACTA2 (interacts with) LUM",
        "database_annotated" : 0.0,
        "name" : "ACTA2 (interacts with) LUM",
        "interaction" : "interacts with",
        "SUID" : 114,
        "experimentally_determined_interaction" : 0.095,
        "coexpression" : 0.166,
        "selected" : false
      },
      "selected" : false
    }, {
      "data" : {
        "id" : "110",
        "source" : "81",
        "target" : "109",
        "node2_string_id" : "9606.ENSP00000355180",
        "neighborhood_on_chromosome" : 0,
        "homology" : 0.0,
        "shared_interaction" : "interacts with",
        "phylogenetic_cooccurrence" : 0.0,
        "combined_score" : 0.468,
        "automated_textmining" : 0.407,
        "node1_string_id" : "9606.ENSP00000224784",
        "gene_fusion" : 0,
        "shared_name" : "ACTA2 (interacts with) COL6A1",
        "database_annotated" : 0.0,
        "name" : "ACTA2 (interacts with) COL6A1",
        "interaction" : "interacts with",
        "SUID" : 110,
        "experimentally_determined_interaction" : 0.091,
        "coexpression" : 0.092,
        "selected" : false
      },
      "selected" : false
    }, {
      "data" : {
        "id" : "108",
        "source" : "81",
        "target" : "107",
        "node2_string_id" : "9606.ENSP00000261978",
        "neighborhood_on_chromosome" : 0,
        "homology" : 0.0,
        "shared_interaction" : "interacts with",
        "phylogenetic_cooccurrence" : 0.0,
        "combined_score" : 0.456,
        "automated_textmining" : 0.367,
        "node1_string_id" : "9606.ENSP00000224784",
        "gene_fusion" : 0,
        "shared_name" : "ACTA2 (interacts with) LTBP2",
        "database_annotated" : 0.0,
        "name" : "ACTA2 (interacts with) LTBP2",
        "interaction" : "interacts with",
        "SUID" : 108,
        "experimentally_determined_interaction" : 0.103,
        "coexpression" : 0.118,
        "selected" : false
      },
      "selected" : false
    }, {
      "data" : {
        "id" : "106",
        "source" : "81",
        "target" : "105",
        "node2_string_id" : "9606.ENSP00000295550",
        "neighborhood_on_chromosome" : 0,
        "homology" : 0.0,
        "shared_interaction" : "interacts with",
        "phylogenetic_cooccurrence" : 0.0,
        "combined_score" : 0.455,
        "automated_textmining" : 0.376,
        "node1_string_id" : "9606.ENSP00000224784",
        "gene_fusion" : 0,
        "shared_name" : "ACTA2 (interacts with) COL6A3",
        "database_annotated" : 0.0,
        "name" : "ACTA2 (interacts with) COL6A3",
        "interaction" : "interacts with",
        "SUID" : 106,
        "experimentally_determined_interaction" : 0.101,
        "coexpression" : 0.107,
        "selected" : false
      },
      "selected" : false
    }, {
      "data" : {
        "id" : "96",
        "source" : "81",
        "target" : "72",
        "node2_string_id" : "9606.ENSP00000379140",
        "neighborhood_on_chromosome" : 0,
        "homology" : 0.0,
        "shared_interaction" : "interacts with",
        "phylogenetic_cooccurrence" : 0.0,
        "combined_score" : 0.414,
        "automated_textmining" : 0.348,
        "node1_string_id" : "9606.ENSP00000224784",
        "gene_fusion" : 0,
        "shared_name" : "ACTA2 (interacts with) CXCL12",
        "database_annotated" : 0.0,
        "name" : "ACTA2 (interacts with) CXCL12",
        "interaction" : "interacts with",
        "SUID" : 96,
        "experimentally_determined_interaction" : 0.0,
        "coexpression" : 0.138,
        "selected" : false
      },
      "selected" : false
    }, {
      "data" : {
        "id" : "93",
        "source" : "81",
        "target" : "92",
        "node2_string_id" : "9606.ENSP00000331544",
        "neighborhood_on_chromosome" : 0,
        "homology" : 0.0,
        "shared_interaction" : "interacts with",
        "phylogenetic_cooccurrence" : 0.0,
        "combined_score" : 0.403,
        "automated_textmining" : 0.323,
        "node1_string_id" : "9606.ENSP00000224784",
        "gene_fusion" : 0,
        "shared_name" : "ACTA2 (interacts with) FBLN1",
        "database_annotated" : 0.0,
        "name" : "ACTA2 (interacts with) FBLN1",
        "interaction" : "interacts with",
        "SUID" : 93,
        "experimentally_determined_interaction" : 0.103,
        "coexpression" : 0.096,
        "selected" : false
      },
      "selected" : false
    }, {
      "data" : {
        "id" : "83",
        "source" : "81",
        "target" : "82",
        "node2_string_id" : "9606.ENSP00000052754",
        "neighborhood_on_chromosome" : 0,
        "homology" : 0.0,
        "shared_interaction" : "interacts with",
        "phylogenetic_cooccurrence" : 0.0,
        "combined_score" : 0.537,
        "automated_textmining" : 0.371,
        "node1_string_id" : "9606.ENSP00000224784",
        "gene_fusion" : 0,
        "shared_name" : "ACTA2 (interacts with) DCN",
        "database_annotated" : 0.0,
        "name" : "ACTA2 (interacts with) DCN",
        "interaction" : "interacts with",
        "SUID" : 83,
        "experimentally_determined_interaction" : 0.095,
        "coexpression" : 0.252,
        "selected" : false
      },
      "selected" : false
    }, {
      "data" : {
        "id" : "2585",
        "source" : "145",
        "target" : "149",
        "node2_string_id" : "9606.ENSP00000369071",
        "neighborhood_on_chromosome" : 0,
        "homology" : 0.0,
        "shared_interaction" : "interacts with",
        "phylogenetic_cooccurrence" : 0.0,
        "combined_score" : 0.785,
        "automated_textmining" : 0.71,
        "node1_string_id" : "9606.ENSP00000325527",
        "gene_fusion" : 0,
        "shared_name" : "FBN1 (interacts with) POSTN",
        "database_annotated" : 0.0,
        "name" : "FBN1 (interacts with) POSTN",
        "interaction" : "interacts with",
        "SUID" : 2585,
        "experimentally_determined_interaction" : 0.046,
        "coexpression" : 0.286,
        "selected" : false
      },
      "selected" : false
    }, {
      "data" : {
        "id" : "2579",
        "source" : "145",
        "target" : "376",
        "node2_string_id" : "9606.ENSP00000355751",
        "neighborhood_on_chromosome" : 0,
        "homology" : 0.548,
        "shared_interaction" : "interacts with",
        "phylogenetic_cooccurrence" : 0.0,
        "combined_score" : 0.494,
        "automated_textmining" : 0.279,
        "node1_string_id" : "9606.ENSP00000325527",
        "gene_fusion" : 0,
        "shared_name" : "FBN1 (interacts with) THBS2",
        "database_annotated" : 0.0,
        "name" : "FBN1 (interacts with) THBS2",
        "interaction" : "interacts with",
        "SUID" : 2579,
        "experimentally_determined_interaction" : 0.0,
        "coexpression" : 0.327,
        "selected" : false
      },
      "selected" : false
    }, {
      "data" : {
        "id" : "2577",
        "source" : "145",
        "target" : "167",
        "node2_string_id" : "9606.ENSP00000376678",
        "neighborhood_on_chromosome" : 0,
        "homology" : 0.0,
        "shared_interaction" : "interacts with",
        "phylogenetic_cooccurrence" : 0.0,
        "combined_score" : 0.481,
        "automated_textmining" : 0.38,
        "node1_string_id" : "9606.ENSP00000325527",
        "gene_fusion" : 0,
        "shared_name" : "FBN1 (interacts with) TAGLN",
        "database_annotated" : 0.0,
        "name" : "FBN1 (interacts with) TAGLN",
        "interaction" : "interacts with",
        "SUID" : 2577,
        "experimentally_determined_interaction" : 0.127,
        "coexpression" : 0.117,
        "selected" : false
      },
      "selected" : false
    }, {
      "data" : {
        "id" : "2574",
        "source" : "145",
        "target" : "195",
        "node2_string_id" : "9606.ENSP00000308208",
        "neighborhood_on_chromosome" : 0,
        "homology" : 0.0,
        "shared_interaction" : "interacts with",
        "phylogenetic_cooccurrence" : 0.0,
        "combined_score" : 0.453,
        "automated_textmining" : 0.324,
        "node1_string_id" : "9606.ENSP00000325527",
        "gene_fusion" : 0,
        "shared_name" : "FBN1 (interacts with) MMP14",
        "database_annotated" : 0.0,
        "name" : "FBN1 (interacts with) MMP14",
        "interaction" : "interacts with",
        "SUID" : 2574,
        "experimentally_determined_interaction" : 0.052,
        "coexpression" : 0.216,
        "selected" : false
      },
      "selected" : false
    }, {
      "data" : {
        "id" : "2570",
        "source" : "145",
        "target" : "113",
        "node2_string_id" : "9606.ENSP00000266718",
        "neighborhood_on_chromosome" : 0,
        "homology" : 0.0,
        "shared_interaction" : "interacts with",
        "phylogenetic_cooccurrence" : 0.0,
        "combined_score" : 0.972,
        "automated_textmining" : 0.708,
        "node1_string_id" : "9606.ENSP00000325527",
        "gene_fusion" : 0,
        "shared_name" : "FBN1 (interacts with) LUM",
        "database_annotated" : 0.0,
        "name" : "FBN1 (interacts with) LUM",
        "interaction" : "interacts with",
        "SUID" : 2570,
        "experimentally_determined_interaction" : 0.099,
        "coexpression" : 0.904,
        "selected" : false
      },
      "selected" : false
    }, {
      "data" : {
        "id" : "2569",
        "source" : "145",
        "target" : "184",
        "node2_string_id" : "9606.ENSP00000266085",
        "neighborhood_on_chromosome" : 0,
        "homology" : 0.0,
        "shared_interaction" : "interacts with",
        "phylogenetic_cooccurrence" : 0.0,
        "combined_score" : 0.61,
        "automated_textmining" : 0.537,
        "node1_string_id" : "9606.ENSP00000325527",
        "gene_fusion" : 0,
        "shared_name" : "FBN1 (interacts with) TIMP3",
        "database_annotated" : 0.0,
        "name" : "FBN1 (interacts with) TIMP3",
        "interaction" : "interacts with",
        "SUID" : 2569,
        "experimentally_determined_interaction" : 0.0,
        "coexpression" : 0.192,
        "selected" : false
      },
      "selected" : false
    }, {
      "data" : {
        "id" : "2568",
        "source" : "145",
        "target" : "519",
        "node2_string_id" : "9606.ENSP00000265077",
        "neighborhood_on_chromosome" : 0,
        "homology" : 0.0,
        "shared_interaction" : "interacts with",
        "phylogenetic_cooccurrence" : 0.0,
        "combined_score" : 0.91,
        "automated_textmining" : 0.86,
        "node1_string_id" : "9606.ENSP00000325527",
        "gene_fusion" : 0,
        "shared_name" : "FBN1 (interacts with) VCAN",
        "database_annotated" : 0.0,
        "name" : "FBN1 (interacts with) VCAN",
        "interaction" : "interacts with",
        "SUID" : 2568,
        "experimentally_determined_interaction" : 0.292,
        "coexpression" : 0.169,
        "selected" : false
      },
      "selected" : false
    }, {
      "data" : {
        "id" : "2567",
        "source" : "145",
        "target" : "246",
        "node2_string_id" : "9606.ENSP00000264187",
        "neighborhood_on_chromosome" : 0,
        "homology" : 0.552,
        "shared_interaction" : "interacts with",
        "phylogenetic_cooccurrence" : 0.0,
        "combined_score" : 0.613,
        "automated_textmining" : 0.514,
        "node1_string_id" : "9606.ENSP00000325527",
        "gene_fusion" : 0,
        "shared_name" : "FBN1 (interacts with) NID1",
        "database_annotated" : 0.0,
        "name" : "FBN1 (interacts with) NID1",
        "interaction" : "interacts with",
        "SUID" : 2567,
        "experimentally_determined_interaction" : 0.057,
        "coexpression" : 0.222,
        "selected" : false
      },
      "selected" : false
    }, {
      "data" : {
        "id" : "2566",
        "source" : "145",
        "target" : "180",
        "node2_string_id" : "9606.ENSP00000262768",
        "neighborhood_on_chromosome" : 0,
        "homology" : 0.0,
        "shared_interaction" : "interacts with",
        "phylogenetic_cooccurrence" : 0.0,
        "combined_score" : 0.461,
        "automated_textmining" : 0.418,
        "node1_string_id" : "9606.ENSP00000325527",
        "gene_fusion" : 0,
        "shared_name" : "FBN1 (interacts with) TIMP2",
        "database_annotated" : 0.0,
        "name" : "FBN1 (interacts with) TIMP2",
        "interaction" : "interacts with",
        "SUID" : 2566,
        "experimentally_determined_interaction" : 0.0,
        "coexpression" : 0.112,
        "selected" : false
      },
      "selected" : false
    }, {
      "data" : {
        "id" : "2565",
        "source" : "145",
        "target" : "107",
        "node2_string_id" : "9606.ENSP00000261978",
        "neighborhood_on_chromosome" : 0,
        "homology" : 0.644,
        "shared_interaction" : "interacts with",
        "phylogenetic_cooccurrence" : 0.0,
        "combined_score" : 0.887,
        "automated_textmining" : 0.842,
        "node1_string_id" : "9606.ENSP00000325527",
        "gene_fusion" : 0,
        "shared_name" : "FBN1 (interacts with) LTBP2",
        "database_annotated" : 0.0,
        "name" : "FBN1 (interacts with) LTBP2",
        "interaction" : "interacts with",
        "SUID" : 2565,
        "experimentally_determined_interaction" : 0.054,
        "coexpression" : 0.305,
        "selected" : false
      },
      "selected" : false
    }, {
      "data" : {
        "id" : "2564",
        "source" : "145",
        "target" : "229",
        "node2_string_id" : "9606.ENSP00000261921",
        "neighborhood_on_chromosome" : 0,
        "homology" : 0.0,
        "shared_interaction" : "interacts with",
        "phylogenetic_cooccurrence" : 0.0,
        "combined_score" : 0.888,
        "automated_textmining" : 0.775,
        "node1_string_id" : "9606.ENSP00000325527",
        "gene_fusion" : 0,
        "shared_name" : "FBN1 (interacts with) LOXL1",
        "database_annotated" : 0.0,
        "name" : "FBN1 (interacts with) LOXL1",
        "interaction" : "interacts with",
        "SUID" : 2564,
        "experimentally_determined_interaction" : 0.0,
        "coexpression" : 0.524,
        "selected" : false
      },
      "selected" : false
    }, {
      "data" : {
        "id" : "2563",
        "source" : "145",
        "target" : "153",
        "node2_string_id" : "9606.ENSP00000261799",
        "neighborhood_on_chromosome" : 0,
        "homology" : 0.0,
        "shared_interaction" : "interacts with",
        "phylogenetic_cooccurrence" : 0.0,
        "combined_score" : 0.546,
        "automated_textmining" : 0.444,
        "node1_string_id" : "9606.ENSP00000325527",
        "gene_fusion" : 0,
        "shared_name" : "FBN1 (interacts with) PDGFRB",
        "database_annotated" : 0.0,
        "name" : "FBN1 (interacts with) PDGFRB",
        "interaction" : "interacts with",
        "SUID" : 2563,
        "experimentally_determined_interaction" : 0.0,
        "coexpression" : 0.217,
        "selected" : false
      },
      "selected" : false
    }, {
      "data" : {
        "id" : "2559",
        "source" : "145",
        "target" : "117",
        "node2_string_id" : "9606.ENSP00000238682",
        "neighborhood_on_chromosome" : 0,
        "homology" : 0.0,
        "shared_interaction" : "interacts with",
        "phylogenetic_cooccurrence" : 0.0,
        "combined_score" : 0.618,
        "automated_textmining" : 0.582,
        "node1_string_id" : "9606.ENSP00000325527",
        "gene_fusion" : 0,
        "shared_name" : "FBN1 (interacts with) TGFB3",
        "database_annotated" : 0.0,
        "name" : "FBN1 (interacts with) TGFB3",
        "interaction" : "interacts with",
        "SUID" : 2559,
        "experimentally_determined_interaction" : 0.045,
        "coexpression" : 0.12,
        "selected" : false
      },
      "selected" : false
    }, {
      "data" : {
        "id" : "2558",
        "source" : "145",
        "target" : "257",
        "node2_string_id" : "9606.ENSP00000231061",
        "neighborhood_on_chromosome" : 0,
        "homology" : 0.0,
        "shared_interaction" : "interacts with",
        "phylogenetic_cooccurrence" : 0.0,
        "combined_score" : 0.591,
        "automated_textmining" : 0.399,
        "node1_string_id" : "9606.ENSP00000325527",
        "gene_fusion" : 0,
        "shared_name" : "FBN1 (interacts with) SPARC",
        "database_annotated" : 0.0,
        "name" : "FBN1 (interacts with) SPARC",
        "interaction" : "interacts with",
        "SUID" : 2558,
        "experimentally_determined_interaction" : 0.07,
        "coexpression" : 0.326,
        "selected" : false
      },
      "selected" : false
    }, {
      "data" : {
        "id" : "2557",
        "source" : "145",
        "target" : "119",
        "node2_string_id" : "9606.ENSP00000231004",
        "neighborhood_on_chromosome" : 0,
        "homology" : 0.0,
        "shared_interaction" : "interacts with",
        "phylogenetic_cooccurrence" : 0.0,
        "combined_score" : 0.898,
        "automated_textmining" : 0.715,
        "node1_string_id" : "9606.ENSP00000325527",
        "gene_fusion" : 0,
        "shared_name" : "FBN1 (interacts with) LOX",
        "database_annotated" : 0.0,
        "name" : "FBN1 (interacts with) LOX",
        "interaction" : "interacts with",
        "SUID" : 2557,
        "experimentally_determined_interaction" : 0.405,
        "coexpression" : 0.45,
        "selected" : false
      },
      "selected" : false
    }, {
      "data" : {
        "id" : "2556",
        "source" : "145",
        "target" : "438",
        "node2_string_id" : "9606.ENSP00000230538",
        "neighborhood_on_chromosome" : 0,
        "homology" : 0.0,
        "shared_interaction" : "interacts with",
        "phylogenetic_cooccurrence" : 0.0,
        "combined_score" : 0.536,
        "automated_textmining" : 0.327,
        "node1_string_id" : "9606.ENSP00000325527",
        "gene_fusion" : 0,
        "shared_name" : "FBN1 (interacts with) LAMA4",
        "database_annotated" : 0.0,
        "name" : "FBN1 (interacts with) LAMA4",
        "interaction" : "interacts with",
        "SUID" : 2556,
        "experimentally_determined_interaction" : 0.098,
        "coexpression" : 0.297,
        "selected" : false
      },
      "selected" : false
    }, {
      "data" : {
        "id" : "2555",
        "source" : "145",
        "target" : "413",
        "node2_string_id" : "9606.ENSP00000223095",
        "neighborhood_on_chromosome" : 0,
        "homology" : 0.0,
        "shared_interaction" : "interacts with",
        "phylogenetic_cooccurrence" : 0.0,
        "combined_score" : 0.431,
        "automated_textmining" : 0.348,
        "node1_string_id" : "9606.ENSP00000325527",
        "gene_fusion" : 0,
        "shared_name" : "FBN1 (interacts with) SERPINE1",
        "database_annotated" : 0.0,
        "name" : "FBN1 (interacts with) SERPINE1",
        "interaction" : "interacts with",
        "SUID" : 2555,
        "experimentally_determined_interaction" : 0.0,
        "coexpression" : 0.164,
        "selected" : false
      },
      "selected" : false
    }, {
      "data" : {
        "id" : "2554",
        "source" : "145",
        "target" : "253",
        "node2_string_id" : "9606.ENSP00000223061",
        "neighborhood_on_chromosome" : 0,
        "homology" : 0.0,
        "shared_interaction" : "interacts with",
        "phylogenetic_cooccurrence" : 0.0,
        "combined_score" : 0.444,
        "automated_textmining" : 0.272,
        "node1_string_id" : "9606.ENSP00000325527",
        "gene_fusion" : 0,
        "shared_name" : "FBN1 (interacts with) PCOLCE",
        "database_annotated" : 0.0,
        "name" : "FBN1 (interacts with) PCOLCE",
        "interaction" : "interacts with",
        "SUID" : 2554,
        "experimentally_determined_interaction" : 0.0,
        "coexpression" : 0.267,
        "selected" : false
      },
      "selected" : false
    }, {
      "data" : {
        "id" : "2553",
        "source" : "145",
        "target" : "505",
        "node2_string_id" : "9606.ENSP00000222399",
        "neighborhood_on_chromosome" : 0,
        "homology" : 0.0,
        "shared_interaction" : "interacts with",
        "phylogenetic_cooccurrence" : 0.0,
        "combined_score" : 0.539,
        "automated_textmining" : 0.36,
        "node1_string_id" : "9606.ENSP00000325527",
        "gene_fusion" : 0,
        "shared_name" : "FBN1 (interacts with) LAMB1",
        "database_annotated" : 0.0,
        "name" : "FBN1 (interacts with) LAMB1",
        "interaction" : "interacts with",
        "SUID" : 2553,
        "experimentally_determined_interaction" : 0.0,
        "coexpression" : 0.309,
        "selected" : false
      },
      "selected" : false
    }, {
      "data" : {
        "id" : "2551",
        "source" : "145",
        "target" : "616",
        "node2_string_id" : "9606.ENSP00000216286",
        "neighborhood_on_chromosome" : 0,
        "homology" : 0.551,
        "shared_interaction" : "interacts with",
        "phylogenetic_cooccurrence" : 0.0,
        "combined_score" : 0.465,
        "automated_textmining" : 0.206,
        "node1_string_id" : "9606.ENSP00000325527",
        "gene_fusion" : 0,
        "shared_name" : "FBN1 (interacts with) NID2",
        "database_annotated" : 0.0,
        "name" : "FBN1 (interacts with) NID2",
        "interaction" : "interacts with",
        "SUID" : 2551,
        "experimentally_determined_interaction" : 0.057,
        "coexpression" : 0.342,
        "selected" : false
      },
      "selected" : false
    }, {
      "data" : {
        "id" : "718",
        "source" : "141",
        "target" : "115",
        "node2_string_id" : "9606.ENSP00000351807",
        "neighborhood_on_chromosome" : 0,
        "homology" : 0.0,
        "shared_interaction" : "interacts with",
        "phylogenetic_cooccurrence" : 0.0,
        "combined_score" : 0.99,
        "automated_textmining" : 0.984,
        "node1_string_id" : "9606.ENSP00000327336",
        "gene_fusion" : 0,
        "shared_name" : "BGN (interacts with) ELN",
        "database_annotated" : 0.0,
        "name" : "BGN (interacts with) ELN",
        "interaction" : "interacts with",
        "SUID" : 718,
        "experimentally_determined_interaction" : 0.292,
        "coexpression" : 0.213,
        "selected" : false
      },
      "selected" : false
    }, {
      "data" : {
        "id" : "715",
        "source" : "141",
        "target" : "109",
        "node2_string_id" : "9606.ENSP00000355180",
        "neighborhood_on_chromosome" : 0,
        "homology" : 0.0,
        "shared_interaction" : "interacts with",
        "phylogenetic_cooccurrence" : 0.0,
        "combined_score" : 0.86,
        "automated_textmining" : 0.723,
        "node1_string_id" : "9606.ENSP00000327336",
        "gene_fusion" : 0,
        "shared_name" : "BGN (interacts with) COL6A1",
        "database_annotated" : 0.0,
        "name" : "BGN (interacts with) COL6A1",
        "interaction" : "interacts with",
        "SUID" : 715,
        "experimentally_determined_interaction" : 0.328,
        "coexpression" : 0.305,
        "selected" : false
      },
      "selected" : false
    }, {
      "data" : {
        "id" : "714",
        "source" : "141",
        "target" : "149",
        "node2_string_id" : "9606.ENSP00000369071",
        "neighborhood_on_chromosome" : 0,
        "homology" : 0.0,
        "shared_interaction" : "interacts with",
        "phylogenetic_cooccurrence" : 0.0,
        "combined_score" : 0.83,
        "automated_textmining" : 0.734,
        "node1_string_id" : "9606.ENSP00000327336",
        "gene_fusion" : 0,
        "shared_name" : "BGN (interacts with) POSTN",
        "database_annotated" : 0.0,
        "name" : "BGN (interacts with) POSTN",
        "interaction" : "interacts with",
        "SUID" : 714,
        "experimentally_determined_interaction" : 0.045,
        "coexpression" : 0.386,
        "selected" : false
      },
      "selected" : false
    }, {
      "data" : {
        "id" : "712",
        "source" : "141",
        "target" : "129",
        "node2_string_id" : "9606.ENSP00000360882",
        "neighborhood_on_chromosome" : 0,
        "homology" : 0.0,
        "shared_interaction" : "interacts with",
        "phylogenetic_cooccurrence" : 0.0,
        "combined_score" : 0.774,
        "automated_textmining" : 0.574,
        "node1_string_id" : "9606.ENSP00000327336",
        "gene_fusion" : 0,
        "shared_name" : "BGN (interacts with) COL5A1",
        "database_annotated" : 0.0,
        "name" : "BGN (interacts with) COL5A1",
        "interaction" : "interacts with",
        "SUID" : 712,
        "experimentally_determined_interaction" : 0.091,
        "coexpression" : 0.463,
        "selected" : false
      },
      "selected" : false
    }, {
      "data" : {
        "id" : "711",
        "source" : "141",
        "target" : "131",
        "node2_string_id" : "9606.ENSP00000364979",
        "neighborhood_on_chromosome" : 0,
        "homology" : 0.0,
        "shared_interaction" : "interacts with",
        "phylogenetic_cooccurrence" : 0.0,
        "combined_score" : 0.763,
        "automated_textmining" : 0.474,
        "node1_string_id" : "9606.ENSP00000327336",
        "gene_fusion" : 0,
        "shared_name" : "BGN (interacts with) COL4A1",
        "database_annotated" : 0.0,
        "name" : "BGN (interacts with) COL4A1",
        "interaction" : "interacts with",
        "SUID" : 711,
        "experimentally_determined_interaction" : 0.328,
        "coexpression" : 0.382,
        "selected" : false
      },
      "selected" : false
    }, {
      "data" : {
        "id" : "709",
        "source" : "141",
        "target" : "225",
        "node2_string_id" : "9606.ENSP00000384169",
        "neighborhood_on_chromosome" : 0,
        "homology" : 0.0,
        "shared_interaction" : "interacts with",
        "phylogenetic_cooccurrence" : 0.0,
        "combined_score" : 0.704,
        "automated_textmining" : 0.611,
        "node1_string_id" : "9606.ENSP00000327336",
        "gene_fusion" : 0,
        "shared_name" : "BGN (interacts with) FBLN2",
        "database_annotated" : 0.0,
        "name" : "BGN (interacts with) FBLN2",
        "interaction" : "interacts with",
        "SUID" : 709,
        "experimentally_determined_interaction" : 0.099,
        "coexpression" : 0.224,
        "selected" : false
      },
      "selected" : false
    }, {
      "data" : {
        "id" : "708",
        "source" : "141",
        "target" : "200",
        "node2_string_id" : "9606.ENSP00000327368",
        "neighborhood_on_chromosome" : 0,
        "homology" : 0.0,
        "shared_interaction" : "interacts with",
        "phylogenetic_cooccurrence" : 0.0,
        "combined_score" : 0.695,
        "automated_textmining" : 0.636,
        "node1_string_id" : "9606.ENSP00000327336",
        "gene_fusion" : 0,
        "shared_name" : "BGN (interacts with) COL10A1",
        "database_annotated" : 0.0,
        "name" : "BGN (interacts with) COL10A1",
        "interaction" : "interacts with",
        "SUID" : 708,
        "experimentally_determined_interaction" : 0.091,
        "coexpression" : 0.152,
        "selected" : false
      },
      "selected" : false
    }, {
      "data" : {
        "id" : "707",
        "source" : "141",
        "target" : "376",
        "node2_string_id" : "9606.ENSP00000355751",
        "neighborhood_on_chromosome" : 0,
        "homology" : 0.0,
        "shared_interaction" : "interacts with",
        "phylogenetic_cooccurrence" : 0.0,
        "combined_score" : 0.693,
        "automated_textmining" : 0.508,
        "node1_string_id" : "9606.ENSP00000327336",
        "gene_fusion" : 0,
        "shared_name" : "BGN (interacts with) THBS2",
        "database_annotated" : 0.0,
        "name" : "BGN (interacts with) THBS2",
        "interaction" : "interacts with",
        "SUID" : 707,
        "experimentally_determined_interaction" : 0.099,
        "coexpression" : 0.362,
        "selected" : false
      },
      "selected" : false
    }, {
      "data" : {
        "id" : "706",
        "source" : "141",
        "target" : "72",
        "node2_string_id" : "9606.ENSP00000379140",
        "neighborhood_on_chromosome" : 0,
        "homology" : 0.0,
        "shared_interaction" : "interacts with",
        "phylogenetic_cooccurrence" : 0.0,
        "combined_score" : 0.646,
        "automated_textmining" : 0.564,
        "node1_string_id" : "9606.ENSP00000327336",
        "gene_fusion" : 0,
        "shared_name" : "BGN (interacts with) CXCL12",
        "database_annotated" : 0.0,
        "name" : "BGN (interacts with) CXCL12",
        "interaction" : "interacts with",
        "SUID" : 706,
        "experimentally_determined_interaction" : 0.0,
        "coexpression" : 0.223,
        "selected" : false
      },
      "selected" : false
    }, {
      "data" : {
        "id" : "704",
        "source" : "141",
        "target" : "147",
        "node2_string_id" : "9606.ENSP00000356954",
        "neighborhood_on_chromosome" : 0,
        "homology" : 0.0,
        "shared_interaction" : "interacts with",
        "phylogenetic_cooccurrence" : 0.0,
        "combined_score" : 0.613,
        "automated_textmining" : 0.51,
        "node1_string_id" : "9606.ENSP00000327336",
        "gene_fusion" : 0,
        "shared_name" : "BGN (interacts with) CCN2",
        "database_annotated" : 0.0,
        "name" : "BGN (interacts with) CCN2",
        "interaction" : "interacts with",
        "SUID" : 704,
        "experimentally_determined_interaction" : 0.0,
        "coexpression" : 0.242,
        "selected" : false
      },
      "selected" : false
    }, {
      "data" : {
        "id" : "700",
        "source" : "141",
        "target" : "210",
        "node2_string_id" : "9606.ENSP00000359114",
        "neighborhood_on_chromosome" : 0,
        "homology" : 0.0,
        "shared_interaction" : "interacts with",
        "phylogenetic_cooccurrence" : 0.0,
        "combined_score" : 0.577,
        "automated_textmining" : 0.481,
        "node1_string_id" : "9606.ENSP00000327336",
        "gene_fusion" : 0,
        "shared_name" : "BGN (interacts with) COL11A1",
        "database_annotated" : 0.0,
        "name" : "BGN (interacts with) COL11A1",
        "interaction" : "interacts with",
        "SUID" : 700,
        "experimentally_determined_interaction" : 0.091,
        "coexpression" : 0.175,
        "selected" : false
      },
      "selected" : false
    }, {
      "data" : {
        "id" : "695",
        "source" : "141",
        "target" : "92",
        "node2_string_id" : "9606.ENSP00000331544",
        "neighborhood_on_chromosome" : 0,
        "homology" : 0.0,
        "shared_interaction" : "interacts with",
        "phylogenetic_cooccurrence" : 0.0,
        "combined_score" : 0.553,
        "automated_textmining" : 0.461,
        "node1_string_id" : "9606.ENSP00000327336",
        "gene_fusion" : 0,
        "shared_name" : "BGN (interacts with) FBLN1",
        "database_annotated" : 0.0,
        "name" : "BGN (interacts with) FBLN1",
        "interaction" : "interacts with",
        "SUID" : 695,
        "experimentally_determined_interaction" : 0.099,
        "coexpression" : 0.152,
        "selected" : false
      },
      "selected" : false
    }, {
      "data" : {
        "id" : "694",
        "source" : "141",
        "target" : "287",
        "node2_string_id" : "9606.ENSP00000332371",
        "neighborhood_on_chromosome" : 0,
        "homology" : 0.0,
        "shared_interaction" : "interacts with",
        "phylogenetic_cooccurrence" : 0.0,
        "combined_score" : 0.542,
        "automated_textmining" : 0.479,
        "node1_string_id" : "9606.ENSP00000327336",
        "gene_fusion" : 0,
        "shared_name" : "BGN (interacts with) COL7A1",
        "database_annotated" : 0.0,
        "name" : "BGN (interacts with) COL7A1",
        "interaction" : "interacts with",
        "SUID" : 694,
        "experimentally_determined_interaction" : 0.091,
        "coexpression" : 0.111,
        "selected" : false
      },
      "selected" : false
    }, {
      "data" : {
        "id" : "693",
        "source" : "141",
        "target" : "326",
        "node2_string_id" : "9606.ENSP00000380901",
        "neighborhood_on_chromosome" : 0,
        "homology" : 0.0,
        "shared_interaction" : "interacts with",
        "phylogenetic_cooccurrence" : 0.0,
        "combined_score" : 0.538,
        "automated_textmining" : 0.468,
        "node1_string_id" : "9606.ENSP00000327336",
        "gene_fusion" : 0,
        "shared_name" : "BGN (interacts with) COL8A2",
        "database_annotated" : 0.0,
        "name" : "BGN (interacts with) COL8A2",
        "interaction" : "interacts with",
        "SUID" : 693,
        "experimentally_determined_interaction" : 0.091,
        "coexpression" : 0.121,
        "selected" : false
      },
      "selected" : false
    }, {
      "data" : {
        "id" : "691",
        "source" : "141",
        "target" : "167",
        "node2_string_id" : "9606.ENSP00000376678",
        "neighborhood_on_chromosome" : 0,
        "homology" : 0.0,
        "shared_interaction" : "interacts with",
        "phylogenetic_cooccurrence" : 0.0,
        "combined_score" : 0.495,
        "automated_textmining" : 0.365,
        "node1_string_id" : "9606.ENSP00000327336",
        "gene_fusion" : 0,
        "shared_name" : "BGN (interacts with) TAGLN",
        "database_annotated" : 0.0,
        "name" : "BGN (interacts with) TAGLN",
        "interaction" : "interacts with",
        "SUID" : 691,
        "experimentally_determined_interaction" : 0.0,
        "coexpression" : 0.238,
        "selected" : false
      },
      "selected" : false
    }, {
      "data" : {
        "id" : "686",
        "source" : "141",
        "target" : "345",
        "node2_string_id" : "9606.ENSP00000364140",
        "neighborhood_on_chromosome" : 0,
        "homology" : 0.0,
        "shared_interaction" : "interacts with",
        "phylogenetic_cooccurrence" : 0.0,
        "combined_score" : 0.461,
        "automated_textmining" : 0.334,
        "node1_string_id" : "9606.ENSP00000327336",
        "gene_fusion" : 0,
        "shared_name" : "BGN (interacts with) COL15A1",
        "database_annotated" : 0.0,
        "name" : "BGN (interacts with) COL15A1",
        "interaction" : "interacts with",
        "SUID" : 686,
        "experimentally_determined_interaction" : 0.05,
        "coexpression" : 0.216,
        "selected" : false
      },
      "selected" : false
    }, {
      "data" : {
        "id" : "673",
        "source" : "141",
        "target" : "145",
        "node2_string_id" : "9606.ENSP00000325527",
        "neighborhood_on_chromosome" : 0,
        "homology" : 0.0,
        "shared_interaction" : "interacts with",
        "phylogenetic_cooccurrence" : 0.0,
        "combined_score" : 0.784,
        "automated_textmining" : 0.7,
        "node1_string_id" : "9606.ENSP00000327336",
        "gene_fusion" : 0,
        "shared_name" : "BGN (interacts with) FBN1",
        "database_annotated" : 0.0,
        "name" : "BGN (interacts with) FBN1",
        "interaction" : "interacts with",
        "SUID" : 673,
        "experimentally_determined_interaction" : 0.099,
        "coexpression" : 0.266,
        "selected" : false
      },
      "selected" : false
    }, {
      "data" : {
        "id" : "672",
        "source" : "141",
        "target" : "220",
        "node2_string_id" : "9606.ENSP00000325146",
        "neighborhood_on_chromosome" : 0,
        "homology" : 0.0,
        "shared_interaction" : "interacts with",
        "phylogenetic_cooccurrence" : 0.0,
        "combined_score" : 0.739,
        "automated_textmining" : 0.66,
        "node1_string_id" : "9606.ENSP00000327336",
        "gene_fusion" : 0,
        "shared_name" : "BGN (interacts with) COL12A1",
        "database_annotated" : 0.0,
        "name" : "BGN (interacts with) COL12A1",
        "interaction" : "interacts with",
        "SUID" : 672,
        "experimentally_determined_interaction" : 0.091,
        "coexpression" : 0.223,
        "selected" : false
      },
      "selected" : false
    }, {
      "data" : {
        "id" : "670",
        "source" : "141",
        "target" : "195",
        "node2_string_id" : "9606.ENSP00000308208",
        "neighborhood_on_chromosome" : 0,
        "homology" : 0.0,
        "shared_interaction" : "interacts with",
        "phylogenetic_cooccurrence" : 0.0,
        "combined_score" : 0.485,
        "automated_textmining" : 0.37,
        "node1_string_id" : "9606.ENSP00000327336",
        "gene_fusion" : 0,
        "shared_name" : "BGN (interacts with) MMP14",
        "database_annotated" : 0.0,
        "name" : "BGN (interacts with) MMP14",
        "interaction" : "interacts with",
        "SUID" : 670,
        "experimentally_determined_interaction" : 0.0,
        "coexpression" : 0.216,
        "selected" : false
      },
      "selected" : false
    }, {
      "data" : {
        "id" : "660",
        "source" : "141",
        "target" : "121",
        "node2_string_id" : "9606.ENSP00000300527",
        "neighborhood_on_chromosome" : 0,
        "homology" : 0.0,
        "shared_interaction" : "interacts with",
        "phylogenetic_cooccurrence" : 0.0,
        "combined_score" : 0.816,
        "automated_textmining" : 0.701,
        "node1_string_id" : "9606.ENSP00000327336",
        "gene_fusion" : 0,
        "shared_name" : "BGN (interacts with) COL6A2",
        "database_annotated" : 0.0,
        "name" : "BGN (interacts with) COL6A2",
        "interaction" : "interacts with",
        "SUID" : 660,
        "experimentally_determined_interaction" : 0.091,
        "coexpression" : 0.379,
        "selected" : false
      },
      "selected" : false
    }, {
      "data" : {
        "id" : "657",
        "source" : "141",
        "target" : "105",
        "node2_string_id" : "9606.ENSP00000295550",
        "neighborhood_on_chromosome" : 0,
        "homology" : 0.0,
        "shared_interaction" : "interacts with",
        "phylogenetic_cooccurrence" : 0.0,
        "combined_score" : 0.806,
        "automated_textmining" : 0.705,
        "node1_string_id" : "9606.ENSP00000327336",
        "gene_fusion" : 0,
        "shared_name" : "BGN (interacts with) COL6A3",
        "database_annotated" : 0.0,
        "name" : "BGN (interacts with) COL6A3",
        "interaction" : "interacts with",
        "SUID" : 657,
        "experimentally_determined_interaction" : 0.091,
        "coexpression" : 0.337,
        "selected" : false
      },
      "selected" : false
    }, {
      "data" : {
        "id" : "651",
        "source" : "141",
        "target" : "113",
        "node2_string_id" : "9606.ENSP00000266718",
        "neighborhood_on_chromosome" : 0,
        "homology" : 0.709,
        "shared_interaction" : "interacts with",
        "phylogenetic_cooccurrence" : 0.176,
        "combined_score" : 0.918,
        "automated_textmining" : 0.858,
        "node1_string_id" : "9606.ENSP00000327336",
        "gene_fusion" : 0,
        "shared_name" : "BGN (interacts with) LUM",
        "database_annotated" : 0.0,
        "name" : "BGN (interacts with) LUM",
        "interaction" : "interacts with",
        "SUID" : 651,
        "experimentally_determined_interaction" : 0.0,
        "coexpression" : 0.361,
        "selected" : false
      },
      "selected" : false
    }, {
      "data" : {
        "id" : "650",
        "source" : "141",
        "target" : "184",
        "node2_string_id" : "9606.ENSP00000266085",
        "neighborhood_on_chromosome" : 0,
        "homology" : 0.0,
        "shared_interaction" : "interacts with",
        "phylogenetic_cooccurrence" : 0.0,
        "combined_score" : 0.571,
        "automated_textmining" : 0.467,
        "node1_string_id" : "9606.ENSP00000327336",
        "gene_fusion" : 0,
        "shared_name" : "BGN (interacts with) TIMP3",
        "database_annotated" : 0.0,
        "name" : "BGN (interacts with) TIMP3",
        "interaction" : "interacts with",
        "SUID" : 650,
        "experimentally_determined_interaction" : 0.045,
        "coexpression" : 0.224,
        "selected" : false
      },
      "selected" : false
    }, {
      "data" : {
        "id" : "649",
        "source" : "141",
        "target" : "519",
        "node2_string_id" : "9606.ENSP00000265077",
        "neighborhood_on_chromosome" : 0,
        "homology" : 0.0,
        "shared_interaction" : "interacts with",
        "phylogenetic_cooccurrence" : 0.0,
        "combined_score" : 0.951,
        "automated_textmining" : 0.912,
        "node1_string_id" : "9606.ENSP00000327336",
        "gene_fusion" : 0,
        "shared_name" : "BGN (interacts with) VCAN",
        "database_annotated" : 0.4,
        "name" : "BGN (interacts with) VCAN",
        "interaction" : "interacts with",
        "SUID" : 649,
        "experimentally_determined_interaction" : 0.099,
        "coexpression" : 0.082,
        "selected" : false
      },
      "selected" : false
    }, {
      "data" : {
        "id" : "648",
        "source" : "141",
        "target" : "231",
        "node2_string_id" : "9606.ENSP00000264828",
        "neighborhood_on_chromosome" : 0,
        "homology" : 0.0,
        "shared_interaction" : "interacts with",
        "phylogenetic_cooccurrence" : 0.0,
        "combined_score" : 0.447,
        "automated_textmining" : 0.312,
        "node1_string_id" : "9606.ENSP00000327336",
        "gene_fusion" : 0,
        "shared_name" : "BGN (interacts with) COL5A3",
        "database_annotated" : 0.0,
        "name" : "BGN (interacts with) COL5A3",
        "interaction" : "interacts with",
        "SUID" : 648,
        "experimentally_determined_interaction" : 0.091,
        "coexpression" : 0.187,
        "selected" : false
      },
      "selected" : false
    }, {
      "data" : {
        "id" : "647",
        "source" : "141",
        "target" : "246",
        "node2_string_id" : "9606.ENSP00000264187",
        "neighborhood_on_chromosome" : 0,
        "homology" : 0.0,
        "shared_interaction" : "interacts with",
        "phylogenetic_cooccurrence" : 0.0,
        "combined_score" : 0.786,
        "automated_textmining" : 0.744,
        "node1_string_id" : "9606.ENSP00000327336",
        "gene_fusion" : 0,
        "shared_name" : "BGN (interacts with) NID1",
        "database_annotated" : 0.0,
        "name" : "BGN (interacts with) NID1",
        "interaction" : "interacts with",
        "SUID" : 647,
        "experimentally_determined_interaction" : 0.045,
        "coexpression" : 0.198,
        "selected" : false
      },
      "selected" : false
    }, {
      "data" : {
        "id" : "646",
        "source" : "141",
        "target" : "180",
        "node2_string_id" : "9606.ENSP00000262768",
        "neighborhood_on_chromosome" : 0,
        "homology" : 0.0,
        "shared_interaction" : "interacts with",
        "phylogenetic_cooccurrence" : 0.0,
        "combined_score" : 0.515,
        "automated_textmining" : 0.452,
        "node1_string_id" : "9606.ENSP00000327336",
        "gene_fusion" : 0,
        "shared_name" : "BGN (interacts with) TIMP2",
        "database_annotated" : 0.0,
        "name" : "BGN (interacts with) TIMP2",
        "interaction" : "interacts with",
        "SUID" : 646,
        "experimentally_determined_interaction" : 0.045,
        "coexpression" : 0.148,
        "selected" : false
      },
      "selected" : false
    }, {
      "data" : {
        "id" : "645",
        "source" : "141",
        "target" : "107",
        "node2_string_id" : "9606.ENSP00000261978",
        "neighborhood_on_chromosome" : 0,
        "homology" : 0.0,
        "shared_interaction" : "interacts with",
        "phylogenetic_cooccurrence" : 0.0,
        "combined_score" : 0.557,
        "automated_textmining" : 0.407,
        "node1_string_id" : "9606.ENSP00000327336",
        "gene_fusion" : 0,
        "shared_name" : "BGN (interacts with) LTBP2",
        "database_annotated" : 0.0,
        "name" : "BGN (interacts with) LTBP2",
        "interaction" : "interacts with",
        "SUID" : 645,
        "experimentally_determined_interaction" : 0.099,
        "coexpression" : 0.238,
        "selected" : false
      },
      "selected" : false
    }, {
      "data" : {
        "id" : "644",
        "source" : "141",
        "target" : "229",
        "node2_string_id" : "9606.ENSP00000261921",
        "neighborhood_on_chromosome" : 0,
        "homology" : 0.0,
        "shared_interaction" : "interacts with",
        "phylogenetic_cooccurrence" : 0.0,
        "combined_score" : 0.727,
        "automated_textmining" : 0.419,
        "node1_string_id" : "9606.ENSP00000327336",
        "gene_fusion" : 0,
        "shared_name" : "BGN (interacts with) LOXL1",
        "database_annotated" : 0.0,
        "name" : "BGN (interacts with) LOXL1",
        "interaction" : "interacts with",
        "SUID" : 644,
        "experimentally_determined_interaction" : 0.099,
        "coexpression" : 0.52,
        "selected" : false
      },
      "selected" : false
    }, {
      "data" : {
        "id" : "642",
        "source" : "141",
        "target" : "153",
        "node2_string_id" : "9606.ENSP00000261799",
        "neighborhood_on_chromosome" : 0,
        "homology" : 0.0,
        "shared_interaction" : "interacts with",
        "phylogenetic_cooccurrence" : 0.0,
        "combined_score" : 0.52,
        "automated_textmining" : 0.277,
        "node1_string_id" : "9606.ENSP00000327336",
        "gene_fusion" : 0,
        "shared_name" : "BGN (interacts with) PDGFRB",
        "database_annotated" : 0.0,
        "name" : "BGN (interacts with) PDGFRB",
        "interaction" : "interacts with",
        "SUID" : 642,
        "experimentally_determined_interaction" : 0.067,
        "coexpression" : 0.345,
        "selected" : false
      },
      "selected" : false
    }, {
      "data" : {
        "id" : "628",
        "source" : "141",
        "target" : "117",
        "node2_string_id" : "9606.ENSP00000238682",
        "neighborhood_on_chromosome" : 0,
        "homology" : 0.0,
        "shared_interaction" : "interacts with",
        "phylogenetic_cooccurrence" : 0.0,
        "combined_score" : 0.81,
        "automated_textmining" : 0.588,
        "node1_string_id" : "9606.ENSP00000327336",
        "gene_fusion" : 0,
        "shared_name" : "BGN (interacts with) TGFB3",
        "database_annotated" : 0.5,
        "name" : "BGN (interacts with) TGFB3",
        "interaction" : "interacts with",
        "SUID" : 628,
        "experimentally_determined_interaction" : 0.0,
        "coexpression" : 0.151,
        "selected" : false
      },
      "selected" : false
    }, {
      "data" : {
        "id" : "627",
        "source" : "141",
        "target" : "259",
        "node2_string_id" : "9606.ENSP00000236040",
        "neighborhood_on_chromosome" : 0,
        "homology" : 0.0,
        "shared_interaction" : "interacts with",
        "phylogenetic_cooccurrence" : 0.0,
        "combined_score" : 0.53,
        "automated_textmining" : 0.505,
        "node1_string_id" : "9606.ENSP00000327336",
        "gene_fusion" : 0,
        "shared_name" : "BGN (interacts with) P3H1",
        "database_annotated" : 0.0,
        "name" : "BGN (interacts with) P3H1",
        "interaction" : "interacts with",
        "SUID" : 627,
        "experimentally_determined_interaction" : 0.0,
        "coexpression" : 0.089,
        "selected" : false
      },
      "selected" : false
    }, {
      "data" : {
        "id" : "626",
        "source" : "141",
        "target" : "257",
        "node2_string_id" : "9606.ENSP00000231061",
        "neighborhood_on_chromosome" : 0,
        "homology" : 0.0,
        "shared_interaction" : "interacts with",
        "phylogenetic_cooccurrence" : 0.0,
        "combined_score" : 0.724,
        "automated_textmining" : 0.603,
        "node1_string_id" : "9606.ENSP00000327336",
        "gene_fusion" : 0,
        "shared_name" : "BGN (interacts with) SPARC",
        "database_annotated" : 0.0,
        "name" : "BGN (interacts with) SPARC",
        "interaction" : "interacts with",
        "SUID" : 626,
        "experimentally_determined_interaction" : 0.0,
        "coexpression" : 0.332,
        "selected" : false
      },
      "selected" : false
    }, {
      "data" : {
        "id" : "625",
        "source" : "141",
        "target" : "119",
        "node2_string_id" : "9606.ENSP00000231004",
        "neighborhood_on_chromosome" : 0,
        "homology" : 0.0,
        "shared_interaction" : "interacts with",
        "phylogenetic_cooccurrence" : 0.0,
        "combined_score" : 0.653,
        "automated_textmining" : 0.529,
        "node1_string_id" : "9606.ENSP00000327336",
        "gene_fusion" : 0,
        "shared_name" : "BGN (interacts with) LOX",
        "database_annotated" : 0.0,
        "name" : "BGN (interacts with) LOX",
        "interaction" : "interacts with",
        "SUID" : 625,
        "experimentally_determined_interaction" : 0.099,
        "coexpression" : 0.248,
        "selected" : false
      },
      "selected" : false
    }, {
      "data" : {
        "id" : "624",
        "source" : "141",
        "target" : "438",
        "node2_string_id" : "9606.ENSP00000230538",
        "neighborhood_on_chromosome" : 0,
        "homology" : 0.0,
        "shared_interaction" : "interacts with",
        "phylogenetic_cooccurrence" : 0.0,
        "combined_score" : 0.401,
        "automated_textmining" : 0.247,
        "node1_string_id" : "9606.ENSP00000327336",
        "gene_fusion" : 0,
        "shared_name" : "BGN (interacts with) LAMA4",
        "database_annotated" : 0.0,
        "name" : "BGN (interacts with) LAMA4",
        "interaction" : "interacts with",
        "SUID" : 624,
        "experimentally_determined_interaction" : 0.108,
        "coexpression" : 0.18,
        "selected" : false
      },
      "selected" : false
    }, {
      "data" : {
        "id" : "622",
        "source" : "141",
        "target" : "413",
        "node2_string_id" : "9606.ENSP00000223095",
        "neighborhood_on_chromosome" : 0,
        "homology" : 0.0,
        "shared_interaction" : "interacts with",
        "phylogenetic_cooccurrence" : 0.0,
        "combined_score" : 0.42,
        "automated_textmining" : 0.359,
        "node1_string_id" : "9606.ENSP00000327336",
        "gene_fusion" : 0,
        "shared_name" : "BGN (interacts with) SERPINE1",
        "database_annotated" : 0.0,
        "name" : "BGN (interacts with) SERPINE1",
        "interaction" : "interacts with",
        "SUID" : 622,
        "experimentally_determined_interaction" : 0.0,
        "coexpression" : 0.133,
        "selected" : false
      },
      "selected" : false
    }, {
      "data" : {
        "id" : "621",
        "source" : "141",
        "target" : "253",
        "node2_string_id" : "9606.ENSP00000223061",
        "neighborhood_on_chromosome" : 0,
        "homology" : 0.0,
        "shared_interaction" : "interacts with",
        "phylogenetic_cooccurrence" : 0.0,
        "combined_score" : 0.829,
        "automated_textmining" : 0.683,
        "node1_string_id" : "9606.ENSP00000327336",
        "gene_fusion" : 0,
        "shared_name" : "BGN (interacts with) PCOLCE",
        "database_annotated" : 0.0,
        "name" : "BGN (interacts with) PCOLCE",
        "interaction" : "interacts with",
        "SUID" : 621,
        "experimentally_determined_interaction" : 0.238,
        "coexpression" : 0.352,
        "selected" : false
      },
      "selected" : false
    }, {
      "data" : {
        "id" : "617",
        "source" : "141",
        "target" : "616",
        "node2_string_id" : "9606.ENSP00000216286",
        "neighborhood_on_chromosome" : 0,
        "homology" : 0.0,
        "shared_interaction" : "interacts with",
        "phylogenetic_cooccurrence" : 0.0,
        "combined_score" : 0.49,
        "automated_textmining" : 0.407,
        "node1_string_id" : "9606.ENSP00000327336",
        "gene_fusion" : 0,
        "shared_name" : "BGN (interacts with) NID2",
        "database_annotated" : 0.0,
        "name" : "BGN (interacts with) NID2",
        "interaction" : "interacts with",
        "SUID" : 617,
        "experimentally_determined_interaction" : 0.045,
        "coexpression" : 0.173,
        "selected" : false
      },
      "selected" : false
    }, {
      "data" : {
        "id" : "615",
        "source" : "141",
        "target" : "82",
        "node2_string_id" : "9606.ENSP00000052754",
        "neighborhood_on_chromosome" : 0,
        "homology" : 0.95,
        "shared_interaction" : "interacts with",
        "phylogenetic_cooccurrence" : 0.064,
        "combined_score" : 0.989,
        "automated_textmining" : 0.976,
        "node1_string_id" : "9606.ENSP00000327336",
        "gene_fusion" : 0,
        "shared_name" : "BGN (interacts with) DCN",
        "database_annotated" : 0.4,
        "name" : "BGN (interacts with) DCN",
        "interaction" : "interacts with",
        "SUID" : 615,
        "experimentally_determined_interaction" : 0.0,
        "coexpression" : 0.311,
        "selected" : false
      },
      "selected" : false
    }, {
      "data" : {
        "id" : "2210",
        "source" : "72",
        "target" : "167",
        "node2_string_id" : "9606.ENSP00000376678",
        "neighborhood_on_chromosome" : 0,
        "homology" : 0.0,
        "shared_interaction" : "interacts with",
        "phylogenetic_cooccurrence" : 0.0,
        "combined_score" : 0.432,
        "automated_textmining" : 0.336,
        "node1_string_id" : "9606.ENSP00000379140",
        "gene_fusion" : 0,
        "shared_name" : "CXCL12 (interacts with) TAGLN",
        "database_annotated" : 0.0,
        "name" : "CXCL12 (interacts with) TAGLN",
        "interaction" : "interacts with",
        "SUID" : 2210,
        "experimentally_determined_interaction" : 0.0,
        "coexpression" : 0.179,
        "selected" : false
      },
      "selected" : false
    }, {
      "data" : {
        "id" : "2209",
        "source" : "72",
        "target" : "149",
        "node2_string_id" : "9606.ENSP00000369071",
        "neighborhood_on_chromosome" : 0,
        "homology" : 0.0,
        "shared_interaction" : "interacts with",
        "phylogenetic_cooccurrence" : 0.0,
        "combined_score" : 0.626,
        "automated_textmining" : 0.54,
        "node1_string_id" : "9606.ENSP00000379140",
        "gene_fusion" : 0,
        "shared_name" : "CXCL12 (interacts with) POSTN",
        "database_annotated" : 0.0,
        "name" : "CXCL12 (interacts with) POSTN",
        "interaction" : "interacts with",
        "SUID" : 2209,
        "experimentally_determined_interaction" : 0.0,
        "coexpression" : 0.22,
        "selected" : false
      },
      "selected" : false
    }, {
      "data" : {
        "id" : "2205",
        "source" : "72",
        "target" : "376",
        "node2_string_id" : "9606.ENSP00000355751",
        "neighborhood_on_chromosome" : 0,
        "homology" : 0.0,
        "shared_interaction" : "interacts with",
        "phylogenetic_cooccurrence" : 0.0,
        "combined_score" : 0.679,
        "automated_textmining" : 0.621,
        "node1_string_id" : "9606.ENSP00000379140",
        "gene_fusion" : 0,
        "shared_name" : "CXCL12 (interacts with) THBS2",
        "database_annotated" : 0.0,
        "name" : "CXCL12 (interacts with) THBS2",
        "interaction" : "interacts with",
        "SUID" : 2205,
        "experimentally_determined_interaction" : 0.0,
        "coexpression" : 0.189,
        "selected" : false
      },
      "selected" : false
    }, {
      "data" : {
        "id" : "2203",
        "source" : "72",
        "target" : "115",
        "node2_string_id" : "9606.ENSP00000351807",
        "neighborhood_on_chromosome" : 0,
        "homology" : 0.0,
        "shared_interaction" : "interacts with",
        "phylogenetic_cooccurrence" : 0.0,
        "combined_score" : 0.477,
        "automated_textmining" : 0.445,
        "node1_string_id" : "9606.ENSP00000379140",
        "gene_fusion" : 0,
        "shared_name" : "CXCL12 (interacts with) ELN",
        "database_annotated" : 0.0,
        "name" : "CXCL12 (interacts with) ELN",
        "interaction" : "interacts with",
        "SUID" : 2203,
        "experimentally_determined_interaction" : 0.0,
        "coexpression" : 0.097,
        "selected" : false
      },
      "selected" : false
    }, {
      "data" : {
        "id" : "2196",
        "source" : "72",
        "target" : "195",
        "node2_string_id" : "9606.ENSP00000308208",
        "neighborhood_on_chromosome" : 0,
        "homology" : 0.0,
        "shared_interaction" : "interacts with",
        "phylogenetic_cooccurrence" : 0.0,
        "combined_score" : 0.515,
        "automated_textmining" : 0.485,
        "node1_string_id" : "9606.ENSP00000379140",
        "gene_fusion" : 0,
        "shared_name" : "CXCL12 (interacts with) MMP14",
        "database_annotated" : 0.0,
        "name" : "CXCL12 (interacts with) MMP14",
        "interaction" : "interacts with",
        "SUID" : 2196,
        "experimentally_determined_interaction" : 0.0,
        "coexpression" : 0.097,
        "selected" : false
      },
      "selected" : false
    }, {
      "data" : {
        "id" : "2189",
        "source" : "72",
        "target" : "113",
        "node2_string_id" : "9606.ENSP00000266718",
        "neighborhood_on_chromosome" : 0,
        "homology" : 0.0,
        "shared_interaction" : "interacts with",
        "phylogenetic_cooccurrence" : 0.0,
        "combined_score" : 0.517,
        "automated_textmining" : 0.29,
        "node1_string_id" : "9606.ENSP00000379140",
        "gene_fusion" : 0,
        "shared_name" : "CXCL12 (interacts with) LUM",
        "database_annotated" : 0.0,
        "name" : "CXCL12 (interacts with) LUM",
        "interaction" : "interacts with",
        "SUID" : 2189,
        "experimentally_determined_interaction" : 0.0,
        "coexpression" : 0.348,
        "selected" : false
      },
      "selected" : false
    }, {
      "data" : {
        "id" : "2188",
        "source" : "72",
        "target" : "184",
        "node2_string_id" : "9606.ENSP00000266085",
        "neighborhood_on_chromosome" : 0,
        "homology" : 0.0,
        "shared_interaction" : "interacts with",
        "phylogenetic_cooccurrence" : 0.0,
        "combined_score" : 0.606,
        "automated_textmining" : 0.543,
        "node1_string_id" : "9606.ENSP00000379140",
        "gene_fusion" : 0,
        "shared_name" : "CXCL12 (interacts with) TIMP3",
        "database_annotated" : 0.0,
        "name" : "CXCL12 (interacts with) TIMP3",
        "interaction" : "interacts with",
        "SUID" : 2188,
        "experimentally_determined_interaction" : 0.0,
        "coexpression" : 0.174,
        "selected" : false
      },
      "selected" : false
    }, {
      "data" : {
        "id" : "2187",
        "source" : "72",
        "target" : "519",
        "node2_string_id" : "9606.ENSP00000265077",
        "neighborhood_on_chromosome" : 0,
        "homology" : 0.0,
        "shared_interaction" : "interacts with",
        "phylogenetic_cooccurrence" : 0.0,
        "combined_score" : 0.529,
        "automated_textmining" : 0.343,
        "node1_string_id" : "9606.ENSP00000379140",
        "gene_fusion" : 0,
        "shared_name" : "CXCL12 (interacts with) VCAN",
        "database_annotated" : 0.0,
        "name" : "CXCL12 (interacts with) VCAN",
        "interaction" : "interacts with",
        "SUID" : 2187,
        "experimentally_determined_interaction" : 0.292,
        "coexpression" : 0.068,
        "selected" : false
      },
      "selected" : false
    }, {
      "data" : {
        "id" : "2185",
        "source" : "72",
        "target" : "180",
        "node2_string_id" : "9606.ENSP00000262768",
        "neighborhood_on_chromosome" : 0,
        "homology" : 0.0,
        "shared_interaction" : "interacts with",
        "phylogenetic_cooccurrence" : 0.0,
        "combined_score" : 0.45,
        "automated_textmining" : 0.435,
        "node1_string_id" : "9606.ENSP00000379140",
        "gene_fusion" : 0,
        "shared_name" : "CXCL12 (interacts with) TIMP2",
        "database_annotated" : 0.0,
        "name" : "CXCL12 (interacts with) TIMP2",
        "interaction" : "interacts with",
        "SUID" : 2185,
        "experimentally_determined_interaction" : 0.0,
        "coexpression" : 0.067,
        "selected" : false
      },
      "selected" : false
    }, {
      "data" : {
        "id" : "2184",
        "source" : "72",
        "target" : "153",
        "node2_string_id" : "9606.ENSP00000261799",
        "neighborhood_on_chromosome" : 0,
        "homology" : 0.0,
        "shared_interaction" : "interacts with",
        "phylogenetic_cooccurrence" : 0.0,
        "combined_score" : 0.815,
        "automated_textmining" : 0.781,
        "node1_string_id" : "9606.ENSP00000379140",
        "gene_fusion" : 0,
        "shared_name" : "CXCL12 (interacts with) PDGFRB",
        "database_annotated" : 0.0,
        "name" : "CXCL12 (interacts with) PDGFRB",
        "interaction" : "interacts with",
        "SUID" : 2184,
        "experimentally_determined_interaction" : 0.0,
        "coexpression" : 0.19,
        "selected" : false
      },
      "selected" : false
    }, {
      "data" : {
        "id" : "2177",
        "source" : "72",
        "target" : "117",
        "node2_string_id" : "9606.ENSP00000238682",
        "neighborhood_on_chromosome" : 0,
        "homology" : 0.0,
        "shared_interaction" : "interacts with",
        "phylogenetic_cooccurrence" : 0.0,
        "combined_score" : 0.504,
        "automated_textmining" : 0.471,
        "node1_string_id" : "9606.ENSP00000379140",
        "gene_fusion" : 0,
        "shared_name" : "CXCL12 (interacts with) TGFB3",
        "database_annotated" : 0.0,
        "name" : "CXCL12 (interacts with) TGFB3",
        "interaction" : "interacts with",
        "SUID" : 2177,
        "experimentally_determined_interaction" : 0.0,
        "coexpression" : 0.102,
        "selected" : false
      },
      "selected" : false
    }, {
      "data" : {
        "id" : "2176",
        "source" : "72",
        "target" : "257",
        "node2_string_id" : "9606.ENSP00000231061",
        "neighborhood_on_chromosome" : 0,
        "homology" : 0.0,
        "shared_interaction" : "interacts with",
        "phylogenetic_cooccurrence" : 0.0,
        "combined_score" : 0.482,
        "automated_textmining" : 0.393,
        "node1_string_id" : "9606.ENSP00000379140",
        "gene_fusion" : 0,
        "shared_name" : "CXCL12 (interacts with) SPARC",
        "database_annotated" : 0.0,
        "name" : "CXCL12 (interacts with) SPARC",
        "interaction" : "interacts with",
        "SUID" : 2176,
        "experimentally_determined_interaction" : 0.0,
        "coexpression" : 0.182,
        "selected" : false
      },
      "selected" : false
    }, {
      "data" : {
        "id" : "2175",
        "source" : "72",
        "target" : "119",
        "node2_string_id" : "9606.ENSP00000231004",
        "neighborhood_on_chromosome" : 0,
        "homology" : 0.0,
        "shared_interaction" : "interacts with",
        "phylogenetic_cooccurrence" : 0.0,
        "combined_score" : 0.5,
        "automated_textmining" : 0.479,
        "node1_string_id" : "9606.ENSP00000379140",
        "gene_fusion" : 0,
        "shared_name" : "CXCL12 (interacts with) LOX",
        "database_annotated" : 0.0,
        "name" : "CXCL12 (interacts with) LOX",
        "interaction" : "interacts with",
        "SUID" : 2175,
        "experimentally_determined_interaction" : 0.0,
        "coexpression" : 0.08,
        "selected" : false
      },
      "selected" : false
    }, {
      "data" : {
        "id" : "2174",
        "source" : "72",
        "target" : "413",
        "node2_string_id" : "9606.ENSP00000223095",
        "neighborhood_on_chromosome" : 0,
        "homology" : 0.0,
        "shared_interaction" : "interacts with",
        "phylogenetic_cooccurrence" : 0.0,
        "combined_score" : 0.529,
        "automated_textmining" : 0.505,
        "node1_string_id" : "9606.ENSP00000379140",
        "gene_fusion" : 0,
        "shared_name" : "CXCL12 (interacts with) SERPINE1",
        "database_annotated" : 0.0,
        "name" : "CXCL12 (interacts with) SERPINE1",
        "interaction" : "interacts with",
        "SUID" : 2174,
        "experimentally_determined_interaction" : 0.0,
        "coexpression" : 0.087,
        "selected" : false
      },
      "selected" : false
    }, {
      "data" : {
        "id" : "2171",
        "source" : "72",
        "target" : "82",
        "node2_string_id" : "9606.ENSP00000052754",
        "neighborhood_on_chromosome" : 0,
        "homology" : 0.0,
        "shared_interaction" : "interacts with",
        "phylogenetic_cooccurrence" : 0.0,
        "combined_score" : 0.608,
        "automated_textmining" : 0.371,
        "node1_string_id" : "9606.ENSP00000379140",
        "gene_fusion" : 0,
        "shared_name" : "CXCL12 (interacts with) DCN",
        "database_annotated" : 0.0,
        "name" : "CXCL12 (interacts with) DCN",
        "interaction" : "interacts with",
        "SUID" : 2171,
        "experimentally_determined_interaction" : 0.0,
        "coexpression" : 0.403,
        "selected" : false
      },
      "selected" : false
    }, {
      "data" : {
        "id" : "1177",
        "source" : "200",
        "target" : "210",
        "node2_string_id" : "9606.ENSP00000359114",
        "neighborhood_on_chromosome" : 0,
        "homology" : 0.765,
        "shared_interaction" : "interacts with",
        "phylogenetic_cooccurrence" : 0.091,
        "combined_score" : 0.877,
        "automated_textmining" : 0.472,
        "node1_string_id" : "9606.ENSP00000327368",
        "gene_fusion" : 0,
        "shared_name" : "COL10A1 (interacts with) COL11A1",
        "database_annotated" : 0.4,
        "name" : "COL10A1 (interacts with) COL11A1",
        "interaction" : "interacts with",
        "SUID" : 1177,
        "experimentally_determined_interaction" : 0.0,
        "coexpression" : 0.623,
        "selected" : false
      },
      "selected" : false
    }, {
      "data" : {
        "id" : "1174",
        "source" : "200",
        "target" : "283",
        "node2_string_id" : "9606.ENSP00000401749",
        "neighborhood_on_chromosome" : 0,
        "homology" : 0.0,
        "shared_interaction" : "interacts with",
        "phylogenetic_cooccurrence" : 0.0,
        "combined_score" : 0.706,
        "automated_textmining" : 0.482,
        "node1_string_id" : "9606.ENSP00000327368",
        "gene_fusion" : 0,
        "shared_name" : "COL10A1 (interacts with) P4HA3",
        "database_annotated" : 0.4,
        "name" : "COL10A1 (interacts with) P4HA3",
        "interaction" : "interacts with",
        "SUID" : 1174,
        "experimentally_determined_interaction" : 0.0,
        "coexpression" : 0.131,
        "selected" : false
      },
      "selected" : false
    }, {
      "data" : {
        "id" : "1173",
        "source" : "200",
        "target" : "131",
        "node2_string_id" : "9606.ENSP00000364979",
        "neighborhood_on_chromosome" : 0,
        "homology" : 0.718,
        "shared_interaction" : "interacts with",
        "phylogenetic_cooccurrence" : 0.125,
        "combined_score" : 0.644,
        "automated_textmining" : 0.153,
        "node1_string_id" : "9606.ENSP00000327368",
        "gene_fusion" : 0,
        "shared_name" : "COL10A1 (interacts with) COL4A1",
        "database_annotated" : 0.54,
        "name" : "COL10A1 (interacts with) COL4A1",
        "interaction" : "interacts with",
        "SUID" : 1173,
        "experimentally_determined_interaction" : 0.0,
        "coexpression" : 0.08,
        "selected" : false
      },
      "selected" : false
    }, {
      "data" : {
        "id" : "1172",
        "source" : "200",
        "target" : "345",
        "node2_string_id" : "9606.ENSP00000364140",
        "neighborhood_on_chromosome" : 0,
        "homology" : 0.683,
        "shared_interaction" : "interacts with",
        "phylogenetic_cooccurrence" : 0.116,
        "combined_score" : 0.638,
        "automated_textmining" : 0.341,
        "node1_string_id" : "9606.ENSP00000327368",
        "gene_fusion" : 0,
        "shared_name" : "COL10A1 (interacts with) COL15A1",
        "database_annotated" : 0.4,
        "name" : "COL10A1 (interacts with) COL15A1",
        "interaction" : "interacts with",
        "SUID" : 1172,
        "experimentally_determined_interaction" : 0.0,
        "coexpression" : 0.088,
        "selected" : false
      },
      "selected" : false
    }, {
      "data" : {
        "id" : "1168",
        "source" : "200",
        "target" : "129",
        "node2_string_id" : "9606.ENSP00000360882",
        "neighborhood_on_chromosome" : 0,
        "homology" : 0.765,
        "shared_interaction" : "interacts with",
        "phylogenetic_cooccurrence" : 0.087,
        "combined_score" : 0.577,
        "automated_textmining" : 0.221,
        "node1_string_id" : "9606.ENSP00000327368",
        "gene_fusion" : 0,
        "shared_name" : "COL10A1 (interacts with) COL5A1",
        "database_annotated" : 0.4,
        "name" : "COL10A1 (interacts with) COL5A1",
        "interaction" : "interacts with",
        "SUID" : 1168,
        "experimentally_determined_interaction" : 0.0,
        "coexpression" : 0.127,
        "selected" : false
      },
      "selected" : false
    }, {
      "data" : {
        "id" : "1167",
        "source" : "200",
        "target" : "149",
        "node2_string_id" : "9606.ENSP00000369071",
        "neighborhood_on_chromosome" : 0,
        "homology" : 0.0,
        "shared_interaction" : "interacts with",
        "phylogenetic_cooccurrence" : 0.0,
        "combined_score" : 0.577,
        "automated_textmining" : 0.393,
        "node1_string_id" : "9606.ENSP00000327368",
        "gene_fusion" : 0,
        "shared_name" : "COL10A1 (interacts with) POSTN",
        "database_annotated" : 0.0,
        "name" : "COL10A1 (interacts with) POSTN",
        "interaction" : "interacts with",
        "SUID" : 1167,
        "experimentally_determined_interaction" : 0.071,
        "coexpression" : 0.311,
        "selected" : false
      },
      "selected" : false
    }, {
      "data" : {
        "id" : "1165",
        "source" : "200",
        "target" : "376",
        "node2_string_id" : "9606.ENSP00000355751",
        "neighborhood_on_chromosome" : 0,
        "homology" : 0.0,
        "shared_interaction" : "interacts with",
        "phylogenetic_cooccurrence" : 0.0,
        "combined_score" : 0.568,
        "automated_textmining" : 0.4,
        "node1_string_id" : "9606.ENSP00000327368",
        "gene_fusion" : 0,
        "shared_name" : "COL10A1 (interacts with) THBS2",
        "database_annotated" : 0.0,
        "name" : "COL10A1 (interacts with) THBS2",
        "interaction" : "interacts with",
        "SUID" : 1165,
        "experimentally_determined_interaction" : 0.099,
        "coexpression" : 0.264,
        "selected" : false
      },
      "selected" : false
    }, {
      "data" : {
        "id" : "1164",
        "source" : "200",
        "target" : "109",
        "node2_string_id" : "9606.ENSP00000355180",
        "neighborhood_on_chromosome" : 0,
        "homology" : 0.684,
        "shared_interaction" : "interacts with",
        "phylogenetic_cooccurrence" : 0.173,
        "combined_score" : 0.568,
        "automated_textmining" : 0.152,
        "node1_string_id" : "9606.ENSP00000327368",
        "gene_fusion" : 0,
        "shared_name" : "COL10A1 (interacts with) COL6A1",
        "database_annotated" : 0.4,
        "name" : "COL10A1 (interacts with) COL6A1",
        "interaction" : "interacts with",
        "SUID" : 1164,
        "experimentally_determined_interaction" : 0.0,
        "coexpression" : 0.094,
        "selected" : false
      },
      "selected" : false
    }, {
      "data" : {
        "id" : "1162",
        "source" : "200",
        "target" : "326",
        "node2_string_id" : "9606.ENSP00000380901",
        "neighborhood_on_chromosome" : 0,
        "homology" : 0.909,
        "shared_interaction" : "interacts with",
        "phylogenetic_cooccurrence" : 0.085,
        "combined_score" : 0.552,
        "automated_textmining" : 0.083,
        "node1_string_id" : "9606.ENSP00000327368",
        "gene_fusion" : 0,
        "shared_name" : "COL10A1 (interacts with) COL8A2",
        "database_annotated" : 0.4,
        "name" : "COL10A1 (interacts with) COL8A2",
        "interaction" : "interacts with",
        "SUID" : 1162,
        "experimentally_determined_interaction" : 0.0,
        "coexpression" : 0.216,
        "selected" : false
      },
      "selected" : false
    }, {
      "data" : {
        "id" : "1159",
        "source" : "200",
        "target" : "239",
        "node2_string_id" : "9606.ENSP00000359603",
        "neighborhood_on_chromosome" : 0,
        "homology" : 0.726,
        "shared_interaction" : "interacts with",
        "phylogenetic_cooccurrence" : 0.121,
        "combined_score" : 0.524,
        "automated_textmining" : 0.133,
        "node1_string_id" : "9606.ENSP00000327368",
        "gene_fusion" : 0,
        "shared_name" : "COL10A1 (interacts with) COL24A1",
        "database_annotated" : 0.4,
        "name" : "COL10A1 (interacts with) COL24A1",
        "interaction" : "interacts with",
        "SUID" : 1159,
        "experimentally_determined_interaction" : 0.0,
        "coexpression" : 0.082,
        "selected" : false
      },
      "selected" : false
    }, {
      "data" : {
        "id" : "1158",
        "source" : "200",
        "target" : "1157",
        "node2_string_id" : "9606.ENSP00000478600",
        "neighborhood_on_chromosome" : 0,
        "homology" : 0.0,
        "shared_interaction" : "interacts with",
        "phylogenetic_cooccurrence" : 0.0,
        "combined_score" : 0.513,
        "automated_textmining" : 0.047,
        "node1_string_id" : "9606.ENSP00000327368",
        "gene_fusion" : 0,
        "shared_name" : "COL10A1 (interacts with) P3H3",
        "database_annotated" : 0.5,
        "name" : "COL10A1 (interacts with) P3H3",
        "interaction" : "interacts with",
        "SUID" : 1158,
        "experimentally_determined_interaction" : 0.0,
        "coexpression" : 0.061,
        "selected" : false
      },
      "selected" : false
    }, {
      "data" : {
        "id" : "1155",
        "source" : "200",
        "target" : "287",
        "node2_string_id" : "9606.ENSP00000332371",
        "neighborhood_on_chromosome" : 0,
        "homology" : 0.743,
        "shared_interaction" : "interacts with",
        "phylogenetic_cooccurrence" : 0.0,
        "combined_score" : 0.498,
        "automated_textmining" : 0.187,
        "node1_string_id" : "9606.ENSP00000327368",
        "gene_fusion" : 0,
        "shared_name" : "COL10A1 (interacts with) COL7A1",
        "database_annotated" : 0.4,
        "name" : "COL10A1 (interacts with) COL7A1",
        "interaction" : "interacts with",
        "SUID" : 1155,
        "experimentally_determined_interaction" : 0.0,
        "coexpression" : 0.055,
        "selected" : false
      },
      "selected" : false
    }, {
      "data" : {
        "id" : "1143",
        "source" : "200",
        "target" : "220",
        "node2_string_id" : "9606.ENSP00000325146",
        "neighborhood_on_chromosome" : 0,
        "homology" : 0.652,
        "shared_interaction" : "interacts with",
        "phylogenetic_cooccurrence" : 0.0,
        "combined_score" : 0.61,
        "automated_textmining" : 0.182,
        "node1_string_id" : "9606.ENSP00000327368",
        "gene_fusion" : 0,
        "shared_name" : "COL10A1 (interacts with) COL12A1",
        "database_annotated" : 0.4,
        "name" : "COL10A1 (interacts with) COL12A1",
        "interaction" : "interacts with",
        "SUID" : 1143,
        "experimentally_determined_interaction" : 0.164,
        "coexpression" : 0.162,
        "selected" : false
      },
      "selected" : false
    }, {
      "data" : {
        "id" : "1142",
        "source" : "200",
        "target" : "280",
        "node2_string_id" : "9606.ENSP00000323696",
        "neighborhood_on_chromosome" : 0,
        "homology" : 0.0,
        "shared_interaction" : "interacts with",
        "phylogenetic_cooccurrence" : 0.0,
        "combined_score" : 0.618,
        "automated_textmining" : 0.162,
        "node1_string_id" : "9606.ENSP00000327368",
        "gene_fusion" : 0,
        "shared_name" : "COL10A1 (interacts with) CRTAP",
        "database_annotated" : 0.5,
        "name" : "COL10A1 (interacts with) CRTAP",
        "interaction" : "interacts with",
        "SUID" : 1142,
        "experimentally_determined_interaction" : 0.163,
        "coexpression" : 0.0,
        "selected" : false
      },
      "selected" : false
    }, {
      "data" : {
        "id" : "1140",
        "source" : "200",
        "target" : "121",
        "node2_string_id" : "9606.ENSP00000300527",
        "neighborhood_on_chromosome" : 0,
        "homology" : 0.693,
        "shared_interaction" : "interacts with",
        "phylogenetic_cooccurrence" : 0.173,
        "combined_score" : 0.651,
        "automated_textmining" : 0.301,
        "node1_string_id" : "9606.ENSP00000327368",
        "gene_fusion" : 0,
        "shared_name" : "COL10A1 (interacts with) COL6A2",
        "database_annotated" : 0.4,
        "name" : "COL10A1 (interacts with) COL6A2",
        "interaction" : "interacts with",
        "SUID" : 1140,
        "experimentally_determined_interaction" : 0.073,
        "coexpression" : 0.082,
        "selected" : false
      },
      "selected" : false
    }, {
      "data" : {
        "id" : "1137",
        "source" : "200",
        "target" : "105",
        "node2_string_id" : "9606.ENSP00000295550",
        "neighborhood_on_chromosome" : 0,
        "homology" : 0.674,
        "shared_interaction" : "interacts with",
        "phylogenetic_cooccurrence" : 0.0,
        "combined_score" : 0.536,
        "automated_textmining" : 0.156,
        "node1_string_id" : "9606.ENSP00000327368",
        "gene_fusion" : 0,
        "shared_name" : "COL10A1 (interacts with) COL6A3",
        "database_annotated" : 0.4,
        "name" : "COL10A1 (interacts with) COL6A3",
        "interaction" : "interacts with",
        "SUID" : 1137,
        "experimentally_determined_interaction" : 0.0,
        "coexpression" : 0.157,
        "selected" : false
      },
      "selected" : false
    }, {
      "data" : {
        "id" : "1135",
        "source" : "200",
        "target" : "184",
        "node2_string_id" : "9606.ENSP00000266085",
        "neighborhood_on_chromosome" : 0,
        "homology" : 0.0,
        "shared_interaction" : "interacts with",
        "phylogenetic_cooccurrence" : 0.0,
        "combined_score" : 0.414,
        "automated_textmining" : 0.395,
        "node1_string_id" : "9606.ENSP00000327368",
        "gene_fusion" : 0,
        "shared_name" : "COL10A1 (interacts with) TIMP3",
        "database_annotated" : 0.0,
        "name" : "COL10A1 (interacts with) TIMP3",
        "interaction" : "interacts with",
        "SUID" : 1135,
        "experimentally_determined_interaction" : 0.0,
        "coexpression" : 0.072,
        "selected" : false
      },
      "selected" : false
    }, {
      "data" : {
        "id" : "1134",
        "source" : "200",
        "target" : "231",
        "node2_string_id" : "9606.ENSP00000264828",
        "neighborhood_on_chromosome" : 0,
        "homology" : 0.736,
        "shared_interaction" : "interacts with",
        "phylogenetic_cooccurrence" : 0.131,
        "combined_score" : 0.508,
        "automated_textmining" : 0.112,
        "node1_string_id" : "9606.ENSP00000327368",
        "gene_fusion" : 0,
        "shared_name" : "COL10A1 (interacts with) COL5A3",
        "database_annotated" : 0.4,
        "name" : "COL10A1 (interacts with) COL5A3",
        "interaction" : "interacts with",
        "SUID" : 1134,
        "experimentally_determined_interaction" : 0.0,
        "coexpression" : 0.063,
        "selected" : false
      },
      "selected" : false
    }, {
      "data" : {
        "id" : "1124",
        "source" : "200",
        "target" : "117",
        "node2_string_id" : "9606.ENSP00000238682",
        "neighborhood_on_chromosome" : 0,
        "homology" : 0.0,
        "shared_interaction" : "interacts with",
        "phylogenetic_cooccurrence" : 0.0,
        "combined_score" : 0.581,
        "automated_textmining" : 0.521,
        "node1_string_id" : "9606.ENSP00000327368",
        "gene_fusion" : 0,
        "shared_name" : "COL10A1 (interacts with) TGFB3",
        "database_annotated" : 0.0,
        "name" : "COL10A1 (interacts with) TGFB3",
        "interaction" : "interacts with",
        "SUID" : 1124,
        "experimentally_determined_interaction" : 0.067,
        "coexpression" : 0.138,
        "selected" : false
      },
      "selected" : false
    }, {
      "data" : {
        "id" : "1123",
        "source" : "200",
        "target" : "259",
        "node2_string_id" : "9606.ENSP00000236040",
        "neighborhood_on_chromosome" : 0,
        "homology" : 0.0,
        "shared_interaction" : "interacts with",
        "phylogenetic_cooccurrence" : 0.0,
        "combined_score" : 0.735,
        "automated_textmining" : 0.422,
        "node1_string_id" : "9606.ENSP00000327368",
        "gene_fusion" : 0,
        "shared_name" : "COL10A1 (interacts with) P3H1",
        "database_annotated" : 0.5,
        "name" : "COL10A1 (interacts with) P3H1",
        "interaction" : "interacts with",
        "SUID" : 1123,
        "experimentally_determined_interaction" : 0.142,
        "coexpression" : 0.059,
        "selected" : false
      },
      "selected" : false
    }, {
      "data" : {
        "id" : "1122",
        "source" : "200",
        "target" : "257",
        "node2_string_id" : "9606.ENSP00000231061",
        "neighborhood_on_chromosome" : 0,
        "homology" : 0.0,
        "shared_interaction" : "interacts with",
        "phylogenetic_cooccurrence" : 0.0,
        "combined_score" : 0.44,
        "automated_textmining" : 0.346,
        "node1_string_id" : "9606.ENSP00000327368",
        "gene_fusion" : 0,
        "shared_name" : "COL10A1 (interacts with) SPARC",
        "database_annotated" : 0.0,
        "name" : "COL10A1 (interacts with) SPARC",
        "interaction" : "interacts with",
        "SUID" : 1122,
        "experimentally_determined_interaction" : 0.07,
        "coexpression" : 0.153,
        "selected" : false
      },
      "selected" : false
    }, {
      "data" : {
        "id" : "1118",
        "source" : "200",
        "target" : "82",
        "node2_string_id" : "9606.ENSP00000052754",
        "neighborhood_on_chromosome" : 0,
        "homology" : 0.0,
        "shared_interaction" : "interacts with",
        "phylogenetic_cooccurrence" : 0.0,
        "combined_score" : 0.447,
        "automated_textmining" : 0.349,
        "node1_string_id" : "9606.ENSP00000327368",
        "gene_fusion" : 0,
        "shared_name" : "COL10A1 (interacts with) DCN",
        "database_annotated" : 0.0,
        "name" : "COL10A1 (interacts with) DCN",
        "interaction" : "interacts with",
        "SUID" : 1118,
        "experimentally_determined_interaction" : 0.091,
        "coexpression" : 0.141,
        "selected" : false
      },
      "selected" : false
    }, {
      "data" : {
        "id" : "2096",
        "source" : "326",
        "target" : "283",
        "node2_string_id" : "9606.ENSP00000401749",
        "neighborhood_on_chromosome" : 0,
        "homology" : 0.0,
        "shared_interaction" : "interacts with",
        "phylogenetic_cooccurrence" : 0.0,
        "combined_score" : 0.533,
        "automated_textmining" : 0.216,
        "node1_string_id" : "9606.ENSP00000380901",
        "gene_fusion" : 0,
        "shared_name" : "COL8A2 (interacts with) P4HA3",
        "database_annotated" : 0.4,
        "name" : "COL8A2 (interacts with) P4HA3",
        "interaction" : "interacts with",
        "SUID" : 2096,
        "experimentally_determined_interaction" : 0.0,
        "coexpression" : 0.087,
        "selected" : false
      },
      "selected" : false
    }, {
      "data" : {
        "id" : "2095",
        "source" : "326",
        "target" : "1157",
        "node2_string_id" : "9606.ENSP00000478600",
        "neighborhood_on_chromosome" : 0,
        "homology" : 0.0,
        "shared_interaction" : "interacts with",
        "phylogenetic_cooccurrence" : 0.0,
        "combined_score" : 0.53,
        "automated_textmining" : 0.07,
        "node1_string_id" : "9606.ENSP00000380901",
        "gene_fusion" : 0,
        "shared_name" : "COL8A2 (interacts with) P3H3",
        "database_annotated" : 0.5,
        "name" : "COL8A2 (interacts with) P3H3",
        "interaction" : "interacts with",
        "SUID" : 2095,
        "experimentally_determined_interaction" : 0.0,
        "coexpression" : 0.072,
        "selected" : false
      },
      "selected" : false
    }, {
      "data" : {
        "id" : "2090",
        "source" : "326",
        "target" : "145",
        "node2_string_id" : "9606.ENSP00000325527",
        "neighborhood_on_chromosome" : 0,
        "homology" : 0.0,
        "shared_interaction" : "interacts with",
        "phylogenetic_cooccurrence" : 0.0,
        "combined_score" : 0.403,
        "automated_textmining" : 0.32,
        "node1_string_id" : "9606.ENSP00000380901",
        "gene_fusion" : 0,
        "shared_name" : "COL8A2 (interacts with) FBN1",
        "database_annotated" : 0.0,
        "name" : "COL8A2 (interacts with) FBN1",
        "interaction" : "interacts with",
        "SUID" : 2090,
        "experimentally_determined_interaction" : 0.099,
        "coexpression" : 0.104,
        "selected" : false
      },
      "selected" : false
    }, {
      "data" : {
        "id" : "2089",
        "source" : "326",
        "target" : "280",
        "node2_string_id" : "9606.ENSP00000323696",
        "neighborhood_on_chromosome" : 0,
        "homology" : 0.0,
        "shared_interaction" : "interacts with",
        "phylogenetic_cooccurrence" : 0.0,
        "combined_score" : 0.728,
        "automated_textmining" : 0.136,
        "node1_string_id" : "9606.ENSP00000380901",
        "gene_fusion" : 0,
        "shared_name" : "COL8A2 (interacts with) CRTAP",
        "database_annotated" : 0.5,
        "name" : "COL8A2 (interacts with) CRTAP",
        "interaction" : "interacts with",
        "SUID" : 2089,
        "experimentally_determined_interaction" : 0.414,
        "coexpression" : 0.055,
        "selected" : false
      },
      "selected" : false
    }, {
      "data" : {
        "id" : "2086",
        "source" : "326",
        "target" : "107",
        "node2_string_id" : "9606.ENSP00000261978",
        "neighborhood_on_chromosome" : 0,
        "homology" : 0.0,
        "shared_interaction" : "interacts with",
        "phylogenetic_cooccurrence" : 0.0,
        "combined_score" : 0.402,
        "automated_textmining" : 0.298,
        "node1_string_id" : "9606.ENSP00000380901",
        "gene_fusion" : 0,
        "shared_name" : "COL8A2 (interacts with) LTBP2",
        "database_annotated" : 0.0,
        "name" : "COL8A2 (interacts with) LTBP2",
        "interaction" : "interacts with",
        "SUID" : 2086,
        "experimentally_determined_interaction" : 0.099,
        "coexpression" : 0.131,
        "selected" : false
      },
      "selected" : false
    }, {
      "data" : {
        "id" : "2085",
        "source" : "326",
        "target" : "259",
        "node2_string_id" : "9606.ENSP00000236040",
        "neighborhood_on_chromosome" : 0,
        "homology" : 0.0,
        "shared_interaction" : "interacts with",
        "phylogenetic_cooccurrence" : 0.0,
        "combined_score" : 0.652,
        "automated_textmining" : 0.137,
        "node1_string_id" : "9606.ENSP00000380901",
        "gene_fusion" : 0,
        "shared_name" : "COL8A2 (interacts with) P3H1",
        "database_annotated" : 0.5,
        "name" : "COL8A2 (interacts with) P3H1",
        "interaction" : "interacts with",
        "SUID" : 2085,
        "experimentally_determined_interaction" : 0.235,
        "coexpression" : 0.072,
        "selected" : false
      },
      "selected" : false
    }, {
      "data" : {
        "id" : "3341",
        "source" : "1157",
        "target" : "253",
        "node2_string_id" : "9606.ENSP00000223061",
        "neighborhood_on_chromosome" : 0,
        "homology" : 0.0,
        "shared_interaction" : "interacts with",
        "phylogenetic_cooccurrence" : 0.0,
        "combined_score" : 0.42,
        "automated_textmining" : 0.211,
        "node1_string_id" : "9606.ENSP00000478600",
        "gene_fusion" : 0,
        "shared_name" : "P3H3 (interacts with) PCOLCE",
        "database_annotated" : 0.0,
        "name" : "P3H3 (interacts with) PCOLCE",
        "interaction" : "interacts with",
        "SUID" : 3341,
        "experimentally_determined_interaction" : 0.0,
        "coexpression" : 0.294,
        "selected" : false
      },
      "selected" : false
    }, {
      "data" : {
        "id" : "1771",
        "source" : "131",
        "target" : "149",
        "node2_string_id" : "9606.ENSP00000369071",
        "neighborhood_on_chromosome" : 0,
        "homology" : 0.0,
        "shared_interaction" : "interacts with",
        "phylogenetic_cooccurrence" : 0.0,
        "combined_score" : 0.578,
        "automated_textmining" : 0.432,
        "node1_string_id" : "9606.ENSP00000364979",
        "gene_fusion" : 0,
        "shared_name" : "COL4A1 (interacts with) POSTN",
        "database_annotated" : 0.0,
        "name" : "COL4A1 (interacts with) POSTN",
        "interaction" : "interacts with",
        "SUID" : 1771,
        "experimentally_determined_interaction" : 0.071,
        "coexpression" : 0.265,
        "selected" : false
      },
      "selected" : false
    }, {
      "data" : {
        "id" : "1770",
        "source" : "131",
        "target" : "283",
        "node2_string_id" : "9606.ENSP00000401749",
        "neighborhood_on_chromosome" : 0,
        "homology" : 0.0,
        "shared_interaction" : "interacts with",
        "phylogenetic_cooccurrence" : 0.0,
        "combined_score" : 0.556,
        "automated_textmining" : 0.273,
        "node1_string_id" : "9606.ENSP00000364979",
        "gene_fusion" : 0,
        "shared_name" : "COL4A1 (interacts with) P4HA3",
        "database_annotated" : 0.4,
        "name" : "COL4A1 (interacts with) P4HA3",
        "interaction" : "interacts with",
        "SUID" : 1770,
        "experimentally_determined_interaction" : 0.0,
        "coexpression" : 0.064,
        "selected" : false
      },
      "selected" : false
    }, {
      "data" : {
        "id" : "1769",
        "source" : "131",
        "target" : "326",
        "node2_string_id" : "9606.ENSP00000380901",
        "neighborhood_on_chromosome" : 0,
        "homology" : 0.746,
        "shared_interaction" : "interacts with",
        "phylogenetic_cooccurrence" : 0.115,
        "combined_score" : 0.555,
        "automated_textmining" : 0.207,
        "node1_string_id" : "9606.ENSP00000364979",
        "gene_fusion" : 0,
        "shared_name" : "COL4A1 (interacts with) COL8A2",
        "database_annotated" : 0.4,
        "name" : "COL4A1 (interacts with) COL8A2",
        "interaction" : "interacts with",
        "SUID" : 1769,
        "experimentally_determined_interaction" : 0.0,
        "coexpression" : 0.068,
        "selected" : false
      },
      "selected" : false
    }, {
      "data" : {
        "id" : "1768",
        "source" : "131",
        "target" : "1157",
        "node2_string_id" : "9606.ENSP00000478600",
        "neighborhood_on_chromosome" : 0,
        "homology" : 0.0,
        "shared_interaction" : "interacts with",
        "phylogenetic_cooccurrence" : 0.0,
        "combined_score" : 0.52,
        "automated_textmining" : 0.047,
        "node1_string_id" : "9606.ENSP00000364979",
        "gene_fusion" : 0,
        "shared_name" : "COL4A1 (interacts with) P3H3",
        "database_annotated" : 0.5,
        "name" : "COL4A1 (interacts with) P3H3",
        "interaction" : "interacts with",
        "SUID" : 1768,
        "experimentally_determined_interaction" : 0.0,
        "coexpression" : 0.075,
        "selected" : false
      },
      "selected" : false
    }, {
      "data" : {
        "id" : "1766",
        "source" : "131",
        "target" : "225",
        "node2_string_id" : "9606.ENSP00000384169",
        "neighborhood_on_chromosome" : 0,
        "homology" : 0.0,
        "shared_interaction" : "interacts with",
        "phylogenetic_cooccurrence" : 0.0,
        "combined_score" : 0.434,
        "automated_textmining" : 0.308,
        "node1_string_id" : "9606.ENSP00000364979",
        "gene_fusion" : 0,
        "shared_name" : "COL4A1 (interacts with) FBLN2",
        "database_annotated" : 0.0,
        "name" : "COL4A1 (interacts with) FBLN2",
        "interaction" : "interacts with",
        "SUID" : 1766,
        "experimentally_determined_interaction" : 0.099,
        "coexpression" : 0.166,
        "selected" : false
      },
      "selected" : false
    }, {
      "data" : {
        "id" : "1765",
        "source" : "131",
        "target" : "167",
        "node2_string_id" : "9606.ENSP00000376678",
        "neighborhood_on_chromosome" : 0,
        "homology" : 0.0,
        "shared_interaction" : "interacts with",
        "phylogenetic_cooccurrence" : 0.0,
        "combined_score" : 0.423,
        "automated_textmining" : 0.298,
        "node1_string_id" : "9606.ENSP00000364979",
        "gene_fusion" : 0,
        "shared_name" : "COL4A1 (interacts with) TAGLN",
        "database_annotated" : 0.0,
        "name" : "COL4A1 (interacts with) TAGLN",
        "interaction" : "interacts with",
        "SUID" : 1765,
        "experimentally_determined_interaction" : 0.0,
        "coexpression" : 0.212,
        "selected" : false
      },
      "selected" : false
    }, {
      "data" : {
        "id" : "1763",
        "source" : "131",
        "target" : "129",
        "node2_string_id" : "9606.ENSP00000360882",
        "neighborhood_on_chromosome" : 0,
        "homology" : 0.678,
        "shared_interaction" : "interacts with",
        "phylogenetic_cooccurrence" : 0.119,
        "combined_score" : 0.915,
        "automated_textmining" : 0.714,
        "node1_string_id" : "9606.ENSP00000364979",
        "gene_fusion" : 0,
        "shared_name" : "COL4A1 (interacts with) COL5A1",
        "database_annotated" : 0.4,
        "name" : "COL4A1 (interacts with) COL5A1",
        "interaction" : "interacts with",
        "SUID" : 1763,
        "experimentally_determined_interaction" : 0.071,
        "coexpression" : 0.489,
        "selected" : false
      },
      "selected" : false
    }, {
      "data" : {
        "id" : "1761",
        "source" : "131",
        "target" : "376",
        "node2_string_id" : "9606.ENSP00000355751",
        "neighborhood_on_chromosome" : 0,
        "homology" : 0.0,
        "shared_interaction" : "interacts with",
        "phylogenetic_cooccurrence" : 0.0,
        "combined_score" : 0.715,
        "automated_textmining" : 0.403,
        "node1_string_id" : "9606.ENSP00000364979",
        "gene_fusion" : 0,
        "shared_name" : "COL4A1 (interacts with) THBS2",
        "database_annotated" : 0.4,
        "name" : "COL4A1 (interacts with) THBS2",
        "interaction" : "interacts with",
        "SUID" : 1761,
        "experimentally_determined_interaction" : 0.099,
        "coexpression" : 0.221,
        "selected" : false
      },
      "selected" : false
    }, {
      "data" : {
        "id" : "1760",
        "source" : "131",
        "target" : "109",
        "node2_string_id" : "9606.ENSP00000355180",
        "neighborhood_on_chromosome" : 0,
        "homology" : 0.586,
        "shared_interaction" : "interacts with",
        "phylogenetic_cooccurrence" : 0.0,
        "combined_score" : 0.832,
        "automated_textmining" : 0.64,
        "node1_string_id" : "9606.ENSP00000364979",
        "gene_fusion" : 0,
        "shared_name" : "COL4A1 (interacts with) COL6A1",
        "database_annotated" : 0.4,
        "name" : "COL4A1 (interacts with) COL6A1",
        "interaction" : "interacts with",
        "SUID" : 1760,
        "experimentally_determined_interaction" : 0.0,
        "coexpression" : 0.286,
        "selected" : false
      },
      "selected" : false
    }, {
      "data" : {
        "id" : "1759",
        "source" : "131",
        "target" : "115",
        "node2_string_id" : "9606.ENSP00000351807",
        "neighborhood_on_chromosome" : 0,
        "homology" : 0.0,
        "shared_interaction" : "interacts with",
        "phylogenetic_cooccurrence" : 0.0,
        "combined_score" : 0.416,
        "automated_textmining" : 0.4,
        "node1_string_id" : "9606.ENSP00000364979",
        "gene_fusion" : 0,
        "shared_name" : "COL4A1 (interacts with) ELN",
        "database_annotated" : 0.0,
        "name" : "COL4A1 (interacts with) ELN",
        "interaction" : "interacts with",
        "SUID" : 1759,
        "experimentally_determined_interaction" : 0.0,
        "coexpression" : 0.066,
        "selected" : false
      },
      "selected" : false
    }, {
      "data" : {
        "id" : "1757",
        "source" : "131",
        "target" : "287",
        "node2_string_id" : "9606.ENSP00000332371",
        "neighborhood_on_chromosome" : 0,
        "homology" : 0.736,
        "shared_interaction" : "interacts with",
        "phylogenetic_cooccurrence" : 0.0,
        "combined_score" : 0.721,
        "automated_textmining" : 0.352,
        "node1_string_id" : "9606.ENSP00000364979",
        "gene_fusion" : 0,
        "shared_name" : "COL4A1 (interacts with) COL7A1",
        "database_annotated" : 0.4,
        "name" : "COL4A1 (interacts with) COL7A1",
        "interaction" : "interacts with",
        "SUID" : 1757,
        "experimentally_determined_interaction" : 0.292,
        "coexpression" : 0.109,
        "selected" : false
      },
      "selected" : false
    }, {
      "data" : {
        "id" : "1756",
        "source" : "131",
        "target" : "92",
        "node2_string_id" : "9606.ENSP00000331544",
        "neighborhood_on_chromosome" : 0,
        "homology" : 0.0,
        "shared_interaction" : "interacts with",
        "phylogenetic_cooccurrence" : 0.0,
        "combined_score" : 0.497,
        "automated_textmining" : 0.377,
        "node1_string_id" : "9606.ENSP00000364979",
        "gene_fusion" : 0,
        "shared_name" : "COL4A1 (interacts with) FBLN1",
        "database_annotated" : 0.0,
        "name" : "COL4A1 (interacts with) FBLN1",
        "interaction" : "interacts with",
        "SUID" : 1756,
        "experimentally_determined_interaction" : 0.126,
        "coexpression" : 0.151,
        "selected" : false
      },
      "selected" : false
    }, {
      "data" : {
        "id" : "1753",
        "source" : "131",
        "target" : "145",
        "node2_string_id" : "9606.ENSP00000325527",
        "neighborhood_on_chromosome" : 0,
        "homology" : 0.0,
        "shared_interaction" : "interacts with",
        "phylogenetic_cooccurrence" : 0.0,
        "combined_score" : 0.805,
        "automated_textmining" : 0.709,
        "node1_string_id" : "9606.ENSP00000364979",
        "gene_fusion" : 0,
        "shared_name" : "COL4A1 (interacts with) FBN1",
        "database_annotated" : 0.0,
        "name" : "COL4A1 (interacts with) FBN1",
        "interaction" : "interacts with",
        "SUID" : 1753,
        "experimentally_determined_interaction" : 0.099,
        "coexpression" : 0.316,
        "selected" : false
      },
      "selected" : false
    }, {
      "data" : {
        "id" : "1752",
        "source" : "131",
        "target" : "280",
        "node2_string_id" : "9606.ENSP00000323696",
        "neighborhood_on_chromosome" : 0,
        "homology" : 0.0,
        "shared_interaction" : "interacts with",
        "phylogenetic_cooccurrence" : 0.0,
        "combined_score" : 0.536,
        "automated_textmining" : 0.06,
        "node1_string_id" : "9606.ENSP00000364979",
        "gene_fusion" : 0,
        "shared_name" : "COL4A1 (interacts with) CRTAP",
        "database_annotated" : 0.5,
        "name" : "COL4A1 (interacts with) CRTAP",
        "interaction" : "interacts with",
        "SUID" : 1752,
        "experimentally_determined_interaction" : 0.0,
        "coexpression" : 0.092,
        "selected" : false
      },
      "selected" : false
    }, {
      "data" : {
        "id" : "1751",
        "source" : "131",
        "target" : "195",
        "node2_string_id" : "9606.ENSP00000308208",
        "neighborhood_on_chromosome" : 0,
        "homology" : 0.0,
        "shared_interaction" : "interacts with",
        "phylogenetic_cooccurrence" : 0.0,
        "combined_score" : 0.433,
        "automated_textmining" : 0.331,
        "node1_string_id" : "9606.ENSP00000364979",
        "gene_fusion" : 0,
        "shared_name" : "COL4A1 (interacts with) MMP14",
        "database_annotated" : 0.0,
        "name" : "COL4A1 (interacts with) MMP14",
        "interaction" : "interacts with",
        "SUID" : 1751,
        "experimentally_determined_interaction" : 0.05,
        "coexpression" : 0.18,
        "selected" : false
      },
      "selected" : false
    }, {
      "data" : {
        "id" : "1749",
        "source" : "131",
        "target" : "121",
        "node2_string_id" : "9606.ENSP00000300527",
        "neighborhood_on_chromosome" : 0,
        "homology" : 0.581,
        "shared_interaction" : "interacts with",
        "phylogenetic_cooccurrence" : 0.138,
        "combined_score" : 0.81,
        "automated_textmining" : 0.551,
        "node1_string_id" : "9606.ENSP00000364979",
        "gene_fusion" : 0,
        "shared_name" : "COL4A1 (interacts with) COL6A2",
        "database_annotated" : 0.4,
        "name" : "COL4A1 (interacts with) COL6A2",
        "interaction" : "interacts with",
        "SUID" : 1749,
        "experimentally_determined_interaction" : 0.11,
        "coexpression" : 0.222,
        "selected" : false
      },
      "selected" : false
    }, {
      "data" : {
        "id" : "1745",
        "source" : "131",
        "target" : "105",
        "node2_string_id" : "9606.ENSP00000295550",
        "neighborhood_on_chromosome" : 0,
        "homology" : 0.56,
        "shared_interaction" : "interacts with",
        "phylogenetic_cooccurrence" : 0.0,
        "combined_score" : 0.809,
        "automated_textmining" : 0.601,
        "node1_string_id" : "9606.ENSP00000364979",
        "gene_fusion" : 0,
        "shared_name" : "COL4A1 (interacts with) COL6A3",
        "database_annotated" : 0.4,
        "name" : "COL4A1 (interacts with) COL6A3",
        "interaction" : "interacts with",
        "SUID" : 1745,
        "experimentally_determined_interaction" : 0.0,
        "coexpression" : 0.267,
        "selected" : false
      },
      "selected" : false
    }, {
      "data" : {
        "id" : "1743",
        "source" : "131",
        "target" : "113",
        "node2_string_id" : "9606.ENSP00000266718",
        "neighborhood_on_chromosome" : 0,
        "homology" : 0.0,
        "shared_interaction" : "interacts with",
        "phylogenetic_cooccurrence" : 0.0,
        "combined_score" : 0.699,
        "automated_textmining" : 0.605,
        "node1_string_id" : "9606.ENSP00000364979",
        "gene_fusion" : 0,
        "shared_name" : "COL4A1 (interacts with) LUM",
        "database_annotated" : 0.0,
        "name" : "COL4A1 (interacts with) LUM",
        "interaction" : "interacts with",
        "SUID" : 1743,
        "experimentally_determined_interaction" : 0.091,
        "coexpression" : 0.23,
        "selected" : false
      },
      "selected" : false
    }, {
      "data" : {
        "id" : "1742",
        "source" : "131",
        "target" : "184",
        "node2_string_id" : "9606.ENSP00000266085",
        "neighborhood_on_chromosome" : 0,
        "homology" : 0.0,
        "shared_interaction" : "interacts with",
        "phylogenetic_cooccurrence" : 0.0,
        "combined_score" : 0.494,
        "automated_textmining" : 0.376,
        "node1_string_id" : "9606.ENSP00000364979",
        "gene_fusion" : 0,
        "shared_name" : "COL4A1 (interacts with) TIMP3",
        "database_annotated" : 0.0,
        "name" : "COL4A1 (interacts with) TIMP3",
        "interaction" : "interacts with",
        "SUID" : 1742,
        "experimentally_determined_interaction" : 0.0,
        "coexpression" : 0.222,
        "selected" : false
      },
      "selected" : false
    }, {
      "data" : {
        "id" : "1741",
        "source" : "131",
        "target" : "519",
        "node2_string_id" : "9606.ENSP00000265077",
        "neighborhood_on_chromosome" : 0,
        "homology" : 0.0,
        "shared_interaction" : "interacts with",
        "phylogenetic_cooccurrence" : 0.0,
        "combined_score" : 0.448,
        "automated_textmining" : 0.361,
        "node1_string_id" : "9606.ENSP00000364979",
        "gene_fusion" : 0,
        "shared_name" : "COL4A1 (interacts with) VCAN",
        "database_annotated" : 0.0,
        "name" : "COL4A1 (interacts with) VCAN",
        "interaction" : "interacts with",
        "SUID" : 1741,
        "experimentally_determined_interaction" : 0.091,
        "coexpression" : 0.126,
        "selected" : false
      },
      "selected" : false
    }, {
      "data" : {
        "id" : "1740",
        "source" : "131",
        "target" : "231",
        "node2_string_id" : "9606.ENSP00000264828",
        "neighborhood_on_chromosome" : 0,
        "homology" : 0.685,
        "shared_interaction" : "interacts with",
        "phylogenetic_cooccurrence" : 0.129,
        "combined_score" : 0.733,
        "automated_textmining" : 0.486,
        "node1_string_id" : "9606.ENSP00000364979",
        "gene_fusion" : 0,
        "shared_name" : "COL4A1 (interacts with) COL5A3",
        "database_annotated" : 0.4,
        "name" : "COL4A1 (interacts with) COL5A3",
        "interaction" : "interacts with",
        "SUID" : 1740,
        "experimentally_determined_interaction" : 0.071,
        "coexpression" : 0.098,
        "selected" : false
      },
      "selected" : false
    }, {
      "data" : {
        "id" : "1739",
        "source" : "131",
        "target" : "246",
        "node2_string_id" : "9606.ENSP00000264187",
        "neighborhood_on_chromosome" : 0,
        "homology" : 0.0,
        "shared_interaction" : "interacts with",
        "phylogenetic_cooccurrence" : 0.0,
        "combined_score" : 0.855,
        "automated_textmining" : 0.723,
        "node1_string_id" : "9606.ENSP00000364979",
        "gene_fusion" : 0,
        "shared_name" : "COL4A1 (interacts with) NID1",
        "database_annotated" : 0.0,
        "name" : "COL4A1 (interacts with) NID1",
        "interaction" : "interacts with",
        "SUID" : 1739,
        "experimentally_determined_interaction" : 0.337,
        "coexpression" : 0.277,
        "selected" : false
      },
      "selected" : false
    }, {
      "data" : {
        "id" : "1737",
        "source" : "131",
        "target" : "107",
        "node2_string_id" : "9606.ENSP00000261978",
        "neighborhood_on_chromosome" : 0,
        "homology" : 0.0,
        "shared_interaction" : "interacts with",
        "phylogenetic_cooccurrence" : 0.0,
        "combined_score" : 0.498,
        "automated_textmining" : 0.364,
        "node1_string_id" : "9606.ENSP00000364979",
        "gene_fusion" : 0,
        "shared_name" : "COL4A1 (interacts with) LTBP2",
        "database_annotated" : 0.0,
        "name" : "COL4A1 (interacts with) LTBP2",
        "interaction" : "interacts with",
        "SUID" : 1737,
        "experimentally_determined_interaction" : 0.099,
        "coexpression" : 0.194,
        "selected" : false
      },
      "selected" : false
    }, {
      "data" : {
        "id" : "1736",
        "source" : "131",
        "target" : "229",
        "node2_string_id" : "9606.ENSP00000261921",
        "neighborhood_on_chromosome" : 0,
        "homology" : 0.0,
        "shared_interaction" : "interacts with",
        "phylogenetic_cooccurrence" : 0.0,
        "combined_score" : 0.464,
        "automated_textmining" : 0.315,
        "node1_string_id" : "9606.ENSP00000364979",
        "gene_fusion" : 0,
        "shared_name" : "COL4A1 (interacts with) LOXL1",
        "database_annotated" : 0.0,
        "name" : "COL4A1 (interacts with) LOXL1",
        "interaction" : "interacts with",
        "SUID" : 1736,
        "experimentally_determined_interaction" : 0.091,
        "coexpression" : 0.208,
        "selected" : false
      },
      "selected" : false
    }, {
      "data" : {
        "id" : "1735",
        "source" : "131",
        "target" : "153",
        "node2_string_id" : "9606.ENSP00000261799",
        "neighborhood_on_chromosome" : 0,
        "homology" : 0.0,
        "shared_interaction" : "interacts with",
        "phylogenetic_cooccurrence" : 0.0,
        "combined_score" : 0.48,
        "automated_textmining" : 0.357,
        "node1_string_id" : "9606.ENSP00000364979",
        "gene_fusion" : 0,
        "shared_name" : "COL4A1 (interacts with) PDGFRB",
        "database_annotated" : 0.0,
        "name" : "COL4A1 (interacts with) PDGFRB",
        "interaction" : "interacts with",
        "SUID" : 1735,
        "experimentally_determined_interaction" : 0.0,
        "coexpression" : 0.223,
        "selected" : false
      },
      "selected" : false
    }, {
      "data" : {
        "id" : "1731",
        "source" : "131",
        "target" : "117",
        "node2_string_id" : "9606.ENSP00000238682",
        "neighborhood_on_chromosome" : 0,
        "homology" : 0.0,
        "shared_interaction" : "interacts with",
        "phylogenetic_cooccurrence" : 0.0,
        "combined_score" : 0.528,
        "automated_textmining" : 0.499,
        "node1_string_id" : "9606.ENSP00000364979",
        "gene_fusion" : 0,
        "shared_name" : "COL4A1 (interacts with) TGFB3",
        "database_annotated" : 0.0,
        "name" : "COL4A1 (interacts with) TGFB3",
        "interaction" : "interacts with",
        "SUID" : 1731,
        "experimentally_determined_interaction" : 0.067,
        "coexpression" : 0.072,
        "selected" : false
      },
      "selected" : false
    }, {
      "data" : {
        "id" : "1730",
        "source" : "131",
        "target" : "259",
        "node2_string_id" : "9606.ENSP00000236040",
        "neighborhood_on_chromosome" : 0,
        "homology" : 0.0,
        "shared_interaction" : "interacts with",
        "phylogenetic_cooccurrence" : 0.0,
        "combined_score" : 0.67,
        "automated_textmining" : 0.324,
        "node1_string_id" : "9606.ENSP00000364979",
        "gene_fusion" : 0,
        "shared_name" : "COL4A1 (interacts with) P3H1",
        "database_annotated" : 0.5,
        "name" : "COL4A1 (interacts with) P3H1",
        "interaction" : "interacts with",
        "SUID" : 1730,
        "experimentally_determined_interaction" : 0.0,
        "coexpression" : 0.104,
        "selected" : false
      },
      "selected" : false
    }, {
      "data" : {
        "id" : "1729",
        "source" : "131",
        "target" : "257",
        "node2_string_id" : "9606.ENSP00000231061",
        "neighborhood_on_chromosome" : 0,
        "homology" : 0.0,
        "shared_interaction" : "interacts with",
        "phylogenetic_cooccurrence" : 0.0,
        "combined_score" : 0.617,
        "automated_textmining" : 0.44,
        "node1_string_id" : "9606.ENSP00000364979",
        "gene_fusion" : 0,
        "shared_name" : "COL4A1 (interacts with) SPARC",
        "database_annotated" : 0.0,
        "name" : "COL4A1 (interacts with) SPARC",
        "interaction" : "interacts with",
        "SUID" : 1729,
        "experimentally_determined_interaction" : 0.07,
        "coexpression" : 0.323,
        "selected" : false
      },
      "selected" : false
    }, {
      "data" : {
        "id" : "1728",
        "source" : "131",
        "target" : "119",
        "node2_string_id" : "9606.ENSP00000231004",
        "neighborhood_on_chromosome" : 0,
        "homology" : 0.0,
        "shared_interaction" : "interacts with",
        "phylogenetic_cooccurrence" : 0.0,
        "combined_score" : 0.567,
        "automated_textmining" : 0.439,
        "node1_string_id" : "9606.ENSP00000364979",
        "gene_fusion" : 0,
        "shared_name" : "COL4A1 (interacts with) LOX",
        "database_annotated" : 0.0,
        "name" : "COL4A1 (interacts with) LOX",
        "interaction" : "interacts with",
        "SUID" : 1728,
        "experimentally_determined_interaction" : 0.091,
        "coexpression" : 0.22,
        "selected" : false
      },
      "selected" : false
    }, {
      "data" : {
        "id" : "1727",
        "source" : "131",
        "target" : "438",
        "node2_string_id" : "9606.ENSP00000230538",
        "neighborhood_on_chromosome" : 0,
        "homology" : 0.0,
        "shared_interaction" : "interacts with",
        "phylogenetic_cooccurrence" : 0.0,
        "combined_score" : 0.787,
        "automated_textmining" : 0.724,
        "node1_string_id" : "9606.ENSP00000364979",
        "gene_fusion" : 0,
        "shared_name" : "COL4A1 (interacts with) LAMA4",
        "database_annotated" : 0.0,
        "name" : "COL4A1 (interacts with) LAMA4",
        "interaction" : "interacts with",
        "SUID" : 1727,
        "experimentally_determined_interaction" : 0.068,
        "coexpression" : 0.237,
        "selected" : false
      },
      "selected" : false
    }, {
      "data" : {
        "id" : "1726",
        "source" : "131",
        "target" : "413",
        "node2_string_id" : "9606.ENSP00000223095",
        "neighborhood_on_chromosome" : 0,
        "homology" : 0.0,
        "shared_interaction" : "interacts with",
        "phylogenetic_cooccurrence" : 0.0,
        "combined_score" : 0.466,
        "automated_textmining" : 0.382,
        "node1_string_id" : "9606.ENSP00000364979",
        "gene_fusion" : 0,
        "shared_name" : "COL4A1 (interacts with) SERPINE1",
        "database_annotated" : 0.0,
        "name" : "COL4A1 (interacts with) SERPINE1",
        "interaction" : "interacts with",
        "SUID" : 1726,
        "experimentally_determined_interaction" : 0.051,
        "coexpression" : 0.162,
        "selected" : false
      },
      "selected" : false
    }, {
      "data" : {
        "id" : "1725",
        "source" : "131",
        "target" : "253",
        "node2_string_id" : "9606.ENSP00000223061",
        "neighborhood_on_chromosome" : 0,
        "homology" : 0.0,
        "shared_interaction" : "interacts with",
        "phylogenetic_cooccurrence" : 0.0,
        "combined_score" : 0.441,
        "automated_textmining" : 0.278,
        "node1_string_id" : "9606.ENSP00000364979",
        "gene_fusion" : 0,
        "shared_name" : "COL4A1 (interacts with) PCOLCE",
        "database_annotated" : 0.0,
        "name" : "COL4A1 (interacts with) PCOLCE",
        "interaction" : "interacts with",
        "SUID" : 1725,
        "experimentally_determined_interaction" : 0.129,
        "coexpression" : 0.182,
        "selected" : false
      },
      "selected" : false
    }, {
      "data" : {
        "id" : "1724",
        "source" : "131",
        "target" : "505",
        "node2_string_id" : "9606.ENSP00000222399",
        "neighborhood_on_chromosome" : 0,
        "homology" : 0.0,
        "shared_interaction" : "interacts with",
        "phylogenetic_cooccurrence" : 0.0,
        "combined_score" : 0.843,
        "automated_textmining" : 0.76,
        "node1_string_id" : "9606.ENSP00000364979",
        "gene_fusion" : 0,
        "shared_name" : "COL4A1 (interacts with) LAMB1",
        "database_annotated" : 0.0,
        "name" : "COL4A1 (interacts with) LAMB1",
        "interaction" : "interacts with",
        "SUID" : 1724,
        "experimentally_determined_interaction" : 0.07,
        "coexpression" : 0.354,
        "selected" : false
      },
      "selected" : false
    }, {
      "data" : {
        "id" : "1722",
        "source" : "131",
        "target" : "616",
        "node2_string_id" : "9606.ENSP00000216286",
        "neighborhood_on_chromosome" : 0,
        "homology" : 0.0,
        "shared_interaction" : "interacts with",
        "phylogenetic_cooccurrence" : 0.0,
        "combined_score" : 0.74,
        "automated_textmining" : 0.505,
        "node1_string_id" : "9606.ENSP00000364979",
        "gene_fusion" : 0,
        "shared_name" : "COL4A1 (interacts with) NID2",
        "database_annotated" : 0.0,
        "name" : "COL4A1 (interacts with) NID2",
        "interaction" : "interacts with",
        "SUID" : 1722,
        "experimentally_determined_interaction" : 0.332,
        "coexpression" : 0.276,
        "selected" : false
      },
      "selected" : false
    }, {
      "data" : {
        "id" : "1721",
        "source" : "131",
        "target" : "82",
        "node2_string_id" : "9606.ENSP00000052754",
        "neighborhood_on_chromosome" : 0,
        "homology" : 0.0,
        "shared_interaction" : "interacts with",
        "phylogenetic_cooccurrence" : 0.0,
        "combined_score" : 0.503,
        "automated_textmining" : 0.385,
        "node1_string_id" : "9606.ENSP00000364979",
        "gene_fusion" : 0,
        "shared_name" : "COL4A1 (interacts with) DCN",
        "database_annotated" : 0.0,
        "name" : "COL4A1 (interacts with) DCN",
        "interaction" : "interacts with",
        "SUID" : 1721,
        "experimentally_determined_interaction" : 0.091,
        "coexpression" : 0.183,
        "selected" : false
      },
      "selected" : false
    }, {
      "data" : {
        "id" : "3340",
        "source" : "259",
        "target" : "1157",
        "node2_string_id" : "9606.ENSP00000478600",
        "neighborhood_on_chromosome" : 0,
        "homology" : 0.903,
        "shared_interaction" : "interacts with",
        "phylogenetic_cooccurrence" : 0.065,
        "combined_score" : 0.758,
        "automated_textmining" : 0.425,
        "node1_string_id" : "9606.ENSP00000236040",
        "gene_fusion" : 0,
        "shared_name" : "P3H1 (interacts with) P3H3",
        "database_annotated" : 0.4,
        "name" : "P3H1 (interacts with) P3H3",
        "interaction" : "interacts with",
        "SUID" : 3340,
        "experimentally_determined_interaction" : 0.128,
        "coexpression" : 0.273,
        "selected" : false
      },
      "selected" : false
    }, {
      "data" : {
        "id" : "3338",
        "source" : "259",
        "target" : "283",
        "node2_string_id" : "9606.ENSP00000401749",
        "neighborhood_on_chromosome" : 0,
        "homology" : 0.0,
        "shared_interaction" : "interacts with",
        "phylogenetic_cooccurrence" : 0.0,
        "combined_score" : 0.598,
        "automated_textmining" : 0.573,
        "node1_string_id" : "9606.ENSP00000236040",
        "gene_fusion" : 0,
        "shared_name" : "P3H1 (interacts with) P4HA3",
        "database_annotated" : 0.0,
        "name" : "P3H1 (interacts with) P4HA3",
        "interaction" : "interacts with",
        "SUID" : 3338,
        "experimentally_determined_interaction" : 0.0,
        "coexpression" : 0.099,
        "selected" : false
      },
      "selected" : false
    }, {
      "data" : {
        "id" : "3337",
        "source" : "259",
        "target" : "253",
        "node2_string_id" : "9606.ENSP00000223061",
        "neighborhood_on_chromosome" : 0,
        "homology" : 0.0,
        "shared_interaction" : "interacts with",
        "phylogenetic_cooccurrence" : 0.0,
        "combined_score" : 0.436,
        "automated_textmining" : 0.248,
        "node1_string_id" : "9606.ENSP00000236040",
        "gene_fusion" : 0,
        "shared_name" : "P3H1 (interacts with) PCOLCE",
        "database_annotated" : 0.0,
        "name" : "P3H1 (interacts with) PCOLCE",
        "interaction" : "interacts with",
        "SUID" : 3337,
        "experimentally_determined_interaction" : 0.0,
        "coexpression" : 0.281,
        "selected" : false
      },
      "selected" : false
    }, {
      "data" : {
        "id" : "3188",
        "source" : "195",
        "target" : "376",
        "node2_string_id" : "9606.ENSP00000355751",
        "neighborhood_on_chromosome" : 0,
        "homology" : 0.0,
        "shared_interaction" : "interacts with",
        "phylogenetic_cooccurrence" : 0.0,
        "combined_score" : 0.459,
        "automated_textmining" : 0.346,
        "node1_string_id" : "9606.ENSP00000308208",
        "gene_fusion" : 0,
        "shared_name" : "MMP14 (interacts with) THBS2",
        "database_annotated" : 0.0,
        "name" : "MMP14 (interacts with) THBS2",
        "interaction" : "interacts with",
        "SUID" : 3188,
        "experimentally_determined_interaction" : 0.052,
        "coexpression" : 0.197,
        "selected" : false
      },
      "selected" : false
    }, {
      "data" : {
        "id" : "3187",
        "source" : "195",
        "target" : "167",
        "node2_string_id" : "9606.ENSP00000376678",
        "neighborhood_on_chromosome" : 0,
        "homology" : 0.0,
        "shared_interaction" : "interacts with",
        "phylogenetic_cooccurrence" : 0.0,
        "combined_score" : 0.446,
        "automated_textmining" : 0.403,
        "node1_string_id" : "9606.ENSP00000308208",
        "gene_fusion" : 0,
        "shared_name" : "MMP14 (interacts with) TAGLN",
        "database_annotated" : 0.0,
        "name" : "MMP14 (interacts with) TAGLN",
        "interaction" : "interacts with",
        "SUID" : 3187,
        "experimentally_determined_interaction" : 0.0,
        "coexpression" : 0.111,
        "selected" : false
      },
      "selected" : false
    }, {
      "data" : {
        "id" : "3186",
        "source" : "195",
        "target" : "149",
        "node2_string_id" : "9606.ENSP00000369071",
        "neighborhood_on_chromosome" : 0,
        "homology" : 0.0,
        "shared_interaction" : "interacts with",
        "phylogenetic_cooccurrence" : 0.0,
        "combined_score" : 0.443,
        "automated_textmining" : 0.349,
        "node1_string_id" : "9606.ENSP00000308208",
        "gene_fusion" : 0,
        "shared_name" : "MMP14 (interacts with) POSTN",
        "database_annotated" : 0.0,
        "name" : "MMP14 (interacts with) POSTN",
        "interaction" : "interacts with",
        "SUID" : 3186,
        "experimentally_determined_interaction" : 0.05,
        "coexpression" : 0.171,
        "selected" : false
      },
      "selected" : false
    }, {
      "data" : {
        "id" : "3182",
        "source" : "195",
        "target" : "184",
        "node2_string_id" : "9606.ENSP00000266085",
        "neighborhood_on_chromosome" : 0,
        "homology" : 0.0,
        "shared_interaction" : "interacts with",
        "phylogenetic_cooccurrence" : 0.0,
        "combined_score" : 0.93,
        "automated_textmining" : 0.872,
        "node1_string_id" : "9606.ENSP00000308208",
        "gene_fusion" : 0,
        "shared_name" : "MMP14 (interacts with) TIMP3",
        "database_annotated" : 0.0,
        "name" : "MMP14 (interacts with) TIMP3",
        "interaction" : "interacts with",
        "SUID" : 3182,
        "experimentally_determined_interaction" : 0.395,
        "coexpression" : 0.171,
        "selected" : false
      },
      "selected" : false
    }, {
      "data" : {
        "id" : "3181",
        "source" : "195",
        "target" : "246",
        "node2_string_id" : "9606.ENSP00000264187",
        "neighborhood_on_chromosome" : 0,
        "homology" : 0.0,
        "shared_interaction" : "interacts with",
        "phylogenetic_cooccurrence" : 0.0,
        "combined_score" : 0.855,
        "automated_textmining" : 0.379,
        "node1_string_id" : "9606.ENSP00000308208",
        "gene_fusion" : 0,
        "shared_name" : "MMP14 (interacts with) NID1",
        "database_annotated" : 0.75,
        "name" : "MMP14 (interacts with) NID1",
        "interaction" : "interacts with",
        "SUID" : 3181,
        "experimentally_determined_interaction" : 0.0,
        "coexpression" : 0.141,
        "selected" : false
      },
      "selected" : false
    }, {
      "data" : {
        "id" : "3180",
        "source" : "195",
        "target" : "180",
        "node2_string_id" : "9606.ENSP00000262768",
        "neighborhood_on_chromosome" : 0,
        "homology" : 0.0,
        "shared_interaction" : "interacts with",
        "phylogenetic_cooccurrence" : 0.0,
        "combined_score" : 0.999,
        "automated_textmining" : 0.999,
        "node1_string_id" : "9606.ENSP00000308208",
        "gene_fusion" : 0,
        "shared_name" : "MMP14 (interacts with) TIMP2",
        "database_annotated" : 0.9,
        "name" : "MMP14 (interacts with) TIMP2",
        "interaction" : "interacts with",
        "SUID" : 3180,
        "experimentally_determined_interaction" : 0.842,
        "coexpression" : 0.123,
        "selected" : false
      },
      "selected" : false
    }, {
      "data" : {
        "id" : "3179",
        "source" : "195",
        "target" : "153",
        "node2_string_id" : "9606.ENSP00000261799",
        "neighborhood_on_chromosome" : 0,
        "homology" : 0.0,
        "shared_interaction" : "interacts with",
        "phylogenetic_cooccurrence" : 0.0,
        "combined_score" : 0.627,
        "automated_textmining" : 0.592,
        "node1_string_id" : "9606.ENSP00000308208",
        "gene_fusion" : 0,
        "shared_name" : "MMP14 (interacts with) PDGFRB",
        "database_annotated" : 0.0,
        "name" : "MMP14 (interacts with) PDGFRB",
        "interaction" : "interacts with",
        "SUID" : 3179,
        "experimentally_determined_interaction" : 0.0,
        "coexpression" : 0.125,
        "selected" : false
      },
      "selected" : false
    }, {
      "data" : {
        "id" : "3175",
        "source" : "195",
        "target" : "117",
        "node2_string_id" : "9606.ENSP00000238682",
        "neighborhood_on_chromosome" : 0,
        "homology" : 0.0,
        "shared_interaction" : "interacts with",
        "phylogenetic_cooccurrence" : 0.0,
        "combined_score" : 0.543,
        "automated_textmining" : 0.534,
        "node1_string_id" : "9606.ENSP00000308208",
        "gene_fusion" : 0,
        "shared_name" : "MMP14 (interacts with) TGFB3",
        "database_annotated" : 0.0,
        "name" : "MMP14 (interacts with) TGFB3",
        "interaction" : "interacts with",
        "SUID" : 3175,
        "experimentally_determined_interaction" : 0.0,
        "coexpression" : 0.06,
        "selected" : false
      },
      "selected" : false
    }, {
      "data" : {
        "id" : "3174",
        "source" : "195",
        "target" : "257",
        "node2_string_id" : "9606.ENSP00000231061",
        "neighborhood_on_chromosome" : 0,
        "homology" : 0.0,
        "shared_interaction" : "interacts with",
        "phylogenetic_cooccurrence" : 0.0,
        "combined_score" : 0.482,
        "automated_textmining" : 0.381,
        "node1_string_id" : "9606.ENSP00000308208",
        "gene_fusion" : 0,
        "shared_name" : "MMP14 (interacts with) SPARC",
        "database_annotated" : 0.0,
        "name" : "MMP14 (interacts with) SPARC",
        "interaction" : "interacts with",
        "SUID" : 3174,
        "experimentally_determined_interaction" : 0.0,
        "coexpression" : 0.196,
        "selected" : false
      },
      "selected" : false
    }, {
      "data" : {
        "id" : "3173",
        "source" : "195",
        "target" : "413",
        "node2_string_id" : "9606.ENSP00000223095",
        "neighborhood_on_chromosome" : 0,
        "homology" : 0.0,
        "shared_interaction" : "interacts with",
        "phylogenetic_cooccurrence" : 0.0,
        "combined_score" : 0.525,
        "automated_textmining" : 0.432,
        "node1_string_id" : "9606.ENSP00000308208",
        "gene_fusion" : 0,
        "shared_name" : "MMP14 (interacts with) SERPINE1",
        "database_annotated" : 0.0,
        "name" : "MMP14 (interacts with) SERPINE1",
        "interaction" : "interacts with",
        "SUID" : 3173,
        "experimentally_determined_interaction" : 0.0,
        "coexpression" : 0.199,
        "selected" : false
      },
      "selected" : false
    }, {
      "data" : {
        "id" : "3554",
        "source" : "257",
        "target" : "376",
        "node2_string_id" : "9606.ENSP00000355751",
        "neighborhood_on_chromosome" : 0,
        "homology" : 0.0,
        "shared_interaction" : "interacts with",
        "phylogenetic_cooccurrence" : 0.0,
        "combined_score" : 0.735,
        "automated_textmining" : 0.643,
        "node1_string_id" : "9606.ENSP00000231061",
        "gene_fusion" : 0,
        "shared_name" : "SPARC (interacts with) THBS2",
        "database_annotated" : 0.0,
        "name" : "SPARC (interacts with) THBS2",
        "interaction" : "interacts with",
        "SUID" : 3554,
        "experimentally_determined_interaction" : 0.07,
        "coexpression" : 0.267,
        "selected" : false
      },
      "selected" : false
    }, {
      "data" : {
        "id" : "3553",
        "source" : "257",
        "target" : "184",
        "node2_string_id" : "9606.ENSP00000266085",
        "neighborhood_on_chromosome" : 0,
        "homology" : 0.0,
        "shared_interaction" : "interacts with",
        "phylogenetic_cooccurrence" : 0.0,
        "combined_score" : 0.575,
        "automated_textmining" : 0.374,
        "node1_string_id" : "9606.ENSP00000231061",
        "gene_fusion" : 0,
        "shared_name" : "SPARC (interacts with) TIMP3",
        "database_annotated" : 0.0,
        "name" : "SPARC (interacts with) TIMP3",
        "interaction" : "interacts with",
        "SUID" : 3553,
        "experimentally_determined_interaction" : 0.0,
        "coexpression" : 0.348,
        "selected" : false
      },
      "selected" : false
    }, {
      "data" : {
        "id" : "3551",
        "source" : "257",
        "target" : "180",
        "node2_string_id" : "9606.ENSP00000262768",
        "neighborhood_on_chromosome" : 0,
        "homology" : 0.0,
        "shared_interaction" : "interacts with",
        "phylogenetic_cooccurrence" : 0.0,
        "combined_score" : 0.535,
        "automated_textmining" : 0.422,
        "node1_string_id" : "9606.ENSP00000231061",
        "gene_fusion" : 0,
        "shared_name" : "SPARC (interacts with) TIMP2",
        "database_annotated" : 0.0,
        "name" : "SPARC (interacts with) TIMP2",
        "interaction" : "interacts with",
        "SUID" : 3551,
        "experimentally_determined_interaction" : 0.0,
        "coexpression" : 0.229,
        "selected" : false
      },
      "selected" : false
    }, {
      "data" : {
        "id" : "3550",
        "source" : "257",
        "target" : "519",
        "node2_string_id" : "9606.ENSP00000265077",
        "neighborhood_on_chromosome" : 0,
        "homology" : 0.0,
        "shared_interaction" : "interacts with",
        "phylogenetic_cooccurrence" : 0.0,
        "combined_score" : 0.469,
        "automated_textmining" : 0.391,
        "node1_string_id" : "9606.ENSP00000231061",
        "gene_fusion" : 0,
        "shared_name" : "SPARC (interacts with) VCAN",
        "database_annotated" : 0.0,
        "name" : "SPARC (interacts with) VCAN",
        "interaction" : "interacts with",
        "SUID" : 3550,
        "experimentally_determined_interaction" : 0.07,
        "coexpression" : 0.138,
        "selected" : false
      },
      "selected" : false
    }, {
      "data" : {
        "id" : "3549",
        "source" : "257",
        "target" : "167",
        "node2_string_id" : "9606.ENSP00000376678",
        "neighborhood_on_chromosome" : 0,
        "homology" : 0.0,
        "shared_interaction" : "interacts with",
        "phylogenetic_cooccurrence" : 0.0,
        "combined_score" : 0.445,
        "automated_textmining" : 0.319,
        "node1_string_id" : "9606.ENSP00000231061",
        "gene_fusion" : 0,
        "shared_name" : "SPARC (interacts with) TAGLN",
        "database_annotated" : 0.0,
        "name" : "SPARC (interacts with) TAGLN",
        "interaction" : "interacts with",
        "SUID" : 3549,
        "experimentally_determined_interaction" : 0.0,
        "coexpression" : 0.218,
        "selected" : false
      },
      "selected" : false
    }, {
      "data" : {
        "id" : "3547",
        "source" : "257",
        "target" : "117",
        "node2_string_id" : "9606.ENSP00000238682",
        "neighborhood_on_chromosome" : 0,
        "homology" : 0.0,
        "shared_interaction" : "interacts with",
        "phylogenetic_cooccurrence" : 0.0,
        "combined_score" : 0.42,
        "automated_textmining" : 0.376,
        "node1_string_id" : "9606.ENSP00000231061",
        "gene_fusion" : 0,
        "shared_name" : "SPARC (interacts with) TGFB3",
        "database_annotated" : 0.0,
        "name" : "SPARC (interacts with) TGFB3",
        "interaction" : "interacts with",
        "SUID" : 3547,
        "experimentally_determined_interaction" : 0.091,
        "coexpression" : 0.06,
        "selected" : false
      },
      "selected" : false
    }, {
      "data" : {
        "id" : "1830",
        "source" : "129",
        "target" : "326",
        "node2_string_id" : "9606.ENSP00000380901",
        "neighborhood_on_chromosome" : 0,
        "homology" : 0.732,
        "shared_interaction" : "interacts with",
        "phylogenetic_cooccurrence" : 0.101,
        "combined_score" : 0.812,
        "automated_textmining" : 0.445,
        "node1_string_id" : "9606.ENSP00000360882",
        "gene_fusion" : 0,
        "shared_name" : "COL5A1 (interacts with) COL8A2",
        "database_annotated" : 0.4,
        "name" : "COL5A1 (interacts with) COL8A2",
        "interaction" : "interacts with",
        "SUID" : 1830,
        "experimentally_determined_interaction" : 0.421,
        "coexpression" : 0.085,
        "selected" : false
      },
      "selected" : false
    }, {
      "data" : {
        "id" : "1829",
        "source" : "129",
        "target" : "149",
        "node2_string_id" : "9606.ENSP00000369071",
        "neighborhood_on_chromosome" : 0,
        "homology" : 0.0,
        "shared_interaction" : "interacts with",
        "phylogenetic_cooccurrence" : 0.0,
        "combined_score" : 0.78,
        "automated_textmining" : 0.661,
        "node1_string_id" : "9606.ENSP00000360882",
        "gene_fusion" : 0,
        "shared_name" : "COL5A1 (interacts with) POSTN",
        "database_annotated" : 0.0,
        "name" : "COL5A1 (interacts with) POSTN",
        "interaction" : "interacts with",
        "SUID" : 1829,
        "experimentally_determined_interaction" : 0.076,
        "coexpression" : 0.355,
        "selected" : false
      },
      "selected" : false
    }, {
      "data" : {
        "id" : "1828",
        "source" : "129",
        "target" : "225",
        "node2_string_id" : "9606.ENSP00000384169",
        "neighborhood_on_chromosome" : 0,
        "homology" : 0.0,
        "shared_interaction" : "interacts with",
        "phylogenetic_cooccurrence" : 0.0,
        "combined_score" : 0.707,
        "automated_textmining" : 0.593,
        "node1_string_id" : "9606.ENSP00000360882",
        "gene_fusion" : 0,
        "shared_name" : "COL5A1 (interacts with) FBLN2",
        "database_annotated" : 0.0,
        "name" : "COL5A1 (interacts with) FBLN2",
        "interaction" : "interacts with",
        "SUID" : 1828,
        "experimentally_determined_interaction" : 0.099,
        "coexpression" : 0.266,
        "selected" : false
      },
      "selected" : false
    }, {
      "data" : {
        "id" : "1827",
        "source" : "129",
        "target" : "1157",
        "node2_string_id" : "9606.ENSP00000478600",
        "neighborhood_on_chromosome" : 0,
        "homology" : 0.0,
        "shared_interaction" : "interacts with",
        "phylogenetic_cooccurrence" : 0.0,
        "combined_score" : 0.612,
        "automated_textmining" : 0.104,
        "node1_string_id" : "9606.ENSP00000360882",
        "gene_fusion" : 0,
        "shared_name" : "COL5A1 (interacts with) P3H3",
        "database_annotated" : 0.5,
        "name" : "COL5A1 (interacts with) P3H3",
        "interaction" : "interacts with",
        "SUID" : 1827,
        "experimentally_determined_interaction" : 0.0,
        "coexpression" : 0.204,
        "selected" : false
      },
      "selected" : false
    }, {
      "data" : {
        "id" : "1826",
        "source" : "129",
        "target" : "283",
        "node2_string_id" : "9606.ENSP00000401749",
        "neighborhood_on_chromosome" : 0,
        "homology" : 0.0,
        "shared_interaction" : "interacts with",
        "phylogenetic_cooccurrence" : 0.0,
        "combined_score" : 0.59,
        "automated_textmining" : 0.321,
        "node1_string_id" : "9606.ENSP00000360882",
        "gene_fusion" : 0,
        "shared_name" : "COL5A1 (interacts with) P4HA3",
        "database_annotated" : 0.4,
        "name" : "COL5A1 (interacts with) P4HA3",
        "interaction" : "interacts with",
        "SUID" : 1826,
        "experimentally_determined_interaction" : 0.0,
        "coexpression" : 0.075,
        "selected" : false
      },
      "selected" : false
    }, {
      "data" : {
        "id" : "1822",
        "source" : "129",
        "target" : "167",
        "node2_string_id" : "9606.ENSP00000376678",
        "neighborhood_on_chromosome" : 0,
        "homology" : 0.0,
        "shared_interaction" : "interacts with",
        "phylogenetic_cooccurrence" : 0.0,
        "combined_score" : 0.42,
        "automated_textmining" : 0.292,
        "node1_string_id" : "9606.ENSP00000360882",
        "gene_fusion" : 0,
        "shared_name" : "COL5A1 (interacts with) TAGLN",
        "database_annotated" : 0.0,
        "name" : "COL5A1 (interacts with) TAGLN",
        "interaction" : "interacts with",
        "SUID" : 1822,
        "experimentally_determined_interaction" : 0.0,
        "coexpression" : 0.214,
        "selected" : false
      },
      "selected" : false
    }, {
      "data" : {
        "id" : "1820",
        "source" : "129",
        "target" : "376",
        "node2_string_id" : "9606.ENSP00000355751",
        "neighborhood_on_chromosome" : 0,
        "homology" : 0.0,
        "shared_interaction" : "interacts with",
        "phylogenetic_cooccurrence" : 0.0,
        "combined_score" : 0.742,
[truncated: 121,953 more chars]
