# Supplementary material for: The impact of hsa-miR-1972 on the expression of von Willebrand factor in breast cancer progression regulation
Source: PeerJ. 2024 Nov 8;12:e18476. doi: 10.7717/peerj.18476 (PMC11552492; doi:10.7717/peerj.18476)
Supplement: Supplemental Information 3 [file peerj-12-18476-s003.zip › 1_Analysis/1_WGCNA/pink.tsv]

#node1	node2	node1_string_id	node2_string_id	neighborhood_on_chromosome	gene_fusion	phylogenetic_cooccurrence	homology	coexpression	experimentally_determined_interaction	database_annotated	automated_textmining	combined_score
A2M	CTSG	9606.ENSP00000323929	9606.ENSP00000216336	0	0	0	0	0.045	0.127	0	0.449	0.501
A2M	EGR1	9606.ENSP00000323929	9606.ENSP00000239938	0	0	0	0	0.050	0.045	0	0.449	0.456
A2M	VWF	9606.ENSP00000323929	9606.ENSP00000261405	0	0	0	0	0.179	0	0	0.537	0.603
A2M	FGF2	9606.ENSP00000323929	9606.ENSP00000264498	0	0	0	0	0.056	0	0	0.660	0.665
A2M	ADAMTS1	9606.ENSP00000323929	9606.ENSP00000284984	0	0	0	0	0.067	0.292	0	0.203	0.428
A2M	CLEC3B	9606.ENSP00000323929	9606.ENSP00000296130	0	0	0	0	0.117	0	0	0.502	0.542
A2M	HSP90B1	9606.ENSP00000323929	9606.ENSP00000299767	0	0	0	0	0.049	0	0	0.590	0.593
A2M	C7	9606.ENSP00000323929	9606.ENSP00000322061	0	0	0	0	0.157	0	0	0.513	0.571
A2M	THBD	9606.ENSP00000323929	9606.ENSP00000366307	0	0	0	0	0.062	0	0	0.402	0.415
A2M	SPARCL1	9606.ENSP00000323929	9606.ENSP00000414856	0	0	0	0	0.324	0	0	0.174	0.418
A2M	FOXO1	9606.ENSP00000323929	9606.ENSP00000368880	0	0	0	0	0.047	0	0	0.424	0.427
A2M	GHR	9606.ENSP00000323929	9606.ENSP00000483403	0	0	0	0	0.075	0	0	0.432	0.452
A2M	F10	9606.ENSP00000323929	9606.ENSP00000364709	0	0	0	0	0.109	0.127	0	0.379	0.475
A2M	GSN	9606.ENSP00000323929	9606.ENSP00000362924	0	0	0	0	0.138	0	0	0.442	0.498
A2M	F3	9606.ENSP00000323929	9606.ENSP00000334145	0	0	0	0	0.042	0	0	0.541	0.541
A2M	GAPDH	9606.ENSP00000323929	9606.ENSP00000380070	0	0	0	0	0.069	0	0	0.529	0.542
A2M	APOD	9606.ENSP00000323929	9606.ENSP00000345179	0	0	0	0	0.111	0	0	0.541	0.574
A2M	IGF1	9606.ENSP00000323929	9606.ENSP00000376637	0	0	0	0	0.097	0	0	0.548	0.575
A2M	HBB	9606.ENSP00000323929	9606.ENSP00000494175	0	0	0	0	0.062	0	0	0.572	0.582
A2M	SELENOP	9606.ENSP00000323929	9606.ENSP00000425915	0	0	0	0	0.314	0	0	0.509	0.648
A2M	NGF	9606.ENSP00000323929	9606.ENSP00000358525	0	0	0	0	0	0.292	0	0.620	0.719
ABCA10	ABCC9	9606.ENSP00000269081	9606.ENSP00000261200	0	0	0	0	0.071	0.100	0	0.470	0.519
ABCA10	ABCA9	9606.ENSP00000269081	9606.ENSP00000342216	0	0	0.057	0.966	0.080	0.372	0	0.072	0.427
ABCA10	ABCA6	9606.ENSP00000269081	9606.ENSP00000284425	0	0	0.058	0.964	0.075	0.222	0	0.271	0.440
ABCA6	ABCB1	9606.ENSP00000284425	9606.ENSP00000478255	0	0	0	0.551	0.082	0.100	0	0.342	0.409
ABCA6	APOD	9606.ENSP00000284425	9606.ENSP00000345179	0	0	0	0	0.127	0	0	0.415	0.468
ABCA6	ABCA8	9606.ENSP00000284425	9606.ENSP00000467271	0	0	0.061	0.959	0.345	0.255	0	0.389	0.683
ABCA6	FOXO1	9606.ENSP00000284425	9606.ENSP00000368880	0	0	0	0	0.076	0.054	0.750	0.149	0.789
ABCA6	ABCA9	9606.ENSP00000284425	9606.ENSP00000342216	0	0	0.060	0.960	0.771	0.068	0	0.078	0.790
ABCA8	ABCC9	9606.ENSP00000467271	9606.ENSP00000261200	0	0	0	0	0.139	0.100	0	0.503	0.581
ABCA8	ZCCHC24	9606.ENSP00000467271	9606.ENSP00000361411	0	0	0	0	0.091	0	0	0.437	0.466
ABCA8	SVEP1	9606.ENSP00000467271	9606.ENSP00000363593	0	0	0	0	0.232	0.071	0	0.231	0.404
ABCA8	IGF1	9606.ENSP00000467271	9606.ENSP00000376637	0	0	0	0	0.151	0	0	0.403	0.471
ABCA8	MFAP4	9606.ENSP00000467271	9606.ENSP00000378957	0	0	0	0	0.138	0.045	0	0.442	0.501
ABCA8	SPARCL1	9606.ENSP00000467271	9606.ENSP00000414856	0	0	0	0	0.144	0	0	0.411	0.475
ABCA8	ABCB1	9606.ENSP00000467271	9606.ENSP00000478255	0	0	0	0.550	0.082	0.100	0	0.361	0.427
ABCA9	ABCC9	9606.ENSP00000342216	9606.ENSP00000261200	0	0	0	0	0.148	0.100	0	0.456	0.547
ABCB1	ABCC9	9606.ENSP00000478255	9606.ENSP00000261200	0	0	0	0.592	0.234	0.076	0	0.256	0.428
ABCB1	KDR	9606.ENSP00000478255	9606.ENSP00000263923	0	0	0	0	0.054	0	0	0.452	0.460
ABCB1	HPGDS	9606.ENSP00000478255	9606.ENSP00000295256	0	0	0	0	0.082	0	0	0.451	0.475
ABCB1	SLC22A11	9606.ENSP00000478255	9606.ENSP00000301891	0	0.002	0	0	0.059	0.070	0	0.453	0.480
ABCB1	CD34	9606.ENSP00000478255	9606.ENSP00000310036	0	0	0	0	0.055	0	0	0.412	0.420
ABCB1	SLCO2A1	9606.ENSP00000478255	9606.ENSP00000311291	0	0	0	0	0.067	0	0	0.449	0.464
ABCB1	RUNDC3B	9606.ENSP00000478255	9606.ENSP00000337732	0	0	0	0	0.257	0	0	0.475	0.593
ABCB1	CAV1	9606.ENSP00000478255	9606.ENSP00000339191	0	0	0	0	0.051	0.423	0	0.359	0.618
ABCB1	JUN	9606.ENSP00000478255	9606.ENSP00000360266	0	0	0	0	0.083	0.053	0	0.398	0.431
ABCB1	GAPDH	9606.ENSP00000478255	9606.ENSP00000380070	0	0	0	0	0	0.053	0	0.630	0.635
ABCB1	CLDN5	9606.ENSP00000478255	9606.ENSP00000385477	0	0	0	0	0.092	0.049	0	0.462	0.495
ABCB1	SLCO1C1	9606.ENSP00000478255	9606.ENSP00000444149	0	0	0	0	0.086	0	0	0.380	0.410
ABCB1	ABCG2	9606.ENSP00000478255	9606.ENSP00000498246	0	0.001	0	0.561	0.093	0.100	0	0.492	0.549
ABCB5	NGFR	9606.ENSP00000384881	9606.ENSP00000172229	0	0	0	0	0	0	0	0.582	0.582
ABCB5	HGF	9606.ENSP00000384881	9606.ENSP00000222390	0	0	0	0	0.115	0	0	0.414	0.460
ABCB5	ABCG2	9606.ENSP00000384881	9606.ENSP00000498246	0	0.001	0	0.559	0.067	0.100	0	0.391	0.445
ABCB5	KCNJ8	9606.ENSP00000384881	9606.ENSP00000499300	0	0	0	0	0.053	0.183	0	0.419	0.511
ABCC9	ATP1B2	9606.ENSP00000261200	9606.ENSP00000250111	0	0	0	0	0.053	0	0.540	0.090	0.569
ABCC9	SCN4B	9606.ENSP00000261200	9606.ENSP00000322460	0	0	0	0	0.044	0	0	0.437	0.439
ABCC9	CASQ2	9606.ENSP00000261200	9606.ENSP00000261448	0	0	0	0	0.088	0.071	0	0.483	0.524
ABCC9	CACNA1C	9606.ENSP00000261200	9606.ENSP00000266376	0	0	0	0	0.083	0.045	0	0.574	0.594
ABCC9	SCN2B	9606.ENSP00000261200	9606.ENSP00000278947	0	0	0	0	0.044	0	0	0.597	0.598
ABCC9	CACNA2D1	9606.ENSP00000261200	9606.ENSP00000349320	0	0	0	0	0.093	0.053	0	0.606	0.632
ABCC9	ATP1A2	9606.ENSP00000261200	9606.ENSP00000354490	0	0	0	0	0.084	0.078	0.540	0.213	0.653
ABCC9	KCNJ8	9606.ENSP00000261200	9606.ENSP00000499300	0	0.006	0	0	0.286	0.797	0.700	0.991	0.999
ABCG2	GLI1	9606.ENSP00000498246	9606.ENSP00000228682	0	0	0	0	0	0.081	0	0.622	0.638
ABCG2	HOXD10	9606.ENSP00000498246	9606.ENSP00000249501	0	0	0	0	0.101	0	0	0.423	0.459
ABCG2	LYVE1	9606.ENSP00000498246	9606.ENSP00000256178	0	0	0	0	0.061	0.081	0	0.677	0.697
ABCG2	EPAS1	9606.ENSP00000498246	9606.ENSP00000263734	0	0	0	0	0.089	0	0	0.372	0.404
ABCG2	KDR	9606.ENSP00000498246	9606.ENSP00000263923	0	0	0	0	0.094	0.057	0	0.474	0.511
ABCG2	FGF2	9606.ENSP00000498246	9606.ENSP00000264498	0	0	0	0	0.070	0	0	0.531	0.546
ABCG2	HPGDS	9606.ENSP00000498246	9606.ENSP00000295256	0	0	0	0	0.060	0	0	0.409	0.421
ABCG2	SLC22A11	9606.ENSP00000498246	9606.ENSP00000301891	0	0	0	0	0.047	0.094	0	0.729	0.746
ABCG2	CD34	9606.ENSP00000498246	9606.ENSP00000310036	0	0	0	0	0.044	0	0	0.552	0.553
ABCG2	ENG	9606.ENSP00000498246	9606.ENSP00000362299	0	0	0	0	0	0	0	0.411	0.410
ABCG2	KLF4	9606.ENSP00000498246	9606.ENSP00000363804	0	0	0	0	0.042	0.081	0	0.509	0.530
ABCG2	NOTCH4	9606.ENSP00000498246	9606.ENSP00000364163	0	0	0	0	0	0.070	0	0.524	0.538
ABCG2	GAPDH	9606.ENSP00000498246	9606.ENSP00000380070	0	0	0	0	0.066	0.051	0	0.608	0.622
ABCG2	CLDN5	9606.ENSP00000498246	9606.ENSP00000385477	0	0	0	0	0.095	0	0	0.515	0.542
ABCG2	SLCO1C1	9606.ENSP00000498246	9606.ENSP00000444149	0	0	0	0	0.068	0	0	0.419	0.435
ABCG2	PECAM1	9606.ENSP00000498246	9606.ENSP00000457421	0	0	0	0	0	0	0	0.421	0.421
ABHD12	CDH23	9606.ENSP00000365725	9606.ENSP00000224721	0	0	0	0	0	0	0	0.450	0.450
ABHD12	MGLL	9606.ENSP00000365725	9606.ENSP00000265052	0.079	0	0	0	0.044	0	0	0.831	0.839
ABI3BP	MAMDC2	9606.ENSP00000284322	9606.ENSP00000366387	0	0	0	0	0.146	0	0	0.356	0.427
ACKR1	TBX2	9606.ENSP00000357103	9606.ENSP00000240328	0	0	0	0	0.042	0	0	0.503	0.503
ACKR1	PLVAP	9606.ENSP00000357103	9606.ENSP00000252590	0	0	0	0	0.253	0	0	0.491	0.603
ACKR1	VWF	9606.ENSP00000357103	9606.ENSP00000261405	0	0	0	0	0.254	0	0	0.358	0.501
ACKR1	SELP	9606.ENSP00000357103	9606.ENSP00000263686	0	0	0	0	0.399	0	0	0.204	0.501
ACKR1	FGF7	9606.ENSP00000357103	9606.ENSP00000267843	0	0	0	0	0.072	0	0	0.460	0.477
ACKR1	CD34	9606.ENSP00000357103	9606.ENSP00000310036	0	0	0	0	0.126	0	0	0.350	0.408
ACKR1	APLNR	9606.ENSP00000357103	9606.ENSP00000475344	0	0	0	0	0.246	0	0	0.250	0.410
ACKR1	CLDN5	9606.ENSP00000357103	9606.ENSP00000385477	0	0	0	0	0.252	0	0	0.263	0.425
ACKR1	IL33	9606.ENSP00000357103	9606.ENSP00000370842	0	0	0	0	0.186	0	0	0.426	0.512
ACKR1	HBB	9606.ENSP00000357103	9606.ENSP00000494175	0	0	0	0	0.129	0	0	0.578	0.617
ACKR1	GATA1	9606.ENSP00000357103	9606.ENSP00000365858	0	0	0	0	0.151	0	0	0.599	0.644
ACKR1	CCL14	9606.ENSP00000357103	9606.ENSP00000479097	0	0	0	0	0.106	0	0	0.643	0.667
ACVR2A	TGFBR3	9606.ENSP00000241416	9606.ENSP00000212355	0	0	0	0	0.056	0.098	0.720	0.843	0.957
ACVR2A	ID1	9606.ENSP00000241416	9606.ENSP00000365280	0	0	0	0	0	0	0	0.405	0.405
ACVR2A	IGF1	9606.ENSP00000241416	9606.ENSP00000376637	0	0	0	0	0.049	0.063	0	0.480	0.496
ACVR2A	TGFBR2	9606.ENSP00000241416	9606.ENSP00000351905	0	0	0	0.826	0	0.188	0	0.462	0.544
ACVR2A	ENG	9606.ENSP00000241416	9606.ENSP00000362299	0	0	0	0	0.058	0.510	0	0.758	0.878
ACVR2A	SMAD9	9606.ENSP00000241416	9606.ENSP00000369154	0	0	0	0	0.093	0.126	0.500	0.752	0.888
ACVR2A	GDF3	9606.ENSP00000241416	9606.ENSP00000331745	0	0	0	0	0.048	0.126	0.900	0.318	0.935
ACVR2A	GDF10	9606.ENSP00000241416	9606.ENSP00000464145	0	0	0	0	0.048	0.126	0.900	0.660	0.967
ACVR2A	TDGF1	9606.ENSP00000241416	9606.ENSP00000296145	0	0	0	0	0	0.334	0.500	0.938	0.977
ACVR2A	ACVRL1	9606.ENSP00000241416	9606.ENSP00000373574	0	0	0	0.757	0.135	0.373	0.800	0.958	0.994
ACVRL1	TGFBR3	9606.ENSP00000373574	9606.ENSP00000212355	0	0	0	0	0	0.098	0	0.433	0.466
ACVRL1	DLL4	9606.ENSP00000373574	9606.ENSP00000249749	0	0	0	0	0.180	0.098	0	0.351	0.478
ACVRL1	VWF	9606.ENSP00000373574	9606.ENSP00000261405	0	0	0	0	0.258	0.067	0	0.228	0.419
ACVRL1	KDR	9606.ENSP00000373574	9606.ENSP00000263923	0	0	0	0	0.148	0.092	0	0.444	0.532
ACVRL1	FGF2	9606.ENSP00000373574	9606.ENSP00000264498	0	0	0	0	0.055	0	0	0.528	0.535
ACVRL1	SOX17	9606.ENSP00000373574	9606.ENSP00000297316	0	0	0	0	0.168	0.054	0	0.387	0.476
ACVRL1	CAV1	9606.ENSP00000373574	9606.ENSP00000339191	0	0	0	0	0.056	0.046	0	0.507	0.517
ACVRL1	GJA4	9606.ENSP00000373574	9606.ENSP00000343676	0	0	0	0	0.296	0.058	0	0.253	0.461
ACVRL1	TGFBR2	9606.ENSP00000373574	9606.ENSP00000351905	0	0	0	0.751	0.155	0.528	0.800	0.916	0.992
ACVRL1	CLEC14A	9606.ENSP00000373574	9606.ENSP00000353013	0	0	0	0	0.344	0.098	0	0.289	0.542
ACVRL1	EGFL7	9606.ENSP00000373574	9606.ENSP00000360764	0	0	0	0	0.175	0.098	0	0.282	0.419
ACVRL1	ENG	9606.ENSP00000373574	9606.ENSP00000362299	0	0	0	0	0.274	0.738	0	0.997	0.999
ACVRL1	NOTCH4	9606.ENSP00000373574	9606.ENSP00000364163	0	0	0	0	0.228	0.098	0	0.250	0.432
ACVRL1	ID1	9606.ENSP00000373574	9606.ENSP00000365280	0	0	0	0	0.049	0	0	0.552	0.555
ACVRL1	SMAD9	9606.ENSP00000373574	9606.ENSP00000369154	0	0	0	0	0.077	0.126	0	0.897	0.910
ACVRL1	TEK	9606.ENSP00000373574	9606.ENSP00000369375	0	0	0	0.571	0.195	0.074	0	0.268	0.407
ACVRL1	NR4A1	9606.ENSP00000373574	9606.ENSP00000440864	0	0	0	0	0.042	0.045	0	0.432	0.434
ACVRL1	PECAM1	9606.ENSP00000373574	9606.ENSP00000457421	0	0	0	0	0.178	0.081	0	0.328	0.448
ACVRL1	EFNB2	9606.ENSP00000373574	9606.ENSP00000493716	0	0	0	0	0.069	0.098	0	0.402	0.454
ACVRL1	CDH5	9606.ENSP00000373574	9606.ENSP00000497290	0	0	0	0	0.227	0.095	0	0.628	0.717
ADAM22	ADAM23	9606.ENSP00000265727	9606.ENSP00000264377	0	0	0.056	0.923	0.085	0.126	0.400	0.896	0.944
ADAM22	FAM162B	9606.ENSP00000265727	9606.ENSP00000357545	0	0	0	0	0	0	0	0.417	0.417
ADAM22	RUNDC3B	9606.ENSP00000265727	9606.ENSP00000337732	0	0	0	0	0.083	0	0	0.492	0.514
ADAM22	THBD	9606.ENSP00000265727	9606.ENSP00000366307	0	0	0	0	0	0.045	0	0.581	0.582
ADAM22	KCNA1	9606.ENSP00000265727	9606.ENSP00000371985	0	0	0	0	0.161	0	0	0.823	0.845
ADAM22	DLG2	9606.ENSP00000265727	9606.ENSP00000365272	0	0	0	0	0.116	0.091	0	0.899	0.912
ADAM22	LGI4	9606.ENSP00000265727	9606.ENSP00000312273	0	0	0	0	0.086	0	0.500	0.886	0.943
ADAM23	CDKN1C	9606.ENSP00000264377	9606.ENSP00000413720	0	0	0	0	0	0	0	0.433	0.433
ADAM23	PRDM5	9606.ENSP00000264377	9606.ENSP00000264808	0	0	0	0	0	0	0	0.514	0.514
ADAM23	DLG2	9606.ENSP00000264377	9606.ENSP00000365272	0	0	0	0	0.087	0.091	0	0.500	0.549
ADAM23	KCNA1	9606.ENSP00000264377	9606.ENSP00000371985	0	0	0	0	0.117	0	0	0.692	0.716
ADAM23	LGI4	9606.ENSP00000264377	9606.ENSP00000312273	0	0	0	0	0.080	0	0.500	0.590	0.795
ADAM33	MS4A2	9606.ENSP00000348912	9606.ENSP00000278888	0	0	0	0	0.048	0	0	0.447	0.451
ADAM33	TSLP	9606.ENSP00000348912	9606.ENSP00000339804	0	0	0	0	0	0	0	0.418	0.418
ADAM33	FCER1A	9606.ENSP00000348912	9606.ENSP00000357097	0	0	0	0	0	0	0	0.513	0.513
ADAMTS1	SYNPO2	9606.ENSP00000284984	9606.ENSP00000306015	0	0	0	0	0.062	0	0	0.388	0.401
ADAMTS1	ADAMTS5	9606.ENSP00000284984	9606.ENSP00000284987	0	0	0.082	0.900	0.129	0	0	0.428	0.503
ADAMTS1	JAM2	9606.ENSP00000284984	9606.ENSP00000383376	0	0	0	0	0.055	0	0	0.511	0.518
ADAMTS10	LTBP4	9606.ENSP00000471851	9606.ENSP00000311905	0	0	0	0	0.072	0.046	0	0.414	0.435
ADAMTS10	MFAP4	9606.ENSP00000471851	9606.ENSP00000378957	0	0	0	0	0.070	0	0	0.398	0.416
ADAMTS5	GLI1	9606.ENSP00000284987	9606.ENSP00000228682	0	0	0	0	0.044	0	0	0.520	0.521
ADAMTS5	EPAS1	9606.ENSP00000284987	9606.ENSP00000263734	0	0	0	0	0.074	0	0	0.430	0.450
ADAMTS5	FGF2	9606.ENSP00000284987	9606.ENSP00000264498	0	0	0	0	0.094	0	0	0.380	0.415
ADAMTS5	IGF1	9606.ENSP00000284987	9606.ENSP00000376637	0	0	0	0	0.103	0	0	0.376	0.417
ADAMTS5	GAPDH	9606.ENSP00000284987	9606.ENSP00000380070	0	0	0	0	0	0	0	0.535	0.535
ADCY4	ARAP3	9606.ENSP00000312126	9606.ENSP00000239440	0	0	0	0	0.217	0	0	0.277	0.409
ADCY4	GNG11	9606.ENSP00000312126	9606.ENSP00000248564	0	0	0	0	0.110	0	0.650	0.277	0.755
ADCY4	CCM2L	9606.ENSP00000312126	9606.ENSP00000262659	0	0	0	0	0.384	0.050	0	0.077	0.412
ADCY4	KDR	9606.ENSP00000312126	9606.ENSP00000263923	0	0	0	0	0.141	0	0	0.331	0.401
ADCY4	ADRA2A	9606.ENSP00000312126	9606.ENSP00000280155	0	0	0	0	0.136	0	0.500	0.149	0.600
ADCY4	ADGRF5	9606.ENSP00000312126	9606.ENSP00000283296	0	0	0	0	0.422	0	0	0.090	0.452
ADCY4	ROBO4	9606.ENSP00000312126	9606.ENSP00000304945	0	0	0	0	0.453	0	0	0.088	0.480
ADCY4	S1PR1	9606.ENSP00000312126	9606.ENSP00000305416	0	0	0	0	0.184	0	0	0.411	0.500
ADCY4	PDE7B	9606.ENSP00000312126	9606.ENSP00000310661	0	0	0	0	0.074	0.126	0.670	0.194	0.756
ADCY4	PTPRB	9606.ENSP00000312126	9606.ENSP00000334928	0	0	0	0	0.344	0.073	0	0.110	0.412
ADCY4	MMRN2	9606.ENSP00000312126	9606.ENSP00000361097	0	0	0	0	0.415	0.091	0	0	0.445
ADCY4	CLDN5	9606.ENSP00000312126	9606.ENSP00000385477	0	0	0	0	0.431	0	0	0.077	0.453
ADCY4	CDH5	9606.ENSP00000312126	9606.ENSP00000497290	0	0	0	0	0.420	0	0	0.096	0.453
ADCY4	AVPR2	9606.ENSP00000312126	9606.ENSP00000496396	0	0	0	0	0.072	0	0.500	0.152	0.572
ADCY4	ENTPD1	9606.ENSP00000312126	9606.ENSP00000360250	0	0	0	0	0.152	0	0.650	0.076	0.702
ADCY4	PDE1A	9606.ENSP00000312126	9606.ENSP00000410309	0	0	0	0	0.056	0	0.650	0.201	0.713
ADCY4	PDE1C	9606.ENSP00000312126	9606.ENSP00000379496	0	0	0	0	0	0	0.650	0.219	0.715
ADCY4	GNG7	9606.ENSP00000312126	9606.ENSP00000371594	0	0	0	0	0.049	0	0.650	0.294	0.744
ADCY4	PDE3A	9606.ENSP00000312126	9606.ENSP00000351957	0	0	0	0	0.055	0.126	0.670	0.242	0.766
ADCY4	PDE2A	9606.ENSP00000312126	9606.ENSP00000334910	0	0	0	0	0.101	0.126	0.670	0.312	0.798
ADCY4	MOCS1	9606.ENSP00000312126	9606.ENSP00000344794	0	0	0	0	0.062	0	0.800	0.079	0.812
ADCY4	GNAL	9606.ENSP00000312126	9606.ENSP00000334051	0	0	0	0	0.059	0.409	0.900	0.343	0.958
ADCYAP1R1	GNG11	9606.ENSP00000483721	9606.ENSP00000248564	0	0	0	0	0	0.153	0.500	0	0.558
ADCYAP1R1	AQP1	9606.ENSP00000483721	9606.ENSP00000311165	0	0	0	0	0.098	0	0	0.367	0.405
ADCYAP1R1	GNAL	9606.ENSP00000483721	9606.ENSP00000334051	0	0	0	0	0.072	0.290	0	0.168	0.404
ADCYAP1R1	VIP	9606.ENSP00000483721	9606.ENSP00000356213	0	0	0	0	0.088	0.148	0.400	0.965	0.981
ADCYAP1R1	GNG7	9606.ENSP00000483721	9606.ENSP00000371594	0	0	0	0	0.086	0.153	0.500	0.467	0.766
ADCYAP1R1	KCNA1	9606.ENSP00000483721	9606.ENSP00000371985	0	0	0	0	0.166	0	0	0.387	0.466
ADCYAP1R1	LPAR4	9606.ENSP00000483721	9606.ENSP00000408205	0	0	0	0	0.060	0	0	0.401	0.413
ADCYAP1R1	SPARCL1	9606.ENSP00000483721	9606.ENSP00000414856	0	0	0	0	0.177	0	0	0.370	0.459
ADGRD1	GNAL	9606.ENSP00000444425	9606.ENSP00000334051	0	0	0	0	0.056	0.602	0	0.115	0.638
ADGRF5	PLVAP	9606.ENSP00000283296	9606.ENSP00000252590	0	0	0.206	0	0.171	0.045	0	0.160	0.401
ADGRF5	USHBP1	9606.ENSP00000283296	9606.ENSP00000252597	0	0	0.251	0	0.316	0	0	0.069	0.481
ADGRF5	RAMP2	9606.ENSP00000283296	9606.ENSP00000253796	0	0	0	0	0.351	0	0	0.581	0.716
ADGRF5	VWF	9606.ENSP00000283296	9606.ENSP00000261405	0	0	0	0	0.475	0	0	0.174	0.548
ADGRF5	CCM2L	9606.ENSP00000283296	9606.ENSP00000262659	0	0	0	0	0.331	0.045	0	0.174	0.426
ADGRF5	KDR	9606.ENSP00000283296	9606.ENSP00000263923	0	0	0	0	0.495	0	0	0.147	0.551
ADGRF5	ESAM	9606.ENSP00000283296	9606.ENSP00000278927	0	0	0	0	0.330	0	0	0.156	0.411
ADGRF5	SPARCL1	9606.ENSP00000283296	9606.ENSP00000414856	0	0	0	0	0.371	0	0	0.095	0.406
ADGRF5	SOX18	9606.ENSP00000283296	9606.ENSP00000341815	0	0	0	0	0.404	0	0	0.061	0.417
ADGRF5	TIE1	9606.ENSP00000283296	9606.ENSP00000361554	0	0	0	0	0.301	0	0	0.206	0.421
ADGRF5	AFAP1L1	9606.ENSP00000283296	9606.ENSP00000296721	0	0	0	0	0.431	0	0	0	0.431
ADGRF5	CYYR1	9606.ENSP00000283296	9606.ENSP00000299340	0	0	0	0	0.369	0	0	0.154	0.444
ADGRF5	TEK	9606.ENSP00000283296	9606.ENSP00000369375	0	0	0	0	0.424	0	0	0.135	0.480
ADGRF5	CLEC14A	9606.ENSP00000283296	9606.ENSP00000353013	0	0	0	0	0.295	0.045	0	0.302	0.489
ADGRF5	CLDN5	9606.ENSP00000283296	9606.ENSP00000385477	0	0	0	0	0.383	0	0	0.237	0.510
ADGRF5	ADGRL4	9606.ENSP00000283296	9606.ENSP00000359778	0	0	0	0.612	0.384	0	0	0.267	0.529
ADGRF5	ROBO4	9606.ENSP00000283296	9606.ENSP00000304945	0	0	0	0	0.463	0	0	0.228	0.568
ADGRF5	MMRN2	9606.ENSP00000283296	9606.ENSP00000361097	0	0	0	0	0.417	0.087	0	0.276	0.581
ADGRF5	EMCN	9606.ENSP00000283296	9606.ENSP00000296420	0	0	0	0	0.477	0	0	0.291	0.613
ADGRF5	CDH5	9606.ENSP00000283296	9606.ENSP00000497290	0	0	0	0	0.553	0	0	0.229	0.641
ADGRF5	PTPRB	9606.ENSP00000283296	9606.ENSP00000334928	0	0	0	0	0.637	0.087	0	0.113	0.681
ADGRL4	RASIP1	9606.ENSP00000359778	9606.ENSP00000222145	0	0	0	0	0.319	0	0	0.247	0.465
ADGRL4	DLL4	9606.ENSP00000359778	9606.ENSP00000249749	0	0	0	0	0.159	0.045	0	0.554	0.611
ADGRL4	CCM2L	9606.ENSP00000359778	9606.ENSP00000262659	0	0	0	0	0.404	0.045	0	0.078	0.430
ADGRL4	KDR	9606.ENSP00000359778	9606.ENSP00000263923	0	0	0	0	0.409	0	0	0.196	0.505
ADGRL4	ESAM	9606.ENSP00000359778	9606.ENSP00000278927	0	0	0	0	0.239	0	0	0.290	0.437
ADGRL4	EMCN	9606.ENSP00000359778	9606.ENSP00000296420	0	0	0	0	0.617	0	0	0.454	0.782
ADGRL4	ROBO4	9606.ENSP00000359778	9606.ENSP00000304945	0	0	0	0	0.329	0	0	0.277	0.494
ADGRL4	CLEC14A	9606.ENSP00000359778	9606.ENSP00000353013	0	0	0	0	0.384	0.045	0	0.343	0.580
ADGRL4	MYCT1	9606.ENSP00000359778	9606.ENSP00000356214	0	0	0	0	0.351	0	0	0.462	0.636
ADGRL4	TIE1	9606.ENSP00000359778	9606.ENSP00000361554	0	0	0	0	0.311	0	0	0.204	0.428
ADGRL4	CDH5	9606.ENSP00000359778	9606.ENSP00000497290	0	0	0	0	0.336	0	0	0.214	0.456
ADGRL4	ANKRD29	9606.ENSP00000359778	9606.ENSP00000468354	0	0	0	0	0.049	0.042	0	0.454	0.459
ADGRL4	MMRN2	9606.ENSP00000359778	9606.ENSP00000361097	0	0	0	0	0.277	0.042	0	0.289	0.465
ADGRL4	ECSCR	9606.ENSP00000359778	9606.ENSP00000479243	0	0	0	0	0.322	0	0	0.270	0.484
ADGRL4	TEK	9606.ENSP00000359778	9606.ENSP00000369375	0	0	0	0	0.441	0	0	0.157	0.509
ADGRL4	EDNRB	9606.ENSP00000359778	9606.ENSP00000366416	0	0	0	0	0.187	0	0	0.552	0.620
ADH1C	ALDH1A2	9606.ENSP00000426083	9606.ENSP00000249750	0.048	0.001	0	0	0.110	0	0.706	0.295	0.801
ADH1C	GSTM5	9606.ENSP00000426083	9606.ENSP00000256593	0	0	0	0	0.092	0.070	0.650	0.219	0.738
ADH1C	HPGDS	9606.ENSP00000426083	9606.ENSP00000295256	0	0	0	0	0.133	0.079	0.650	0.150	0.730
ADH1C	AOX1	9606.ENSP00000426083	9606.ENSP00000363832	0	0	0	0	0.104	0	0.900	0.304	0.932
ADH1C	SNCA	9606.ENSP00000426083	9606.ENSP00000500990	0	0	0	0	0	0	0	0.434	0.434
ADH1C	H6PD	9606.ENSP00000426083	9606.ENSP00000473348	0	0	0	0	0.086	0	0	0.435	0.461
ADRA2A	GNG11	9606.ENSP00000280155	9606.ENSP00000248564	0	0	0	0	0.043	0.120	0.500	0.106	0.573
ADRA2A	TRPC4	9606.ENSP00000280155	9606.ENSP00000486109	0	0	0	0	0.078	0.059	0	0.474	0.504
ADRA2A	TAC1	9606.ENSP00000280155	9606.ENSP00000321106	0	0	0	0	0.060	0	0	0.522	0.531
ADRA2A	PEAR1	9606.ENSP00000280155	9606.ENSP00000344465	0	0	0	0	0.074	0	0	0.544	0.559
ADRA2A	C2CD4B	9606.ENSP00000280155	9606.ENSP00000369755	0	0	0	0	0.042	0	0	0.570	0.570
ADRA2A	GNG7	9606.ENSP00000280155	9606.ENSP00000371594	0	0	0	0	0.064	0.120	0.500	0.375	0.708
AFAP1L1	MMRN2	9606.ENSP00000296721	9606.ENSP00000361097	0	0	0	0	0.311	0	0	0.204	0.428
AK5	SEC61A1	9606.ENSP00000346577	9606.ENSP00000243253	0.061	0	0	0	0.487	0	0	0.164	0.562
AK5	PDE7B	9606.ENSP00000346577	9606.ENSP00000310661	0	0	0	0	0.056	0	0.650	0.138	0.690
AK5	PDE2A	9606.ENSP00000346577	9606.ENSP00000334910	0	0	0	0	0.072	0	0.650	0.081	0.675
AK5	PNMA2	9606.ENSP00000346577	9606.ENSP00000429344	0	0	0	0	0.102	0	0	0.417	0.454
AK5	PDE3A	9606.ENSP00000346577	9606.ENSP00000351957	0	0	0	0	0	0	0.650	0.107	0.674
AK5	ENTPD1	9606.ENSP00000346577	9606.ENSP00000360250	0	0	0	0	0.055	0	0.675	0.072	0.690
AK5	PDE1C	9606.ENSP00000346577	9606.ENSP00000379496	0	0	0	0	0.121	0	0.650	0.081	0.692
AK5	PDE1A	9606.ENSP00000346577	9606.ENSP00000410309	0	0	0	0	0.151	0	0.650	0.081	0.703
AKAP12	HSPA12B	9606.ENSP00000384537	9606.ENSP00000254963	0	0	0	0	0.053	0.625	0	0.415	0.774
AKAP12	MCAM	9606.ENSP00000384537	9606.ENSP00000264036	0	0	0	0	0.186	0	0.400	0.091	0.517
AKAP12	EGR3	9606.ENSP00000384537	9606.ENSP00000318057	0	0	0	0	0.049	0	0	0.395	0.400
AKAP12	CAV1	9606.ENSP00000384537	9606.ENSP00000339191	0	0	0	0	0.180	0.127	0.400	0.236	0.627
ALDH1A2	TPI1	9606.ENSP00000249750	9606.ENSP00000229270	0.057	0	0	0	0.069	0.095	0.286	0.201	0.464
ALDH1A2	HOXD3	9606.ENSP00000249750	9606.ENSP00000386498	0	0	0	0	0.060	0	0	0.388	0.400
ALDH1A2	MEIS2	9606.ENSP00000249750	9606.ENSP00000453793	0	0	0	0	0.071	0.071	0	0.362	0.402
ALDH1A2	GAPDH	9606.ENSP00000249750	9606.ENSP00000380070	0	0	0	0	0.088	0	0	0.381	0.411
ALDH1A2	GLI2	9606.ENSP00000249750	9606.ENSP00000390436	0	0	0	0	0.055	0.071	0	0.444	0.470
ALDH1A2	TAL1	9606.ENSP00000249750	9606.ENSP00000294339	0	0	0	0	0.059	0	0	0.474	0.484
ALDH1A2	AOX1	9606.ENSP00000249750	9606.ENSP00000363832	0	0	0	0	0.112	0	0.900	0.360	0.938
ALX4	GLI1	9606.ENSP00000498217	9606.ENSP00000228682	0	0	0	0	0.049	0.071	0	0.471	0.491
ALX4	TP63	9606.ENSP00000498217	9606.ENSP00000264731	0	0	0	0	0.044	0	0	0.454	0.455
ALX4	GLI2	9606.ENSP00000498217	9606.ENSP00000390436	0	0	0	0	0.068	0.071	0	0.511	0.540
ALX4	HOXA3	9606.ENSP00000498217	9606.ENSP00000484411	0	0	0	0.579	0.042	0.230	0	0.401	0.520
ALX4	COL17A1	9606.ENSP00000498217	9606.ENSP00000497653	0	0	0	0	0.047	0	0	0.398	0.402
ANGPT4	NGFR	9606.ENSP00000371347	9606.ENSP00000172229	0	0	0	0	0	0	0.650	0.090	0.668
ANGPT4	ANGPTL1	9606.ENSP00000371347	9606.ENSP00000234816	0	0	0.105	0.751	0	0	0	0.507	0.540
ANGPT4	FLT4	9606.ENSP00000371347	9606.ENSP00000261937	0	0	0	0	0.080	0.115	0.650	0.362	0.794
ANGPT4	KDR	9606.ENSP00000371347	9606.ENSP00000263923	0	0	0	0	0.062	0.115	0.650	0.581	0.862
ANGPT4	FLT1	9606.ENSP00000371347	9606.ENSP00000282397	0	0	0	0	0.062	0.115	0.650	0.360	0.789
ANGPT4	TIE1	9606.ENSP00000371347	9606.ENSP00000361554	0	0	0	0	0.102	0.362	0	0.942	0.963
ANGPT4	HSPG2	9606.ENSP00000371347	9606.ENSP00000363827	0	0	0	0	0.047	0	0	0.433	0.437
ANGPT4	EDNRB	9606.ENSP00000371347	9606.ENSP00000366416	0	0	0	0	0	0	0	0.463	0.463
ANGPT4	TEK	9606.ENSP00000371347	9606.ENSP00000369375	0	0	0	0	0.126	0.582	0.900	0.995	0.999
ANGPT4	VEGFC	9606.ENSP00000371347	9606.ENSP00000480043	0	0	0	0	0	0	0	0.401	0.401
ANGPTL1	HSPG2	9606.ENSP00000234816	9606.ENSP00000363827	0	0	0	0	0.052	0	0	0.436	0.443
ANGPTL1	FLT1	9606.ENSP00000234816	9606.ENSP00000282397	0	0	0	0	0.060	0.115	0	0.410	0.467
ANGPTL1	OGN	9606.ENSP00000234816	9606.ENSP00000364711	0	0	0	0	0.345	0	0	0.225	0.471
ANGPTL1	EDNRB	9606.ENSP00000234816	9606.ENSP00000366416	0	0	0	0	0.063	0	0	0.462	0.474
ANGPTL1	TIE1	9606.ENSP00000234816	9606.ENSP00000361554	0	0	0	0	0.072	0.115	0	0.699	0.732
ANGPTL1	TEK	9606.ENSP00000234816	9606.ENSP00000369375	0	0	0	0	0.092	0.115	0	0.846	0.866
ANGPTL7	TIE1	9606.ENSP00000366015	9606.ENSP00000361554	0	0	0	0	0.101	0.136	0	0.382	0.479
ANGPTL7	TEK	9606.ENSP00000366015	9606.ENSP00000369375	0	0	0	0	0.103	0.136	0	0.545	0.617
ANK2	PKD2	9606.ENSP00000349588	9606.ENSP00000237596	0	0	0	0	0.049	0.048	0	0.409	0.418
ANK2	ARAP3	9606.ENSP00000349588	9606.ENSP00000239440	0	0	0	0	0	0	0	0.576	0.576
ANK2	JAG1	9606.ENSP00000349588	9606.ENSP00000254958	0	0	0	0	0.064	0.098	0	0.575	0.610
ANK2	CHL1	9606.ENSP00000349588	9606.ENSP00000256509	0	0	0	0	0.141	0.394	0	0.344	0.629
ANK2	CASQ2	9606.ENSP00000349588	9606.ENSP00000261448	0	0	0	0	0.094	0.098	0	0.507	0.562
ANK2	NRXN2	9606.ENSP00000349588	9606.ENSP00000265459	0	0	0	0	0.169	0.047	0	0.327	0.421
ANK2	CACNA1C	9606.ENSP00000349588	9606.ENSP00000266376	0	0	0	0	0.117	0.061	0	0.589	0.630
ANK2	SCN2B	9606.ENSP00000349588	9606.ENSP00000278947	0	0	0	0	0.109	0	0.500	0.324	0.672
ANK2	MAP1B	9606.ENSP00000349588	9606.ENSP00000296755	0	0	0	0	0.227	0.073	0	0.593	0.683
ANK2	TAC1	9606.ENSP00000349588	9606.ENSP00000321106	0	0	0	0	0.109	0	0	0.607	0.634
ANK2	SCN4B	9606.ENSP00000349588	9606.ENSP00000322460	0	0	0	0	0.149	0	0.500	0.703	0.862
ANK2	EHD3	9606.ENSP00000349588	9606.ENSP00000327116	0	0	0	0	0.072	0.301	0	0.238	0.463
ANK2	CAV1	9606.ENSP00000349588	9606.ENSP00000339191	0	0	0	0	0.091	0	0	0.489	0.516
ANK2	TRPC6	9606.ENSP00000349588	9606.ENSP00000340913	0	0	0	0	0.049	0	0	0.712	0.714
ANK2	CACNA2D1	9606.ENSP00000349588	9606.ENSP00000349320	0	0	0	0	0.192	0	0	0.306	0.415
ANK2	SNCA	9606.ENSP00000349588	9606.ENSP00000500990	0	0	0	0	0.067	0	0	0.398	0.414
ANK2	CACNA1G	9606.ENSP00000349588	9606.ENSP00000352011	0	0	0	0	0.108	0	0	0.428	0.468
ANK2	SCN7A	9606.ENSP00000349588	9606.ENSP00000496114	0	0	0	0	0.084	0.071	0.500	0.059	0.546
ANK2	DLG2	9606.ENSP00000349588	9606.ENSP00000365272	0	0	0	0	0.120	0.098	0	0.482	0.553
ANK2	TRPC3	9606.ENSP00000349588	9606.ENSP00000368966	0	0	0	0	0.084	0	0	0.592	0.610
ANK2	SCN11A	9606.ENSP00000349588	9606.ENSP00000499569	0	0	0	0	0.055	0.061	0.500	0.266	0.630
ANK2	GAPDH	9606.ENSP00000349588	9606.ENSP00000380070	0	0	0	0	0.057	0.084	0	0.633	0.655
ANK2	TRPC4	9606.ENSP00000349588	9606.ENSP00000486109	0	0	0	0	0.080	0	0	0.736	0.747
ANK2	TRPC1	9606.ENSP00000349588	9606.ENSP00000419313	0	0	0	0	0.080	0	0	0.764	0.773
AOX1	INMT	9606.ENSP00000363832	9606.ENSP00000013222	0	0	0	0	0.093	0	0	0.587	0.609
AOX1	MOCS1	9606.ENSP00000363832	9606.ENSP00000344794	0	0	0	0	0.075	0	0	0.961	0.962
APLNR	GNG11	9606.ENSP00000475344	9606.ENSP00000248564	0	0	0	0	0.045	0.120	0.900	0.151	0.919
APLNR	DLL4	9606.ENSP00000475344	9606.ENSP00000249749	0	0	0	0	0.156	0.049	0	0.397	0.474
APLNR	PLVAP	9606.ENSP00000475344	9606.ENSP00000252590	0	0	0	0	0.200	0.049	0	0.466	0.558
APLNR	HTR2B	9606.ENSP00000475344	9606.ENSP00000258400	0	0	0	0.585	0.044	0	0	0.408	0.409
APLNR	VWF	9606.ENSP00000475344	9606.ENSP00000261405	0	0	0	0	0.263	0	0	0.315	0.474
APLNR	KDR	9606.ENSP00000475344	9606.ENSP00000263923	0	0	0	0	0.339	0	0	0.468	0.633
APLNR	EMCN	9606.ENSP00000475344	9606.ENSP00000296420	0	0	0	0	0.252	0	0	0.410	0.540
APLNR	SOX17	9606.ENSP00000475344	9606.ENSP00000297316	0	0	0	0	0.221	0	0	0.350	0.472
APLNR	NOS3	9606.ENSP00000475344	9606.ENSP00000297494	0	0	0	0	0.117	0	0	0.424	0.470
APLNR	NPY2R	9606.ENSP00000475344	9606.ENSP00000332591	0	0	0	0.623	0.086	0	0.500	0.062	0.533
APLNR	GJA4	9606.ENSP00000475344	9606.ENSP00000343676	0	0	0	0	0.418	0	0	0.401	0.636
APLNR	TEK	9606.ENSP00000475344	9606.ENSP00000369375	0	0	0	0	0.198	0	0	0.391	0.491
APLNR	GNG7	9606.ENSP00000475344	9606.ENSP00000371594	0	0	0	0	0.074	0.120	0.900	0.087	0.915
APLNR	CLDN5	9606.ENSP00000475344	9606.ENSP00000385477	0	0	0	0	0.295	0	0	0.211	0.420
APLNR	PENK	9606.ENSP00000475344	9606.ENSP00000400894	0	0	0	0	0.109	0	0.500	0.122	0.575
APLNR	PECAM1	9606.ENSP00000475344	9606.ENSP00000457421	0	0	0	0	0.105	0.091	0	0.418	0.485
APLNR	AVPR2	9606.ENSP00000475344	9606.ENSP00000496396	0	0	0	0.616	0	0	0	0.478	0.478
APLNR	CDH5	9606.ENSP00000475344	9606.ENSP00000497290	0	0	0	0	0.351	0	0	0.454	0.630
APOD	FGF7	9606.ENSP00000345179	9606.ENSP00000267843	0	0	0	0	0.084	0	0	0.453	0.477
APOD	LEPR	9606.ENSP00000345179	9606.ENSP00000330393	0	0	0	0	0	0.095	0	0.643	0.663
APOD	SPARCL1	9606.ENSP00000345179	9606.ENSP00000414856	0	0	0	0	0.322	0	0	0.219	0.448
APOD	GSN	9606.ENSP00000345179	9606.ENSP00000362924	0	0	0	0	0.075	0	0	0.557	0.573
APOLD1	FGF2	9606.ENSP00000324277	9606.ENSP00000264498	0	0	0	0	0.050	0	0	0.447	0.452
APOLD1	COL4A2	9606.ENSP00000324277	9606.ENSP00000353654	0	0	0	0	0.068	0.074	0	0.368	0.407
AQP1	PLVAP	9606.ENSP00000311165	9606.ENSP00000252590	0	0	0	0	0.289	0.109	0	0.193	0.444
AQP1	VWF	9606.ENSP00000311165	9606.ENSP00000261405	0	0	0	0	0.383	0	0	0.243	0.513
AQP1	PECAM1	9606.ENSP00000311165	9606.ENSP00000457421	0	0	0	0	0.138	0.094	0	0.345	0.444
AQP1	GAPDH	9606.ENSP00000311165	9606.ENSP00000380070	0	0	0	0	0.063	0.051	0	0.430	0.449
AQP1	CLDN5	9606.ENSP00000311165	9606.ENSP00000385477	0	0	0	0	0.304	0.079	0	0.312	0.520
ARHGAP24	CAV1	9606.ENSP00000378611	9606.ENSP00000339191	0	0	0	0	0	0	0	0.524	0.524
ARHGAP24	TRPC6	9606.ENSP00000378611	9606.ENSP00000340913	0	0	0	0	0.066	0	0	0.475	0.488
ARHGAP24	SYNPO	9606.ENSP00000378611	9606.ENSP00000377789	0	0	0	0	0.080	0	0	0.419	0.443
ARHGAP24	PECAM1	9606.ENSP00000378611	9606.ENSP00000457421	0	0	0	0	0.068	0	0	0.531	0.544
ARHGAP6	EFEMP1	9606.ENSP00000338967	9606.ENSP00000378058	0	0	0	0	0.042	0.058	0	0.400	0.411
ARHGAP6	SPARCL1	9606.ENSP00000338967	9606.ENSP00000414856	0	0	0	0	0.060	0	0	0.405	0.417
ARHGEF15	EFNB3	9606.ENSP00000355026	9606.ENSP00000226091	0	0	0	0	0.056	0	0	0.627	0.632
ARHGEF15	SEMA3G	9606.ENSP00000355026	9606.ENSP00000231721	0	0	0	0	0.256	0	0	0.489	0.603
ARHGEF15	SCARF1	9606.ENSP00000355026	9606.ENSP00000263071	0	0	0	0	0.150	0	0	0.412	0.479
ARHGEF15	BTBD11	9606.ENSP00000355026	9606.ENSP00000280758	0	0	0	0	0	0	0	0.440	0.440
ARHGEF15	FGD5	9606.ENSP00000355026	9606.ENSP00000285046	0	0	0	0	0.283	0	0	0.504	0.629
ARHGEF15	MEOX1	9606.ENSP00000355026	9606.ENSP00000321684	0	0	0	0	0.060	0	0	0.469	0.479
ARHGEF15	POU6F1	9606.ENSP00000355026	9606.ENSP00000330190	0	0	0	0	0.048	0	0	0.455	0.458
ARHGEF15	EFNB2	9606.ENSP00000355026	9606.ENSP00000493716	0	0	0	0	0.044	0	0	0.601	0.602
ARMCX4	CACHD1	9606.ENSP00000404304	9606.ENSP00000290039	0	0	0	0	0.049	0	0	0.502	0.506
ARRDC4	HECW2	9606.ENSP00000268042	9606.ENSP00000260983	0	0	0	0	0.042	0.269	0	0.367	0.518
ATIC	TPI1	9606.ENSP00000236959	9606.ENSP00000229270	0	0	0	0	0.103	0	0	0.491	0.524
ATIC	CDA	9606.ENSP00000236959	9606.ENSP00000364212	0	0	0	0	0	0	0	0.403	0.403
ATIC	GAPDH	9606.ENSP00000236959	9606.ENSP00000380070	0	0	0	0	0.103	0	0	0.402	0.441
ATIC	DMGDH	9606.ENSP00000236959	9606.ENSP00000255189	0	0	0	0	0.201	0	0	0.413	0.511
ATIC	H6PD	9606.ENSP00000236959	9606.ENSP00000473348	0.052	0	0	0	0.042	0.288	0	0.377	0.543
ATIC	CARS1	9606.ENSP00000236959	9606.ENSP00000369897	0.103	0	0	0	0.057	0.073	0.500	0.410	0.726
ATIC	ENTPD1	9606.ENSP00000236959	9606.ENSP00000360250	0	0	0	0	0	0	0.900	0.224	0.919
ATP1A2	SLC17A7	9606.ENSP00000354490	9606.ENSP00000221485	0	0	0	0	0.158	0	0	0.435	0.504
ATP1A2	ATP1B2	9606.ENSP00000354490	9606.ENSP00000250111	0	0	0	0	0.256	0.299	0.900	0.887	0.993
ATP1A2	CASQ2	9606.ENSP00000354490	9606.ENSP00000261448	0	0.047	0	0	0.393	0.071	0	0.351	0.605
ATP1A2	SCN4B	9606.ENSP00000354490	9606.ENSP00000322460	0	0	0	0	0.222	0	0	0.271	0.409
ATP1A2	NLGN3	9606.ENSP00000354490	9606.ENSP00000351591	0	0	0	0	0.131	0	0	0.501	0.548
ATP1A2	SEMA5A	9606.ENSP00000354490	9606.ENSP00000371936	0	0	0	0	0.072	0	0	0.443	0.461
ATP1A2	SLCO1C1	9606.ENSP00000354490	9606.ENSP00000444149	0	0	0	0	0.166	0	0	0.433	0.507
ATP1A2	KL	9606.ENSP00000354490	9606.ENSP00000369442	0	0	0	0	0.057	0.091	0	0.592	0.620
ATP1A2	KCNJ8	9606.ENSP00000354490	9606.ENSP00000499300	0	0	0	0	0.055	0	0.540	0.200	0.621
ATP1B2	KCNJ8	9606.ENSP00000250111	9606.ENSP00000499300	0	0	0	0	0.044	0	0.540	0.136	0.586
AVPR1A	FOS	9606.ENSP00000299178	9606.ENSP00000306245	0	0	0	0	0	0	0	0.408	0.408
AVPR1A	EDN3	9606.ENSP00000299178	9606.ENSP00000337128	0	0	0	0	0	0.134	0	0.441	0.495
AVPR1A	CRHR2	9606.ENSP00000299178	9606.ENSP00000340943	0	0	0	0	0.069	0	0	0.509	0.524
AVPR1A	OXTR	9606.ENSP00000299178	9606.ENSP00000324270	0	0	0.063	0.934	0	0	0.400	0.632	0.775
AVPR1A	AVPR2	9606.ENSP00000299178	9606.ENSP00000496396	0	0	0.069	0.874	0.044	0	0.900	0.542	0.953
AVPR1A	VIP	9606.ENSP00000299178	9606.ENSP00000356213	0	0	0	0	0.044	0.994	0	0.593	0.997
AVPR2	PKD2	9606.ENSP00000496396	9606.ENSP00000237596	0	0	0	0	0	0	0	0.514	0.514
AVPR2	GNG11	9606.ENSP00000496396	9606.ENSP00000248564	0	0	0	0	0.042	0.120	0.500	0	0.541
AVPR2	VWF	9606.ENSP00000496396	9606.ENSP00000261405	0	0	0	0	0.258	0	0	0.272	0.437
AVPR2	GNG7	9606.ENSP00000496396	9606.ENSP00000371594	0	0	0	0	0.044	0.120	0.500	0	0.542
AVPR2	FZD4	9606.ENSP00000496396	9606.ENSP00000434034	0	0	0	0	0.042	0	0.400	0.118	0.449
AVPR2	GPRASP1	9606.ENSP00000496396	9606.ENSP00000498934	0	0	0	0	0.059	0.045	0	0.647	0.655
BCL6B	PCDH12	9606.ENSP00000293805	9606.ENSP00000231484	0	0	0	0	0.430	0	0	0	0.430
BCL6B	DLL4	9606.ENSP00000293805	9606.ENSP00000249749	0	0	0	0	0.422	0.095	0	0.138	0.510
BCL6B	HSPA12B	9606.ENSP00000293805	9606.ENSP00000254963	0	0	0	0	0.533	0.096	0	0.051	0.564
BCL6B	FOS	9606.ENSP00000293805	9606.ENSP00000306245	0	0	0	0	0	0.066	0	0.432	0.447
BCL6B	SOX18	9606.ENSP00000293805	9606.ENSP00000341815	0	0	0	0	0.206	0.095	0	0.295	0.449
BCL6B	TAL1	9606.ENSP00000293805	9606.ENSP00000294339	0	0	0	0	0.129	0.070	0	0.381	0.454
BCL6B	ZBTB16	9606.ENSP00000293805	9606.ENSP00000338157	0	0	0	0.641	0.056	0	0	0.511	0.518
BCL6B	CLEC14A	9606.ENSP00000293805	9606.ENSP00000353013	0	0	0	0	0.540	0.095	0	0.064	0.576
BDH2	H6PD	9606.ENSP00000296424	9606.ENSP00000473348	0.042	0	0	0	0.185	0.068	0.187	0.166	0.417
BLOC1S3	EXOC3L2	9606.ENSP00000393840	9606.ENSP00000252482	0	0	0	0	0.064	0	0	0.598	0.607
BMX	KDR	9606.ENSP00000350224	9606.ENSP00000263923	0	0	0	0.618	0.055	0.074	0	0.497	0.521
BMX	EFNB2	9606.ENSP00000350224	9606.ENSP00000493716	0	0	0	0	0	0.098	0	0.439	0.472
C1QTNF2	CD93	9606.ENSP00000377545	9606.ENSP00000246006	0	0	0	0	0.089	0.091	0	0.547	0.592
C1QTNF2	COL14A1	9606.ENSP00000377545	9606.ENSP00000297848	0	0	0.157	0.632	0.074	0.329	0	0.069	0.447
C1QTNF4	FAM180B	9606.ENSP00000302274	9606.ENSP00000443133	0	0	0	0	0	0	0	0.549	0.549
C1QTNF9	COL14A1	9606.ENSP00000371503	9606.ENSP00000297848	0	0	0.152	0.622	0.044	0.366	0	0	0.441
C7	CD34	9606.ENSP00000322061	9606.ENSP00000310036	0	0	0	0	0.109	0	0.720	0	0.739
C7	SPARCL1	9606.ENSP00000322061	9606.ENSP00000414856	0	0	0	0	0.231	0	0	0.259	0.406
CABP1	RCVRN	9606.ENSP00000317310	9606.ENSP00000226193	0	0	0	0	0.062	0.102	0	0.399	0.449
CABP1	CACNA1C	9606.ENSP00000317310	9606.ENSP00000266376	0	0	0	0	0.079	0.649	0	0.406	0.791
CACHD1	CACNA1C	9606.ENSP00000290039	9606.ENSP00000266376	0	0	0	0	0.059	0.249	0.540	0.190	0.702
CACHD1	CACNA2D1	9606.ENSP00000290039	9606.ENSP00000349320	0	0	0	0.555	0.084	0	0.540	0.222	0.643
CACHD1	CACNA1G	9606.ENSP00000290039	9606.ENSP00000352011	0	0	0	0	0.062	0	0.540	0.321	0.681
CACNA1C	GNG11	9606.ENSP00000266376	9606.ENSP00000248564	0	0	0	0	0.055	0	0.650	0.069	0.665
CACNA1C	HTR2B	9606.ENSP00000266376	9606.ENSP00000258400	0	0	0	0	0.049	0	0.900	0.196	0.916
CACNA1C	CASQ2	9606.ENSP00000266376	9606.ENSP00000261448	0	0	0	0	0.133	0	0	0.753	0.777
CACNA1C	GAPDH	9606.ENSP00000266376	9606.ENSP00000380070	0	0	0	0	0	0	0	0.418	0.418
CACNA1C	NOTCH4	9606.ENSP00000266376	9606.ENSP00000364163	0	0	0	0	0.047	0	0	0.417	0.421
CACNA1C	KCNA1	9606.ENSP00000266376	9606.ENSP00000371985	0	0	0	0	0.088	0.094	0	0.424	0.483
CACNA1C	SHANK3	9606.ENSP00000266376	9606.ENSP00000489407	0	0	0	0	0.049	0.094	0	0.475	0.508
CACNA1C	PDE1A	9606.ENSP00000266376	9606.ENSP00000410309	0	0	0	0	0.099	0	0	0.478	0.510
CACNA1C	TRPC4	9606.ENSP00000266376	9606.ENSP00000486109	0	0	0	0	0.067	0	0	0.601	0.612
CACNA1C	TRPC6	9606.ENSP00000266376	9606.ENSP00000340913	0	0	0	0	0	0	0	0.614	0.614
CACNA1C	TRPC3	9606.ENSP00000266376	9606.ENSP00000368966	0	0	0	0	0.095	0	0	0.651	0.670
CACNA1C	GNG7	9606.ENSP00000266376	9606.ENSP00000371594	0	0	0	0	0.062	0	0.650	0.090	0.675
CACNA1C	KCNJ8	9606.ENSP00000266376	9606.ENSP00000499300	0	0	0	0	0.086	0.077	0	0.664	0.692
CACNA1C	OXTR	9606.ENSP00000266376	9606.ENSP00000324270	0	0	0	0	0	0	0.650	0.254	0.727
CACNA1C	CAV1	9606.ENSP00000266376	9606.ENSP00000339191	0	0	0	0	0.111	0.047	0	0.721	0.743
CACNA1C	SCN2B	9606.ENSP00000266376	9606.ENSP00000278947	0	0	0	0	0.120	0.415	0	0.543	0.744
CACNA1C	SCN4B	9606.ENSP00000266376	9606.ENSP00000322460	0	0	0	0	0.088	0	0	0.810	0.819
CACNA1C	CACNA1G	9606.ENSP00000266376	9606.ENSP00000352011	0	0	0	0.618	0.103	0.189	0.540	0.596	0.846
CACNA1C	TRPC1	9606.ENSP00000266376	9606.ENSP00000419313	0	0	0	0	0.042	0	0	0.890	0.890
CACNA1C	CACNA2D1	9606.ENSP00000266376	9606.ENSP00000349320	0	0	0	0	0.128	0.512	0.900	0.966	0.998
CACNA1G	SCN2B	9606.ENSP00000352011	9606.ENSP00000278947	0	0	0	0	0.149	0	0.540	0.330	0.714
CACNA1G	SCN4B	9606.ENSP00000352011	9606.ENSP00000322460	0	0	0	0	0.099	0	0.540	0.297	0.683
CACNA1G	CAV1	9606.ENSP00000352011	9606.ENSP00000339191	0	0	0	0	0	0.114	0	0.546	0.581
CACNA1G	CACNA2D1	9606.ENSP00000352011	9606.ENSP00000349320	0	0	0	0	0.087	0	0.540	0.493	0.768
CACNA1G	NTF4	9606.ENSP00000352011	9606.ENSP00000469455	0	0	0	0	0.049	0	0	0.431	0.435
CACNA1G	TRPC3	9606.ENSP00000352011	9606.ENSP00000368966	0	0	0	0	0.072	0	0	0.443	0.461
CACNA1G	KCNA1	9606.ENSP00000352011	9606.ENSP00000371985	0	0	0	0	0.141	0	0	0.417	0.478
CACNA1G	IGF2	9606.ENSP00000352011	9606.ENSP00000391826	0	0	0	0	0.042	0	0	0.667	0.667
CACNA1G	SCN11A	9606.ENSP00000352011	9606.ENSP00000499569	0	0	0	0.656	0.057	0.189	0.540	0.200	0.681
CACNA1G	SCN7A	9606.ENSP00000352011	9606.ENSP00000496114	0	0	0	0.603	0.088	0.189	0.540	0.186	0.686
CACNA1G	TRPC4	9606.ENSP00000352011	9606.ENSP00000486109	0	0	0	0	0.042	0	0.900	0.288	0.925
CACNA1G	TRPC1	9606.ENSP00000352011	9606.ENSP00000419313	0	0	0	0	0	0	0.900	0.371	0.934
CACNA2D1	CASQ2	9606.ENSP00000349320	9606.ENSP00000261448	0	0	0	0	0.057	0.049	0	0.430	0.444
CACNA2D1	SCN2B	9606.ENSP00000349320	9606.ENSP00000278947	0	0	0	0	0.087	0	0	0.613	0.632
CACNA2D1	SCN4B	9606.ENSP00000349320	9606.ENSP00000322460	0	0	0	0	0.086	0	0	0.493	0.517
CACNA2D1	OXTR	9606.ENSP00000349320	9606.ENSP00000324270	0	0	0	0	0	0	0.650	0.101	0.671
CACNA2D1	CAV1	9606.ENSP00000349320	9606.ENSP00000339191	0	0	0	0	0.068	0	0	0.546	0.559
CACNA2D1	MYH11	9606.ENSP00000349320	9606.ENSP00000379616	0	0	0	0	0.056	0	0	0.395	0.405
CACNA2D1	SCN11A	9606.ENSP00000349320	9606.ENSP00000499569	0	0	0	0	0.057	0.249	0	0.359	0.506
CACNA2D1	SCN7A	9606.ENSP00000349320	9606.ENSP00000496114	0	0	0	0	0.101	0.289	0	0.389	0.575
CACNA2D1	KCNJ8	9606.ENSP00000349320	9606.ENSP00000499300	0	0	0	0	0.086	0	0	0.715	0.728
CALCRL	RAMP2	9606.ENSP00000376177	9606.ENSP00000253796	0	0	0	0	0.128	0.946	0.900	0.999	0.999
CALCRL	EMCN	9606.ENSP00000376177	9606.ENSP00000296420	0	0	0	0	0.492	0	0	0.235	0.594
CALCRL	TAC1	9606.ENSP00000376177	9606.ENSP00000321106	0	0	0	0	0.044	0	0	0.657	0.658
CALCRL	VIP	9606.ENSP00000376177	9606.ENSP00000356213	0	0	0	0	0.049	0.105	0	0.574	0.606
CARS1	TPI1	9606.ENSP00000369897	9606.ENSP00000229270	0	0.327	0	0	0.247	0	0	0.399	0.669
CASQ2	MYOM3	9606.ENSP00000261448	9606.ENSP00000363557	0	0	0	0	0.103	0.074	0	0.351	0.414
CASQ2	CKMT2	9606.ENSP00000261448	9606.ENSP00000404203	0	0	0	0	0.255	0.046	0	0.250	0.421
CASQ2	SGCA	9606.ENSP00000261448	9606.ENSP00000262018	0	0	0	0	0.260	0	0	0.302	0.462
CASQ2	MYH11	9606.ENSP00000261448	9606.ENSP00000379616	0	0	0	0	0.294	0.082	0	0.242	0.466
CASQ2	SYNPO2	9606.ENSP00000261448	9606.ENSP00000306015	0	0	0	0	0.432	0.050	0	0.090	0.466
CASQ2	KCNJ8	9606.ENSP00000261448	9606.ENSP00000499300	0	0	0	0	0.074	0	0	0.454	0.473
CASQ2	SMYD1	9606.ENSP00000261448	9606.ENSP00000393453	0	0	0	0	0.331	0.071	0	0.253	0.496
CASQ2	SCN4B	9606.ENSP00000261448	9606.ENSP00000322460	0	0	0	0	0.095	0	0	0.506	0.533
CASQ2	SRL	9606.ENSP00000261448	9606.ENSP00000382518	0	0	0	0	0.249	0.058	0	0.476	0.597
CASQ2	NPR1	9606.ENSP00000261448	9606.ENSP00000357669	0	0	0	0	0.045	0.050	0	0.649	0.654
CAV1	NGFR	9606.ENSP00000339191	9606.ENSP00000172229	0	0	0	0	0.042	0.292	0	0.220	0.424
CAV1	PROCR	9606.ENSP00000339191	9606.ENSP00000216968	0	0	0	0	0.098	0.292	0	0.709	0.797
CAV1	TFPI	9606.ENSP00000339191	9606.ENSP00000233156	0	0	0	0	0.143	0	0	0.441	0.500
CAV1	EGR1	9606.ENSP00000339191	9606.ENSP00000239938	0	0	0	0	0.042	0.043	0	0.565	0.566
CAV1	PLVAP	9606.ENSP00000339191	9606.ENSP00000252590	0	0	0	0	0.042	0	0	0.526	0.526
CAV1	LRRC8A	9606.ENSP00000339191	9606.ENSP00000259324	0	0	0	0	0.049	0.045	0	0.457	0.463
CAV1	VWF	9606.ENSP00000339191	9606.ENSP00000261405	0	0	0	0	0.075	0	0	0.446	0.466
CAV1	MEOX2	9606.ENSP00000339191	9606.ENSP00000262041	0	0	0	0	0.126	0.052	0	0.442	0.497
CAV1	EPAS1	9606.ENSP00000339191	9606.ENSP00000263734	0	0	0	0	0.143	0	0	0.328	0.400
CAV1	KDR	9606.ENSP00000339191	9606.ENSP00000263923	0	0	0	0	0.071	0.301	0	0.947	0.962
CAV1	MCAM	9606.ENSP00000339191	9606.ENSP00000264036	0	0	0	0	0.138	0.127	0.400	0.210	0.595
CAV1	FGF2	9606.ENSP00000339191	9606.ENSP00000264498	0	0	0	0	0.128	0	0	0.450	0.500
CAV1	DLC1	9606.ENSP00000339191	9606.ENSP00000276297	0	0	0	0	0.098	0.510	0	0.554	0.785
CAV1	FLT1	9606.ENSP00000339191	9606.ENSP00000282397	0	0	0	0	0.052	0.060	0	0.559	0.573
CAV1	ITGA1	9606.ENSP00000339191	9606.ENSP00000282588	0	0	0	0	0.074	0.162	0	0.523	0.597
CAV1	DKK2	9606.ENSP00000339191	9606.ENSP00000285311	0	0	0	0	0.072	0	0	0.404	0.423
CAV1	PKN3	9606.ENSP00000339191	9606.ENSP00000291906	0	0	0	0	0.086	0.046	0.400	0.055	0.439
CAV1	NOS3	9606.ENSP00000339191	9606.ENSP00000297494	0	0	0	0	0.044	0.736	0.800	0.995	0.999
CAV1	JAM3	9606.ENSP00000339191	9606.ENSP00000299106	0	0	0	0	0.072	0	0	0.401	0.420
CAV1	HSP90B1	9606.ENSP00000339191	9606.ENSP00000299767	0	0	0	0	0.066	0	0.800	0.219	0.841
CAV1	PDIA3	9606.ENSP00000339191	9606.ENSP00000300289	0	0	0	0	0	0.292	0	0.552	0.669
CAV1	IGFBP6	9606.ENSP00000339191	9606.ENSP00000301464	0	0	0	0	0.334	0	0	0.151	0.410
CAV1	S1PR1	9606.ENSP00000339191	9606.ENSP00000305416	0	0	0	0	0.053	0.294	0	0.204	0.422
CAV1	CAVIN2	9606.ENSP00000339191	9606.ENSP00000305675	0	0	0	0	0.141	0.423	0	0.901	0.946
CAV1	CD34	9606.ENSP00000339191	9606.ENSP00000310036	0	0	0	0	0.124	0	0	0.374	0.428
CAV1	UACA	9606.ENSP00000339191	9606.ENSP00000314556	0	0	0	0	0.109	0	0.400	0	0.442
CAV1	RHOJ	9606.ENSP00000339191	9606.ENSP00000316729	0	0	0	0	0.111	0.128	0.500	0.137	0.621
CAV1	SH2D3C	9606.ENSP00000339191	9606.ENSP00000317817	0	0	0	0	0	0.188	0	0.414	0.503
CAV1	F2R	9606.ENSP00000339191	9606.ENSP00000321326	0	0	0	0	0.086	0.510	0	0.302	0.660
CAV1	EHD3	9606.ENSP00000339191	9606.ENSP00000327116	0	0	0	0	0.055	0	0	0.662	0.667
CAV1	PAK5	9606.ENSP00000339191	9606.ENSP00000367686	0	0	0	0	0	0	0.400	0.058	0.410
CAV1	SHANK3	9606.ENSP00000339191	9606.ENSP00000489407	0	0	0	0	0.043	0	0	0.417	0.418
CAV1	NR3C2	9606.ENSP00000339191	9606.ENSP00000350815	0	0	0	0	0.053	0.297	0	0.200	0.421
CAV1	VEGFC	9606.ENSP00000339191	9606.ENSP00000480043	0	0	0	0	0.250	0	0	0.286	0.442
CAV1	JUN	9606.ENSP00000339191	9606.ENSP00000360266	0	0	0	0	0.045	0	0	0.448	0.451
CAV1	ID1	9606.ENSP00000339191	9606.ENSP00000365280	0	0	0	0	0.125	0.292	0	0.224	0.477
CAV1	SNCA	9606.ENSP00000339191	9606.ENSP00000500990	0	0	0	0	0.079	0.292	0	0.268	0.481
CAV1	SLC16A4	9606.ENSP00000339191	9606.ENSP00000358794	0	0	0	0	0.054	0	0	0.477	0.484
CAV1	COL4A2	9606.ENSP00000339191	9606.ENSP00000353654	0	0	0	0	0.204	0	0	0.392	0.496
CAV1	SMAD9	9606.ENSP00000339191	9606.ENSP00000369154	0	0	0	0	0.055	0	0	0.491	0.498
CAV1	IL33	9606.ENSP00000339191	9606.ENSP00000370842	0	0	0	0	0.075	0	0	0.486	0.504
CAV1	TGFBR2	9606.ENSP00000339191	9606.ENSP00000351905	0	0	0	0	0.131	0.165	0	0.379	0.510
CAV1	THBD	9606.ENSP00000339191	9606.ENSP00000366307	0	0	0	0	0.106	0	0	0.491	0.525
CAV1	KCNJ8	9606.ENSP00000339191	9606.ENSP00000499300	0	0	0	0	0.092	0	0	0.508	0.534
CAV1	TEK	9606.ENSP00000339191	9606.ENSP00000369375	0	0	0	0	0.088	0.306	0	0.367	0.564
CAV1	IGF2	9606.ENSP00000339191	9606.ENSP00000391826	0	0	0	0	0.086	0	0	0.553	0.573
CAV1	CLDN7	9606.ENSP00000339191	9606.ENSP00000353475	0	0	0	0	0	0	0	0.574	0.574
CAV1	ENG	9606.ENSP00000339191	9606.ENSP00000362299	0	0	0	0	0.083	0	0	0.574	0.593
CAV1	GAPDH	9606.ENSP00000339191	9606.ENSP00000380070	0	0	0	0	0.093	0	0	0.610	0.631
CAV1	TRPC3	9606.ENSP00000339191	9606.ENSP00000368966	0	0	0	0	0	0.078	0	0.627	0.641
CAV1	EDNRB	9606.ENSP00000339191	9606.ENSP00000366416	0	0	0	0	0.068	0.294	0	0.525	0.660
CAV1	PECAM1	9606.ENSP00000339191	9606.ENSP00000457421	0	0	0	0	0.049	0	0	0.686	0.689
CAV1	CDH5	9606.ENSP00000339191	9606.ENSP00000497290	0	0	0	0	0.096	0	0	0.695	0.712
CAV1	IGF1	9606.ENSP00000339191	9606.ENSP00000376637	0	0	0	0	0.054	0	0	0.728	0.731
CAV1	CLDN5	9606.ENSP00000339191	9606.ENSP00000385477	0	0	0	0	0.050	0	0	0.730	0.733
CAV1	TRPC4	9606.ENSP00000339191	9606.ENSP00000486109	0	0	0	0	0.058	0.095	0	0.792	0.807
CAV1	FOXO1	9606.ENSP00000339191	9606.ENSP00000368880	0	0	0	0	0.044	0	0.750	0.341	0.828
CAV1	TRPC1	9606.ENSP00000339191	9606.ENSP00000419313	0	0	0	0	0.059	0.629	0	0.856	0.945
CAVIN2	GNG11	9606.ENSP00000305675	9606.ENSP00000248564	0	0	0	0	0.444	0	0	0.063	0.457
CAVIN2	GPR4	9606.ENSP00000305675	9606.ENSP00000319744	0	0	0.372	0	0.042	0	0	0.112	0.419
CAVIN2	EHD3	9606.ENSP00000305675	9606.ENSP00000327116	0	0	0	0	0.100	0	0	0.500	0.530
CBLN4	NRXN2	9606.ENSP00000064571	9606.ENSP00000265459	0	0	0	0	0.170	0	0	0.479	0.549
CCDC102B	ZNF423	9606.ENSP00000353377	9606.ENSP00000455426	0	0	0	0	0.060	0	0	0.394	0.406
CCDC102B	DOK6	9606.ENSP00000353377	9606.ENSP00000372160	0	0.008	0	0	0.055	0	0	0.545	0.552
CCDC152	SELENOP	9606.ENSP00000354888	9606.ENSP00000425915	0	0	0	0	0.072	0	0	0.476	0.492
CCDC36	PKDCC	9606.ENSP00000391788	9606.ENSP00000294964	0	0	0	0	0	0	0	0.445	0.445
CCKAR	FOS	9606.ENSP00000295589	9606.ENSP00000306245	0	0	0	0	0	0	0	0.402	0.402
CCKAR	NPY2R	9606.ENSP00000295589	9606.ENSP00000332591	0	0	0	0.661	0.049	0	0	0.467	0.472
CCKAR	LEPR	9606.ENSP00000295589	9606.ENSP00000330393	0	0	0	0	0	0	0	0.506	0.506
CCKAR	CCL28	9606.ENSP00000295589	9606.ENSP00000354416	0	0	0	0	0	0	0	0.950	0.950
CCL28	NPY2R	9606.ENSP00000354416	9606.ENSP00000332591	0	0	0	0	0.049	0	0	0.410	0.415
CCL28	CRHR2	9606.ENSP00000354416	9606.ENSP00000340943	0	0	0	0	0	0	0	0.419	0.418
CCM2L	RASIP1	9606.ENSP00000262659	9606.ENSP00000222145	0	0	0	0	0.227	0.114	0	0.506	0.633
CCM2L	SOX18	9606.ENSP00000262659	9606.ENSP00000341815	0	0	0	0	0.340	0.050	0	0.119	0.400
CCM2L	PTPRB	9606.ENSP00000262659	9606.ENSP00000334928	0	0	0	0	0.276	0.106	0	0.174	0.418
CCM2L	MMRN2	9606.ENSP00000262659	9606.ENSP00000361097	0	0	0	0	0.240	0.098	0	0.244	0.437
CCM2L	CDH5	9606.ENSP00000262659	9606.ENSP00000497290	0	0	0	0	0.357	0.066	0	0.198	0.476
CCM2L	ROBO4	9606.ENSP00000262659	9606.ENSP00000304945	0	0	0	0	0.423	0	0	0.156	0.492
CCM2L	HEG1	9606.ENSP00000262659	9606.ENSP00000311502	0	0	0	0	0.120	0	0	0.584	0.618
CCN3	PENK	9606.ENSP00000259526	9606.ENSP00000400894	0	0	0	0	0.060	0	0	0.393	0.405
CCN3	EGFL7	9606.ENSP00000259526	9606.ENSP00000360764	0	0	0	0	0	0	0	0.423	0.422
CCN3	CD34	9606.ENSP00000259526	9606.ENSP00000310036	0	0	0	0	0.086	0	0	0.412	0.440
CCN3	IGF1	9606.ENSP00000259526	9606.ENSP00000376637	0	0	0	0	0.042	0.292	0	0.301	0.484
CCN3	IGF2	9606.ENSP00000259526	9606.ENSP00000391826	0	0	0	0	0.060	0.292	0	0.464	0.612
CCN3	VWF	9606.ENSP00000259526	9606.ENSP00000261405	0	0	0	0	0.062	0	0	0.694	0.700
CD200	HGF	9606.ENSP00000420298	9606.ENSP00000222390	0	0	0	0	0.044	0	0	0.483	0.484
CD200	CD34	9606.ENSP00000420298	9606.ENSP00000310036	0	0	0	0	0.084	0	0	0.528	0.549
CD200	ENG	9606.ENSP00000420298	9606.ENSP00000362299	0	0	0	0	0	0	0	0.476	0.476
CD200	PECAM1	9606.ENSP00000420298	9606.ENSP00000457421	0	0	0	0	0.045	0	0	0.403	0.405
CD34	KRT14	9606.ENSP00000310036	9606.ENSP00000167586	0	0	0	0	0	0	0	0.606	0.606
CD34	NGFR	9606.ENSP00000310036	9606.ENSP00000172229	0	0	0	0	0.048	0	0	0.644	0.646
CD34	PROCR	9606.ENSP00000310036	9606.ENSP00000216968	0	0	0	0	0.044	0	0	0.466	0.468
CD34	HGF	9606.ENSP00000310036	9606.ENSP00000222390	0	0	0	0	0.049	0	0	0.639	0.642
CD34	HOXA5	9606.ENSP00000310036	9606.ENSP00000222726	0	0	0	0	0.063	0	0	0.570	0.580
CD34	GLI1	9606.ENSP00000310036	9606.ENSP00000228682	0	0	0	0	0	0	0	0.434	0.434
CD34	CD93	9606.ENSP00000310036	9606.ENSP00000246006	0	0	0	0	0.203	0	0	0.570	0.643
CD34	DLL4	9606.ENSP00000310036	9606.ENSP00000249749	0	0	0	0	0.093	0	0	0.505	0.532
CD34	CMA1	9606.ENSP00000310036	9606.ENSP00000250378	0	0	0	0	0.091	0	0	0.432	0.462
CD34	GFAP	9606.ENSP00000310036	9606.ENSP00000253408	0	0	0	0	0.081	0	0	0.736	0.747
CD34	JAG1	9606.ENSP00000310036	9606.ENSP00000254958	0	0	0	0	0.067	0	0	0.516	0.530
CD34	LYVE1	9606.ENSP00000310036	9606.ENSP00000256178	0	0	0	0	0.150	0	0	0.680	0.716
CD34	LMO2	9606.ENSP00000310036	9606.ENSP00000257818	0	0	0	0	0.067	0	0	0.612	0.623
CD34	VWF	9606.ENSP00000310036	9606.ENSP00000261405	0	0	0	0	0.282	0	0	0.799	0.849
CD34	FLT4	9606.ENSP00000310036	9606.ENSP00000261937	0	0	0	0	0.191	0	0	0.587	0.652
CD34	SELP	9606.ENSP00000310036	9606.ENSP00000263686	0	0	0	0	0.151	0	0	0.810	0.832
CD34	EPAS1	9606.ENSP00000310036	9606.ENSP00000263734	0	0	0	0	0.056	0	0	0.427	0.436
CD34	KDR	9606.ENSP00000310036	9606.ENSP00000263923	0	0	0	0	0.179	0	0	0.890	0.906
CD34	MCAM	9606.ENSP00000310036	9606.ENSP00000264036	0	0	0	0	0.111	0	0	0.773	0.789
CD34	FGF2	9606.ENSP00000310036	9606.ENSP00000264498	0	0	0	0	0.071	0	0	0.752	0.760
CD34	MECOM	9606.ENSP00000310036	9606.ENSP00000264674	0	0	0	0	0.072	0	0	0.597	0.610
CD34	NRP1	9606.ENSP00000310036	9606.ENSP00000265371	0	0	0	0	0.047	0	0	0.418	0.421
CD34	FGF7	9606.ENSP00000310036	9606.ENSP00000267843	0	0	0	0	0.109	0	0	0.612	0.640
CD34	MEIS1	9606.ENSP00000310036	9606.ENSP00000272369	0	0	0	0	0.049	0	0	0.507	0.511
CD34	ESAM	9606.ENSP00000310036	9606.ENSP00000278927	0	0	0	0	0.225	0	0	0.590	0.669
CD34	FLT1	9606.ENSP00000310036	9606.ENSP00000282397	0	0	0	0	0.127	0	0	0.730	0.754
CD34	ITGA1	9606.ENSP00000310036	9606.ENSP00000282588	0	0	0	0	0.057	0	0	0.460	0.470
CD34	TAL1	9606.ENSP00000310036	9606.ENSP00000294339	0	0	0	0	0.068	0	0	0.580	0.592
CD34	EMCN	9606.ENSP00000310036	9606.ENSP00000296420	0	0	0	0	0.354	0	0	0.639	0.757
CD34	SOX17	9606.ENSP00000310036	9606.ENSP00000297316	0	0	0	0	0.122	0	0	0.425	0.474
CD34	NOS3	9606.ENSP00000310036	9606.ENSP00000297494	0	0	0	0	0.058	0	0	0.480	0.489
CD34	VEGFD	9606.ENSP00000310036	9606.ENSP00000297904	0	0	0	0	0.109	0	0	0.370	0.415
CD34	CYTL1	9606.ENSP00000310036	9606.ENSP00000303550	0	0	0	0	0.133	0	0	0.521	0.566
CD34	FOS	9606.ENSP00000310036	9606.ENSP00000306245	0	0	0	0	0.100	0	0	0.366	0.405
CD34	IGF2	9606.ENSP00000310036	9606.ENSP00000391826	0	0	0	0	0.049	0	0	0.399	0.404
CD34	TESC	9606.ENSP00000310036	9606.ENSP00000334785	0	0	0	0	0.046	0	0	0.411	0.414
CD34	F3	9606.ENSP00000310036	9606.ENSP00000334145	0	0	0	0	0	0	0	0.417	0.416
CD34	ENTPD1	9606.ENSP00000310036	9606.ENSP00000360250	0	0	0	0	0.135	0	0	0.360	0.423
CD34	ERG	9606.ENSP00000310036	9606.ENSP00000414150	0	0	0	0	0.245	0	0	0.272	0.426
CD34	PGF	9606.ENSP00000310036	9606.ENSP00000451040	0	0	0	0	0.044	0	0	0.426	0.428
CD34	NR4A1	9606.ENSP00000310036	9606.ENSP00000440864	0	0	0	0	0.054	0	0	0.422	0.429
CD34	DLL1	9606.ENSP00000310036	9606.ENSP00000355718	0	0	0	0	0.074	0	0	0.408	0.429
CD34	JUN	9606.ENSP00000310036	9606.ENSP00000360266	0	0	0	0	0.047	0	0	0.440	0.443
CD34	CLEC14A	9606.ENSP00000310036	9606.ENSP00000353013	0	0	0	0	0.367	0	0	0.159	0.445
CD34	TAC1	9606.ENSP00000310036	9606.ENSP00000321106	0	0	0	0	0	0	0	0.459	0.459
CD34	NGF	9606.ENSP00000310036	9606.ENSP00000358525	0	0	0	0	0	0	0	0.467	0.467
CD34	PCSK5	9606.ENSP00000310036	9606.ENSP00000446280	0	0	0	0	0.123	0	0	0.436	0.484
CD34	HBB	9606.ENSP00000310036	9606.ENSP00000494175	0	0	0	0	0.089	0	0	0.480	0.506
CD34	CLDN5	9606.ENSP00000310036	9606.ENSP00000385477	0	0	0	0	0.188	0	0	0.420	0.509
CD34	THBD	9606.ENSP00000310036	9606.ENSP00000366307	0	0	0	0	0.065	0	0	0.506	0.518
CD34	VEGFC	9606.ENSP00000310036	9606.ENSP00000480043	0	0	0	0	0.086	0	0	0.505	0.528
CD34	RUNX1T1	9606.ENSP00000310036	9606.ENSP00000402257	0	0	0	0	0.137	0	0	0.479	0.531
CD34	MYH11	9606.ENSP00000310036	9606.ENSP00000379616	0	0	0	0	0.136	0	0	0.526	0.572
CD34	TSLP	9606.ENSP00000310036	9606.ENSP00000339804	0	0	0	0	0	0	0	0.580	0.580
CD34	ITM2A	9606.ENSP00000310036	9606.ENSP00000362395	0	0	0	0	0.083	0	0	0.587	0.605
CD34	KLF4	9606.ENSP00000310036	9606.ENSP00000363804	0	0	0	0	0.098	0	0	0.607	0.630
CD34	IGF1	9606.ENSP00000310036	9606.ENSP00000376637	0	0	0	0	0.107	0	0	0.604	0.631
CD34	TIE1	9606.ENSP00000310036	9606.ENSP00000361554	0	0	0	0	0.402	0	0	0.412	0.633
CD34	IL33	9606.ENSP00000310036	9606.ENSP00000370842	0	0	0	0	0.095	0	0	0.643	0.663
CD34	GAPDH	9606.ENSP00000310036	9606.ENSP00000380070	0	0	0	0	0	0	0	0.692	0.692
CD34	TEK	9606.ENSP00000310036	9606.ENSP00000369375	0	0	0	0	0.201	0	0	0.674	0.728
CD34	GATA1	9606.ENSP00000310036	9606.ENSP00000365858	0	0	0	0	0	0	0	0.780	0.780
CD34	CDH5	9606.ENSP00000310036	9606.ENSP00000497290	0	0	0	0	0.281	0	0	0.840	0.880
CD34	ENG	9606.ENSP00000310036	9606.ENSP00000362299	0	0	0	0	0.101	0	0	0.913	0.919
CD34	PECAM1	9606.ENSP00000310036	9606.ENSP00000457421	0	0	0	0	0.386	0	0	0.907	0.940
CD93	SCARF1	9606.ENSP00000246006	9606.ENSP00000263071	0	0	0	0	0.177	0.045	0	0.315	0.415
CD93	CYYR1	9606.ENSP00000246006	9606.ENSP00000299340	0	0	0	0	0.415	0	0	0	0.415
CD93	THBD	9606.ENSP00000246006	9606.ENSP00000366307	0	0	0	0.658	0.348	0	0	0.168	0.435
CD93	LYVE1	9606.ENSP00000246006	9606.ENSP00000256178	0	0	0	0	0.242	0.095	0	0.254	0.444
CD93	SPARCL1	9606.ENSP00000246006	9606.ENSP00000414856	0	0	0	0	0.404	0.070	0	0.098	0.457
CD93	TIE1	9606.ENSP00000246006	9606.ENSP00000361554	0	0	0	0	0.209	0	0	0.346	0.461
CD93	VWF	9606.ENSP00000246006	9606.ENSP00000261405	0	0	0	0	0.272	0.091	0	0.251	0.462
CD93	SELP	9606.ENSP00000246006	9606.ENSP00000263686	0	0	0	0	0.193	0.101	0	0.397	0.524
CD93	IL17D	9606.ENSP00000246006	9606.ENSP00000302924	0	0	0	0	0	0	0	0.542	0.542
CD93	PTPRB	9606.ENSP00000246006	9606.ENSP00000334928	0	0	0	0	0.189	0.106	0	0.429	0.549
CD93	COL4A2	9606.ENSP00000246006	9606.ENSP00000353654	0	0	0	0	0.113	0.091	0	0.486	0.549
CD93	FCER1A	9606.ENSP00000246006	9606.ENSP00000357097	0	0	0	0	0.163	0.107	0	0.454	0.556
CD93	ROBO4	9606.ENSP00000246006	9606.ENSP00000304945	0	0	0	0	0.213	0	0	0.488	0.580
CD93	KDR	9606.ENSP00000246006	9606.ENSP00000263923	0	0	0	0	0.395	0	0	0.373	0.604
CD93	CDH5	9606.ENSP00000246006	9606.ENSP00000497290	0	0	0	0	0.361	0.066	0	0.500	0.675
CD93	MMRN2	9606.ENSP00000246006	9606.ENSP00000361097	0	0	0	0	0.208	0.334	0	0.460	0.690
CD93	PECAM1	9606.ENSP00000246006	9606.ENSP00000457421	0	0	0	0	0.512	0.107	0	0.562	0.792
CDA	TPI1	9606.ENSP00000364212	9606.ENSP00000229270	0.153	0	0	0	0.053	0	0	0.342	0.426
CDA	TK2	9606.ENSP00000364212	9606.ENSP00000299697	0.053	0	0	0	0.042	0	0.948	0.483	0.972
CDA	GAPDH	9606.ENSP00000364212	9606.ENSP00000380070	0.055	0	0	0	0.066	0.098	0	0.404	0.462
CDH23	GIPC3	9606.ENSP00000224721	9606.ENSP00000493901	0	0	0	0	0.125	0	0	0.519	0.562
CDH23	CDH6	9606.ENSP00000224721	9606.ENSP00000265071	0	0	0	0.609	0	0	0.540	0.096	0.566
CDH23	CDH5	9606.ENSP00000224721	9606.ENSP00000497290	0	0	0	0.604	0.049	0	0.540	0.123	0.582
CDH23	DCHS1	9606.ENSP00000224721	9606.ENSP00000299441	0	0	0	0.661	0.062	0	0.540	0.137	0.595
CDH23	LOXHD1	9606.ENSP00000224721	9606.ENSP00000444586	0	0	0	0	0.086	0	0	0.682	0.697
CDH5	PROCR	9606.ENSP00000497290	9606.ENSP00000216968	0	0	0	0	0.055	0	0	0.438	0.447
CDH5	RASIP1	9606.ENSP00000497290	9606.ENSP00000222145	0	0	0	0	0.225	0.051	0	0.339	0.472
CDH5	HGF	9606.ENSP00000497290	9606.ENSP00000222390	0	0	0	0	0	0	0	0.641	0.641
CDH5	PCDH12	9606.ENSP00000497290	9606.ENSP00000231484	0	0	0	0.571	0.537	0	0	0.379	0.700
CDH5	SEMA3G	9606.ENSP00000497290	9606.ENSP00000231721	0	0	0	0	0.296	0	0	0.201	0.414
CDH5	KLF2	9606.ENSP00000497290	9606.ENSP00000248071	0	0	0	0	0.081	0	0	0.506	0.526
CDH5	DLL4	9606.ENSP00000497290	9606.ENSP00000249749	0	0	0	0	0.221	0.066	0	0.645	0.719
CDH5	PLVAP	9606.ENSP00000497290	9606.ENSP00000252590	0	0	0	0	0.260	0.066	0	0.465	0.599
CDH5	RAMP2	9606.ENSP00000497290	9606.ENSP00000253796	0	0	0	0	0.239	0	0	0.270	0.421
CDH5	JAG1	9606.ENSP00000497290	9606.ENSP00000254958	0	0	0	0	0.056	0.066	0	0.511	0.531
CDH5	LYVE1	9606.ENSP00000497290	9606.ENSP00000256178	0	0	0	0	0.253	0	0	0.624	0.707
CDH5	LMO2	9606.ENSP00000497290	9606.ENSP00000257818	0	0	0	0	0.067	0	0	0.494	0.508
CDH5	VWF	9606.ENSP00000497290	9606.ENSP00000261405	0	0	0	0	0.351	0.042	0	0.823	0.881
CDH5	FLT4	9606.ENSP00000497290	9606.ENSP00000261937	0	0	0	0	0.236	0.048	0	0.942	0.954
CDH5	SELP	9606.ENSP00000497290	9606.ENSP00000263686	0	0	0	0	0.084	0.049	0	0.581	0.603
CDH5	EPAS1	9606.ENSP00000497290	9606.ENSP00000263734	0	0	0	0	0.265	0	0	0.425	0.560
CDH5	KDR	9606.ENSP00000497290	9606.ENSP00000263923	0	0	0	0	0.482	0.630	0.800	0.998	0.999
CDH5	MCAM	9606.ENSP00000497290	9606.ENSP00000264036	0	0	0	0	0.203	0.045	0	0.641	0.703
CDH5	FGF2	9606.ENSP00000497290	9606.ENSP00000264498	0	0	0	0	0.080	0	0	0.661	0.675
CDH5	MECOM	9606.ENSP00000497290	9606.ENSP00000264674	0	0	0	0	0.084	0	0	0.412	0.438
CDH5	CDH6	9606.ENSP00000497290	9606.ENSP00000265071	0	0	0	0.875	0.043	0	0.540	0.080	0.559
CDH5	NRP1	9606.ENSP00000497290	9606.ENSP00000265371	0	0	0	0	0.074	0	0	0.687	0.698
CDH5	FGF7	9606.ENSP00000497290	9606.ENSP00000267843	0	0	0	0	0.094	0	0	0.495	0.523
CDH5	ESAM	9606.ENSP00000497290	9606.ENSP00000278927	0	0	0	0	0.240	0	0	0.810	0.850
CDH5	FLT1	9606.ENSP00000497290	9606.ENSP00000282397	0	0	0	0	0.217	0.048	0	0.794	0.833
CDH5	ITGA1	9606.ENSP00000497290	9606.ENSP00000282588	0	0	0	0	0.151	0	0	0.322	0.400
CDH5	TAL1	9606.ENSP00000497290	9606.ENSP00000294339	0	0	0	0	0.062	0	0	0.476	0.487
CDH5	EMCN	9606.ENSP00000497290	9606.ENSP00000296420	0	0	0	0	0.480	0	0	0.605	0.786
CDH5	SOX17	9606.ENSP00000497290	9606.ENSP00000297316	0	0	0	0	0.395	0	0	0.470	0.665
CDH5	NOS3	9606.ENSP00000497290	9606.ENSP00000297494	0	0	0	0	0.334	0	0	0.661	0.764
CDH5	VEGFD	9606.ENSP00000497290	9606.ENSP00000297904	0	0	0.230	0	0.056	0	0	0.414	0.537
CDH5	JAM3	9606.ENSP00000497290	9606.ENSP00000299106	0	0	0	0	0.044	0	0	0.480	0.481
CDH5	DCHS1	9606.ENSP00000497290	9606.ENSP00000299441	0	0	0	0.598	0.072	0	0.540	0.271	0.661
CDH5	SOX7	9606.ENSP00000497290	9606.ENSP00000301921	0	0	0	0	0.285	0	0	0.472	0.607
CDH5	ROBO4	9606.ENSP00000497290	9606.ENSP00000304945	0	0	0	0	0.424	0	0	0.512	0.707
CDH5	S1PR1	9606.ENSP00000497290	9606.ENSP00000305416	0	0	0	0	0.181	0	0	0.419	0.504
CDH5	F2R	9606.ENSP00000497290	9606.ENSP00000321326	0	0	0	0	0.060	0.045	0	0.396	0.410
CDH5	F3	9606.ENSP00000497290	9606.ENSP00000334145	0	0	0	0	0.062	0	0	0.473	0.484
CDH5	PTPRB	9606.ENSP00000497290	9606.ENSP00000334928	0	0	0	0	0.509	0.345	0	0.949	0.982
CDH5	HEY1	9606.ENSP00000497290	9606.ENSP00000338272	0	0	0	0	0.080	0	0	0.461	0.483
CDH5	SOX18	9606.ENSP00000497290	9606.ENSP00000341815	0	0	0	0	0.405	0	0	0.470	0.671
CDH5	GJA4	9606.ENSP00000497290	9606.ENSP00000343676	0	0	0	0	0.441	0.050	0	0.435	0.673
CDH5	CLEC14A	9606.ENSP00000497290	9606.ENSP00000353013	0	0	0	0	0.391	0.066	0	0.268	0.547
CDH5	CLDN7	9606.ENSP00000497290	9606.ENSP00000353475	0	0	0	0	0.052	0	0	0.477	0.483
CDH5	DLL1	9606.ENSP00000497290	9606.ENSP00000355718	0	0	0	0	0.112	0.066	0	0.374	0.436
CDH5	PLPP3	9606.ENSP00000497290	9606.ENSP00000360296	0	0	0	0	0.050	0.045	0	0.401	0.409
CDH5	EGFL7	9606.ENSP00000497290	9606.ENSP00000360764	0	0	0	0	0.176	0.066	0	0.379	0.480
CDH5	MMRN2	9606.ENSP00000497290	9606.ENSP00000361097	0	0	0	0	0.511	0.046	0	0.245	0.617
CDH5	TIE1	9606.ENSP00000497290	9606.ENSP00000361554	0	0	0	0	0.407	0.045	0	0.687	0.807
CDH5	ENG	9606.ENSP00000497290	9606.ENSP00000362299	0	0	0	0	0.235	0	0	0.848	0.879
CDH5	KLF4	9606.ENSP00000497290	9606.ENSP00000363804	0	0	0	0	0.084	0	0	0.640	0.656
CDH5	HSPG2	9606.ENSP00000497290	9606.ENSP00000363827	0	0	0	0	0.136	0	0	0.348	0.412
CDH5	NOTCH4	9606.ENSP00000497290	9606.ENSP00000364163	0	0	0	0	0.260	0.066	0	0.472	0.603
CDH5	ID1	9606.ENSP00000497290	9606.ENSP00000365280	0	0	0	0	0.049	0	0	0.503	0.507
CDH5	GATA1	9606.ENSP00000497290	9606.ENSP00000365858	0	0	0	0	0	0	0	0.406	0.406
CDH5	THBD	9606.ENSP00000497290	9606.ENSP00000366307	0	0	0	0	0.084	0.066	0	0.491	0.526
CDH5	TEK	9606.ENSP00000497290	9606.ENSP00000369375	0	0	0	0	0.272	0.045	0	0.869	0.901
CDH5	IGF1	9606.ENSP00000497290	9606.ENSP00000376637	0	0	0	0	0.068	0	0	0.452	0.468
CDH5	SYNPO	9606.ENSP00000497290	9606.ENSP00000377789	0	0	0	0	0.099	0.054	0	0.430	0.472
CDH5	MYH11	9606.ENSP00000497290	9606.ENSP00000379616	0	0	0	0	0.127	0	0	0.518	0.562
CDH5	GAPDH	9606.ENSP00000497290	9606.ENSP00000380070	0	0	0	0	0	0.071	0	0.600	0.613
CDH5	JAM2	9606.ENSP00000497290	9606.ENSP00000383376	0	0	0	0	0.084	0	0	0.406	0.432
CDH5	CLDN5	9606.ENSP00000497290	9606.ENSP00000385477	0	0	0	0	0.404	0	0	0.988	0.993
CDH5	TNXB	9606.ENSP00000497290	9606.ENSP00000407685	0	0	0.361	0	0.105	0.044	0	0.087	0.434
CDH5	ERG	9606.ENSP00000497290	9606.ENSP00000414150	0	0	0	0	0.230	0	0	0.383	0.505
CDH5	RGS5	9606.ENSP00000497290	9606.ENSP00000433001	0	0	0	0	0.233	0.045	0	0.254	0.407
CDH5	FZD4	9606.ENSP00000497290	9606.ENSP00000434034	0	0	0	0	0.196	0.045	0	0.551	0.625
CDH5	PGF	9606.ENSP00000497290	9606.ENSP00000451040	0	0	0	0	0.084	0	0	0.475	0.498
CDH5	PECAM1	9606.ENSP00000497290	9606.ENSP00000457421	0	0	0	0	0.501	0.045	0.800	0.999	0.999
CDH5	PTPRM	9606.ENSP00000497290	9606.ENSP00000463325	0	0	0	0	0.083	0.102	0	0.465	0.520
CDH5	ECSCR	9606.ENSP00000497290	9606.ENSP00000479243	0	0	0	0	0.351	0	0	0.360	0.567
CDH5	VEGFC	9606.ENSP00000497290	9606.ENSP00000480043	0	0	0	0	0.061	0	0	0.588	0.597
CDH5	GPIHBP1	9606.ENSP00000497290	9606.ENSP00000480053	0	0	0	0	0.318	0	0	0.286	0.492
CDH5	EFNB2	9606.ENSP00000497290	9606.ENSP00000493716	0	0	0	0	0.075	0	0	0.602	0.616
CDH5	KCNJ8	9606.ENSP00000497290	9606.ENSP00000499300	0	0	0	0	0.126	0.220	0	0.200	0.407
CDH6	GPRASP2	9606.ENSP00000265071	9606.ENSP00000437872	0	0	0	0	0	0.046	0	0.404	0.407
CDH6	CLDN5	9606.ENSP00000265071	9606.ENSP00000385477	0	0	0	0	0.090	0	0	0.450	0.478
CDH6	DCHS1	9606.ENSP00000265071	9606.ENSP00000299441	0	0	0	0.606	0.042	0	0.540	0.143	0.589
CDKN1C	KLF2	9606.ENSP00000413720	9606.ENSP00000248071	0	0	0.310	0	0.060	0.045	0	0.158	0.409
CDKN1C	SASH1	9606.ENSP00000413720	9606.ENSP00000356437	0	0	0	0	0.074	0	0	0.399	0.419
CDKN1C	ID3	9606.ENSP00000413720	9606.ENSP00000363689	0	0	0	0	0.054	0	0	0.420	0.427
CDKN1C	IGF2	9606.ENSP00000413720	9606.ENSP00000391826	0	0	0	0	0.089	0	0	0.903	0.907
CHCHD4	TIMM50	9606.ENSP00000295767	9606.ENSP00000445806	0	0	0	0	0.116	0	0	0.718	0.740
CHL1	ITGA10	9606.ENSP00000256509	9606.ENSP00000358310	0	0	0	0	0	0	0.500	0.046	0.502
CHL1	ITGA1	9606.ENSP00000256509	9606.ENSP00000282588	0	0	0	0	0	0	0.500	0.094	0.527
CHL1	NRP1	9606.ENSP00000256509	9606.ENSP00000265371	0	0	0	0	0	0	0.900	0.519	0.949
CKMT2	COX7A1	9606.ENSP00000404203	9606.ENSP00000292907	0	0	0	0	0.213	0	0	0.368	0.481
CKMT2	MYOM3	9606.ENSP00000404203	9606.ENSP00000363557	0	0	0	0	0.122	0	0	0.389	0.441
CKMT2	GAPDH	9606.ENSP00000404203	9606.ENSP00000380070	0	0	0	0	0.103	0.087	0	0.338	0.411
CKMT2	SRL	9606.ENSP00000404203	9606.ENSP00000382518	0	0	0	0	0.298	0	0	0.254	0.454
CLDN11	JAM3	9606.ENSP00000064724	9606.ENSP00000299106	0	0	0	0	0.068	0	0	0.446	0.461
CLDN11	GFAP	9606.ENSP00000064724	9606.ENSP00000253408	0	0	0	0	0.174	0	0	0.401	0.484
CLDN11	CLDN19	9606.ENSP00000064724	9606.ENSP00000296387	0	0	0	0.775	0	0	0.650	0.164	0.695
CLDN11	CLDN7	9606.ENSP00000064724	9606.ENSP00000353475	0	0	0	0.773	0	0	0.650	0.174	0.698
CLDN11	ESAM	9606.ENSP00000064724	9606.ENSP00000278927	0	0	0	0	0.047	0	0.650	0.204	0.711
CLDN11	CLDN5	9606.ENSP00000064724	9606.ENSP00000385477	0	0	0	0.722	0.066	0	0.650	0.236	0.728
CLDN19	ESAM	9606.ENSP00000296387	9606.ENSP00000278927	0	0	0	0	0.055	0	0.650	0.146	0.693
CLDN19	JAM3	9606.ENSP00000296387	9606.ENSP00000299106	0	0	0	0	0	0	0	0.448	0.448
CLDN19	CLDN7	9606.ENSP00000296387	9606.ENSP00000353475	0	0	0.060	0.952	0	0	0.650	0.067	0.666
CLDN19	CLDN5	9606.ENSP00000296387	9606.ENSP00000385477	0	0	0	0.905	0.042	0	0.650	0.086	0.666
CLDN5	RASIP1	9606.ENSP00000385477	9606.ENSP00000222145	0	0	0	0	0.312	0	0	0.240	0.455
CLDN5	KLF2	9606.ENSP00000385477	9606.ENSP00000248071	0	0	0	0	0.164	0	0	0.325	0.412
CLDN5	DLL4	9606.ENSP00000385477	9606.ENSP00000249749	0	0	0	0	0.213	0	0	0.326	0.447
CLDN5	PLVAP	9606.ENSP00000385477	9606.ENSP00000252590	0	0	0	0	0.256	0	0	0.593	0.684
CLDN5	USHBP1	9606.ENSP00000385477	9606.ENSP00000252597	0	0	0	0	0.409	0	0	0.063	0.422
CLDN5	GFAP	9606.ENSP00000385477	9606.ENSP00000253408	0	0	0	0	0.109	0	0	0.605	0.633
CLDN5	RAMP2	9606.ENSP00000385477	9606.ENSP00000253796	0	0	0	0	0.415	0	0	0.194	0.509
CLDN5	LYVE1	9606.ENSP00000385477	9606.ENSP00000256178	0	0	0	0	0.229	0	0	0.389	0.509
CLDN5	VWF	9606.ENSP00000385477	9606.ENSP00000261405	0	0	0	0	0.770	0	0	0.669	0.920
CLDN5	FLT4	9606.ENSP00000385477	9606.ENSP00000261937	0	0	0	0	0.135	0	0	0.354	0.417
CLDN5	SELP	9606.ENSP00000385477	9606.ENSP00000263686	0	0	0	0	0.300	0	0	0.354	0.528
CLDN5	KDR	9606.ENSP00000385477	9606.ENSP00000263923	0	0	0	0	0.188	0	0	0.545	0.615
CLDN5	FGF2	9606.ENSP00000385477	9606.ENSP00000264498	0	0	0	0	0	0	0	0.441	0.441
CLDN5	NRP1	9606.ENSP00000385477	9606.ENSP00000265371	0	0	0	0	0	0	0	0.456	0.456
CLDN5	ESAM	9606.ENSP00000385477	9606.ENSP00000278927	0	0	0	0	0.686	0	0.650	0.753	0.970
CLDN5	FLT1	9606.ENSP00000385477	9606.ENSP00000282397	0	0	0	0	0.150	0	0	0.424	0.490
CLDN5	EMCN	9606.ENSP00000385477	9606.ENSP00000296420	0	0	0	0	0.348	0	0	0.381	0.579
CLDN5	SOX17	9606.ENSP00000385477	9606.ENSP00000297316	0	0	0	0	0.373	0	0	0.272	0.524
CLDN5	NOS3	9606.ENSP00000385477	9606.ENSP00000297494	0	0	0	0	0.223	0	0	0.398	0.512
CLDN5	JAM3	9606.ENSP00000385477	9606.ENSP00000299106	0	0	0	0	0.099	0	0	0.539	0.567
CLDN5	ROBO4	9606.ENSP00000385477	9606.ENSP00000304945	0	0	0	0	0.608	0	0	0.344	0.732
CLDN5	S1PR1	9606.ENSP00000385477	9606.ENSP00000305416	0	0	0	0	0.208	0	0	0.285	0.410
CLDN5	PTPRB	9606.ENSP00000385477	9606.ENSP00000334928	0	0	0	0	0.356	0	0	0.533	0.686
CLDN5	SOX18	9606.ENSP00000385477	9606.ENSP00000341815	0	0	0	0	0.849	0	0	0.396	0.904
CLDN5	GJA4	9606.ENSP00000385477	9606.ENSP00000343676	0	0	0	0	0.423	0	0	0.359	0.614
CLDN5	CLEC14A	9606.ENSP00000385477	9606.ENSP00000353013	0	0	0	0	0.447	0	0	0.245	0.564
CLDN5	CLDN7	9606.ENSP00000385477	9606.ENSP00000353475	0	0	0.058	0.918	0.050	0	0.650	0.659	0.878
CLDN5	GJC2	9606.ENSP00000385477	9606.ENSP00000355675	0	0	0.299	0	0.111	0	0	0.156	0.428
CLDN5	EGFL7	9606.ENSP00000385477	9606.ENSP00000360764	0	0	0	0	0.389	0	0	0.298	0.553
CLDN5	MMRN2	9606.ENSP00000385477	9606.ENSP00000361097	0	0	0	0	0.427	0	0	0.178	0.509
CLDN5	TIE1	9606.ENSP00000385477	9606.ENSP00000361554	0	0	0	0	0.332	0	0	0.335	0.537
CLDN5	FAM110D	9606.ENSP00000385477	9606.ENSP00000363386	0	0	0	0	0.409	0	0	0	0.409
CLDN5	KLF4	9606.ENSP00000385477	9606.ENSP00000363804	0	0	0	0	0.076	0	0	0.585	0.600
CLDN5	NOTCH4	9606.ENSP00000385477	9606.ENSP00000364163	0	0	0	0	0.303	0	0	0.187	0.409
CLDN5	TEK	9606.ENSP00000385477	9606.ENSP00000369375	0	0	0	0	0.374	0	0	0.510	0.680
CLDN5	GAPDH	9606.ENSP00000385477	9606.ENSP00000380070	0	0	0	0	0.074	0	0	0.533	0.549
CLDN5	JAM2	9606.ENSP00000385477	9606.ENSP00000383376	0	0	0	0	0.108	0	0	0.511	0.545
CLDN5	FZD4	9606.ENSP00000385477	9606.ENSP00000434034	0	0	0	0	0.146	0	0	0.330	0.404
CLDN5	ERG	9606.ENSP00000385477	9606.ENSP00000414150	0	0	0	0	0.179	0	0	0.314	0.413
CLDN5	GPIHBP1	9606.ENSP00000385477	9606.ENSP00000480053	0	0	0	0	0.411	0	0	0.091	0.442
CLDN5	SLCO1C1	9606.ENSP00000385477	9606.ENSP00000444149	0	0	0	0	0.120	0	0	0.430	0.477
CLDN5	SPARCL1	9606.ENSP00000385477	9606.ENSP00000414856	0	0	0	0	0.391	0	0	0.195	0.489
CLDN5	PECAM1	9606.ENSP00000385477	9606.ENSP00000457421	0	0	0	0	0.260	0	0	0.800	0.845
CLDN7	ESAM	9606.ENSP00000353475	9606.ENSP00000278927	0	0	0	0	0.055	0	0.650	0.545	0.836
CLDN7	JAM3	9606.ENSP00000353475	9606.ENSP00000299106	0	0	0	0	0	0	0	0.532	0.532
CLDN7	SPINT1	9606.ENSP00000353475	9606.ENSP00000342098	0	0	0	0	0.525	0	0	0.265	0.636
CLDN7	ZEB2	9606.ENSP00000353475	9606.ENSP00000487174	0	0	0	0	0	0	0	0.419	0.419
CLDN7	LSR	9606.ENSP00000353475	9606.ENSP00000480821	0	0	0	0	0.277	0	0	0.351	0.511
CLDN7	GAPDH	9606.ENSP00000353475	9606.ENSP00000380070	0	0	0	0	0.061	0	0	0.593	0.602
CLDN7	JAM2	9606.ENSP00000353475	9606.ENSP00000383376	0	0	0	0	0	0	0	0.669	0.669
CLEC14A	MLF2	9606.ENSP00000353013	9606.ENSP00000203630	0	0	0	0	0	0.045	0	0.422	0.424
CLEC14A	RASIP1	9606.ENSP00000353013	9606.ENSP00000222145	0	0	0	0	0.400	0.114	0	0.047	0.449
CLEC14A	DLL4	9606.ENSP00000353013	9606.ENSP00000249749	0	0	0	0	0.325	0	0	0.188	0.429
CLEC14A	PLVAP	9606.ENSP00000353013	9606.ENSP00000252590	0	0	0	0	0.301	0	0	0.178	0.401
CLEC14A	HSPA12B	9606.ENSP00000353013	9606.ENSP00000254963	0	0	0	0	0.443	0.102	0	0.186	0.557
CLEC14A	LYVE1	9606.ENSP00000353013	9606.ENSP00000256178	0	0	0	0	0.273	0.095	0	0.179	0.413
CLEC14A	VWF	9606.ENSP00000353013	9606.ENSP00000261405	0	0	0	0	0.422	0.091	0	0.254	0.574
CLEC14A	FLT4	9606.ENSP00000353013	9606.ENSP00000261937	0	0	0	0	0.182	0	0	0.544	0.611
CLEC14A	SCARF1	9606.ENSP00000353013	9606.ENSP00000263071	0	0	0.218	0	0.122	0.045	0	0.202	0.407
CLEC14A	KDR	9606.ENSP00000353013	9606.ENSP00000263923	0	0	0	0	0.502	0	0	0.250	0.611
CLEC14A	ESAM	9606.ENSP00000353013	9606.ENSP00000278927	0	0	0	0	0.288	0	0	0.271	0.459
CLEC14A	EMCN	9606.ENSP00000353013	9606.ENSP00000296420	0	0	0	0	0.445	0	0	0.162	0.516
CLEC14A	CYYR1	9606.ENSP00000353013	9606.ENSP00000299340	0	0	0	0	0.501	0	0	0.261	0.615
CLEC14A	ROBO4	9606.ENSP00000353013	9606.ENSP00000304945	0	0	0.252	0	0.345	0	0	0.420	0.691
CLEC14A	CLEC1A	9606.ENSP00000353013	9606.ENSP00000326407	0	0	0	0	0.323	0.101	0	0.291	0.531
CLEC14A	KANK3	9606.ENSP00000353013	9606.ENSP00000328923	0	0	0	0	0.199	0.098	0	0.239	0.403
CLEC14A	SOX18	9606.ENSP00000353013	9606.ENSP00000341815	0	0	0	0	0.414	0.050	0	0.088	0.448
CLEC14A	GJA4	9606.ENSP00000353013	9606.ENSP00000343676	0	0	0	0	0.470	0	0	0.052	0.476
CLEC14A	TEK	9606.ENSP00000353013	9606.ENSP00000369375	0	0	0	0	0.316	0	0	0.205	0.433
CLEC14A	PECAM1	9606.ENSP00000353013	9606.ENSP00000457421	0	0	0	0	0.256	0.107	0	0.234	0.446
CLEC14A	TIE1	9606.ENSP00000353013	9606.ENSP00000361554	0	0	0	0	0.267	0	0	0.302	0.467
CLEC14A	MYCT1	9606.ENSP00000353013	9606.ENSP00000356214	0	0	0	0	0.299	0	0	0.296	0.486
CLEC14A	ECSCR	9606.ENSP00000353013	9606.ENSP00000479243	0	0	0	0	0.413	0	0	0.263	0.549
CLEC14A	SPARCL1	9606.ENSP00000353013	9606.ENSP00000414856	0	0	0	0	0.500	0.070	0	0.127	0.559
CLEC14A	MMRN2	9606.ENSP00000353013	9606.ENSP00000361097	0	0	0	0	0.263	0.334	0	0.864	0.927
CLEC3B	HGF	9606.ENSP00000296130	9606.ENSP00000222390	0	0	0	0	0.086	0.295	0	0.475	0.632
CLEC3B	HIGD1B	9606.ENSP00000296130	9606.ENSP00000253410	0	0	0	0	0.139	0	0	0.335	0.403
CLEC3B	IGFBP6	9606.ENSP00000296130	9606.ENSP00000301464	0	0	0	0	0.167	0	0	0.318	0.408
CLEC3B	MFAP4	9606.ENSP00000296130	9606.ENSP00000378957	0	0	0	0	0.260	0.094	0	0.201	0.418
CLEC3B	PLAC9	9606.ENSP00000296130	9606.ENSP00000361337	0	0	0	0	0.425	0	0	0	0.424
CLEC3B	PTN	9606.ENSP00000296130	9606.ENSP00000341170	0	0	0	0	0.075	0.068	0	0.411	0.447
CLEC3B	COL14A1	9606.ENSP00000296130	9606.ENSP00000297848	0	0	0	0	0.080	0.045	0	0.424	0.450
CLEC3B	GSN	9606.ENSP00000296130	9606.ENSP00000362924	0	0	0	0	0.139	0	0	0.412	0.472
CLEC3B	ENG	9606.ENSP00000296130	9606.ENSP00000362299	0	0	0	0	0.129	0	0	0.441	0.492
CLEC3B	PI16	9606.ENSP00000296130	9606.ENSP00000497550	0	0	0	0	0.204	0	0	0.390	0.494
CLEC3B	SELENOP	9606.ENSP00000296130	9606.ENSP00000425915	0	0	0	0	0.106	0	0.400	0.536	0.729
CLPTM1L	TP63	9606.ENSP00000313854	9606.ENSP00000264731	0	0	0	0	0	0	0	0.476	0.476
CLPTM1L	RPN1	9606.ENSP00000313854	9606.ENSP00000296255	0	0	0	0	0.393	0.213	0	0.067	0.515
CLPTM1L	NR5A2	9606.ENSP00000313854	9606.ENSP00000356331	0	0	0	0	0	0	0	0.723	0.723
CMA1	CTSG	9606.ENSP00000250378	9606.ENSP00000216336	0	0	0.072	0.937	0.178	0	0.400	0.412	0.695
CMA1	HGF	9606.ENSP00000250378	9606.ENSP00000222390	0	0	0.113	0.679	0.066	0	0	0.366	0.429
CMA1	TFPI	9606.ENSP00000250378	9606.ENSP00000233156	0	0	0	0	0.048	0.264	0	0.224	0.409
CMA1	NGF	9606.ENSP00000250378	9606.ENSP00000358525	0	0	0	0	0.047	0.107	0	0.372	0.419
CMA1	TPSB2	9606.ENSP00000250378	9606.ENSP00000482743	0	0	0.159	0.761	0.272	0	0	0.166	0.445
CMA1	COL17A1	9606.ENSP00000250378	9606.ENSP00000497653	0	0	0	0	0.049	0.051	0	0.455	0.465
CMA1	TAC1	9606.ENSP00000250378	9606.ENSP00000321106	0	0	0	0	0.061	0	0	0.510	0.520
CMA1	MRGPRX2	9606.ENSP00000250378	9606.ENSP00000333800	0	0	0	0	0.073	0	0	0.544	0.559
CMA1	IL33	9606.ENSP00000250378	9606.ENSP00000370842	0	0	0	0	0.143	0	0	0.509	0.561
CMA1	FCER1A	9606.ENSP00000250378	9606.ENSP00000357097	0	0	0	0	0.373	0.113	0	0.472	0.681
CMA1	TPSAB1	9606.ENSP00000250378	9606.ENSP00000343577	0	0	0.156	0.766	0.322	0	0.400	0.250	0.708
CMA1	MS4A2	9606.ENSP00000250378	9606.ENSP00000278888	0	0	0	0	0.301	0	0	0.740	0.810
CMA1	CPA3	9606.ENSP00000250378	9606.ENSP00000296046	0	0	0	0	0.736	0.126	0	0.865	0.966
COL14A1	COL21A1	9606.ENSP00000297848	9606.ENSP00000244728	0	0	0.113	0.707	0.100	0.329	0.400	0.155	0.679
COL14A1	THBS4	9606.ENSP00000297848	9606.ENSP00000339730	0	0	0	0	0.102	0.099	0	0.330	0.411
COL14A1	FBLN5	9606.ENSP00000297848	9606.ENSP00000345008	0	0	0	0	0.145	0.091	0	0.314	0.420
COL14A1	PI16	9606.ENSP00000297848	9606.ENSP00000497550	0	0	0	0	0.082	0	0	0.398	0.424
COL14A1	ZNF423	9606.ENSP00000297848	9606.ENSP00000455426	0	0	0	0	0.097	0.053	0	0.382	0.425
COL14A1	ZCCHC24	9606.ENSP00000297848	9606.ENSP00000361411	0	0	0	0	0.063	0	0	0.421	0.434
COL14A1	TGFBR2	9606.ENSP00000297848	9606.ENSP00000351905	0	0	0	0	0.055	0.084	0	0.461	0.492
COL14A1	COL17A1	9606.ENSP00000297848	9606.ENSP00000497653	0	0	0	0.571	0.047	0	0.400	0.195	0.500
COL14A1	LAMA2	9606.ENSP00000297848	9606.ENSP00000400365	0	0	0	0	0.262	0.068	0	0.378	0.535
COL14A1	ITGA8	9606.ENSP00000297848	9606.ENSP00000367316	0	0	0	0	0.097	0	0	0.539	0.566
COL14A1	IGF1	9606.ENSP00000297848	9606.ENSP00000376637	0	0	0	0	0.271	0	0	0.516	0.632
COL14A1	COL4A2	9606.ENSP00000297848	9606.ENSP00000353654	0	0	0	0.551	0.178	0.225	0.400	0.238	0.670
COL14A1	MFAP4	9606.ENSP00000297848	9606.ENSP00000378957	0	0	0	0	0.345	0	0	0.576	0.710
COL14A1	PRELP	9606.ENSP00000297848	9606.ENSP00000343924	0	0	0	0	0.151	0.456	0	0.466	0.732
COL14A1	OGN	9606.ENSP00000297848	9606.ENSP00000364711	0	0	0	0	0.415	0.431	0	0.399	0.782
COL17A1	KRT14	9606.ENSP00000497653	9606.ENSP00000167586	0	0	0	0	0.305	0.095	0	0.765	0.839
COL17A1	CTSG	9606.ENSP00000497653	9606.ENSP00000216336	0	0	0	0	0.124	0.051	0	0.364	0.425
COL17A1	COL21A1	9606.ENSP00000497653	9606.ENSP00000244728	0	0	0	0.610	0	0	0.400	0.279	0.548
COL17A1	TP63	9606.ENSP00000497653	9606.ENSP00000264731	0	0	0	0	0.301	0	0	0.350	0.527
COL17A1	COL4A2	9606.ENSP00000497653	9606.ENSP00000353654	0	0	0.129	0.564	0	0	0.400	0.239	0.568
COL21A1	HSPG2	9606.ENSP00000244728	9606.ENSP00000363827	0	0	0	0	0.057	0.091	0	0.458	0.495
COL21A1	COL4A2	9606.ENSP00000244728	9606.ENSP00000353654	0	0	0	0.624	0.080	0.610	0.400	0.172	0.798
COL4A2	ITGA1	9606.ENSP00000353654	9606.ENSP00000282588	0	0	0	0	0.139	0	0.650	0.674	0.893
COL4A2	TK2	9606.ENSP00000353654	9606.ENSP00000299697	0	0	0	0	0	0.125	0	0.428	0.478
COL4A2	THBS4	9606.ENSP00000353654	9606.ENSP00000339730	0	0	0	0	0.069	0.099	0.400	0.210	0.549
COL4A2	PDGFA	9606.ENSP00000353654	9606.ENSP00000346508	0	0	0	0	0.056	0	0.500	0.207	0.593
COL4A2	SEMA5A	9606.ENSP00000353654	9606.ENSP00000371936	0	0	0	0	0.090	0	0	0.382	0.414
COL4A2	LAMC3	9606.ENSP00000353654	9606.ENSP00000354360	0	0	0	0	0.074	0.067	0	0.387	0.424
COL4A2	EFEMP1	9606.ENSP00000353654	9606.ENSP00000378058	0	0	0	0	0.219	0.091	0	0.298	0.458
COL4A2	F10	9606.ENSP00000353654	9606.ENSP00000364709	0	0	0	0	0.080	0.051	0	0.640	0.658
COL4A2	LAMA2	9606.ENSP00000353654	9606.ENSP00000400365	0	0	0	0	0.122	0.068	0	0.649	0.688
COL4A2	HSPG2	9606.ENSP00000353654	9606.ENSP00000363827	0	0	0	0	0.337	0.091	0	0.529	0.691
COL4A2	ITGA10	9606.ENSP00000353654	9606.ENSP00000358310	0	0	0	0	0	0	0.650	0.270	0.733
COL4A2	ITGA8	9606.ENSP00000353654	9606.ENSP00000367316	0	0	0	0	0.061	0	0.650	0.308	0.752
COPG1	SEC61A1	9606.ENSP00000325002	9606.ENSP00000243253	0	0	0	0	0.440	0	0	0.190	0.528
COPG1	RPN1	9606.ENSP00000325002	9606.ENSP00000296255	0	0	0	0	0.536	0	0	0.153	0.591
CORO2B	MOCS1	9606.ENSP00000261861	9606.ENSP00000344794	0.069	0	0	0	0.083	0	0.279	0.233	0.464
COX4I2	HLF	9606.ENSP00000365243	9606.ENSP00000226067	0	0	0	0	0.116	0.276	0.217	0.115	0.497
COX4I2	HIGD1B	9606.ENSP00000365243	9606.ENSP00000253410	0	0	0	0	0.275	0.085	0	0.612	0.720
COX4I2	COX7A1	9606.ENSP00000365243	9606.ENSP00000292907	0	0	0	0	0.186	0.428	0.360	0.731	0.909
COX4I2	TK2	9606.ENSP00000365243	9606.ENSP00000299697	0	0	0	0	0.139	0.210	0.114	0.169	0.432
COX4I2	GJA4	9606.ENSP00000365243	9606.ENSP00000343676	0	0	0	0	0.218	0	0	0.389	0.501
COX4I2	GAPDH	9606.ENSP00000365243	9606.ENSP00000380070	0	0	0	0	0.196	0	0	0.483	0.567
COX7A1	PRDM16	9606.ENSP00000292907	9606.ENSP00000270722	0	0	0	0	0	0	0	0.654	0.654
COX7A1	PLAC9	9606.ENSP00000292907	9606.ENSP00000361337	0	0	0	0	0.414	0	0	0	0.414
CPA3	CTSG	9606.ENSP00000296046	9606.ENSP00000216336	0	0	0	0	0.327	0.126	0	0.706	0.812
CPA3	MS4A2	9606.ENSP00000296046	9606.ENSP00000278888	0	0	0	0	0.794	0	0	0.711	0.938
CPA3	HPGDS	9606.ENSP00000296046	9606.ENSP00000295256	0	0	0	0	0.444	0	0	0.277	0.581
CPA3	IL33	9606.ENSP00000296046	9606.ENSP00000370842	0	0	0	0	0.086	0	0	0.375	0.404
CPA3	SLC18A2	9606.ENSP00000296046	9606.ENSP00000496339	0	0	0	0	0.393	0	0	0.119	0.442
CPA3	MRGPRX2	9606.ENSP00000296046	9606.ENSP00000333800	0	0	0	0	0.065	0	0	0.500	0.512
CPA3	TPSB2	9606.ENSP00000296046	9606.ENSP00000482743	0	0	0	0	0.638	0.126	0	0.638	0.875
CPA3	FCER1A	9606.ENSP00000296046	9606.ENSP00000357097	0	0	0	0	0.654	0	0	0.782	0.921
CPA3	TPSAB1	9606.ENSP00000296046	9606.ENSP00000343577	0	0	0	0	0.783	0.126	0	0.734	0.945
CRHBP	PENK	9606.ENSP00000274368	9606.ENSP00000400894	0	0	0	0	0.058	0	0	0.409	0.419
CRHBP	NR3C2	9606.ENSP00000274368	9606.ENSP00000350815	0	0	0	0	0.047	0	0	0.471	0.474
CRHBP	CRHR2	9606.ENSP00000274368	9606.ENSP00000340943	0	0	0	0	0.087	0	0	0.973	0.974
CRHR2	FOS	9606.ENSP00000340943	9606.ENSP00000306245	0	0	0	0	0	0	0	0.528	0.528
CRHR2	TAC1	9606.ENSP00000340943	9606.ENSP00000321106	0	0	0	0	0	0	0	0.400	0.400
CRHR2	OXTR	9606.ENSP00000340943	9606.ENSP00000324270	0	0	0	0	0.069	0	0	0.501	0.515
CRHR2	LEPR	9606.ENSP00000340943	9606.ENSP00000330393	0	0	0	0	0.047	0	0	0.504	0.507
CRHR2	NPY2R	9606.ENSP00000340943	9606.ENSP00000332591	0	0	0	0	0.042	0	0	0.449	0.449
CRHR2	GNAL	9606.ENSP00000340943	9606.ENSP00000334051	0	0	0	0	0	0.414	0	0.111	0.456
CRHR2	NR3C2	9606.ENSP00000340943	9606.ENSP00000350815	0	0	0	0	0	0	0	0.566	0.566
CRHR2	VIP	9606.ENSP00000340943	9606.ENSP00000356213	0	0	0	0	0	0.105	0	0.587	0.615
CSRNP1	GADD45B	9606.ENSP00000273153	9606.ENSP00000215631	0	0	0	0	0.781	0	0	0.378	0.858
CSRNP1	DUSP1	9606.ENSP00000273153	9606.ENSP00000239223	0	0	0	0	0.379	0.057	0	0.168	0.471
CSRNP1	EGR1	9606.ENSP00000273153	9606.ENSP00000239938	0	0	0	0	0.417	0	0	0.247	0.542
CSRNP1	EGR2	9606.ENSP00000273153	9606.ENSP00000242480	0	0	0	0	0.309	0	0	0.200	0.423
CSRNP1	FOSB	9606.ENSP00000273153	9606.ENSP00000245919	0	0	0	0	0.537	0	0	0.333	0.678
CSRNP1	SH2D3C	9606.ENSP00000273153	9606.ENSP00000317817	0	0	0	0	0.054	0	0	0.405	0.413
CSRNP1	MAFF	9606.ENSP00000273153	9606.ENSP00000442060	0	0	0	0	0.421	0	0	0.081	0.445
CSRNP1	JUN	9606.ENSP00000273153	9606.ENSP00000360266	0	0	0	0	0.401	0	0	0.167	0.480
CSRNP1	FOS	9606.ENSP00000273153	9606.ENSP00000306245	0	0	0	0	0.401	0	0	0.223	0.515
CSRNP1	ZFP36	9606.ENSP00000273153	9606.ENSP00000471239	0	0	0	0	0.645	0	0	0.079	0.659
CSRNP1	JUNB	9606.ENSP00000273153	9606.ENSP00000303315	0	0	0	0	0.650	0	0	0.068	0.660
CSRNP1	MSX1	9606.ENSP00000273153	9606.ENSP00000372170	0	0	0	0	0.048	0	0	0.844	0.845
CSRNP3	PDGFD	9606.ENSP00000318258	9606.ENSP00000376865	0	0	0	0	0.057	0	0	0.401	0.410
CSRP1	LMO2	9606.ENSP00000356275	9606.ENSP00000257818	0	0	0	0	0	0	0	0.558	0.558
CSRP1	GAPDH	9606.ENSP00000356275	9606.ENSP00000380070	0	0	0	0	0.074	0	0	0.437	0.456
CTSG	IGF2	9606.ENSP00000216336	9606.ENSP00000391826	0	0	0	0	0	0	0.400	0.088	0.429
CTSG	IL33	9606.ENSP00000216336	9606.ENSP00000370842	0	0	0	0	0.049	0	0	0.447	0.451
CTSG	VWF	9606.ENSP00000216336	9606.ENSP00000261405	0	0	0	0	0.074	0	0	0.448	0.467
CTSG	RUNX1T1	9606.ENSP00000216336	9606.ENSP00000402257	0	0	0	0	0.047	0.071	0	0.460	0.480
CTSG	IGF1	9606.ENSP00000216336	9606.ENSP00000376637	0	0	0	0	0.056	0	0.400	0.196	0.505
CTSG	F3	9606.ENSP00000216336	9606.ENSP00000334145	0	0	0	0	0	0	0	0.521	0.521
CTSG	SELP	9606.ENSP00000216336	9606.ENSP00000263686	0	0	0	0	0.133	0.046	0	0.478	0.531
CTSG	TFPI	9606.ENSP00000216336	9606.ENSP00000233156	0	0	0	0	0.042	0.264	0	0.513	0.626
CTSG	GPRASP2	9606.ENSP00000216336	9606.ENSP00000437872	0	0	0	0	0	0.633	0	0	0.633
CTSG	TPSAB1	9606.ENSP00000216336	9606.ENSP00000343577	0	0	0.152	0.775	0.250	0	0.400	0.162	0.637
CTSG	F2RL2	9606.ENSP00000216336	9606.ENSP00000296641	0	0	0	0	0	0.126	0.650	0.060	0.687
CTSG	F2RL3	9606.ENSP00000216336	9606.ENSP00000248076	0	0	0	0	0	0.126	0.650	0.264	0.755
CTSG	F2R	9606.ENSP00000216336	9606.ENSP00000321326	0	0	0	0	0	0.051	0.650	0.417	0.789
CYGB	F3	9606.ENSP00000293230	9606.ENSP00000334145	0	0	0	0	0.043	0	0	0.594	0.594
CYP2U1	GJC2	9606.ENSP00000333212	9606.ENSP00000355675	0	0	0	0	0	0	0	0.401	0.400
CYYR1	KDR	9606.ENSP00000299340	9606.ENSP00000263923	0	0	0	0	0.494	0	0	0.121	0.536
CYYR1	EMCN	9606.ENSP00000299340	9606.ENSP00000296420	0	0	0	0	0.403	0	0	0.100	0.440
CYYR1	SPARCL1	9606.ENSP00000299340	9606.ENSP00000414856	0	0	0	0	0.462	0	0	0	0.462
CYYR1	SOX18	9606.ENSP00000299340	9606.ENSP00000341815	0	0	0	0	0.423	0	0	0.129	0.476
DAB2IP	PDZD2	9606.ENSP00000259371	9606.ENSP00000402033	0	0	0	0	0.060	0.043	0	0.397	0.410
DAB2IP	GSN	9606.ENSP00000259371	9606.ENSP00000362924	0	0	0	0	0.062	0	0	0.404	0.417
DCHS1	FAT4	9606.ENSP00000299441	9606.ENSP00000377862	0	0	0	0.725	0.183	0	0	0.555	0.621
DES	GFAP	9606.ENSP00000363071	9606.ENSP00000253408	0	0	0.058	0.940	0	0.796	0	0	0.800
DES	JAG1	9606.ENSP00000363071	9606.ENSP00000254958	0	0	0	0	0.058	0.067	0	0.481	0.504
DES	SGCA	9606.ENSP00000363071	9606.ENSP00000262018	0	0	0	0	0.399	0	0	0.159	0.473
DES	FGF2	9606.ENSP00000363071	9606.ENSP00000264498	0	0	0	0	0.067	0.064	0	0.405	0.435
DES	SYNPO2	9606.ENSP00000363071	9606.ENSP00000306015	0	0	0	0	0.291	0	0	0.208	0.414
DES	PECAM1	9606.ENSP00000363071	9606.ENSP00000457421	0	0	0	0	0.106	0.124	0	0.299	0.403
DES	GAPDH	9606.ENSP00000363071	9606.ENSP00000380070	0	0	0	0	0.066	0	0	0.416	0.431
DES	MYH11	9606.ENSP00000363071	9606.ENSP00000379616	0	0	0	0	0.596	0	0	0.189	0.659
DHDH	NKD1	9606.ENSP00000221403	9606.ENSP00000268459	0	0	0	0	0	0	0	0.437	0.437
DHH	PSMC4	9606.ENSP00000497483	9606.ENSP00000157812	0	0	0	0	0	0	0.400	0.084	0.426
DHH	PSMD8	9606.ENSP00000497483	9606.ENSP00000215071	0	0	0	0	0.068	0	0.400	0	0.416
DHH	GLI1	9606.ENSP00000497483	9606.ENSP00000228682	0	0	0	0	0.065	0.126	0	0.832	0.851
DHH	EGR2	9606.ENSP00000497483	9606.ENSP00000242480	0	0	0	0	0	0.090	0	0.411	0.442
DHH	JAG1	9606.ENSP00000497483	9606.ENSP00000254958	0	0	0	0	0.048	0.071	0	0.388	0.412
DHH	PTCH2	9606.ENSP00000497483	9606.ENSP00000361266	0	0	0	0	0.068	0.495	0.900	0.995	0.999
DHH	GLI2	9606.ENSP00000497483	9606.ENSP00000390436	0	0	0	0	0.060	0.126	0	0.806	0.827
DIPK2B	PKDCC	9606.ENSP00000381086	9606.ENSP00000294964	0	0	0	0	0.044	0	0	0.479	0.480
DIPK2B	TIE1	9606.ENSP00000381086	9606.ENSP00000361554	0	0	0	0	0.178	0	0	0.312	0.411
DIRAS3	FLT1	9606.ENSP00000360020	9606.ENSP00000282397	0	0	0	0	0.042	0.075	0	0.399	0.421
DIRAS3	NAP1L5	9606.ENSP00000360020	9606.ENSP00000320488	0	0	0	0	0.096	0.054	0	0.513	0.547
DKK2	NKD1	9606.ENSP00000285311	9606.ENSP00000268459	0	0	0	0	0.058	0	0	0.417	0.427
DKK2	FZD4	9606.ENSP00000285311	9606.ENSP00000434034	0	0	0	0	0	0	0	0.499	0.499
DKK2	WNT9B	9606.ENSP00000285311	9606.ENSP00000290015	0	0	0	0	0	0.045	0.650	0.376	0.773
DKK2	FRZB	9606.ENSP00000285311	9606.ENSP00000295113	0	0	0	0	0.067	0	0	0.827	0.832
DLC1	TNS1	9606.ENSP00000276297	9606.ENSP00000171887	0	0	0	0	0.084	0.292	0	0.640	0.746
DLC1	TNS4	9606.ENSP00000276297	9606.ENSP00000254051	0	0	0	0	0	0	0	0.621	0.621
DLG2	SLC17A7	9606.ENSP00000365272	9606.ENSP00000221485	0	0	0	0	0.137	0.066	0	0.559	0.613
DLG2	NRXN2	9606.ENSP00000365272	9606.ENSP00000265459	0	0	0	0	0.138	0.101	0.500	0.411	0.741
DLG2	LRRC4C	9606.ENSP00000365272	9606.ENSP00000278198	0	0	0	0	0.092	0.110	0	0.370	0.446
DLG2	GRIA4	9606.ENSP00000365272	9606.ENSP00000282499	0	0	0	0	0.110	0.125	0.400	0.430	0.698
DLG2	LRFN5	9606.ENSP00000365272	9606.ENSP00000298119	0	0	0	0	0.109	0.110	0	0.334	0.426
DLG2	LGI4	9606.ENSP00000365272	9606.ENSP00000312273	0	0	0	0	0.107	0	0	0.442	0.480
DLG2	PARD6G	9606.ENSP00000365272	9606.ENSP00000343144	0	0	0	0	0	0.127	0	0.450	0.499
DLG2	DNM3	9606.ENSP00000365272	9606.ENSP00000347457	0	0	0	0	0.145	0	0	0.437	0.498
DLG2	NLGN3	9606.ENSP00000365272	9606.ENSP00000351591	0	0	0	0	0.087	0.282	0.500	0.398	0.776
DLG2	FZD4	9606.ENSP00000365272	9606.ENSP00000434034	0	0	0	0	0.042	0.074	0	0.416	0.436
DLG2	KCNA1	9606.ENSP00000365272	9606.ENSP00000371985	0	0	0	0	0.155	0.261	0	0.605	0.731
DLG2	SHANK3	9606.ENSP00000365272	9606.ENSP00000489407	0	0	0	0	0.080	0.114	0.500	0.826	0.919
DLK2	NGFR	9606.ENSP00000349893	9606.ENSP00000172229	0	0	0	0	0.075	0	0	0.380	0.402
DLK2	EGFL7	9606.ENSP00000349893	9606.ENSP00000360764	0	0	0	0	0.042	0	0	0.400	0.400
DLK2	TTC28	9606.ENSP00000349893	9606.ENSP00000381003	0	0	0	0	0	0.099	0	0.576	0.601
DLL1	GLI1	9606.ENSP00000355718	9606.ENSP00000228682	0	0	0	0	0.055	0.095	0	0.390	0.433
DLL1	DLL4	9606.ENSP00000355718	9606.ENSP00000249749	0	0	0.068	0.932	0.075	0	0.900	0.413	0.942
DLL1	JAG1	9606.ENSP00000355718	9606.ENSP00000254958	0	0	0	0.853	0.050	0	0.400	0.684	0.804
DLL1	HEY1	9606.ENSP00000355718	9606.ENSP00000338272	0	0	0	0	0.064	0.071	0	0.857	0.864
DLL1	TRPC6	9606.ENSP00000355718	9606.ENSP00000340913	0	0	0	0	0	0	0	0.401	0.401
DLL1	PECAM1	9606.ENSP00000355718	9606.ENSP00000457421	0	0	0	0	0.069	0.107	0	0.358	0.420
DLL1	PDGFD	9606.ENSP00000355718	9606.ENSP00000376865	0	0	0	0	0.045	0	0	0.438	0.440
DLL1	GAPDH	9606.ENSP00000355718	9606.ENSP00000380070	0	0	0	0	0	0.071	0	0.426	0.444
DLL1	EFNB2	9606.ENSP00000355718	9606.ENSP00000493716	0	0	0	0	0.058	0	0	0.622	0.629
DLL1	NOTCH4	9606.ENSP00000355718	9606.ENSP00000364163	0	0	0	0.644	0.115	0.087	0.900	0.987	0.998
DLL4	GLI1	9606.ENSP00000249749	9606.ENSP00000228682	0	0	0	0	0.055	0.095	0	0.368	0.412
DLL4	SOX7	9606.ENSP00000249749	9606.ENSP00000301921	0	0	0	0	0.125	0.050	0	0.345	0.408
DLL4	EPAS1	9606.ENSP00000249749	9606.ENSP00000263734	0	0	0	0	0.086	0	0	0.380	0.409
DLL4	DOCK6	9606.ENSP00000249749	9606.ENSP00000294618	0	0	0	0	0.120	0.050	0	0.353	0.412
DLL4	ENG	9606.ENSP00000249749	9606.ENSP00000362299	0	0	0	0	0.128	0	0	0.359	0.417
DLL4	PGF	9606.ENSP00000249749	9606.ENSP00000451040	0	0	0	0	0.074	0	0	0.414	0.434
DLL4	TEK	9606.ENSP00000249749	9606.ENSP00000369375	0	0	0	0.552	0.163	0	0	0.371	0.452
DLL4	EGFL7	9606.ENSP00000249749	9606.ENSP00000360764	0	0	0	0	0.144	0.099	0	0.357	0.460
DLL4	GAPDH	9606.ENSP00000249749	9606.ENSP00000380070	0	0	0	0	0	0.071	0	0.443	0.460
DLL4	LYVE1	9606.ENSP00000249749	9606.ENSP00000256178	0	0	0	0	0.086	0.095	0	0.400	0.461
DLL4	SOX17	9606.ENSP00000249749	9606.ENSP00000297316	0	0	0	0	0.148	0.050	0	0.415	0.485
DLL4	NRP1	9606.ENSP00000249749	9606.ENSP00000265371	0	0	0	0	0.043	0	0	0.490	0.491
DLL4	MECOM	9606.ENSP00000249749	9606.ENSP00000264674	0	0	0	0	0.056	0.095	0	0.466	0.503
DLL4	GJA4	9606.ENSP00000249749	9606.ENSP00000343676	0	0	0	0	0.199	0	0	0.412	0.509
DLL4	ROBO4	9606.ENSP00000249749	9606.ENSP00000304945	0	0	0	0	0.183	0	0	0.434	0.518
DLL4	VWF	9606.ENSP00000249749	9606.ENSP00000261405	0	0	0	0	0.167	0.091	0	0.427	0.529
DLL4	SOX18	9606.ENSP00000249749	9606.ENSP00000341815	0	0	0	0	0.229	0.050	0	0.433	0.549
DLL4	VEGFC	9606.ENSP00000249749	9606.ENSP00000480043	0	0	0	0	0	0.066	0	0.547	0.559
DLL4	VEGFD	9606.ENSP00000249749	9606.ENSP00000297904	0	0	0	0	0.044	0.066	0	0.587	0.599
DLL4	EMCN	9606.ENSP00000249749	9606.ENSP00000296420	0	0	0	0	0.160	0	0	0.577	0.629
DLL4	PECAM1	9606.ENSP00000249749	9606.ENSP00000457421	0	0	0	0	0.075	0.107	0	0.594	0.636
DLL4	FGF2	9606.ENSP00000249749	9606.ENSP00000264498	0	0	0	0	0.054	0.042	0	0.637	0.642
DLL4	JAG1	9606.ENSP00000249749	9606.ENSP00000254958	0	0	0	0.851	0.049	0	0.400	0.463	0.666
DLL4	FLT1	9606.ENSP00000249749	9606.ENSP00000282397	0	0	0	0	0.170	0	0	0.761	0.793
DLL4	HEY1	9606.ENSP00000249749	9606.ENSP00000338272	0	0	0	0	0.062	0.071	0	0.792	0.803
DLL4	KDR	9606.ENSP00000249749	9606.ENSP00000263923	0	0	0	0	0.183	0	0	0.787	0.818
DLL4	FLT4	9606.ENSP00000249749	9606.ENSP00000261937	0	0	0	0	0.133	0	0	0.803	0.822
DLL4	EFNB2	9606.ENSP00000249749	9606.ENSP00000493716	0	0	0	0	0.072	0	0	0.819	0.825
DLL4	NOTCH4	9606.ENSP00000249749	9606.ENSP00000364163	0	0	0	0.645	0.181	0.087	0.900	0.988	0.998
DNM3	NGF	9606.ENSP00000347457	9606.ENSP00000358525	0	0	0	0	0	0	0.400	0	0.400
DOK4	IGF1	9606.ENSP00000455566	9606.ENSP00000376637	0	0	0	0	0	0	0	0.462	0.461
DUSP1	GADD45B	9606.ENSP00000239223	9606.ENSP00000215631	0	0	0	0	0.420	0	0	0.453	0.669
DUSP1	SNCA	9606.ENSP00000239223	9606.ENSP00000500990	0	0	0	0	0	0	0	0.431	0.431
DUSP1	ID1	9606.ENSP00000239223	9606.ENSP00000365280	0	0	0	0	0.083	0	0	0.409	0.434
DUSP1	KLF4	9606.ENSP00000239223	9606.ENSP00000363804	0	0	0	0	0.242	0.067	0	0.281	0.448
DUSP1	EGR3	9606.ENSP00000239223	9606.ENSP00000318057	0	0	0	0	0.117	0.067	0	0.399	0.462
DUSP1	GAPDH	9606.ENSP00000239223	9606.ENSP00000380070	0.047	0	0	0	0.054	0	0	0.486	0.496
DUSP1	KLF2	9606.ENSP00000239223	9606.ENSP00000248071	0	0	0	0	0.352	0.067	0	0.280	0.527
DUSP1	EGR2	9606.ENSP00000239223	9606.ENSP00000242480	0	0	0	0	0.216	0.067	0	0.567	0.656
DUSP1	JUNB	9606.ENSP00000239223	9606.ENSP00000303315	0	0	0	0	0.544	0.091	0	0.328	0.698
DUSP1	NR4A1	9606.ENSP00000239223	9606.ENSP00000440864	0	0	0	0	0.370	0	0	0.686	0.794
DUSP1	EGR1	9606.ENSP00000239223	9606.ENSP00000239938	0	0	0	0	0.488	0.067	0	0.615	0.800
DUSP1	FOSB	9606.ENSP00000239223	9606.ENSP00000245919	0	0	0	0	0.538	0.094	0	0.701	0.864
DUSP1	JUN	9606.ENSP00000239223	9606.ENSP00000360266	0	0	0	0	0.482	0.103	0	0.824	0.911
DUSP1	ZFP36	9606.ENSP00000239223	9606.ENSP00000471239	0	0	0	0	0.784	0	0	0.707	0.934
DUSP1	FOS	9606.ENSP00000239223	9606.ENSP00000306245	0	0	0	0	0.801	0.130	0	0.795	0.961
DUSP6	EGR1	9606.ENSP00000279488	9606.ENSP00000239938	0	0	0	0	0.256	0.067	0	0.641	0.729
DUSP6	EGR2	9606.ENSP00000279488	9606.ENSP00000242480	0	0	0	0	0.174	0.067	0	0.353	0.458
DUSP6	JAG1	9606.ENSP00000279488	9606.ENSP00000254958	0	0	0	0	0.067	0.072	0	0.512	0.541
DUSP6	FGF7	9606.ENSP00000279488	9606.ENSP00000267843	0	0	0	0	0	0	0	0.403	0.403
DUSP6	NKD1	9606.ENSP00000279488	9606.ENSP00000268459	0	0	0	0	0.042	0	0	0.591	0.591
DUSP6	ID1	9606.ENSP00000279488	9606.ENSP00000365280	0	0	0	0	0.055	0	0	0.476	0.483
DUSP6	IL17RD	9606.ENSP00000279488	9606.ENSP00000296318	0	0	0	0	0.043	0	0	0.501	0.502
DUSP6	SPRY1	9606.ENSP00000279488	9606.ENSP00000481675	0	0	0	0	0.081	0	0	0.484	0.506
DUSP6	NR4A1	9606.ENSP00000279488	9606.ENSP00000440864	0	0	0	0	0.143	0	0	0.450	0.508
DUSP6	HEY1	9606.ENSP00000279488	9606.ENSP00000338272	0	0	0	0	0.054	0	0	0.514	0.520
DUSP6	RPS6KA2	9606.ENSP00000279488	9606.ENSP00000422435	0	0	0	0	0	0	0	0.552	0.552
DUSP6	EGR3	9606.ENSP00000279488	9606.ENSP00000318057	0	0	0	0	0.114	0.067	0	0.523	0.572
DUSP6	JUN	9606.ENSP00000279488	9606.ENSP00000360266	0	0	0	0	0.095	0.077	0	0.644	0.676
DUSP6	FOS	9606.ENSP00000279488	9606.ENSP00000306245	0	0	0	0	0.233	0.094	0	0.660	0.743
DUSP6	SPRY4	9606.ENSP00000279488	9606.ENSP00000344967	0	0	0	0	0.136	0	0	0.725	0.752
DUSP6	SPRY2	9606.ENSP00000279488	9606.ENSP00000366306	0	0	0	0	0.271	0	0	0.776	0.829
EBF1	EGR1	9606.ENSP00000322898	9606.ENSP00000239938	0	0	0	0	0.043	0.071	0	0.583	0.597
EBF1	LMO2	9606.ENSP00000322898	9606.ENSP00000257818	0	0	0	0	0.059	0	0	0.400	0.411
EBF1	PRDM16	9606.ENSP00000322898	9606.ENSP00000270722	0	0	0	0	0	0.091	0	0.559	0.582
EBF1	MEIS1	9606.ENSP00000322898	9606.ENSP00000272369	0	0	0	0	0.056	0	0	0.421	0.430
EBF1	ZKSCAN7	9606.ENSP00000322898	9606.ENSP00000273320	0	0	0	0	0.048	0.071	0	0.449	0.470
EBF1	TAL1	9606.ENSP00000322898	9606.ENSP00000294339	0	0	0	0	0	0	0	0.432	0.432
EBF1	LDB2	9606.ENSP00000322898	9606.ENSP00000306772	0	0	0	0	0.074	0	0	0.577	0.592
EBF1	PDE1C	9606.ENSP00000322898	9606.ENSP00000379496	0	0	0	0	0.062	0	0	0.405	0.418
EBF1	MEIS2	9606.ENSP00000322898	9606.ENSP00000453793	0	0	0	0	0.049	0	0	0.416	0.421
EBF1	LHFPL6	9606.ENSP00000322898	9606.ENSP00000368908	0	0	0	0	0.103	0	0	0.421	0.458
EBF1	GATA1	9606.ENSP00000322898	9606.ENSP00000365858	0	0	0	0	0	0.045	0	0.497	0.499
EBF1	NFIA	9606.ENSP00000322898	9606.ENSP00000360231	0	0	0	0	0.072	0	0	0.490	0.506
EBF1	FOXO1	9606.ENSP00000322898	9606.ENSP00000368880	0	0	0	0	0.082	0.051	0	0.674	0.691
EBF1	TMTC1	9606.ENSP00000322898	9606.ENSP00000442046	0	0	0	0	0.100	0	0	0.843	0.852
EBF1	ZNF423	9606.ENSP00000322898	9606.ENSP00000455426	0	0	0	0	0.104	0.314	0	0.967	0.978
EBF2	PRDM16	9606.ENSP00000430241	9606.ENSP00000270722	0	0	0	0	0	0.095	0	0.778	0.791
EBF2	GNAL	9606.ENSP00000430241	9606.ENSP00000334051	0	0	0	0	0.044	0	0	0.409	0.411
EBF2	EBF3	9606.ENSP00000430241	9606.ENSP00000357637	0	0	0.049	0.982	0.437	0.460	0	0.058	0.691
EBF2	ID1	9606.ENSP00000430241	9606.ENSP00000365280	0	0	0	0	0	0	0	0.694	0.694
EBF2	TMTC1	9606.ENSP00000430241	9606.ENSP00000442046	0	0	0	0	0.088	0	0	0.839	0.847
EBF2	ZNF423	9606.ENSP00000430241	9606.ENSP00000455426	0	0	0	0	0.097	0.309	0	0.839	0.891
EBF3	PRDM16	9606.ENSP00000357637	9606.ENSP00000270722	0	0	0	0	0.048	0.091	0	0.528	0.556
EBF3	TMTC1	9606.ENSP00000357637	9606.ENSP00000442046	0	0	0	0	0.098	0	0	0.661	0.681
EBF3	ZNF423	9606.ENSP00000357637	9606.ENSP00000455426	0	0	0	0	0.122	0.309	0	0.557	0.708
ECRG4	MAMDC2	9606.ENSP00000238044	9606.ENSP00000366387	0	0	0	0	0.149	0	0	0.348	0.421
ECSCR	RAMP2	9606.ENSP00000479243	9606.ENSP00000253796	0	0	0	0	0.453	0	0	0.118	0.497
ECSCR	KDR	9606.ENSP00000479243	9606.ENSP00000263923	0	0	0	0	0.273	0	0	0.251	0.432
ECSCR	ESAM	9606.ENSP00000479243	9606.ENSP00000278927	0	0	0	0	0.178	0	0	0.359	0.451
ECSCR	EMCN	9606.ENSP00000479243	9606.ENSP00000296420	0	0	0	0	0.456	0	0	0.367	0.641
ECSCR	ROBO4	9606.ENSP00000479243	9606.ENSP00000304945	0	0	0	0	0.303	0	0	0.419	0.577
ECSCR	PTN	9606.ENSP00000479243	9606.ENSP00000341170	0	0	0	0	0.059	0	0	0.400	0.412
ECSCR	MMRN2	9606.ENSP00000479243	9606.ENSP00000361097	0	0	0	0	0.223	0	0	0.313	0.443
ECSCR	TIE1	9606.ENSP00000479243	9606.ENSP00000361554	0	0	0	0	0.316	0	0	0.309	0.508
EDN3	EFNB3	9606.ENSP00000337128	9606.ENSP00000226091	0	0	0	0	0.048	0	0	0.396	0.400
EDN3	OXTR	9606.ENSP00000337128	9606.ENSP00000324270	0	0	0	0	0	0.134	0.650	0.237	0.748
EDN3	EDNRB	9606.ENSP00000337128	9606.ENSP00000366416	0	0	0	0	0.062	0.825	0.900	0.999	0.999
EDNRB	KDR	9606.ENSP00000366416	9606.ENSP00000263923	0	0	0	0	0.257	0	0	0.335	0.485
EDNRB	FGF7	9606.ENSP00000366416	9606.ENSP00000267843	0	0	0	0	0.122	0	0	0.635	0.665
EDNRB	NOS3	9606.ENSP00000366416	9606.ENSP00000297494	0	0	0	0	0.102	0	0	0.681	0.701
EDNRB	PTN	9606.ENSP00000366416	9606.ENSP00000341170	0	0	0	0	0.144	0	0	0.418	0.480
EDNRB	VIP	9606.ENSP00000366416	9606.ENSP00000356213	0	0	0	0	0.067	0	0	0.425	0.440
EDNRB	PECAM1	9606.ENSP00000366416	9606.ENSP00000457421	0	0	0	0	0.115	0.091	0	0.323	0.408
EDNRB	ZEB2	9606.ENSP00000366416	9606.ENSP00000487174	0	0	0	0	0.056	0	0	0.466	0.474
EDNRB	NR4A1	9606.ENSP00000366416	9606.ENSP00000440864	0	0	0	0	0.054	0.045	0	0.485	0.494
EFEMP1	PKN3	9606.ENSP00000378058	9606.ENSP00000291906	0	0	0	0	0	0.094	0	0.417	0.449
EFEMP1	PDIA3	9606.ENSP00000378058	9606.ENSP00000300289	0	0	0	0	0.042	0.347	0	0.128	0.407
EFEMP1	FBLN5	9606.ENSP00000378058	9606.ENSP00000345008	0	0	0.079	0.918	0.179	0	0.500	0.109	0.618
EFEMP1	OGN	9606.ENSP00000378058	9606.ENSP00000364711	0	0	0	0	0.162	0.099	0	0.285	0.413
EFEMP1	IGF1	9606.ENSP00000378058	9606.ENSP00000376637	0	0	0	0	0.072	0	0	0.418	0.436
EFEMP1	SPARCL1	9606.ENSP00000378058	9606.ENSP00000414856	0	0	0	0	0.209	0.070	0	0.291	0.433
EFEMP1	MFAP4	9606.ENSP00000378058	9606.ENSP00000378957	0	0	0	0	0.123	0.069	0.500	0.533	0.784
EFNB2	EFNB3	9606.ENSP00000493716	9606.ENSP00000226091	0	0	0	0.897	0.080	0.095	0.900	0.244	0.928
EFNB2	SEMA3G	9606.ENSP00000493716	9606.ENSP00000231721	0	0	0	0	0.042	0	0	0.520	0.521
EFNB2	JAG1	9606.ENSP00000493716	9606.ENSP00000254958	0	0	0	0	0.215	0	0	0.593	0.667
EFNB2	LYVE1	9606.ENSP00000493716	9606.ENSP00000256178	0	0	0	0	0.044	0	0	0.619	0.621
EFNB2	VWF	9606.ENSP00000493716	9606.ENSP00000261405	0	0	0	0	0.062	0	0	0.471	0.484
EFNB2	FLT4	9606.ENSP00000493716	9606.ENSP00000261937	0	0	0	0	0	0	0	0.887	0.887
EFNB2	KDR	9606.ENSP00000493716	9606.ENSP00000263923	0	0	0	0	0.084	0	0	0.760	0.770
EFNB2	FGF2	9606.ENSP00000493716	9606.ENSP00000264498	0	0	0	0	0.067	0	0	0.656	0.665
EFNB2	NRP1	9606.ENSP00000493716	9606.ENSP00000265371	0	0	0	0	0.065	0	0	0.808	0.813
EFNB2	NRXN2	9606.ENSP00000493716	9606.ENSP00000265459	0	0	0	0	0	0.091	0	0.584	0.605
EFNB2	FLT1	9606.ENSP00000493716	9606.ENSP00000282397	0	0	0	0	0.067	0	0	0.758	0.764
EFNB2	EMCN	9606.ENSP00000493716	9606.ENSP00000296420	0	0	0	0	0.075	0	0	0.460	0.479
EFNB2	SOX17	9606.ENSP00000493716	9606.ENSP00000297316	0	0	0	0	0.090	0	0	0.395	0.426
EFNB2	VEGFD	9606.ENSP00000493716	9606.ENSP00000297904	0	0	0	0	0	0	0	0.595	0.595
EFNB2	ROBO4	9606.ENSP00000493716	9606.ENSP00000304945	0	0	0	0	0.062	0	0	0.414	0.427
EFNB2	SLIT3	9606.ENSP00000493716	9606.ENSP00000332164	0	0	0	0	0.048	0	0	0.479	0.483
EFNB2	EPHA3	9606.ENSP00000493716	9606.ENSP00000337451	0	0	0	0	0.118	0.612	0.500	0.968	0.993
EFNB2	HEY1	9606.ENSP00000493716	9606.ENSP00000338272	0	0	0	0	0.072	0	0	0.584	0.598
EFNB2	SOX18	9606.ENSP00000493716	9606.ENSP00000341815	0	0	0	0	0.058	0	0	0.469	0.479
EFNB2	GJA4	9606.ENSP00000493716	9606.ENSP00000343676	0	0	0	0	0.078	0.086	0	0.480	0.524
EFNB2	NLGN3	9606.ENSP00000493716	9606.ENSP00000351591	0	0	0	0	0	0	0	0.507	0.507
EFNB2	TIE1	9606.ENSP00000493716	9606.ENSP00000361554	0	0	0	0	0.060	0	0	0.600	0.607
EFNB2	RGS3	9606.ENSP00000493716	9606.ENSP00000363255	0	0	0	0	0	0.329	0.900	0.947	0.996
EFNB2	NOTCH4	9606.ENSP00000493716	9606.ENSP00000364163	0	0	0	0	0.048	0	0	0.682	0.684
EFNB2	TEK	9606.ENSP00000493716	9606.ENSP00000369375	0	0	0	0	0.074	0	0	0.734	0.743
EFNB2	SLIT2	9606.ENSP00000493716	9606.ENSP00000422591	0	0	0	0	0.126	0	0	0.380	0.435
EFNB2	PECAM1	9606.ENSP00000493716	9606.ENSP00000457421	0	0	0	0	0.042	0.050	0	0.553	0.558
EFNB2	VEGFC	9606.ENSP00000493716	9606.ENSP00000480043	0	0	0	0	0.085	0	0	0.746	0.757
EFNB3	LRRC4B	9606.ENSP00000226091	9606.ENSP00000498662	0	0	0	0	0.151	0	0	0.326	0.403
EFNB3	SLIT3	9606.ENSP00000226091	9606.ENSP00000332164	0	0	0	0	0.062	0	0	0.421	0.434
EFNB3	SLIT2	9606.ENSP00000226091	9606.ENSP00000422591	0	0	0	0	0.086	0	0	0.411	0.438
EFNB3	TGFBR2	9606.ENSP00000226091	9606.ENSP00000351905	0	0	0	0	0.055	0.098	0	0.409	0.452
EFNB3	RELN	9606.ENSP00000226091	9606.ENSP00000392423	0	0	0	0	0.084	0.328	0	0.191	0.459
EFNB3	NLGN3	9606.ENSP00000226091	9606.ENSP00000351591	0	0	0	0	0.080	0	0	0.556	0.574
EFNB3	NRXN2	9606.ENSP00000226091	9606.ENSP00000265459	0	0	0	0	0.105	0.091	0	0.698	0.733
EFNB3	EPHA3	9606.ENSP00000226091	9606.ENSP00000337451	0	0	0	0	0.119	0.241	0.500	0.834	0.937
EFNB3	RGS3	9606.ENSP00000226091	9606.ENSP00000363255	0	0	0	0	0	0.218	0.900	0.877	0.989
EGFL7	RASIP1	9606.ENSP00000360764	9606.ENSP00000222145	0	0	0	0	0.228	0.114	0	0.223	0.423
EGFL7	JAG1	9606.ENSP00000360764	9606.ENSP00000254958	0	0	0	0	0	0.099	0	0.576	0.601
EGFL7	KDR	9606.ENSP00000360764	9606.ENSP00000263923	0	0	0	0	0.134	0	0	0.395	0.454
EGFL7	ESAM	9606.ENSP00000360764	9606.ENSP00000278927	0	0	0	0	0.279	0	0	0.580	0.684
EGFL7	FLT1	9606.ENSP00000360764	9606.ENSP00000282397	0	0	0	0	0.125	0	0	0.354	0.411
EGFL7	EMCN	9606.ENSP00000360764	9606.ENSP00000296420	0	0	0	0	0.202	0	0	0.305	0.422
EGFL7	ROBO4	9606.ENSP00000360764	9606.ENSP00000304945	0	0	0	0	0.442	0	0	0.296	0.590
EGFL7	SOX18	9606.ENSP00000360764	9606.ENSP00000341815	0	0	0	0	0.317	0.050	0	0.280	0.492
EGFL7	TEK	9606.ENSP00000360764	9606.ENSP00000369375	0	0	0	0	0.165	0	0	0.331	0.418
EGFL7	TIE1	9606.ENSP00000360764	9606.ENSP00000361554	0	0	0	0	0.211	0	0	0.294	0.420
EGFL7	PECAM1	9606.ENSP00000360764	9606.ENSP00000457421	0	0	0	0	0.106	0.107	0	0.391	0.471
EGFL7	MMRN2	9606.ENSP00000360764	9606.ENSP00000361097	0	0	0	0	0.336	0.098	0	0.212	0.487
EGFL7	ENG	9606.ENSP00000360764	9606.ENSP00000362299	0	0	0	0	0.245	0.292	0	0.139	0.500
EGFL7	NOTCH4	9606.ENSP00000360764	9606.ENSP00000364163	0	0	0	0	0.168	0.253	0	0.770	0.844
EGFLAM	NRXN2	9606.ENSP00000346964	9606.ENSP00000265459	0	0	0	0.561	0.044	0	0	0.541	0.542
EGFLAM	FAT4	9606.ENSP00000346964	9606.ENSP00000377862	0	0	0	0.561	0.075	0	0	0.381	0.403
EGFLAM	HSPG2	9606.ENSP00000346964	9606.ENSP00000363827	0	0	0	0.675	0.062	0	0	0.500	0.511
EGR1	NGFR	9606.ENSP00000239938	9606.ENSP00000172229	0	0	0	0	0.055	0.292	0	0.343	0.522
EGR1	GADD45B	9606.ENSP00000239938	9606.ENSP00000215631	0	0	0	0	0.223	0	0	0.480	0.578
EGR1	HOXA2	9606.ENSP00000239938	9606.ENSP00000222718	0	0	0	0	0	0.057	0	0.422	0.432
EGR1	ELK3	9606.ENSP00000239938	9606.ENSP00000228741	0	0	0	0	0	0.045	0	0.414	0.416
EGR1	ID1	9606.ENSP00000239938	9606.ENSP00000365280	0	0	0	0	0.084	0.058	0	0.376	0.415
EGR1	MAFF	9606.ENSP00000239938	9606.ENSP00000442060	0	0	0	0	0.182	0.047	0	0.322	0.425
EGR1	IGF2	9606.ENSP00000239938	9606.ENSP00000391826	0	0	0	0	0.063	0	0	0.433	0.446
EGR1	IGF1	9606.ENSP00000239938	9606.ENSP00000376637	0	0	0	0	0.045	0	0	0.447	0.449
EGR1	TBX2	9606.ENSP00000239938	9606.ENSP00000240328	0	0	0	0	0.048	0.301	0	0.263	0.467
EGR1	GATA1	9606.ENSP00000239938	9606.ENSP00000365858	0	0	0	0	0	0.091	0	0.439	0.468
EGR1	ETS2	9606.ENSP00000239938	9606.ENSP00000353344	0	0	0	0	0.140	0.058	0	0.407	0.478
EGR1	LMO2	9606.ENSP00000239938	9606.ENSP00000257818	0	0	0	0	0.056	0.071	0	0.485	0.510
EGR1	HEY1	9606.ENSP00000239938	9606.ENSP00000338272	0	0	0	0	0.044	0.051	0	0.509	0.516
EGR1	KLF4	9606.ENSP00000239938	9606.ENSP00000363804	0	0	0	0.593	0.228	0	0	0.418	0.531
EGR1	MECOM	9606.ENSP00000239938	9606.ENSP00000264674	0	0	0	0.578	0	0	0.500	0.105	0.533
EGR1	TGFBR2	9606.ENSP00000239938	9606.ENSP00000351905	0	0	0	0	0	0.071	0	0.525	0.540
EGR1	GFAP	9606.ENSP00000239938	9606.ENSP00000253408	0	0	0	0	0	0.052	0	0.564	0.569
EGR1	GAPDH	9606.ENSP00000239938	9606.ENSP00000380070	0	0	0	0	0.042	0.045	0	0.600	0.602
EGR1	TAL1	9606.ENSP00000239938	9606.ENSP00000294339	0	0	0	0	0.098	0.070	0	0.577	0.614
EGR1	PDGFA	9606.ENSP00000239938	9606.ENSP00000346508	0	0	0	0	0.049	0	0	0.619	0.622
EGR1	FGF2	9606.ENSP00000239938	9606.ENSP00000264498	0	0	0	0	0	0.045	0	0.629	0.631
EGR1	FOXO1	9606.ENSP00000239938	9606.ENSP00000368880	0	0	0	0	0	0.096	0	0.627	0.648
EGR1	NGF	9606.ENSP00000239938	9606.ENSP00000358525	0	0	0	0	0	0	0	0.727	0.727
EGR1	ZFP36	9606.ENSP00000239938	9606.ENSP00000471239	0	0	0	0	0.670	0.069	0	0.395	0.798
EGR1	F3	9606.ENSP00000239938	9606.ENSP00000334145	0	0	0	0	0.064	0	0.750	0.455	0.861
EGR1	NR4A1	9606.ENSP00000239938	9606.ENSP00000440864	0	0	0	0	0.561	0.052	0	0.721	0.873
EGR1	EGR3	9606.ENSP00000239938	9606.ENSP00000318057	0	0	0.093	0.882	0.636	0	0.400	0.448	0.876
EGR1	JUNB	9606.ENSP00000239938	9606.ENSP00000303315	0	0	0	0	0.582	0.634	0.500	0.657	0.970
EGR1	EGR2	9606.ENSP00000239938	9606.ENSP00000242480	0	0	0	0.837	0.804	0.049	0.800	0.538	0.980
EGR1	FOSB	9606.ENSP00000239938	9606.ENSP00000245919	0	0	0	0	0.798	0.066	0.500	0.880	0.987
EGR1	JUN	9606.ENSP00000239938	9606.ENSP00000360266	0	0	0	0	0.788	0.091	0.500	0.914	0.990
EGR1	FOS	9606.ENSP00000239938	9606.ENSP00000306245	0	0	0	0	0.825	0.066	0.500	0.951	0.995
EGR2	NGFR	9606.ENSP00000242480	9606.ENSP00000172229	0	0	0	0	0.060	0	0	0.426	0.437
EGR2	HOXA2	9606.ENSP00000242480	9606.ENSP00000222718	0	0	0	0	0	0.057	0.500	0.605	0.797
EGR2	NGF	9606.ENSP00000242480	9606.ENSP00000358525	0	0	0	0	0	0	0	0.409	0.409
EGR2	MAFF	9606.ENSP00000242480	9606.ENSP00000442060	0	0	0	0	0.212	0.047	0	0.305	0.432
EGR2	GAPDH	9606.ENSP00000242480	9606.ENSP00000380070	0	0	0	0	0	0.045	0	0.434	0.436
EGR2	ZFP36	9606.ENSP00000242480	9606.ENSP00000471239	0	0	0	0	0.366	0.069	0	0.161	0.461
EGR2	MEIS1	9606.ENSP00000242480	9606.ENSP00000272369	0	0	0	0	0	0.066	0.500	0.213	0.600
EGR2	KLF4	9606.ENSP00000242480	9606.ENSP00000363804	0	0	0	0.592	0.221	0.049	0	0.518	0.612
EGR2	JUNB	9606.ENSP00000242480	9606.ENSP00000303315	0	0	0	0	0.367	0.091	0.500	0.325	0.780
EGR2	NR4A1	9606.ENSP00000242480	9606.ENSP00000440864	0	0	0	0	0.388	0.052	0	0.665	0.789
EGR2	JUN	9606.ENSP00000242480	9606.ENSP00000360266	0	0	0	0	0.462	0.091	0.500	0.596	0.888
EGR2	FOSB	9606.ENSP00000242480	9606.ENSP00000245919	0	0	0	0	0.676	0.066	0.500	0.698	0.948
EGR2	FOS	9606.ENSP00000242480	9606.ENSP00000306245	0	0	0	0	0.513	0.066	0.500	0.858	0.963
EGR2	EGR3	9606.ENSP00000242480	9606.ENSP00000318057	0	0	0.059	0.913	0.795	0.049	0.900	0.431	0.987
EGR3	FOSB	9606.ENSP00000318057	9606.ENSP00000245919	0	0	0	0	0.469	0.066	0.500	0.845	0.956
EGR3	JUNB	9606.ENSP00000318057	9606.ENSP00000303315	0	0	0	0	0.297	0.091	0.500	0.316	0.752
EGR3	FOS	9606.ENSP00000318057	9606.ENSP00000306245	0	0	0	0	0.384	0.066	0.500	0.821	0.941
EGR3	JUN	9606.ENSP00000318057	9606.ENSP00000360266	0	0	0	0	0.191	0.091	0	0.494	0.596
EGR3	NR4A1	9606.ENSP00000318057	9606.ENSP00000440864	0	0	0	0	0.415	0.052	0	0.752	0.850
EMCN	PLVAP	9606.ENSP00000296420	9606.ENSP00000252590	0	0	0	0	0.217	0	0	0.414	0.522
EMCN	LYVE1	9606.ENSP00000296420	9606.ENSP00000256178	0	0	0	0	0.247	0	0	0.677	0.746
EMCN	VWF	9606.ENSP00000296420	9606.ENSP00000261405	0	0	0	0	0.281	0	0	0.348	0.511
EMCN	FLT4	9606.ENSP00000296420	9606.ENSP00000261937	0	0	0	0	0.111	0	0	0.507	0.543
EMCN	KDR	9606.ENSP00000296420	9606.ENSP00000263923	0	0	0	0	0.372	0	0	0.507	0.677
EMCN	FGF2	9606.ENSP00000296420	9606.ENSP00000264498	0	0	0	0	0.044	0	0	0.547	0.548
EMCN	ESAM	9606.ENSP00000296420	9606.ENSP00000278927	0	0	0	0	0.371	0	0	0.288	0.533
EMCN	FLT1	9606.ENSP00000296420	9606.ENSP00000282397	0	0	0	0	0.271	0	0	0.370	0.521
EMCN	SLIT3	9606.ENSP00000296420	9606.ENSP00000332164	0	0	0	0	0.107	0	0	0.369	0.412
EMCN	SPARCL1	9606.ENSP00000296420	9606.ENSP00000414856	0	0	0	0	0.345	0	0	0.170	0.433
EMCN	ENG	9606.ENSP00000296420	9606.ENSP00000362299	0	0	0	0	0.194	0	0	0.367	0.468
EMCN	VEGFC	9606.ENSP00000296420	9606.ENSP00000480043	0	0	0	0	0.056	0	0	0.468	0.476
EMCN	RGS5	9606.ENSP00000296420	9606.ENSP00000433001	0	0	0	0	0.452	0	0	0.082	0.476
EMCN	NOTCH4	9606.ENSP00000296420	9606.ENSP00000364163	0	0	0	0	0.237	0	0	0.344	0.478
EMCN	SYNPO2	9606.ENSP00000296420	9606.ENSP00000306015	0	0	0	0	0.191	0	0	0.383	0.479
EMCN	SHE	9606.ENSP00000296420	9606.ENSP00000307369	0	0	0	0	0.494	0	0	0	0.494
EMCN	MMRN2	9606.ENSP00000296420	9606.ENSP00000361097	0	0	0	0	0.516	0	0	0.134	0.563
EMCN	PTPRB	9606.ENSP00000296420	9606.ENSP00000334928	0	0	0	0	0.452	0	0	0.243	0.567
EMCN	SOX17	9606.ENSP00000296420	9606.ENSP00000297316	0	0	0	0	0.360	0	0	0.354	0.569
EMCN	TIE1	9606.ENSP00000296420	9606.ENSP00000361554	0	0	0	0	0.334	0	0	0.427	0.602
EMCN	SOX18	9606.ENSP00000296420	9606.ENSP00000341815	0	0	0	0	0.452	0	0	0.317	0.610
EMCN	GJA4	9606.ENSP00000296420	9606.ENSP00000343676	0	0	0	0	0.471	0	0	0.341	0.637
EMCN	MYCT1	9606.ENSP00000296420	9606.ENSP00000356214	0	0	0	0	0.464	0	0	0.361	0.643
EMCN	ROBO4	9606.ENSP00000296420	9606.ENSP00000304945	0	0	0	0	0.489	0	0	0.425	0.694
EMCN	TEK	9606.ENSP00000296420	9606.ENSP00000369375	0	0	0	0	0.500	0	0	0.528	0.754
EMCN	PECAM1	9606.ENSP00000296420	9606.ENSP00000457421	0	0	0	0	0.324	0	0	0.721	0.803
ENG	NGFR	9606.ENSP00000362299	9606.ENSP00000172229	0	0	0	0	0.044	0	0	0.693	0.693
ENG	HGF	9606.ENSP00000362299	9606.ENSP00000222390	0	0	0	0	0.107	0	0	0.613	0.639
ENG	PLVAP	9606.ENSP00000362299	9606.ENSP00000252590	0	0	0.217	0	0.191	0	0	0.163	0.423
ENG	GFAP	9606.ENSP00000362299	9606.ENSP00000253408	0	0	0	0	0.060	0	0	0.400	0.411
ENG	LYVE1	9606.ENSP00000362299	9606.ENSP00000256178	0	0	0	0	0.144	0	0	0.392	0.457
ENG	VWF	9606.ENSP00000362299	9606.ENSP00000261405	0	0	0	0	0.188	0	0	0.667	0.718
ENG	FLT4	9606.ENSP00000362299	9606.ENSP00000261937	0	0	0	0	0.121	0	0	0.434	0.481
ENG	SELP	9606.ENSP00000362299	9606.ENSP00000263686	0	0	0	0	0.060	0	0	0.446	0.456
ENG	EPAS1	9606.ENSP00000362299	9606.ENSP00000263734	0	0	0	0	0.252	0	0	0.305	0.458
ENG	KDR	9606.ENSP00000362299	9606.ENSP00000263923	0	0	0	0	0.136	0	0	0.840	0.856
ENG	MCAM	9606.ENSP00000362299	9606.ENSP00000264036	0	0	0	0	0.081	0	0	0.827	0.834
ENG	FGF2	9606.ENSP00000362299	9606.ENSP00000264498	0	0	0	0	0.042	0	0	0.831	0.831
ENG	NRP1	9606.ENSP00000362299	9606.ENSP00000265371	0	0	0	0	0.196	0	0	0.310	0.422
ENG	FGF7	9606.ENSP00000362299	9606.ENSP00000267843	0	0	0	0	0.062	0	0	0.578	0.587
ENG	ESAM	9606.ENSP00000362299	9606.ENSP00000278927	0	0	0	0	0.180	0.292	0	0.200	0.495
ENG	FLT1	9606.ENSP00000362299	9606.ENSP00000282397	0	0	0	0	0.122	0	0	0.713	0.737
ENG	ITGA1	9606.ENSP00000362299	9606.ENSP00000282588	0	0	0	0	0.101	0.045	0	0.507	0.539
ENG	NOS3	9606.ENSP00000362299	9606.ENSP00000297494	0	0	0	0	0.141	0	0	0.447	0.504
ENG	VEGFD	9606.ENSP00000362299	9606.ENSP00000297904	0	0	0	0	0	0	0	0.416	0.416
ENG	ROBO4	9606.ENSP00000362299	9606.ENSP00000304945	0	0	0	0	0.309	0	0	0.222	0.440
ENG	F3	9606.ENSP00000362299	9606.ENSP00000334145	0	0	0	0	0.042	0	0	0.672	0.672
ENG	TGFBR2	9606.ENSP00000362299	9606.ENSP00000351905	0	0	0	0	0.198	0.630	0	0.992	0.997
ENG	NGF	9606.ENSP00000362299	9606.ENSP00000358525	0	0	0	0	0.043	0	0	0.418	0.419
ENG	TIE1	9606.ENSP00000362299	9606.ENSP00000361554	0	0	0	0	0.234	0	0	0.417	0.534
ENG	NR4A1	9606.ENSP00000362299	9606.ENSP00000440864	0	0	0	0	0.044	0	0	0.410	0.411
ENG	PDGFD	9606.ENSP00000362299	9606.ENSP00000376865	0	0	0	0	0.042	0	0	0.419	0.420
ENG	VEGFC	9606.ENSP00000362299	9606.ENSP00000480043	0	0	0	0	0.135	0	0	0.418	0.475
ENG	KLF4	9606.ENSP00000362299	9606.ENSP00000363804	0	0	0	0	0.073	0	0	0.479	0.496
ENG	IGF1	9606.ENSP00000362299	9606.ENSP00000376637	0	0	0	0	0.044	0	0	0.542	0.543
ENG	GAPDH	9606.ENSP00000362299	9606.ENSP00000380070	0	0	0	0	0.042	0	0	0.602	0.602
ENG	SMAD9	9606.ENSP00000362299	9606.ENSP00000369154	0	0	0	0	0.049	0	0	0.774	0.775
ENG	TEK	9606.ENSP00000362299	9606.ENSP00000369375	0	0	0	0	0.353	0	0	0.750	0.831
ENG	PGF	9606.ENSP00000362299	9606.ENSP00000451040	0	0	0	0	0.056	0	0	0.884	0.886
ENG	PECAM1	9606.ENSP00000362299	9606.ENSP00000457421	0	0	0.245	0	0.197	0	0	0.883	0.923
ENPP2	PLPP1	9606.ENSP00000259486	9606.ENSP00000264775	0.042	0	0	0	0.125	0	0	0.480	0.526
ENPP2	PLPP3	9606.ENSP00000259486	9606.ENSP00000360296	0.042	0	0	0	0.137	0	0	0.581	0.623
ENPP2	LPAR4	9606.ENSP00000259486	9606.ENSP00000408205	0	0	0	0	0.044	0	0	0.764	0.764
ENTPD1	PROCR	9606.ENSP00000360250	9606.ENSP00000216968	0	0	0	0	0	0	0	0.418	0.418
ENTPD1	TFPI	9606.ENSP00000360250	9606.ENSP00000233156	0	0	0	0	0.042	0	0	0.563	0.564
ENTPD1	VWF	9606.ENSP00000360250	9606.ENSP00000261405	0	0	0	0	0.108	0	0	0.459	0.497
ENTPD1	SELP	9606.ENSP00000360250	9606.ENSP00000263686	0	0	0	0	0.135	0	0	0.547	0.592
ENTPD1	NRP1	9606.ENSP00000360250	9606.ENSP00000265371	0	0	0	0	0.042	0	0	0.402	0.402
ENTPD1	TK2	9606.ENSP00000360250	9606.ENSP00000299697	0	0	0	0	0.048	0	0.900	0.153	0.912
ENTPD1	S1PR1	9606.ENSP00000360250	9606.ENSP00000305416	0	0	0	0	0.176	0	0	0.303	0.401
ENTPD1	PDE7B	9606.ENSP00000360250	9606.ENSP00000310661	0	0	0	0	0.042	0	0.650	0	0.650
ENTPD1	F3	9606.ENSP00000360250	9606.ENSP00000334145	0	0	0	0	0	0	0	0.435	0.435
ENTPD1	PDE2A	9606.ENSP00000360250	9606.ENSP00000334910	0	0	0	0	0	0	0.650	0.100	0.671
ENTPD1	MOCS1	9606.ENSP00000360250	9606.ENSP00000344794	0	0	0	0	0	0	0.800	0.057	0.803
ENTPD1	PDE3A	9606.ENSP00000360250	9606.ENSP00000351957	0	0	0	0	0.057	0	0.650	0.101	0.677
ENTPD1	NPR1	9606.ENSP00000360250	9606.ENSP00000357669	0	0	0	0	0.055	0	0.650	0	0.655
ENTPD1	IL33	9606.ENSP00000360250	9606.ENSP00000370842	0	0	0	0	0.111	0	0	0.369	0.415
ENTPD1	PECAM1	9606.ENSP00000360250	9606.ENSP00000457421	0	0	0	0	0.235	0	0	0.400	0.521
ENTPD1	THBD	9606.ENSP00000360250	9606.ENSP00000366307	0	0	0	0	0.068	0	0	0.607	0.618
ENTPD1	PDE1C	9606.ENSP00000360250	9606.ENSP00000379496	0	0	0	0	0	0	0.650	0.115	0.677
ENTPD1	PDE1A	9606.ENSP00000360250	9606.ENSP00000410309	0	0	0	0	0.049	0	0.650	0.115	0.679
EPAS1	PSMC4	9606.ENSP00000263734	9606.ENSP00000157812	0	0	0	0	0.086	0	0.400	0	0.428
EPAS1	PSMD8	9606.ENSP00000263734	9606.ENSP00000215071	0	0	0	0	0	0	0.400	0	0.400
EPAS1	JAG1	9606.ENSP00000263734	9606.ENSP00000254958	0	0	0	0	0.111	0	0	0.358	0.405
EPAS1	VWF	9606.ENSP00000263734	9606.ENSP00000261405	0	0	0	0	0.206	0	0	0.433	0.531
EPAS1	FLT4	9606.ENSP00000263734	9606.ENSP00000261937	0	0	0	0	0.069	0	0	0.386	0.404
EPAS1	FGF7	9606.ENSP00000263734	9606.ENSP00000267843	0	0	0	0	0.083	0	0	0.374	0.402
EPAS1	NRP1	9606.ENSP00000263734	9606.ENSP00000265371	0	0	0	0	0.157	0	0	0.322	0.404
EPAS1	NOS3	9606.ENSP00000263734	9606.ENSP00000297494	0	0	0	0	0.101	0	0	0.369	0.408
EPAS1	TFR2	9606.ENSP00000263734	9606.ENSP00000420525	0	0	0	0	0.057	0	0	0.401	0.411
EPAS1	TGFBR2	9606.ENSP00000263734	9606.ENSP00000351905	0	0	0	0	0.221	0.071	0	0.252	0.412
EPAS1	TBX15	9606.ENSP00000263734	9606.ENSP00000358437	0	0	0	0	0.075	0	0	0.392	0.414
EPAS1	PGF	9606.ENSP00000263734	9606.ENSP00000451040	0	0	0	0	0.047	0	0	0.417	0.420
EPAS1	SLC16A4	9606.ENSP00000263734	9606.ENSP00000358794	0	0	0	0	0.055	0	0	0.432	0.440
EPAS1	FOXO1	9606.ENSP00000263734	9606.ENSP00000368880	0	0	0	0	0.067	0.068	0	0.438	0.469
EPAS1	VEGFC	9606.ENSP00000263734	9606.ENSP00000480043	0	0	0	0	0.130	0	0	0.417	0.471
EPAS1	ITGA1	9606.ENSP00000263734	9606.ENSP00000282588	0	0	0	0	0.148	0	0	0.405	0.472
EPAS1	PECAM1	9606.ENSP00000263734	9606.ENSP00000457421	0	0	0	0	0.072	0	0	0.476	0.492
EPAS1	FGF2	9606.ENSP00000263734	9606.ENSP00000264498	0	0	0	0	0.048	0	0	0.495	0.499
EPAS1	GAPDH	9606.ENSP00000263734	9606.ENSP00000380070	0	0	0	0	0	0	0	0.532	0.532
EPAS1	FRZB	9606.ENSP00000263734	9606.ENSP00000295113	0	0	0	0	0.056	0	0	0.549	0.556
EPAS1	TEK	9606.ENSP00000263734	9606.ENSP00000369375	0	0	0	0	0.208	0	0	0.516	0.601
EPAS1	FLT1	9606.ENSP00000263734	9606.ENSP00000282397	0	0	0	0	0.145	0	0	0.587	0.632
EPAS1	KDR	9606.ENSP00000263734	9606.ENSP00000263923	0	0	0	0	0.148	0	0	0.591	0.637
EPAS1	IGF1	9606.ENSP00000263734	9606.ENSP00000376637	0	0	0	0	0.050	0	0	0.638	0.641
EPAS1	KLF4	9606.ENSP00000263734	9606.ENSP00000363804	0	0	0	0	0.080	0.054	0.500	0.402	0.704
EPAS1	JUN	9606.ENSP00000263734	9606.ENSP00000360266	0	0	0	0	0.072	0.491	0	0.447	0.716
EPHA3	KDR	9606.ENSP00000337451	9606.ENSP00000263923	0	0	0	0.579	0.071	0.074	0	0.564	0.592
EPHA3	SLIT3	9606.ENSP00000337451	9606.ENSP00000332164	0	0	0	0	0.067	0.100	0	0.393	0.446
EPHA3	SLIT2	9606.ENSP00000337451	9606.ENSP00000422591	0	0	0	0	0.086	0.100	0	0.329	0.400
EPHA3	VEGFC	9606.ENSP00000337451	9606.ENSP00000480043	0	0	0	0	0.081	0.070	0	0.378	0.422
EPHA3	ISLR2	9606.ENSP00000337451	9606.ENSP00000355402	0	0	0	0	0	0.100	0	0.396	0.433
ERG	LMO2	9606.ENSP00000414150	9606.ENSP00000257818	0	0	0	0	0.102	0.301	0	0.333	0.545
ERG	KDR	9606.ENSP00000414150	9606.ENSP00000263923	0	0	0	0	0.219	0	0	0.281	0.415
ERG	ETS2	9606.ENSP00000414150	9606.ENSP00000353344	0	0	0	0.710	0.096	0.292	0	0.145	0.405
ERG	JUN	9606.ENSP00000414150	9606.ENSP00000360266	0	0	0	0	0.055	0.335	0	0.250	0.488
ESAM	PLVAP	9606.ENSP00000278927	9606.ENSP00000252590	0	0	0	0	0.227	0	0	0.278	0.418
ESAM	LYVE1	9606.ENSP00000278927	9606.ENSP00000256178	0	0	0	0	0.155	0	0	0.528	0.585
ESAM	VWF	9606.ENSP00000278927	9606.ENSP00000261405	0	0	0	0	0.364	0	0	0.654	0.770
ESAM	SELP	9606.ENSP00000278927	9606.ENSP00000263686	0	0	0	0	0.255	0	0	0.712	0.776
ESAM	KDR	9606.ENSP00000278927	9606.ENSP00000263923	0	0	0	0	0.134	0	0	0.598	0.637
ESAM	SOX7	9606.ENSP00000278927	9606.ENSP00000301921	0	0	0	0	0.189	0	0	0.314	0.420
ESAM	PTPRB	9606.ENSP00000278927	9606.ENSP00000334928	0	0	0	0	0.203	0	0	0.309	0.426
ESAM	PEAR1	9606.ENSP00000278927	9606.ENSP00000344465	0	0	0	0	0.393	0	0	0.134	0.451
ESAM	MMRN2	9606.ENSP00000278927	9606.ENSP00000361097	0	0	0	0	0.371	0	0	0.167	0.454
ESAM	ITGA1	9606.ENSP00000278927	9606.ENSP00000282588	0	0	0	0	0.104	0	0	0.430	0.467
ESAM	GJA4	9606.ENSP00000278927	9606.ENSP00000343676	0	0	0	0	0.301	0	0	0.274	0.471
ESAM	PROS1	9606.ENSP00000278927	9606.ENSP00000377783	0	0	0	0	0.109	0	0	0.440	0.479
ESAM	TIE1	9606.ENSP00000278927	9606.ENSP00000361554	0	0	0	0	0.251	0	0	0.366	0.505
ESAM	TEK	9606.ENSP00000278927	9606.ENSP00000369375	0	0	0	0	0.310	0	0	0.328	0.517
ESAM	JAM3	9606.ENSP00000278927	9606.ENSP00000299106	0	0	0	0.597	0.107	0	0	0.506	0.539
ESAM	SOX18	9606.ENSP00000278927	9606.ENSP00000341815	0	0	0	0	0.361	0	0	0.310	0.540
ESAM	ROBO4	9606.ENSP00000278927	9606.ENSP00000304945	0	0	0	0	0.433	0	0	0.256	0.560
ESAM	PECAM1	9606.ENSP00000278927	9606.ENSP00000457421	0	0	0	0	0.278	0	0	0.638	0.728
ETS2	JUNB	9606.ENSP00000353344	9606.ENSP00000303315	0	0	0	0	0.150	0.100	0	0.312	0.428
ETS2	FOS	9606.ENSP00000353344	9606.ENSP00000306245	0	0	0	0	0.134	0.292	0	0.800	0.867
ETS2	TESC	9606.ENSP00000353344	9606.ENSP00000334785	0	0	0	0	0.042	0	0	0.550	0.550
ETS2	JAM2	9606.ENSP00000353344	9606.ENSP00000383376	0	0.004	0	0	0	0	0	0.407	0.407
ETS2	KLF4	9606.ENSP00000353344	9606.ENSP00000363804	0	0	0	0	0.104	0.058	0	0.355	0.408
ETS2	JUN	9606.ENSP00000353344	9606.ENSP00000360266	0	0	0	0	0.098	0.399	0	0.508	0.710
ETS2	GATA1	9606.ENSP00000353344	9606.ENSP00000365858	0	0	0	0	0.055	0	0	0.759	0.762
ETS2	ID1	9606.ENSP00000353344	9606.ENSP00000365280	0	0	0	0	0.074	0	0.900	0.587	0.958
EXOC3L2	PDE7B	9606.ENSP00000252482	9606.ENSP00000310661	0	0	0	0	0	0	0	0.677	0.677
F10	PROCR	9606.ENSP00000364709	9606.ENSP00000216968	0	0	0	0	0.045	0	0	0.958	0.958
F10	TFPI	9606.ENSP00000364709	9606.ENSP00000233156	0	0	0	0	0.072	0.443	0.900	0.996	0.999
F10	VWF	9606.ENSP00000364709	9606.ENSP00000261405	0	0	0	0	0.042	0	0.900	0.791	0.978
F10	SELP	9606.ENSP00000364709	9606.ENSP00000263686	0	0	0	0	0.050	0.046	0	0.544	0.551
F10	F2R	9606.ENSP00000364709	9606.ENSP00000321326	0	0	0	0	0	0.051	0	0.658	0.661
F10	F3	9606.ENSP00000364709	9606.ENSP00000334145	0	0	0	0	0	0	0.700	0.998	0.999
F10	PROS1	9606.ENSP00000364709	9606.ENSP00000377783	0	0	0	0.624	0.074	0	0.400	0.293	0.573
F10	THBD	9606.ENSP00000364709	9606.ENSP00000366307	0	0	0	0	0.044	0.094	0.540	0.647	0.840
F2R	PROCR	9606.ENSP00000321326	9606.ENSP00000216968	0	0	0	0	0.078	0.510	0.500	0.978	0.994
F2R	TFPI	9606.ENSP00000321326	9606.ENSP00000233156	0	0	0	0	0.079	0	0	0.727	0.738
F2R	F2RL3	9606.ENSP00000321326	9606.ENSP00000248076	0	0	0	0.792	0.042	0	0.900	0.202	0.916
F2R	VWF	9606.ENSP00000321326	9606.ENSP00000261405	0	0	0	0	0.061	0.045	0	0.660	0.669
F2R	SELP	9606.ENSP00000321326	9606.ENSP00000263686	0	0	0	0	0.059	0.045	0	0.772	0.777
F2R	F2RL2	9606.ENSP00000321326	9606.ENSP00000296641	0	0	0	0.793	0.097	0.322	0.400	0.207	0.669
F2R	NOS3	9606.ENSP00000321326	9606.ENSP00000297494	0	0	0	0	0.049	0	0	0.515	0.519
F2R	S1PR1	9606.ENSP00000321326	9606.ENSP00000305416	0	0	0	0	0.075	0	0	0.475	0.493
F2R	PECAM1	9606.ENSP00000321326	9606.ENSP00000457421	0	0	0	0	0.048	0.091	0	0.381	0.417
F2R	TBXA2R	9606.ENSP00000321326	9606.ENSP00000393333	0	0	0	0	0.055	0	0	0.444	0.452
F2R	PROS1	9606.ENSP00000321326	9606.ENSP00000377783	0	0	0	0	0.067	0	0	0.484	0.498
F2R	RCAN2	9606.ENSP00000321326	9606.ENSP00000360425	0	0	0	0	0.056	0	0	0.492	0.499
F2R	F3	9606.ENSP00000321326	9606.ENSP00000334145	0	0	0	0	0.044	0	0	0.817	0.817
F2R	LPAR4	9606.ENSP00000321326	9606.ENSP00000408205	0	0	0	0.746	0	0	0.900	0.093	0.905
F2R	THBD	9606.ENSP00000321326	9606.ENSP00000366307	0	0	0	0	0.043	0.091	0	0.965	0.966
F2RL2	F2RL3	9606.ENSP00000296641	9606.ENSP00000248076	0	0	0	0.829	0.043	0	0.900	0.150	0.911
F2RL2	GNG11	9606.ENSP00000296641	9606.ENSP00000248564	0	0	0	0	0.062	0	0.500	0	0.510
F2RL2	FAM162B	9606.ENSP00000296641	9606.ENSP00000357545	0	0	0	0	0	0	0	0.403	0.403
F2RL2	GNG7	9606.ENSP00000296641	9606.ENSP00000371594	0	0	0	0	0	0	0.500	0.166	0.565
F2RL3	GNG7	9606.ENSP00000248076	9606.ENSP00000371594	0	0	0	0	0.044	0	0.500	0	0.501
F2RL3	GNG11	9606.ENSP00000248076	9606.ENSP00000248564	0	0	0	0	0.047	0	0.500	0	0.503
F2RL3	LRRN3	9606.ENSP00000248076	9606.ENSP00000397312	0	0	0	0	0	0.091	0	0.553	0.576
F3	PROCR	9606.ENSP00000334145	9606.ENSP00000216968	0	0	0	0	0.049	0	0	0.702	0.704
F3	TFPI	9606.ENSP00000334145	9606.ENSP00000233156	0	0	0	0	0.056	0	0.500	0.999	0.999
F3	VWF	9606.ENSP00000334145	9606.ENSP00000261405	0	0	0	0	0.047	0	0	0.980	0.980
F3	SELP	9606.ENSP00000334145	9606.ENSP00000263686	0	0	0	0	0	0	0	0.905	0.905
F3	KDR	9606.ENSP00000334145	9606.ENSP00000263923	0	0	0	0	0.049	0	0	0.400	0.405
F3	FGF2	9606.ENSP00000334145	9606.ENSP00000264498	0	0	0	0	0.072	0	0	0.438	0.456
F3	NRP1	9606.ENSP00000334145	9606.ENSP00000265371	0	0	0	0	0.062	0	0	0.423	0.435
F3	FLT1	9606.ENSP00000334145	9606.ENSP00000282397	0	0	0	0	0.056	0	0	0.400	0.409
F3	NOS3	9606.ENSP00000334145	9606.ENSP00000297494	0	0	0	0	0	0	0	0.526	0.526
F3	JUN	9606.ENSP00000334145	9606.ENSP00000360266	0	0	0	0	0.083	0	0	0.380	0.407
F3	GHR	9606.ENSP00000334145	9606.ENSP00000483403	0	0	0.411	0	0.049	0	0	0	0.415
F3	PROS1	9606.ENSP00000334145	9606.ENSP00000377783	0	0	0	0	0.042	0	0	0.609	0.609
F3	PECAM1	9606.ENSP00000334145	9606.ENSP00000457421	0	0	0	0	0	0	0	0.688	0.688
F3	THBD	9606.ENSP00000334145	9606.ENSP00000366307	0	0	0	0	0.075	0	0.540	0.963	0.982
FAM13C	PDZRN3	9606.ENSP00000481854	9606.ENSP00000263666	0	0	0	0	0.099	0.416	0	0	0.451
FAM13C	FAM43B	9606.ENSP00000481854	9606.ENSP00000331397	0	0	0	0	0.103	0	0	0.364	0.405
FAM162B	HIGD1B	9606.ENSP00000357545	9606.ENSP00000253410	0	0	0	0	0.197	0	0	0.488	0.571
FAM189A2	HECW2	9606.ENSP00000304435	9606.ENSP00000260983	0	0	0	0	0.042	0.545	0	0.052	0.550
FAT2	TP63	9606.ENSP00000261800	9606.ENSP00000264731	0	0	0	0	0.263	0	0	0.298	0.461
FAT2	FAT4	9606.ENSP00000261800	9606.ENSP00000377862	0	0	0	0.647	0.074	0.134	0	0.581	0.635
FAT4	WNT9B	9606.ENSP00000377862	9606.ENSP00000290015	0	0	0	0	0	0.053	0	0.475	0.482
FBLN5	VWF	9606.ENSP00000345008	9606.ENSP00000261405	0	0	0	0	0.187	0.091	0	0.298	0.436
FBLN5	LTBP4	9606.ENSP00000345008	9606.ENSP00000311905	0	0	0	0.667	0.074	0.169	0	0.524	0.601
FBLN5	PRELP	9606.ENSP00000345008	9606.ENSP00000343924	0	0	0	0	0.186	0.099	0	0.498	0.600
FBLN5	LAMA2	9606.ENSP00000345008	9606.ENSP00000400365	0	0	0	0	0.210	0.098	0	0.250	0.418
FBLN5	HSPG2	9606.ENSP00000345008	9606.ENSP00000363827	0	0	0	0	0.085	0.045	0	0.411	0.440
FBLN5	MYH11	9606.ENSP00000345008	9606.ENSP00000379616	0	0	0	0	0.111	0.082	0	0.373	0.443
FBLN5	OGN	9606.ENSP00000345008	9606.ENSP00000364711	0	0	0	0	0.267	0.099	0	0.356	0.538
FBLN5	MFAP4	9606.ENSP00000345008	9606.ENSP00000378957	0	0	0	0	0.366	0.069	0.500	0.527	0.842
FCER1A	IL1RL1	9606.ENSP00000357097	9606.ENSP00000233954	0	0	0	0	0.042	0	0	0.425	0.426
FCER1A	MS4A2	9606.ENSP00000357097	9606.ENSP00000278888	0	0	0	0	0.574	0.095	0.900	0.926	0.996
FCER1A	TSLP	9606.ENSP00000357097	9606.ENSP00000339804	0	0	0	0	0	0	0	0.407	0.407
FCER1A	TPSAB1	9606.ENSP00000357097	9606.ENSP00000343577	0	0	0	0	0.340	0.113	0	0.420	0.631
FCER1A	SIGLEC6	9606.ENSP00000357097	9606.ENSP00000401502	0	0	0	0	0.138	0.126	0	0.332	0.452
FCER1A	IL33	9606.ENSP00000357097	9606.ENSP00000370842	0	0	0	0	0.067	0	0	0.451	0.466
FGD5	PTPRB	9606.ENSP00000285046	9606.ENSP00000334928	0	0	0	0	0.177	0	0	0.303	0.402
FGD5	TEK	9606.ENSP00000285046	9606.ENSP00000369375	0	0	0	0	0.326	0	0	0.292	0.502
FGF2	NGFR	9606.ENSP00000264498	9606.ENSP00000172229	0	0	0	0	0.042	0	0.650	0.574	0.844
FGF2	TGFBR3	9606.ENSP00000264498	9606.ENSP00000212355	0	0	0	0	0.056	0.042	0	0.614	0.620
FGF2	HGF	9606.ENSP00000264498	9606.ENSP00000222390	0	0	0	0	0.054	0	0.400	0.927	0.955
FGF2	GLI1	9606.ENSP00000264498	9606.ENSP00000228682	0	0	0	0	0.047	0.045	0	0.452	0.458
FGF2	KLF2	9606.ENSP00000264498	9606.ENSP00000248071	0	0	0	0	0	0.045	0	0.428	0.431
FGF2	GFAP	9606.ENSP00000264498	9606.ENSP00000253408	0	0	0	0	0.062	0	0	0.754	0.759
FGF2	JAG1	9606.ENSP00000264498	9606.ENSP00000254958	0	0	0	0	0.060	0.042	0	0.525	0.536
FGF2	LYVE1	9606.ENSP00000264498	9606.ENSP00000256178	0	0	0	0	0.085	0.045	0	0.630	0.649
FGF2	VWF	9606.ENSP00000264498	9606.ENSP00000261405	0	0	0	0	0.060	0	0	0.662	0.669
FGF2	FLT4	9606.ENSP00000264498	9606.ENSP00000261937	0	0	0	0	0.055	0.168	0.650	0.814	0.942
FGF2	SELP	9606.ENSP00000264498	9606.ENSP00000263686	0	0	0	0	0.042	0.045	0	0.435	0.437
FGF2	KDR	9606.ENSP00000264498	9606.ENSP00000263923	0	0	0	0	0.080	0.168	0.650	0.995	0.998
FGF2	MCAM	9606.ENSP00000264498	9606.ENSP00000264036	0	0	0	0	0.080	0	0	0.482	0.503
FGF2	HEY1	9606.ENSP00000264498	9606.ENSP00000338272	0	0	0	0	0.055	0	0	0.394	0.403
FGF2	FOXO1	9606.ENSP00000264498	9606.ENSP00000368880	0	0	0	0	0	0	0	0.412	0.412
FGF2	IL33	9606.ENSP00000264498	9606.ENSP00000370842	0	0	0	0	0.109	0	0	0.370	0.415
FGF2	SYN2	9606.ENSP00000264498	9606.ENSP00000480050	0	0	0	0	0.059	0	0	0.425	0.435
FGF2	MSX1	9606.ENSP00000264498	9606.ENSP00000372170	0	0	0	0	0.063	0	0	0.439	0.452
FGF2	LIFR	9606.ENSP00000264498	9606.ENSP00000398368	0	0	0	0	0.142	0	0	0.406	0.469
FGF2	SCARA5	9606.ENSP00000264498	9606.ENSP00000346990	0	0	0	0	0.062	0	0	0.480	0.492
FGF2	NTF4	9606.ENSP00000264498	9606.ENSP00000469455	0	0	0	0	0	0	0	0.509	0.509
FGF2	FLRT2	9606.ENSP00000264498	9606.ENSP00000332879	0	0	0	0	0.062	0	0.500	0.066	0.524
FGF2	NOS3	9606.ENSP00000264498	9606.ENSP00000297494	0	0	0	0	0.070	0	0	0.544	0.557
FGF2	TRPC1	9606.ENSP00000264498	9606.ENSP00000419313	0	0	0	0	0.083	0	0	0.553	0.572
FGF2	JUN	9606.ENSP00000264498	9606.ENSP00000360266	0	0	0	0	0	0	0	0.589	0.589
FGF2	SOX17	9606.ENSP00000264498	9606.ENSP00000297316	0	0	0	0	0.056	0	0	0.608	0.614
FGF2	KL	9606.ENSP00000264498	9606.ENSP00000369442	0	0	0	0	0.047	0.045	0.400	0.431	0.647
FGF2	IGF2	9606.ENSP00000264498	9606.ENSP00000391826	0	0	0	0	0	0	0	0.656	0.656
FGF2	TGFBR2	9606.ENSP00000264498	9606.ENSP00000351905	0	0	0	0	0	0	0	0.657	0.657
FGF2	VEGFD	9606.ENSP00000264498	9606.ENSP00000297904	0	0	0	0	0.076	0	0	0.648	0.662
FGF2	FOS	9606.ENSP00000264498	9606.ENSP00000306245	0	0	0	0	0.087	0	0	0.665	0.681
FGF2	TIE1	9606.ENSP00000264498	9606.ENSP00000361554	0	0	0	0	0	0.168	0	0.655	0.701
FGF2	PTN	9606.ENSP00000264498	9606.ENSP00000341170	0	0	0	0	0.084	0	0	0.709	0.722
FGF2	PGF	9606.ENSP00000264498	9606.ENSP00000451040	0	0	0	0	0	0	0	0.734	0.734
FGF2	KLF4	9606.ENSP00000264498	9606.ENSP00000363804	0	0	0	0	0.042	0.045	0	0.742	0.743
FGF2	GAPDH	9606.ENSP00000264498	9606.ENSP00000380070	0	0	0	0	0	0	0	0.746	0.746
FGF2	PECAM1	9606.ENSP00000264498	9606.ENSP00000457421	0	0	0	0	0.087	0	0	0.791	0.801
FGF2	FGF7	9606.ENSP00000264498	9606.ENSP00000267843	0	0	0	0.736	0.121	0	0.400	0.673	0.812
FGF2	VEGFC	9606.ENSP00000264498	9606.ENSP00000480043	0	0	0	0	0.136	0	0	0.809	0.828
FGF2	NGF	9606.ENSP00000264498	9606.ENSP00000358525	0	0	0	0	0.092	0	0	0.862	0.869
FGF2	IGF1	9606.ENSP00000264498	9606.ENSP00000376637	0	0	0	0	0.043	0	0	0.882	0.882
FGF2	PDGFA	9606.ENSP00000264498	9606.ENSP00000346508	0	0	0	0	0.048	0	0.400	0.816	0.886
FGF2	NRP1	9606.ENSP00000264498	9606.ENSP00000265371	0	0	0	0	0.056	0.322	0	0.907	0.935
FGF2	TEK	9606.ENSP00000264498	9606.ENSP00000369375	0	0	0	0	0.080	0.168	0.650	0.805	0.941
FGF2	FLT1	9606.ENSP00000264498	9606.ENSP00000282397	0	0	0	0	0.074	0.168	0.650	0.978	0.993
FGF2	HSPG2	9606.ENSP00000264498	9606.ENSP00000363827	0	0	0	0	0.062	0.257	0.500	0.995	0.998
FGF7	KRT14	9606.ENSP00000267843	9606.ENSP00000167586	0	0	0	0	0.042	0	0	0.425	0.425
FGF7	NGFR	9606.ENSP00000267843	9606.ENSP00000172229	0	0	0	0	0.042	0	0.650	0.375	0.772
FGF7	GADD45B	9606.ENSP00000267843	9606.ENSP00000215631	0	0	0	0	0.042	0	0	0.416	0.416
FGF7	HGF	9606.ENSP00000267843	9606.ENSP00000222390	0	0	0	0	0.080	0	0	0.889	0.894
FGF7	GLI1	9606.ENSP00000267843	9606.ENSP00000228682	0	0	0	0	0.044	0.045	0	0.470	0.474
FGF7	GFAP	9606.ENSP00000267843	9606.ENSP00000253408	0	0	0	0	0.060	0	0	0.456	0.466
FGF7	JAG1	9606.ENSP00000267843	9606.ENSP00000254958	0	0	0	0	0.054	0.042	0	0.618	0.624
FGF7	VWF	9606.ENSP00000267843	9606.ENSP00000261405	0	0	0	0	0.114	0	0	0.484	0.523
FGF7	FLT4	9606.ENSP00000267843	9606.ENSP00000261937	0	0	0	0	0.055	0.168	0.650	0.709	0.909
FGF7	KDR	9606.ENSP00000267843	9606.ENSP00000263923	0	0	0	0	0.075	0.168	0.650	0.822	0.945
FGF7	NRP1	9606.ENSP00000267843	9606.ENSP00000265371	0	0	0	0	0.056	0	0	0.892	0.893
FGF7	GLI2	9606.ENSP00000267843	9606.ENSP00000390436	0	0	0	0	0.064	0.045	0	0.389	0.406
FGF7	MEIS2	9606.ENSP00000267843	9606.ENSP00000453793	0	0	0	0	0.071	0	0	0.395	0.414
FGF7	SLIT3	9606.ENSP00000267843	9606.ENSP00000332164	0	0	0	0	0.138	0	0	0.351	0.417
FGF7	TIE1	9606.ENSP00000267843	9606.ENSP00000361554	0	0	0	0	0	0.168	0	0.332	0.420
FGF7	SPRY1	9606.ENSP00000267843	9606.ENSP00000481675	0	0	0	0	0.049	0	0	0.418	0.423
FGF7	IL33	9606.ENSP00000267843	9606.ENSP00000370842	0	0	0	0	0.172	0	0	0.350	0.439
FGF7	NOS3	9606.ENSP00000267843	9606.ENSP00000297494	0	0	0	0	0.070	0	0	0.435	0.452
FGF7	FRZB	9606.ENSP00000267843	9606.ENSP00000295113	0	0	0	0	0.092	0	0	0.430	0.461
FGF7	FOS	9606.ENSP00000267843	9606.ENSP00000306245	0	0	0	0	0.087	0	0	0.435	0.462
FGF7	SOX17	9606.ENSP00000267843	9606.ENSP00000297316	0	0	0	0	0.056	0	0	0.457	0.465
FGF7	KLF4	9606.ENSP00000267843	9606.ENSP00000363804	0	0	0	0	0	0.045	0	0.463	0.465
FGF7	MSX1	9606.ENSP00000267843	9606.ENSP00000372170	0	0	0	0	0.106	0	0	0.425	0.465
FGF7	PDGFA	9606.ENSP00000267843	9606.ENSP00000346508	0	0	0	0	0	0	0	0.503	0.503
FGF7	JUN	9606.ENSP00000267843	9606.ENSP00000360266	0	0	0	0	0.044	0	0	0.509	0.510
FGF7	VEGFD	9606.ENSP00000267843	9606.ENSP00000297904	0	0	0	0	0.082	0	0	0.522	0.543
FGF7	PTN	9606.ENSP00000267843	9606.ENSP00000341170	0	0	0	0	0.063	0	0	0.551	0.561
FGF7	VEGFC	9606.ENSP00000267843	9606.ENSP00000480043	0	0	0	0	0.078	0	0	0.572	0.588
FGF7	SPRY2	9606.ENSP00000267843	9606.ENSP00000366306	0	0	0	0	0.055	0	0	0.591	0.597
FGF7	GAPDH	9606.ENSP00000267843	9606.ENSP00000380070	0	0	0	0	0	0	0	0.599	0.599
FGF7	PGF	9606.ENSP00000267843	9606.ENSP00000451040	0	0	0	0	0	0	0	0.621	0.621
FGF7	TGFBR2	9606.ENSP00000267843	9606.ENSP00000351905	0	0	0	0	0.083	0	0	0.617	0.633
FGF7	IGF2	9606.ENSP00000267843	9606.ENSP00000391826	0	0	0	0	0.044	0	0	0.699	0.700
FGF7	NGF	9606.ENSP00000267843	9606.ENSP00000358525	0	0	0	0	0.062	0	0	0.700	0.706
FGF7	PECAM1	9606.ENSP00000267843	9606.ENSP00000457421	0	0	0	0	0.106	0	0	0.739	0.757
FGF7	IGF1	9606.ENSP00000267843	9606.ENSP00000376637	0	0	0	0	0.136	0	0	0.808	0.827
FGF7	TEK	9606.ENSP00000267843	9606.ENSP00000369375	0	0	0	0	0.073	0.168	0.650	0.533	0.857
FGF7	FLT1	9606.ENSP00000267843	9606.ENSP00000282397	0	0	0	0	0.069	0.168	0.650	0.735	0.918
FGF7	KL	9606.ENSP00000267843	9606.ENSP00000369442	0	0	0	0	0.057	0.045	0.400	0.983	0.990
FGF7	HSPG2	9606.ENSP00000267843	9606.ENSP00000363827	0	0	0	0	0.050	0.310	0	0.987	0.990
FHL5	RERGL	9606.ENSP00000326022	9606.ENSP00000229002	0	0	0	0	0.463	0.110	0	0.064	0.513
FLRT2	ROBO4	9606.ENSP00000332879	9606.ENSP00000304945	0	0	0	0	0.056	0.114	0	0.466	0.514
FLRT2	TENM2	9606.ENSP00000332879	9606.ENSP00000427874	0	0	0	0	0.078	0.045	0	0.414	0.440
FLRT2	KL	9606.ENSP00000332879	9606.ENSP00000369442	0	0	0	0	0	0	0.500	0.053	0.506
FLT1	NGFR	9606.ENSP00000282397	9606.ENSP00000172229	0	0	0	0	0.056	0	0	0.527	0.534
FLT1	HGF	9606.ENSP00000282397	9606.ENSP00000222390	0	0	0	0	0.044	0	0.650	0.748	0.908
FLT1	JAG1	9606.ENSP00000282397	9606.ENSP00000254958	0	0	0	0	0.060	0	0	0.452	0.463
FLT1	LYVE1	9606.ENSP00000282397	9606.ENSP00000256178	0	0	0	0	0.130	0.052	0	0.512	0.563
FLT1	VWF	9606.ENSP00000282397	9606.ENSP00000261405	0	0	0	0	0.165	0	0	0.650	0.695
FLT1	FLT4	9606.ENSP00000282397	9606.ENSP00000261937	0	0	0	0.885	0.101	0.097	0	0.910	0.920
FLT1	KDR	9606.ENSP00000282397	9606.ENSP00000263923	0	0	0.070	0.906	0.329	0.510	0	0.984	0.994
FLT1	MCAM	9606.ENSP00000282397	9606.ENSP00000264036	0	0	0	0	0.122	0.045	0	0.372	0.428
FLT1	MECOM	9606.ENSP00000282397	9606.ENSP00000264674	0	0	0	0	0.062	0.052	0	0.426	0.445
FLT1	NRP1	9606.ENSP00000282397	9606.ENSP00000265371	0	0	0	0	0.074	0.345	0	0.989	0.993
FLT1	HSPG2	9606.ENSP00000282397	9606.ENSP00000363827	0	0	0	0.550	0.072	0.297	0	0.162	0.406
FLT1	JUN	9606.ENSP00000282397	9606.ENSP00000360266	0	0	0	0	0	0.053	0	0.408	0.415
FLT1	NOTCH4	9606.ENSP00000282397	9606.ENSP00000364163	0	0	0	0	0.116	0	0	0.402	0.449
FLT1	TIE1	9606.ENSP00000282397	9606.ENSP00000361554	0	0	0	0.597	0.194	0	0	0.345	0.449
FLT1	ID3	9606.ENSP00000282397	9606.ENSP00000363689	0	0	0	0	0.042	0	0	0.466	0.466
FLT1	TEK	9606.ENSP00000282397	9606.ENSP00000369375	0	0	0	0.595	0.219	0	0	0.381	0.496
FLT1	GAPDH	9606.ENSP00000282397	9606.ENSP00000380070	0	0	0	0	0.055	0	0	0.513	0.520
FLT1	ROBO4	9606.ENSP00000282397	9606.ENSP00000304945	0	0	0	0.549	0.143	0.378	0	0.173	0.521
FLT1	FOS	9606.ENSP00000282397	9606.ENSP00000306245	0	0	0	0	0.087	0	0	0.552	0.574
FLT1	NOS3	9606.ENSP00000282397	9606.ENSP00000297494	0	0	0	0	0.099	0	0	0.578	0.603
FLT1	PTPRB	9606.ENSP00000282397	9606.ENSP00000334928	0	0	0	0	0.323	0.299	0	0.366	0.673
FLT1	NTF4	9606.ENSP00000282397	9606.ENSP00000469455	0	0	0	0	0	0	0.650	0.150	0.689
FLT1	NGF	9606.ENSP00000282397	9606.ENSP00000358525	0	0	0	0	0	0	0.650	0.339	0.758
FLT1	PECAM1	9606.ENSP00000282397	9606.ENSP00000457421	0	0	0	0	0.097	0.045	0	0.812	0.824
FLT1	IGF2	9606.ENSP00000282397	9606.ENSP00000391826	0	0	0	0	0	0	0.650	0.589	0.850
FLT1	PDGFA	9606.ENSP00000282397	9606.ENSP00000346508	0	0	0	0	0.062	0	0.650	0.653	0.876
FLT1	PDGFD	9606.ENSP00000282397	9606.ENSP00000376865	0	0	0	0	0.056	0	0.650	0.679	0.884
FLT1	IGF1	9606.ENSP00000282397	9606.ENSP00000376637	0	0	0	0	0.060	0	0.650	0.718	0.899
FLT1	VEGFC	9606.ENSP00000282397	9606.ENSP00000480043	0	0	0	0	0.043	0.048	0.650	0.998	0.999
FLT1	PGF	9606.ENSP00000282397	9606.ENSP00000451040	0	0	0	0	0.074	0.977	0.700	0.999	0.999
FLT1	VEGFD	9606.ENSP00000282397	9606.ENSP00000297904	0	0	0	0	0.050	0.070	0.650	0.998	0.999
FLT4	HGF	9606.ENSP00000261937	9606.ENSP00000222390	0	0	0	0	0.044	0	0.650	0.688	0.886
FLT4	PLVAP	9606.ENSP00000261937	9606.ENSP00000252590	0	0	0	0	0.126	0.189	0	0.251	0.423
FLT4	JAG1	9606.ENSP00000261937	9606.ENSP00000254958	0	0	0	0	0.055	0	0	0.421	0.430
FLT4	LYVE1	9606.ENSP00000261937	9606.ENSP00000256178	0	0	0	0	0.109	0.052	0	0.935	0.940
FLT4	LMO2	9606.ENSP00000261937	9606.ENSP00000257818	0	0	0	0	0	0.045	0	0.452	0.454
FLT4	VWF	9606.ENSP00000261937	9606.ENSP00000261405	0	0	0	0	0.116	0	0	0.516	0.554
FLT4	TIE1	9606.ENSP00000261937	9606.ENSP00000361554	0	0	0	0.592	0.209	0	0	0.273	0.400
FLT4	SPRY1	9606.ENSP00000261937	9606.ENSP00000481675	0	0	0	0	0.045	0	0	0.402	0.405
FLT4	GAPDH	9606.ENSP00000261937	9606.ENSP00000380070	0	0	0	0	0.055	0	0	0.399	0.408
FLT4	HEY1	9606.ENSP00000261937	9606.ENSP00000338272	0	0	0	0	0	0	0	0.423	0.423
FLT4	GJA4	9606.ENSP00000261937	9606.ENSP00000343676	0	0	0	0	0.138	0	0	0.368	0.432
FLT4	NOS3	9606.ENSP00000261937	9606.ENSP00000297494	0	0	0	0	0.140	0	0	0.370	0.435
FLT4	NPR1	9606.ENSP00000261937	9606.ENSP00000357669	0	0	0	0.548	0.146	0	0	0.408	0.473
FLT4	PTPRB	9606.ENSP00000261937	9606.ENSP00000334928	0	0	0	0	0.126	0.051	0	0.424	0.481
FLT4	ID1	9606.ENSP00000261937	9606.ENSP00000365280	0	0	0	0	0.042	0	0	0.490	0.490
FLT4	GJC2	9606.ENSP00000261937	9606.ENSP00000355675	0	0	0	0	0.049	0	0	0.658	0.660
FLT4	NOTCH4	9606.ENSP00000261937	9606.ENSP00000364163	0	0	0	0	0.107	0	0.500	0.379	0.698
FLT4	NTF4	9606.ENSP00000261937	9606.ENSP00000469455	0	0	0	0	0	0	0.650	0.176	0.699
FLT4	NGF	9606.ENSP00000261937	9606.ENSP00000358525	0	0	0	0	0	0	0.650	0.228	0.718
FLT4	PDGFD	9606.ENSP00000261937	9606.ENSP00000376865	0	0	0	0	0	0	0.650	0.276	0.735
FLT4	IGF2	9606.ENSP00000261937	9606.ENSP00000391826	0	0	0	0	0.049	0	0.650	0.289	0.742
FLT4	IGF1	9606.ENSP00000261937	9606.ENSP00000376637	0	0	0	0	0	0	0.650	0.394	0.778
FLT4	NRP1	9606.ENSP00000261937	9606.ENSP00000265371	0	0	0	0	0.044	0.088	0	0.778	0.789
FLT4	SOX18	9606.ENSP00000261937	9606.ENSP00000341815	0	0	0	0	0.147	0	0	0.785	0.809
FLT4	PDGFA	9606.ENSP00000261937	9606.ENSP00000346508	0	0	0	0	0.048	0	0.650	0.594	0.852
FLT4	PECAM1	9606.ENSP00000261937	9606.ENSP00000457421	0	0	0	0	0.081	0.045	0	0.937	0.940
FLT4	KDR	9606.ENSP00000261937	9606.ENSP00000263923	0	0	0.056	0.906	0.164	0.639	0	0.983	0.994
FLT4	PGF	9606.ENSP00000261937	9606.ENSP00000451040	0	0	0	0	0.058	0	0.650	0.997	0.998
FLT4	VEGFC	9606.ENSP00000261937	9606.ENSP00000480043	0	0	0	0	0.043	0.945	0.700	0.999	0.999
FLT4	VEGFD	9606.ENSP00000261937	9606.ENSP00000297904	0	0	0	0	0.043	0.636	0.700	0.999	0.999
FOS	GADD45B	9606.ENSP00000306245	9606.ENSP00000215631	0	0	0	0	0.267	0	0	0.511	0.627
FOS	SLC17A7	9606.ENSP00000306245	9606.ENSP00000221485	0	0	0	0	0	0	0	0.476	0.476
FOS	GSK3A	9606.ENSP00000306245	9606.ENSP00000222330	0	0	0	0	0	0.096	0	0.439	0.471
FOS	RASD1	9606.ENSP00000306245	9606.ENSP00000225688	0	0	0	0	0.192	0.097	0	0.262	0.415
FOS	FOSB	9606.ENSP00000306245	9606.ENSP00000245919	0	0	0.066	0.861	0.826	0.359	0.900	0.984	0.999
FOS	KLF2	9606.ENSP00000306245	9606.ENSP00000248071	0	0	0	0	0.301	0.066	0	0.569	0.694
FOS	GFAP	9606.ENSP00000306245	9606.ENSP00000253408	0	0	0	0	0.055	0	0	0.556	0.563
FOS	KDR	9606.ENSP00000306245	9606.ENSP00000263923	0	0	0	0	0.081	0	0	0.376	0.402
FOS	MECOM	9606.ENSP00000306245	9606.ENSP00000264674	0	0	0	0	0	0.310	0	0.209	0.431
FOS	TAL1	9606.ENSP00000306245	9606.ENSP00000294339	0	0	0	0	0	0	0	0.544	0.544
FOS	MAP1B	9606.ENSP00000306245	9606.ENSP00000296755	0	0	0	0	0.047	0.073	0	0.464	0.485
FOS	NOS3	9606.ENSP00000306245	9606.ENSP00000297494	0	0	0	0	0.086	0.067	0	0.387	0.432
FOS	HSP90B1	9606.ENSP00000306245	9606.ENSP00000299767	0	0	0	0	0.055	0.082	0	0.369	0.405
FOS	JUNB	9606.ENSP00000306245	9606.ENSP00000303315	0	0	0	0	0.809	0.907	0.900	0.995	0.999
FOS	ZEB2	9606.ENSP00000306245	9606.ENSP00000487174	0	0	0	0	0.056	0.095	0	0.357	0.403
FOS	LEPR	9606.ENSP00000306245	9606.ENSP00000330393	0	0	0	0	0.047	0	0	0.401	0.404
FOS	ZNF423	9606.ENSP00000306245	9606.ENSP00000455426	0	0	0	0	0	0.066	0	0.392	0.408
FOS	PER1	9606.ENSP00000306245	9606.ENSP00000314420	0	0	0	0	0.098	0	0	0.372	0.409
FOS	PECAM1	9606.ENSP00000306245	9606.ENSP00000457421	0	0	0	0	0.121	0	0	0.354	0.409
FOS	SYN2	9606.ENSP00000306245	9606.ENSP00000480050	0	0	0	0	0	0	0	0.410	0.410
FOS	NR3C2	9606.ENSP00000306245	9606.ENSP00000350815	0	0	0	0	0	0.066	0	0.399	0.415
FOS	TGFBR2	9606.ENSP00000306245	9606.ENSP00000351905	0	0	0	0	0.063	0.096	0	0.365	0.416
FOS	NR2F1	9606.ENSP00000306245	9606.ENSP00000325819	0	0	0	0	0.055	0.190	0	0.300	0.418
FOS	IGF2	9606.ENSP00000306245	9606.ENSP00000391826	0	0	0	0	0.044	0	0	0.440	0.441
FOS	SPRY1	9606.ENSP00000306245	9606.ENSP00000481675	0	0	0	0	0.075	0	0	0.432	0.452
FOS	KLF9	9606.ENSP00000306245	9606.ENSP00000366330	0	0	0	0	0.082	0.066	0	0.417	0.457
FOS	NFIA	9606.ENSP00000306245	9606.ENSP00000360231	0	0	0	0	0	0.292	0	0.264	0.457
FOS	GATA1	9606.ENSP00000306245	9606.ENSP00000365858	0	0	0	0	0	0.071	0	0.455	0.472
FOS	LIFR	9606.ENSP00000306245	9606.ENSP00000398368	0	0	0	0	0.043	0.048	0	0.481	0.485
FOS	HEY1	9606.ENSP00000306245	9606.ENSP00000338272	0	0	0	0	0.042	0.054	0	0.481	0.488
FOS	ZBTB16	9606.ENSP00000306245	9606.ENSP00000338157	0	0	0	0	0.112	0.066	0	0.442	0.497
FOS	VIP	9606.ENSP00000306245	9606.ENSP00000356213	0	0	0	0	0	0	0	0.521	0.521
FOS	ID1	9606.ENSP00000306245	9606.ENSP00000365280	0	0	0	0	0.109	0	0	0.492	0.528
FOS	IGF1	9606.ENSP00000306245	9606.ENSP00000376637	0	0	0	0	0.049	0	0	0.582	0.585
FOS	PENK	9606.ENSP00000306245	9606.ENSP00000400894	0	0	0	0	0.042	0	0	0.586	0.586
FOS	OXTR	9606.ENSP00000306245	9606.ENSP00000324270	0	0	0	0	0	0	0	0.594	0.594
FOS	NGF	9606.ENSP00000306245	9606.ENSP00000358525	0	0	0	0	0.059	0	0	0.663	0.669
FOS	TAC1	9606.ENSP00000306245	9606.ENSP00000321106	0	0	0	0	0.042	0	0	0.669	0.669
FOS	KLF4	9606.ENSP00000306245	9606.ENSP00000363804	0	0	0	0	0.445	0.066	0	0.478	0.705
FOS	OPN4	9606.ENSP00000306245	9606.ENSP00000361141	0	0	0	0	0	0	0	0.710	0.710
FOS	GAPDH	9606.ENSP00000306245	9606.ENSP00000380070	0	0	0	0	0.042	0.067	0	0.714	0.722
FOS	RPS6KA2	9606.ENSP00000306245	9606.ENSP00000422435	0	0	0	0	0.050	0.292	0	0.667	0.756
FOS	FOXO1	9606.ENSP00000306245	9606.ENSP00000368880	0	0	0	0	0.054	0.091	0.400	0.674	0.809
FOS	MAFF	9606.ENSP00000306245	9606.ENSP00000442060	0	0	0	0	0.183	0.286	0	0.760	0.847
FOS	ZFP36	9606.ENSP00000306245	9606.ENSP00000471239	0	0	0	0	0.793	0	0	0.434	0.878
FOS	NR4A1	9606.ENSP00000306245	9606.ENSP00000440864	0	0	0	0	0.521	0.091	0	0.860	0.933
FOS	JUN	9606.ENSP00000306245	9606.ENSP00000360266	0	0	0	0	0.690	0.999	0.900	0.999	0.999
FOSB	GADD45B	9606.ENSP00000245919	9606.ENSP00000215631	0	0	0	0	0.336	0	0	0.397	0.582
FOSB	HEY1	9606.ENSP00000245919	9606.ENSP00000338272	0	0	0	0	0.042	0.054	0	0.410	0.418
FOSB	GAPDH	9606.ENSP00000245919	9606.ENSP00000380070	0	0	0	0	0	0.067	0	0.416	0.432
FOSB	IGF1	9606.ENSP00000245919	9606.ENSP00000376637	0	0	0	0	0.049	0	0	0.429	0.433
FOSB	KLF2	9606.ENSP00000245919	9606.ENSP00000248071	0	0	0	0	0.284	0.066	0	0.309	0.498
FOSB	MAFF	9606.ENSP00000245919	9606.ENSP00000442060	0	0	0	0	0.247	0.203	0	0.349	0.575
FOSB	KLF4	9606.ENSP00000245919	9606.ENSP00000363804	0	0	0	0	0.413	0.066	0	0.368	0.623
FOSB	ZFP36	9606.ENSP00000245919	9606.ENSP00000471239	0	0	0	0	0.783	0	0	0.516	0.890
FOSB	NR4A1	9606.ENSP00000245919	9606.ENSP00000440864	0	0	0	0	0.632	0.068	0	0.750	0.907
FOSB	JUN	9606.ENSP00000245919	9606.ENSP00000360266	0	0	0	0	0.780	0.807	0.900	0.997	0.999
FOSB	JUNB	9606.ENSP00000245919	9606.ENSP00000303315	0	0	0	0	0.659	0.728	0.900	0.996	0.999
FOXO1	PDK4	9606.ENSP00000368880	9606.ENSP00000005178	0	0	0	0	0.064	0	0	0.607	0.617
FOXO1	GSK3A	9606.ENSP00000368880	9606.ENSP00000222330	0	0	0	0	0	0.094	0	0.521	0.548
FOXO1	HOXA5	9606.ENSP00000368880	9606.ENSP00000222726	0	0	0	0	0	0.317	0	0.200	0.430
FOXO1	KLF2	9606.ENSP00000368880	9606.ENSP00000248071	0	0	0	0	0.085	0.332	0	0.599	0.733
FOXO1	NOS3	9606.ENSP00000368880	9606.ENSP00000297494	0	0	0	0	0.049	0.071	0	0.650	0.663
FOXO1	JUNB	9606.ENSP00000368880	9606.ENSP00000303315	0	0	0	0	0.075	0.068	0.400	0.288	0.583
FOXO1	S1PR1	9606.ENSP00000368880	9606.ENSP00000305416	0	0	0	0	0.124	0	0	0.418	0.468
FOXO1	LDB2	9606.ENSP00000368880	9606.ENSP00000306772	0	0	0	0	0.057	0	0	0.392	0.402
FOXO1	LEPR	9606.ENSP00000368880	9606.ENSP00000330393	0	0	0	0	0.065	0	0	0.420	0.435
FOXO1	ZBTB16	9606.ENSP00000368880	9606.ENSP00000338157	0	0	0	0	0.095	0.096	0	0.380	0.449
FOXO1	TGFBR2	9606.ENSP00000368880	9606.ENSP00000351905	0	0	0	0	0.183	0.094	0	0.306	0.442
FOXO1	PRKN	9606.ENSP00000368880	9606.ENSP00000355865	0	0	0	0	0	0.071	0	0.382	0.401
FOXO1	JUN	9606.ENSP00000368880	9606.ENSP00000360266	0	0	0	0	0.069	0.091	0	0.773	0.792
FOXO1	FOXO4	9606.ENSP00000368880	9606.ENSP00000363377	0	0	0	0.870	0.049	0.258	0.900	0.161	0.932
FOXO1	ID3	9606.ENSP00000368880	9606.ENSP00000363689	0	0	0	0	0.104	0	0	0.417	0.455
FOXO1	KLF4	9606.ENSP00000368880	9606.ENSP00000363804	0	0	0	0	0.044	0.096	0.750	0.435	0.861
FOXO1	ID1	9606.ENSP00000368880	9606.ENSP00000365280	0	0	0	0	0.044	0.292	0	0.237	0.438
FOXO1	SPRY2	9606.ENSP00000368880	9606.ENSP00000366306	0	0	0	0	0.047	0	0	0.440	0.443
FOXO1	KLF9	9606.ENSP00000368880	9606.ENSP00000366330	0	0	0	0	0.180	0.096	0	0.319	0.451
FOXO1	SESN1	9606.ENSP00000368880	9606.ENSP00000393762	0	0	0	0	0.155	0	0	0.370	0.445
FOXO1	TXNIP	9606.ENSP00000368880	9606.ENSP00000462521	0	0	0	0	0.064	0	0	0.447	0.460
FOXO1	IGF2	9606.ENSP00000368880	9606.ENSP00000391826	0	0	0	0	0.043	0	0	0.569	0.570
FOXO1	NR4A1	9606.ENSP00000368880	9606.ENSP00000440864	0	0	0	0	0.043	0	0	0.590	0.590
FOXO1	GAPDH	9606.ENSP00000368880	9606.ENSP00000380070	0	0	0	0	0	0	0	0.650	0.650
FOXO1	IGF1	9606.ENSP00000368880	9606.ENSP00000376637	0	0	0	0	0.068	0	0	0.908	0.910
FOXO4	GLI1	9606.ENSP00000363377	9606.ENSP00000228682	0	0	0	0	0.074	0.096	0	0.478	0.525
FOXO4	JUN	9606.ENSP00000363377	9606.ENSP00000360266	0	0	0	0	0.067	0.087	0	0.461	0.500
FOXO4	GAPDH	9606.ENSP00000363377	9606.ENSP00000380070	0	0	0	0	0	0	0	0.419	0.419
FOXO4	SPRY2	9606.ENSP00000363377	9606.ENSP00000366306	0	0	0	0	0	0	0	0.504	0.504
FOXO4	TXNIP	9606.ENSP00000363377	9606.ENSP00000462521	0	0	0	0	0.060	0	0.400	0.223	0.523
FOXO4	IGF1	9606.ENSP00000363377	9606.ENSP00000376637	0	0	0	0	0	0	0	0.687	0.687
FREM1	SEMA3G	9606.ENSP00000412940	9606.ENSP00000231721	0	0	0	0	0.085	0	0	0.380	0.408
FREM1	PKDCC	9606.ENSP00000412940	9606.ENSP00000294964	0	0	0	0	0.110	0	0	0.360	0.406
FREM1	PGAP4	9606.ENSP00000412940	9606.ENSP00000363984	0	0	0	0	0.074	0	0	0.443	0.462
FREM1	ITGA8	9606.ENSP00000412940	9606.ENSP00000367316	0	0	0	0	0.093	0	0.900	0.363	0.937
FREM1	GLI2	9606.ENSP00000412940	9606.ENSP00000390436	0	0	0	0	0.049	0.044	0	0.427	0.434
FRZB	HGF	9606.ENSP00000295113	9606.ENSP00000222390	0	0	0	0	0.044	0.045	0	0.493	0.496
FRZB	WNT9B	9606.ENSP00000295113	9606.ENSP00000290015	0	0	0	0	0	0.173	0	0.352	0.441
FRZB	OGN	9606.ENSP00000295113	9606.ENSP00000364711	0	0	0	0	0.178	0	0	0.304	0.404
FZD4	TGFBR3	9606.ENSP00000434034	9606.ENSP00000212355	0	0	0	0	0.104	0	0	0.536	0.566
FZD4	GNG11	9606.ENSP00000434034	9606.ENSP00000248564	0	0	0	0	0.057	0	0.500	0	0.508
FZD4	PLVAP	9606.ENSP00000434034	9606.ENSP00000252590	0	0	0	0	0.101	0	0	0.360	0.400
FZD4	NKD1	9606.ENSP00000434034	9606.ENSP00000268459	0	0	0	0	0.043	0.060	0	0.396	0.409
FZD4	WNT9B	9606.ENSP00000434034	9606.ENSP00000290015	0	0	0.261	0	0	0.173	0.650	0.619	0.907
FZD4	TEK	9606.ENSP00000434034	9606.ENSP00000369375	0	0	0	0	0.252	0	0	0.257	0.420
FZD4	GNG7	9606.ENSP00000434034	9606.ENSP00000371594	0	0	0	0	0.049	0	0.500	0	0.504
GADD45B	NR4A1	9606.ENSP00000215631	9606.ENSP00000440864	0	0	0	0	0.184	0	0	0.459	0.540
GADD45B	ZFP36	9606.ENSP00000215631	9606.ENSP00000471239	0	0	0	0	0.529	0	0	0.159	0.587
GADD45B	JUNB	9606.ENSP00000215631	9606.ENSP00000303315	0	0	0	0	0.645	0	0	0.194	0.702
GADD45B	JUN	9606.ENSP00000215631	9606.ENSP00000360266	0	0	0	0	0.453	0	0	0.478	0.702
GAPDH	PDK4	9606.ENSP00000380070	9606.ENSP00000005178	0	0	0	0	0.132	0.134	0	0.514	0.603
GAPDH	PSMC4	9606.ENSP00000380070	9606.ENSP00000157812	0	0	0	0	0.149	0.071	0	0.344	0.437
GAPDH	KRT14	9606.ENSP00000380070	9606.ENSP00000167586	0	0	0	0	0.051	0.053	0	0.537	0.548
GAPDH	NGFR	9606.ENSP00000380070	9606.ENSP00000172229	0	0	0	0	0	0	0	0.447	0.447
GAPDH	SLC17A7	9606.ENSP00000380070	9606.ENSP00000221485	0	0	0	0	0	0	0	0.647	0.647
GAPDH	HAS1	9606.ENSP00000380070	9606.ENSP00000222115	0.059	0	0	0	0	0	0	0.416	0.427
GAPDH	GSK3A	9606.ENSP00000380070	9606.ENSP00000222330	0	0	0	0	0.078	0	0	0.555	0.572
GAPDH	HGF	9606.ENSP00000380070	9606.ENSP00000222390	0	0	0	0	0	0.045	0	0.592	0.594
GAPDH	GLI1	9606.ENSP00000380070	9606.ENSP00000228682	0	0	0	0	0	0.045	0	0.595	0.597
GAPDH	TPI1	9606.ENSP00000380070	9606.ENSP00000229270	0.115	0.887	0	0	0.924	0.712	0.978	0.950	0.999
GAPDH	SEC61A1	9606.ENSP00000380070	9606.ENSP00000243253	0.101	0	0	0	0.128	0	0	0.403	0.491
GAPDH	KLF2	9606.ENSP00000380070	9606.ENSP00000248071	0	0	0	0	0	0.045	0	0.465	0.467
GAPDH	GFAP	9606.ENSP00000380070	9606.ENSP00000253408	0	0	0	0	0.087	0	0	0.736	0.749
GAPDH	JAG1	9606.ENSP00000380070	9606.ENSP00000254958	0	0	0	0	0	0.071	0	0.553	0.567
GAPDH	VWF	9606.ENSP00000380070	9606.ENSP00000261405	0	0	0	0	0	0	0	0.568	0.568
GAPDH	KDR	9606.ENSP00000380070	9606.ENSP00000263923	0	0	0	0	0.055	0	0	0.624	0.630
GAPDH	MGLL	9606.ENSP00000380070	9606.ENSP00000265052	0.088	0	0	0	0.044	0	0	0.372	0.405
GAPDH	NRP1	9606.ENSP00000380070	9606.ENSP00000265371	0	0	0	0	0.050	0	0	0.406	0.412
GAPDH	PRDM16	9606.ENSP00000380070	9606.ENSP00000270722	0	0	0	0	0.067	0.045	0	0.410	0.428
GAPDH	MAP1B	9606.ENSP00000380070	9606.ENSP00000296755	0	0	0	0	0	0	0	0.692	0.692
GAPDH	SOX17	9606.ENSP00000380070	9606.ENSP00000297316	0	0	0	0	0	0.057	0	0.511	0.519
GAPDH	NOS3	9606.ENSP00000380070	9606.ENSP00000297494	0	0	0	0	0.049	0	0	0.629	0.632
GAPDH	TK2	9606.ENSP00000380070	9606.ENSP00000299697	0	0	0	0	0.055	0	0	0.403	0.411
GAPDH	HSP90B1	9606.ENSP00000380070	9606.ENSP00000299767	0	0	0	0	0.177	0.064	0	0.620	0.682
GAPDH	PDIA3	9606.ENSP00000380070	9606.ENSP00000300289	0	0	0	0	0.129	0.079	0	0.826	0.848
GAPDH	TAC1	9606.ENSP00000380070	9606.ENSP00000321106	0	0	0	0	0	0	0	0.400	0.400
GAPDH	NR2F1	9606.ENSP00000380070	9606.ENSP00000325819	0	0	0	0	0	0.045	0	0.543	0.545
GAPDH	LEPR	9606.ENSP00000380070	9606.ENSP00000330393	0	0	0	0	0	0	0	0.422	0.422
GAPDH	HEY1	9606.ENSP00000380070	9606.ENSP00000338272	0	0	0	0	0.055	0	0	0.484	0.492
GAPDH	TSLP	9606.ENSP00000380070	9606.ENSP00000339804	0	0	0	0	0	0	0	0.404	0.404
GAPDH	PDGFA	9606.ENSP00000380070	9606.ENSP00000346508	0	0	0	0	0.052	0	0	0.396	0.403
GAPDH	TGFBR2	9606.ENSP00000380070	9606.ENSP00000351905	0	0	0	0	0	0	0	0.556	0.556
GAPDH	PRKN	9606.ENSP00000380070	9606.ENSP00000355865	0	0	0	0	0	0.585	0	0.477	0.773
GAPDH	NGF	9606.ENSP00000380070	9606.ENSP00000358525	0	0	0	0	0	0	0	0.602	0.602
GAPDH	SLC16A4	9606.ENSP00000380070	9606.ENSP00000358794	0	0	0	0	0.062	0	0	0.418	0.430
GAPDH	JUN	9606.ENSP00000380070	9606.ENSP00000360266	0	0	0	0	0.078	0.131	0	0.748	0.781
GAPDH	KLF4	9606.ENSP00000380070	9606.ENSP00000363804	0	0	0	0	0	0.045	0	0.636	0.638
GAPDH	NOTCH4	9606.ENSP00000380070	9606.ENSP00000364163	0	0	0	0	0	0.071	0	0.398	0.417
GAPDH	ID1	9606.ENSP00000380070	9606.ENSP00000365280	0	0	0	0	0.068	0	0	0.399	0.415
GAPDH	GATA1	9606.ENSP00000380070	9606.ENSP00000365858	0	0	0	0	0.042	0	0	0.496	0.496
GAPDH	NEDD9	9606.ENSP00000380070	9606.ENSP00000368759	0	0	0	0	0.235	0	0	0.324	0.461
GAPDH	TEK	9606.ENSP00000380070	9606.ENSP00000369375	0	0	0	0	0	0	0	0.477	0.477
GAPDH	KL	9606.ENSP00000380070	9606.ENSP00000369442	0.055	0	0	0	0	0	0	0.433	0.442
GAPDH	IL33	9606.ENSP00000380070	9606.ENSP00000370842	0	0	0	0	0	0	0	0.470	0.470
GAPDH	IGF1	9606.ENSP00000380070	9606.ENSP00000376637	0	0	0	0	0	0	0	0.683	0.683
GAPDH	MYH11	9606.ENSP00000380070	9606.ENSP00000379616	0	0	0	0	0.067	0	0	0.423	0.439
GAPDH	ZFP36	9606.ENSP00000380070	9606.ENSP00000471239	0	0	0	0	0.064	0.091	0	0.356	0.405
GAPDH	NR4A1	9606.ENSP00000380070	9606.ENSP00000440864	0	0	0	0	0	0	0	0.419	0.418
GAPDH	HBB	9606.ENSP00000380070	9606.ENSP00000494175	0	0	0	0	0.056	0	0	0.463	0.472
GAPDH	GLI2	9606.ENSP00000380070	9606.ENSP00000390436	0	0	0	0	0	0.045	0	0.479	0.481
GAPDH	VEGFC	9606.ENSP00000380070	9606.ENSP00000480043	0.042	0	0	0	0.049	0.047	0	0.488	0.496
GAPDH	KCNJ8	9606.ENSP00000380070	9606.ENSP00000499300	0	0	0	0	0	0	0	0.511	0.511
GAPDH	SPARCL1	9606.ENSP00000380070	9606.ENSP00000414856	0	0	0	0	0.056	0	0	0.510	0.518
GAPDH	ZEB2	9606.ENSP00000380070	9606.ENSP00000487174	0	0	0	0	0	0	0	0.551	0.551
GAPDH	IGF2	9606.ENSP00000380070	9606.ENSP00000391826	0	0	0	0	0.059	0	0	0.551	0.560
GAPDH	TXNIP	9606.ENSP00000380070	9606.ENSP00000462521	0	0	0	0	0.043	0.230	0	0.456	0.564
GAPDH	PECAM1	9606.ENSP00000380070	9606.ENSP00000457421	0	0	0	0	0	0	0	0.740	0.740
GAPDH	SNCA	9606.ENSP00000380070	9606.ENSP00000500990	0	0	0	0	0.042	0.328	0	0.671	0.769
GAPDH	H6PD	9606.ENSP00000380070	9606.ENSP00000473348	0.121	0	0	0	0.405	0.090	0.800	0.806	0.978
GATA1	HBA2	9606.ENSP00000365858	9606.ENSP00000251595	0	0	0	0	0.186	0.091	0	0.409	0.525
GATA1	LMO2	9606.ENSP00000365858	9606.ENSP00000257818	0	0	0	0	0.073	0.929	0.500	0.996	0.999
GATA1	KDR	9606.ENSP00000365858	9606.ENSP00000263923	0	0	0	0	0.060	0	0	0.484	0.494
GATA1	MECOM	9606.ENSP00000365858	9606.ENSP00000264674	0	0	0	0	0	0.091	0	0.640	0.659
GATA1	PRDM16	9606.ENSP00000365858	9606.ENSP00000270722	0	0	0	0	0	0.091	0	0.367	0.400
GATA1	MEIS1	9606.ENSP00000365858	9606.ENSP00000272369	0	0	0	0	0.044	0.069	0	0.535	0.550
GATA1	TAL1	9606.ENSP00000365858	9606.ENSP00000294339	0	0	0	0	0.313	0.520	0.500	0.998	0.999
GATA1	LDB2	9606.ENSP00000365858	9606.ENSP00000306772	0	0	0	0	0	0.127	0	0.995	0.995
GATA1	TESC	9606.ENSP00000365858	9606.ENSP00000334785	0	0	0	0	0.127	0.045	0	0.452	0.503
GATA1	ZBTB16	9606.ENSP00000365858	9606.ENSP00000338157	0	0	0	0	0	0.328	0	0.313	0.519
GATA1	HEY1	9606.ENSP00000365858	9606.ENSP00000338272	0	0	0	0	0.055	0.089	0	0.553	0.582
GATA1	JUN	9606.ENSP00000365858	9606.ENSP00000360266	0	0	0	0	0	0.118	0	0.530	0.568
GATA1	KLF4	9606.ENSP00000365858	9606.ENSP00000363804	0	0	0	0	0.059	0.091	0	0.628	0.654
GATA1	TFR2	9606.ENSP00000365858	9606.ENSP00000420525	0	0	0	0	0.205	0	0	0.291	0.412
GATA1	KLF9	9606.ENSP00000365858	9606.ENSP00000366330	0	0	0	0	0	0.091	0	0.432	0.462
GATA1	HBB	9606.ENSP00000365858	9606.ENSP00000494175	0	0	0	0	0.088	0.054	0	0.701	0.719
GDF10	MATN2	9606.ENSP00000464145	9606.ENSP00000254898	0	0	0	0	0.059	0.045	0	0.423	0.437
GDF3	TDGF1	9606.ENSP00000331745	9606.ENSP00000296145	0	0	0	0	0.218	0.294	0	0.964	0.978
GDF3	SOX17	9606.ENSP00000331745	9606.ENSP00000297316	0	0	0	0	0.107	0.045	0	0.469	0.508
GDF3	KLF4	9606.ENSP00000331745	9606.ENSP00000363804	0	0	0	0	0	0.045	0	0.600	0.601
GFAP	NGFR	9606.ENSP00000253408	9606.ENSP00000172229	0	0	0	0	0.047	0	0	0.541	0.544
GFAP	SLC17A7	9606.ENSP00000253408	9606.ENSP00000221485	0	0	0	0	0.186	0	0	0.784	0.817
GFAP	RCVRN	9606.ENSP00000253408	9606.ENSP00000226193	0	0	0	0	0.044	0	0	0.460	0.462
GFAP	GLI1	9606.ENSP00000253408	9606.ENSP00000228682	0	0	0	0	0.042	0.052	0	0.406	0.414
GFAP	PDGFD	9606.ENSP00000253408	9606.ENSP00000376865	0	0	0	0	0	0	0	0.401	0.401
GFAP	GJC2	9606.ENSP00000253408	9606.ENSP00000355675	0	0	0	0	0.128	0	0	0.349	0.408
GFAP	PRELP	9606.ENSP00000253408	9606.ENSP00000343924	0	0	0	0	0.049	0.046	0	0.404	0.412
GFAP	KDR	9606.ENSP00000253408	9606.ENSP00000263923	0	0	0	0	0.055	0.046	0	0.409	0.420
GFAP	KCNA1	9606.ENSP00000253408	9606.ENSP00000371985	0	0	0	0	0.244	0.045	0	0.278	0.433
GFAP	KLF4	9606.ENSP00000253408	9606.ENSP00000363804	0	0	0	0	0	0.052	0	0.439	0.445
GFAP	TAC1	9606.ENSP00000253408	9606.ENSP00000321106	0	0	0	0	0.097	0	0	0.423	0.456
GFAP	JUN	9606.ENSP00000253408	9606.ENSP00000360266	0	0	0	0	0	0	0	0.459	0.459
GFAP	SPARCL1	9606.ENSP00000253408	9606.ENSP00000414856	0	0	0	0	0.205	0	0	0.348	0.459
GFAP	NFIA	9606.ENSP00000253408	9606.ENSP00000360231	0	0	0	0	0.063	0.067	0	0.447	0.474
GFAP	RELN	9606.ENSP00000253408	9606.ENSP00000392423	0	0	0	0	0.097	0	0	0.460	0.491
GFAP	HBB	9606.ENSP00000253408	9606.ENSP00000494175	0	0	0	0	0.080	0	0.500	0.155	0.578
GFAP	VWF	9606.ENSP00000253408	9606.ENSP00000261405	0	0	0	0	0.093	0	0	0.563	0.587
GFAP	JAG1	9606.ENSP00000253408	9606.ENSP00000254958	0	0	0	0	0	0.067	0	0.592	0.603
GFAP	IGF1	9606.ENSP00000253408	9606.ENSP00000376637	0	0	0	0	0	0	0	0.611	0.611
GFAP	MAP1B	9606.ENSP00000253408	9606.ENSP00000296755	0	0	0	0	0.099	0	0	0.591	0.615
GFAP	NGF	9606.ENSP00000253408	9606.ENSP00000358525	0	0	0	0	0	0	0	0.653	0.653
GFAP	SYN2	9606.ENSP00000253408	9606.ENSP00000480050	0	0	0	0	0.183	0	0	0.593	0.653
GFAP	SNCA	9606.ENSP00000253408	9606.ENSP00000500990	0	0	0	0	0.147	0	0	0.632	0.673
GFAP	PECAM1	9606.ENSP00000253408	9606.ENSP00000457421	0	0	0	0	0	0.139	0	0.648	0.684
GHR	VWF	9606.ENSP00000483403	9606.ENSP00000261405	0	0	0	0	0.072	0	0	0.397	0.416
GHR	IL17D	9606.ENSP00000483403	9606.ENSP00000302924	0	0	0	0	0.049	0	0.650	0.054	0.657
GHR	LEPR	9606.ENSP00000483403	9606.ENSP00000330393	0	0	0.278	0	0.057	0	0	0.418	0.569
GHR	TSLP	9606.ENSP00000483403	9606.ENSP00000339804	0	0	0	0	0.054	0	0.650	0	0.654
GHR	PDGFA	9606.ENSP00000483403	9606.ENSP00000346508	0	0	0	0	0	0	0.650	0.086	0.666
GHR	IGF1	9606.ENSP00000483403	9606.ENSP00000376637	0	0	0	0	0.203	0	0	0.947	0.956
GHR	IGF2	9606.ENSP00000483403	9606.ENSP00000391826	0	0	0	0	0.056	0	0	0.658	0.663
GHR	LIFR	9606.ENSP00000483403	9606.ENSP00000398368	0	0	0.357	0	0.128	0	0	0.186	0.503
GHR	SOCS2	9606.ENSP00000483403	9606.ENSP00000481249	0	0	0	0	0.056	0.736	0.500	0.952	0.993
GIPC2	PTN	9606.ENSP00000359795	9606.ENSP00000341170	0	0	0	0	0	0.043	0	0.401	0.402
GIPC3	LOXHD1	9606.ENSP00000493901	9606.ENSP00000444586	0	0	0	0	0.056	0	0	0.608	0.615
GJA4	RASIP1	9606.ENSP00000343676	9606.ENSP00000222145	0	0	0	0	0.307	0	0	0.197	0.420
GJA4	PCDH12	9606.ENSP00000343676	9606.ENSP00000231484	0	0	0	0	0.283	0.050	0	0.227	0.428
GJA4	PLVAP	9606.ENSP00000343676	9606.ENSP00000252590	0	0	0	0	0.356	0	0	0.264	0.506
GJA4	HIGD1B	9606.ENSP00000343676	9606.ENSP00000253410	0	0	0	0	0.337	0	0	0.471	0.634
GJA4	LYVE1	9606.ENSP00000343676	9606.ENSP00000256178	0	0	0	0	0.234	0	0	0.392	0.514
GJA4	VWF	9606.ENSP00000343676	9606.ENSP00000261405	0	0	0	0	0.416	0	0	0.302	0.575
GJA4	SELP	9606.ENSP00000343676	9606.ENSP00000263686	0	0	0	0	0.199	0	0	0.447	0.538
GJA4	KDR	9606.ENSP00000343676	9606.ENSP00000263923	0	0	0	0	0.336	0	0	0.258	0.486
GJA4	SOX17	9606.ENSP00000343676	9606.ENSP00000297316	0	0	0	0	0.374	0	0	0.290	0.536
GJA4	NOS3	9606.ENSP00000343676	9606.ENSP00000297494	0	0	0	0	0.212	0	0	0.371	0.483
GJA4	SOX18	9606.ENSP00000343676	9606.ENSP00000341815	0	0	0	0	0.328	0	0	0.274	0.491
GJA4	VEGFC	9606.ENSP00000343676	9606.ENSP00000480043	0	0	0	0	0.209	0	0	0.289	0.414
GJA4	GPIHBP1	9606.ENSP00000343676	9606.ENSP00000480053	0	0	0	0	0.297	0	0	0.226	0.433
GJA4	KCNJ8	9606.ENSP00000343676	9606.ENSP00000499300	0	0	0	0	0.225	0.071	0	0.287	0.442
GJA4	TIE1	9606.ENSP00000343676	9606.ENSP00000361554	0	0	0	0	0.313	0	0	0.245	0.459
GJA4	GJC2	9606.ENSP00000343676	9606.ENSP00000355675	0	0	0	0.866	0.056	0.091	0.360	0.139	0.463
GJA4	PECAM1	9606.ENSP00000343676	9606.ENSP00000457421	0	0	0	0	0.220	0	0	0.370	0.487
GJA4	TEK	9606.ENSP00000343676	9606.ENSP00000369375	0	0	0	0	0.310	0	0	0.311	0.504
GJA4	NOTCH4	9606.ENSP00000343676	9606.ENSP00000364163	0	0	0	0	0.340	0	0	0.357	0.557
GJA4	GJC1	9606.ENSP00000343676	9606.ENSP00000467201	0	0	0	0.876	0.042	0.091	0.360	0.836	0.896
GJC1	TMEM47	9606.ENSP00000467201	9606.ENSP00000275954	0	0	0	0	0.059	0	0	0.452	0.462
GJC1	GJC2	9606.ENSP00000467201	9606.ENSP00000355675	0	0	0.062	0.930	0	0	0.360	0.092	0.407
GJC2	SOX18	9606.ENSP00000355675	9606.ENSP00000341815	0	0	0	0	0.072	0	0	0.591	0.604
GLI1	PSMC4	9606.ENSP00000228682	9606.ENSP00000157812	0	0	0	0	0	0	0.400	0	0.400
GLI1	KRT14	9606.ENSP00000228682	9606.ENSP00000167586	0	0	0	0	0	0.095	0	0.418	0.451
GLI1	PSMD8	9606.ENSP00000228682	9606.ENSP00000215071	0	0	0	0	0	0.043	0.400	0	0.401
GLI1	IGF2	9606.ENSP00000228682	9606.ENSP00000391826	0	0	0	0	0.049	0	0	0.396	0.401
GLI1	IGF1	9606.ENSP00000228682	9606.ENSP00000376637	0	0	0	0	0.044	0	0	0.401	0.402
GLI1	HEY1	9606.ENSP00000228682	9606.ENSP00000338272	0	0	0	0	0.049	0.051	0	0.391	0.403
GLI1	KDR	9606.ENSP00000228682	9606.ENSP00000263923	0	0	0	0	0	0.052	0	0.402	0.409
GLI1	PECAM1	9606.ENSP00000228682	9606.ENSP00000457421	0	0	0	0	0	0	0	0.411	0.411
GLI1	JUN	9606.ENSP00000228682	9606.ENSP00000360266	0	0	0	0	0.102	0.091	0	0.408	0.474
GLI1	TSHZ2	9606.ENSP00000228682	9606.ENSP00000360552	0	0	0	0	0.044	0	0	0.491	0.493
GLI1	JAG1	9606.ENSP00000228682	9606.ENSP00000254958	0	0	0	0	0.044	0.095	0	0.494	0.524
GLI1	MSX1	9606.ENSP00000228682	9606.ENSP00000372170	0	0	0	0	0.084	0.045	0	0.515	0.539
GLI1	PTCH2	9606.ENSP00000228682	9606.ENSP00000361266	0	0	0	0	0.110	0.150	0	0.808	0.842
GLI1	GLI2	9606.ENSP00000228682	9606.ENSP00000390436	0	0	0	0.787	0.219	0.099	0.900	0.481	0.958
GLI2	PSMC4	9606.ENSP00000390436	9606.ENSP00000157812	0	0	0	0	0	0	0.400	0	0.400
GLI2	PSMD8	9606.ENSP00000390436	9606.ENSP00000215071	0	0	0	0	0	0.043	0.400	0	0.401
GLI2	JAG1	9606.ENSP00000390436	9606.ENSP00000254958	0	0	0	0	0.062	0.095	0	0.437	0.480
GLI2	SLIT3	9606.ENSP00000390436	9606.ENSP00000332164	0	0	0	0	0.084	0.091	0	0.465	0.515
GLI2	PTCH2	9606.ENSP00000390436	9606.ENSP00000361266	0	0	0	0	0.105	0.150	0	0.796	0.831
GLI2	KLF4	9606.ENSP00000390436	9606.ENSP00000363804	0	0	0	0.578	0	0.089	0	0.456	0.483
GLI2	MSX1	9606.ENSP00000390436	9606.ENSP00000372170	0	0	0	0	0.091	0.045	0	0.479	0.508
GLI2	SLIT2	9606.ENSP00000390436	9606.ENSP00000422591	0	0	0	0	0.086	0.091	0	0.422	0.477
GNAL	GNG11	9606.ENSP00000334051	9606.ENSP00000248564	0	0	0	0	0.074	0.400	0.540	0.304	0.798
GNAL	OR2L13	9606.ENSP00000334051	9606.ENSP00000493075	0	0	0	0	0	0.142	0.650	0	0.686
GNAL	HTR7	9606.ENSP00000334051	9606.ENSP00000337949	0	0	0	0	0	0.297	0.650	0.127	0.766
GNAL	TMTC1	9606.ENSP00000334051	9606.ENSP00000442046	0	0	0	0	0.060	0	0	0.871	0.873
GNAL	GNG7	9606.ENSP00000334051	9606.ENSP00000371594	0	0	0	0	0.067	0.400	0.900	0.365	0.959
GNG11	RASD1	9606.ENSP00000248564	9606.ENSP00000225688	0	0	0	0	0.055	0	0.650	0.044	0.656
GNG11	SOX17	9606.ENSP00000248564	9606.ENSP00000297316	0	0	0	0	0.092	0	0	0.371	0.404
GNG11	S1PR1	9606.ENSP00000248564	9606.ENSP00000305416	0	0	0	0	0.083	0.120	0	0.428	0.498
GNG11	VIP	9606.ENSP00000248564	9606.ENSP00000356213	0	0	0	0	0.055	0	0.500	0	0.507
GNG11	RGS3	9606.ENSP00000248564	9606.ENSP00000363255	0	0	0	0	0	0.049	0.500	0.136	0.553
GNG11	RGS5	9606.ENSP00000248564	9606.ENSP00000433001	0	0	0	0	0.080	0.049	0.500	0.144	0.575
GNG11	TBXA2R	9606.ENSP00000248564	9606.ENSP00000393333	0	0	0	0	0.108	0.120	0.500	0.079	0.590
GNG11	GNG7	9606.ENSP00000248564	9606.ENSP00000371594	0	0	0	0.874	0.049	0.092	0.540	0.108	0.598
GNG11	HTR7	9606.ENSP00000248564	9606.ENSP00000337949	0	0	0	0	0	0.120	0.900	0.146	0.918
GNG7	RASD1	9606.ENSP00000371594	9606.ENSP00000225688	0	0	0	0	0.062	0	0.650	0.047	0.659
GNG7	HTR7	9606.ENSP00000371594	9606.ENSP00000337949	0	0	0	0	0	0.120	0.900	0.083	0.912
GNG7	VIP	9606.ENSP00000371594	9606.ENSP00000356213	0	0	0	0	0.076	0	0.500	0	0.518
GNG7	RGS3	9606.ENSP00000371594	9606.ENSP00000363255	0	0	0	0	0.050	0.049	0.500	0.072	0.524
GNG7	RGS5	9606.ENSP00000371594	9606.ENSP00000433001	0	0	0	0	0.042	0.049	0.500	0.069	0.519
GNG7	TBXA2R	9606.ENSP00000371594	9606.ENSP00000393333	0	0	0	0	0.061	0.120	0.500	0.088	0.572
GNG7	OR2L13	9606.ENSP00000371594	9606.ENSP00000493075	0	0	0	0	0.084	0.120	0.650	0	0.693
GPIHBP1	VWF	9606.ENSP00000480053	9606.ENSP00000261405	0	0	0	0	0.318	0	0	0.241	0.460
GPIHBP1	LY6H	9606.ENSP00000480053	9606.ENSP00000399485	0	0	0	0	0.157	0	0	0.626	0.672
GPIHBP1	PCSK5	9606.ENSP00000480053	9606.ENSP00000446280	0	0	0	0	0.079	0.095	0.750	0.135	0.795
GPIHBP1	PINLYP	9606.ENSP00000480053	9606.ENSP00000479240	0	0	0	0	0	0	0	0.447	0.447
GPR153	GPR85	9606.ENSP00000367125	9606.ENSP00000297146	0	0	0	0	0	0	0	0.423	0.423
GPR4	ROBO4	9606.ENSP00000319744	9606.ENSP00000304945	0	0	0	0	0.334	0	0	0.169	0.424
GPR85	SCARF1	9606.ENSP00000297146	9606.ENSP00000263071	0	0	0	0	0	0	0	0.557	0.557
GPR85	TAC1	9606.ENSP00000297146	9606.ENSP00000321106	0	0	0	0	0.049	0	0	0.419	0.424
GPRASP1	RGS3	9606.ENSP00000498934	9606.ENSP00000363255	0	0	0	0	0.050	0.110	0	0.497	0.538
GPRASP1	TBXA2R	9606.ENSP00000498934	9606.ENSP00000393333	0	0	0	0	0.042	0.294	0	0.194	0.408
GREM2	MSX1	9606.ENSP00000318650	9606.ENSP00000372170	0	0	0	0	0.042	0.062	0	0.401	0.415
GRIA4	NGFR	9606.ENSP00000282499	9606.ENSP00000172229	0	0	0	0	0	0	0	0.412	0.412
GRIA4	SLC17A7	9606.ENSP00000282499	9606.ENSP00000221485	0	0	0	0	0.121	0	0	0.509	0.550
GRIA4	NRXN2	9606.ENSP00000282499	9606.ENSP00000265459	0	0	0	0	0.179	0	0	0.631	0.684
GRIA4	LRRC4C	9606.ENSP00000282499	9606.ENSP00000278198	0	0	0	0	0.133	0.141	0	0.332	0.459
GRIA4	KCNA1	9606.ENSP00000282499	9606.ENSP00000371985	0	0	0	0	0.192	0	0	0.330	0.436
GRIA4	TSPAN7	9606.ENSP00000282499	9606.ENSP00000367743	0	0	0	0	0.113	0	0.400	0.054	0.452
GRIA4	TAC1	9606.ENSP00000282499	9606.ENSP00000321106	0	0	0	0	0.099	0	0	0.531	0.559
GSK3A	PROS1	9606.ENSP00000222330	9606.ENSP00000377783	0	0	0	0	0	0	0	0.400	0.400
GSK3A	IGF1	9606.ENSP00000222330	9606.ENSP00000376637	0	0	0	0	0	0.063	0	0.418	0.431
GSK3A	JUN	9606.ENSP00000222330	9606.ENSP00000360266	0	0	0	0	0.057	0.085	0	0.521	0.550
GSK3A	RCAN2	9606.ENSP00000222330	9606.ENSP00000360425	0	0	0	0	0	0.608	0	0.091	0.628
GSN	HSPG2	9606.ENSP00000362924	9606.ENSP00000363827	0	0	0	0	0.118	0	0.500	0.203	0.618
GSN	SNCA	9606.ENSP00000362924	9606.ENSP00000500990	0	0	0	0	0.047	0	0.400	0.536	0.711
GSTM5	HPGDS	9606.ENSP00000256593	9606.ENSP00000295256	0	0	0	0.677	0.114	0.091	0.650	0.305	0.778
GULP1	PKDCC	9606.ENSP00000386289	9606.ENSP00000294964	0	0	0	0	0.062	0	0	0.396	0.410
GULP1	PEAR1	9606.ENSP00000386289	9606.ENSP00000344465	0	0	0	0	0.067	0.163	0	0.393	0.485
GULP1	STAB2	9606.ENSP00000386289	9606.ENSP00000373539	0	0	0	0	0	0.096	0	0.856	0.864
H6PD	PDK4	9606.ENSP00000473348	9606.ENSP00000005178	0.103	0	0	0	0.054	0.094	0	0.487	0.553
H6PD	TPI1	9606.ENSP00000473348	9606.ENSP00000229270	0.106	0	0	0	0.152	0	0.800	0.718	0.951
H6PD	PGM5	9606.ENSP00000473348	9606.ENSP00000379678	0.236	0	0	0	0.311	0.190	0	0.353	0.687
H6PD	PNMA8B	9606.ENSP00000473348	9606.ENSP00000473036	0.121	0	0	0	0.401	0.087	0	0.353	0.647
HAS1	LYVE1	9606.ENSP00000222115	9606.ENSP00000256178	0	0	0	0	0.097	0.042	0	0.371	0.408
HAS1	TTC28	9606.ENSP00000222115	9606.ENSP00000381003	0.046	0	0	0	0.061	0.255	0.186	0.098	0.420
HAS1	TMTC1	9606.ENSP00000222115	9606.ENSP00000442046	0.046	0	0	0	0.061	0.255	0.186	0.098	0.420
HAS1	HYAL1	9606.ENSP00000222115	9606.ENSP00000266031	0	0	0	0	0.053	0.045	0	0.725	0.730
HBA2	SOCS2	9606.ENSP00000251595	9606.ENSP00000481249	0	0	0	0	0	0	0	0.429	0.429
HBA2	NOS3	9606.ENSP00000251595	9606.ENSP00000297494	0	0	0	0	0.055	0.299	0	0.456	0.608
HBA2	HBB	9606.ENSP00000251595	9606.ENSP00000494175	0	0	0.064	0.897	0.686	0.998	0.900	0.900	0.999
HBB	ITGA1	9606.ENSP00000494175	9606.ENSP00000282588	0	0	0	0	0	0	0	0.424	0.424
HBB	TAL1	9606.ENSP00000494175	9606.ENSP00000294339	0	0	0	0	0.083	0	0	0.390	0.416
HBB	LDB2	9606.ENSP00000494175	9606.ENSP00000306772	0	0	0	0	0.049	0	0	0.450	0.455
HBB	MAFF	9606.ENSP00000494175	9606.ENSP00000442060	0	0	0	0	0	0	0.500	0	0.499
HECW2	JUN	9606.ENSP00000260983	9606.ENSP00000360266	0	0	0	0	0	0.045	0	0.408	0.411
HEG1	RASIP1	9606.ENSP00000311502	9606.ENSP00000222145	0	0	0	0	0.067	0.114	0	0.662	0.696
HEY1	TBX2	9606.ENSP00000338272	9606.ENSP00000240328	0	0	0	0	0.105	0	0	0.369	0.411
HEY1	JAG1	9606.ENSP00000338272	9606.ENSP00000254958	0	0	0	0	0.122	0.071	0	0.917	0.926
HEY1	KDR	9606.ENSP00000338272	9606.ENSP00000263923	0	0	0	0	0.061	0	0	0.454	0.465
HEY1	NKD1	9606.ENSP00000338272	9606.ENSP00000268459	0	0	0	0	0.067	0	0	0.533	0.545
HEY1	SOX17	9606.ENSP00000338272	9606.ENSP00000297316	0	0	0	0	0.077	0	0	0.383	0.407
HEY1	PECAM1	9606.ENSP00000338272	9606.ENSP00000457421	0	0	0	0	0.056	0	0	0.447	0.455
HEY1	SPRY2	9606.ENSP00000338272	9606.ENSP00000366306	0	0	0	0	0.067	0	0	0.456	0.470
HEY1	SOX18	9606.ENSP00000338272	9606.ENSP00000341815	0	0	0	0	0.111	0	0	0.445	0.486
HEY1	ID1	9606.ENSP00000338272	9606.ENSP00000365280	0	0	0	0	0.088	0.055	0	0.759	0.774
HEY1	NOTCH4	9606.ENSP00000338272	9606.ENSP00000364163	0	0	0	0	0.120	0.071	0.400	0.841	0.911
HGF	NGFR	9606.ENSP00000222390	9606.ENSP00000172229	0	0	0	0	0	0	0.650	0.366	0.768
HGF	PDGFA	9606.ENSP00000222390	9606.ENSP00000346508	0	0	0	0	0	0	0	0.419	0.418
HGF	LAMC3	9606.ENSP00000222390	9606.ENSP00000354360	0	0	0	0	0.044	0	0.400	0.070	0.419
HGF	ZEB2	9606.ENSP00000222390	9606.ENSP00000487174	0	0	0	0	0.097	0	0	0.393	0.428
HGF	ID1	9606.ENSP00000222390	9606.ENSP00000365280	0	0	0	0	0	0	0	0.447	0.447
HGF	JAG1	9606.ENSP00000222390	9606.ENSP00000254958	0	0	0	0	0	0.094	0	0.417	0.449
HGF	LAMA2	9606.ENSP00000222390	9606.ENSP00000400365	0	0	0	0	0.081	0	0.400	0.114	0.469
HGF	TGFBR2	9606.ENSP00000222390	9606.ENSP00000351905	0	0	0	0	0.074	0.096	0	0.417	0.469
HGF	SEMA5A	9606.ENSP00000222390	9606.ENSP00000371936	0	0	0	0	0.050	0	0	0.472	0.476
HGF	JUN	9606.ENSP00000222390	9606.ENSP00000360266	0	0	0	0	0	0	0	0.481	0.481
HGF	IGF2	9606.ENSP00000222390	9606.ENSP00000391826	0	0	0	0	0.058	0	0	0.513	0.522
HGF	TNS4	9606.ENSP00000222390	9606.ENSP00000254051	0	0	0	0	0	0	0.500	0.108	0.534
HGF	VWF	9606.ENSP00000222390	9606.ENSP00000261405	0	0	0	0	0.072	0	0	0.521	0.536
HGF	PTN	9606.ENSP00000222390	9606.ENSP00000341170	0	0	0	0	0.044	0	0	0.559	0.560
HGF	VEGFD	9606.ENSP00000222390	9606.ENSP00000297904	0	0	0	0	0.054	0	0	0.578	0.583
HGF	PECAM1	9606.ENSP00000222390	9606.ENSP00000457421	0	0	0	0	0.067	0.113	0	0.608	0.647
HGF	SEMA6A	9606.ENSP00000222390	9606.ENSP00000257414	0	0	0	0	0.042	0	0	0.712	0.712
HGF	VEGFC	9606.ENSP00000222390	9606.ENSP00000480043	0	0	0	0	0.068	0	0	0.725	0.733
HGF	HSPG2	9606.ENSP00000222390	9606.ENSP00000363827	0	0	0	0	0	0	0	0.746	0.746
HGF	NGF	9606.ENSP00000222390	9606.ENSP00000358525	0	0	0	0	0	0.107	0	0.752	0.769
HGF	PGF	9606.ENSP00000222390	9606.ENSP00000451040	0	0	0	0	0	0	0	0.800	0.800
HGF	IGF1	9606.ENSP00000222390	9606.ENSP00000376637	0	0	0	0	0.061	0	0	0.866	0.869
HGF	TEK	9606.ENSP00000222390	9606.ENSP00000369375	0	0	0	0	0.072	0	0.650	0.713	0.898
HGF	SPINT1	9606.ENSP00000222390	9606.ENSP00000342098	0	0	0	0	0	0.121	0.750	0.766	0.944
HGF	NRP1	9606.ENSP00000222390	9606.ENSP00000265371	0	0	0	0	0.048	0	0	0.951	0.952
HGF	KDR	9606.ENSP00000222390	9606.ENSP00000263923	0	0	0	0	0.056	0	0.650	0.907	0.966
HIGD1B	SLC16A12	9606.ENSP00000253410	9606.ENSP00000360855	0	0	0	0	0	0	0	0.406	0.406
HLF	JUN	9606.ENSP00000226067	9606.ENSP00000360266	0	0	0	0	0	0.314	0	0.173	0.409
HOXA2	MEIS2	9606.ENSP00000222718	9606.ENSP00000453793	0	0	0	0	0.067	0.094	0	0.386	0.436
HOXA2	LMO2	9606.ENSP00000222718	9606.ENSP00000257818	0	0	0	0	0	0.085	0	0.413	0.440
HOXA2	HOXD10	9606.ENSP00000222718	9606.ENSP00000249501	0	0	0	0.623	0.151	0.250	0	0.193	0.441
HOXA2	MEIS1	9606.ENSP00000222718	9606.ENSP00000272369	0	0	0	0	0.076	0.094	0	0.428	0.480
HOXA2	SLIT2	9606.ENSP00000222718	9606.ENSP00000422591	0	0	0	0	0.043	0	0.500	0.072	0.517
HOXA2	HOXA4	9606.ENSP00000222718	9606.ENSP00000479166	0	0	0	0.668	0.444	0.098	0	0.266	0.600
HOXA2	HOXA5	9606.ENSP00000222718	9606.ENSP00000222726	0	0	0.137	0.710	0.553	0.166	0	0.237	0.722
HOXA2	HOXA3	9606.ENSP00000222718	9606.ENSP00000484411	0	0	0	0.682	0.643	0	0	0.271	0.729
HOXA3	HOXA5	9606.ENSP00000484411	9606.ENSP00000222726	0	0	0	0.745	0.756	0	0	0.233	0.805
HOXA3	HOXA6	9606.ENSP00000484411	9606.ENSP00000222728	0	0	0	0.751	0.471	0	0	0.468	0.707
HOXA3	HOXD9	9606.ENSP00000484411	9606.ENSP00000249499	0	0	0	0.641	0.140	0.134	0	0.489	0.587
HOXA3	HOXD10	9606.ENSP00000484411	9606.ENSP00000249501	0	0	0	0.627	0.170	0.134	0	0.507	0.615
HOXA3	MEIS1	9606.ENSP00000484411	9606.ENSP00000272369	0	0	0	0	0.074	0.094	0	0.615	0.649
HOXA3	HOXA4	9606.ENSP00000484411	9606.ENSP00000479166	0	0	0	0.693	0.796	0	0	0.267	0.844
HOXA4	HOXA5	9606.ENSP00000479166	9606.ENSP00000222726	0	0	0	0.821	0.779	0	0	0.191	0.813
HOXA4	HOXA6	9606.ENSP00000479166	9606.ENSP00000222728	0	0	0	0.818	0.382	0	0	0.202	0.485
HOXA4	HOXD9	9606.ENSP00000479166	9606.ENSP00000249499	0	0	0	0.646	0.124	0.134	0	0.491	0.580
HOXA4	HOXD10	9606.ENSP00000479166	9606.ENSP00000249501	0	0	0	0.644	0.104	0.134	0	0.492	0.572
HOXA4	MEIS1	9606.ENSP00000479166	9606.ENSP00000272369	0	0	0	0	0.077	0.094	0	0.461	0.510
HOXA5	SOX17	9606.ENSP00000222726	9606.ENSP00000297316	0	0	0	0	0.074	0.186	0	0.267	0.400
HOXA5	NR2F1	9606.ENSP00000222726	9606.ENSP00000325819	0	0	0	0	0.128	0.068	0	0.323	0.401
HOXA5	TBX15	9606.ENSP00000222726	9606.ENSP00000358437	0	0	0	0	0	0.071	0	0.424	0.442
HOXA5	PECAM1	9606.ENSP00000222726	9606.ENSP00000457421	0	0	0	0	0.086	0	0	0.473	0.497
HOXA5	HOXD10	9606.ENSP00000222726	9606.ENSP00000249501	0	0	0	0.694	0.111	0.134	0	0.489	0.572
HOXA5	HOXD9	9606.ENSP00000222726	9606.ENSP00000249499	0	0	0	0.700	0.146	0.134	0	0.481	0.582
HOXA5	MEIS1	9606.ENSP00000222726	9606.ENSP00000272369	0	0	0	0	0.138	0.119	0	0.599	0.669
HOXA5	HOXA6	9606.ENSP00000222726	9606.ENSP00000222728	0	0	0	0.836	0.767	0.800	0	0.403	0.969
HOXA6	HOXD9	9606.ENSP00000222728	9606.ENSP00000249499	0	0	0	0.733	0.140	0.134	0	0.460	0.563
HOXA6	HOXD10	9606.ENSP00000222728	9606.ENSP00000249501	0	0	0	0.721	0.144	0.134	0	0.459	0.564
HOXA6	MEIS1	9606.ENSP00000222728	9606.ENSP00000272369	0	0	0	0	0.069	0.094	0	0.628	0.659
HOXD10	HOXD9	9606.ENSP00000249501	9606.ENSP00000249499	0	0	0	0.729	0.804	0	0	0.313	0.860
HOXD10	KLF4	9606.ENSP00000249501	9606.ENSP00000363804	0	0	0	0	0	0.046	0	0.416	0.419
HOXD10	MEIS1	9606.ENSP00000249501	9606.ENSP00000272369	0	0	0	0	0.042	0.098	0	0.666	0.686
HOXD10	HOXD3	9606.ENSP00000249501	9606.ENSP00000386498	0	0	0	0.626	0.277	0.134	0	0.597	0.726
HOXD3	HOXD9	9606.ENSP00000386498	9606.ENSP00000249499	0	0	0	0.637	0.455	0.134	0	0.592	0.791
HOXD3	TBX15	9606.ENSP00000386498	9606.ENSP00000358437	0	0	0	0	0.062	0.071	0	0.429	0.459
HOXD9	MEIS1	9606.ENSP00000249499	9606.ENSP00000272369	0	0	0	0	0.042	0.334	0	0.538	0.679
HPGDS	KDR	9606.ENSP00000295256	9606.ENSP00000263923	0	0	0	0	0.074	0	0	0.431	0.450
HPGDS	MS4A2	9606.ENSP00000295256	9606.ENSP00000278888	0	0	0	0	0.436	0	0	0.065	0.450
HPGDS	TPSAB1	9606.ENSP00000295256	9606.ENSP00000343577	0	0	0	0	0.459	0	0	0.231	0.566
HPSE2	VWF	9606.ENSP00000359583	9606.ENSP00000261405	0	0	0	0	0.097	0	0	0.580	0.604
HPSE2	HSPG2	9606.ENSP00000359583	9606.ENSP00000363827	0	0	0	0	0.043	0	0.500	0.289	0.630
HSP90B1	TPI1	9606.ENSP00000299767	9606.ENSP00000229270	0	0	0	0	0.067	0.333	0	0.421	0.609
HSP90B1	RPN2	9606.ENSP00000299767	9606.ENSP00000237530	0	0	0	0	0.687	0.466	0	0.321	0.877
HSP90B1	SEC61A1	9606.ENSP00000299767	9606.ENSP00000243253	0	0	0	0	0.323	0	0	0.498	0.645
HSP90B1	HSPA12B	9606.ENSP00000299767	9606.ENSP00000254963	0	0	0	0	0.304	0.272	0	0.249	0.586
HSP90B1	SCARF1	9606.ENSP00000299767	9606.ENSP00000263071	0	0	0	0	0	0	0	0.644	0.644
HSP90B1	ST8SIA2	9606.ENSP00000299767	9606.ENSP00000268164	0	0	0	0	0.055	0	0	0.480	0.487
HSP90B1	RPN1	9606.ENSP00000299767	9606.ENSP00000296255	0	0	0	0	0.374	0.355	0	0.313	0.698
HSP90B1	NOS3	9606.ENSP00000299767	9606.ENSP00000297494	0	0	0	0	0	0.049	0.800	0.191	0.832
HSP90B1	TXNIP	9606.ENSP00000299767	9606.ENSP00000462521	0	0	0	0	0.042	0.292	0	0.225	0.429
HSP90B1	JUN	9606.ENSP00000299767	9606.ENSP00000360266	0	0	0	0	0.057	0.131	0	0.418	0.482
HSP90B1	IGF2	9606.ENSP00000299767	9606.ENSP00000391826	0	0	0	0	0	0	0	0.500	0.499
HSP90B1	PRKN	9606.ENSP00000299767	9606.ENSP00000355865	0	0	0	0	0	0.378	0	0.274	0.530
HSP90B1	SNCA	9606.ENSP00000299767	9606.ENSP00000500990	0	0	0	0	0	0.095	0	0.565	0.589
HSP90B1	MANF	9606.ENSP00000299767	9606.ENSP00000499582	0	0	0	0	0.606	0	0	0.590	0.831
HSP90B1	PDIA3	9606.ENSP00000299767	9606.ENSP00000300289	0	0	0	0	0.877	0.371	0	0.825	0.985
HSPA12B	NUP37	9606.ENSP00000254963	9606.ENSP00000448054	0	0	0	0	0	0.103	0.400	0.053	0.445
HSPA12B	KANK3	9606.ENSP00000254963	9606.ENSP00000328923	0	0	0	0	0.244	0.100	0	0.300	0.483
HSPG2	TLL1	9606.ENSP00000363827	9606.ENSP00000061240	0	0	0	0	0	0	0.400	0.212	0.506
HSPG2	TGFBR3	9606.ENSP00000363827	9606.ENSP00000212355	0	0	0	0	0	0.045	0	0.444	0.446
HSPG2	VWF	9606.ENSP00000363827	9606.ENSP00000261405	0	0	0	0	0.075	0	0	0.445	0.465
HSPG2	KDR	9606.ENSP00000363827	9606.ENSP00000263923	0	0	0	0.550	0.098	0.514	0.900	0.513	0.975
HSPG2	NRXN2	9606.ENSP00000363827	9606.ENSP00000265459	0	0	0	0.550	0.048	0	0	0.536	0.539
HSPG2	PDIA3	9606.ENSP00000363827	9606.ENSP00000300289	0	0	0	0	0.044	0	0	0.403	0.406
[truncated: 777 more rows]
