# Supplementary material for: The impact of hsa-miR-1972 on the expression of von Willebrand factor in breast cancer progression regulation
Source: PeerJ. 2024 Nov 8;12:e18476. doi: 10.7717/peerj.18476 (PMC11552492; doi:10.7717/peerj.18476)
Supplement: Supplemental Information 3 [file peerj-12-18476-s003.zip › 1_Analysis/1_WGCNA/pink_hubgene.csv]

Top 10 in network 1: Cluster 1 (Score: 12)_MCC_top10_with_neighbors_and_shortest_paths ranked by Degree method
Rank	Name	Score
1	KDR	23.0
2	PECAM1	22.0
3	CDH5	18.0
4	FLT4	16.0
5	VWF	15.0
6	TIE1	14.0
7	GAPDH	13.0
7	FGF7	13.0
7	SOX18	13.0
10	GJA4	12.0
