# Supplementary material for: The impact of hsa-miR-1972 on the expression of von Willebrand factor in breast cancer progression regulation
Source: PeerJ. 2024 Nov 8;12:e18476. doi: 10.7717/peerj.18476 (PMC11552492; doi:10.7717/peerj.18476)
Supplement: Supplemental Information 3 [file peerj-12-18476-s003.zip › 1_Analysis/1_WGCNA/pink_hubgene.cyjs]

{
  "format_version" : "1.0",
  "generated_by" : "cytoscape-3.8.0",
  "target_cytoscapejs_version" : "~2.1",
  "data" : {
    "shared_name" : "1: Cluster 1 (Score: 12)_MCC_top10_with_neighbors_and_shortest_paths",
    "name" : "1: Cluster 1 (Score: 12)_MCC_top10_with_neighbors_and_shortest_paths",
    "SUID" : 7793,
    "__Annotations" : [ ],
    "selected" : true
  },
  "elements" : {
    "nodes" : [ {
      "data" : {
        "id" : "270",
        "shared_name" : "CLEC14A",
        "name" : "CLEC14A",
        "SUID" : 270,
        "selected" : false
      },
      "position" : {
        "x" : -273.44519024591654,
        "y" : 51.617110880748136
      },
      "selected" : false
    }, {
      "data" : {
        "id" : "398",
        "shared_name" : "TIE1",
        "name" : "TIE1",
        "SUID" : 398,
        "selected" : false
      },
      "position" : {
        "x" : -288.03521715396823,
        "y" : 6.713625258893458
      },
      "selected" : false
    }, {
      "data" : {
        "id" : "396",
        "shared_name" : "SOX18",
        "name" : "SOX18",
        "SUID" : 396,
        "selected" : false
      },
      "position" : {
        "x" : -373.4467223640295,
        "y" : -21.038255068754943
      },
      "selected" : false
    }, {
      "data" : {
        "id" : "76",
        "shared_name" : "VWF",
        "name" : "VWF",
        "SUID" : 76,
        "selected" : false
      },
      "position" : {
        "x" : -326.23240349602315,
        "y" : 124.27247683025121
      },
      "selected" : false
    }, {
      "data" : {
        "id" : "140",
        "shared_name" : "KDR",
        "name" : "KDR",
        "SUID" : 140,
        "selected" : false
      },
      "position" : {
        "x" : -326.23240349602315,
        "y" : -21.038255068754943
      },
      "selected" : false
    }, {
      "data" : {
        "id" : "267",
        "shared_name" : "GJA4",
        "name" : "GJA4",
        "SUID" : 267,
        "selected" : false
      },
      "position" : {
        "x" : -373.4467223640295,
        "y" : 124.27247683025121
      },
      "selected" : false
    }, {
      "data" : {
        "id" : "393",
        "shared_name" : "ESAM",
        "name" : "ESAM",
        "SUID" : 393,
        "selected" : false
      },
      "position" : {
        "x" : -288.03521715396823,
        "y" : 96.52059650260281
      },
      "selected" : false
    }, {
      "data" : {
        "id" : "201",
        "shared_name" : "KLF4",
        "name" : "KLF4",
        "SUID" : 201,
        "selected" : false
      },
      "position" : {
        "x" : -530.0429559115669,
        "y" : 55.929738158392084
      },
      "selected" : false
    }, {
      "data" : {
        "id" : "744",
        "shared_name" : "IGF2",
        "name" : "IGF2",
        "SUID" : 744,
        "selected" : false
      },
      "position" : {
        "x" : -412.50955752470713,
        "y" : 218.36526826542914
      },
      "selected" : false
    }, {
      "data" : {
        "id" : "1286",
        "shared_name" : "PDGFA",
        "name" : "PDGFA",
        "SUID" : 1286,
        "selected" : false
      },
      "position" : {
        "x" : -268.00309310207604,
        "y" : 195.09728677415706
      },
      "selected" : false
    }, {
      "data" : {
        "id" : "102",
        "shared_name" : "GAPDH",
        "name" : "GAPDH",
        "SUID" : 102,
        "selected" : false
      },
      "position" : {
        "x" : -174.67960477940088,
        "y" : 76.6996548887816
      },
      "selected" : false
    }, {
      "data" : {
        "id" : "259",
        "shared_name" : "DLL4",
        "name" : "DLL4",
        "SUID" : 259,
        "selected" : false
      },
      "position" : {
        "x" : -272.15039756603915,
        "y" : -99.37732917890652
      },
      "selected" : false
    }, {
      "data" : {
        "id" : "226",
        "shared_name" : "FGF7",
        "name" : "FGF7",
        "SUID" : 226,
        "selected" : false
      },
      "position" : {
        "x" : -510.4350253622117,
        "y" : 138.56374463608978
      },
      "selected" : false
    }, {
      "data" : {
        "id" : "221",
        "shared_name" : "PLVAP",
        "name" : "PLVAP",
        "SUID" : 221,
        "selected" : false
      },
      "position" : {
        "x" : -359.2415497776219,
        "y" : -107.97008979359806
      },
      "selected" : false
    }, {
      "data" : {
        "id" : "285",
        "shared_name" : "CDH5",
        "name" : "CDH5",
        "SUID" : 285,
        "selected" : false
      },
      "position" : {
        "x" : -411.6439087060844,
        "y" : 96.52059650260281
      },
      "selected" : false
    }, {
      "data" : {
        "id" : "283",
        "shared_name" : "EFNB2",
        "name" : "EFNB2",
        "SUID" : 283,
        "selected" : false
      },
      "position" : {
        "x" : -180.90327290967917,
        "y" : 11.057023622889941
      },
      "selected" : false
    }, {
      "data" : {
        "id" : "186",
        "shared_name" : "GLI1",
        "name" : "GLI1",
        "SUID" : 186,
        "selected" : false
      },
      "position" : {
        "x" : -506.8751768327103,
        "y" : -25.57903162584044
      },
      "selected" : false
    }, {
      "data" : {
        "id" : "154",
        "shared_name" : "JUN",
        "name" : "JUN",
        "SUID" : 154,
        "selected" : false
      },
      "position" : {
        "x" : -212.5313347326274,
        "y" : -56.906485802489286
      },
      "selected" : false
    }, {
      "data" : {
        "id" : "473",
        "shared_name" : "MCAM",
        "name" : "MCAM",
        "SUID" : 473,
        "selected" : false
      },
      "position" : {
        "x" : -472.4687723460624,
        "y" : 186.9898079339208
      },
      "selected" : false
    }, {
      "data" : {
        "id" : "503",
        "shared_name" : "FLT4",
        "name" : "FLT4",
        "SUID" : 503,
        "selected" : false
      },
      "position" : {
        "x" : -411.6439087060844,
        "y" : 6.713625258893451
      },
      "selected" : false
    }, {
      "data" : {
        "id" : "339",
        "shared_name" : "ADGRF5",
        "name" : "ADGRF5",
        "SUID" : 339,
        "selected" : false
      },
      "position" : {
        "x" : -333.50690424086446,
        "y" : 223.59083181524483
      },
      "selected" : false
    }, {
      "data" : {
        "id" : "272",
        "shared_name" : "EGFL7",
        "name" : "EGFL7",
        "SUID" : 272,
        "selected" : false
      },
      "position" : {
        "x" : -448.15668826818495,
        "y" : -80.54366033696797
      },
      "selected" : false
    }, {
      "data" : {
        "id" : "112",
        "shared_name" : "NGF",
        "name" : "NGF",
        "SUID" : 112,
        "selected" : false
      },
      "position" : {
        "x" : -207.95817547950858,
        "y" : 144.72174438874646
      },
      "selected" : false
    }, {
      "data" : {
        "id" : "208",
        "shared_name" : "PECAM1",
        "name" : "PECAM1",
        "SUID" : 208,
        "selected" : false
      },
      "position" : {
        "x" : -426.2339356141361,
        "y" : 51.61711088074812
      },
      "selected" : false
    } ],
    "edges" : [ {
      "data" : {
        "id" : "1212",
        "source" : "270",
        "target" : "398",
        "node2_string_id" : "9606.ENSP00000361554",
        "neighborhood_on_chromosome" : 0.0,
        "homology" : 0.0,
        "shared_interaction" : "interacts with",
        "phylogenetic_cooccurrence" : 0.0,
        "combined_score" : 0.467,
        "automated_textmining" : 0.302,
        "node1_string_id" : "9606.ENSP00000353013",
        "gene_fusion" : 0.0,
        "shared_name" : "CLEC14A (interacts with) TIE1",
        "database_annotated" : 0.0,
        "name" : "CLEC14A (interacts with) TIE1",
        "interaction" : "interacts with",
        "SUID" : 1212,
        "experimentally_determined_interaction" : 0.0,
        "coexpression" : 0.267,
        "selected" : false
      },
      "selected" : false
    }, {
      "data" : {
        "id" : "1211",
        "source" : "270",
        "target" : "208",
        "node2_string_id" : "9606.ENSP00000457421",
        "neighborhood_on_chromosome" : 0.0,
        "homology" : 0.0,
        "shared_interaction" : "interacts with",
        "phylogenetic_cooccurrence" : 0.0,
        "combined_score" : 0.446,
        "automated_textmining" : 0.234,
        "node1_string_id" : "9606.ENSP00000353013",
        "gene_fusion" : 0.0,
        "shared_name" : "CLEC14A (interacts with) PECAM1",
        "database_annotated" : 0.0,
        "name" : "CLEC14A (interacts with) PECAM1",
        "interaction" : "interacts with",
        "SUID" : 1211,
        "experimentally_determined_interaction" : 0.107,
        "coexpression" : 0.256,
        "selected" : false
      },
      "selected" : false
    }, {
      "data" : {
        "id" : "1209",
        "source" : "270",
        "target" : "267",
        "node2_string_id" : "9606.ENSP00000343676",
        "neighborhood_on_chromosome" : 0.0,
        "homology" : 0.0,
        "shared_interaction" : "interacts with",
        "phylogenetic_cooccurrence" : 0.0,
        "combined_score" : 0.476,
        "automated_textmining" : 0.052,
        "node1_string_id" : "9606.ENSP00000353013",
        "gene_fusion" : 0.0,
        "shared_name" : "CLEC14A (interacts with) GJA4",
        "database_annotated" : 0.0,
        "name" : "CLEC14A (interacts with) GJA4",
        "interaction" : "interacts with",
        "SUID" : 1209,
        "experimentally_determined_interaction" : 0.0,
        "coexpression" : 0.47,
        "selected" : false
      },
      "selected" : false
    }, {
      "data" : {
        "id" : "1208",
        "source" : "270",
        "target" : "396",
        "node2_string_id" : "9606.ENSP00000341815",
        "neighborhood_on_chromosome" : 0.0,
        "homology" : 0.0,
        "shared_interaction" : "interacts with",
        "phylogenetic_cooccurrence" : 0.0,
        "combined_score" : 0.448,
        "automated_textmining" : 0.088,
        "node1_string_id" : "9606.ENSP00000353013",
        "gene_fusion" : 0.0,
        "shared_name" : "CLEC14A (interacts with) SOX18",
        "database_annotated" : 0.0,
        "name" : "CLEC14A (interacts with) SOX18",
        "interaction" : "interacts with",
        "SUID" : 1208,
        "experimentally_determined_interaction" : 0.05,
        "coexpression" : 0.414,
        "selected" : false
      },
      "selected" : false
    }, {
      "data" : {
        "id" : "1200",
        "source" : "270",
        "target" : "393",
        "node2_string_id" : "9606.ENSP00000278927",
        "neighborhood_on_chromosome" : 0.0,
        "homology" : 0.0,
        "shared_interaction" : "interacts with",
        "phylogenetic_cooccurrence" : 0.0,
        "combined_score" : 0.459,
        "automated_textmining" : 0.271,
        "node1_string_id" : "9606.ENSP00000353013",
        "gene_fusion" : 0.0,
        "shared_name" : "CLEC14A (interacts with) ESAM",
        "database_annotated" : 0.0,
        "name" : "CLEC14A (interacts with) ESAM",
        "interaction" : "interacts with",
        "SUID" : 1200,
        "experimentally_determined_interaction" : 0.0,
        "coexpression" : 0.288,
        "selected" : false
      },
      "selected" : false
    }, {
      "data" : {
        "id" : "1199",
        "source" : "270",
        "target" : "140",
        "node2_string_id" : "9606.ENSP00000263923",
        "neighborhood_on_chromosome" : 0.0,
        "homology" : 0.0,
        "shared_interaction" : "interacts with",
        "phylogenetic_cooccurrence" : 0.0,
        "combined_score" : 0.611,
        "automated_textmining" : 0.25,
        "node1_string_id" : "9606.ENSP00000353013",
        "gene_fusion" : 0.0,
        "shared_name" : "CLEC14A (interacts with) KDR",
        "database_annotated" : 0.0,
        "name" : "CLEC14A (interacts with) KDR",
        "interaction" : "interacts with",
        "SUID" : 1199,
        "experimentally_determined_interaction" : 0.0,
        "coexpression" : 0.502,
        "selected" : false
      },
      "selected" : false
    }, {
      "data" : {
        "id" : "1197",
        "source" : "270",
        "target" : "503",
        "node2_string_id" : "9606.ENSP00000261937",
        "neighborhood_on_chromosome" : 0.0,
        "homology" : 0.0,
        "shared_interaction" : "interacts with",
        "phylogenetic_cooccurrence" : 0.0,
        "combined_score" : 0.611,
        "automated_textmining" : 0.544,
        "node1_string_id" : "9606.ENSP00000353013",
        "gene_fusion" : 0.0,
        "shared_name" : "CLEC14A (interacts with) FLT4",
        "database_annotated" : 0.0,
        "name" : "CLEC14A (interacts with) FLT4",
        "interaction" : "interacts with",
        "SUID" : 1197,
        "experimentally_determined_interaction" : 0.0,
        "coexpression" : 0.182,
        "selected" : false
      },
      "selected" : false
    }, {
      "data" : {
        "id" : "1196",
        "source" : "270",
        "target" : "76",
        "node2_string_id" : "9606.ENSP00000261405",
        "neighborhood_on_chromosome" : 0.0,
        "homology" : 0.0,
        "shared_interaction" : "interacts with",
        "phylogenetic_cooccurrence" : 0.0,
        "combined_score" : 0.574,
        "automated_textmining" : 0.254,
        "node1_string_id" : "9606.ENSP00000353013",
        "gene_fusion" : 0.0,
        "shared_name" : "CLEC14A (interacts with) VWF",
        "database_annotated" : 0.0,
        "name" : "CLEC14A (interacts with) VWF",
        "interaction" : "interacts with",
        "SUID" : 1196,
        "experimentally_determined_interaction" : 0.091,
        "coexpression" : 0.422,
        "selected" : false
      },
      "selected" : false
    }, {
      "data" : {
        "id" : "1193",
        "source" : "270",
        "target" : "221",
        "node2_string_id" : "9606.ENSP00000252590",
        "neighborhood_on_chromosome" : 0.0,
        "homology" : 0.0,
        "shared_interaction" : "interacts with",
        "phylogenetic_cooccurrence" : 0.0,
        "combined_score" : 0.401,
        "automated_textmining" : 0.178,
        "node1_string_id" : "9606.ENSP00000353013",
        "gene_fusion" : 0.0,
        "shared_name" : "CLEC14A (interacts with) PLVAP",
        "database_annotated" : 0.0,
        "name" : "CLEC14A (interacts with) PLVAP",
        "interaction" : "interacts with",
        "SUID" : 1193,
        "experimentally_determined_interaction" : 0.0,
        "coexpression" : 0.301,
        "selected" : false
      },
      "selected" : false
    }, {
      "data" : {
        "id" : "1192",
        "source" : "270",
        "target" : "259",
        "node2_string_id" : "9606.ENSP00000249749",
        "neighborhood_on_chromosome" : 0.0,
        "homology" : 0.0,
        "shared_interaction" : "interacts with",
        "phylogenetic_cooccurrence" : 0.0,
        "combined_score" : 0.429,
        "automated_textmining" : 0.188,
        "node1_string_id" : "9606.ENSP00000353013",
        "gene_fusion" : 0.0,
        "shared_name" : "CLEC14A (interacts with) DLL4",
        "database_annotated" : 0.0,
        "name" : "CLEC14A (interacts with) DLL4",
        "interaction" : "interacts with",
        "SUID" : 1192,
        "experimentally_determined_interaction" : 0.0,
        "coexpression" : 0.325,
        "selected" : false
      },
      "selected" : false
    }, {
      "data" : {
        "id" : "3399",
        "source" : "398",
        "target" : "76",
        "node2_string_id" : "9606.ENSP00000261405",
        "neighborhood_on_chromosome" : 0.0,
        "homology" : 0.0,
        "shared_interaction" : "interacts with",
        "phylogenetic_cooccurrence" : 0.0,
        "combined_score" : 0.677,
        "automated_textmining" : 0.538,
        "node1_string_id" : "9606.ENSP00000361554",
        "gene_fusion" : 0.0,
        "shared_name" : "TIE1 (interacts with) VWF",
        "database_annotated" : 0.0,
        "name" : "TIE1 (interacts with) VWF",
        "interaction" : "interacts with",
        "SUID" : 3399,
        "experimentally_determined_interaction" : 0.0,
        "coexpression" : 0.329,
        "selected" : false
      },
      "selected" : false
    }, {
      "data" : {
        "id" : "3358",
        "source" : "396",
        "target" : "398",
        "node2_string_id" : "9606.ENSP00000361554",
        "neighborhood_on_chromosome" : 0.0,
        "homology" : 0.0,
        "shared_interaction" : "interacts with",
        "phylogenetic_cooccurrence" : 0.0,
        "combined_score" : 0.563,
        "automated_textmining" : 0.339,
        "node1_string_id" : "9606.ENSP00000341815",
        "gene_fusion" : 0.0,
        "shared_name" : "SOX18 (interacts with) TIE1",
        "database_annotated" : 0.0,
        "name" : "SOX18 (interacts with) TIE1",
        "interaction" : "interacts with",
        "SUID" : 3358,
        "experimentally_determined_interaction" : 0.0,
        "coexpression" : 0.367,
        "selected" : false
      },
      "selected" : false
    }, {
      "data" : {
        "id" : "2798",
        "source" : "140",
        "target" : "473",
        "node2_string_id" : "9606.ENSP00000264036",
        "neighborhood_on_chromosome" : 0.0,
        "homology" : 0.0,
        "shared_interaction" : "interacts with",
        "phylogenetic_cooccurrence" : 0.0,
        "combined_score" : 0.941,
        "automated_textmining" : 0.932,
        "node1_string_id" : "9606.ENSP00000263923",
        "gene_fusion" : 0.0,
        "shared_name" : "KDR (interacts with) MCAM",
        "database_annotated" : 0.0,
        "name" : "KDR (interacts with) MCAM",
        "interaction" : "interacts with",
        "SUID" : 2798,
        "experimentally_determined_interaction" : 0.045,
        "coexpression" : 0.168,
        "selected" : false
      },
      "selected" : false
    }, {
      "data" : {
        "id" : "2797",
        "source" : "140",
        "target" : "1286",
        "node2_string_id" : "9606.ENSP00000346508",
        "neighborhood_on_chromosome" : 0.0,
        "homology" : 0.0,
        "shared_interaction" : "interacts with",
        "phylogenetic_cooccurrence" : 0.0,
        "combined_score" : 0.898,
        "automated_textmining" : 0.721,
        "node1_string_id" : "9606.ENSP00000263923",
        "gene_fusion" : 0.0,
        "shared_name" : "KDR (interacts with) PDGFA",
        "database_annotated" : 0.65,
        "name" : "KDR (interacts with) PDGFA",
        "interaction" : "interacts with",
        "SUID" : 2797,
        "experimentally_determined_interaction" : 0.0,
        "coexpression" : 0.042,
        "selected" : false
      },
      "selected" : false
    }, {
      "data" : {
        "id" : "2796",
        "source" : "140",
        "target" : "112",
        "node2_string_id" : "9606.ENSP00000358525",
        "neighborhood_on_chromosome" : 0.0,
        "homology" : 0.0,
        "shared_interaction" : "interacts with",
        "phylogenetic_cooccurrence" : 0.0,
        "combined_score" : 0.876,
        "automated_textmining" : 0.662,
        "node1_string_id" : "9606.ENSP00000263923",
        "gene_fusion" : 0.0,
        "shared_name" : "KDR (interacts with) NGF",
        "database_annotated" : 0.65,
        "name" : "KDR (interacts with) NGF",
        "interaction" : "interacts with",
        "SUID" : 2796,
        "experimentally_determined_interaction" : 0.0,
        "coexpression" : 0.042,
        "selected" : false
      },
      "selected" : false
    }, {
      "data" : {
        "id" : "2791",
        "source" : "140",
        "target" : "396",
        "node2_string_id" : "9606.ENSP00000341815",
        "neighborhood_on_chromosome" : 0.0,
        "homology" : 0.0,
        "shared_interaction" : "interacts with",
        "phylogenetic_cooccurrence" : 0.0,
        "combined_score" : 0.74,
        "automated_textmining" : 0.45,
        "node1_string_id" : "9606.ENSP00000263923",
        "gene_fusion" : 0.0,
        "shared_name" : "KDR (interacts with) SOX18",
        "database_annotated" : 0.0,
        "name" : "KDR (interacts with) SOX18",
        "interaction" : "interacts with",
        "SUID" : 2791,
        "experimentally_determined_interaction" : 0.0,
        "coexpression" : 0.546,
        "selected" : false
      },
      "selected" : false
    }, {
      "data" : {
        "id" : "2787",
        "source" : "140",
        "target" : "398",
        "node2_string_id" : "9606.ENSP00000361554",
        "neighborhood_on_chromosome" : 0.0,
        "homology" : 0.594,
        "shared_interaction" : "interacts with",
        "phylogenetic_cooccurrence" : 0.0,
        "combined_score" : 0.667,
        "automated_textmining" : 0.568,
        "node1_string_id" : "9606.ENSP00000263923",
        "gene_fusion" : 0.0,
        "shared_name" : "KDR (interacts with) TIE1",
        "database_annotated" : 0.0,
        "name" : "KDR (interacts with) TIE1",
        "interaction" : "interacts with",
        "SUID" : 2787,
        "experimentally_determined_interaction" : 0.0,
        "coexpression" : 0.262,
        "selected" : false
      },
      "selected" : false
    }, {
      "data" : {
        "id" : "2781",
        "source" : "140",
        "target" : "201",
        "node2_string_id" : "9606.ENSP00000363804",
        "neighborhood_on_chromosome" : 0.0,
        "homology" : 0.0,
        "shared_interaction" : "interacts with",
        "phylogenetic_cooccurrence" : 0.0,
        "combined_score" : 0.527,
        "automated_textmining" : 0.521,
        "node1_string_id" : "9606.ENSP00000263923",
        "gene_fusion" : 0.0,
        "shared_name" : "KDR (interacts with) KLF4",
        "database_annotated" : 0.0,
        "name" : "KDR (interacts with) KLF4",
        "interaction" : "interacts with",
        "SUID" : 2781,
        "experimentally_determined_interaction" : 0.052,
        "coexpression" : 0.0,
        "selected" : false
      },
      "selected" : false
    }, {
      "data" : {
        "id" : "2771",
        "source" : "140",
        "target" : "76",
        "node2_string_id" : "9606.ENSP00000261405",
        "neighborhood_on_chromosome" : 0.0,
        "homology" : 0.0,
        "shared_interaction" : "interacts with",
        "phylogenetic_cooccurrence" : 0.0,
        "combined_score" : 0.848,
        "automated_textmining" : 0.787,
        "node1_string_id" : "9606.ENSP00000263923",
        "gene_fusion" : 0.0,
        "shared_name" : "KDR (interacts with) VWF",
        "database_annotated" : 0.0,
        "name" : "KDR (interacts with) VWF",
        "interaction" : "interacts with",
        "SUID" : 2771,
        "experimentally_determined_interaction" : 0.0,
        "coexpression" : 0.317,
        "selected" : false
      },
      "selected" : false
    }, {
      "data" : {
        "id" : "2767",
        "source" : "140",
        "target" : "221",
        "node2_string_id" : "9606.ENSP00000252590",
        "neighborhood_on_chromosome" : 0.0,
        "homology" : 0.0,
        "shared_interaction" : "interacts with",
        "phylogenetic_cooccurrence" : 0.0,
        "combined_score" : 0.477,
        "automated_textmining" : 0.367,
        "node1_string_id" : "9606.ENSP00000263923",
        "gene_fusion" : 0.0,
        "shared_name" : "KDR (interacts with) PLVAP",
        "database_annotated" : 0.0,
        "name" : "KDR (interacts with) PLVAP",
        "interaction" : "interacts with",
        "SUID" : 2767,
        "experimentally_determined_interaction" : 0.0,
        "coexpression" : 0.208,
        "selected" : false
      },
      "selected" : false
    }, {
      "data" : {
        "id" : "2803",
        "source" : "140",
        "target" : "208",
        "node2_string_id" : "9606.ENSP00000457421",
        "neighborhood_on_chromosome" : 0.0,
        "homology" : 0.0,
        "shared_interaction" : "interacts with",
        "phylogenetic_cooccurrence" : 0.0,
        "combined_score" : 0.999,
        "automated_textmining" : 0.999,
        "node1_string_id" : "9606.ENSP00000263923",
        "gene_fusion" : 0.0,
        "shared_name" : "KDR (interacts with) PECAM1",
        "database_annotated" : 0.8,
        "name" : "KDR (interacts with) PECAM1",
        "interaction" : "interacts with",
        "SUID" : 2803,
        "experimentally_determined_interaction" : 0.045,
        "coexpression" : 0.128,
        "selected" : false
      },
      "selected" : false
    }, {
      "data" : {
        "id" : "2350",
        "source" : "267",
        "target" : "208",
        "node2_string_id" : "9606.ENSP00000457421",
        "neighborhood_on_chromosome" : 0.0,
        "homology" : 0.0,
        "shared_interaction" : "interacts with",
        "phylogenetic_cooccurrence" : 0.0,
        "combined_score" : 0.487,
        "automated_textmining" : 0.37,
        "node1_string_id" : "9606.ENSP00000343676",
        "gene_fusion" : 0.0,
        "shared_name" : "GJA4 (interacts with) PECAM1",
        "database_annotated" : 0.0,
        "name" : "GJA4 (interacts with) PECAM1",
        "interaction" : "interacts with",
        "SUID" : 2350,
        "experimentally_determined_interaction" : 0.0,
        "coexpression" : 0.22,
        "selected" : false
      },
      "selected" : false
    }, {
      "data" : {
        "id" : "2348",
        "source" : "267",
        "target" : "398",
        "node2_string_id" : "9606.ENSP00000361554",
        "neighborhood_on_chromosome" : 0.0,
        "homology" : 0.0,
        "shared_interaction" : "interacts with",
        "phylogenetic_cooccurrence" : 0.0,
        "combined_score" : 0.459,
        "automated_textmining" : 0.245,
        "node1_string_id" : "9606.ENSP00000343676",
        "gene_fusion" : 0.0,
        "shared_name" : "GJA4 (interacts with) TIE1",
        "database_annotated" : 0.0,
        "name" : "GJA4 (interacts with) TIE1",
        "interaction" : "interacts with",
        "SUID" : 2348,
        "experimentally_determined_interaction" : 0.0,
        "coexpression" : 0.313,
        "selected" : false
      },
      "selected" : false
    }, {
      "data" : {
        "id" : "2344",
        "source" : "267",
        "target" : "396",
        "node2_string_id" : "9606.ENSP00000341815",
        "neighborhood_on_chromosome" : 0.0,
        "homology" : 0.0,
        "shared_interaction" : "interacts with",
        "phylogenetic_cooccurrence" : 0.0,
        "combined_score" : 0.491,
        "automated_textmining" : 0.274,
        "node1_string_id" : "9606.ENSP00000343676",
        "gene_fusion" : 0.0,
        "shared_name" : "GJA4 (interacts with) SOX18",
        "database_annotated" : 0.0,
        "name" : "GJA4 (interacts with) SOX18",
        "interaction" : "interacts with",
        "SUID" : 2344,
        "experimentally_determined_interaction" : 0.0,
        "coexpression" : 0.328,
        "selected" : false
      },
      "selected" : false
    }, {
      "data" : {
        "id" : "2341",
        "source" : "267",
        "target" : "140",
        "node2_string_id" : "9606.ENSP00000263923",
        "neighborhood_on_chromosome" : 0.0,
        "homology" : 0.0,
        "shared_interaction" : "interacts with",
        "phylogenetic_cooccurrence" : 0.0,
        "combined_score" : 0.486,
        "automated_textmining" : 0.258,
        "node1_string_id" : "9606.ENSP00000343676",
        "gene_fusion" : 0.0,
        "shared_name" : "GJA4 (interacts with) KDR",
        "database_annotated" : 0.0,
        "name" : "GJA4 (interacts with) KDR",
        "interaction" : "interacts with",
        "SUID" : 2341,
        "experimentally_determined_interaction" : 0.0,
        "coexpression" : 0.336,
        "selected" : false
      },
      "selected" : false
    }, {
      "data" : {
        "id" : "2339",
        "source" : "267",
        "target" : "76",
        "node2_string_id" : "9606.ENSP00000261405",
        "neighborhood_on_chromosome" : 0.0,
        "homology" : 0.0,
        "shared_interaction" : "interacts with",
        "phylogenetic_cooccurrence" : 0.0,
        "combined_score" : 0.575,
        "automated_textmining" : 0.302,
        "node1_string_id" : "9606.ENSP00000343676",
        "gene_fusion" : 0.0,
        "shared_name" : "GJA4 (interacts with) VWF",
        "database_annotated" : 0.0,
        "name" : "GJA4 (interacts with) VWF",
        "interaction" : "interacts with",
        "SUID" : 2339,
        "experimentally_determined_interaction" : 0.0,
        "coexpression" : 0.416,
        "selected" : false
      },
      "selected" : false
    }, {
      "data" : {
        "id" : "2336",
        "source" : "267",
        "target" : "221",
        "node2_string_id" : "9606.ENSP00000252590",
        "neighborhood_on_chromosome" : 0.0,
        "homology" : 0.0,
        "shared_interaction" : "interacts with",
        "phylogenetic_cooccurrence" : 0.0,
        "combined_score" : 0.506,
        "automated_textmining" : 0.264,
        "node1_string_id" : "9606.ENSP00000343676",
        "gene_fusion" : 0.0,
        "shared_name" : "GJA4 (interacts with) PLVAP",
        "database_annotated" : 0.0,
        "name" : "GJA4 (interacts with) PLVAP",
        "interaction" : "interacts with",
        "SUID" : 2336,
        "experimentally_determined_interaction" : 0.0,
        "coexpression" : 0.356,
        "selected" : false
      },
      "selected" : false
    }, {
      "data" : {
        "id" : "1848",
        "source" : "393",
        "target" : "208",
        "node2_string_id" : "9606.ENSP00000457421",
        "neighborhood_on_chromosome" : 0.0,
        "homology" : 0.0,
        "shared_interaction" : "interacts with",
        "phylogenetic_cooccurrence" : 0.0,
        "combined_score" : 0.728,
        "automated_textmining" : 0.638,
        "node1_string_id" : "9606.ENSP00000278927",
        "gene_fusion" : 0.0,
        "shared_name" : "ESAM (interacts with) PECAM1",
        "database_annotated" : 0.0,
        "name" : "ESAM (interacts with) PECAM1",
        "interaction" : "interacts with",
        "SUID" : 1848,
        "experimentally_determined_interaction" : 0.0,
        "coexpression" : 0.278,
        "selected" : false
      },
      "selected" : false
    }, {
      "data" : {
        "id" : "1846",
        "source" : "393",
        "target" : "396",
        "node2_string_id" : "9606.ENSP00000341815",
        "neighborhood_on_chromosome" : 0.0,
        "homology" : 0.0,
        "shared_interaction" : "interacts with",
        "phylogenetic_cooccurrence" : 0.0,
        "combined_score" : 0.54,
        "automated_textmining" : 0.31,
        "node1_string_id" : "9606.ENSP00000278927",
        "gene_fusion" : 0.0,
        "shared_name" : "ESAM (interacts with) SOX18",
        "database_annotated" : 0.0,
        "name" : "ESAM (interacts with) SOX18",
        "interaction" : "interacts with",
        "SUID" : 1846,
        "experimentally_determined_interaction" : 0.0,
        "coexpression" : 0.361,
        "selected" : false
      },
      "selected" : false
    }, {
      "data" : {
        "id" : "1843",
        "source" : "393",
        "target" : "398",
        "node2_string_id" : "9606.ENSP00000361554",
        "neighborhood_on_chromosome" : 0.0,
        "homology" : 0.0,
        "shared_interaction" : "interacts with",
        "phylogenetic_cooccurrence" : 0.0,
        "combined_score" : 0.505,
        "automated_textmining" : 0.366,
        "node1_string_id" : "9606.ENSP00000278927",
        "gene_fusion" : 0.0,
        "shared_name" : "ESAM (interacts with) TIE1",
        "database_annotated" : 0.0,
        "name" : "ESAM (interacts with) TIE1",
        "interaction" : "interacts with",
        "SUID" : 1843,
        "experimentally_determined_interaction" : 0.0,
        "coexpression" : 0.251,
        "selected" : false
      },
      "selected" : false
    }, {
      "data" : {
        "id" : "1840",
        "source" : "393",
        "target" : "267",
        "node2_string_id" : "9606.ENSP00000343676",
        "neighborhood_on_chromosome" : 0.0,
        "homology" : 0.0,
        "shared_interaction" : "interacts with",
        "phylogenetic_cooccurrence" : 0.0,
        "combined_score" : 0.471,
        "automated_textmining" : 0.274,
        "node1_string_id" : "9606.ENSP00000278927",
        "gene_fusion" : 0.0,
        "shared_name" : "ESAM (interacts with) GJA4",
        "database_annotated" : 0.0,
        "name" : "ESAM (interacts with) GJA4",
        "interaction" : "interacts with",
        "SUID" : 1840,
        "experimentally_determined_interaction" : 0.0,
        "coexpression" : 0.301,
        "selected" : false
      },
      "selected" : false
    }, {
      "data" : {
        "id" : "1834",
        "source" : "393",
        "target" : "140",
        "node2_string_id" : "9606.ENSP00000263923",
        "neighborhood_on_chromosome" : 0.0,
        "homology" : 0.0,
        "shared_interaction" : "interacts with",
        "phylogenetic_cooccurrence" : 0.0,
        "combined_score" : 0.637,
        "automated_textmining" : 0.598,
        "node1_string_id" : "9606.ENSP00000278927",
        "gene_fusion" : 0.0,
        "shared_name" : "ESAM (interacts with) KDR",
        "database_annotated" : 0.0,
        "name" : "ESAM (interacts with) KDR",
        "interaction" : "interacts with",
        "SUID" : 1834,
        "experimentally_determined_interaction" : 0.0,
        "coexpression" : 0.134,
        "selected" : false
      },
      "selected" : false
    }, {
      "data" : {
        "id" : "1832",
        "source" : "393",
        "target" : "76",
        "node2_string_id" : "9606.ENSP00000261405",
        "neighborhood_on_chromosome" : 0.0,
        "homology" : 0.0,
        "shared_interaction" : "interacts with",
        "phylogenetic_cooccurrence" : 0.0,
        "combined_score" : 0.77,
        "automated_textmining" : 0.654,
        "node1_string_id" : "9606.ENSP00000278927",
        "gene_fusion" : 0.0,
        "shared_name" : "ESAM (interacts with) VWF",
        "database_annotated" : 0.0,
        "name" : "ESAM (interacts with) VWF",
        "interaction" : "interacts with",
        "SUID" : 1832,
        "experimentally_determined_interaction" : 0.0,
        "coexpression" : 0.364,
        "selected" : false
      },
      "selected" : false
    }, {
      "data" : {
        "id" : "1830",
        "source" : "393",
        "target" : "221",
        "node2_string_id" : "9606.ENSP00000252590",
        "neighborhood_on_chromosome" : 0.0,
        "homology" : 0.0,
        "shared_interaction" : "interacts with",
        "phylogenetic_cooccurrence" : 0.0,
        "combined_score" : 0.418,
        "automated_textmining" : 0.278,
        "node1_string_id" : "9606.ENSP00000278927",
        "gene_fusion" : 0.0,
        "shared_name" : "ESAM (interacts with) PLVAP",
        "database_annotated" : 0.0,
        "name" : "ESAM (interacts with) PLVAP",
        "interaction" : "interacts with",
        "SUID" : 1830,
        "experimentally_determined_interaction" : 0.0,
        "coexpression" : 0.227,
        "selected" : false
      },
      "selected" : false
    }, {
      "data" : {
        "id" : "2831",
        "source" : "201",
        "target" : "208",
        "node2_string_id" : "9606.ENSP00000457421",
        "neighborhood_on_chromosome" : 0.0,
        "homology" : 0.0,
        "shared_interaction" : "interacts with",
        "phylogenetic_cooccurrence" : 0.0,
        "combined_score" : 0.533,
        "automated_textmining" : 0.507,
        "node1_string_id" : "9606.ENSP00000363804",
        "gene_fusion" : 0.0,
        "shared_name" : "KLF4 (interacts with) PECAM1",
        "database_annotated" : 0.0,
        "name" : "KLF4 (interacts with) PECAM1",
        "interaction" : "interacts with",
        "SUID" : 2831,
        "experimentally_determined_interaction" : 0.0,
        "coexpression" : 0.092,
        "selected" : false
      },
      "selected" : false
    }, {
      "data" : {
        "id" : "2645",
        "source" : "744",
        "target" : "208",
        "node2_string_id" : "9606.ENSP00000457421",
        "neighborhood_on_chromosome" : 0.0,
        "homology" : 0.0,
        "shared_interaction" : "interacts with",
        "phylogenetic_cooccurrence" : 0.0,
        "combined_score" : 0.404,
        "automated_textmining" : 0.339,
        "node1_string_id" : "9606.ENSP00000391826",
        "gene_fusion" : 0.0,
        "shared_name" : "IGF2 (interacts with) PECAM1",
        "database_annotated" : 0.0,
        "name" : "IGF2 (interacts with) PECAM1",
        "interaction" : "interacts with",
        "SUID" : 2645,
        "experimentally_determined_interaction" : 0.134,
        "coexpression" : 0.043,
        "selected" : false
      },
      "selected" : false
    }, {
      "data" : {
        "id" : "2642",
        "source" : "744",
        "target" : "154",
        "node2_string_id" : "9606.ENSP00000360266",
        "neighborhood_on_chromosome" : 0.0,
        "homology" : 0.0,
        "shared_interaction" : "interacts with",
        "phylogenetic_cooccurrence" : 0.0,
        "combined_score" : 0.407,
        "automated_textmining" : 0.407,
        "node1_string_id" : "9606.ENSP00000391826",
        "gene_fusion" : 0.0,
        "shared_name" : "IGF2 (interacts with) JUN",
        "database_annotated" : 0.0,
        "name" : "IGF2 (interacts with) JUN",
        "interaction" : "interacts with",
        "SUID" : 2642,
        "experimentally_determined_interaction" : 0.0,
        "coexpression" : 0.0,
        "selected" : false
      },
      "selected" : false
    }, {
      "data" : {
        "id" : "2641",
        "source" : "744",
        "target" : "112",
        "node2_string_id" : "9606.ENSP00000358525",
        "neighborhood_on_chromosome" : 0.0,
        "homology" : 0.0,
        "shared_interaction" : "interacts with",
        "phylogenetic_cooccurrence" : 0.0,
        "combined_score" : 0.685,
        "automated_textmining" : 0.685,
        "node1_string_id" : "9606.ENSP00000391826",
        "gene_fusion" : 0.0,
        "shared_name" : "IGF2 (interacts with) NGF",
        "database_annotated" : 0.0,
        "name" : "IGF2 (interacts with) NGF",
        "interaction" : "interacts with",
        "SUID" : 2641,
        "experimentally_determined_interaction" : 0.0,
        "coexpression" : 0.0,
        "selected" : false
      },
      "selected" : false
    }, {
      "data" : {
        "id" : "2640",
        "source" : "744",
        "target" : "1286",
        "node2_string_id" : "9606.ENSP00000346508",
        "neighborhood_on_chromosome" : 0.0,
        "homology" : 0.0,
        "shared_interaction" : "interacts with",
        "phylogenetic_cooccurrence" : 0.0,
        "combined_score" : 0.419,
        "automated_textmining" : 0.417,
        "node1_string_id" : "9606.ENSP00000391826",
        "gene_fusion" : 0.0,
        "shared_name" : "IGF2 (interacts with) PDGFA",
        "database_annotated" : 0.0,
        "name" : "IGF2 (interacts with) PDGFA",
        "interaction" : "interacts with",
        "SUID" : 2640,
        "experimentally_determined_interaction" : 0.0,
        "coexpression" : 0.045,
        "selected" : false
      },
      "selected" : false
    }, {
      "data" : {
        "id" : "2635",
        "source" : "744",
        "target" : "140",
        "node2_string_id" : "9606.ENSP00000263923",
        "neighborhood_on_chromosome" : 0.0,
        "homology" : 0.0,
        "shared_interaction" : "interacts with",
        "phylogenetic_cooccurrence" : 0.0,
        "combined_score" : 0.862,
        "automated_textmining" : 0.614,
        "node1_string_id" : "9606.ENSP00000391826",
        "gene_fusion" : 0.0,
        "shared_name" : "IGF2 (interacts with) KDR",
        "database_annotated" : 0.65,
        "name" : "IGF2 (interacts with) KDR",
        "interaction" : "interacts with",
        "SUID" : 2635,
        "experimentally_determined_interaction" : 0.0,
        "coexpression" : 0.066,
        "selected" : false
      },
      "selected" : false
    }, {
      "data" : {
        "id" : "3154",
        "source" : "1286",
        "target" : "208",
        "node2_string_id" : "9606.ENSP00000457421",
        "neighborhood_on_chromosome" : 0.0,
        "homology" : 0.0,
        "shared_interaction" : "interacts with",
        "phylogenetic_cooccurrence" : 0.0,
        "combined_score" : 0.464,
        "automated_textmining" : 0.421,
        "node1_string_id" : "9606.ENSP00000346508",
        "gene_fusion" : 0.0,
        "shared_name" : "PDGFA (interacts with) PECAM1",
        "database_annotated" : 0.0,
        "name" : "PDGFA (interacts with) PECAM1",
        "interaction" : "interacts with",
        "SUID" : 3154,
        "experimentally_determined_interaction" : 0.113,
        "coexpression" : 0.0,
        "selected" : false
      },
      "selected" : false
    }, {
      "data" : {
        "id" : "2272",
        "source" : "102",
        "target" : "208",
        "node2_string_id" : "9606.ENSP00000457421",
        "neighborhood_on_chromosome" : 0.0,
        "homology" : 0.0,
        "shared_interaction" : "interacts with",
        "phylogenetic_cooccurrence" : 0.0,
        "combined_score" : 0.74,
        "automated_textmining" : 0.74,
        "node1_string_id" : "9606.ENSP00000380070",
        "gene_fusion" : 0.0,
        "shared_name" : "GAPDH (interacts with) PECAM1",
        "database_annotated" : 0.0,
        "name" : "GAPDH (interacts with) PECAM1",
        "interaction" : "interacts with",
        "SUID" : 2272,
        "experimentally_determined_interaction" : 0.0,
        "coexpression" : 0.0,
        "selected" : false
      },
      "selected" : false
    }, {
      "data" : {
        "id" : "2270",
        "source" : "102",
        "target" : "744",
        "node2_string_id" : "9606.ENSP00000391826",
        "neighborhood_on_chromosome" : 0.0,
        "homology" : 0.0,
        "shared_interaction" : "interacts with",
        "phylogenetic_cooccurrence" : 0.0,
        "combined_score" : 0.56,
        "automated_textmining" : 0.551,
        "node1_string_id" : "9606.ENSP00000380070",
        "gene_fusion" : 0.0,
        "shared_name" : "GAPDH (interacts with) IGF2",
        "database_annotated" : 0.0,
        "name" : "GAPDH (interacts with) IGF2",
        "interaction" : "interacts with",
        "SUID" : 2270,
        "experimentally_determined_interaction" : 0.0,
        "coexpression" : 0.059,
        "selected" : false
      },
      "selected" : false
    }, {
      "data" : {
        "id" : "2251",
        "source" : "102",
        "target" : "201",
        "node2_string_id" : "9606.ENSP00000363804",
        "neighborhood_on_chromosome" : 0.0,
        "homology" : 0.0,
        "shared_interaction" : "interacts with",
        "phylogenetic_cooccurrence" : 0.0,
        "combined_score" : 0.638,
        "automated_textmining" : 0.636,
        "node1_string_id" : "9606.ENSP00000380070",
        "gene_fusion" : 0.0,
        "shared_name" : "GAPDH (interacts with) KLF4",
        "database_annotated" : 0.0,
        "name" : "GAPDH (interacts with) KLF4",
        "interaction" : "interacts with",
        "SUID" : 2251,
        "experimentally_determined_interaction" : 0.045,
        "coexpression" : 0.0,
        "selected" : false
      },
      "selected" : false
    }, {
      "data" : {
        "id" : "2250",
        "source" : "102",
        "target" : "154",
        "node2_string_id" : "9606.ENSP00000360266",
        "neighborhood_on_chromosome" : 0.0,
        "homology" : 0.0,
        "shared_interaction" : "interacts with",
        "phylogenetic_cooccurrence" : 0.0,
        "combined_score" : 0.781,
        "automated_textmining" : 0.748,
        "node1_string_id" : "9606.ENSP00000380070",
        "gene_fusion" : 0.0,
        "shared_name" : "GAPDH (interacts with) JUN",
        "database_annotated" : 0.0,
        "name" : "GAPDH (interacts with) JUN",
        "interaction" : "interacts with",
        "SUID" : 2250,
        "experimentally_determined_interaction" : 0.131,
        "coexpression" : 0.078,
        "selected" : false
      },
      "selected" : false
    }, {
      "data" : {
        "id" : "2248",
        "source" : "102",
        "target" : "112",
        "node2_string_id" : "9606.ENSP00000358525",
        "neighborhood_on_chromosome" : 0.0,
        "homology" : 0.0,
        "shared_interaction" : "interacts with",
        "phylogenetic_cooccurrence" : 0.0,
        "combined_score" : 0.602,
        "automated_textmining" : 0.602,
        "node1_string_id" : "9606.ENSP00000380070",
        "gene_fusion" : 0.0,
        "shared_name" : "GAPDH (interacts with) NGF",
        "database_annotated" : 0.0,
        "name" : "GAPDH (interacts with) NGF",
        "interaction" : "interacts with",
        "SUID" : 2248,
        "experimentally_determined_interaction" : 0.0,
        "coexpression" : 0.0,
        "selected" : false
      },
      "selected" : false
    }, {
      "data" : {
        "id" : "2245",
        "source" : "102",
        "target" : "1286",
        "node2_string_id" : "9606.ENSP00000346508",
        "neighborhood_on_chromosome" : 0.0,
        "homology" : 0.0,
        "shared_interaction" : "interacts with",
        "phylogenetic_cooccurrence" : 0.0,
        "combined_score" : 0.403,
        "automated_textmining" : 0.396,
        "node1_string_id" : "9606.ENSP00000380070",
        "gene_fusion" : 0.0,
        "shared_name" : "GAPDH (interacts with) PDGFA",
        "database_annotated" : 0.0,
        "name" : "GAPDH (interacts with) PDGFA",
        "interaction" : "interacts with",
        "SUID" : 2245,
        "experimentally_determined_interaction" : 0.0,
        "coexpression" : 0.052,
        "selected" : false
      },
      "selected" : false
    }, {
      "data" : {
        "id" : "2230",
        "source" : "102",
        "target" : "140",
        "node2_string_id" : "9606.ENSP00000263923",
        "neighborhood_on_chromosome" : 0.0,
        "homology" : 0.0,
        "shared_interaction" : "interacts with",
        "phylogenetic_cooccurrence" : 0.0,
        "combined_score" : 0.63,
        "automated_textmining" : 0.624,
        "node1_string_id" : "9606.ENSP00000380070",
        "gene_fusion" : 0.0,
        "shared_name" : "GAPDH (interacts with) KDR",
        "database_annotated" : 0.0,
        "name" : "GAPDH (interacts with) KDR",
        "interaction" : "interacts with",
        "SUID" : 2230,
        "experimentally_determined_interaction" : 0.0,
        "coexpression" : 0.055,
        "selected" : false
      },
      "selected" : false
    }, {
      "data" : {
        "id" : "2229",
        "source" : "102",
        "target" : "76",
        "node2_string_id" : "9606.ENSP00000261405",
        "neighborhood_on_chromosome" : 0.0,
        "homology" : 0.0,
        "shared_interaction" : "interacts with",
        "phylogenetic_cooccurrence" : 0.0,
        "combined_score" : 0.568,
        "automated_textmining" : 0.568,
        "node1_string_id" : "9606.ENSP00000380070",
        "gene_fusion" : 0.0,
        "shared_name" : "GAPDH (interacts with) VWF",
        "database_annotated" : 0.0,
        "name" : "GAPDH (interacts with) VWF",
        "interaction" : "interacts with",
        "SUID" : 2229,
        "experimentally_determined_interaction" : 0.0,
        "coexpression" : 0.0,
        "selected" : false
      },
      "selected" : false
    }, {
      "data" : {
        "id" : "2223",
        "source" : "102",
        "target" : "186",
        "node2_string_id" : "9606.ENSP00000228682",
        "neighborhood_on_chromosome" : 0.0,
        "homology" : 0.0,
        "shared_interaction" : "interacts with",
        "phylogenetic_cooccurrence" : 0.0,
        "combined_score" : 0.597,
        "automated_textmining" : 0.595,
        "node1_string_id" : "9606.ENSP00000380070",
        "gene_fusion" : 0.0,
        "shared_name" : "GAPDH (interacts with) GLI1",
        "database_annotated" : 0.0,
        "name" : "GAPDH (interacts with) GLI1",
        "interaction" : "interacts with",
        "SUID" : 2223,
        "experimentally_determined_interaction" : 0.045,
        "coexpression" : 0.0,
        "selected" : false
      },
      "selected" : false
    }, {
      "data" : {
        "id" : "1491",
        "source" : "259",
        "target" : "283",
        "node2_string_id" : "9606.ENSP00000493716",
        "neighborhood_on_chromosome" : 0.0,
        "homology" : 0.0,
        "shared_interaction" : "interacts with",
        "phylogenetic_cooccurrence" : 0.0,
        "combined_score" : 0.825,
        "automated_textmining" : 0.819,
        "node1_string_id" : "9606.ENSP00000249749",
        "gene_fusion" : 0.0,
        "shared_name" : "DLL4 (interacts with) EFNB2",
        "database_annotated" : 0.0,
        "name" : "DLL4 (interacts with) EFNB2",
        "interaction" : "interacts with",
        "SUID" : 1491,
        "experimentally_determined_interaction" : 0.0,
        "coexpression" : 0.072,
        "selected" : false
      },
      "selected" : false
    }, {
      "data" : {
        "id" : "1490",
        "source" : "259",
        "target" : "503",
        "node2_string_id" : "9606.ENSP00000261937",
        "neighborhood_on_chromosome" : 0.0,
        "homology" : 0.0,
        "shared_interaction" : "interacts with",
        "phylogenetic_cooccurrence" : 0.0,
        "combined_score" : 0.822,
        "automated_textmining" : 0.803,
        "node1_string_id" : "9606.ENSP00000249749",
        "gene_fusion" : 0.0,
        "shared_name" : "DLL4 (interacts with) FLT4",
        "database_annotated" : 0.0,
        "name" : "DLL4 (interacts with) FLT4",
        "interaction" : "interacts with",
        "SUID" : 1490,
        "experimentally_determined_interaction" : 0.0,
        "coexpression" : 0.133,
        "selected" : false
      },
      "selected" : false
    }, {
      "data" : {
        "id" : "1489",
        "source" : "259",
        "target" : "140",
        "node2_string_id" : "9606.ENSP00000263923",
        "neighborhood_on_chromosome" : 0.0,
        "homology" : 0.0,
        "shared_interaction" : "interacts with",
        "phylogenetic_cooccurrence" : 0.0,
        "combined_score" : 0.818,
        "automated_textmining" : 0.787,
        "node1_string_id" : "9606.ENSP00000249749",
        "gene_fusion" : 0.0,
        "shared_name" : "DLL4 (interacts with) KDR",
        "database_annotated" : 0.0,
        "name" : "DLL4 (interacts with) KDR",
        "interaction" : "interacts with",
        "SUID" : 1489,
        "experimentally_determined_interaction" : 0.0,
        "coexpression" : 0.183,
        "selected" : false
      },
      "selected" : false
    }, {
      "data" : {
        "id" : "1484",
        "source" : "259",
        "target" : "208",
        "node2_string_id" : "9606.ENSP00000457421",
        "neighborhood_on_chromosome" : 0.0,
        "homology" : 0.0,
        "shared_interaction" : "interacts with",
        "phylogenetic_cooccurrence" : 0.0,
        "combined_score" : 0.636,
        "automated_textmining" : 0.594,
        "node1_string_id" : "9606.ENSP00000249749",
        "gene_fusion" : 0.0,
        "shared_name" : "DLL4 (interacts with) PECAM1",
        "database_annotated" : 0.0,
        "name" : "DLL4 (interacts with) PECAM1",
        "interaction" : "interacts with",
        "SUID" : 1484,
        "experimentally_determined_interaction" : 0.107,
        "coexpression" : 0.075,
        "selected" : false
      },
      "selected" : false
    }, {
      "data" : {
        "id" : "1480",
        "source" : "259",
        "target" : "396",
        "node2_string_id" : "9606.ENSP00000341815",
        "neighborhood_on_chromosome" : 0.0,
        "homology" : 0.0,
        "shared_interaction" : "interacts with",
        "phylogenetic_cooccurrence" : 0.0,
        "combined_score" : 0.549,
        "automated_textmining" : 0.433,
        "node1_string_id" : "9606.ENSP00000249749",
        "gene_fusion" : 0.0,
        "shared_name" : "DLL4 (interacts with) SOX18",
        "database_annotated" : 0.0,
        "name" : "DLL4 (interacts with) SOX18",
        "interaction" : "interacts with",
        "SUID" : 1480,
        "experimentally_determined_interaction" : 0.05,
        "coexpression" : 0.229,
        "selected" : false
      },
      "selected" : false
    }, {
      "data" : {
        "id" : "1479",
        "source" : "259",
        "target" : "76",
        "node2_string_id" : "9606.ENSP00000261405",
        "neighborhood_on_chromosome" : 0.0,
        "homology" : 0.0,
        "shared_interaction" : "interacts with",
        "phylogenetic_cooccurrence" : 0.0,
        "combined_score" : 0.529,
        "automated_textmining" : 0.427,
        "node1_string_id" : "9606.ENSP00000249749",
        "gene_fusion" : 0.0,
        "shared_name" : "DLL4 (interacts with) VWF",
        "database_annotated" : 0.0,
        "name" : "DLL4 (interacts with) VWF",
        "interaction" : "interacts with",
        "SUID" : 1479,
        "experimentally_determined_interaction" : 0.091,
        "coexpression" : 0.167,
        "selected" : false
      },
      "selected" : false
    }, {
      "data" : {
        "id" : "1477",
        "source" : "259",
        "target" : "267",
        "node2_string_id" : "9606.ENSP00000343676",
        "neighborhood_on_chromosome" : 0.0,
        "homology" : 0.0,
        "shared_interaction" : "interacts with",
        "phylogenetic_cooccurrence" : 0.0,
        "combined_score" : 0.509,
        "automated_textmining" : 0.412,
        "node1_string_id" : "9606.ENSP00000249749",
        "gene_fusion" : 0.0,
        "shared_name" : "DLL4 (interacts with) GJA4",
        "database_annotated" : 0.0,
        "name" : "DLL4 (interacts with) GJA4",
        "interaction" : "interacts with",
        "SUID" : 1477,
        "experimentally_determined_interaction" : 0.0,
        "coexpression" : 0.199,
        "selected" : false
      },
      "selected" : false
    }, {
      "data" : {
        "id" : "1472",
        "source" : "259",
        "target" : "102",
        "node2_string_id" : "9606.ENSP00000380070",
        "neighborhood_on_chromosome" : 0.0,
        "homology" : 0.0,
        "shared_interaction" : "interacts with",
        "phylogenetic_cooccurrence" : 0.0,
        "combined_score" : 0.46,
        "automated_textmining" : 0.443,
        "node1_string_id" : "9606.ENSP00000249749",
        "gene_fusion" : 0.0,
        "shared_name" : "DLL4 (interacts with) GAPDH",
        "database_annotated" : 0.0,
        "name" : "DLL4 (interacts with) GAPDH",
        "interaction" : "interacts with",
        "SUID" : 1472,
        "experimentally_determined_interaction" : 0.071,
        "coexpression" : 0.0,
        "selected" : false
      },
      "selected" : false
    }, {
      "data" : {
        "id" : "1471",
        "source" : "259",
        "target" : "272",
        "node2_string_id" : "9606.ENSP00000360764",
        "neighborhood_on_chromosome" : 0.0,
        "homology" : 0.0,
        "shared_interaction" : "interacts with",
        "phylogenetic_cooccurrence" : 0.0,
        "combined_score" : 0.46,
        "automated_textmining" : 0.357,
        "node1_string_id" : "9606.ENSP00000249749",
        "gene_fusion" : 0.0,
        "shared_name" : "DLL4 (interacts with) EGFL7",
        "database_annotated" : 0.0,
        "name" : "DLL4 (interacts with) EGFL7",
        "interaction" : "interacts with",
        "SUID" : 1471,
        "experimentally_determined_interaction" : 0.099,
        "coexpression" : 0.144,
        "selected" : false
      },
      "selected" : false
    }, {
      "data" : {
        "id" : "1463",
        "source" : "259",
        "target" : "186",
        "node2_string_id" : "9606.ENSP00000228682",
        "neighborhood_on_chromosome" : 0.0,
        "homology" : 0.0,
        "shared_interaction" : "interacts with",
        "phylogenetic_cooccurrence" : 0.0,
        "combined_score" : 0.412,
        "automated_textmining" : 0.368,
        "node1_string_id" : "9606.ENSP00000249749",
        "gene_fusion" : 0.0,
        "shared_name" : "DLL4 (interacts with) GLI1",
        "database_annotated" : 0.0,
        "name" : "DLL4 (interacts with) GLI1",
        "interaction" : "interacts with",
        "SUID" : 1463,
        "experimentally_determined_interaction" : 0.095,
        "coexpression" : 0.055,
        "selected" : false
      },
      "selected" : false
    }, {
      "data" : {
        "id" : "2019",
        "source" : "226",
        "target" : "208",
        "node2_string_id" : "9606.ENSP00000457421",
        "neighborhood_on_chromosome" : 0.0,
        "homology" : 0.0,
        "shared_interaction" : "interacts with",
        "phylogenetic_cooccurrence" : 0.0,
        "combined_score" : 0.757,
        "automated_textmining" : 0.739,
        "node1_string_id" : "9606.ENSP00000267843",
        "gene_fusion" : 0.0,
        "shared_name" : "FGF7 (interacts with) PECAM1",
        "database_annotated" : 0.0,
        "name" : "FGF7 (interacts with) PECAM1",
        "interaction" : "interacts with",
        "SUID" : 2019,
        "experimentally_determined_interaction" : 0.0,
        "coexpression" : 0.106,
        "selected" : false
      },
      "selected" : false
    }, {
      "data" : {
        "id" : "2018",
        "source" : "226",
        "target" : "112",
        "node2_string_id" : "9606.ENSP00000358525",
        "neighborhood_on_chromosome" : 0.0,
        "homology" : 0.0,
        "shared_interaction" : "interacts with",
        "phylogenetic_cooccurrence" : 0.0,
        "combined_score" : 0.706,
        "automated_textmining" : 0.7,
        "node1_string_id" : "9606.ENSP00000267843",
        "gene_fusion" : 0.0,
        "shared_name" : "FGF7 (interacts with) NGF",
        "database_annotated" : 0.0,
        "name" : "FGF7 (interacts with) NGF",
        "interaction" : "interacts with",
        "SUID" : 2018,
        "experimentally_determined_interaction" : 0.0,
        "coexpression" : 0.062,
        "selected" : false
      },
      "selected" : false
    }, {
      "data" : {
        "id" : "2017",
        "source" : "226",
        "target" : "744",
        "node2_string_id" : "9606.ENSP00000391826",
        "neighborhood_on_chromosome" : 0.0,
        "homology" : 0.0,
        "shared_interaction" : "interacts with",
        "phylogenetic_cooccurrence" : 0.0,
        "combined_score" : 0.7,
        "automated_textmining" : 0.699,
        "node1_string_id" : "9606.ENSP00000267843",
        "gene_fusion" : 0.0,
        "shared_name" : "FGF7 (interacts with) IGF2",
        "database_annotated" : 0.0,
        "name" : "FGF7 (interacts with) IGF2",
        "interaction" : "interacts with",
        "SUID" : 2017,
        "experimentally_determined_interaction" : 0.0,
        "coexpression" : 0.044,
        "selected" : false
      },
      "selected" : false
    }, {
      "data" : {
        "id" : "2014",
        "source" : "226",
        "target" : "102",
        "node2_string_id" : "9606.ENSP00000380070",
        "neighborhood_on_chromosome" : 0.0,
        "homology" : 0.0,
        "shared_interaction" : "interacts with",
        "phylogenetic_cooccurrence" : 0.0,
        "combined_score" : 0.599,
        "automated_textmining" : 0.599,
        "node1_string_id" : "9606.ENSP00000267843",
        "gene_fusion" : 0.0,
        "shared_name" : "FGF7 (interacts with) GAPDH",
        "database_annotated" : 0.0,
        "name" : "FGF7 (interacts with) GAPDH",
        "interaction" : "interacts with",
        "SUID" : 2014,
        "experimentally_determined_interaction" : 0.0,
        "coexpression" : 0.0,
        "selected" : false
      },
      "selected" : false
    }, {
      "data" : {
        "id" : "2009",
        "source" : "226",
        "target" : "154",
        "node2_string_id" : "9606.ENSP00000360266",
        "neighborhood_on_chromosome" : 0.0,
        "homology" : 0.0,
        "shared_interaction" : "interacts with",
        "phylogenetic_cooccurrence" : 0.0,
        "combined_score" : 0.51,
        "automated_textmining" : 0.509,
        "node1_string_id" : "9606.ENSP00000267843",
        "gene_fusion" : 0.0,
        "shared_name" : "FGF7 (interacts with) JUN",
        "database_annotated" : 0.0,
        "name" : "FGF7 (interacts with) JUN",
        "interaction" : "interacts with",
        "SUID" : 2009,
        "experimentally_determined_interaction" : 0.0,
        "coexpression" : 0.044,
        "selected" : false
      },
      "selected" : false
    }, {
      "data" : {
        "id" : "2008",
        "source" : "226",
        "target" : "1286",
        "node2_string_id" : "9606.ENSP00000346508",
        "neighborhood_on_chromosome" : 0.0,
        "homology" : 0.0,
        "shared_interaction" : "interacts with",
        "phylogenetic_cooccurrence" : 0.0,
        "combined_score" : 0.503,
        "automated_textmining" : 0.503,
        "node1_string_id" : "9606.ENSP00000267843",
        "gene_fusion" : 0.0,
        "shared_name" : "FGF7 (interacts with) PDGFA",
        "database_annotated" : 0.0,
        "name" : "FGF7 (interacts with) PDGFA",
        "interaction" : "interacts with",
        "SUID" : 2008,
        "experimentally_determined_interaction" : 0.0,
        "coexpression" : 0.0,
        "selected" : false
      },
      "selected" : false
    }, {
      "data" : {
        "id" : "2006",
        "source" : "226",
        "target" : "201",
        "node2_string_id" : "9606.ENSP00000363804",
        "neighborhood_on_chromosome" : 0.0,
        "homology" : 0.0,
        "shared_interaction" : "interacts with",
        "phylogenetic_cooccurrence" : 0.0,
        "combined_score" : 0.465,
        "automated_textmining" : 0.463,
        "node1_string_id" : "9606.ENSP00000267843",
        "gene_fusion" : 0.0,
        "shared_name" : "FGF7 (interacts with) KLF4",
        "database_annotated" : 0.0,
        "name" : "FGF7 (interacts with) KLF4",
        "interaction" : "interacts with",
        "SUID" : 2006,
        "experimentally_determined_interaction" : 0.045,
        "coexpression" : 0.0,
        "selected" : false
      },
      "selected" : false
    }, {
      "data" : {
        "id" : "1999",
        "source" : "226",
        "target" : "398",
        "node2_string_id" : "9606.ENSP00000361554",
        "neighborhood_on_chromosome" : 0.0,
        "homology" : 0.0,
        "shared_interaction" : "interacts with",
        "phylogenetic_cooccurrence" : 0.0,
        "combined_score" : 0.42,
        "automated_textmining" : 0.332,
        "node1_string_id" : "9606.ENSP00000267843",
        "gene_fusion" : 0.0,
        "shared_name" : "FGF7 (interacts with) TIE1",
        "database_annotated" : 0.0,
        "name" : "FGF7 (interacts with) TIE1",
        "interaction" : "interacts with",
        "SUID" : 1999,
        "experimentally_determined_interaction" : 0.168,
        "coexpression" : 0.0,
        "selected" : false
      },
      "selected" : false
    }, {
      "data" : {
        "id" : "1994",
        "source" : "226",
        "target" : "140",
        "node2_string_id" : "9606.ENSP00000263923",
        "neighborhood_on_chromosome" : 0.0,
        "homology" : 0.0,
        "shared_interaction" : "interacts with",
        "phylogenetic_cooccurrence" : 0.0,
        "combined_score" : 0.945,
        "automated_textmining" : 0.822,
        "node1_string_id" : "9606.ENSP00000267843",
        "gene_fusion" : 0.0,
        "shared_name" : "FGF7 (interacts with) KDR",
        "database_annotated" : 0.65,
        "name" : "FGF7 (interacts with) KDR",
        "interaction" : "interacts with",
        "SUID" : 1994,
        "experimentally_determined_interaction" : 0.168,
        "coexpression" : 0.075,
        "selected" : false
      },
      "selected" : false
    }, {
      "data" : {
        "id" : "1993",
        "source" : "226",
        "target" : "503",
        "node2_string_id" : "9606.ENSP00000261937",
        "neighborhood_on_chromosome" : 0.0,
        "homology" : 0.0,
        "shared_interaction" : "interacts with",
        "phylogenetic_cooccurrence" : 0.0,
        "combined_score" : 0.909,
        "automated_textmining" : 0.709,
        "node1_string_id" : "9606.ENSP00000267843",
        "gene_fusion" : 0.0,
        "shared_name" : "FGF7 (interacts with) FLT4",
        "database_annotated" : 0.65,
        "name" : "FGF7 (interacts with) FLT4",
        "interaction" : "interacts with",
        "SUID" : 1993,
        "experimentally_determined_interaction" : 0.168,
        "coexpression" : 0.055,
        "selected" : false
      },
      "selected" : false
    }, {
      "data" : {
        "id" : "1992",
        "source" : "226",
        "target" : "76",
        "node2_string_id" : "9606.ENSP00000261405",
        "neighborhood_on_chromosome" : 0.0,
        "homology" : 0.0,
        "shared_interaction" : "interacts with",
        "phylogenetic_cooccurrence" : 0.0,
        "combined_score" : 0.523,
        "automated_textmining" : 0.484,
        "node1_string_id" : "9606.ENSP00000267843",
        "gene_fusion" : 0.0,
        "shared_name" : "FGF7 (interacts with) VWF",
        "database_annotated" : 0.0,
        "name" : "FGF7 (interacts with) VWF",
        "interaction" : "interacts with",
        "SUID" : 1992,
        "experimentally_determined_interaction" : 0.0,
        "coexpression" : 0.114,
        "selected" : false
      },
      "selected" : false
    }, {
      "data" : {
        "id" : "1989",
        "source" : "226",
        "target" : "186",
        "node2_string_id" : "9606.ENSP00000228682",
        "neighborhood_on_chromosome" : 0.0,
        "homology" : 0.0,
        "shared_interaction" : "interacts with",
        "phylogenetic_cooccurrence" : 0.0,
        "combined_score" : 0.474,
        "automated_textmining" : 0.47,
        "node1_string_id" : "9606.ENSP00000267843",
        "gene_fusion" : 0.0,
        "shared_name" : "FGF7 (interacts with) GLI1",
        "database_annotated" : 0.0,
        "name" : "FGF7 (interacts with) GLI1",
        "interaction" : "interacts with",
        "SUID" : 1989,
        "experimentally_determined_interaction" : 0.045,
        "coexpression" : 0.044,
        "selected" : false
      },
      "selected" : false
    }, {
      "data" : {
        "id" : "3219",
        "source" : "221",
        "target" : "76",
        "node2_string_id" : "9606.ENSP00000261405",
        "neighborhood_on_chromosome" : 0.0,
        "homology" : 0.0,
        "shared_interaction" : "interacts with",
        "phylogenetic_cooccurrence" : 0.0,
        "combined_score" : 0.598,
        "automated_textmining" : 0.4,
        "node1_string_id" : "9606.ENSP00000252590",
        "gene_fusion" : 0.0,
        "shared_name" : "PLVAP (interacts with) VWF",
        "database_annotated" : 0.0,
        "name" : "PLVAP (interacts with) VWF",
        "interaction" : "interacts with",
        "SUID" : 3219,
        "experimentally_determined_interaction" : 0.091,
        "coexpression" : 0.321,
        "selected" : false
      },
      "selected" : false
    }, {
      "data" : {
        "id" : "3217",
        "source" : "221",
        "target" : "396",
        "node2_string_id" : "9606.ENSP00000341815",
        "neighborhood_on_chromosome" : 0.0,
        "homology" : 0.0,
        "shared_interaction" : "interacts with",
        "phylogenetic_cooccurrence" : 0.0,
        "combined_score" : 0.427,
        "automated_textmining" : 0.256,
        "node1_string_id" : "9606.ENSP00000252590",
        "gene_fusion" : 0.0,
        "shared_name" : "PLVAP (interacts with) SOX18",
        "database_annotated" : 0.0,
        "name" : "PLVAP (interacts with) SOX18",
        "interaction" : "interacts with",
        "SUID" : 3217,
        "experimentally_determined_interaction" : 0.05,
        "coexpression" : 0.254,
        "selected" : false
      },
      "selected" : false
    }, {
      "data" : {
        "id" : "1098",
        "source" : "285",
        "target" : "283",
        "node2_string_id" : "9606.ENSP00000493716",
        "neighborhood_on_chromosome" : 0.0,
        "homology" : 0.0,
        "shared_interaction" : "interacts with",
        "phylogenetic_cooccurrence" : 0.0,
        "combined_score" : 0.616,
        "automated_textmining" : 0.602,
        "node1_string_id" : "9606.ENSP00000497290",
        "gene_fusion" : 0.0,
        "shared_name" : "CDH5 (interacts with) EFNB2",
        "database_annotated" : 0.0,
        "name" : "CDH5 (interacts with) EFNB2",
        "interaction" : "interacts with",
        "SUID" : 1098,
        "experimentally_determined_interaction" : 0.0,
        "coexpression" : 0.075,
        "selected" : false
      },
      "selected" : false
    }, {
      "data" : {
        "id" : "1091",
        "source" : "285",
        "target" : "208",
        "node2_string_id" : "9606.ENSP00000457421",
        "neighborhood_on_chromosome" : 0.0,
        "homology" : 0.0,
        "shared_interaction" : "interacts with",
        "phylogenetic_cooccurrence" : 0.0,
        "combined_score" : 0.999,
        "automated_textmining" : 0.999,
        "node1_string_id" : "9606.ENSP00000497290",
        "gene_fusion" : 0.0,
        "shared_name" : "CDH5 (interacts with) PECAM1",
        "database_annotated" : 0.8,
        "name" : "CDH5 (interacts with) PECAM1",
        "interaction" : "interacts with",
        "SUID" : 1091,
        "experimentally_determined_interaction" : 0.045,
        "coexpression" : 0.501,
        "selected" : false
      },
      "selected" : false
    }, {
      "data" : {
        "id" : "1081",
        "source" : "285",
        "target" : "102",
        "node2_string_id" : "9606.ENSP00000380070",
        "neighborhood_on_chromosome" : 0.0,
        "homology" : 0.0,
        "shared_interaction" : "interacts with",
        "phylogenetic_cooccurrence" : 0.0,
        "combined_score" : 0.613,
        "automated_textmining" : 0.6,
        "node1_string_id" : "9606.ENSP00000497290",
        "gene_fusion" : 0.0,
        "shared_name" : "CDH5 (interacts with) GAPDH",
        "database_annotated" : 0.0,
        "name" : "CDH5 (interacts with) GAPDH",
        "interaction" : "interacts with",
        "SUID" : 1081,
        "experimentally_determined_interaction" : 0.071,
        "coexpression" : 0.0,
        "selected" : false
      },
      "selected" : false
    }, {
      "data" : {
        "id" : "1071",
        "source" : "285",
        "target" : "201",
        "node2_string_id" : "9606.ENSP00000363804",
        "neighborhood_on_chromosome" : 0.0,
        "homology" : 0.0,
        "shared_interaction" : "interacts with",
        "phylogenetic_cooccurrence" : 0.0,
        "combined_score" : 0.656,
        "automated_textmining" : 0.64,
        "node1_string_id" : "9606.ENSP00000497290",
        "gene_fusion" : 0.0,
        "shared_name" : "CDH5 (interacts with) KLF4",
        "database_annotated" : 0.0,
        "name" : "CDH5 (interacts with) KLF4",
        "interaction" : "interacts with",
        "SUID" : 1071,
        "experimentally_determined_interaction" : 0.0,
        "coexpression" : 0.084,
        "selected" : false
      },
      "selected" : false
    }, {
      "data" : {
        "id" : "1069",
        "source" : "285",
        "target" : "398",
        "node2_string_id" : "9606.ENSP00000361554",
        "neighborhood_on_chromosome" : 0.0,
        "homology" : 0.0,
        "shared_interaction" : "interacts with",
        "phylogenetic_cooccurrence" : 0.0,
        "combined_score" : 0.807,
        "automated_textmining" : 0.687,
        "node1_string_id" : "9606.ENSP00000497290",
        "gene_fusion" : 0.0,
        "shared_name" : "CDH5 (interacts with) TIE1",
        "database_annotated" : 0.0,
        "name" : "CDH5 (interacts with) TIE1",
        "interaction" : "interacts with",
        "SUID" : 1069,
        "experimentally_determined_interaction" : 0.045,
        "coexpression" : 0.407,
        "selected" : false
      },
      "selected" : false
    }, {
      "data" : {
        "id" : "1067",
        "source" : "285",
        "target" : "272",
        "node2_string_id" : "9606.ENSP00000360764",
        "neighborhood_on_chromosome" : 0.0,
        "homology" : 0.0,
        "shared_interaction" : "interacts with",
        "phylogenetic_cooccurrence" : 0.0,
        "combined_score" : 0.48,
        "automated_textmining" : 0.379,
        "node1_string_id" : "9606.ENSP00000497290",
        "gene_fusion" : 0.0,
        "shared_name" : "CDH5 (interacts with) EGFL7",
        "database_annotated" : 0.0,
        "name" : "CDH5 (interacts with) EGFL7",
        "interaction" : "interacts with",
        "SUID" : 1067,
        "experimentally_determined_interaction" : 0.066,
        "coexpression" : 0.176,
        "selected" : false
      },
      "selected" : false
    }, {
      "data" : {
        "id" : "1062",
        "source" : "285",
        "target" : "270",
        "node2_string_id" : "9606.ENSP00000353013",
        "neighborhood_on_chromosome" : 0.0,
        "homology" : 0.0,
        "shared_interaction" : "interacts with",
        "phylogenetic_cooccurrence" : 0.0,
        "combined_score" : 0.547,
        "automated_textmining" : 0.268,
        "node1_string_id" : "9606.ENSP00000497290",
        "gene_fusion" : 0.0,
        "shared_name" : "CDH5 (interacts with) CLEC14A",
        "database_annotated" : 0.0,
        "name" : "CDH5 (interacts with) CLEC14A",
        "interaction" : "interacts with",
        "SUID" : 1062,
        "experimentally_determined_interaction" : 0.066,
        "coexpression" : 0.391,
        "selected" : false
      },
      "selected" : false
    }, {
      "data" : {
        "id" : "1061",
        "source" : "285",
        "target" : "267",
        "node2_string_id" : "9606.ENSP00000343676",
        "neighborhood_on_chromosome" : 0.0,
        "homology" : 0.0,
        "shared_interaction" : "interacts with",
        "phylogenetic_cooccurrence" : 0.0,
        "combined_score" : 0.673,
        "automated_textmining" : 0.435,
        "node1_string_id" : "9606.ENSP00000497290",
        "gene_fusion" : 0.0,
        "shared_name" : "CDH5 (interacts with) GJA4",
        "database_annotated" : 0.0,
        "name" : "CDH5 (interacts with) GJA4",
        "interaction" : "interacts with",
        "SUID" : 1061,
        "experimentally_determined_interaction" : 0.05,
        "coexpression" : 0.441,
        "selected" : false
      },
      "selected" : false
    }, {
      "data" : {
        "id" : "1060",
        "source" : "285",
        "target" : "396",
        "node2_string_id" : "9606.ENSP00000341815",
        "neighborhood_on_chromosome" : 0.0,
        "homology" : 0.0,
        "shared_interaction" : "interacts with",
        "phylogenetic_cooccurrence" : 0.0,
        "combined_score" : 0.671,
        "automated_textmining" : 0.47,
        "node1_string_id" : "9606.ENSP00000497290",
        "gene_fusion" : 0.0,
        "shared_name" : "CDH5 (interacts with) SOX18",
        "database_annotated" : 0.0,
        "name" : "CDH5 (interacts with) SOX18",
        "interaction" : "interacts with",
        "SUID" : 1060,
        "experimentally_determined_interaction" : 0.0,
        "coexpression" : 0.405,
        "selected" : false
      },
      "selected" : false
    }, {
      "data" : {
        "id" : "1041",
        "source" : "285",
        "target" : "393",
        "node2_string_id" : "9606.ENSP00000278927",
        "neighborhood_on_chromosome" : 0.0,
        "homology" : 0.0,
        "shared_interaction" : "interacts with",
        "phylogenetic_cooccurrence" : 0.0,
        "combined_score" : 0.85,
        "automated_textmining" : 0.81,
        "node1_string_id" : "9606.ENSP00000497290",
        "gene_fusion" : 0.0,
        "shared_name" : "CDH5 (interacts with) ESAM",
        "database_annotated" : 0.0,
        "name" : "CDH5 (interacts with) ESAM",
        "interaction" : "interacts with",
        "SUID" : 1041,
        "experimentally_determined_interaction" : 0.0,
        "coexpression" : 0.24,
        "selected" : false
      },
      "selected" : false
    }, {
      "data" : {
        "id" : "1040",
        "source" : "285",
        "target" : "226",
        "node2_string_id" : "9606.ENSP00000267843",
        "neighborhood_on_chromosome" : 0.0,
        "homology" : 0.0,
        "shared_interaction" : "interacts with",
        "phylogenetic_cooccurrence" : 0.0,
        "combined_score" : 0.523,
        "automated_textmining" : 0.495,
        "node1_string_id" : "9606.ENSP00000497290",
        "gene_fusion" : 0.0,
        "shared_name" : "CDH5 (interacts with) FGF7",
        "database_annotated" : 0.0,
        "name" : "CDH5 (interacts with) FGF7",
        "interaction" : "interacts with",
        "SUID" : 1040,
        "experimentally_determined_interaction" : 0.0,
        "coexpression" : 0.094,
        "selected" : false
      },
      "selected" : false
    }, {
      "data" : {
        "id" : "1035",
        "source" : "285",
        "target" : "473",
        "node2_string_id" : "9606.ENSP00000264036",
        "neighborhood_on_chromosome" : 0.0,
        "homology" : 0.0,
        "shared_interaction" : "interacts with",
        "phylogenetic_cooccurrence" : 0.0,
        "combined_score" : 0.703,
        "automated_textmining" : 0.641,
        "node1_string_id" : "9606.ENSP00000497290",
        "gene_fusion" : 0.0,
        "shared_name" : "CDH5 (interacts with) MCAM",
        "database_annotated" : 0.0,
        "name" : "CDH5 (interacts with) MCAM",
        "interaction" : "interacts with",
        "SUID" : 1035,
        "experimentally_determined_interaction" : 0.045,
        "coexpression" : 0.203,
        "selected" : false
      },
      "selected" : false
    }, {
      "data" : {
        "id" : "1034",
        "source" : "285",
        "target" : "140",
        "node2_string_id" : "9606.ENSP00000263923",
        "neighborhood_on_chromosome" : 0.0,
        "homology" : 0.0,
        "shared_interaction" : "interacts with",
        "phylogenetic_cooccurrence" : 0.0,
        "combined_score" : 0.999,
        "automated_textmining" : 0.998,
        "node1_string_id" : "9606.ENSP00000497290",
        "gene_fusion" : 0.0,
        "shared_name" : "CDH5 (interacts with) KDR",
        "database_annotated" : 0.8,
        "name" : "CDH5 (interacts with) KDR",
        "interaction" : "interacts with",
        "SUID" : 1034,
        "experimentally_determined_interaction" : 0.63,
        "coexpression" : 0.482,
        "selected" : false
      },
      "selected" : false
    }, {
      "data" : {
        "id" : "1031",
        "source" : "285",
        "target" : "503",
        "node2_string_id" : "9606.ENSP00000261937",
        "neighborhood_on_chromosome" : 0.0,
        "homology" : 0.0,
        "shared_interaction" : "interacts with",
        "phylogenetic_cooccurrence" : 0.0,
        "combined_score" : 0.954,
        "automated_textmining" : 0.942,
        "node1_string_id" : "9606.ENSP00000497290",
        "gene_fusion" : 0.0,
        "shared_name" : "CDH5 (interacts with) FLT4",
        "database_annotated" : 0.0,
        "name" : "CDH5 (interacts with) FLT4",
        "interaction" : "interacts with",
        "SUID" : 1031,
        "experimentally_determined_interaction" : 0.048,
        "coexpression" : 0.236,
        "selected" : false
      },
      "selected" : false
    }, {
      "data" : {
        "id" : "1030",
        "source" : "285",
        "target" : "76",
        "node2_string_id" : "9606.ENSP00000261405",
        "neighborhood_on_chromosome" : 0.0,
        "homology" : 0.0,
        "shared_interaction" : "interacts with",
        "phylogenetic_cooccurrence" : 0.0,
        "combined_score" : 0.881,
        "automated_textmining" : 0.823,
        "node1_string_id" : "9606.ENSP00000497290",
        "gene_fusion" : 0.0,
        "shared_name" : "CDH5 (interacts with) VWF",
        "database_annotated" : 0.0,
        "name" : "CDH5 (interacts with) VWF",
        "interaction" : "interacts with",
        "SUID" : 1030,
        "experimentally_determined_interaction" : 0.042,
        "coexpression" : 0.351,
        "selected" : false
      },
      "selected" : false
    }, {
      "data" : {
        "id" : "1025",
        "source" : "285",
        "target" : "221",
        "node2_string_id" : "9606.ENSP00000252590",
        "neighborhood_on_chromosome" : 0.0,
        "homology" : 0.0,
        "shared_interaction" : "interacts with",
        "phylogenetic_cooccurrence" : 0.0,
        "combined_score" : 0.599,
        "automated_textmining" : 0.465,
        "node1_string_id" : "9606.ENSP00000497290",
        "gene_fusion" : 0.0,
        "shared_name" : "CDH5 (interacts with) PLVAP",
        "database_annotated" : 0.0,
        "name" : "CDH5 (interacts with) PLVAP",
        "interaction" : "interacts with",
        "SUID" : 1025,
        "experimentally_determined_interaction" : 0.066,
        "coexpression" : 0.26,
        "selected" : false
      },
      "selected" : false
    }, {
      "data" : {
        "id" : "1024",
        "source" : "285",
        "target" : "259",
        "node2_string_id" : "9606.ENSP00000249749",
        "neighborhood_on_chromosome" : 0.0,
        "homology" : 0.0,
        "shared_interaction" : "interacts with",
        "phylogenetic_cooccurrence" : 0.0,
        "combined_score" : 0.719,
        "automated_textmining" : 0.645,
        "node1_string_id" : "9606.ENSP00000497290",
        "gene_fusion" : 0.0,
        "shared_name" : "CDH5 (interacts with) DLL4",
        "database_annotated" : 0.0,
        "name" : "CDH5 (interacts with) DLL4",
        "interaction" : "interacts with",
        "SUID" : 1024,
        "experimentally_determined_interaction" : 0.066,
        "coexpression" : 0.221,
        "selected" : false
      },
      "selected" : false
    }, {
      "data" : {
        "id" : "1623",
        "source" : "283",
        "target" : "208",
        "node2_string_id" : "9606.ENSP00000457421",
        "neighborhood_on_chromosome" : 0.0,
        "homology" : 0.0,
        "shared_interaction" : "interacts with",
        "phylogenetic_cooccurrence" : 0.0,
        "combined_score" : 0.558,
        "automated_textmining" : 0.553,
        "node1_string_id" : "9606.ENSP00000493716",
        "gene_fusion" : 0.0,
        "shared_name" : "EFNB2 (interacts with) PECAM1",
        "database_annotated" : 0.0,
        "name" : "EFNB2 (interacts with) PECAM1",
        "interaction" : "interacts with",
        "SUID" : 1623,
        "experimentally_determined_interaction" : 0.05,
        "coexpression" : 0.042,
        "selected" : false
      },
      "selected" : false
    }, {
      "data" : {
        "id" : "1616",
        "source" : "283",
        "target" : "398",
        "node2_string_id" : "9606.ENSP00000361554",
        "neighborhood_on_chromosome" : 0.0,
        "homology" : 0.0,
        "shared_interaction" : "interacts with",
        "phylogenetic_cooccurrence" : 0.0,
        "combined_score" : 0.607,
        "automated_textmining" : 0.6,
        "node1_string_id" : "9606.ENSP00000493716",
        "gene_fusion" : 0.0,
        "shared_name" : "EFNB2 (interacts with) TIE1",
        "database_annotated" : 0.0,
        "name" : "EFNB2 (interacts with) TIE1",
        "interaction" : "interacts with",
        "SUID" : 1616,
        "experimentally_determined_interaction" : 0.0,
        "coexpression" : 0.06,
        "selected" : false
      },
      "selected" : false
    }, {
      "data" : {
        "id" : "1614",
        "source" : "283",
        "target" : "267",
        "node2_string_id" : "9606.ENSP00000343676",
        "neighborhood_on_chromosome" : 0.0,
        "homology" : 0.0,
        "shared_interaction" : "interacts with",
        "phylogenetic_cooccurrence" : 0.0,
        "combined_score" : 0.524,
        "automated_textmining" : 0.48,
        "node1_string_id" : "9606.ENSP00000493716",
        "gene_fusion" : 0.0,
        "shared_name" : "EFNB2 (interacts with) GJA4",
        "database_annotated" : 0.0,
        "name" : "EFNB2 (interacts with) GJA4",
        "interaction" : "interacts with",
        "SUID" : 1614,
        "experimentally_determined_interaction" : 0.086,
        "coexpression" : 0.078,
        "selected" : false
      },
      "selected" : false
    }, {
      "data" : {
        "id" : "1613",
        "source" : "283",
        "target" : "396",
        "node2_string_id" : "9606.ENSP00000341815",
        "neighborhood_on_chromosome" : 0.0,
        "homology" : 0.0,
        "shared_interaction" : "interacts with",
        "phylogenetic_cooccurrence" : 0.0,
        "combined_score" : 0.479,
        "automated_textmining" : 0.469,
        "node1_string_id" : "9606.ENSP00000493716",
        "gene_fusion" : 0.0,
        "shared_name" : "EFNB2 (interacts with) SOX18",
        "database_annotated" : 0.0,
        "name" : "EFNB2 (interacts with) SOX18",
        "interaction" : "interacts with",
        "SUID" : 1613,
        "experimentally_determined_interaction" : 0.0,
        "coexpression" : 0.058,
        "selected" : false
      },
      "selected" : false
    }, {
      "data" : {
        "id" : "1599",
        "source" : "283",
        "target" : "140",
        "node2_string_id" : "9606.ENSP00000263923",
        "neighborhood_on_chromosome" : 0.0,
        "homology" : 0.0,
        "shared_interaction" : "interacts with",
        "phylogenetic_cooccurrence" : 0.0,
        "combined_score" : 0.77,
        "automated_textmining" : 0.76,
        "node1_string_id" : "9606.ENSP00000493716",
        "gene_fusion" : 0.0,
        "shared_name" : "EFNB2 (interacts with) KDR",
        "database_annotated" : 0.0,
        "name" : "EFNB2 (interacts with) KDR",
        "interaction" : "interacts with",
        "SUID" : 1599,
        "experimentally_determined_interaction" : 0.0,
        "coexpression" : 0.084,
        "selected" : false
      },
      "selected" : false
    }, {
      "data" : {
        "id" : "1598",
        "source" : "283",
        "target" : "503",
        "node2_string_id" : "9606.ENSP00000261937",
        "neighborhood_on_chromosome" : 0.0,
        "homology" : 0.0,
        "shared_interaction" : "interacts with",
        "phylogenetic_cooccurrence" : 0.0,
        "combined_score" : 0.887,
        "automated_textmining" : 0.887,
        "node1_string_id" : "9606.ENSP00000493716",
        "gene_fusion" : 0.0,
        "shared_name" : "EFNB2 (interacts with) FLT4",
        "database_annotated" : 0.0,
        "name" : "EFNB2 (interacts with) FLT4",
        "interaction" : "interacts with",
        "SUID" : 1598,
        "experimentally_determined_interaction" : 0.0,
        "coexpression" : 0.0,
        "selected" : false
      },
      "selected" : false
    }, {
      "data" : {
        "id" : "1597",
        "source" : "283",
        "target" : "76",
        "node2_string_id" : "9606.ENSP00000261405",
        "neighborhood_on_chromosome" : 0.0,
        "homology" : 0.0,
        "shared_interaction" : "interacts with",
        "phylogenetic_cooccurrence" : 0.0,
        "combined_score" : 0.484,
        "automated_textmining" : 0.471,
        "node1_string_id" : "9606.ENSP00000493716",
        "gene_fusion" : 0.0,
        "shared_name" : "EFNB2 (interacts with) VWF",
        "database_annotated" : 0.0,
        "name" : "EFNB2 (interacts with) VWF",
        "interaction" : "interacts with",
        "SUID" : 1597,
        "experimentally_determined_interaction" : 0.0,
        "coexpression" : 0.062,
        "selected" : false
      },
      "selected" : false
    }, {
      "data" : {
        "id" : "2367",
        "source" : "186",
        "target" : "154",
        "node2_string_id" : "9606.ENSP00000360266",
        "neighborhood_on_chromosome" : 0.0,
        "homology" : 0.0,
        "shared_interaction" : "interacts with",
        "phylogenetic_cooccurrence" : 0.0,
        "combined_score" : 0.474,
        "automated_textmining" : 0.408,
        "node1_string_id" : "9606.ENSP00000228682",
        "gene_fusion" : 0.0,
        "shared_name" : "GLI1 (interacts with) JUN",
        "database_annotated" : 0.0,
        "name" : "GLI1 (interacts with) JUN",
        "interaction" : "interacts with",
        "SUID" : 2367,
        "experimentally_determined_interaction" : 0.091,
        "coexpression" : 0.102,
        "selected" : false
      },
      "selected" : false
    }, {
      "data" : {
        "id" : "2366",
        "source" : "186",
        "target" : "208",
        "node2_string_id" : "9606.ENSP00000457421",
        "neighborhood_on_chromosome" : 0.0,
        "homology" : 0.0,
        "shared_interaction" : "interacts with",
        "phylogenetic_cooccurrence" : 0.0,
        "combined_score" : 0.411,
        "automated_textmining" : 0.411,
        "node1_string_id" : "9606.ENSP00000228682",
        "gene_fusion" : 0.0,
        "shared_name" : "GLI1 (interacts with) PECAM1",
        "database_annotated" : 0.0,
        "name" : "GLI1 (interacts with) PECAM1",
        "interaction" : "interacts with",
        "SUID" : 2366,
        "experimentally_determined_interaction" : 0.0,
        "coexpression" : 0.0,
        "selected" : false
      },
      "selected" : false
    }, {
      "data" : {
        "id" : "2365",
        "source" : "186",
        "target" : "140",
        "node2_string_id" : "9606.ENSP00000263923",
        "neighborhood_on_chromosome" : 0.0,
        "homology" : 0.0,
        "shared_interaction" : "interacts with",
        "phylogenetic_cooccurrence" : 0.0,
        "combined_score" : 0.409,
        "automated_textmining" : 0.402,
        "node1_string_id" : "9606.ENSP00000228682",
        "gene_fusion" : 0.0,
        "shared_name" : "GLI1 (interacts with) KDR",
        "database_annotated" : 0.0,
        "name" : "GLI1 (interacts with) KDR",
        "interaction" : "interacts with",
        "SUID" : 2365,
        "experimentally_determined_interaction" : 0.052,
        "coexpression" : 0.0,
        "selected" : false
      },
      "selected" : false
    }, {
      "data" : {
        "id" : "2362",
        "source" : "186",
        "target" : "744",
        "node2_string_id" : "9606.ENSP00000391826",
        "neighborhood_on_chromosome" : 0.0,
        "homology" : 0.0,
        "shared_interaction" : "interacts with",
        "phylogenetic_cooccurrence" : 0.0,
        "combined_score" : 0.401,
        "automated_textmining" : 0.396,
        "node1_string_id" : "9606.ENSP00000228682",
        "gene_fusion" : 0.0,
        "shared_name" : "GLI1 (interacts with) IGF2",
        "database_annotated" : 0.0,
        "name" : "GLI1 (interacts with) IGF2",
        "interaction" : "interacts with",
        "SUID" : 2362,
        "experimentally_determined_interaction" : 0.0,
        "coexpression" : 0.049,
        "selected" : false
      },
      "selected" : false
    }, {
      "data" : {
        "id" : "2740",
        "source" : "154",
        "target" : "201",
        "node2_string_id" : "9606.ENSP00000363804",
        "neighborhood_on_chromosome" : 0.0,
        "homology" : 0.0,
        "shared_interaction" : "interacts with",
        "phylogenetic_cooccurrence" : 0.0,
        "combined_score" : 0.647,
        "automated_textmining" : 0.514,
        "node1_string_id" : "9606.ENSP00000360266",
        "gene_fusion" : 0.0,
        "shared_name" : "JUN (interacts with) KLF4",
        "database_annotated" : 0.0,
        "name" : "JUN (interacts with) KLF4",
        "interaction" : "interacts with",
        "SUID" : 2740,
        "experimentally_determined_interaction" : 0.091,
        "coexpression" : 0.265,
        "selected" : false
      },
      "selected" : false
    }, {
      "data" : {
        "id" : "2733",
        "source" : "154",
        "target" : "208",
        "node2_string_id" : "9606.ENSP00000457421",
        "neighborhood_on_chromosome" : 0.0,
        "homology" : 0.0,
        "shared_interaction" : "interacts with",
        "phylogenetic_cooccurrence" : 0.0,
        "combined_score" : 0.438,
        "automated_textmining" : 0.438,
        "node1_string_id" : "9606.ENSP00000360266",
        "gene_fusion" : 0.0,
        "shared_name" : "JUN (interacts with) PECAM1",
        "database_annotated" : 0.0,
        "name" : "JUN (interacts with) PECAM1",
        "interaction" : "interacts with",
        "SUID" : 2733,
        "experimentally_determined_interaction" : 0.0,
        "coexpression" : 0.0,
        "selected" : false
      },
      "selected" : false
    }, {
      "data" : {
        "id" : "2729",
        "source" : "154",
        "target" : "112",
        "node2_string_id" : "9606.ENSP00000358525",
        "neighborhood_on_chromosome" : 0.0,
        "homology" : 0.0,
        "shared_interaction" : "interacts with",
        "phylogenetic_cooccurrence" : 0.0,
        "combined_score" : 0.652,
        "automated_textmining" : 0.651,
        "node1_string_id" : "9606.ENSP00000360266",
        "gene_fusion" : 0.0,
        "shared_name" : "JUN (interacts with) NGF",
        "database_annotated" : 0.0,
        "name" : "JUN (interacts with) NGF",
        "interaction" : "interacts with",
        "SUID" : 2729,
        "experimentally_determined_interaction" : 0.0,
        "coexpression" : 0.044,
        "selected" : false
      },
      "selected" : false
    }, {
      "data" : {
        "id" : "2718",
        "source" : "154",
        "target" : "140",
        "node2_string_id" : "9606.ENSP00000263923",
        "neighborhood_on_chromosome" : 0.0,
        "homology" : 0.0,
        "shared_interaction" : "interacts with",
        "phylogenetic_cooccurrence" : 0.0,
        "combined_score" : 0.499,
        "automated_textmining" : 0.493,
        "node1_string_id" : "9606.ENSP00000360266",
        "gene_fusion" : 0.0,
        "shared_name" : "JUN (interacts with) KDR",
        "database_annotated" : 0.0,
        "name" : "JUN (interacts with) KDR",
        "interaction" : "interacts with",
        "SUID" : 2718,
        "experimentally_determined_interaction" : 0.053,
        "coexpression" : 0.0,
        "selected" : false
      },
      "selected" : false
    }, {
      "data" : {
        "id" : "2947",
        "source" : "473",
        "target" : "208",
        "node2_string_id" : "9606.ENSP00000457421",
        "neighborhood_on_chromosome" : 0.0,
        "homology" : 0.0,
        "shared_interaction" : "interacts with",
        "phylogenetic_cooccurrence" : 0.0,
        "combined_score" : 0.852,
        "automated_textmining" : 0.849,
        "node1_string_id" : "9606.ENSP00000264036",
        "gene_fusion" : 0.0,
        "shared_name" : "MCAM (interacts with) PECAM1",
        "database_annotated" : 0.0,
        "name" : "MCAM (interacts with) PECAM1",
        "interaction" : "interacts with",
        "SUID" : 2947,
        "experimentally_determined_interaction" : 0.0,
        "coexpression" : 0.062,
        "selected" : false
      },
      "selected" : false
    }, {
      "data" : {
        "id" : "2941",
        "source" : "473",
        "target" : "76",
        "node2_string_id" : "9606.ENSP00000261405",
        "neighborhood_on_chromosome" : 0.0,
        "homology" : 0.0,
        "shared_interaction" : "interacts with",
        "phylogenetic_cooccurrence" : 0.0,
        "combined_score" : 0.62,
        "automated_textmining" : 0.586,
        "node1_string_id" : "9606.ENSP00000264036",
        "gene_fusion" : 0.0,
        "shared_name" : "MCAM (interacts with) VWF",
        "database_annotated" : 0.0,
        "name" : "MCAM (interacts with) VWF",
        "interaction" : "interacts with",
        "SUID" : 2941,
        "experimentally_determined_interaction" : 0.0,
        "coexpression" : 0.118,
        "selected" : false
      },
      "selected" : false
    }, {
      "data" : {
        "id" : "2089",
        "source" : "503",
        "target" : "140",
        "node2_string_id" : "9606.ENSP00000263923",
        "neighborhood_on_chromosome" : 0.0,
        "homology" : 0.906,
        "shared_interaction" : "interacts with",
        "phylogenetic_cooccurrence" : 0.056,
        "combined_score" : 0.994,
        "automated_textmining" : 0.983,
        "node1_string_id" : "9606.ENSP00000261937",
        "gene_fusion" : 0.0,
        "shared_name" : "FLT4 (interacts with) KDR",
        "database_annotated" : 0.0,
        "name" : "FLT4 (interacts with) KDR",
        "interaction" : "interacts with",
        "SUID" : 2089,
        "experimentally_determined_interaction" : 0.639,
        "coexpression" : 0.164,
        "selected" : false
      },
      "selected" : false
    }, {
      "data" : {
        "id" : "2088",
        "source" : "503",
        "target" : "208",
        "node2_string_id" : "9606.ENSP00000457421",
        "neighborhood_on_chromosome" : 0.0,
        "homology" : 0.0,
        "shared_interaction" : "interacts with",
        "phylogenetic_cooccurrence" : 0.0,
        "combined_score" : 0.94,
        "automated_textmining" : 0.937,
        "node1_string_id" : "9606.ENSP00000261937",
        "gene_fusion" : 0.0,
        "shared_name" : "FLT4 (interacts with) PECAM1",
        "database_annotated" : 0.0,
        "name" : "FLT4 (interacts with) PECAM1",
        "interaction" : "interacts with",
        "SUID" : 2088,
        "experimentally_determined_interaction" : 0.045,
        "coexpression" : 0.081,
        "selected" : false
      },
      "selected" : false
    }, {
      "data" : {
        "id" : "2087",
        "source" : "503",
        "target" : "1286",
        "node2_string_id" : "9606.ENSP00000346508",
        "neighborhood_on_chromosome" : 0.0,
        "homology" : 0.0,
        "shared_interaction" : "interacts with",
        "phylogenetic_cooccurrence" : 0.0,
        "combined_score" : 0.852,
        "automated_textmining" : 0.594,
        "node1_string_id" : "9606.ENSP00000261937",
        "gene_fusion" : 0.0,
        "shared_name" : "FLT4 (interacts with) PDGFA",
        "database_annotated" : 0.65,
        "name" : "FLT4 (interacts with) PDGFA",
        "interaction" : "interacts with",
        "SUID" : 2087,
        "experimentally_determined_interaction" : 0.0,
        "coexpression" : 0.048,
        "selected" : false
      },
      "selected" : false
    }, {
      "data" : {
        "id" : "2086",
        "source" : "503",
        "target" : "396",
        "node2_string_id" : "9606.ENSP00000341815",
        "neighborhood_on_chromosome" : 0.0,
        "homology" : 0.0,
        "shared_interaction" : "interacts with",
        "phylogenetic_cooccurrence" : 0.0,
        "combined_score" : 0.809,
        "automated_textmining" : 0.785,
        "node1_string_id" : "9606.ENSP00000261937",
        "gene_fusion" : 0.0,
        "shared_name" : "FLT4 (interacts with) SOX18",
        "database_annotated" : 0.0,
        "name" : "FLT4 (interacts with) SOX18",
        "interaction" : "interacts with",
        "SUID" : 2086,
        "experimentally_determined_interaction" : 0.0,
        "coexpression" : 0.147,
        "selected" : false
      },
      "selected" : false
    }, {
      "data" : {
        "id" : "2083",
        "source" : "503",
        "target" : "744",
        "node2_string_id" : "9606.ENSP00000391826",
        "neighborhood_on_chromosome" : 0.0,
        "homology" : 0.0,
        "shared_interaction" : "interacts with",
        "phylogenetic_cooccurrence" : 0.0,
        "combined_score" : 0.742,
        "automated_textmining" : 0.289,
        "node1_string_id" : "9606.ENSP00000261937",
        "gene_fusion" : 0.0,
        "shared_name" : "FLT4 (interacts with) IGF2",
        "database_annotated" : 0.65,
        "name" : "FLT4 (interacts with) IGF2",
        "interaction" : "interacts with",
        "SUID" : 2083,
        "experimentally_determined_interaction" : 0.0,
        "coexpression" : 0.049,
        "selected" : false
      },
      "selected" : false
    }, {
      "data" : {
        "id" : "2081",
        "source" : "503",
        "target" : "112",
        "node2_string_id" : "9606.ENSP00000358525",
        "neighborhood_on_chromosome" : 0.0,
        "homology" : 0.0,
        "shared_interaction" : "interacts with",
        "phylogenetic_cooccurrence" : 0.0,
        "combined_score" : 0.718,
        "automated_textmining" : 0.228,
        "node1_string_id" : "9606.ENSP00000261937",
        "gene_fusion" : 0.0,
        "shared_name" : "FLT4 (interacts with) NGF",
        "database_annotated" : 0.65,
        "name" : "FLT4 (interacts with) NGF",
        "interaction" : "interacts with",
        "SUID" : 2081,
        "experimentally_determined_interaction" : 0.0,
        "coexpression" : 0.0,
        "selected" : false
      },
      "selected" : false
    }, {
      "data" : {
        "id" : "2073",
        "source" : "503",
        "target" : "267",
        "node2_string_id" : "9606.ENSP00000343676",
        "neighborhood_on_chromosome" : 0.0,
        "homology" : 0.0,
        "shared_interaction" : "interacts with",
        "phylogenetic_cooccurrence" : 0.0,
        "combined_score" : 0.432,
        "automated_textmining" : 0.368,
        "node1_string_id" : "9606.ENSP00000261937",
        "gene_fusion" : 0.0,
        "shared_name" : "FLT4 (interacts with) GJA4",
        "database_annotated" : 0.0,
        "name" : "FLT4 (interacts with) GJA4",
        "interaction" : "interacts with",
        "SUID" : 2073,
        "experimentally_determined_interaction" : 0.0,
        "coexpression" : 0.138,
        "selected" : false
      },
      "selected" : false
    }, {
      "data" : {
        "id" : "2071",
        "source" : "503",
        "target" : "102",
        "node2_string_id" : "9606.ENSP00000380070",
        "neighborhood_on_chromosome" : 0.0,
        "homology" : 0.0,
        "shared_interaction" : "interacts with",
        "phylogenetic_cooccurrence" : 0.0,
        "combined_score" : 0.408,
        "automated_textmining" : 0.399,
        "node1_string_id" : "9606.ENSP00000261937",
        "gene_fusion" : 0.0,
        "shared_name" : "FLT4 (interacts with) GAPDH",
        "database_annotated" : 0.0,
        "name" : "FLT4 (interacts with) GAPDH",
        "interaction" : "interacts with",
        "SUID" : 2071,
        "experimentally_determined_interaction" : 0.0,
        "coexpression" : 0.055,
        "selected" : false
      },
      "selected" : false
    }, {
      "data" : {
        "id" : "2069",
        "source" : "503",
        "target" : "398",
        "node2_string_id" : "9606.ENSP00000361554",
        "neighborhood_on_chromosome" : 0.0,
        "homology" : 0.592,
        "shared_interaction" : "interacts with",
        "phylogenetic_cooccurrence" : 0.0,
        "combined_score" : 0.4,
        "automated_textmining" : 0.273,
        "node1_string_id" : "9606.ENSP00000261937",
        "gene_fusion" : 0.0,
        "shared_name" : "FLT4 (interacts with) TIE1",
        "database_annotated" : 0.0,
        "name" : "FLT4 (interacts with) TIE1",
        "interaction" : "interacts with",
        "SUID" : 2069,
        "experimentally_determined_interaction" : 0.0,
        "coexpression" : 0.209,
        "selected" : false
      },
      "selected" : false
    }, {
      "data" : {
        "id" : "2068",
        "source" : "503",
        "target" : "76",
        "node2_string_id" : "9606.ENSP00000261405",
        "neighborhood_on_chromosome" : 0.0,
        "homology" : 0.0,
        "shared_interaction" : "interacts with",
        "phylogenetic_cooccurrence" : 0.0,
        "combined_score" : 0.554,
        "automated_textmining" : 0.516,
        "node1_string_id" : "9606.ENSP00000261937",
        "gene_fusion" : 0.0,
        "shared_name" : "FLT4 (interacts with) VWF",
        "database_annotated" : 0.0,
        "name" : "FLT4 (interacts with) VWF",
        "interaction" : "interacts with",
        "SUID" : 2068,
        "experimentally_determined_interaction" : 0.0,
        "coexpression" : 0.116,
        "selected" : false
      },
      "selected" : false
    }, {
      "data" : {
        "id" : "2064",
        "source" : "503",
        "target" : "221",
        "node2_string_id" : "9606.ENSP00000252590",
        "neighborhood_on_chromosome" : 0.0,
        "homology" : 0.0,
        "shared_interaction" : "interacts with",
        "phylogenetic_cooccurrence" : 0.0,
        "combined_score" : 0.423,
        "automated_textmining" : 0.251,
        "node1_string_id" : "9606.ENSP00000261937",
        "gene_fusion" : 0.0,
        "shared_name" : "FLT4 (interacts with) PLVAP",
        "database_annotated" : 0.0,
        "name" : "FLT4 (interacts with) PLVAP",
        "interaction" : "interacts with",
        "SUID" : 2064,
        "experimentally_determined_interaction" : 0.189,
        "coexpression" : 0.126,
        "selected" : false
      },
      "selected" : false
    }, {
      "data" : {
        "id" : "413",
        "source" : "339",
        "target" : "285",
        "node2_string_id" : "9606.ENSP00000497290",
        "neighborhood_on_chromosome" : 0.0,
        "homology" : 0.0,
        "shared_interaction" : "interacts with",
        "phylogenetic_cooccurrence" : 0.0,
        "combined_score" : 0.641,
        "automated_textmining" : 0.229,
        "node1_string_id" : "9606.ENSP00000283296",
        "gene_fusion" : 0.0,
        "shared_name" : "ADGRF5 (interacts with) CDH5",
        "database_annotated" : 0.0,
        "name" : "ADGRF5 (interacts with) CDH5",
        "interaction" : "interacts with",
        "SUID" : 413,
        "experimentally_determined_interaction" : 0.0,
        "coexpression" : 0.553,
        "selected" : false
      },
      "selected" : false
    }, {
      "data" : {
        "id" : "405",
        "source" : "339",
        "target" : "270",
        "node2_string_id" : "9606.ENSP00000353013",
        "neighborhood_on_chromosome" : 0.0,
        "homology" : 0.0,
        "shared_interaction" : "interacts with",
        "phylogenetic_cooccurrence" : 0.0,
        "combined_score" : 0.489,
        "automated_textmining" : 0.302,
        "node1_string_id" : "9606.ENSP00000283296",
        "gene_fusion" : 0.0,
        "shared_name" : "ADGRF5 (interacts with) CLEC14A",
        "database_annotated" : 0.0,
        "name" : "ADGRF5 (interacts with) CLEC14A",
        "interaction" : "interacts with",
        "SUID" : 405,
        "experimentally_determined_interaction" : 0.045,
        "coexpression" : 0.295,
        "selected" : false
      },
      "selected" : false
    }, {
      "data" : {
        "id" : "399",
        "source" : "339",
        "target" : "398",
        "node2_string_id" : "9606.ENSP00000361554",
        "neighborhood_on_chromosome" : 0.0,
        "homology" : 0.0,
        "shared_interaction" : "interacts with",
        "phylogenetic_cooccurrence" : 0.0,
        "combined_score" : 0.421,
        "automated_textmining" : 0.206,
        "node1_string_id" : "9606.ENSP00000283296",
        "gene_fusion" : 0.0,
        "shared_name" : "ADGRF5 (interacts with) TIE1",
        "database_annotated" : 0.0,
        "name" : "ADGRF5 (interacts with) TIE1",
        "interaction" : "interacts with",
        "SUID" : 399,
        "experimentally_determined_interaction" : 0.0,
        "coexpression" : 0.301,
        "selected" : false
      },
      "selected" : false
    }, {
      "data" : {
        "id" : "397",
        "source" : "339",
        "target" : "396",
        "node2_string_id" : "9606.ENSP00000341815",
        "neighborhood_on_chromosome" : 0.0,
        "homology" : 0.0,
        "shared_interaction" : "interacts with",
        "phylogenetic_cooccurrence" : 0.0,
        "combined_score" : 0.417,
        "automated_textmining" : 0.061,
        "node1_string_id" : "9606.ENSP00000283296",
        "gene_fusion" : 0.0,
        "shared_name" : "ADGRF5 (interacts with) SOX18",
        "database_annotated" : 0.0,
        "name" : "ADGRF5 (interacts with) SOX18",
        "interaction" : "interacts with",
        "SUID" : 397,
        "experimentally_determined_interaction" : 0.0,
        "coexpression" : 0.404,
        "selected" : false
      },
      "selected" : false
    }, {
      "data" : {
        "id" : "394",
        "source" : "339",
        "target" : "393",
        "node2_string_id" : "9606.ENSP00000278927",
        "neighborhood_on_chromosome" : 0.0,
        "homology" : 0.0,
        "shared_interaction" : "interacts with",
        "phylogenetic_cooccurrence" : 0.0,
        "combined_score" : 0.411,
        "automated_textmining" : 0.156,
        "node1_string_id" : "9606.ENSP00000283296",
        "gene_fusion" : 0.0,
        "shared_name" : "ADGRF5 (interacts with) ESAM",
        "database_annotated" : 0.0,
        "name" : "ADGRF5 (interacts with) ESAM",
        "interaction" : "interacts with",
        "SUID" : 394,
        "experimentally_determined_interaction" : 0.0,
        "coexpression" : 0.33,
        "selected" : false
      },
      "selected" : false
    }, {
      "data" : {
        "id" : "392",
        "source" : "339",
        "target" : "140",
        "node2_string_id" : "9606.ENSP00000263923",
        "neighborhood_on_chromosome" : 0.0,
        "homology" : 0.0,
        "shared_interaction" : "interacts with",
        "phylogenetic_cooccurrence" : 0.0,
        "combined_score" : 0.551,
        "automated_textmining" : 0.147,
        "node1_string_id" : "9606.ENSP00000283296",
        "gene_fusion" : 0.0,
        "shared_name" : "ADGRF5 (interacts with) KDR",
        "database_annotated" : 0.0,
        "name" : "ADGRF5 (interacts with) KDR",
        "interaction" : "interacts with",
        "SUID" : 392,
        "experimentally_determined_interaction" : 0.0,
        "coexpression" : 0.495,
        "selected" : false
      },
      "selected" : false
    }, {
      "data" : {
        "id" : "390",
        "source" : "339",
        "target" : "76",
        "node2_string_id" : "9606.ENSP00000261405",
        "neighborhood_on_chromosome" : 0.0,
        "homology" : 0.0,
        "shared_interaction" : "interacts with",
        "phylogenetic_cooccurrence" : 0.0,
        "combined_score" : 0.548,
        "automated_textmining" : 0.174,
        "node1_string_id" : "9606.ENSP00000283296",
        "gene_fusion" : 0.0,
        "shared_name" : "ADGRF5 (interacts with) VWF",
        "database_annotated" : 0.0,
        "name" : "ADGRF5 (interacts with) VWF",
        "interaction" : "interacts with",
        "SUID" : 390,
        "experimentally_determined_interaction" : 0.0,
        "coexpression" : 0.475,
        "selected" : false
      },
      "selected" : false
    }, {
      "data" : {
        "id" : "385",
        "source" : "339",
        "target" : "221",
        "node2_string_id" : "9606.ENSP00000252590",
        "neighborhood_on_chromosome" : 0.0,
        "homology" : 0.0,
        "shared_interaction" : "interacts with",
        "phylogenetic_cooccurrence" : 0.206,
        "combined_score" : 0.401,
        "automated_textmining" : 0.16,
        "node1_string_id" : "9606.ENSP00000283296",
        "gene_fusion" : 0.0,
        "shared_name" : "ADGRF5 (interacts with) PLVAP",
        "database_annotated" : 0.0,
        "name" : "ADGRF5 (interacts with) PLVAP",
        "interaction" : "interacts with",
        "SUID" : 385,
        "experimentally_determined_interaction" : 0.045,
        "coexpression" : 0.171,
        "selected" : false
      },
      "selected" : false
    }, {
      "data" : {
        "id" : "1646",
        "source" : "272",
        "target" : "208",
        "node2_string_id" : "9606.ENSP00000457421",
        "neighborhood_on_chromosome" : 0.0,
        "homology" : 0.0,
        "shared_interaction" : "interacts with",
        "phylogenetic_cooccurrence" : 0.0,
        "combined_score" : 0.471,
        "automated_textmining" : 0.391,
        "node1_string_id" : "9606.ENSP00000360764",
        "gene_fusion" : 0.0,
        "shared_name" : "EGFL7 (interacts with) PECAM1",
        "database_annotated" : 0.0,
        "name" : "EGFL7 (interacts with) PECAM1",
        "interaction" : "interacts with",
        "SUID" : 1646,
        "experimentally_determined_interaction" : 0.107,
        "coexpression" : 0.106,
        "selected" : false
      },
      "selected" : false
    }, {
      "data" : {
        "id" : "1645",
        "source" : "272",
        "target" : "398",
        "node2_string_id" : "9606.ENSP00000361554",
        "neighborhood_on_chromosome" : 0.0,
        "homology" : 0.0,
        "shared_interaction" : "interacts with",
        "phylogenetic_cooccurrence" : 0.0,
        "combined_score" : 0.42,
        "automated_textmining" : 0.294,
        "node1_string_id" : "9606.ENSP00000360764",
        "gene_fusion" : 0.0,
        "shared_name" : "EGFL7 (interacts with) TIE1",
        "database_annotated" : 0.0,
        "name" : "EGFL7 (interacts with) TIE1",
        "interaction" : "interacts with",
        "SUID" : 1645,
        "experimentally_determined_interaction" : 0.0,
        "coexpression" : 0.211,
        "selected" : false
      },
      "selected" : false
    }, {
      "data" : {
        "id" : "1643",
        "source" : "272",
        "target" : "396",
        "node2_string_id" : "9606.ENSP00000341815",
        "neighborhood_on_chromosome" : 0.0,
        "homology" : 0.0,
        "shared_interaction" : "interacts with",
        "phylogenetic_cooccurrence" : 0.0,
        "combined_score" : 0.492,
        "automated_textmining" : 0.28,
        "node1_string_id" : "9606.ENSP00000360764",
        "gene_fusion" : 0.0,
        "shared_name" : "EGFL7 (interacts with) SOX18",
        "database_annotated" : 0.0,
        "name" : "EGFL7 (interacts with) SOX18",
        "interaction" : "interacts with",
        "SUID" : 1643,
        "experimentally_determined_interaction" : 0.05,
        "coexpression" : 0.317,
        "selected" : false
      },
      "selected" : false
    }, {
      "data" : {
        "id" : "1639",
        "source" : "272",
        "target" : "393",
        "node2_string_id" : "9606.ENSP00000278927",
        "neighborhood_on_chromosome" : 0.0,
        "homology" : 0.0,
        "shared_interaction" : "interacts with",
        "phylogenetic_cooccurrence" : 0.0,
        "combined_score" : 0.684,
        "automated_textmining" : 0.58,
        "node1_string_id" : "9606.ENSP00000360764",
        "gene_fusion" : 0.0,
        "shared_name" : "EGFL7 (interacts with) ESAM",
        "database_annotated" : 0.0,
        "name" : "EGFL7 (interacts with) ESAM",
        "interaction" : "interacts with",
        "SUID" : 1639,
        "experimentally_determined_interaction" : 0.0,
        "coexpression" : 0.279,
        "selected" : false
      },
      "selected" : false
    }, {
      "data" : {
        "id" : "1638",
        "source" : "272",
        "target" : "140",
        "node2_string_id" : "9606.ENSP00000263923",
        "neighborhood_on_chromosome" : 0.0,
        "homology" : 0.0,
        "shared_interaction" : "interacts with",
        "phylogenetic_cooccurrence" : 0.0,
        "combined_score" : 0.454,
        "automated_textmining" : 0.395,
        "node1_string_id" : "9606.ENSP00000360764",
        "gene_fusion" : 0.0,
        "shared_name" : "EGFL7 (interacts with) KDR",
        "database_annotated" : 0.0,
        "name" : "EGFL7 (interacts with) KDR",
        "interaction" : "interacts with",
        "SUID" : 1638,
        "experimentally_determined_interaction" : 0.0,
        "coexpression" : 0.134,
        "selected" : false
      },
      "selected" : false
    }, {
      "data" : {
        "id" : "3032",
        "source" : "112",
        "target" : "398",
        "node2_string_id" : "9606.ENSP00000361554",
        "neighborhood_on_chromosome" : 0.0,
        "homology" : 0.0,
        "shared_interaction" : "interacts with",
        "phylogenetic_cooccurrence" : 0.0,
        "combined_score" : 0.72,
        "automated_textmining" : 0.72,
        "node1_string_id" : "9606.ENSP00000358525",
        "gene_fusion" : 0.0,
        "shared_name" : "NGF (interacts with) TIE1",
        "database_annotated" : 0.0,
        "name" : "NGF (interacts with) TIE1",
        "interaction" : "interacts with",
        "SUID" : 3032,
        "experimentally_determined_interaction" : 0.0,
        "coexpression" : 0.0,
        "selected" : false
      },
      "selected" : false
    }, {
      "data" : {
        "id" : "3026",
        "source" : "112",
        "target" : "208",
        "node2_string_id" : "9606.ENSP00000457421",
        "neighborhood_on_chromosome" : 0.0,
        "homology" : 0.0,
        "shared_interaction" : "interacts with",
        "phylogenetic_cooccurrence" : 0.0,
        "combined_score" : 0.408,
        "automated_textmining" : 0.408,
        "node1_string_id" : "9606.ENSP00000358525",
        "gene_fusion" : 0.0,
        "shared_name" : "NGF (interacts with) PECAM1",
        "database_annotated" : 0.0,
        "name" : "NGF (interacts with) PECAM1",
        "interaction" : "interacts with",
        "SUID" : 3026,
        "experimentally_determined_interaction" : 0.0,
        "coexpression" : 0.0,
        "selected" : false
      },
      "selected" : false
    }, {
      "data" : {
        "id" : "3182",
        "source" : "208",
        "target" : "398",
        "node2_string_id" : "9606.ENSP00000361554",
        "neighborhood_on_chromosome" : 0.0,
        "homology" : 0.0,
        "shared_interaction" : "interacts with",
        "phylogenetic_cooccurrence" : 0.0,
        "combined_score" : 0.827,
        "automated_textmining" : 0.619,
        "node1_string_id" : "9606.ENSP00000457421",
        "gene_fusion" : 0.0,
        "shared_name" : "PECAM1 (interacts with) TIE1",
        "database_annotated" : 0.0,
        "name" : "PECAM1 (interacts with) TIE1",
        "interaction" : "interacts with",
        "SUID" : 3182,
        "experimentally_determined_interaction" : 0.045,
        "coexpression" : 0.563,
        "selected" : false
      },
      "selected" : false
    }, {
      "data" : {
        "id" : "3180",
        "source" : "208",
        "target" : "396",
        "node2_string_id" : "9606.ENSP00000341815",
        "neighborhood_on_chromosome" : 0.0,
        "homology" : 0.0,
        "shared_interaction" : "interacts with",
        "phylogenetic_cooccurrence" : 0.0,
        "combined_score" : 0.442,
        "automated_textmining" : 0.369,
        "node1_string_id" : "9606.ENSP00000457421",
        "gene_fusion" : 0.0,
        "shared_name" : "PECAM1 (interacts with) SOX18",
        "database_annotated" : 0.0,
        "name" : "PECAM1 (interacts with) SOX18",
        "interaction" : "interacts with",
        "SUID" : 3180,
        "experimentally_determined_interaction" : 0.0,
        "coexpression" : 0.153,
        "selected" : false
      },
      "selected" : false
    }, {
      "data" : {
        "id" : "3173",
        "source" : "208",
        "target" : "76",
        "node2_string_id" : "9606.ENSP00000261405",
        "neighborhood_on_chromosome" : 0.0,
        "homology" : 0.0,
        "shared_interaction" : "interacts with",
        "phylogenetic_cooccurrence" : 0.0,
        "combined_score" : 0.918,
        "automated_textmining" : 0.884,
        "node1_string_id" : "9606.ENSP00000457421",
        "gene_fusion" : 0.0,
        "shared_name" : "PECAM1 (interacts with) VWF",
        "database_annotated" : 0.0,
        "name" : "PECAM1 (interacts with) VWF",
        "interaction" : "interacts with",
        "SUID" : 3173,
        "experimentally_determined_interaction" : 0.0,
        "coexpression" : 0.324,
        "selected" : false
      },
      "selected" : false
    }, {
      "data" : {
        "id" : "3172",
        "source" : "208",
        "target" : "221",
        "node2_string_id" : "9606.ENSP00000252590",
        "neighborhood_on_chromosome" : 0.0,
        "homology" : 0.0,
        "shared_interaction" : "interacts with",
        "phylogenetic_cooccurrence" : 0.0,
        "combined_score" : 0.585,
        "automated_textmining" : 0.463,
        "node1_string_id" : "9606.ENSP00000457421",
        "gene_fusion" : 0.0,
        "shared_name" : "PECAM1 (interacts with) PLVAP",
        "database_annotated" : 0.0,
        "name" : "PECAM1 (interacts with) PLVAP",
        "interaction" : "interacts with",
        "SUID" : 3172,
        "experimentally_determined_interaction" : 0.107,
        "coexpression" : 0.204,
        "selected" : false
      },
      "selected" : false
    } ]
  }
}
