# Supplementary material for: The impact of hsa-miR-1972 on the expression of von Willebrand factor in breast cancer progression regulation
Source: PeerJ. 2024 Nov 8;12:e18476. doi: 10.7717/peerj.18476 (PMC11552492; doi:10.7717/peerj.18476)
Supplement: Supplemental Information 3 [file peerj-12-18476-s003.zip › 1_Analysis/1_WGCNA/PPI_analysis_reference.txt]

1. blue: high confidence = 0.4
	Score: 20.545
	Nodes: 34
	Edges: 339

2. florawhite: high confidence = 0.4
	Score: 4.636
	Nodes: 23
	Edges: 51

3. magenta: high confidence = 0.4
	Score: 27.511
	Nodes: 46
	Edges: 619

4. pink: high confidence = 0.4
	Score: 12
	Nodes: 24
	Edges: 138
