# Supplementary material for: The impact of hsa-miR-1972 on the expression of von Willebrand factor in breast cancer progression regulation
Source: PeerJ. 2024 Nov 8;12:e18476. doi: 10.7717/peerj.18476 (PMC11552492; doi:10.7717/peerj.18476)
Supplement: Supplemental Information 3 [file peerj-12-18476-s003.zip › 1_Analysis/1_WGCNA/ssGSEA_score.csv]

	TCGA.E9.A1RH.01A.21R.A169.07	TCGA.C8.A26W.01A.11R.A16F.07	TCGA.E9.A1RH.11A.34R.A169.07	TCGA.AO.A0JJ.01A.11R.A056.07	TCGA.BH.A0HO.01A.11R.A034.07	TCGA.BH.A18F.01A.11R.A12D.07	TCGA.C8.A12O.01A.11R.A115.07	TCGA.AQ.A04H.01B.11R.A10J.07	TCGA.BH.A0HY.01A.11R.A056.07	TCGA.B6.A40B.01A.11R.A239.07	TCGA.AO.A125.01A.11R.A10J.07	TCGA.BH.A42U.01A.12R.A24H.07	TCGA.AN.A041.01A.11R.A034.07	TCGA.AN.A04D.01A.21R.A034.07	TCGA.S3.AA17.01A.11R.A41B.07	TCGA.BH.A0BA.01A.11R.A056.07	TCGA.B6.A0I2.01A.11R.A034.07	TCGA.A8.A08T.01A.21R.A00Z.07	TCGA.E9.A2JS.01A.11R.A180.07	TCGA.E2.A150.01A.11R.A12D.07	TCGA.BH.A1ET.01A.11R.A137.07	TCGA.BH.A1ET.11B.23R.A137.07	TCGA.E9.A227.01A.11R.A157.07	TCGA.A7.A4SD.01A.11R.A266.07	TCGA.C8.A132.01A.31R.A115.07	TCGA.BH.A0E2.01A.11R.A056.07	TCGA.AO.A03R.01A.21R.A034.07	TCGA.C8.A1HM.01A.12R.A137.07	TCGA.A8.A08L.01A.11R.A00Z.07	TCGA.AN.A0FV.01A.11R.A00Z.07	TCGA.AN.A0FK.01A.11R.A034.07	TCGA.AC.A3W6.01A.12R.A22K.07	TCGA.A2.A0EM.01A.11R.A034.07	TCGA.AR.A2LK.01A.11R.A180.07	TCGA.AR.A24N.01A.11R.A169.07	TCGA.D8.A73X.01A.11R.A32P.07	TCGA.A2.A04U.01A.11R.A115.07	TCGA.BH.A0HK.01A.11R.A056.07	TCGA.BH.A0HK.11A.11R.A089.07	TCGA.B6.A0X4.01A.11R.A109.07	TCGA.E2.A154.01A.11R.A115.07	TCGA.OL.A5DA.01A.11R.A27Q.07	TCGA.BH.A0H5.01A.21R.A115.07	TCGA.LQ.A4E4.01A.11R.A266.07	TCGA.BH.A0H5.11A.62R.A115.07	TCGA.A8.A09R.01A.11R.A00Z.07	TCGA.BH.A18J.01A.11R.A12D.07	TCGA.AO.A126.01A.11R.A10J.07	TCGA.A8.A09V.01A.11R.A034.07
impaired cell migration	0.628900551454046	0.665107723438847	0.922538577909631	0.890090847965467	0.821017902686119	0.791624150947158	0.799347304942139	0.735379294978816	0.737301077020695	0.693847344023127	0.704254867504383	0.809897690789634	0.856840350455312	0.595283353027365	0.802117854864435	0.815901452370035	0.755047126888249	0.682641567665115	0.603065905654337	1.00112059861532	0.809188406744242	0.948245852432648	0.846773274505796	0.74367143652152	0.774607014540581	0.754005477416157	0.694842169265155	0.657274774557187	0.82053565295327	0.795456198455606	0.844775532107062	0.950329927490884	0.796356295096376	0.630517863592567	0.641615703111028	0.680491038536625	0.627089539728962	0.796639019115917	0.857922001148101	0.787993927777592	0.6924949019098	0.672015517446015	0.891595222608416	0.627679651774152	0.798314277777688	0.791920975811039	0.786190321865531	0.708097804820586	0.740909781959114
impaired cell migration with increased protrusive activity	0.707891414523114	0.491173759789732	0.597874331662647	0.556144747118285	0.624967278993603	0.675148508347203	0.675016302164747	0.644460138847218	0.594739830561783	0.641846097563181	0.538295594364252	0.516195787906596	0.569901400288133	0.333193984856162	0.669931661265387	0.575902423424855	0.373487336382175	0.553672583409188	0.590186711381754	0.659244168986117	0.52048501276854	0.62280887422428	0.520049965744026	0.655488382861355	0.58355120393124	0.42375766552991	0.491237827616459	0.511400939601742	0.529120383238232	0.577093192645557	0.547709950575486	0.592506266629525	0.521592102031045	0.566273810143939	0.642485819336547	0.570934226525791	0.490600346584485	0.592103198453738	0.621025193835567	0.461149484873122	0.590879043263491	0.413717819178943	0.573028190854525	0.614875894339812	0.541059166717827	0.650410895927159	0.592931637352516	0.423377826661116	0.60952699541109
increased cell migration and increased cell area	1.03383293731914	0.595863964351043	0.999920357311957	0.897195313646013	0.909917071279843	0.916589292067469	0.919744657163718	0.859282578248737	0.936227117706817	0.772459274158097	0.812769373367906	0.811559907759582	1.01063163255717	0.589725184734535	0.883433716940578	0.910375184868045	0.732014439582616	0.805092399761136	0.817492045200874	0.823257604800332	0.896847114030427	0.899468324336403	0.869322046130478	0.852327575456668	0.846435955117029	0.862408441014179	0.817244311883244	0.762727394657889	0.889949736370345	0.894136924809503	1.02345992444256	0.844615638700685	0.806204514896606	0.825598754871467	0.805807347577453	0.720696651611995	0.70730966708212	1.08025855871358	0.804541309733442	0.769331534874951	0.90054201277094	0.671918003973917	0.905208564139916	0.871378586856293	0.781492752581273	0.877859122063734	0.974022226893243	0.723854976364181	0.745070660938181
increased directional cell migration	0.860468220768989	0.997709564698592	0.799703360211093	0.753488306363086	0.891838956469606	0.701757945691582	0.828237759501093	0.870178451359165	0.902474717087507	0.833171501295051	0.852783973609704	0.893524418592625	1.02470726553381	0.923580250746402	0.897738475624306	0.71574490160128	0.784127856430475	0.895878342432914	0.892808122861744	0.664190525417471	0.712979119052061	0.800591857319022	0.869438501639277	0.764320419034925	0.718047680626257	0.942991445713196	0.895253096590807	0.715645161796051	1.02370921175622	0.801103687895327	0.868259884050397	0.905404321967042	0.885250055115063	0.924122048456851	0.999397434267942	0.944879206985394	0.924816311547693	0.893359478118845	0.882719000852709	0.670722301768358	0.880489927306975	0.949439700896322	0.641688300341219	0.84641762115276	0.763926011191248	0.832082762898134	0.877481882612076	0.938596840368969	1.00249641250819
[truncated: 1,182 more columns]
