# Supplementary material for: The impact of hsa-miR-1972 on the expression of von Willebrand factor in breast cancer progression regulation
Source: PeerJ. 2024 Nov 8;12:e18476. doi: 10.7717/peerj.18476 (PMC11552492; doi:10.7717/peerj.18476)
Supplement: Supplemental Information 3 [file peerj-12-18476-s003.zip › 1_Analysis/2_surrivive_analysis/hubgene.csv]

Name	Module	Score
MRPL20	blue	27
TUFM	blue	26
MRPL12	blue	25
MRPL43	blue	25
MRPL21	blue	24
MRPL41	blue	24
AURKAIP1	blue	24
NDUFB7	blue	23
MRPS34	blue	23
ATP5F1D	blue	22
MRPL13	florawhite	13
POLR2K	florawhite	9
COPS5	florawhite	9
ELOC	florawhite	7
NUDCD1	florawhite	6
TATDN1	florawhite	5
ENY2	florawhite	5
DCAF13	florawhite	5
MTERF3	florawhite	4
UBE2V2	florawhite	4
COL5A1	magenta	44
COL4A1	magenta	43
COL6A2	magenta	42
COL6A1	magenta	41
BGN	magenta	40
COL6A3	magenta	39
FBN1	magenta	38
POSTN	magenta	37
DCN	magenta	37
LUM	magenta	35
KDR	pink	23
PECAM1	pink	22
CDH5	pink	18
FLT4	pink	16
VWF	pink	15
TIE1	pink	14
GAPDH	pink	13
FGF7	pink	13
SOX18	pink	13
GJA4	pink	12
