# Supplementary material for: The impact of hsa-miR-1972 on the expression of von Willebrand factor in breast cancer progression regulation
Source: PeerJ. 2024 Nov 8;12:e18476. doi: 10.7717/peerj.18476 (PMC11552492; doi:10.7717/peerj.18476)
Supplement: Supplemental Information 3 [file peerj-12-18476-s003.zip › 1_Analysis/2_surrivive_analysis/surrvive_data.csv]

sample	MRPL20	TUFM	MRPL12	MRPL43	MRPL21	MRPL41	AURKAIP1	NDUFB7	MRPS34	ATP5F1D	MRPL13	POLR2K	COPS5	ELOC	NUDCD1	TATDN1	ENY2	DCAF13	MTERF3	UBE2V2	COL5A1	COL4A1	COL6A2	COL6A1	BGN	COL6A3	FBN1	POSTN	DCN	LUM	KDR	PECAM1	CDH5	FLT4	VWF	TIE1	GAPDH	FGF7	SOX18	GJA4	status	time
TCGA.3C.AAAU.01A	4.67150851504024	6.48272084798127	2.6169222421187	3.59604063267114	3.09433742659259	5.53538736585141	5.67551957252858	6.93004065512963	6.14909877705904	5.00764851546862	2.97136881058266	4.57761613962947	3.0187231826865	3.19206788447965	1.7314873921986	2.18177045777422	3.40040130426606	2.71863561627134	3.81816544524258	3.35029921652709	5.14530246877223	5.53144072677091	6.17582197160419	5.83667906892414	7.92154820388896	5.77986378154721	2.92008364633288	6.6714858699659	3.59493066981239	6.70852662128975	2.67464142908582	3.55832886769004	2.70369874464491	1.63774933915431	3.4005652530947	2.31440650755482	8.4444268847669	0.369494402007409	3.20025323159369	2.90126274023472	0	4047
TCGA.3C.AALI.01A	4.05833381475506	7.4057362926083	3.49067280971324	3.50229240773071	3.20321682067284	7.62737264380454	5.36837375365161	7.74791502016645	6.56503046558161	5.38991780650071	3.00864823116329	4.68956754395047	2.98291145848944	3.64466387286746	1.62699975133766	2.03717133764464	3.07226018289016	2.42958918539096	3.43210422346868	3.37119640093793	6.02365900200361	5.58416278561113	7.64808573647403	7.24112514032733	8.4332390693113	5.90921386744867	4.11313371003076	7.19332822388479	4.73045519217878	7.65165376510274	2.41832489907452	4.07554118805207	3.1786031088104	1.7003953268415	4.42879228832742	2.54665990644083	9.76703583325069	0.731791478717128	2.55534990275871	2.98990194403649	0	4005
TCGA.3C.AALJ.01A	4.90089095330239	6.45920044102454	3.67735037719518	2.66952572467103	3.52639438318488	6.91784941768075	5.93881270753669	7.10648023664438	6.57804354195852	4.79398429301829	3.62801531044763	5.91979293941261	4.64199102262429	4.24721358243638	1.82232226130316	2.61025121684943	3.77452352959023	3.20882936257385	4.67764917862403	2.6420314697769	6.28751662140577	6.05573144513033	8.17598160833918	8.16372916669996	9.40944843063265	6.54811753185332	4.10239778455487	8.00841965772403	4.82446747251892	7.82212082473954	2.84410439848547	4.39285318144493	3.40456256669637	1.67838746014026	4.17549266504098	3.06339939588405	9.20677702493077	1.03111284085025	3.45532064390192	3.58869664862287	0	1474
TCGA.3C.AALK.01A	4.77312074010498	6.43941702354278	3.90151376293552	4.02988571771074	3.03754036504495	7.03103672778404	6.13794405227179	7.12918511645982	5.95958238865777	5.14440128768869	2.93075625802952	4.50444242785421	2.57790008179614	2.96086381521813	1.27679440478926	1.97390511091159	3.01667459546527	2.40228559187	3.3631430361268	2.84544990582817	6.96746145228196	5.06509834323425	8.94271975222825	9.16080601130363	9.07263936816259	7.0757198014336	4.7486329721913	8.18237945458363	6.12762502629814	8.87673210695049	2.76850194743426	4.40687676003039	2.94018554768988	1.61263558365923	4.11832649906097	2.2355432653234	8.82227636683866	1.49717802285087	2.69730678040546	3.37485864859373	0	1448
TCGA.4H.AAAK.01A	4.49674993954452	6.33942425597841	2.9554616039235	3.97921138337343	3.24616483048387	6.41304734958127	5.66357518164073	7.60644889080884	5.72882661793718	4.15006407120194	3.464067018801	5.06155588900856	2.77902853439996	2.86155841957203	1.98477161238543	2.49702469417753	3.72615547653305	3.08111802447477	4.11270847200295	2.92683442136556	6.91379298242502	4.55977934463064	8.98407860926274	9.29726846587117	8.9482527459783	7.47696324993948	5.36440434152833	9.32742419920977	7.43467993023196	9.3011735530911	2.2939001403476	3.76400637762866	2.60731847620327	1.30585381696872	3.72173356153682	2.08283881472489	8.95748719262524	1.16201663259515	1.84751592804045	2.48209964241705	0	348
TCGA.5L.AAT0.01A	4.83551484850949	6.45939555081043	2.5957423394744	4.11793602574595	3.59813887312426	6.43286589623371	5.94956528065176	7.29004465849798	6.25052203015204	5.12506418492882	3.10554399219893	4.46249736476737	2.92415690803323	2.93049134891366	1.20801775489589	2.09909317921911	3.00751845668091	2.29848236641607	3.41505553285415	2.92495498496888	6.60641557711499	4.58930807947043	8.30003355331108	8.14800874265213	9.32636611501373	6.56180878721456	4.6238551592173	8.83983270383273	6.55861816146512	8.76163898818345	2.79939819822926	4.74676958335832	3.18350239433942	1.57221059331231	3.94872231281731	2.83885094616565	7.78846647112054	0.821628589243773	3.27120154491397	3.34271118066139	0	1477
TCGA.5L.AAT1.01A	5.04119916794167	6.74703554541268	2.69483563010198	4.22376233102117	4.18527190559382	6.51623266984779	6.02306679588533	7.23417268374061	5.86779764587961	4.87669865330546	3.58910429797894	4.76615518396146	2.94018554768988	3.26097408931426	1.4727996718079	2.23253796900852	3.25264272756275	2.58004897985524	3.58432516965712	3.01646066213866	6.23013959427172	4.40914650591963	8.11242438903073	7.83364912759498	8.59125042482313	6.50129900903339	3.65801720578477	8.75100805355326	6.10754560118796	8.23511001113054	2.64163850657487	4.95541975534004	3.17587585097706	1.68176408257033	4.70087800889733	2.68081942463599	9.48469825130222	0.630219064732159	3.24631687076696	3.58728097130786	0	1471
TCGA.5T.A9QA.01A	4.3958305697327	7.21359905087929	3.45191003130475	3.99851145307509	3.57173747711591	6.89923727246713	5.36076106846631	7.19893019653227	6.23358900119019	5.09417271826276	4.40418104913061	5.89775592749766	3.41793350601829	3.68077442549246	1.82753452148831	2.70549139374708	3.55355710936464	3.30306470157866	4.50296701931903	3.82510379805136	2.11942258264788	3.5039084024507	5.01835376131555	4.53487712227108	5.52417967362705	2.16995706097589	0.634128557525041	3.0598224856195	1.20695573238728	3.85787154514528	1.56603576645592	3.30903062978875	1.62998602241965	1.04830594678247	2.28110473161226	1.34828908328912	8.79707946741983	0.0658480033660813	2.49069847838818	2.4454088941096	0	303
TCGA.A1.A0SB.01A	3.97876307576579	6.49359610099731	1.61442716596639	3.24151988801407	3.37627648982793	4.25507012639324	4.67713610411003	6.24425536130831	4.59434550698746	4.44241938728886	2.43640173539474	4.14184964733092	2.28584605674942	2.49077548167292	1.790772037862	2.75206346968423	3.00050485491985	2.57736839975281	3.01963075633551	2.96487914245016	5.10134331952699	6.89971702300228	7.20252253062065	7.00094307899505	6.85053941861188	2.3953096273631	4.00628006865434	4.29177298224217	4.01640717384983	4.4364883547324	1.69710657447697	2.81161488183774	2.99148103055023	0.749148067123597	3.25341449334857	1.0507454635814	8.99698663816459	3.31227308358699	0.476744584070441	1.59086545757939	0	259
TCGA.A1.A0SD.01A	3.93567660723091	6.04626403875601	1.79372944814257	3.9227782355789	3.63866469967967	5.78599249901857	4.58259815125182	5.39304545654919	5.44978915058522	3.68301143257647	3.37213025182907	5.19730713521122	2.4541758931858	3.50301792060122	1.97640029841916	2.37353685575577	3.39989567805956	2.73803279368133	3.48322245776334	3.51910153107513	5.45158039449663	5.69157882970894	7.16675761667168	6.6525481594917	8.70434461781533	6.10847218427175	4.93606781461157	8.00427497022298	5.90924267463384	8.44738868144561	3.80572581820127	5.28362550060704	3.84067471292981	1.80982599609745	4.94571069564631	2.97720664189067	8.64678441172287	1.95490352297542	2.95553599840803	3.43548191704482	0	437
TCGA.A1.A0SE.01A	4.27701022725541	6.73127693766156	1.58798898361105	3.44978584974098	4.18946878199153	5.85949751498519	5.07376026253641	6.2967473856269	5.95293689306579	4.2287725235159	3.37196303938391	4.76979289298059	2.68396588191703	3.21839371107679	1.87848994035249	2.28472140212484	3.18488327523034	2.90969631194271	3.51265672283767	3.3706804330379	6.24416210537112	4.81858984627132	7.8423057103278	7.89104242314696	8.45666653742256	6.99890854911843	4.96932550232648	8.7679867679165	6.04988992426221	8.42220566391005	3.44092562881554	4.6221572714835	3.39932150915802	1.48990253702188	4.33163356717103	2.48571018586717	9.2679072386036	1.28711763578818	2.77216015027044	3.41173807279468	0	1321
TCGA.A1.A0SF.01A	4.60563063198978	6.84609836363079	2.29557610310383	4.39251663833889	4.174438378633	6.09081533060716	5.68250307099661	7.18281741569682	6.56687450416836	5.10555237292001	3.43769382246542	4.96911824866457	2.8275548450011	3.26575192608408	1.55777767139493	2.4326120499901	3.0530418073123	2.91025296279928	3.55761839769563	3.34995967231836	4.9224880711734	3.95560109043522	7.26894054311436	7.07625550893675	8.32601819299819	5.94133406220509	4.07738828673323	7.27223039357705	6.14688327241601	7.8360377274751	2.47038067855558	4.91173471828847	3.38341399648297	1.32181267466722	5.15379723102795	2.65706830120158	9.0169032573423	1.05248545346944	2.50329784555601	2.92358658266175	0	1463
TCGA.A1.A0SG.01A	4.74099769711611	7.56037869398816	2.24485662219823	3.91214205417383	3.24930880197118	5.80783659873329	6.02989234168026	7.14491617160809	6.90853313032639	4.60843078122506	3.83593417712545	5.69952942337676	3.56900492681818	3.90211217933057	2.16947609315135	2.57412573450295	3.70540292012973	3.26491169307446	3.69230443880261	3.62469750642481	5.8516940805581	4.82473730881768	7.79846467266382	7.57069668211816	8.77051788181726	6.78894536191473	4.87585868190946	8.27210532774475	5.75044304015643	8.19899598435503	2.39352603222836	4.43971621165417	3.00273851980693	1.19093085956261	4.34738219131511	2.27967929023402	9.60581542873497	1.11729608565724	2.00036062868351	2.86601776143616	0	434
TCGA.A1.A0SH.01A	3.44727502162611	5.79421829458253	1.63705374036829	3.30407290999278	2.74079806804147	4.94019494620157	4.36688169655091	5.92952117715608	5.07705923164028	3.8688743982856	3.01165664492481	4.53344498754863	1.96934392343339	2.41589384525681	1.35743939963513	1.8341448660632	2.86255057629973	2.19424468063773	3.03569428338215	2.75056363064605	8.2712996065893	4.67958143647604	9.55106606655315	9.82530338735803	9.86079383849605	7.99570497658824	6.77824275062076	9.35650875252468	7.80625960388449	10.0142803831544	2.94347129300359	3.77639881532648	2.55250003679201	1.05942450316481	3.68847133056951	1.60824151326272	8.2468104161193	2.2413825967212	1.56632808613291	2.23164744491895	0	1437
TCGA.A1.A0SI.01A	4.2066275967861	6.57000442603838	1.8543946777531	3.36607037640492	3.25439751837921	5.57800881080692	5.21818056552509	6.47401900971999	6.14654729289447	3.91435403538834	2.93098328427664	4.54620920990294	2.50189767732956	2.97059600722115	1.65149950311695	1.74295475669749	2.82651798064152	2.18428029441938	3.10294361901368	2.89601991229741	7.55930825254051	5.08808645989252	9.05323056028367	9.29487273905839	9.36931183234314	7.54538076501462	6.34783747983448	9.39331258198906	7.42204878287391	9.58986477314304	3.18353415357512	3.97305098597503	2.79639009733101	1.32854927500974	3.66251315062489	2.03689011054027	8.11518414022309	1.54937345569931	2.27733018046102	2.55259840180413	0	635
TCGA.A1.A0SJ.01A	4.20494668512716	6.7175366016648	2.39462389016193	3.10008619710662	2.80252411978817	4.97639571563431	5.45616546616081	6.13372996198452	5.61377326053173	4.20294266988066	3.93789047881379	5.493285462113	2.69650578993945	4.01615753561106	2.39212505061488	2.74452710608888	3.87750868867149	3.21347171367529	3.50774390717338	4.35893070284788	5.23463543652969	5.90466713273937	7.39705763928389	7.38117173930998	8.18936153758194	6.22324490524063	4.34258318949978	7.76775873315045	5.55949487235158	7.92783187698814	3.30399987508549	5.48117944403851	3.547017893755	1.55758163972931	5.10946503817032	2.65828004484732	9.20804507604142	1.49123741509089	2.40318590366535	3.26189181992647	0	416
TCGA.A1.A0SK.01A	4.84347137527526	5.61520439763918	1.95151319645176	2.73550051504621	4.25781021705283	4.33523312363276	5.658074348785	6.40683425318629	4.58107401095943	3.26729607804311	4.49995428440621	6.69751529870827	3.74657075141245	4.51464620741753	3.86960494678362	3.46675761572617	5.16577529839442	4.60870281042701	5.15133524158942	5.23657680502548	4.16393340748693	4.32856363582858	5.63849963010596	5.10813132109104	7.00647531995696	4.18451834326752	2.28694027342252	6.52109157917025	2.34244096377917	5.41967034605414	1.79809200072864	2.78805922364955	1.71021683975262	0.871212824257514	2.90511980338362	1.29895151646805	11.8934037750248	0.108089491840297	1.09855430722073	2.51495543636791	1	967
TCGA.A1.A0SM.01A	3.3263791492209	6.06854828815426	2.63756387893541	3.82065892976609	2.91825264538742	5.23312111791982	4.57322908614733	5.71934500889719	5.51673379331146	3.5402008981708	2.93187212658906	4.46256280112653	2.1844389980157	2.98427945206903	1.4637793767122	1.99135404153045	2.99687679378893	2.48902906385044	3.12046806799683	3.36808384929774	6.79068864267478	5.50876139750298	8.18482378175177	8.07529301778761	9.30383028290011	6.83769226174558	5.43187363795218	7.84553709458087	6.63322775392129	9.22848611095769	2.8608833630469	4.09230047945337	2.99017432366981	1.46978180680686	3.94704892904055	2.03449746419945	9.72704981126618	2.13527217947625	1.98863015868504	2.84805701759602	0	242
TCGA.A1.A0SN.01A	4.02953239526388	6.55901144672437	1.73200864413847	3.22213992761045	3.95951052091755	5.56436292445409	4.90918265901562	6.62941490961077	5.66845388370312	4.77081847679934	3.55141757878719	4.93475708795725	2.70341082797872	3.25743310300358	2.04799199513116	2.45030069015761	3.12388135979715	3.04823618565285	3.58869664862287	3.03922614641092	6.54761485602196	4.91554480206227	8.12577816662174	8.35972189193294	8.83148111687565	6.78348153723006	5.45639548769205	9.02770394984102	6.05665938924208	8.38859252604346	3.07491640205246	4.42419652839723	3.09980014339942	1.3991163934448	4.32521369541769	2.30421896871636	9.50651883688959	0.543792805535877	1.8911858480245	3.1479578813871	0	1196
TCGA.A1.A0SO.01A	4.05501339660495	6.83749800593157	3.19624506603131	4.28183917486496	3.63289634915943	5.00116720900752	4.54590043237967	6.12158117470145	5.0485021318762	3.9442306432059	2.93704301445102	5.11652279234945	2.90725603206555	3.74473160094184	2.47977379815448	1.73352788747328	3.64106042500118	3.50679233247149	3.86285800639233	4.46661406982381	2.9290713640476	5.24086763798084	5.00622620157542	4.87007861835407	5.90015433913578	3.999747506274	2.31979132462653	5.17448232261896	2.8939446080163	5.52527022428757	1.87758721337098	3.46003480136134	2.30503662441683	1.40925514668484	3.12566763107005	1.47648538159739	9.3913987003471	0.831796188631698	1.16575118401426	2.11709656577113	0	852
TCGA.A1.A0SP.01A	4.79502400957859	6.97130212661279	3.71814239656062	2.91691607401066	4.49396109627149	5.33609768249174	5.88652088343645	7.00218943091478	6.0023267227312	4.71805469540082	4.09120051602451	5.63095872467611	3.05580301346241	3.90642885931369	2.49244287773263	3.13714280489798	3.85801084368171	3.74351496805007	4.21445124035738	4.18200892107884	4.57976546034788	5.42122329922514	6.67502832984835	6.15624491205375	7.58742725232611	4.65273313739966	4.20613525340459	6.6974249444773	4.25919714851485	6.7815761015521	2.35574926935644	4.11689701828826	2.45599128260225	0.98652015724048	3.96693797927846	1.90338540095093	11.5364363080697	0.823504815000307	1.8353177724842	2.58245965956076	0	584
TCGA.A1.A0SQ.01A	4.43592856876393	6.51452944047351	2.23523688908982	4.33348098239252	2.43994222375148	5.76221591572778	5.60518613406773	6.85092815801551	5.92846981579794	4.73652911289522	2.93579916553204	5.11149043045687	2.62475598449966	3.17951105027151	1.64933953880739	2.16690821984245	3.08418335026598	2.45806697084525	2.67281000936236	3.21794413089482	3.38291621027316	5.23356215953181	5.51729459302082	4.90787129483636	6.99086865906147	4.03211847991791	2.92206461183144	4.37403093059631	4.21823094822478	6.4330445638451	3.06244987388524	4.72127421597137	3.4029540588875	1.82048534298638	4.21125366110767	2.54811599017069	8.65529207289294	0.746828690274403	1.73669145606449	3.50939181797029	0	554
TCGA.A2.A04N.01A	4.31423972074327	7.31781144798063	2.40143933232526	3.58084494955316	3.18779941252469	5.61874961749703	5.67356490375582	6.45389779217964	6.66885520843479	4.48540106452877	4.40034665051597	5.93030682989799	3.91450712069251	4.21029534185664	2.42924101561099	3.16576726031248	4.02932919566807	3.92966792793187	4.71246371993699	4.2780070568444	6.63625193660651	4.9446523317932	8.39511551109323	8.63186312781807	8.95593580304988	6.84007796019414	5.00426317058318	8.47363594665173	6.70086275417727	8.99048778032751	3.08547564598687	3.97534587434816	3.18383583144968	1.45354391754269	4.03195974139754	2.35507266245418	8.63335855063711	1.41986245037752	2.39933518250207	2.93751388944325	0	4354
TCGA.A2.A04P.01A	5.10959458133312	6.57156001853414	2.62030488151335	3.83079278617069	4.3840981721975	6.74830423476711	6.67141227101941	8.01779277210626	6.02378317919477	5.2838217874105	3.12494015787938	4.95557784361979	2.97881797806019	3.97865326490861	1.41727194534353	1.84587137384342	3.70305639010798	2.53241671007891	3.76998326260455	3.74924462695265	4.91456930695763	5.68890208516874	5.59407374354736	5.34373825400795	9.23748317439132	4.41171096007286	2.91916843633771	5.32364388129546	3.63953317575358	7.45065536111371	2.72959627360631	4.06179347526815	3.00654937388386	1.84394365699723	3.10035537232348	2.73074862941621	9.9463587650132	1.5116198406587	2.48202217465515	3.39639242824266	1	548
TCGA.A2.A04Q.01A	4.64862650046903	6.84018876839258	1.31863499463164	3.85683633473876	3.59666088503186	5.7046174789302	5.26316589548327	6.66235506040351	5.42441490654022	4.1033633511927	4.33724010589639	5.73888940710271	3.54064727659048	4.55334207014635	2.38785879551298	3.0241423458978	4.16557433290939	4.03926124591803	5.11653526811147	4.3566297926099	4.87800921042007	4.95900966564743	7.03872917738267	6.79334839708998	10.5534798333351	5.44532611979553	3.77059650501476	6.49208230633275	5.0091769485699	7.542675163619	2.36932688376277	4.5280649115527	2.92810497539253	0.996388746447621	3.74994181167359	2.20789285164133	9.19122038257978	1.20044157708114	2.29298783379943	3.14989341355602	0	2385
TCGA.A2.A04R.01A	3.94499896120861	6.26452517162855	2.93081301794065	3.75410716717992	3.06527933134862	4.82627390422066	4.83634833393715	6.90295629647495	6.5372168471649	4.54039930563062	3.38671439577224	5.73435736998638	2.92337740685555	3.74438717185489	2.17935180361967	2.19927972133662	3.59463214700646	2.68470654850687	4.14987715939398	3.47904943675807	5.40909218246896	5.53533137232275	7.2732081465901	7.15753692402074	8.30389670697894	6.33607625341044	4.091513667927	8.129435007166	4.65963918701565	7.4114228559315	3.00855859883656	3.71437741518321	2.8717056792718	1.27494743077055	3.4878336039701	2.29883424325706	8.54730522232024	0.537544571964575	1.62086788446328	2.47645945878856	0	3709
TCGA.A2.A04T.01A	4.52009532633723	7.13536145849337	0.453965265396409	3.13084852186896	4.21907556530389	4.90232928520091	5.02979297894397	5.44837569869182	6.30772723414858	3.18137293132196	4.70336652800664	5.76887241884209	2.27727065965564	3.62758349336083	2.60081684610091	2.81909589633364	4.47040020279743	3.83211024193959	4.26470906367699	3.86729356819062	3.81705015843252	5.53737994227129	6.61566935880862	6.66321366635929	8.43578692181139	3.98322165074267	2.21316061369546	5.49463321435586	3.30310855138107	5.8528603004114	2.05377169628696	3.64736056451963	2.33714017995587	1.85407546212155	3.49887632535432	1.36597242759338	10.3559523877154	0.713519865694914	0.856228798219045	2.0977793259229	0	2246
TCGA.A2.A04U.01A	5.04278002139878	6.26350207880651	3.83267739080714	4.34918832710389	4.72264088599981	5.68921528047884	6.09997262374731	9.15100461154885	7.48827076870367	5.40769604723656	4.34742471461378	7.32776998627713	2.53761911508047	3.84289840055449	1.72996599744693	2.84583123933684	3.38418798935749	3.57383499068652	5.69623312924263	3.74159641865467	4.78873268617062	5.14855996372876	6.9411638391427	6.44721384827124	8.54137041094958	5.07235023166722	2.96713170948941	6.68779696936286	4.61830326996872	7.55425883581397	2.35997088833675	3.3252568771668	2.38432615868584	1.58870863995405	2.70467280568943	1.84301904572377	10.125068577358	0.625270489374693	2.68129183092187	3.25459404303314	0	2654
TCGA.A2.A04V.01A	4.16075887605024	6.51806769805082	0.617674625468681	3.70161559015327	4.55382739891468	5.46951809422158	5.19390575802285	6.43538690238843	6.28429943050691	4.24369954295609	3.04278439808924	5.30804044784124	2.70165994392217	3.40217642497948	1.55035893682707	2.77623034998798	3.55666238606254	2.75013481865832	3.68274182664406	3.37388481340543	6.14021831676264	5.59579305366924	7.56329925007773	7.61376515849305	9.12950378391886	6.87095647309494	4.7709822912126	8.50462873395319	5.70007067394316	8.76931884279226	3.01590785416839	4.47902355998051	3.29456193719443	1.41386483309795	3.94822704387917	2.75802595517606	8.89793891058183	1.20169658567743	1.91632376798946	2.62998602241965	1	1920
TCGA.A2.A04W.01A	4.22020611308018	5.98383727603122	3.1719753766901	3.25513812547869	3.46109631484014	6.90168269593347	5.90565415717338	6.84708491524455	5.67217072626223	4.62737921051861	2.93749505739405	4.56885296660771	1.8455502665242	3.16386901942373	1.44424299422248	1.19345636574959	2.99566540973611	2.37545653587666	3.0721401091103	2.89479836559716	6.73378003554994	4.83176072670475	8.06932032858089	7.78355225462223	9.22238485360824	6.62743612078848	4.34774359940886	7.97102328524649	5.62607111491288	8.23789206156124	2.53655029553591	3.81198471935167	2.80597339553954	0.972472097776727	3.40019634202658	2.03481436591206	9.53057995729203	1.28688114778816	2.70675155361712	2.43108803384847	0	3102
TCGA.A2.A04X.01A	4.57492497800934	6.57837873009785	0.457646819392444	4.38550696651334	4.03789173197538	6.6916332630519	5.71946822688241	6.94839293118646	6.20836703627967	4.51518889186715	3.43672153479553	5.09482299555453	2.29862899219658	3.55466251933078	0.937344392150232	2.54077124608924	2.52193016090923	2.51498067662161	3.86999968389138	3.28922952756233	4.16156525639703	5.11254167777175	5.78052270764577	6.00081128780719	7.93927536426006	4.63854307129863	2.88485185985232	5.41624862918331	4.25081002197671	7.21983549168987	3.07999243781935	4.57002568445779	3.16641016538919	1.50629726547152	3.87287799743325	2.29077825132018	9.00323060940069	0.601886644978978	1.70889350904079	3.26139541519463	0	1686
TCGA.A2.A04Y.01A	4.68287663590815	6.22999737162054	0.875386904586456	4.12494015787938	3.63119743158084	7.07438447885101	6.06454877590488	6.49447961496887	5.60821489546402	4.29806440116667	3.10825680156701	5.61144094188839	3.13829023377991	3.82386142972265	2.98977481594	5.72793950890017	5.34502727986284	4.70914724147558	4.71035461692109	3.62005849861789	3.7484827015205	4.8437226082041	5.17231948999904	5.26038327350517	7.32046211316654	4.74521043599834	2.78303750995262	6.31110889256461	4.3085283429977	6.89096462741854	2.89609743590957	4.46968414109944	3.32117769834609	1.14873891273753	3.80917774874365	2.21462220064855	8.93439707800957	1.18262874126865	2.05105881667394	3.04617671330514	0	1099
TCGA.A2.A0CK.01A	4.70828657655889	6.49693205020668	2.77150531594949	4.38397380074398	4.16822482587189	6.33938684124899	5.7605163759015	7.33775122589055	6.24005859088072	5.32830152838092	2.88869454950954	4.92880614534063	2.59447689073228	3.36168415297103	1.36748289813887	2.17117479564512	3.28815181523526	2.17919253938802	3.37019218539685	3.16206498595567	4.76562491198539	4.41071421394058	7.38135173275332	6.98672378865934	8.81006451382436	5.25914064204085	3.31536334612052	6.28674256258696	5.87518045348502	7.84836442136744	2.57347147850007	5.12380688380967	3.49241724007586	1.77116722061657	5.01277871604036	3.03481436591206	8.60317640617214	1.27756823912925	3.86041659518248	4.02307788812136	0	4159
TCGA.A2.A0CL.01A	4.47044575833423	6.02128649638475	2.4680879979178	3.27738969881086	3.90952351454868	5.35179084926831	5.26607813468821	6.39273643048532	5.40531168259745	4.43708122440688	3.35240543391063	4.76221591572778	2.83864928345343	3.48300312574692	2.13884722727335	1.84450617386985	3.09347566718297	2.73276846578752	3.51917703322298	3.64503294887565	5.65996735924219	6.11437951936996	7.56330687777503	7.29610311432599	8.59683863657286	6.7719977896332	5.18612018368064	8.28244304847181	5.49226019948603	7.90832055928421	3.44247910546989	5.63829399070981	3.99446205921973	2.01834930987889	5.64790735495721	3.13569902690319	8.30676759399069	2.3623576669785	2.95516398761695	3.29623713177102	0	3015
TCGA.A2.A0CM.01A	4.82346405341863	6.69025225457524	0.996822574458976	4.21709885097031	3.69348695749933	5.21900971844289	5.53600936999175	6.40941469797798	6.38872338710957	3.75329431493838	3.83820552623697	5.45482403890998	3.37881677646847	4.29026219477274	2.71054748285468	3.16093631840221	3.79041757501875	3.84281796483631	4.53052650790814	4.22422553993839	5.40069503270535	5.21997388104954	8.13828972173843	7.89876280302566	8.30865620613679	5.56470740205298	4.58287509475675	7.08452672923581	5.33712947319458	7.96167830799545	3.2192769605776	4.41106010184248	2.90737141382356	1.22156778853841	3.39934885571653	2.09095502511619	9.38758311954461	1.72150390703571	1.73889751142532	3.47494216325075	1	754
TCGA.A2.A0CO.01A	4.84327538321496	6.66056215946046	2.65576396832137	3.90180335025074	2.92236913447283	6.40611654859701	5.8417970470731	7.3143285552494	5.80554268679367	5.24171436165019	2.54532593034867	4.41960630559482	2.44702369830939	2.92366263907249	1.50553529205146	1.72935699003332	2.70615477299067	2.14064779315484	2.92301603174042	2.59297123276828	5.23474272032766	5.73749478584167	8.1590791503667	7.93057118155803	8.14821471244099	6.34294224705847	3.95322798365865	7.14053123363226	6.33552613136721	7.60177821539009	4.35346444815542	6.36563480304812	5.28022142088179	2.68475142517232	6.78047808868503	3.99872806446627	7.92613822381922	2.80471443623081	4.55075294086895	5.10593364423675	1	1468
TCGA.A2.A0CP.01A	4.78495933366194	7.17660202839054	1.62798030306595	3.90752524181458	3.81547296108733	5.89361703849138	5.96128067067507	7.25617282714199	6.43128196739294	4.98854381833196	3.63583563488948	5.19400034908789	3.01458739108269	3.71636540813135	1.82064871935719	2.62947319678695	3.76127463397843	3.21783559054722	3.81728556596195	3.3788445144695	6.83398174644301	5.03134667036939	8.79995634059324	8.92633335906091	10.1904990587428	7.10010617668023	4.66162420209304	8.44371189940015	6.35860724911781	8.64171689105324	2.71852602646226	4.86692775449893	3.62466241844211	1.64390235527739	4.75535763727005	2.9593806862466	9.2526805688434	1.29947912798038	2.66682474909563	3.26647173652428	0	2813
TCGA.A2.A0CQ.01A	5.00368318363225	7.12358964021699	1.15503677467564	4.46703161824899	3.82292385370857	6.38477511763647	5.75132713642757	7.28652357083195	6.63282366249755	5.17671371555714	2.90120480571599	5.19243091200174	2.84925871275599	3.57058436489177	1.14867384293886	1.95631690896951	3.36006924544522	2.59567073992894	3.66094002260952	2.86042652798619	4.10073381502168	4.40403113962183	6.14278509228816	6.22454583911998	7.49210314180011	4.9740198741091	1.97306017280408	5.6660379053361	3.84923869270338	6.57943813716098	2.27890658769694	3.83693401132109	2.77631458511622	1.2216915135109	2.897511510582	2.2318624493431	8.64451931639522	0.307428525192247	2.09774562163852	2.76345406854347	0	2695
TCGA.A2.A0CR.01A	6.00377087103868	6.83239131232612	3.53894782092175	4.42707646166155	4.74182828907257	7.23325823877677	7.26263798594077	8.28040889126547	6.82751165719419	6.38402735087862	3.42865161372908	4.76409663881876	2.61499246688761	3.33811059626622	0.989502360862381	1.54858458583056	3.18353415357512	1.90565897027205	2.77380648432652	2.88225175696972	5.04577058050913	4.05056264284189	8.40800570840855	7.57962292550776	9.22975157206123	5.23435952726713	2.98123161291209	6.41093464228614	5.77497940611714	7.71313421457802	1.99443490439622	5.59705436845572	3.3421991478711	1.86000929133864	5.6517463143774	3.52184224262766	8.38152824297426	1.05810864940117	5.13090204857599	4.60971359990977	0	3283
TCGA.A2.A0CS.01A	4.38265342051151	6.66388965471826	2.30678718486566	3.85024935828633	3.65451573926181	6.52351647908353	5.0266274566676	6.84241697615578	5.96754675807565	5.08908284167224	3.38882324678002	5.13580571902994	2.6232581989027	3.20117902691281	1.5647195944431	2.10487337672602	3.35443805516214	2.57828663661138	3.49080114852119	3.25035527176305	6.82832438735056	4.31504447043831	8.59809308120619	9.07915300582225	9.18569362953397	6.60868654925314	4.95451739064805	8.13421221044333	7.08007667403709	9.54665508380706	1.9654703200606	3.80664370422294	2.3844090539316	0.737513714145542	3.80100340795887	1.70703880441689	8.73241675881512	0.737167557334839	2.49341677124567	2.04005075915185	1	2348
TCGA.A2.A0CT.01A	4.46671846826014	7.07553690961606	3.18971388213854	4.37849081500212	4.08171457034781	5.7593689192509	5.22531349583829	7.32317999119708	6.34662896687699	4.58984137124282	4.79194427242006	6.2405891022211	4.34010645920756	4.77892343761898	3.15158284731308	2.60141127674479	3.89230358720063	3.97466696765701	4.24506966719173	4.89704676223591	4.26791028088483	5.02135535178721	6.07655054428217	6.18420688810126	6.86450932167801	5.20252351010852	2.9217981017817	7.58069875319603	4.51153129179318	6.81259705425997	3.83499430732416	3.83344673639893	2.64851146127395	1.11563257621286	3.62363279110652	1.89549651892662	8.57498172562618	0.374955995968092	2.24892945883651	3.05312871822282	0	2289
TCGA.A2.A0CU.01A	4.43472829549852	6.52014562688083	1.11689701828826	3.38210002239355	3.37491427646911	5.63832585225345	5.29419063301185	6.71052681988072	6.34679382372173	3.92123636581462	3.59152384255963	5.2062603089117	3.22170697838643	3.86292741702496	1.84265707994492	2.36317107711924	3.76257205994666	3.16159750223785	3.80929095578061	3.84516885873168	4.71042074528863	5.06664893366482	6.33748989047161	6.2060180040209	8.29089572054351	5.45863791807714	3.82882449675787	6.3994616547915	4.73138963648991	7.06229659698863	2.85839881869892	4.6294673681753	3.31397137105902	1.56613321292951	5.00570089212551	2.52649454425693	8.83852417538449	1.25658800965002	2.49763791112112	3.4252444421481	1	158
TCGA.A2.A0CV.01A	4.68599619611564	6.54597917692578	1.67170098382234	3.77128344982436	3.68287663590815	5.97020945024811	5.10602999356478	6.45770098641098	5.71109287835734	4.47285814561643	3.59525300507739	5.22031447523599	2.93128593037724	3.17035774504628	2.19956242102657	2.81983165242654	3.46748817350836	2.66627940122911	3.73615024110917	3.21933892269847	5.48681732707634	4.30361272833808	7.50776293226694	7.31049190828716	8.63932551278745	5.9428147423323	4.29826239980017	8.12393824858641	6.28601246076055	8.57943097142186	2.93105895175405	4.80452859509743	3.43410776283887	1.49410834892234	3.89536079334762	2.65129283795615	8.22017176444803	2.07121348960526	3.22187708107703	3.97474955445681	0	3011
TCGA.A2.A0CW.01A	4.25846616060492	6.94455980513106	2.61511021003753	4.1495113923254	3.68953399875391	6.63092815569535	5.58854375041311	6.16953421861451	6.12828102651392	4.32113439432721	4.48605143041977	5.78612061226574	2.72959627360631	3.63726245522174	2.49046744387077	2.56005458698727	3.77683041798625	3.29064556869481	4.44389171470218	3.63959105557405	4.24341774501082	4.37213721859372	6.01945062168966	5.95199335591699	7.03492988568122	4.53383118123924	2.97618030832405	6.7847840144756	3.6721084800313	6.35841736206134	2.84797686898468	3.84287829204537	2.49551609361626	1.0703893278914	3.51849737160195	1.8426973028498	9.2411735361004	0.750006150204201	1.97276616525449	2.5107087926795	0	3283
TCGA.A2.A0CX.01A	4.32848464955591	7.10831535538772	1.97033831408107	3.61155012306924	3.08357080592353	5.78960406633158	4.80511184942365	6.75527484049709	6.89671505337645	4.06078238273269	4.39086712903946	5.20850165289464	2.89489535154308	3.85199883711245	2.16555825446117	2.21204009797664	3.32971203842523	3.41160250408996	4.39403389536778	3.84035244675061	6.04999008994515	5.79094141949651	7.27610485895095	6.95715661330031	8.71880991541148	6.27033270755966	5.22759476608388	7.90735879439322	6.17199538552526	9.02151887019855	2.93018853606371	4.35192509124975	2.96491609814879	1.38178172232808	4.0611540632071	2.15946772926677	9.23338935439971	1.79680538088048	3.43317312404428	3.17467805684213	0	1728
TCGA.A2.A0CY.01A	4.06775056270398	7.01060083322651	2.16195215892674	4.09131901392759	3.8570454274705	5.3505573581252	5.18694024005993	8.46284823253189	6.37472826235542	4.61435648777408	4.00007213294874	4.36343043046531	2.5979363352649	3.40337680668708	2.08035067429398	2.79966758391595	4.34331543000181	3.69806286327914	2.80716942076987	3.80779796749881	3.23370403121288	3.66427802684653	4.69798504951158	4.10020396744373	7.12895115892043	2.99933259919525	1.17069423368708	3.87074938697427	2.19748800240598	4.3936976276109	1.68652293780591	3.08642712371318	2.13720839685256	0.714751059343086	3.03913839390696	1.29160355803056	10.7690299230621	0.454175893185802	1.78580161532378	2.08973541669621	0	1673
TCGA.A2.A0CZ.01A	4.538227739736	6.31773639236702	1.67405381928585	3.85919433851665	2.89880814124361	5.53324873662645	5.46635304067666	6.88865437127627	5.66084592255138	4.87737126016216	2.65532892850952	4.93020746372902	3.08605340372593	3.37423268715287	1.26020635801053	2.033158666781	3.01303340745406	2.37920505996061	2.78312134857659	2.75114232472695	7.26701978876411	5.73302345907335	8.95725065762182	9.12690679728017	9.98136805921877	7.82581869308645	5.68009926985692	9.58497076613782	6.52856350529327	9.03596447531448	3.37473347803121	5.03173042158449	3.78920757534734	1.69643902065575	5.1071940550698	3.08854869701024	8.74224239510705	1.8324849902876	2.15888633601267	3.59645813955899	0	1616
TCGA.A2.A0D0.01A	5.17195936942216	7.19515661758841	2.35083666481088	3.18272407459003	4.02639286095179	6.16532308667983	6.27038317049161	7.52756927303662	5.81076183945492	4.69557073864723	3.74087360661564	5.23514113317224	3.21546116654742	4.20727598326326	2.033581579147	2.33468267993572	3.28871291663483	4.09999365652545	4.91783748615028	3.98420652514829	3.66811912468643	3.81394532851539	6.11198069069275	6.40570140952364	8.82050768069143	3.12735263669111	0.873576994296963	4.10404305827618	1.60007941179214	4.22478891031198	1.83260650939041	2.25453357676012	1.24531310866726	0.544782104786663	1.46868757304394	0.963548106438987	10.2218774434903	0.126444299724691	1.69737350954143	1.72704913033868	0	2048
TCGA.A2.A0D1.01A	5.20211990478937	6.44220869507252	0.938473998138431	3.72799667040119	3.77928073544205	5.59122760649977	5.95558016831819	7.57730494733152	5.81673024968304	5.42918744357085	4.18244600145911	5.89645108453847	3.44502478118026	4.29193502156813	2.26732604522473	3.25880532476424	4.60400606871674	3.69331967881157	4.87889206070926	4.02924967499138	5.30028848997432	5.69067968459624	6.58570469659984	6.43542357545346	8.09564175907108	5.45713459431804	3.01328358681842	6.44143534025297	3.78834117645008	6.61962576014733	3.1597583380563	3.90007461734549	2.99019248048372	1.80364035689067	4.68052690511113	2.58173687850948	9.77114460106011	0.138683427979272	2.34582213754306	2.43164970080079	0	1051
TCGA.A2.A0D2.01A	4.21478537112102	6.88768610277763	1.2340107331084	3.53250398632448	4.18281145793427	4.94037820494285	5.10356897539079	6.80986843070614	5.28713980455083	3.72149297019517	4.07677284989781	5.2018024271008	3.37969026741642	4.03544796058228	2.21847121074326	2.82507326083753	3.83943560867389	3.54002726925751	4.70384821717726	4.05030143016207	5.47238054014363	5.64986833961556	7.1329541230663	7.04678460706925	9.45910431105984	5.78188947878874	3.28860957224659	6.90684971866993	4.58596602691743	7.10383330630347	2.17043786850811	4.52929623474226	2.98932069555447	1.39039254585427	4.61127863026698	2.63452357134963	10.2163281435765	0.806200304116112	1.5837597536395	2.53411141837875	0	1027
TCGA.A2.A0D3.01A	4.34826783453123	7.49326144085659	1.60421368786557	3.35448037100067	3.40990681952926	5.37215463535817	5.06281680874323	5.76633013095037	6.54545567661217	4.1105302896225	3.75834582193588	5.05115019850703	3.14855996372876	3.37398222651032	2.06191441324505	2.92276872291713	3.44720888815581	3.25909166797308	4.09246963018441	3.61314263857663	4.70270186513838	4.20948455869802	5.79699740910062	5.49962269047559	7.63829616311014	4.81571374881575	3.52160358028094	6.65999161248778	4.58042289910376	7.09322105395978	2.03569428338215	3.70721554571642	2.27700278563884	0.826924682936349	3.8545941516616	1.49932291498816	8.58898853427527	0.695013872632582	2.81653827037767	1.83850810278066	0	1873
TCGA.A2.A0D4.01A	4.63144774029891	6.58475209235171	2.26423615104355	3.28358105460384	2.87915681048047	5.95440804524981	5.45194299084347	6.43449979704389	7.09852483185283	4.0698482157862	4.96714093408868	6.59141014298214	4.51551061996901	4.77815599909015	2.66300297788186	2.94296483740139	4.1872610048417	4.13492732587335	5.19023556959977	4.9828202127797	3.77515592076381	6.11579069209098	6.2834532647168	6.14956423107675	7.51623739824105	5.08999805838722	2.33574048957465	5.53208937712673	3.94832984952846	6.41964506726505	3.43597522589155	4.61295398779747	3.66616576113855	1.701371620047	4.60383401878455	2.40236746161726	8.36615913677164	0.592923408359051	2.30149985315868	3.17064616868597	0	767
TCGA.A2.A0EM.01A	4.35762941544586	6.85863254815118	0.375400928906357	3.99583723504622	3.58971555612098	5.47648538159739	4.8833813246708	6.08880943518255	6.00215341778353	3.82944368136659	2.97693180269919	4.85713502936527	2.62475598449966	3.16952419715	1.56286516765616	1.90988828477648	2.8638195420864	2.80260683364216	3.00054090922619	3.01558677166334	6.29026588154557	5.21875404920136	7.32803937330518	7.71064803843673	8.21769748053165	6.50681137011771	5.02098660388997	8.34208222601191	6.25310810635106	8.63971078708228	3.51359180649957	4.05964946325944	2.71406963555001	1.2884766900117	4.18220761039461	1.99015616662739	8.65097058216285	1.17210342844014	1.63812018808403	2.88832438042321	0	3094
TCGA.A2.A0EN.01A	3.84651337415034	6.02183502726224	1.85083941966118	3.58665667226322	3.06977089748646	5.53056708280396	4.62982869757543	6.38559151946208	5.05869314050444	4.55799817518443	2.98761192257843	4.6044331384822	2.53975438159624	3.13356352574111	1.55537444611063	1.8275751682276	2.98391478059586	2.31068911751928	3.28495824438855	2.86332398516085	6.41517725359169	5.9269458766542	8.25725158172636	8.15096933648812	9.21648978741	6.97814070369799	5.52382538066557	8.98353434141513	6.11274391329295	8.84398478591891	3.89948502251277	5.54253665495329	4.19947604644285	1.71567376554819	5.54136305361427	3.19547359238726	9.16505470737904	1.35732678586246	3.01289042833639	3.81670209431686	0	4088
TCGA.A2.A0EO.01A	4.49198774158348	6.61785237750752	0.255440304865444	4.02862219148065	3.90115652517315	5.40085211872101	4.72574115650395	6.11317330915355	5.89291069112874	3.86649261203745	3.18632623202652	4.91581246968815	2.81134771799154	3.5990439889557	1.89254645942996	2.28764959209501	3.1969060009642	2.90986908864258	3.32686807165237	3.33925142745084	6.01670801968208	5.00195082716815	7.49628577289646	7.02122985479986	9.04153130183883	7.03423112490113	5.03717133764464	8.92476827215386	6.59406478344135	9.00237060834304	2.85782179240827	5.18827035447709	3.4317432907039	1.23750253402449	4.36875438295264	2.78563424445542	8.99189706804975	1.87656605875172	1.48640546680422	3.07905377764264	0	2442
TCGA.A2.A0EP.01A	4.42655326486022	6.29298415397593	2.50474749649957	3.62150100027265	3.24517617789189	6.27182155609929	5.49583904125799	6.85594112509357	5.6161459356086	4.95178825880416	2.61950691771513	4.36581849459536	2.41283571005016	3.0156759684163	1.312316654402	1.76064677145215	2.97155275038387	2.04774776327079	2.99262342900581	2.79809200072864	6.75122937666577	5.53873369639321	9.19344355207527	8.85968075675225	8.98387631377723	7.22932835270864	4.80998544088823	8.04697990814441	7.16623038173279	9.48004594600364	3.63401235640212	6.13068792983118	4.59131438901887	2.30190951019884	5.8826454946056	3.75038140112453	8.5081489289366	3.11962178113503	4.53763153855867	4.45494573938921	0	3603
TCGA.A2.A0EQ.01A	4.44930384542073	6.61960228587488	1.22977247746545	4.1911599158206	5.68616993005545	5.86864479145084	5.46637261950102	6.94564047430867	5.87050528302159	4.29256827345407	3.73155255899134	6.02273620810737	3.22430272696744	4.11035489053957	1.8846760607854	2.32964029003823	3.5991154212898	3.06774195948654	3.97194814156057	4.5131117041074	4.91332028448548	5.3844746759567	6.86920763351994	6.99303573956932	7.04368571335177	5.95417304092437	3.0064775640712	6.91236963296845	5.26092517744665	7.51691261127304	3.21998936434798	4.69746247692187	3.25237024103767	1.16214557128867	3.94982437677131	2.30978736945795	9.3558668502987	1.07587486697513	2.02665843815573	2.88025451328193	0	2426
TCGA.A2.A0ER.01A	4.10852445677817	6.55207729829203	0.182946494511102	3.62971797721469	4.7456245808345	4.31712314120672	4.60749602920058	5.36544408898239	4.89659155103342	3.05326776479032	2.95102821304775	5.04952622081772	2.52514178270256	3.94904928402214	1.55232788188124	2.06042790052124	2.99486932025042	2.25311188930331	2.93517683868763	3.53633892348833	3.51273256301436	4.36925009806617	4.91565474298981	4.76714626984262	6.50159359761821	4.9095043135606	3.20595546711974	6.61594591019758	4.13724939030987	6.33033430598713	2.50151557730855	4.12147135319828	2.57625606736086	0.613531652917927	3.70602212154248	1.5856356013623	9.2702518697402	0.962067735839762	0.638398262235854	2.25550073314839	0	2263
TCGA.A2.A0ES.01A	4.18021948479625	6.06948736159701	1.00273851980693	3.49813595803696	2.97177344719337	4.94680102842616	4.51458309132407	6.11241865467001	4.58999712714583	3.75499436450498	3.02400046356387	4.69421160776789	2.36779039279605	2.86465169471151	1.72220369243275	2.19162581460002	2.97894607528921	2.17082239919518	3.14603604668215	3.23751783034105	4.68962904145177	4.78925453391536	7.0583294849835	6.91472476089428	7.47238378969464	6.01858744245324	4.36371076002329	8.05840254813824	6.84909353901298	7.52322633360946	3.30183636568679	5.58384999446024	3.8171115727957	1.87401000554047	5.16178290183715	2.84213408010562	8.38657128195521	1.81737767149656	1.92611331103744	2.79387507929808	0	2190
TCGA.A2.A0ET.01A	3.84101704188701	6.67470639047633	0.448583840463361	4.31679741513778	3.01633585304644	4.96447718809036	4.24453699570758	6.41348238294546	5.33575120664901	3.70583417777637	2.80030976225285	5.2653393728095	3.29949378110172	3.2550021241026	1.87919602853712	2.50258520244744	3.64675021678514	2.9141435165682	3.88786640828726	3.4867272426882	2.28889006122208	4.17295148433221	4.05542995166257	3.53922086117324	5.4710085759265	3.25333884828745	2.08875220401058	4.39278450555411	2.80330970999966	5.07915193888887	2.95637267212407	3.95951052091755	2.51679681538656	1.02687086472475	3.33166222732918	1.6397878295962	9.06430894808252	0.280481274300624	1.12287146908839	2.21580282764571	0	1066
TCGA.A2.A0EU.01A	4.64112402531399	6.98017957259086	1.95769177138088	3.64537887190316	3.51612864127508	5.12240767587279	5.5859239769586	6.9843455389069	6.47981259296751	4.16674757590129	4.31147405201999	6.13063027704676	3.46020522034822	4.56087388669898	2.47508488294878	2.81188199621867	3.67624483776642	3.81502201639595	4.79913394416846	4.13345666766158	5.3642257236264	5.13612985055257	7.12865736995396	7.46315813564001	7.58833761198168	6.08703845676695	4.13237119873254	8.65164981907147	5.23351997877392	8.24213372536481	3.37228351288053	4.24190880907501	2.85998941991669	0.927820620196206	3.97041194538947	1.94852609451835	8.431638001636	0.621524443671458	1.91506191878964	2.73928646538163	0	1043
TCGA.A2.A0EV.01A	4.34557379155796	6.68855245652523	0.251446431558582	3.83674217767353	3.24356245893912	5.29417592592826	4.84843766270535	6.13916044163784	5.67527961855368	3.7038980379135	2.94223297640072	4.93353014988875	2.51606559000435	3.16043619766802	1.4676968363726	1.80463184312697	2.95205394721174	2.80316502815218	2.98468048425219	3.0122826089523	5.87559086892291	4.9598026062131	7.14083283761482	7.0878043800868	8.97334952797854	6.52893694697181	4.96743147877856	8.11834570845128	6.16314445562995	8.56391886904401	2.37192123324425	4.61058786390427	2.76812079185329	0.940805718166744	4.40960138453486	2.05665288703761	8.35107482827112	0.746914659647898	1.27297869537357	2.21546116654742	0	968
TCGA.A2.A0EW.01A	4.26274884418065	6.38058920275379	1.64929354696714	3.55208191065311	3.60701066590133	5.07409435357387	4.97146538190244	6.30298430681252	5.13387172586352	4.33146159426466	2.87418710905184	4.56606012869139	2.44707661211981	2.86302656927896	1.66657482357905	2.06529656712778	3.32347095329899	2.35287149595341	3.09675099085177	3.08819249066938	6.1307435214057	5.03786538242378	8.16486821970413	8.15426674233708	8.48994146170543	6.95790067293797	5.21591928452886	8.43012843159077	6.74217467718883	8.52692836485753	3.81355547193614	6.09589489085047	4.14779511328845	2.11779476468684	5.64404661295247	3.06591691807821	8.23849884583291	1.7075689633722	2.30188025283903	3.77624087964798	1	1884
TCGA.A2.A0EX.01A	4.72559393521285	6.78416499352786	0.660289751428221	3.94500832841542	3.953302493409	5.50730943259052	5.35168132682058	6.83310387152563	5.79875561391462	4.33037912758063	4.62237400978062	5.70980618574551	3.33506872738136	4.51455153224184	1.51055689540024	3.33326628817543	2.90602471879496	3.78003707414892	3.59973435340934	3.5104936001468	5.88902810738958	4.59384374987572	7.54467161516604	7.4725763125292	9.12241104098106	6.37493861299013	5.01997761896156	7.86163967805441	6.93258564082471	9.11653968658465	2.81198471935167	4.43100108965844	3.36741300384829	1.38692128221782	4.11016276231127	2.58926013347372	8.91207706785001	2.18348651445939	2.2288494676618	3.35758015449059	0	752
TCGA.A2.A0EY.01A	3.86889414770436	6.76461951165013	1.04320449856517	3.57221059331231	3.45231867637337	6.41072608401714	4.53342629813474	6.92372562025271	6.27193731180034	3.57754967700892	3.80071356673451	5.07940798027199	3.23235376773903	3.74666748389007	1.94268339633597	2.25767446735077	3.71225459940369	2.93139940629881	3.64729148150955	3.91585548306784	5.07622557444349	4.81879433231441	6.10243348004166	5.82096010432419	7.94366937194034	5.89503354525178	4.29987471002709	7.23544082801063	5.38024459047818	7.50482693087342	2.80173810156646	4.50225421273424	3.06177619758669	1.04271436944855	4.59794825004376	2.00234247669418	8.1405532170698	1.36261015369037	2.14417692434653	2.34936527759421	0	1925
TCGA.A2.A0ST.01A	4.14864130693893	6.17488574575302	2.1387161893259	3.49574632111562	3.59419021986166	5.23742987430597	5.06449488548502	6.21108230115228	5.69073275530298	4.55211265935013	3.17191134655269	4.57117924313003	2.25162821131575	3.13382652729883	2.3589025793152	2.08596845386217	3.54067207134245	2.83503474443553	3.45894626685526	4.0018112481929	3.42779387182193	4.701094331201	6.25176453110428	5.97867843063496	6.57217268907814	4.64868401662684	3.33070180195338	5.27295630793511	4.88028390455316	6.29486883435052	3.01456953870786	5.45846731384044	3.34786404865714	1.34335096620051	5.31993941244883	2.46900029595865	9.19764673400519	1.2379307695958	3.88572077389484	3.31471102503107	0	3017
TCGA.A2.A0SU.01A	4.32107665361336	7.01366770639084	1.9728396727592	3.54530121545165	3.22632355704852	6.00401816578084	5.3807329111891	6.66970003620054	6.24700275332772	4.34690726265171	3.03706588390463	4.79531499599133	2.39673491753557	3.17050196407383	1.67694435910691	2.08069176920783	3.42115596066222	2.63024236689313	2.92871141255659	3.32584689823882	5.31136505887411	5.56815070256632	7.46710255684986	7.31175194727744	8.30534495008931	5.90524017060558	4.04858495757305	7.57375093663446	5.48840896234756	7.94390199206056	3.29247256716268	5.33531531473409	3.86553285684916	1.44344752192336	5.41178551883185	2.94854478312522	8.96954711566205	3.18261285176927	2.69859633036759	3.94599154682254	0	1662
TCGA.A2.A0SV.01A	4.43382075963063	6.72060133884105	2.59330595925049	3.12702239850605	3.70272402550151	6.14438293199854	5.60440348494407	6.89307942064724	6.1478419109977	5.15996415053669	4.68989177397764	6.03320052301137	3.84360202185825	4.65496247741685	2.6667565918848	3.18350239433942	4.02264300860305	4.02841002264451	5.14748987359828	4.5772233615461	6.21653246903068	5.1482792944424	8.13340220809562	7.55324452393385	8.61445256509601	6.43493007790945	4.59935945508219	8.56890311524666	5.96909291561945	9.10942220279136	1.93885033700606	4.0457225357346	2.25770463505512	0.910195388186905	3.32696871158789	1.81729580020063	9.85595856146143	1.86028746251074	1.35676358510543	2.32573179112255	1	825
TCGA.A2.A0SW.01A	5.07822554300729	7.21196225205882	2.79695070188597	3.97792097884967	3.89559345795175	6.53619902789749	6.51618380887663	7.02373994013575	6.98841884287905	4.7148005049959	4.01055607837421	5.4734297646783	3.25485099642434	4.00269352038269	1.99844826862592	2.10524225381157	3.32596199617185	2.94910532878874	3.70828657655889	3.42506984270616	5.98251449759634	5.50740141258048	7.25343813161679	7.07955625012895	8.87776173147942	6.35661218741043	5.19807762926221	8.12060803084422	5.65816291596266	8.61449857687321	3.36801398411611	5.34804116163843	3.18737186990914	1.19943678355886	3.91448798591781	2.20404678826423	8.48128763815299	1.38719708466965	2.40351315052404	3.01786847385807	1	1365
TCGA.A2.A0SX.01A	3.8508694163353	5.81102911180836	1.75369010284334	3.30309393492836	3.02612723485031	4.13685580502815	4.96279885867302	6.45907253962055	4.60344238036808	3.55941839174184	3.09518178934269	5.49550650000642	2.69906295230934	3.24809455267255	2.35250430813818	2.70043971814109	3.55966311542286	3.19918547579514	3.81266250865323	3.50442971526062	6.12671273153893	4.81313471901813	7.68676593064345	7.53274942246218	8.29900648500431	6.69483841531088	5.07069844371036	7.62313306928995	6.06405506441044	8.51738830092765	2.54196081158699	4.6727477907083	2.78026809857638	1.03160692658546	4.28551319113575	1.89925298470915	8.71334526993891	1.49774008860909	2.21524370371287	2.23667629199905	0	1534
TCGA.A2.A0SY.01A	4.79449384775824	6.431738277113	2.05126768093078	3.94530804692505	3.63750591772736	5.86995281451069	5.59845751484207	6.52215621189147	5.81958644208501	4.73560882304539	3.03943673064565	4.61634593329054	2.69841852992174	2.98713892570064	1.40321317707224	2.42384705459843	2.90508128375151	2.42897313551499	3.04844545892269	3.26473157945995	5.57888136633486	4.46943017931329	7.65174272730681	7.42976993271837	8.48649798472174	6.482683744511	4.79482652108213	7.86962345249844	6.7189999425413	8.7831269158127	2.61584000316316	5.35035933581965	3.39904801505935	1.45848699997433	5.22185775223586	2.53975438159624	9.08793190607791	1.87267118696657	2.84191275385506	2.85021934871699	0	1347
TCGA.A2.A0T0.01A	4.91746517282335	7.10366443380719	3.28506185065375	3.09949720117019	3.9642784796309	5.95207492052858	6.2018161467168	7.79257753395584	6.01312722979982	5.0709559896419	4.83268245363222	5.39131749477107	3.03892776611756	4.24119952133825	3.5646708242644	3.46319083920871	4.79383347189654	4.33050103527043	4.8061590506657	3.70465067524035	5.79344074293286	5.33557972390505	7.98957388530095	7.20126333891615	8.61244170598026	5.76463543373763	3.66643848231911	7.06837523425018	5.64285461182859	8.52349962087571	2.46978180680686	3.65764000520782	2.4789459268629	0.811142173669308	3.96126214632329	1.52416399878694	9.96442722473076	0.21549222999098	2.22687840419627	2.37030379942634	0	533
TCGA.A2.A0T1.01A	4.36491555681424	6.62478522264823	4.69141132961693	3.54971845067187	3.59334181819639	6.13625497045559	5.62815533148034	6.64149978812081	5.74818748141188	4.34462258586571	3.88527173759777	5.21635009327671	3.60749602920058	4.13874894992859	3.12545273398595	2.05015338864714	4.84904348262984	3.85908498054938	4.20389022714666	3.75314452903326	6.49513389880809	6.31773639236702	8.35639078368837	8.0323521465148	9.37527385024505	7.08894402547238	4.93540317041981	8.14470667171122	6.03040008881778	8.73036416016589	3.66063203595399	5.5348553395655	3.89892420058945	1.84161089060183	4.87562281253251	3.33401042489903	8.84771572895088	1.15036470461199	3.42104821242356	3.95667933095305	0	521
TCGA.A2.A0T2.01A	4.55804717145005	7.08342826699089	2.13070028369953	3.55790017766094	3.60749602920058	6.56535955026123	6.52034209657549	6.69940310235464	6.51509267492023	4.52798987312619	3.6646307431579	4.85010930828849	2.869950347659	3.9718745886158	2.25951354387575	2.52954612129863	3.75445997362548	3.61519262452525	4.07401726250875	4.00344032914945	4.62929249887509	6.02449034191014	7.9602394647082	7.27607041954652	7.8451255675941	5.17741555126168	2.8337806666484	6.92663757503695	3.64744115718399	6.76305962231482	2.89477896762555	4.15083584175968	3.11026300631827	1.65617599032642	4.40533891584755	2.67829730860359	9.62850824087118	0.640991039643907	3.48922178722254	2.74135911731882	1	255
TCGA.A2.A0T3.01A	4.1423807603793	6.58698386266503	2.27172446351057	3.04523326147366	2.93453537255541	4.87619276419524	4.70033428657421	6.77526919490631	6.01329028745484	3.95750605571041	4.14300967217121	5.65147367159079	3.3788445144695	3.74104625136319	2.46048047004001	2.55392567347005	3.59260055212334	3.45031388877837	4.63909321321553	4.01839382362741	5.126175817956	5.31489225492171	6.59545741188518	6.6292546077328	7.80186159166355	5.8779208956698	3.4528984900639	7.85297761937768	4.3704851538094	7.0103680928321	3.05914758103893	4.35444510788809	3.35894476440863	1.2890081455308	4.17259952164667	2.52170407450228	8.21693739658628	0.840443091389792	2.20995237381963	2.98159696315738	0	1516
TCGA.A2.A0T4.01A	4.28301054265386	6.47849460163783	2.02428421427965	3.7593689192509	5.67104138843084	6.12281143283231	5.15623075214903	6.91795799007354	5.84091384832753	4.85856790336753	3.4621177753442	5.07148810558418	2.47928230687234	3.34006371965279	1.80826147405395	2.21859520155086	3.36815371109619	2.7457751494858	3.71281585443737	3.53472152430104	6.23515645454616	5.28769021958343	8.42454003911641	8.54540470625738	8.97566371534546	6.76063080528323	5.20710415016848	8.68632718326363	6.64290947127027	8.8469993864944	3.53067007549171	5.37778315581598	3.86665086084579	1.55566893377054	5.08215330022593	3.06935846322382	9.06763414606814	1.70664105730941	3.74314870063033	3.87898031603137	0	624
TCGA.A2.A0T5.01A	4.1459790039982	7.56060338581951	2.17791779219584	3.53088227966591	2.83939529472754	5.1414041787199	5.37651266128848	6.14878771316061	6.58235427654133	4.96551649561091	3.5628041262619	4.83714600831161	2.98542756507893	3.36699356698033	2.1902671809595	3.07092165284066	3.20376496601866	3.14443799836839	3.94886245240778	3.40788295630712	5.53193971446618	5.17316342043583	7.15313347543915	7.03149334595984	8.67015095184875	5.14077456650534	4.00991145451114	7.47500622667977	5.06800003369538	7.58182573986863	3.25300596289068	3.9716814942923	2.9398659618568	1.49625780628048	4.05055393651449	2.17565233821645	9.29786339559307	1.11076412189981	3.58780901341997	3.42277121932047	0	531
TCGA.A2.A0T6.01A	4.00317044288013	5.99322599701659	1.29266397339686	3.52812118781138	2.67097626179981	4.96292376032557	4.64725693876396	6.26057145766501	4.7888057562193	4.00362022528427	2.89196349737541	4.63930163324797	2.50108240824349	2.89023265596135	1.80706635419168	2.37473347803121	3.01174608498738	2.52388809372165	3.17494964401863	3.22046926419808	7.06642398605405	5.46826072717431	8.12287560942776	8.23680733648422	8.90656475018369	7.40626198915285	6.55244162939269	8.97574538544727	7.49552728608043	9.85789082386963	3.51903860960006	4.88655014732434	3.39454157979015	1.26687647212819	4.52469684783163	2.38003674428854	8.64709140996413	2.94929212895485	1.96128993276177	3.05736362123094	0	575
TCGA.A2.A0T7.01A	3.68052690511113	6.41444508372273	1.93319491996043	3.738065229952	3.32328359124227	5.316290583922	4.73765431662883	5.86387156569002	5.60625269909286	3.85770237883862	4.26916034943493	5.58585789597551	3.38882324678002	4.1314413222776	2.6934088965254	2.89530262133331	3.78536222537443	3.67132734449229	4.39267461732853	4.42258286563643	6.58362287762128	4.70986407023266	8.18229949494949	7.68570752734569	8.75159192497505	6.95771150226595	5.26517056700668	8.7337929128979	6.04721554352042	8.47421861668521	2.65828004484732	4.37586657110477	3.10921009668741	1.30707873853982	3.47426729712179	2.28226186658765	8.26995371191659	1.09700392809989	3.03571187625865	2.67518362578781	0	631
TCGA.A2.A0YC.01A	4.48475040532107	6.86762593330944	1.99244215630514	3.63444225381497	3.06982244348003	5.13640058815409	5.03630111368094	6.1015681406559	5.905175173553	4.12923355226702	3.12844188668221	5.01633139537916	2.60843078122506	3.10591269787917	1.64961545906341	2.01934608880481	2.99400035769387	2.45407058313496	3.14053327861733	3.2737993283081	5.24066541873663	5.23670690199535	7.10566865040137	6.76046448051609	8.02529406913574	5.86651981228675	4.47903649842731	7.74184716060612	5.03283258719871	8.10088201136102	3.45412323912127	4.78380235684743	3.29394426958339	1.54942274574666	4.38828598918768	2.36949440200741	8.55523523375414	0.754887502163469	2.40021000708183	3.38974576092671	0	990
TCGA.A2.A0YD.01A	4.13688040725426	6.32232658435358	1.47803989834957	3.43676150473669	2.70993022108854	5.34631160873427	4.76360809906828	5.74985066051002	5.35925056945183	3.96905836984102	2.86949637514179	4.36116477124008	2.36460044551982	2.77875526684322	1.48259017500071	1.98990194403649	2.92846507820214	2.40356768445112	3.13205033564682	2.96056731137444	6.90617748759753	6.02783966423851	8.65767465748059	8.61377841635083	9.17021301076474	7.70525983021866	6.02244771392579	9.36097851155116	6.48289022126823	8.97887516572855	3.67305885714924	5.65360178612038	4.10739494905504	1.97691347822467	5.43030869316172	3.40505294107885	8.82774631654304	1.96099351649016	3.37779009533627	3.80739614132707	0	769
TCGA.A2.A0YE.01A	3.85352664517732	6.68415389012872	2.38451957351728	2.6743024526412	3.40868469137546	4.278802538435	4.45888066625135	6.17875447207344	5.75713528578062	2.8279206192824	3.19211524107638	4.86520619658717	2.35724231976389	3.32019582126613	2.12167855658825	1.87483630265047	3.46581778323171	2.90875527562808	3.40199901116237	3.1347138037548	5.34113538790245	5.37832433818398	7.41314807909269	7.25028041371795	7.82925909572599	5.03883560678913	4.28993772186352	6.62183063808501	3.99768080799045	7.02885311063584	2.43164970080079	3.46346551992179	2.29821840245213	0.788602194735141	3.42713681831555	1.65969626580899	10.1717428786913	1.11303366529989	1.56105724828144	2.37978728932844	0	554
TCGA.A2.A0YF.01A	3.58725696480092	6.08049138571795	0.951811566762708	3.43734760335148	3.64502141667946	4.75168865607871	3.23342794374847	5.49685856972347	5.0575325857689	3.45250318782532	3.61848534945251	5.48812291898641	2.61534566751306	3.30034340759472	1.85953230165278	2.41142624572647	3.61513375751443	2.62557442875873	3.80894101441163	3.68632122966816	3.51653210416876	5.23034905886071	5.13357174526555	5.12590315456626	7.58328664897923	4.551958909311	3.31916991245573	6.13814070994675	4.28584605674942	6.59424397498906	4.10473083077012	4.96244259826033	3.49711413788401	1.56007905043341	3.81055621163823	2.38114491144116	7.61104693568032	0.729965997446928	2.725610293876	3.1571407491493	0	1535
TCGA.A2.A0YG.01A	3.90768866608534	6.8026404347908	1.7856760889929	3.13307026855667	3.02131981392533	5.69512247837724	4.58270050613164	5.58062188112738	5.53186799560555	3.27735993994287	3.69548165452791	5.4749227003798	3.32349977607121	3.76258268976612	2.42425028608405	2.70582312149821	3.59104504691911	3.4629946066755	3.92499297762263	4.34573699516404	4.72079283989065	5.00765300004529	5.9701035892025	6.10096503669907	7.22745421774144	5.62609156303066	4.20615088593581	7.59268351513693	4.21178319050546	6.90901460200132	3.30822979988149	3.96594124134425	2.84599177066457	1.33793939375331	4.03012416145513	1.95761748798149	9.03806628560045	0.52697021440912	1.5646708242644	2.45272720572556	0	666
TCGA.A2.A0YH.01A	4.24575424166683	6.79675736983148	2.17315942192959	3.7835614214378	3.08800587129002	5.02793695061417	4.86830648684626	6.25666159771928	6.09257956752546	3.91282228826345	4.85511265478514	6.48857124263381	4.10969486482593	4.73012364497473	3.11578237063467	3.30725364246691	4.13453310650664	4.34927326604784	4.99405468319012	4.54546185471463	5.57046596699726	4.55272749570548	6.7546523771461	6.56699928371589	8.36543227787868	5.92318246573529	4.85058942311916	6.85028061759061	6.10815014385821	9.15952701619466	2.50444242785421	4.8270314232934	2.64894856142283	0.936138503423968	3.95516398761695	1.71878902801998	9.59668287225846	1.82122039100069	1.71228762045055	1.95106552525219	0	659
TCGA.A2.A0YI.01A	3.67922109490383	5.83547442485284	1.24968804538736	3.51450103627429	3.21143278839208	5.52071452967718	3.81223122503339	5.61410025029711	4.92168386811603	3.64213547153405	3.40408565397279	4.58531110990079	2.55213110825378	2.80620030411611	1.5560124267497	2.19937396072182	2.97727992349992	2.59984144932589	2.83818535221088	3.12949734428712	5.15102262941255	4.08991334048516	6.77925446655713	6.98750619394608	8.0973089746589	6.20448115639616	4.36066626969893	8.3124509894652	5.55163905673439	7.95795347382017	3.41925571796913	5.22314448769322	3.26558691893083	2.45338588036645	4.52279022146598	2.12977757046894	7.95744279085123	1.29331162151718	3.24853483613868	3.0427318769274	0	1505
TCGA.A2.A0YJ.01A	3.41054463075407	6.73755832987924	1.94076813966523	2.38852020299317	3.20593983247088	5.09732425163334	4.72541397767482	5.47268596595081	5.5730745397631	3.77244522717888	4.05486583784232	5.90210494190552	3.37412137667978	4.12177800364601	2.95402876187912	2.91941636304484	3.02497562293279	4.96838571384769	4.52342395253979	5.21667990491449	3.97709671249695	4.41299147976126	5.83093979278601	5.23405289952052	8.15159350152377	4.46432192635326	2.16382072649042	4.40407883979157	3.47772912897071	6.04000910119592	1.83187724119167	2.57543335707406	1.73803279368133	0.613720228180059	2.89702739447212	0.995593056114343	9.50754274109382	0.912573225674848	2.14251146591637	1.42287883895731	0	566
TCGA.A2.A0YK.01A	4.09891638403048	5.97200790056713	1.28291420019037	3.39821353769628	4.03538637331039	5.00847792498098	4.54750535431291	5.89565404153492	5.00398894224728	3.97490553884757	2.85816007718985	4.54898523771701	2.46443302580812	2.746721221353	1.64214702682206	2.19956242102657	2.83064069459683	2.21477760151698	2.98892095133725	3.21701351997353	4.99931906760746	5.24341012808616	7.49041529554589	7.32593142417899	8.36512821803634	6.36797031665942	4.74094374603607	7.68024276686888	6.52177316021903	7.85376864929016	4.15082772000877	5.99205234285408	4.3993420191255	2.21032651672652	5.59351811171759	3.17874650598182	8.14710975990848	2.43498843946051	4.01128988268584	3.93598769643686	0	588
TCGA.A2.A0YL.01A	4.2763626629738	6.0552607406758	1.60345424976104	3.6525553296199	2.827778384748	5.1249732328018	4.66430647490732	5.92340355548996	5.11262924714755	3.93375201981657	2.97564852706229	4.65753711520482	2.73958891264427	2.9290145355719	1.80355770227201	2.67231218498168	2.764664623775	2.61466273493658	3.02724253597374	3.13538711236147	5.65586126190697	4.93915604006638	7.6915523101568	7.5451057983891	8.23719466117388	7.01622552173293	4.96709942292744	8.89645259825894	6.11045512119812	8.11662519437117	3.58916423669977	5.21420642102877	4.06312323575287	2.08729310243717	4.86313067181214	3.02041330254419	9.14765572850859	1.69407785357268	2.65681667964932	3.54725238901216	0	1474
TCGA.A2.A0YM.01A	3.74563533625932	6.01858521709711	2.99235151141284	2.91935915297084	3.61415621409023	4.74490916506424	4.90876488113987	5.65662507471892	5.02846748811867	3.95873133756784	3.70168212029528	5.27158628202136	2.99224273002383	3.495362588203	3.01224684689484	2.61466273493658	3.57956636016021	3.33835309838715	4.62015823009683	4.40569290132626	4.33820332247864	4.9441837813091	7.94391839710152	7.17367313922071	7.12528844010595	4.98506773907147	3.21045120946998	6.14159219142324	4.16914733955922	6.8786787547222	2.2950176651513	3.60743684729606	2.10255735752706	1.82964663487904	3.4405668965259	1.25882039687641	9.9226658632559	1.07429990961054	1.33702597040539	1.85359650620251	0	965
TCGA.A2.A0YT.01A	5.69640285267013	6.93676041566833	2.44501153408261	4.02996520333775	4.55247544449103	5.80993400901009	6.60692630257396	5.88178695937053	6.1767835156458	3.83664120234937	5.01197413205275	6.47342164667485	3.11757869160385	3.72118670499356	3.22215538768	3.60516242366465	4.16996507574797	4.46148272148395	4.80481250940065	4.02071553629817	3.25744818945836	4.87392144563124	5.96596201374324	5.59343444968152	6.50206799764431	5.63317833874243	3.49122458560404	7.18283230999557	4.25159034242177	6.20954304388476	3.01358731773337	4.96730235502904	3.34386259042984	1.16304781962383	4.59831755939022	2.34655982775468	9.13237274117117	1.51440003903662	2.19858844435124	2.49054445948755	1	723
TCGA.A2.A1FV.01A	3.75580625972743	5.26470155833791	0.415434185873181	3.21491744798807	3.01026066152363	4.82335195313037	2.78506922437866	5.15336759814797	3.97249047875026	2.54000246342113	3.87082828043007	5.93176814141428	3.71882189984383	4.1189908915482	2.53358826501214	3.16071047889359	3.45251636631181	3.87927446145227	3.95537790554263	4.20608053821136	3.82807299786697	4.64111824358323	4.86289271212608	5.02266963764723	7.76706348458505	5.21316450285927	4.01113778318899	7.59539027415694	5.30487605004489	7.2785804796465	3.72559938812118	5.42097749826837	3.83777172249495	1.15801380658977	4.48118913339447	2.14440536669923	7.84660488608433	1.44837239461205	2.30249453283044	3.14282184411593	0	714
TCGA.A2.A1FW.01A	4.11530796826668	5.74128360416207	0.919683313397464	3.70015115027517	4.06780218093129	4.72150937542489	3.66612030259583	5.60377468646397	5.41123301470077	2.75193497313185	3.70556880371177	5.28445120644166	3.19644967348753	3.55492032649777	2.54559776627561	2.92075062112805	3.9034046835487	3.42209841464434	3.6001864820979	4.17866684264622	4.02444379953552	3.59596904792852	5.10251956552345	4.99412258718385	7.42807202370148	5.54760714490604	4.45406400100154	7.48944579578705	5.26931746704466	7.945565567781	1.90191916890299	4.14361382266968	2.72543579190531	0.816149113949021	3.87785220268177	1.39966330388802	9.11605097341489	1.11416709954703	0.887135300461908	1.56242561196062	0	528
TCGA.A2.A1FX.01A	4.1816750614149	7.34688953840686	2.68511038825098	3.96486990337759	3.38250125718911	5.19894197964643	5.14633344699859	7.00866391624796	6.31597553479618	4.66451697312433	3.84356182416973	6.06951313988972	3.64723390980741	4.16565472246274	2.38584514857967	2.92160770731354	3.92259748427863	3.82273014794452	4.47533136554104	4.2050092657706	5.31837469260778	5.51549485065582	7.15683849158933	7.01001779251997	8.50047981624241	6.09049567561918	4.4015212501086	7.82652942071064	5.34475749647867	7.72834435407841	3.33880946241769	4.51559892493772	3.60632377540024	1.95680011805158	5.32028970605431	3.07941224724342	8.63866687152187	1.38106182842459	2.66012999085402	3.57899907563982	0	1847
TCGA.A2.A1FZ.01A	4.31250544606275	6.01469450069279	1.89188575130039	3.72725611749656	3.21893612133568	5.34212090463395	5.15591919907857	6.35126966004455	5.41945799045817	3.93448819466925	3.0843874739324	4.45768621378944	2.61348450525078	3.03388106708281	1.52917127523131	1.95128937821613	2.71988435206313	2.51732609215601	3.22096447730359	3.20822069962386	6.22260365764515	5.4000528511313	7.97146423228189	7.83751566663189	8.24106935205242	7.1011226665983	5.07238453448486	8.78344323052857	5.96782800090799	8.12800618222735	3.24261774826833	5.28175017135108	3.67016051412663	1.63338470855734	5.41674855746267	2.82859096470183	8.12558601527445	1.36927104002509	2.65759427722351	3.80649935635846	0	683
TCGA.A2.A1G0.01A	4.48195115888566	6.11721711233504	0.715014749910894	3.62481446020426	2.98959318493877	4.26392078981049	4.72420277044002	6.29281487194804	5.19938966668755	2.70458428185619	3.30186562393663	5.06315344334207	3.12669208471094	3.47779387811196	1.94121901709397	2.683067594138	3.44898021792578	3.2245033939183	3.60826517311596	3.71436642418401	5.36710892427579	4.62252043614518	7.06710195134227	7.2491248330077	8.4975652649118	6.49403952618452	4.83628773304911	7.89309641389341	6.33131826784827	8.08408393583528	3.55101144755581	4.91194079669868	3.65033949876248	1.75082085667328	4.83479716017386	2.61781565367462	8.02723755886635	2.02924083909007	1.12558498213352	2.70203689591268	0	616
TCGA.A2.A1G1.01A	3.79319881029552	5.62854323544481	0.394404385400625	2.82519540581482	3.59466797300482	3.71872328212525	3.14007512954922	5.41522796753486	4.11487504402718	3.04145327230454	4.04112029886594	5.25788562803502	3.00401591783773	3.91779453182353	3.04530316795657	3.13486163012575	3.48150561657706	3.70235833597506	4.61287144532387	4.14263399160366	5.02336625632779	5.21021740173458	6.33297103144943	6.25687102014347	8.29157961604839	5.79748255572806	4.92367214584192	8.32651038364154	5.31638834380143	8.33664624788047	3.45885442517455	4.48825791280799	2.97339085969491	1.08664791275519	3.81795064051412	1.74841829501267	11.2683900034645	1.05575096411845	1.50934114108036	2.41299825197589	0	584
TCGA.A2.A1G4.01A	4.09935412300214	5.82203922217774	0.648741530491728	3.32165395678565	3.92206461183144	4.20690886044196	4.17343929060704	6.01691523254419	4.87856350733101	3.19965664194774	4.28723586525277	5.54649940052895	2.98979297778251	3.62072715432213	1.98364121648618	2.59960344760291	3.32093229171753	2.91916843633771	3.74086281563291	3.93146559646479	2.9681644981497	4.0730404189599	4.53706616196651	4.31783224583324	6.38001942242102	4.10278408876156	3.09889112580627	5.3840118042701	4.03430376776804	6.44984856449015	2.92518292588508	4.50620204079975	2.76474953688936	1.07265464067569	3.70043971814109	1.65901117119815	9.11473452386123	0.74217872013884	1.53774334504851	2.70325577212477	0	595
TCGA.A2.A1G6.01A	4.52674491651831	5.74851490369621	0.654160540995619	3.70029544142305	3.64166162502051	4.43961648917755	3.87877437854749	5.84206617679845	4.18412950983052	3.19214681127728	3.18469288746239	4.95590791329779	2.78550870356043	3.06760430102973	1.89681433190821	2.66491512899623	3.00995622936491	2.64620874891493	3.76714626984262	3.50177032189998	2.87532792157204	3.2205776065909	5.64054573751183	5.71429498064816	6.00532812069528	4.3028235038389	2.860784063382	6.50940131968898	7.30497914814421	7.92033677575226	2.93862454546622	5.21084470026755	3.35123255125905	1.54339689580757	4.55311470811523	2.17223146882548	7.9282980680097	2.61595767716595	3.47420238950799	2.584168800161	0	501
TCGA.A2.A259.01A	4.56520111145245	7.22116174142819	1.68315744808926	3.31371022615091	3.36854487466153	4.95038442557755	4.81303207773797	6.21051939625584	6.15113428439487	3.88808079632177	4.56191873569098	5.92463913230345	3.83571189761734	4.70520936517404	3.09070102503792	3.44768498149107	3.89996831477189	4.23544370018393	4.51184751278844	4.55999342655702	4.52601871722008	4.81787391678813	6.69595067632856	6.67943787366679	7.23058923311528	5.66779563964474	3.92347249052718	7.42309321352801	5.97387986178296	7.41729051368369	4.20808020246828	4.90426731608322	4.04168981200298	1.31984911680476	4.64034328200587	2.69186911714163	8.18739414088166	2.60831249165841	2.85317728929812	3.67520621289558	0	1596
TCGA.A2.A25A.01A	4.47839590598428	5.96790406536908	1.52255799287044	3.59666088503186	3.50166842946114	5.13117788550052	4.66533591718518	6.14138374108005	5.1220265913038	3.88377719751621	2.94736692783206	4.7338261223701	2.77751440159995	3.20296617056141	1.81840067087351	2.21051355180047	3.19276229215271	2.53759426780312	3.35918378997451	3.20298183746924	5.12913461782296	5.01800205549546	7.43059723208723	7.05014359124624	8.82856081854308	6.8281923498511	4.99314899107233	8.36690879096659	6.92701108586231	8.75043868531129	4.0855691224859	6.90174543743774	5.09531684153477	2.52142769854772	5.91214205417383	4.05499603753384	8.65052404203568	2.43546858203194	4.6361141496868	4.78258155214437	0	3276
TCGA.A2.A25B.01A	4.46698595477557	5.71815609938526	1.46743600307637	3.63501138032838	2.59695898838918	5.47045552004783	3.84098683965802	5.73765161286414	5.02643270064916	2.95778462025181	3.9306143484811	5.44748662836118	3.18251751109775	4.08948967633676	2.6153692111472	2.9838053611767	3.55246314818334	3.32432098310705	3.77594602011408	3.8464832867671	5.29963664123576	4.94519097679295	6.27481514735487	6.2348040217733	8.29173477145384	6.49121656711682	5.4854171662336	8.18664416235792	5.70994124593631	8.88888659818224	3.14081136958516	4.11180755397905	2.68189898322411	0.757876659747896	2.97826886107381	1.53211743714721	8.41328350264576	2.28110473161226	1.03344062213263	2.11089772332981	0	1291
TCGA.A2.A25C.01A	3.6186967677606	5.82896409026045	0.263755573077448	3.39360840055911	3.01865197628786	4.42085289822765	3.74798884479788	5.6392292685934	4.69119913491246	2.69579342488249	3.25237024103767	4.80748888037772	2.86421586510435	3.05290273896431	1.98866651097212	2.00176621983617	3.12128069979273	2.70396446288566	3.35780533369946	3.50150283889813	5.69667826295439	5.17331935353604	6.70793333467494	7.04825907639534	8.13202822226088	6.75563670751905	5.17982551077783	9.12635937195253	5.91814767387683	8.70637859465577	3.57880590660053	4.69093664038691	3.21482421851357	1.74023680049293	4.37286157849139	2.1138671594827	7.85516561636902	1.34925203178067	1.33433943990693	2.96607971835508	0	523
TCGA.A2.A25E.01A	4.93209425162876	6.23514687870653	1.15730246631897	4.76797783254467	3.26708629034088	5.05033190741183	4.00560658556402	5.80390120447503	5.53276266703455	2.52722050414117	4.48612868213213	6.16682388400371	3.59340158112565	4.17839595439684	2.87799939793701	3.23315180343929	4.06480526671091	3.95851791633697	4.66868646711416	4.02909945730875	4.67964336112081	5.36310798411979	5.94710738995913	6.18227714519096	7.42926110461319	6.34067085871737	3.52813369334853	8.26614842860657	4.53457835934559	7.64936181557794	3.29122043862865	4.31121972186961	3.11965497820905	1.01728056767068	3.3466732850845	2.06660588420444	9.17162917990706	1.62091479145989	1.81105994774008	2.61381450656865	0	3204
TCGA.A2.A25F.01A	3.97082605149273	5.91062234523204	1.76154059502247	3.01244352724154	3.13745434012609	5.23154377062177	4.27567756600547	6.12607667359477	4.64783829812568	3.55360625668587	3.37328627427302	4.82410591459491	2.67840999714423	3.58660863806813	2.70798853442093	2.42446529680236	3.39922579212094	3.39524106830853	4.29262716647781	3.80448729381659	5.76051371464509	5.62052776311998	7.33428043730206	7.01561799115418	8.61427770695827	6.86770376240238	5.83241916316627	7.46661977930857	6.93345343160269	9.40909472892641	3.43950346203716	6.19555823847015	4.04199637982809	1.33782524745679	5.45279967465822	2.8731044701241	9.23913139751908	3.27317270528932	2.52074909665017	3.52934621551625	0	322
TCGA.A2.A3KC.01A	3.4125918628198	6.08448102096164	2.00550778160147	3.91679190095961	4.47487728599312	5.59034452203754	4.69330294987598	6.63750591772736	5.43272227818764	4.58686680306466	2.87903914991352	4.39729642402557	2.63268700165827	3.00741081295462	1.67441545363921	2.03991043281764	2.8362069279051	2.21032651672652	3.43693469501989	3.14430746726304	6.13990737787989	5.77877366147664	8.12133251027643	7.81955961967519	9.27364013403804	7.25786771828366	5.26836701832442	8.66486110000047	6.14788056882998	8.66191666108576	4.05570758823065	5.3073738766178	4.54087041401895	2.43568192744855	5.31243646735869	3.74345033937952	8.46346551992179	1.40533891584755	3.08329848049	4.5392394756724	0	1102
TCGA.A2.A3KD.01A	4.32641510504398	6.32745743429415	2.19852558456121	3.58846879439135	3.41885108789256	5.56149111120609	5.37986005148082	6.67439426662626	5.60105167547121	4.50936014512269	3.29978681227884	4.58564761816306	2.70267970443485	3.18108664443633	1.68396588191703	1.98539113108586	2.90546643379942	2.70150469976491	3.44250564609024	2.85804069161831	4.83985379940766	4.95463835887931	6.67606990442192	6.205408153571	7.37287115292946	5.18251751109775	3.50350139323239	5.81729068309036	5.41865547599987	6.49602606203307	2.92455600168655	4.53395573779942	3.4514221420719	2.31344903396393	4.5186358471628	2.54144049736798	8.75439817191125	2.04155840584737	2.70462854445179	3.05850699496329	0	1206
TCGA.A2.A3XS.01A	4.14835658563574	6.61354638624793	3.43843924309492	3.39128655811118	3.26957181166376	5.67046364089934	5.66056358554518	7.63074254440635	6.07985594337967	4.4814733255553	4.33601196425669	5.89938592759991	3.84391351597426	4.33107458025726	2.51308643113416	2.95255722268219	4.4507493755375	3.71851506702348	5.05537788885735	4.2474034921928	5.01838492098759	4.95255722268219	7.68129745387461	7.22003097488919	8.46471482060997	5.27045792714645	3.29186873495271	6.98616743147098	4.59867486554181	7.29469977333462	2.83663110442824	4.31023104176278	3.24479574642115	1.91659129114381	3.82425869660337	2.91821447481273	8.76851815754851	1.28083756861177	3.4332265482899	3.93793754557401	1	1032
TCGA.A2.A3XT.01A	5.17018947129081	6.89994173790458	4.91707843802974	3.44674586896023	4.22346116545242	5.9507739979718	6.72567163721083	7.77234624852509	6.36624177082509	5.35919081953874	3.70503790909633	5.54358558508856	3.1688826785842	4.04449903881895	2.47705556557857	3.43337345476535	4.11594047009744	3.7906156679313	5.27511882222773	4.19271495679107	4.45368876974781	5.10646976747082	7.56450011565451	9.02453355848503	7.45722161973463	4.87546554485471	2.83810465328534	6.37277975797452	4.06830966182029	6.39581343646229	2.47547404674404	4.13536248465685	2.96761131045869	1.24275492207628	3.75920910811356	2.38346929546113	9.93242456983749	1.58371162289366	2.53052026551519	3.31077635355633	0	2770
TCGA.A2.A3XU.01A	6.29413548067533	7.66046375621035	5.27440704180413	4.73924865501524	4.78692563513669	7.59453436735845	7.87555646732157	8.566378322613	7.42582768610999	7.15751974522417	4.66263847110312	6.01795530332928	3.97895522465607	5.35649950904627	2.83622712961541	3.97367555712547	4.75240607121538	4.47094677432148	5.33585122883752	4.95138264003415	2.37973184903481	2.93039672672545	6.65470332886085	5.76453989857671	5.99648817688991	1.87223777364246	0.790772037862	3.96677190410377	1.48625098888411	3.99757242771225	1.43845255067798	1.91918750913559	0.865126995080695	0.895225054998661	2.34087555476068	0.736301801763437	10.2966235096425	0.0953168415347697	1.91272650004853	1.79995763533608	1	912
TCGA.A2.A3XV.01A	6.24512292352474	7.79121304006171	6.33984822177854	4.60141127674479	5.31774181820497	9.83269162995739	8.18948805548731	9.15876291120441	7.82965931852565	7.6423008477771	3.94533614234323	4.83344673639893	2.77395414042891	3.74882615434324	1.17459816852993	1.48969706149497	3.74634501707186	2.57618349414562	3.82429943573988	3.21121471745049	4.56396957069349	3.70546927585139	7.36964009216514	6.37704911307144	8.28789934071193	3.68436992901301	2.61022758954469	5.99388038164236	4.17288749750302	6.9522228902666	1.57705413187399	3.26768560285999	1.60088819071141	1.03773362744651	2.66113390640748	1.79626548895221	7.97282301904331	0.277032551874793	2.94684312775959	4.50519862562323	0	996
TCGA.A2.A3XW.01A	5.5578113616551	6.82004234677056	4.10483145290689	4.33690461285062	3.88125348074479	7.51130436051483	7.31020286171952	8.41259948366965	6.57779738576124	6.58456269857843	2.24049751707326	4.17674562458813	2.44418997637925	2.85853806633654	0.74140226591959	1.6317096447856	2.56491465867283	2.71867944986417	2.75582761922228	2.2183472092785	4.63591107128968	3.48044609395227	8.0405719300588	7.18638170155351	7.93729436310131	5.05345024307507	2.87338012803287	5.50188175851567	6.01962853258811	6.04618107970322	1.89421631296313	4.7316774537836	2.94975902357989	1.61950691771513	4.54250570147826	2.84546997852591	9.1011765195333	0.635893663239726	4.58036862651573	3.21298948010725	0	1712
TCGA.A2.A3XX.01A	4.44726179517457	7.27076532317346	3.72853006855792	4.13590419706735	3.48464085956593	5.10800582970027	6.1636879125878	6.72259307440581	6.28211542163439	4.47599925140471	4.68310129002554	5.92801493564412	4.04771286962962	4.52578074483756	3.11840956485638	3.54198558377447	4.59167941693574	4.18497845969333	5.18822682847555	4.61219913789907	4.68932152772748	4.95714384137643	7.91656263032139	7.75868893346744	8.28435172097027	4.73470420164274	2.99711172067517	6.700976467301	4.08209793390845	7.01259213721858	2.33287975805316	3.7378273470301	2.43279909892093	1.33359547291245	3.28674810625062	2.18849587727314	8.96549485100572	0.818196129021708	2.84237548820629	2.90902420578667	1	1439
TCGA.A2.A3XY.01A	4.60382215251564	6.65580260038341	3.4755648365267	3.58129098295937	3.42282503014239	6.27133976325649	5.84345127475082	7.00122013915395	5.63216931769171	4.65682239880835	3.84230508168293	5.49091022753227	3.49817426221753	4.17446234824582	2.68187650065777	3.05312871822282	4.32041969029089	3.61013307645606	4.74159102587594	4.20320898851599	6.4633036608304	6.14331586113722	8.63096309162049	8.57157670360398	9.68328186551253	6.85651143412207	4.53275331793726	8.16386851638068	5.34771525694775	7.76851981163156	3.21155738556079	4.66730743717878	3.62527048937469	1.95043108649929	4.91592716918429	3.07009732434605	9.53253476552674	2.86167751441195	3.39811774711905	3.4777032285005	1	1093
TCGA.A2.A3XZ.01A	5.45731849091101	6.64105030651109	3.15437257653267	3.75349757093864	3.21572518450073	7.32427777333589	7.06816560700076	6.42983854382966	6.37560944399451	4.75587033726332	2.69728453667424	4.69388834723298	2.59900827146229	3.20290350122869	1.18903382439002	2.05401491057585	2.34400467607764	2.01934608880481	3.40842655413979	2.74736591483093	4.51253031368296	3.99039219035649	7.25388718514008	6.89028008729109	7.06865468987657	4.85673675611911	2.84987919663061	6.60225197784904	4.98341320676268	6.96290641352045	2.12677467025005	4.54088900724691	2.46482507315988	1.39132780684361	4.02811823953772	2.1924151300958	9.28877358187864	1.24196218221519	2.94650629868902	2.98092099244172	0	1532
TCGA.A2.A3Y0.01A	5.29373832160021	7.36724436993238	4.15280807299603	4.38118645115527	4.24573142775039	6.40434116253782	6.81680575454335	7.96805099672202	6.59587956200503	5.52951801122168	4.5650914128526	6.1236268842991	2.99675027884918	4.70190386527979	2.81682495006426	2.87280906390501	4.41957934034042	4.01060978403036	4.90300451682607	3.8779208956698	4.71666721168095	4.67072705449947	7.54045355292017	7.02736419325942	7.48993945530411	4.37255516291908	2.11962178113503	4.81426841925919	3.52883383047882	6.02356807978228	1.84004018272661	3.16602445672376	1.98939336442271	0.971148051860307	3.5842169156573	1.7469146596479	10.2227103910599	0.0894981508391026	3.50960717489542	2.92766894117163	0	1546
TCGA.A2.A4RW.01A	3.70786709219176	6.51628310524362	1.61461562421961	3.83484265806131	2.90122411748073	6.38573818119165	5.00588050661881	6.63390776738863	5.45096706963155	4.54081463289725	3.13560053485944	4.55123914126658	2.83760018270482	3.04959591959743	1.60772089829931	2.05276365720956	2.89830510949483	2.71929298036574	3.49037758712129	3.37492818310282	6.11329210000082	5.62227150248209	8.70515233063574	8.45895323674412	8.46991812080248	7.32433718643759	4.19832127132621	8.32025991635057	5.80911856880237	7.79946166380969	3.40219007129255	4.58630838810953	3.55673594791453	1.98488095854777	4.89283299608211	3.08920998982941	8.34662808049895	0.94012915533393	3.08680074691597	3.45935292403429	0	222
TCGA.A2.A4RX.01A	3.66492650326383	6.20867917154449	1.83418532699013	2.61999982982136	3.12870582348222	5.18496656197889	4.83221153487648	6.26493795776461	4.64282862504914	4.58141150886093	2.97949493462456	4.67683155602301	2.78684724356101	3.10359834788396	1.98852109632758	2.25129493092933	3.40022367200765	2.67642539187593	3.49558004938485	3.51087333001991	7.27390467122664	6.43416782605281	9.12425497469385	9.02059415038566	10.7288907999303	6.84826237809102	5.68225303743685	8.47030298572558	5.67961802863285	8.60428820102389	4.02049331175869	4.38018223976535	3.25105249682606	1.52631925781714	4.10700150541354	2.5447573805715	9.32985619705284	4.59472768102515	2.47899768273881	2.75567809611696	0	742
TCGA.A2.A4RY.01A	4.32801782419393	6.34684522684204	1.5699285005547	3.84014092044186	3.29136780428531	5.63415760634343	5.14266666336291	6.65547634156129	5.25537232002157	4.36462145508084	2.53201766570589	4.16812852957695	2.7533264098949	2.69824070756072	1.58534716811202	2.14097492747086	2.86243155351245	2.18177045777422	3.43408106727443	3.21678077341749	5.39796036307624	4.92655455949741	7.83522680523799	7.73800441134625	8.36090764318715	6.36551582842388	4.31274503067514	7.73204935901598	6.05836412279221	7.62614122153868	3.20706509433794	5.29281855220334	4.15461561132689	2.61482761033224	5.32432818460975	3.28875720482085	8.53427992367251	2.22626189419121	3.01936388217117	3.78796522713618	0	648
TCGA.A2.A4S0.01A	4.01066348768734	6.94626415421119	2.2318624493431	3.77837681090832	3.22360789499323	5.858769287188	5.58961369774735	6.30356524092385	5.4571740027042	4.8275751682276	2.54334739945142	4.79405709757224	2.65216522287745	3.02579070489848	1.31817220300303	2.00097349063646	2.55299179479964	2.93826696990816	3.14968209516425	2.91905399425502	3.38014759931603	5.42396803587834	5.37252033884941	4.94835788616143	6.66673245210047	3.54051089783698	2.48031683062746	4.01630910683615	3.18075257125182	5.69363749173672	3.42639895265028	3.56906570642095	3.36756676681806	2.05258978615893	4.54782612456384	2.47871300244172	8.73799359888125	0.625831558233549	2.63923216324928	3.87616328945821	0	706
TCGA.A2.A4S1.01A	5.26816861736414	6.79234001210308	2.6097785972187	3.37013637514381	3.44140379982117	5.11505822013724	6.66394087461003	7.17163118128327	6.47084918744936	4.92089826671532	2.84713503962798	4.58220070464534	2.54905302933729	3.57611091727949	1.07388876824529	1.47607056075109	3.14930814832141	2.4211020875488	3.25233996157998	3.18632623202652	8.67629808947236	3.44060676007443	10.3634191504408	9.94119905935521	10.8748916949687	7.9615498258248	4.14781139092471	9.18960937376083	6.72811915170604	9.47115310816022	2.64789009105921	4.40659789229057	2.89312918601721	1.60150636292316	3.36057497610925	2.65154542468813	8.06114920172594	2.51240389345129	2.92352953772231	3.8968337025325	0	820
TCGA.A2.A4S2.01A	4.22996469686879	6.87601836324173	2.076353860756	3.66825530721796	3.42737821968387	6.45741043041794	5.44671940623157	7.12623158366518	6.17541681409141	4.92365788566429	3.23473122601661	4.95777533563361	3.26674157287594	3.47600573421821	1.62082097594152	2.21434243689584	3.23971880848662	2.61976513077401	3.49499154934227	3.27701766883359	5.61249404814929	5.26402591788118	7.968541235828	7.93716427945428	7.8087846712592	6.64398602648584	3.95574056346203	7.99756791169063	5.35370791151167	7.82207747395329	2.69746247692187	4.58155010120108	3.41232087310472	1.98156043229606	5.22790661898507	2.92387177353008	8.39450899730395	0.875386904586456	2.12307019197595	3.47114843294186	0	643
TCGA.A2.A4S3.01A	4.25442019566712	7.2236880107463	4.28416615066604	4.59336572366517	4.07757628452355	6.45072133678907	5.86608454674669	7.9354744811353	7.03573386705259	4.43834608657633	3.93479954021123	6.53732247276617	5.0373207172494	5.76792488105742	2.356284691534	2.21138606167943	3.61376736814448	4.47016589445457	5.28831057000461	3.57006212673373	5.25607467563393	4.62998602241965	7.10796399681084	6.83620314005292	8.52784212981719	5.72426008018455	3.56402446370356	7.08358037892925	4.42252904578113	7.03234112535596	2.41694780490984	3.60697514510161	2.53513226661872	1.29419430975932	3.70463960988851	2.02431967919541	9.62799488957822	0.842858183255977	2.26119981490928	2.63308241032793	0	666
TCGA.A7.A0CD.01A	4.38557598970014	6.43549858563759	2.95389843291906	3.99054649268915	3.37981500867635	5.27326597000126	5.05774051496148	7.04020970609044	5.52878695690909	4.36288363110605	3.28371438850583	5.00913214952379	2.86072448030223	3.25261245382356	1.6789282510906	2.48021341162807	3.2806594324552	2.79010474134645	3.77006786326375	2.92982886323325	4.54828864838524	5.26077090607807	6.6310940938056	6.46731698221707	7.67943294723845	5.11094782067652	3.52794609890826	7.01070935797801	4.46446570049021	7.38376735501071	3.82246503474565	4.20843922356261	3.12350066435096	1.67694435910691	4.54854759696954	2.30149985315868	8.12890683669796	0.372617844126292	2.4431292101531	3.50277612351447	0	1165
TCGA.A7.A0CE.01A	4.55911242875225	7.38509016885303	3.36268028104685	3.50641152678171	3.63155832799275	5.39158558470482	5.50065548206981	7.09187011287172	5.09570504617985	3.60840712408762	3.79439507059603	5.1424501991703	2.85233848986535	3.44583262420763	2.24446088372381	2.52561789900854	3.6133548412208	3.33556900555675	4.29362798022875	3.5228592551917	3.83744880712636	5.12455974176101	5.89845990717637	5.59881776322823	7.26374055243619	4.05511754664555	2.73833550385093	5.07669590183038	3.66479000613371	6.41815620819107	3.24853483613868	4.32607708492313	3.03789173197538	1.0599781880038	3.61033390936892	2.10644882889577	11.0724828825733	1.4389847533699	1.85199883711245	2.92876825297347	0	1074
TCGA.A7.A0CE.11A	4.69593815250529	6.53807560764152	2.23345862274265	3.90644810127671	3.75130303189614	5.69233512960368	5.4710085759265	6.84962152806676	5.50064910908038	4.76681245064318	3.28812227753672	4.72629719028426	2.85706533948359	3.08406426478847	1.6131544284313	2.30993285082193	3.16551001804135	2.32440739876706	3.31068911751928	3.18949250318054	4.24068831290409	4.54009548310842	7.39345567222166	6.88544746409811	6.25551961646775	5.56111225221208	4.08938797842568	6.12291080183262	7.22607014440448	7.12939224543446	3.39985467357243	5.72411270767018	3.9494322132085	1.7774091944562	5.52375325728079	3.01688849707299	8.58765677110575	3.13733957181602	2.97738983893488	3.20992119086384	0	1074
TCGA.A7.A0CG.01A	4.2133628363131	6.09161310059615	0.268194822828425	3.37923279049738	3.00703399665106	5.15194403190789	4.28837332869988	6.10187064837942	5.21446289738444	3.21339394496932	3.53524426695836	4.46198031316356	2.59060201943572	2.92204557703194	1.5082257988981	1.76247638804699	2.75236325047303	2.42937493700878	2.9412941496344	3.21466882266671	5.98577136557907	5.33320187367962	7.14136330315066	7.26422019692243	9.04509289213428	6.81674816644816	5.15350541885896	7.95296542253991	6.50744264308623	8.74523296154251	3.84989920779708	5.63466586600727	3.9705131823029	1.21617545658645	5.04688389751188	2.52614395007759	8.32995730127504	2.24552608626634	1.91766088796101	3.77059650501476	0	1043
TCGA.A7.A0CH.01A	4.45969390298324	6.6772319670558	1.55512899380031	3.686366056136	3.55189740470715	5.35011176970935	5.150242833753	5.89577035488345	6.09477233512521	4.03870832946592	3.31350708075885	4.83741348387253	2.64152290878943	3.13992783644489	1.62297719090787	2.26930250419996	3.05154611957793	2.59036248846375	3.6041069160351	3.36869851704981	5.9832855055754	4.51583227633991	7.33560383989759	7.68646691059644	7.86812557245228	6.20262733205248	4.76256674500757	8.1195092166197	6.05447082688415	8.65504622542255	2.38973199639442	3.71592630841455	2.3868936990725	0.953972908052175	3.65753711520482	1.71078990631066	8.31033466686555	1.39237238154301	1.29924465779607	2.46126660848879	0	1079
TCGA.A7.A0CH.11A	4.69732346297881	6.51755601501029	2.12561804227631	3.83065083453393	3.64916706184593	6.15234569283519	5.63592557783751	7.21495629182441	5.44823361642841	5.02154191120137	2.6841679196099	4.52813369334853	2.48455063916856	2.99680450089617	1.22897256976016	1.94031712128222	2.95125207180079	2.02563126857068	2.9270430965768	2.91211330482481	3.67931118873496	6.02071109214282	8.54080107465991	7.95045499963678	6.19062868662912	5.44298329378368	4.74778481115486	4.05346762075564	7.71836573637478	7.88382972803234	3.48433150899713	6.48394472748251	4.72704368290716	2.60871463662015	6.86371177293941	3.84970909050787	8.18625986389721	2.14564485154947	3.21771153443571	3.88617942754387	0	1079
TCGA.A7.A0CJ.01A	4.84461162137031	6.25029273239743	2.54292661184783	4.24522943029333	4.07061258484853	5.28760896346244	5.3433865015239	7.59658858568699	5.85886375386174	4.90750120727214	4.58546134650235	5.62875318506276	3.60139939053183	4.01275637254309	2.35007286260074	3.098352178318	3.81782788059395	3.63063844605544	4.34263296518969	3.56554843533357	3.93442214303666	4.55139912075675	5.68159824990019	5.43855568028489	6.74942834100348	4.55661334274399	2.64747569551914	6.36035900866004	3.01888338423471	5.87008355161459	2.3460775345356	3.79606817033863	2.19553658529377	0.926986188148874	3.33318040154189	1.41104653917318	9.71354375067597	0.743040957219783	1.41028682612724	2.09058247636244	0	931
TCGA.A7.A0D9.01A	4.20823630957437	6.36837200741424	0.770110161733028	3.6574342178634	2.80574645126894	4.38296461369287	4.97766459089078	6.11884973374325	4.99538954209655	3.6364158133875	4.8594478182907	5.81078497075035	3.34614847012157	3.77672516095001	3.4944156103975	4.07402582838608	4.37953779122788	4.34675128182328	4.56207142800884	4.72088584551519	5.63610254597701	5.51405912115055	7.16347156073369	7.13375975410071	8.11035071411101	6.48891823625267	4.13528859902045	8.22960041937865	4.85933350939627	7.65948363584142	3.19064646325965	3.94630041998145	2.81619008272725	1.26663664251399	4.05479639320201	1.88627699461708	8.62323990577701	1.08528867481699	1.61645180319293	2.37642931106992	0	1139
TCGA.A7.A0D9.11A	4.22063951287686	5.77072863519113	0.959770155211467	3.2735009703381	2.52250777636681	5.36412414672062	4.63674061146194	6.61632681706345	4.56906570642095	4.00256751452722	2.56759412074444	4.58949385515879	2.24704644116918	2.70513746671902	1.19943678355886	2.01656763276741	3.00954424828454	1.75056363064605	2.924213928172	3.07011450266133	3.97670273003717	6.69986391243955	7.84158510352082	7.55281201521679	5.80797308747771	5.96990795596029	6.02207036523589	4.64296721579743	7.66798931374482	7.0938527502648	4.69619417350754	6.68304372574149	4.82709241423757	1.80161395426993	6.69700228955138	3.5003941664158	7.47817583890538	2.77736710945041	2.75883614660151	3.4919556843295	0	1139
TCGA.A7.A0DA.01A	3.94770355605308	5.43557525868393	2.43360046262586	3.13333336004175	3.41487969587872	4.62869195291355	4.9386386584728	6.34700119751423	5.70448191940233	3.67722632823532	3.8769981739188	5.15831682800239	2.96731619026928	3.72933523501314	2.54416387225854	2.67040981930041	4.25077213159993	3.59322228491042	4.57704204328064	3.81583156646482	6.37474912494545	6.06300024118084	7.77858182019663	7.651410525913	9.46861589782775	6.5321844672093	4.78616244269898	8.04892438427235	5.6526040855466	8.30790251472492	2.11009592910342	3.15663931069209	2.11726283425901	0.877822761828475	3.35636921371623	1.22774107583913	8.70113939426522	0.849599011151452	2.43370727749585	2.25356577157292	0	1085
TCGA.A7.A0DB.01A	3.8177255726805	6.08723581108003	1.08099868569426	3.17226347714632	3.12669208471094	5.53048281059026	4.27409762458864	6.81386069755291	5.26910049060628	3.12321921618019	3.02672925048749	4.32167560116136	2.70292345345357	2.69039474531998	2.04470885485202	2.28483982811689	2.56296282851529	2.60869098413692	3.34137382371734	2.98668397472059	6.05473996697031	5.32122100106519	7.41718500857219	6.80225268164093	6.314778082744	7.51039627827732	6.55302559700535	8.42342185934687	6.63951436431194	8.58649154801702	3.01238988980608	4.69336428835815	2.96864375596472	0.963400137716715	4.90229551532239	1.84879818124419	8.05592824950125	2.22758706515941	0.996822574458976	2.12964570610481	0	1007
TCGA.A7.A0DB.01A	4.42147915710331	6.85164036678752	2.27058874197207	3.70938990031573	3.67320588339558	5.97872876077077	5.38635227308829	7.22919374245187	6.00537977549738	4.88362570345572	3.18662732668292	4.52253288483711	2.48627673635283	2.8974147003553	1.38559669601225	2.0114598572671	2.8324849902876	2.38407744436647	2.98185265328974	2.89760831431282	5.6494171467133	4.4107006480192	7.52130519681601	7.12188987339271	8.51702997312979	6.02430416340204	4.5438546566178	7.66491939435709	6.19465246451981	8.10293942107515	2.49431319717669	4.5311506108413	3.04893364519792	0.97944005808644	4.54378662028184	2.12459282540582	8.74225856608006	1.43861223210089	1.86016825286164	3.01442671175587	0	1007
TCGA.A7.A0DB.01C	2.39941721984508	3.57933705923515	0.513490745588118	2.44158971241955	2.21499513461492	3.33711162841586	1.3085356237654	3.93381810213618	3.41274088546915	1.82708733175737	2.34619102979907	4.37197697449458	3.3844090539316	2.14473165018192	2.09720624597437	2.93881270753669	2.89357578372252	2.32941067121857	3.29685381871777	3.2869550544525	5.97660421760871	3.54953364219644	5.75407508958804	5.93371189693142	6.89096827418703	6.97076739368768	6.13941219212318	8.41127157822257	6.4005276831337	9.12311572878268	1.65873704223494	3.04614178164472	2.28143119699561	0.408385791406414	2.01980864502279	0.461319002490754	5.79036022725679	3.51728829311125	0.179383654356298	0.977902666935008	0	1007
TCGA.A7.A0DB.11A	4.05582903743023	6.04591688883072	1.20832996573069	3.33305156200393	2.79012559903516	5.45413311190475	4.59770397740715	6.25882981686656	4.58915824293975	4.04194382997017	2.46665322012275	4.24100879310701	2.30961277245412	2.77300465882829	1.35383139171279	1.8892009428168	2.77372210262529	1.85535190108196	2.98801202961768	3.00882747911235	5.8419379062754	6.55946428059421	8.25965194502979	7.94910883151436	7.07550482094153	6.67118720479182	8.32964387754233	4.52265842063428	8.27040513066079	7.88877733749227	4.28694766395644	6.67446065156026	5.25894096810551	2.56985560833095	6.71872191238725	3.48769213995453	7.80536727153663	2.87872534148011	2.89506990981721	4.35804454810502	0	1007
TCGA.A7.A0DC.01A	3.54638827058998	6.41944450650783	0.35501626421955	3.24856519556337	4.17722417538199	4.17818877023401	3.85023935516591	6.24483569643959	5.60626454538726	1.6657565826794	4.18737186990914	6.06353961321524	3.55571800920352	4.00060400209426	3.38223839182518	3.43381408445803	3.67614326614886	4.15432396466048	4.24955911381102	4.99884087001982	2.88268217276467	5.74843171327225	4.43267885596367	3.87394112608087	4.23078710665852	4.29506910926468	3.36685372758807	4.38261192301519	2.28371438850583	4.50114611773397	3.69271731488791	3.65078753178497	2.56839698991614	1.46972971925235	4.33832457084145	2.11905731397182	7.58134898730635	0.572986653062538	0.269272578045014	2.57174961023877	0	906
TCGA.A7.A0DC.01B	3.0152120850685	4.69215934617678	0.0779265786850691	3.20139861997432	3.78949973716302	3.05554274796229	2.42295954841687	4.48266115932276	5.07350321677425	2.72323088723648	2.62367960829401	5.8457986292281	4.07323755469793	2.65825719117752	2.64537887190316	3.32403289351767	3.35479064923107	3.45992991813192	3.84838758356007	3.70504897139368	4.85072442663223	5.56072106757611	5.487052163499	5.53575127082533	6.62825742158336	5.53240735873944	4.67922109490383	5.41997028720838	3.7310637362805	4.9319382950709	3.37090357693756	4.56138724041364	3.10589594057414	2.12845838414693	4.37143340541454	1.95054306655452	6.90588516779867	1.47917881368428	1.01628236012999	2.68950045277735	0	906
TCGA.A7.A0DC.11A	4.07560964130274	6.09152001489788	1.20138293586405	3.29487067186142	2.99055556878303	4.9516297546989	4.57659469410306	6.19665228496752	5.04932581806737	3.81861540861181	2.94643143710372	4.8959666123975	2.71672756481534	3.26675656230467	1.63026566867773	2.53786756432006	3.2122736105305	2.42822280652089	3.20486063230975	3.50733797873222	4.23960425705926	5.91221152940216	7.57119138094856	7.08253974053464	6.47882946935304	5.63960552516635	5.83543652664603	4.72609006549102	7.78258744907026	7.86925946319475	3.72078189765828	6.42430236193302	4.85572564401154	2.0799753767206	6.70938162852723	3.29476776764656	7.90663389327934	1.81774603484361	1.7785450258028	3.51907636281441	0	906
TCGA.A7.A13D.01A	5.0702862745651	6.03118122887607	3.19233621797636	2.8126009046006	3.19575703880899	4.78477616386442	5.92617974416622	6.29747757895961	5.40968284018962	3.89853729978906	3.95350737538268	5.50491906926812	2.63503460521373	4.28790811113447	2.8846760607854	2.58918821149086	3.99170776885869	4.07264606665315	4.01062768547148	3.65634763143888	5.98972486969415	6.59341203938374	7.8463967820449	7.01185228786039	8.51326807078542	6.23826715125065	4.36279247772741	8.16827798669771	4.27904035429383	7.38752022358445	2.94048626969952	4.00644165782446	3.14215199719149	1.50989848898796	4.46583736932135	2.35205225634249	10.8265896384678	0.753262219267857	3.53708480428746	2.72842122780669	0	965
TCGA.A7.A13D.01A	4.5126061605049	5.3962280044979	2.76519524876384	2.44509101484404	2.97302342513687	4.93517683868763	5.23118661322787	6.13950837786391	5.12095321449006	2.54552363428414	3.88969742519883	5.42343698701947	3.07366601774119	4.12662601287567	3.55425730068007	2.80072391920955	3.65975334234416	4.30640078546993	4.21084080484506	3.46061152286663	6.23342410882833	7.38509621025883	7.64238750024805	6.57331392810336	6.50528756401361	7.07463280543675	5.74633964201419	8.44345954013249	4.49564400231835	7.70755308904555	3.64520592075739	4.1368640058168	3.14438905058787	1.72826883695878	4.90220385023875	2.28738363845973	10.3678360309485	1.11249997620072	2.70827553905911	2.19682733410989	0	965
TCGA.A7.A13D.01B	3.64801668818068	3.96401965548288	1.68625398735475	1.75334780613591	2.44673263765657	3.02536550219641	3.41177874092207	3.93954630521337	3.59426189291977	1.58033847419571	3.29267869590155	5.55249081472827	3.6714858699659	3.79433268153519	3.74271767870074	3.56434158242811	3.90215077831766	4.31193899694826	4.03701315414393	3.94028892795115	5.91355007093014	5.58348899730485	6.37143340541454	6.14292188601517	6.8000767467063	6.86975545304526	5.61205166016421	8.8262735863859	4.57891456736763	8.08373991967353	2.3790663992809	3.00762609237618	1.92447999235902	1.06743220948552	3.11004580216567	1.01242564831796	8.74740049180911	2.48233202074738	1.50166842946114	1.59383180115064	0	965
TCGA.A7.A13E.01A	4.51477874222661	6.79509806079564	2.57872138701205	3.21147951359138	3.42702951585153	6.70813204387698	5.49294912812141	7.23932070315689	5.86468388145007	3.98417917660259	3.53694808833939	4.93274625099681	3.37694322738793	3.89081631768988	2.30573710351174	3.31553724860879	3.448451690438	3.43285253701857	4.18432790733141	3.73112892221223	4.95045908232796	4.89368255834671	6.66029403048604	6.09449789354672	7.90178464949235	5.16871022182473	3.76908407408412	6.83721414358614	4.04080477943992	7.23662750597503	1.89607805539706	3.2761690815902	2.0892269420704	0.97731656290871	2.61543983974442	1.55242625863143	10.2054604505334	0.768332557385821	1.11895767918955	2.18113436286262	1	614
TCGA.A7.A13E.01A	4.10818988000466	6.40950295281558	2.51515734603423	2.97129522809516	3.2450088004038	6.66677221153002	5.16793591770231	7.16724952883628	5.59518735003078	2.87024633974902	3.60385775102958	4.95374947111811	3.65568383926506	3.8137914503453	2.93395025769542	3.29769032959086	3.35387372534891	3.77953289240398	4.40004601787553	3.66268403948724	5.29785170569574	5.77035864019792	6.72417275014144	5.85480606247399	5.71343463261124	6.13926687809766	5.18203673923039	7.35534316708677	4.31455877432747	7.66272248669183	2.61268275907708	3.45364926604329	2.14022240761707	1.06605473762751	3.21878116778407	1.68822512732724	9.74271801548689	0.998195503153252	0.650396946669789	1.72848653324277	1	614
TCGA.A7.A13E.01B	2.11149877670585	2.63846777239997	0.239275825882558	1.7737431985133	1.8959617668544	2.29531160680813	1.15490719904767	2.21930794197069	2.14287084509664	0.469260846615998	3.10416889482346	6.01486184354043	3.32123543501606	3.67111217491278	2.9608823446852	3.86953585668419	3.51964254250815	3.495362588203	3.89421631296313	4.59984144932588	4.66972979460085	5.0145829280097	3.4756815578526	4.8851887481984	5.177969600756	5.60718825678267	4.98865742298622	7.60042959141073	5.06044087091774	8.76582676973133	2.54673398007014	4.20554109166653	2.55738558142352	0.387803664533329	2.29745556848286	0.963474123974886	5.01992870748821	2.82690435054434	0.752063469684231	1.06143060049775	1	614
TCGA.A7.A13E.11A	4.2836032777766	5.51703627416748	0.87365573328134	3.36956419553557	2.92189328959412	5.01521654619559	4.19191001792945	6.48724515112	4.13623240865207	3.49982038064707	2.68443725919546	4.4965198721612	2.34414674773333	2.78858131501011	1.47461774778369	1.83187724119167	2.84595163950723	1.99022879342601	3.12303707339553	3.18887562547096	4.71682083287538	6.31968476422842	7.22811640800671	7.28195876469092	6.96920345655189	5.65046300893531	6.58910879346938	5.12847075712167	8.13033682985007	8.36679735099939	4.1955995754499	7.00049471448385	5.80198377826659	2.5183337015285	7.1094410087241	3.90160064523368	7.835158576039	3.34073316058773	3.33652619728892	4.82435545017425	1	614
TCGA.A7.A13F.01A	4.13313604592598	6.52288592642833	1.69603834004748	3.87889206070926	3.14241343787374	5.43590523963427	4.57514892895896	7.05506221787265	5.60674423858353	4.50011367744031	3.8166099456401	5.26309076000817	2.94770355605308	3.64921305771853	1.88009774972197	2.12697285625777	3.1779656155482	3.07481367160482	3.94136927826228	3.72555576427748	4.55460112988106	4.99596835112138	5.83370983941761	5.81953535135089	8.11309254663255	5.87444534604064	3.71502573597203	7.77758869952289	3.8903883221785	6.87976089538932	3.28446971460969	4.95057572576679	3.50486188061239	1.5980793061172	4.06523624099982	2.55387653702916	9.58227824543998	0.636357806035895	1.89060233580554	4.57544545915434	0	765
TCGA.A7.A13F.11A	4.18304974924806	5.81900134490791	0.879235245527705	3.59638657553006	3.22627731015262	5.0879337618823	4.33436804636191	6.6450661034262	4.4778650988111	3.97495141340012	2.57106999816771	4.30338623585039	2.44649445343803	2.66124794353007	1.66398213375599	2.31550826631641	2.8455502665242	1.92873035961104	3.27719625519553	3.02726023221652	4.0585243118408	5.85950248456049	6.79764596411546	7.06971827571832	5.27775419513522	5.38544139142699	5.44850455190074	4.94151952378205	7.84715320928691	7.63016590526877	4.01078878844658	6.58056158644258	5.11032147877255	2.61579293087443	6.41862174713067	3.85687616426221	8.01915646461398	2.54863390283677	2.6459091261689	3.55318845107841	0	765
TCGA.A7.A13G.01A	3.88112619981759	5.8274430621376	0.269631650940439	2.82867219753073	3.20909459685109	4.58865467817884	4.17071025499828	6.56675732330378	4.99471547959507	1.46477280633474	2.91435403538834	4.6987296663234	2.7482465302667	2.65253238508424	2.09092116102275	2.45259543470287	2.6659157214261	2.82460494260015	2.81545246665892	3.25833801116904	5.0395507842732	4.35982334009993	5.78555055173926	5.95625882005813	4.26597690542836	5.96518861719498	5.70717136242139	7.78923235922649	4.60069198454229	7.43698714759019	3.4571740027042	3.25916701200414	2.00158609235403	0.913645804481218	3.46913057716925	1.35479064923107	7.44380305281503	0.851439234673589	0.22909566135538	1.51424852992186	0	718
TCGA.A7.A13G.01B	3.41294407336872	4.91784225877431	0.231555290356041	3.13512439516859	3.11261673756214	4.31958903376965	2.96805387757936	4.59404686306241	4.63136624920512	2.84486767607451	1.79189740132074	4.10787196018411	2.62924003395155	1.86667064072638	1.39988201002667	2.0337929888493	2.26252336083725	2.14984465052052	2.52293456094346	2.46767075516497	6.04144889157398	4.59135029749987	6.10311362525982	6.51894579541494	7.03678134004511	6.51011060463027	5.53228266842082	7.84898466416029	4.85193389439201	6.35800585434614	3.91894908103707	4.27648922137429	2.95817452026974	1.55016189444743	4.36838423103146	1.71162705586847	6.86585944316428	1.6211024041967	1.17510937730204	2.13609292785193	0	718
TCGA.A7.A13G.11A	3.98288408538247	5.54839346650655	0.621524443671458	3.23522156857009	2.92821870177992	4.9646666288102	3.70731495318311	5.97165850515125	3.55715272757442	3.36695161658586	2.41115503695776	4.21024857828868	2.44352708889349	2.69641676354114	1.4282496107057	2.2936647616236	2.75651095614016	1.63408207819899	2.98884825866896	3.00561556740691	3.69280656985914	6.27818180300933	6.23306358081159	6.24742817862507	5.93622332542716	5.74118651000956	5.67371753101574	5.16930771652391	7.27337228441897	6.63135024148508	4.74113256599005	6.35661570846751	5.35701705265448	2.39275703428239	7.26103240514307	3.4770685216868	7.44960511699195	2.97944005808644	3.53002078654576	3.52135231409766	0	718
TCGA.A7.A13H.01A	4.73538136685499	6.74266244470837	2.58813294360128	4.02080441653038	3.39238612090696	6.33103157229158	5.85230852372115	7.04833646621597	6.21473875286914	4.83602004867325	2.79468618387836	4.33709735243396	2.82105707935903	2.84881820741059	1.28753139653203	1.79655622509593	2.78841426633025	2.17223146882548	3.35158592952674	2.77380648432652	5.39964279848758	4.1525079483649	7.85123807451509	7.53771772349322	8.85360866916024	5.73019974451272	3.92234058820562	6.75989750163722	5.7561693281393	7.90362460744621	2.2488080479643	4.81153268284671	3.06234625185104	1.54621538477936	4.57520945027557	2.54730175157835	8.50747039372473	1.40669992332654	2.63656662158724	3.37998131358038	0	899
TCGA.A7.A26E.01A	4.37081292889086	5.6249372514696	0.712375672880673	3.4787518257902	2.87221806994275	5.4505679386963	4.20058282006213	7.01486630575067	5.79850420264772	1.97158953553006	4.01819795285966	5.59735239052724	3.48377708995115	3.54872020354126	2.42655997371234	2.5534833852434	3.29248729162076	3.29519403733199	3.67381644746789	3.69521436916039	4.70631504388581	4.15735906304601	5.94952092620105	5.21323450601523	5.14920245012264	6.71168899664792	6.51443949192409	8.17674213457224	7.06168548636413	9.80320798209003	2.57490076501345	4.65304854889491	1.94425875961335	0.499169814115249	3.21943186089029	1.44259853441663	8.12705078131925	1.9290713640476	0.383496944155365	1.88291689090411	0	954
TCGA.A7.A26E.01A	4.19675653027328	5.78122593014536	0.623585972399712	3.376262596185	2.40209454439029	4.70655817952447	3.73901636959342	5.95350737538268	4.78657545311551	2.88074428964642	3.42209841464434	5.00650449316982	2.87658570315829	3.22518236733818	1.6989740835745	2.07227733547151	3.23597208277358	2.71981865606623	3.26053758632773	3.64663502787359	5.77852400001357	4.02925851083858	6.53166217386115	6.76794473809289	8.60327360187049	6.48402370379983	5.64395717489315	8.20297987911506	6.51333756164709	9.03811623259428	2.83007274434493	4.59835329398781	3.10180132929505	0.968496308977937	4.30559119841136	1.83632813392398	8.41634533490653	1.21648590720005	1.48897766660285	2.74912660850612	0	954
TCGA.A7.A26E.01B	2.56249888054401	3.87586850896335	0.506398831527454	2.26822477134762	2.12727008423139	4.32627127637464	2.42180228115727	3.92249282843748	3.81768464748361	1.68266318208895	2.4424923758411	4.71648064966509	3.60116164570521	2.65143061801937	1.8442651220663	2.90116618141097	3.11546611972309	2.50553529205146	3.25536476595226	3.6188024652975	5.83525207449285	3.85248831125071	5.97946292356433	6.21260240996002	6.63723491818548	7.03985013215321	5.97438476041479	8.69823167693415	5.8491435936594	8.60628675692709	2.24421729838856	3.73104200698205	1.90754446916025	0.604450930312516	2.92054103370255	1.07244885006969	6.45910861552361	1.96439863220318	0.723427500708536	1.29178034806092	0	954
TCGA.A7.A26F.01A	3.101465189534	5.40023733680404	0.424599662230826	2.45604386853413	3.11048017777475	3.91361708508292	3.59617186214146	5.89604898414015	4.27469403218336	1.93990356386477	3.33107458025726	4.74312176553204	2.6634129379556	2.76740055644607	3.28064458678259	2.31666710411589	3.15683343657671	3.6416847430957	3.85377613330631	3.39954026711344	6.65111915892166	5.96432469334293	7.18988878702403	7.20252448959574	5.95799350836583	7.08286541974586	6.17470601670632	8.37338546798098	5.8323077565796	8.98104119450848	3.89668841651042	4.41370915766053	2.78175836688821	1.50913841571771	4.4796056752421	2.14120387736391	9.05582144715477	1.20295050348344	0.562572145406576	2.19351944679465	0	738
TCGA.A7.A26F.01B	2.81815521717118	4.42079901379586	0.662570115828146	2.52356195605701	2.95257585914323	3.11288358519425	2.70502684671414	4.74173662382664	4.10935220077607	2.64214702682206	2.15273507545357	4.40178062574058	2.47173373379275	1.95735746595918	2.3091470771154	2.11022959242319	2.93557289592039	2.95921373878461	3.272247192639	2.69912960026818	7.1785343926144	5.47915940788498	6.87008848485825	7.05469764584818	7.98064171952525	6.79369953992507	5.65158847483363	7.67776121320685	5.75145836514492	7.47888042067034	3.7476988936191	4.41595467155519	3.07708914884116	1.35422645734993	4.18987198917018	1.85055942062277	8.4989289663195	1.48145395059532	1.27130614379734	2.80520989558233	0	738
TCGA.A7.A26G.01A	3.29788104486644	5.57165254239861	1.04809665327294	2.2639057708893	3.11253333755398	3.25964912064916	3.09158136751012	5.43003766491937	3.88238872137931	2.25199170213171	3.42970968612529	5.54788163525243	3.19356675576845	3.72929172398859	2.93138049426503	2.82342329068526	3.640216009716	3.40603319008977	3.87183379400134	3.57110641407431	6.55670683012996	5.51923680295453	7.0293435531009	7.25157140760202	9.04953547788081	7.19049239185092	6.22049054638166	9.76908225530415	6.72075317390342	9.50209863724915	3.76294405703453	4.81269844313583	3.2772557790706	0.93674157378112	4.09901741250544	2.14551442959617	8.75213875531563	1.95020710031022	1.48222874611038	2.89378932506904	0	722
TCGA.A7.A26H.01A	4.15384586065147	6.15420647920652	1.15211850443194	3.47963154158079	2.943602567291	4.65753139887839	4.38863040809909	5.75736733945709	5.85256321610928	3.71648613712756	3.59576620519992	4.78013683923554	3.22848009832992	3.56045818081294	1.97720664189067	2.95689302432336	3.2243181638777	3.30726821683708	3.55069138482998	3.49312210968164	6.19393925973434	4.58541327249201	7.42152796693919	7.46021341306159	8.18576646478025	7.16261489139863	5.70269909506905	8.98081620004614	6.30848647787036	8.83652002263075	2.88682324832402	4.33877381417587	2.54089520493632	1.10064131597347	4.0136766381874	1.57390768213392	8.77318240448447	1.4211020875488	2.27291899476564	1.78052008303922	0	724
TCGA.A7.A26I.01A	3.54811599017069	4.99860171177387	0.663481253310046	3.17868277566526	2.93311936443181	4.05338073025952	4.22114240300064	5.44592860826816	4.56798344644513	1.565158451877	3.25288489460928	4.6627808675248	2.80597339553954	3.17000514894051	2.82915949847523	2.62613537944998	3.1662012526627	3.37827577882654	3.91807132616245	3.71968725509697	5.14799450167867	5.6222627158033	7.58025178276516	7.00101741743121	5.20676042256786	6.50138341083019	6.0027407697413	7.86144055562433	5.64556044829457	8.91689786661175	3.8596813778712	4.21259268324189	2.61529857909211	1.13053555675619	3.87565229831362	1.80912628806282	8.68220527328808	1.67522879964973	0.426425790742027	1.80136562762277	0	661
TCGA.A7.A26I.01B	3.26068811951799	4.23251494513596	0.190298791626595	3.17440641852975	2.93470520017256	3.41874316736956	3.46677066464546	4.49973110456921	4.39336814644853	2.24226713371412	1.96158628814417	3.78756828543742	2.68356172163026	2.22660100729603	2.1647541034973	2.16764695166558	2.72811643001223	2.61546338184181	2.88694027578559	2.78931192564509	6.49393868694176	5.66090010212233	7.84390032907869	7.48874153696806	7.82738462673902	7.20960737485189	5.97880425268246	7.74290155224217	5.93739147672917	7.78104490935403	3.75104589183188	4.53542469366321	3.16502756511938	1.59927017921479	3.90682326826896	2.11216632023103	7.81731370994362	1.56783746161922	0.83939529472754	2.51717489003452	0	661
TCGA.A7.A26J.01A	4.32547276652721	6.45251801361416	1.5025342858955	3.53531892902125	3.52074909665017	4.6029793978573	4.24135971356879	5.84805200843825	5.4672273024806	3.3068892353539	3.38492013605724	5.13968231451495	3.1215625263562	3.39275703428239	2.38385632896999	2.53630161932382	3.25738784269265	3.01772597314398	4.06654561280173	3.72985726497618	5.53646948046854	4.30386840293441	6.96226212110527	6.75752868811702	7.89970675293651	6.59782760836191	5.08899383129426	8.93164258114376	5.93017434015177	8.51759853097568	2.88410945135923	4.35838219504875	2.75802595517606	1.04222407376298	3.14750208442593	1.85475371093301	8.68093508005734	1.14964958189498	1.0496307677246	2.3980219501812	0	627
TCGA.A7.A26J.01A	4.72224195215943	6.63657677157293	2.03234773806137	3.90420468415975	3.88739854196266	5.76564347479638	5.02373439657293	7.08632414803847	6.44935337383576	2.71835066545063	3.91844348311368	5.62333429581617	3.64178876984996	3.64544804655652	3.00093744713925	2.71580553255915	3.26130514143516	3.57002568445779	4.31489225492171	3.65895406529275	4.24706923430043	4.54778911625147	6.37617054742096	5.44560422266341	4.26822477134762	6.20654164417508	5.5657951672881	8.70821345154933	6.21067913553527	8.94542569283735	2.84239560372474	4.30129498100914	1.99555687794267	0.723951672341124	2.49853171886973	1.50049614888789	8.76318580371525	1.44726179517457	0.518736548313917	2.34306665209895	0	627
TCGA.A7.A26J.01B	2.58568366796481	4.29897350413388	1.09680158184917	2.32544398314568	2.44238620945346	3.37871968926484	2.182914722336	3.66211433120966	4.11559928645132	1.89720169498671	2.82984955984469	4.93847870298023	3.97535504657542	2.96310415473555	2.56980701146899	3.34340782229781	3.07111049513505	2.98181612890232	3.78877966019819	3.74803179557241	4.76689723744005	4.02553382658462	5.80295573051928	5.62587246097044	5.9100658369076	6.67746877761676	5.09742539165914	8.34941614684361	5.65915107111406	8.16066560924595	2.37914959728796	4.12032705465656	2.42833002027223	0.918462565497972	2.96556266968334	1.43594856486053	6.38661611431652	2.28424760092076	0.911959965286915	1.44461406458099	0	627
TCGA.A7.A2KD.01A	4.37362733281833	5.98307112459637	2.8547736546012	3.26531686651029	3.23851174320086	5.31753923974734	4.96885107779727	8.42727805978291	4.9653364026065	3.24631687076696	3.88205607096863	5.92396920082332	2.71760514326077	3.6388268549053	2.79397909255241	2.85513259349198	3.79152237769619	3.77367990992383	4.60997947948009	3.5747918015028	6.03308156001974	4.8680891398471	7.56838634873923	7.95755422800874	8.26015977292886	6.32676742469588	4.93773514760968	8.80679770231501	6.36986601367042	9.10568698158152	2.90147514690123	5.76502016409206	2.74446252274438	1.46748817350836	3.50404828535422	2.13260974297995	7.80703736538986	1.2584586227179	1.36982938015393	3.11360049373191	0	679
TCGA.A7.A3IY.01A	5.09505094547456	6.5161948421438	2.58618827062747	4.00109062578376	4.0715138481524	5.6609999012692	5.81925687504481	7.32177570217529	5.80928066459886	4.63791159729098	3.80871453652144	5.11036741975271	2.65342695168806	3.60389334866513	1.3704433048213	2.26567692517217	3.37243675765242	2.92259748427863	3.44469356724218	3.34746723665911	4.68405567994027	5.59671752940984	6.85418145951938	6.25765749773986	7.67246706637176	4.92049339595012	3.43211758961489	6.55395331198263	5.59613905589294	8.30353464724257	2.87152827086222	4.89476441897569	3.28011004080153	3.29099936191576	4.5279586059632	2.66111109790124	9.14559619942613	1.76030612151913	2.50403556928707	4.10364030755115	0	345
TCGA.A7.A3IZ.01A	4.08336656666771	6.36240150464703	2.05415387176271	3.90387702670503	4.23946678333928	5.53983501286863	5.24744147114441	6.66261995853594	5.70062559187398	4.3937044910017	2.67394078995769	4.97336789777645	2.79680538088048	3.1769450400437	1.54814065689505	2.06474492003536	2.8145094080944	2.62229786219736	3.47204579718043	3.49788057084006	3.87302570104647	5.52608133500769	5.83648215188119	5.74507863770584	6.95662241814208	4.51731979238399	2.68627640180745	6.14109349534421	3.38938784039947	5.80409229059523	3.07828532843806	3.77512430778782	3.05703430013722	1.84651337415034	4.39003478577286	2.60573136581573	8.55899308559625	0.362329610171569	1.95095358574373	3.08863349508241	0	322
TCGA.A7.A3J0.01A	4.24282350408954	6.41339267863	2.99805104585455	3.45533379667722	3.42682830221828	6.15012907832883	5.67129337248158	7.17002618692101	5.69738185046641	5.27198958552434	3.14540030071446	4.87159233752673	2.85017933498683	3.31945897466748	1.92580957777157	2.28569812595812	2.90712140835053	3.35805861830549	3.40803246613065	3.22255729134873	3.1784118904078	4.94810553684795	5.48803613057331	5.15665548884686	7.0998148681366	3.43414780525934	2.28646720048607	4.0598224856195	2.75659635050171	4.13619959085345	2.65912537622816	3.49534979534793	2.74517278057195	1.24968804538736	2.98863015868504	1.85019934199064	8.67822581724732	0.220329954879556	2.25299082991111	3.07784114892689	0	313
TCGA.A7.A3J1.01A	4.38638331573731	6.32701363786398	2.43210422346868	3.91656263032139	3.25809675781716	5.96220889917212	5.53340137853961	6.8567853015548	5.67187644768904	4.88704754262004	2.84933879018837	4.38169175523262	2.86405734896181	2.82533789521925	1.37867807846314	1.83576241869469	2.86294724802092	2.18520053235457	3.48420259334689	2.91295638108062	5.50168116640955	4.43548858450504	7.72766387701758	7.82254788785378	8.62687640561132	6.26806004679806	4.23727306981226	7.4312150967017	5.77401214404902	7.9784204611271	3.12882128065013	5.37124171362759	3.89867272687207	1.97059600722115	5.49033907537247	3.02486927393595	8.21937571144863	1.14254414045047	3.45255590104902	3.39363585562436	0	343
TCGA.A7.A3RF.01A	4.69350925985897	7.08567746266809	3.73976171118813	4.15104699123662	3.33240719166781	6.81447480047113	6.33464514203477	7.33823274397359	6.34079901963963	6.08105835631847	2.59776951802797	4.20030816823422	2.48062704315179	3.14090950654166	1.06653700239579	2.3836628251943	2.56342662733618	2.24214516084958	2.65432096394498	2.88697928283	4.76819491332553	5.85284033027548	7.31284121633349	6.77738815210677	8.32876287743961	5.028798975012	2.37136370225713	5.80472992191139	3.69828516520582	6.60498902949788	2.61018033377434	4.08953204835067	2.94826442859927	1.88569149317878	4.75563537238322	2.46949530198199	10.3902024968574	0.655626601499946	3.30069483087111	2.87833298492591	0	408
TCGA.A7.A425.01A	5.04253052809234	7.28033464848239	3.56552406445573	4.12846663280854	4.47461125873019	7.30876221929231	6.53391370116258	7.80798403177064	7.77852597119433	5.40983555714753	2.70325577212477	4.41307274423877	2.76491934812629	3.10312831621723	1.23493044777919	1.59965105108866	2.96888332518259	2.08641013854107	3.31941561902777	2.68232608542929	5.91305454827662	4.90038381666693	8.43549691878698	7.89957081870776	8.66942509623251	6.00771354046595	3.97922967868439	7.22444068849437	5.80095683026052	7.43929733092317	2.24762375619625	5.06506386673327	3.8061693641389	2.07638806851284	5.54977696842076	3.13733957181602	8.48076233631789	1.24640808724638	3.35024263137487	3.9893751975488	0	447
TCGA.A7.A426.01A	4.98058745777861	6.89583941149751	2.88066593660077	4.20829874768746	3.89048560503553	7.22604219884049	6.15638650345768	7.26792806640054	6.52324201864053	5.24929742312831	3.13275778509062	4.97625822531925	3.22761786861066	3.24560214207565	1.57821416547245	2.42658680880885	3.33173387523373	2.3875555490503	3.95225900655981	3.14300150624249	5.21086028185235	4.20875914533749	8.28755586750205	7.68160808796335	8.95447522385654	6.05079334137551	3.63278004874253	7.06540428608253	6.44944747314015	7.93075093667336	3.10919337763906	5.68783895125245	4.20541597379807	2.67597396422674	5.42280821447615	3.7144103876784	8.57799484260803	1.58765302109232	4.08831971731606	4.62031661298271	0	364
TCGA.A7.A4SA.01A	4.22648540951059	6.48462797128316	2.46897423830468	3.97818647549626	3.63822447217205	6.40041667526023	5.44409387657208	7.15810775003482	5.78144102677179	5.03023453873308	3.29573771586069	5.06736766986372	3.22660100729603	3.41623173668887	1.52692015125163	2.13845407771963	3.32417694550338	2.74073331754406	3.68195518810718	3.24532832239563	6.1019294619604	5.16344640143555	7.90694830225603	7.65395354038642	8.85225576930908	6.57757233506445	4.61262968662353	8.22235055681044	5.30099127769071	7.98304546516376	2.6936096162111	4.67146322453611	3.26856913464158	1.9467682836508	4.52432700880004	2.63751751015526	8.82288689869543	0.955684775869323	2.57574797817244	3.06421031068905	0	454
TCGA.A7.A4SB.01A	4.30691110237654	6.55501238932227	2.46858331700683	3.4810663967437	3.10245657665073	5.76256143004889	5.88629650723996	6.82529591319639	5.93765982949022	4.42265686465933	2.6199059547841	4.75849506882381	2.95149454625829	3.26107943232032	1.51893792953157	1.76807843501646	3.18821100051304	2.08072587426417	3.55372911766452	3.29754360837513	4.52588721101893	4.64839066024572	6.93722785120873	6.62789132214734	8.44725146192494	5.48247401130316	2.87805827183431	6.52002144423414	4.99931455704999	7.1123654804214	2.87288784481127	4.89760347428054	3.79952253633508	2.05512622547622	4.17849156782231	2.98957502058091	8.44171419407139	0.832120371553323	2.5827486706213	3.69671720562044	0	418
TCGA.A7.A4SC.01A	3.72519581722666	6.09811211345832	2.28273632027634	3.05029272225817	3.10515842639187	5.79103522230694	4.68749186426653	6.38540342554095	5.20588510986554	4.72294684268614	2.86530519235625	4.04319574771952	2.87931367631089	2.87743015969774	1.35924002552933	1.94994573913024	2.79381266774578	2.09922786577486	3.37502552578554	2.90887053754885	6.4350818130318	5.55778685972573	8.22331973107986	8.09628715735662	8.94179239066689	7.10474445709531	4.83066604430596	8.26288975337629	5.40889184706435	7.67081697232459	3.49262232857445	5.12895322038601	3.99617178351152	2.5486092445444	5.67452562109111	3.18610433258889	8.41659868160941	1.0037461392329	2.85559110771045	3.89334279347249	0	446
TCGA.A7.A4SD.01A	4.53032673793544	6.37568067974274	2.43629511983936	4.00419574221859	3.5342733083624	5.01377934987349	5.93796578489312	7.38666008316382	5.42774024601659	3.70593368046715	3.42987033811631	4.97464861439279	2.92539184009246	3.32006581685687	2.17555653643184	2.33179119099556	3.06863641943181	3.41832489907452	3.86684864744928	3.34487109563155	5.88048227997383	4.90554826493994	7.718717118294	7.47407094264526	8.47867013378076	5.84234531440272	4.5977933502428	6.80839534822849	5.40309044268077	8.28866539758998	1.77011016173303	3.78967709226078	1.83220140590282	0.852238600297369	2.68450458623578	1.28421798317836	10.6662128163244	0.868291668772797	2.58577979636576	2.29698593163197	0	441
TCGA.A7.A4SE.01A	2.93281710274185	6.75331704893967	1.99410900664079	3.05451858120854	3.57667933837102	4.86636402209807	4.58301354657571	7.05033734971011	5.54265117703676	4.46165296953051	3.59324619235993	4.87163176175237	2.63756387893541	3.41414906664556	2.61781565367462	2.39017239630348	3.43625513697472	3.01553325096438	4.08925237005839	2.86876577164952	6.9767405295321	6.40855902506966	8.6652172275386	8.45098562158646	9.45768457237771	6.87231535434429	4.55622093616515	7.80093030617698	5.32908053012518	8.16307650911374	2.97166310300877	4.28871291663483	3.41389190537239	1.68513282047813	4.75916116132013	2.84297883178833	9.57517370517988	1.72491215931561	2.78138069802719	3.72751753251854	0	644
TCGA.A7.A4SF.01A	4.26889844872166	7.69730956084775	3.41921526006795	4.32800345794094	3.58982339832573	7.0521984996627	6.02023326558652	6.81609534066197	7.01462086369009	4.77343727794104	3.15917706192676	4.86979246037667	3.19788111375108	3.5526106969591	1.50263611720246	1.42390082530867	2.70719345423804	2.39635132406325	3.59332986531346	3.04299446361841	4.86719965190371	3.81390429594147	6.56686232997613	6.69989305511655	7.12954061806	5.01460524323661	3.37535922227204	6.5373690698378	4.24255677794467	6.89434729528137	1.78847691185191	3.26768560285999	1.87797977277066	0.792688797866704	3.25356577157292	1.50944249308018	9.16968603528623	0.454912848380155	2.94489591791936	2.24007004282576	0	545
TCGA.A7.A56D.01A	5.37799826542492	6.85095065419582	4.7583031771319	4.26530936433253	5.01875433438079	8.53531854016635	7.39536961386336	9.07770178077627	7.69698073639346	6.76911449697266	3.56481712985475	4.72600829751775	2.28335880404636	3.85072942651974	0.988484740376193	1.17957474401077	3.4093909361377	2.05509150984027	2.78716078430962	2.66484688150739	6.04737479378423	3.72279387245362	9.26123437602321	8.77490168013326	10.3927469470435	5.56663556686882	4.25870735219683	7.13064983807114	6.09021830165332	8.43262582897537	0.889785022003553	3.3239176415721	1.05755424645809	0.940655398287381	2.84020135969481	1.65759427722351	9.58329097456557	0.679964200806225	3.0612059179869	3.52810868216582	0	448
TCGA.A7.A5ZV.01A	4.42857792156002	6.71907800048783	3.68253958912573	3.59237331367578	4.62705229779293	6.61341672777972	6.12955710296539	7.667057595274	6.25360169782025	4.18408189037026	4.21240591753573	5.94791624589192	3.19953101268537	4.74200621086674	2.0797706277966	2.75022059125293	4.06287291996481	4.14632937343578	4.75864962968289	4.04092748963867	6.50069371941519	4.60012105118862	7.99327355745828	7.85337693158795	12.5626096111234	2.90936989948822	1.68517768388608	3.18903382439002	0.463517834128697	3.37405180327271	1.61889641216309	3.02440833767084	1.73612858828731	1.24877769364971	2.68934389457229	1.02962956756306	10.4857575745919	0.0768326955573986	1.30351775194648	1.54710429117895	0	368
TCGA.A7.A5ZW.01A	4.87159726561385	6.40021854767564	1.67653822672069	3.93585572739043	3.58300150781455	5.17589181484927	5.41832489907452	6.75441320500433	5.5991035161464	4.06506386673327	3.51559892493772	5.21437741033193	2.7879130042046	3.48733198712778	1.76226376110803	2.5212266645935	3.42566070941087	3.15109571365067	3.68102190341448	3.58002485270452	6.4261573873551	4.64742964422186	8.5911112648468	8.6915851105841	8.3732136149051	6.98683071208566	4.71166009128178	9.3323418436032	7.74083853562665	10.1745384990608	2.8731044701241	4.75611060267881	3.28089694244312	1.31016559049428	3.46680981069519	2.33511161516605	8.28090621938355	2.55522717973568	2.45924799121919	3.78789211450265	0	326
TCGA.A7.A5ZX.01A	4.63014915599094	6.39248744467534	2.19399246673601	4.14568560599205	3.49731855982091	5.93533008801289	5.69934618487306	7.0924876012841	5.60301798540856	4.8362422807125	3.13683120238249	4.77082376142559	2.91454538948057	3.16859390213665	1.51566199660636	2.62414769662779	3.18938180096141	2.51964254250815	3.6504773698971	3.1533027367868	6.00059724227608	4.15933855101217	8.28236891029777	7.61026746039698	9.12070185018828	6.54533210900677	4.47141509944403	8.35113491525212	7.15288917704485	9.06861599924914	2.41221246296465	4.17033370713999	3.16859390213665	1.44847812141148	3.71936965333615	2.79189740132074	8.21762333180569	1.42792792761523	2.60388148288421	3.18572385413014	0	336
TCGA.A7.A6VV.01A	4.4028381225253	6.75635349703385	2.68795649404448	2.98652015724048	3.61706334388818	5.39825800973096	5.53224214174677	6.90433355842814	5.79446525506468	4.51992554905374	3.64586302483826	5.20070443488288	3.05491791912896	3.67678643231973	1.92356756793256	2.34840240471254	3.64575929145774	2.76292280264182	3.90842865016879	3.73322416676762	7.03566789366514	6.12661568887806	9.15046143227792	8.20503762173098	9.8782894512945	6.89385968972538	5.0942191763623	8.71589611539857	5.25846239166633	8.57093760342841	3.02609181434133	4.02322873406506	2.92023612490207	1.54586955099224	3.4676968363726	2.48336436071335	10.1348414845413	0.673285045168599	2.54841196303157	3.72622088460951	0	313
TCGA.A7.A6VW.01A	4.99320334863612	7.08294629599687	5.49850299794678	4.4867465469592	4.90549531590843	7.23424167493753	6.55265219233352	7.54245307904651	6.60402979813175	5.93512025020615	3.87028580077311	5.45527460824404	3.02720714283697	4.27684650282343	1.79435347818858	2.50997447429548	3.88579885289909	2.94568260752141	4.11041335926997	3.71861369897548	5.13806082099933	3.86509729339475	7.44228501234281	6.64472875634968	7.69450554476991	4.03303529398479	2.23548199528152	6.49458681626489	4.28100084076863	6.96028001515315	2.03980517910904	3.22356156096094	1.5862603423168	1.00460925325259	3.00282851444487	1.59497842772957	10.754580395847	0.237441347136391	2.66525631802154	2.19481200075549	0	285
TCGA.A7.A6VX.01A	4.33151892084455	6.7216829860059	2.42559357765306	3.83083334121594	3.01979085714107	5.87895089819055	5.2291341253252	6.34109979708743	6.09666456046024	4.18253340164722	4.04782627087785	5.48024896274532	4.03463831799901	4.33023569357948	1.64020443895106	2.16510798514454	3.43694801648825	2.82287288102902	4.21453672303533	3.82052618881362	6.5367818367197	5.01659437418535	8.50829949511855	8.56333624403315	8.27419548961815	6.82003340884762	4.85175903407437	8.91967497194659	5.93141359016146	8.88917203692493	2.97302342513687	3.47570749464264	2.56044595235571	1.12769930544799	3.71884381397697	2.08249822711716	10.0950599149895	0.743299527888257	2.46192139679073	2.71556395051172	0	317
TCGA.A7.A6VY.01A	5.16227449845953	6.90266814628772	4.35475539370175	3.0589744777138	3.84026179641587	6.68091504315594	6.16397163653985	6.92595789301911	6.47464532593543	4.5219113217285	4.11776983482878	5.55623013441591	2.99526741990425	3.74910514956946	2.99244215630514	2.0742656523049	4.26255342731929	3.77286745982211	4.84879818124419	3.58611619533753	6.19278595925112	4.99854304426199	8.60012253828769	8.20852213693058	9.28198147636721	6.00251575893385	4.00857652574741	7.13163681066555	5.3658639765088	7.93621802419806	1.79680538088048	4.03078629848766	1.83333540913747	0.7827440363952	3.396282814495	1.15263773965111	9.90739545052837	0.485426827170242	2.393828026453	2.05283319976294	0	266
TCGA.A8.A06O.01A	4.38643160297484	6.83053675613227	2.47308552123378	4.35512905848417	3.75452411098347	5.06502507968483	5.23177414783211	7.127112189495	5.95431730554219	4.27709952366029	5.24837543867675	7.08484027021541	4.50168116640955	4.99007899664764	2.97306017280408	3.70983099366724	5.06458542024058	4.70668525684805	5.51469038704007	5.27744549503391	5.10185594460954	4.44828648588201	6.79275386050515	6.73630180176344	7.63652819599453	5.99127013193805	4.03380179691464	7.50843657592311	5.38003674428854	7.77649422642115	2.41786601372371	4.14734740630533	2.73018343780679	1.00324241748868	4.45426803317485	1.80430142341962	8.88174719999215	0.759581973233555	1.75137802244915	2.38239058287347	0	396
TCGA.A8.A06P.01A	4.69085844129529	7.14876839652386	1.88471512909603	3.56834834389526	3.14032058464356	5.26613811904621	5.44375913416137	6.63017682860607	6.43883010219909	3.90403122771827	3.80895130801648	5.34641799354388	3.20160249789307	3.76023159362309	2.01174608498738	2.70732599803438	3.52462790198182	3.41240217536404	3.86392854177016	3.23748723754575	6.63202095826724	5.51048727046873	8.43743791129809	8.11643337956436	9.23456909858263	7.38574076920594	5.71623369224843	9.17632302200007	6.6743137531393	9.13758728574983	3.06588246113364	5.01460524323661	3.35525594149178	1.48021341162807	4.59137423599067	2.63981097771678	9.3375645944207	2.03755793542403	2.33776817092163	3.13247813723825	0	396
TCGA.A8.A06Q.01A	4.85422510324324	6.85913593245186	0.955684775869323	3.1133671207598	4.47418291665439	4.80681380995241	5.2925130590608	6.10020607039809	6.06181507207901	4.29122043862865	3.67488996120214	4.83652002263075	3.80905424002572	4.17791779219584	1.71712254117773	2.82381049015896	3.33386735148853	2.93007496485678	3.4778068275915	4.54210324585659	2.47653722581771	3.01455168611212	3.02313112966719	2.52849630677991	6.06317501980426	2.91592239022068	1.81537048603378	3.88331777940557	2.61100708636438	5.33293702831004	1.20407809844905	2.90954271528122	1.03146577649819	0.458591988151856	2.35833999350208	0.669571076038966	9.4343298591261	0.272739878117461	1.90014226035982	1.1932671060636	0	31
TCGA.A8.A06R.01A	4.57779738576124	6.35792494586028	3.37598469522469	3.57162827441807	4.61737489474949	5.76886977295506	5.91808564166666	7.58672496813083	7.22976094348679	4.24706163663002	4.66393091532905	5.9205958151733	3.22379321624303	4.23375004065402	2.29492947097461	2.72922645499115	3.81540122931413	3.49728023291403	4.13648672128273	4.20023753502644	6.21153986473414	6.26961295143309	7.85623813729422	7.07696199645262	8.84892208868773	6.79403889677819	5.01589447715729	8.97175907993891	6.23578449082236	9.13063362303026	3.56441475377424	4.89679496102384	3.37080595572827	1.6961719126152	4.495842238398	2.4305796704976	9.70102118738493	1.37495599596809	3.40959459635603	3.22142858526018	0	547
TCGA.A8.A06T.01A	4.6407712973281	6.84461036608825	2.12591554947472	4.48155082279333	3.70076151422045	5.6083805093443	5.3205965944631	6.3620139334902	6.35578097752049	3.99616274268106	4.15390259314058	6.08282178725399	3.48283537876173	4.30445263192145	2.06408956502721	3.02417781430117	3.65774288787345	3.29220750121587	4.34331543000181	4.15092517800221	5.09598347648152	4.51692915278385	6.8082318655878	6.69127312739947	7.39916425638637	5.68704948724796	3.82394292928365	7.48065046795142	5.24941879282557	7.98073995665329	2.85371626009001	3.77654620636227	2.40716237354112	0.978195629681652	3.72438833660212	1.67829730860359	7.93980955700718	0.687060688339892	1.75936891925091	2.88211477955599	0	1614
TCGA.A8.A06U.01A	4.52615647276547	7.03273122312412	2.32230314684335	3.92633157983143	5.15308380816158	6.12514479679358	5.18016775697006	7.14503441602563	6.87372462636764	4.27816321399783	4.18703132866822	5.71438291065141	2.77173771053831	3.46421081834216	2.34970496170854	2.88844128618533	3.70967662633419	3.75088515601475	4.04317824586899	3.06748383910425	4.54052949569888	4.33992836937568	6.05168749363274	5.59996638451467	7.06955288052192	5.09512270003298	3.3657345242187	6.92417235121	4.21116019456429	6.90480318964411	2.43664159159096	3.98574632327612	2.17804531761278	0.908351786371604	3.45483390689887	1.71391572110716	8.86780536628843	0.285106251061254	1.80875571696419	2.45667475025585	1	883
TCGA.A8.A06X.01A	4.9072993013062	6.61629152490182	2.53744517515163	3.42103474332789	3.6500062557817	5.24616483048387	5.8829144461203	6.91788163232014	6.66132063749112	4.34256185653551	3.84706486500355	5.73040628016944	2.72097884514435	3.49862106919589	1.66051795013496	2.06381353698898	2.91021457997966	2.83442806872501	3.47292961038627	3.50272521370031	4.75632947633737	4.60893340370908	6.94877953812783	6.73482205123294	7.5025239432513	5.32114882914459	3.72611186950122	7.31503088042012	4.77352695103618	7.6156119824657	2.75169936639033	4.36950138151217	2.52268352648295	1.01991536770769	4.02253648751092	1.70438508336904	8.85607843078618	0.670930954583321	2.26129009525938	2.34670164802286	1	943
TCGA.A8.A06Y.01A	3.50124804706721	6.76341954220412	2.26852422235141	3.94642207913241	3.73462292045397	5.50461085914491	4.65570101015179	6.52590912955158	6.16504364948304	4.44079941836602	3.83695420285286	5.00427216079369	3.1726955199859	3.48466663578607	1.92982886323325	2.58885252815453	3.05985708760158	3.45920863944578	3.92994245381457	3.49644956647547	3.84596167240122	5.32871082598031	5.89310491044143	5.70098062736728	7.20094665321505	4.25591610909058	2.26294423457586	5.96307871586442	2.68766541819737	5.43736092100771	3.22056212960434	3.63996143144802	2.91115466521527	1.5933537709803	4.23939040338962	2.22826458920592	8.63084226794964	0.160403925860014	1.91318622548899	3.66360648972538	0	791
TCGA.A8.A06Z.01A	5.31342363775672	7.01144979354043	2.80430142341962	4.16229867102143	2.56161941186091	5.42295954841687	6.11161979189043	6.3342017634084	6.75215314278916	4.62467996254013	4.40874582237736	6.55604462502394	3.63094125676642	4.72334012025117	2.19137314240867	2.98773924140031	3.84599177066457	4.01754782745561	4.70796645477598	4.1771763274452	3.4642500339114	4.88326889652764	5.35023909472917	5.26458522058904	6.7649525120505	4.34346467615453	2.14968209516425	5.66265840744828	2.6833820584867	5.28463257625083	2.96703946025247	4.04791349654209	2.69050649292008	1.38791392438595	4.14946261637567	1.99483312392499	9.02754002520639	0.0769694763151108	1.94380883132625	2.52651958343844	0	31
TCGA.A8.A075.01A	3.85673675611911	6.63313182879259	2.51275784218733	4.06227716635985	3.84780653839999	5.64732890188397	5.07154817086218	5.96564116221504	5.56540829716355	4.08409829021367	4.29160355803056	5.93174214394945	3.33084518962342	3.99044665188779	3.48782074417823	2.83671188581834	4.73783816074116	4.79547085743031	5.0175611891453	3.33732575119418	6.28674071469435	4.8218326450624	7.47864910340587	6.93205644552646	8.77540847039642	6.71472770941794	4.96355735398025	7.90814219161744	5.3473254916338	8.25239200400535	2.45937915604558	4.33724010589639	2.34995967231836	0.816804474832877	3.50033042370971	1.83224192137078	9.18482923542278	0.972030884141332	4.26734102858211	1.7314873921986	0	518
TCGA.A8.A076.01A	3.86725402523603	6.38981114066175	1.77526129234775	3.4972546810771	3.63692617753628	5.73736768936944	4.61716916115954	6.36395074892663	6.23572514543254	3.8523784437561	4.26168876590768	5.59316550312996	3.02458563827827	4.16756667304929	2.42875879561958	2.82431980487674	3.65834860368469	3.40161681497737	4.29480451999447	3.72334012025117	6.60446575667017	5.23446299942426	7.66771049994552	7.33293076448642	8.55807243449932	6.77184465228858	5.45694082076042	8.50641708092031	6.33740960728869	9.16809943880704	2.77023704970047	4.50728722964536	2.68261824041828	1.06357196912567	4.04488367823976	2.08576455377831	9.07801333810559	0.870344990285551	2.04106771708669	2.26113962487044	0	1642
TCGA.A8.A079.01A	4.25442775468388	6.82555414689115	3.52578074483756	3.81797109948529	2.63531327467924	5.52908067281738	5.08792952004019	7.42163483788242	5.97405889151672	3.64386773128889	4.40785577103811	6.46149090694593	3.07479654915232	3.61169175120865	2.42862481701221	3.00102755419391	3.64338290817889	4.19848629580156	4.58050731907166	3.08232790315667	4.25111310917129	3.78362427803265	6.1182662733685	5.72165701409831	7.24035344950217	5.06256643977808	2.94279597935065	6.5318835869655	3.32596199617185	6.02406475572529	1.39971798353103	3.65177501062106	2.0064775640712	0.589092309935938	3.40565206128037	1.51359180649957	9.3462174073023	0.459956139654123	1.41808197795313	1.70849627301215	0	274
TCGA.A8.A07B.01A	4.07578931563399	5.40774022792956	2.99051926406491	3.08973541669621	2.66850494181034	4.34820408637974	4.22555258183651	6.7744167862385	4.2043598595386	3.39859663641581	5.09896689915231	6.55044821279607	4.4812924824758	5.92335601216577	3.04682279650973	4.32479620519454	4.76818961906094	4.70669630652113	4.77525602395133	4.49928464129309	5.21322672805453	5.12436536002472	6.87600976546634	6.55231404711273	7.62485904633643	5.84191275385506	4.79030287721513	8.41390248034161	6.42394451253512	8.93618798353189	3.18534327530225	3.91925426194258	2.4492179921399	1.28682201973057	3.61615770094564	1.71677145641822	9.90698782396669	2.1569790138501	1.40441269682765	2.44182870770559	0	1308
TCGA.A8.A07C.01A	4.20706509433794	6.54368301333447	1.94253327198194	2.59657740505245	3.4465473866628	5.16602847505389	4.27773931953676	5.83758756867991	4.8632298100985	2.47754781591381	3.36092607368487	6.64432066280175	4.1310214471511	3.60223118902997	3.65919389490695	2.81555493588974	4.7553149040451	4.83791297524401	5.23893203875342	4.29457664034349	4.18098324909785	5.52193958040734	5.3502886069801	5.07386306801921	6.81673792832391	5.13788463999334	3.75542173473424	7.06946910169431	4.4350151182404	7.13914611305316	2.95306032264923	4.51991297216384	2.88617942754387	0.92250234291858	3.70817619776088	2.01331932318634	10.0167382400782	1.07169403326968	1.02282940159131	2.39242733821372	0	1034
TCGA.A8.A07E.01A	4.80348537559595	6.13964343637748	1.34664492158853	3.56216914261183	3.75297332609709	5.36900226180059	5.18628264733053	6.75525881476637	5.49133363260587	4.071342222354	3.55361854325458	4.33376719165822	2.45325416949395	3.00007213294874	1.61866153352739	2.17149508137614	3.0756181977307	2.54700555084349	3.14216833862222	3.26264362300599	6.5412344878042	6.99824402853143	8.34649556085559	8.25227419619375	8.87801380999853	7.75603051865286	6.12468173394216	8.77398643818694	6.79705968303469	8.93207446262065	4.26125247913341	6.10467422773396	4.66119092609553	2.3582274500087	6.01054936502662	3.65379379296927	8.61782042782576	2.31739090533761	3.58138740448613	4.58539524432513	0	608
TCGA.A8.A07F.01A	3.85081942153194	6.56810356871261	1.75808993420181	3.46652271499444	3.75072440228747	6.15625704900432	4.46192139679073	5.65047449771618	5.85324217607268	3.50353955522477	3.53361318137943	4.76200325039366	3.31192446968712	3.48830933570336	2.47930817900937	2.52152820502082	3.04495360166355	3.2205776065909	4.26575942596083	3.80055827069373	5.59347926923277	5.45629033954265	7.10529254792552	7.02559805045118	7.7296622055709	7.05039068314681	4.60201734378817	8.87486150219347	4.95448016761311	7.91913267416205	3.22201624108945	4.22475033031736	2.68849371059915	1.39845982712238	4.12150450774055	1.97735320138702	8.14899204700519	0.567448096515744	1.65370209139346	2.50029217673417	0	577
TCGA.A8.A07G.01A	3.93052919605134	6.26854667867127	0.534161232616309	3.70273510555544	3.483325661293	4.52255171590307	4.47549998726495	5.92136015693469	5.24002041707404	3.64370614168784	3.16915535883089	4.61480405785787	2.62993940943954	3.11797757048412	1.676989477871	2.21992743015715	2.93228799235496	2.7454524831317	3.26584192203193	3.0714022937059	6.84625384983452	5.1740388264448	7.88237160153919	8.05316348112108	9.51084623802243	7.32444700421474	6.26503738404605	8.91185633207314	7.11644169726651	9.7444423398563	3.01688849707299	4.1753329741914	2.89809223555901	1.0573462904158	3.97311529254993	2.04015599494602	9.47785579176035	1.87538690458646	1.34357837714689	2.97753637982285	0	577
TCGA.A8.A07I.01A	3.90979230155271	5.93583216021893	1.09882376837969	3.10201977814885	2.92926077613458	4.87515587400494	4.54366290963201	5.95478257697674	4.96698872065775	3.60328806937257	3.23618644371103	5.25198034442986	2.81294995945575	3.08489765677981	1.99102744700066	2.38454720209086	3.06512420006932	2.98611963618422	3.98925710729199	3.86273900896648	6.41024611592193	5.51302640604828	8.02633088590238	7.96424555145791	8.74940789223884	6.91386118174716	5.24993070886564	9.20993605157527	5.76022893184131	9.02366094235442	3.03780389826511	4.42935484959161	2.68974643849356	1.07888304652199	3.47538325124755	1.81909589633364	9.03834700916133	0.496002086365443	1.54324840164441	2.2969272162748	0	426
TCGA.A8.A07J.01A	4.45890690685087	6.97501907570265	1.58207422139633	3.63774933915431	3.17151109379634	5.28935496230244	4.92460350548276	6.31020558884454	6.04732898386556	4.24688687916664	2.96845944487652	4.6046584854555	2.6266026718054	2.84374270494853	1.44429601011742	1.97552013669529	2.79239728122326	2.58729297441153	2.93547860644074	2.89023265596135	6.66433918948375	5.89612166118408	8.53272254339741	8.61582014472865	8.91100332168991	7.18748866496102	5.72634896683658	9.14486927889673	7.01275190380211	9.48106861740086	3.49474840316523	5.47221155340392	4.0973579657631	1.81946382128337	5.34130977020544	3.36483853596449	8.15818552653784	1.75052075518233	2.91339688403371	3.61696927757525	0	365
TCGA.A8.A07L.01A	4.15838550400859	6.54279044840118	2.91592239022068	3.97683101520895	3.54205989778489	6.11328376412012	4.95198403395347	5.97907416114545	5.82938025253835	3.96249349799156	4.77657778819667	6.39449699304459	3.55310241725489	4.16812050459556	3.42003768113469	3.03671431575763	4.61670468318281	4.55998731037139	5.27953072572999	4.15658268572166	5.87299616153356	5.47633631908531	7.64506826565303	7.46010444616817	8.66402908238338	6.55478682496624	4.16895486366531	8.47287032736158	4.79462380740565	7.82635653888246	3.36920123231311	3.93927360092017	2.79148070238627	1.30205578809862	3.50563691176277	2.24820084029487	9.99181474862432	0.608903842527424	2.05887060574825	2.69661706521243	0	975
TCGA.A8.A07O.01A	5.04604134840944	6.80466281609502	3.30307931832755	3.54596836910529	4.20956253842015	5.39971798353103	6.10514375609264	6.18216787472049	5.83589376521665	3.85023935516591	4.77151059806044	6.20735603487574	3.40416742163711	4.89310491044143	3.54415150490531	3.93478067269702	3.89352724718993	4.90044178416296	5.02095105694346	4.77408596346562	4.92559597702484	5.4909936353293	7.0294164424789	6.92518411298309	7.49825086752783	4.86138968505107	2.57671561296567	6.23868560757391	4.66627940122911	6.93776927483806	2.88041125980978	3.4169072822345	2.20551763289271	0.864096979630316	3.87250374725329	1.59153581041497	9.45995736877628	0.569782712424128	3.50439157680769	2.48681732707634	0	304
TCGA.A8.A07P.01A	4.90522572706918	7.2936914275485	2.69657255613315	4.32447220711536	3.65775431882786	6.27388509480598	5.99433080617092	7.24097732052526	5.91727898012288	4.1263203912707	4.64350990140865	6.09802997683484	3.29064556869481	4.24430103548648	2.35436752600632	2.69035004385623	3.36625226369956	3.45111877639495	3.67312671727865	4.59476350465125	5.75904128736464	5.00989802178403	7.28261586829782	7.25037706514742	8.05743944109939	5.71313215199544	4.20726036291851	7.75055760136096	5.33123584871082	8.14370411735334	2.78966666021149	3.80882777991067	2.54371858073719	1.09646427501803	3.77221294654066	1.96798012581997	8.95609906349084	0.393196511870406	1.44583262420763	2.76854429183898	0	334
TCGA.A8.A07R.01A	4.4653084515473	7.35706633284034	1.07949758402178	3.57568747944343	4.68079692523967	5.16154510238052	5.0677892765476	6.57964630520363	5.6360648332756	4.00435756499948	4.54978620784835	5.50712545501601	3.16660298105868	4.13937944657805	3.32498337092454	3.06619254401226	4.16139595390726	4.22896487618674	4.4259224934226	3.90010360759713	3.58355518687925	4.81083380226726	5.92885114123402	5.60209159920055	7.24024371951518	4.59619572076274	2.46628777600976	5.17844774578889	3.29155935713775	6.3192259227831	1.65053481231478	3.16062981335779	1.55114683733661	1.10561103660449	3.03247116966576	0.69278425663401	9.97760864304246	0.777282935755655	2.6335009602428	0.588420820493567	0	273
TCGA.A8.A07S.01A	4.66451697312433	6.97141249840899	0.678071905112638	3.82893617264046	3.60428486469612	5.37013637514382	4.95913025780842	6.34017056616578	6.0119540117028	4.33493290765147	2.94534550736104	4.92862141064964	2.71685923561821	2.99633450877244	1.25174938509719	2.28708807690807	2.90965791431038	2.46620945451206	3.21242926457128	2.36210513607109	5.36911047723746	5.47502001210901	6.72257258323761	6.89470016068377	7.95460172053392	5.74968711016256	3.9128797581398	7.56486208536344	4.4140543283516	7.20401743434882	2.84311957565858	4.06748383910425	2.81668161734177	1.15516633866683	4.14192319772374	2.12733612657706	8.78432926281821	0.510658162030044	1.35648190225687	2.66500612062622	0	243
TCGA.A8.A07U.01A	4.08882851173536	6.04658709697238	0.926758531986465	2.98530004207748	3.4751367775205	4.38832732379875	4.78472905930018	5.80813531202005	5.18417315962169	3.13627342985058	4.09856272864381	4.8137914503453	2.62986948714541	3.59867486554181	2.97223312380739	3.05020564032824	4.16534117787019	3.26405595306581	4.01198754546348	3.59199051536746	4.9250309692759	5.51619168979036	7.16814558251418	7.43359128285394	7.30446997260392	5.83863919957782	4.33301577120133	7.21665274680484	5.18878860867061	7.47559888122225	3.41594791320423	5.29177666515624	3.23351997877392	1.17127088883068	4.9038336547003	2.15862786378554	10.1790082437525	0.98309393259779	2.94693667743579	3.13576468453033	0	760
TCGA.A8.A07W.01A	4.07771299480369	6.74395382784999	2.54648705318067	3.60697514510161	4.97351025578004	5.32154573003595	4.9511541378704	6.66079459265986	5.90177439413484	3.74019361702044	5.55136528042092	7.28523111988178	4.51311802228154	5.01046208866501	3.17881023348325	3.80254479869626	4.49109628446021	4.21098882350615	5.21561647707721	4.79504479626885	5.32918460449338	5.61714270756932	7.36042222199169	7.04147517575777	8.66272070675127	6.34314128997432	4.1966542519298	7.31177646487747	5.30295872572012	7.5803859638144	2.89985233939406	4.21599691722872	2.50113337606095	1.06419306192749	3.52273373686965	1.80066180324495	9.10721733718611	1.3641801900358	1.58736499093646	2.27229198918124	0	304
TCGA.A8.A07Z.01A	4.85752821633021	7.35395486134615	3.20669010455968	4.08494866514303	3.5140843770902	7.33729006627132	6.36367922566716	7.21930406933294	6.86851886250932	5.14082772620816	2.86379972307727	4.49376900500645	2.36770653711636	3.3415303869973	1.22903411687055	1.48897766660285	2.64558638591361	2.730466061289	3.11184927556929	2.50931580196783	4.66864676040558	5.37054443779794	7.4644297582992	7.28001443270761	7.17760989140855	5.02841444314687	2.36482453173185	6.61617240748201	3.65471048828597	5.89762283431222	2.36182449432085	3.94347129300359	2.75939022606508	1.3210622180738	4.12670860219697	2.53734577149011	9.35118196691291	0.127897364486064	2.95337699931141	4.00315244866692	0	1371
TCGA.A8.A082.01A	4.26793274676297	6.47507028726415	1.28463257625083	3.87452157860017	6.03927221433888	4.46680328642733	5.29987104772783	6.62490947816942	5.27432876179151	3.90592847817313	3.63655502151616	5.50989215669835	2.98932069555447	3.37100119154167	1.77416505150642	2.39008983156023	3.25904645966566	3.15137177625395	3.69832962148096	3.43702794271535	5.61064986926816	5.34273251141775	7.65046085477872	8.0412484589246	7.80143094684729	6.66966177449817	3.46449837443229	8.17457619846851	4.48799434169746	7.40118928365766	2.74295475669749	4.47362458305826	2.69930731310738	1.11656437780331	3.85246833596492	1.88639406639585	9.80832471184075	0.286053134377475	1.46972971925235	2.62819033461521	0	549
TCGA.A8.A084.01A	4.32015971010532	6.22355190785024	1.45301705961736	3.13438524646782	3.67882686822733	5.6118422158742	4.97522663008677	6.4965198721612	5.84017617698046	4.36544058940618	2.9980871615353	4.72109371876301	2.71149490665009	2.96484218580486	1.558414590412	2.02948822387324	2.9862288802274	2.54843662469604	3.47996776178833	3.33095988949952	6.22640255873297	4.88612576284095	7.76061616947316	7.68537324400933	8.47015491031725	6.72073812789884	4.92988565964185	8.79343489020277	4.94631445809938	8.18742878393336	2.02917014993131	3.12416267883585	1.53455968460832	0.723776969623438	3.1788739581698	1.14326279303862	8.63414598688626	0.483054736280164	1.20658071417854	1.68432504047893	0	458
TCGA.A8.A085.01A	4.18822682847555	6.47007150950945	3.26357531505999	3.89255617346874	3.80904394715526	6.44039746415515	5.31149584966109	7.12968279417544	6.12101540096137	3.79893183486949	3.53523182290555	4.80961509043449	2.39925314049383	3.26798516578484	1.97760964468542	2.26333493599651	3.0916152161104	2.96036342962751	3.25859429865875	2.91977864083956	6.39292528761204	6.34603851847658	7.68531577030789	7.40997977498782	8.91422455798924	6.28033836071229	5.0515983208422	8.05878349901188	4.78372903293869	7.99491795763271	3.6182739001578	6.15457308319325	3.29158882455009	2.21707557938081	4.48339015975021	2.86639369771677	8.10710824807127	0.29490007171757	2.26594691020946	3.65729700999104	0	1124
TCGA.A8.A086.01A	4.59592132279339	6.99778127826753	2.29225168225579	3.65294533090546	4.79499282898163	5.22016354000631	5.22657788847992	6.777213225697	6.03670113028536	4.41922200313027	4.37705432036358	6.01440439376728	3.69085285548369	4.78690473113299	2.91733627274399	3.7001067500954	4.35211583468579	4.28544660879597	4.69837407638624	4.58057967511261	6.56566419138154	5.72504035777864	8.3986992348727	8.36429664808756	8.53631444273917	7.07321077153221	5.12764978643969	8.71834038973027	6.25331426278856	9.03734268353386	2.73111805809481	3.98412447795583	2.62484954448937	1.14652489147744	4.00483393780912	1.88674522474211	8.79433040688304	0.709025896748234	1.71514657712335	2.27330700456454	0	396
TCGA.A8.A08A.01A	4.86032719687159	7.32924381586923	3.37667934728056	4.03929634457123	3.6673698908951	6.50117956409027	6.16283237855999	7.00934045328384	6.68905589493336	5.19179555387762	3.04922996343229	4.33942247434663	2.58522697056966	3.08647807802971	1.31903981556254	1.91011861846275	2.9147941118626	2.50479833500267	3.00275651918363	2.84861793323613	6.49038079638728	4.99533074381289	8.47770889426809	8.39224743319666	8.09494541758155	6.40243568285785	4.46270675067016	8.25244972159059	5.50137544860746	7.92504224785537	2.49975661258376	3.75043500043205	2.4866114116375	1.14645972174097	4.08375799984487	2.32166838640554	8.54653528441005	0.253989266230787	2.57288966842058	2.75088515601475	0	30
TCGA.A8.A08B.01A	4.40771303997091	6.68148159346594	1.79809200072864	3.08120326041739	3.56707079883509	5.35543567331903	4.913736745471	6.66658192433333	6.03436540127167	4.07507048400931	6.05914758103893	6.75539369244407	3.01258655065426	3.68259576905794	2.15594347835841	3.47451391942518	3.70177082237905	3.67539818903522	5.90878409197159	3.80074462393678	4.25174938509719	3.3211921327302	5.37517152749576	5.10968232977054	6.05875157659289	4.16905110482214	2.57562697817732	6.41457023838861	3.72883477898482	6.92471750821226	1.44477306552245	3.02481609649754	1.14528616280352	0.561301694145369	2.59493066981239	1.16530097491686	10.036398655427	0.297367523217659	1.77656726099536	1.87109451399646	0	1156
TCGA.A8.A08C.01A	4.19865915834138	7.10799641740591	1.8813905399555	3.37955165336549	3.21197782157842	5.39603272695868	4.93182013493853	5.82993325807841	6.21026806329288	4.1104968819174	3.44843847476967	4.80751464016718	2.87111423304708	3.38712813899956	2.01464094688175	2.51240389345129	3.33200610482469	3.15421053058834	3.72822529375978	3.52224411104232	5.30321451623487	4.63937109990164	6.4710085759265	6.56805795383955	7.58391466357642	5.15756926002408	4.02252761039822	7.9872560523538	4.48364167618486	7.41467339826088	2.47337131403391	3.73504553263769	2.30389762000339	1.03238300531165	3.54980468652602	1.71197939461696	8.24736123943427	0.482332020747376	2.35915567137507	2.38380104482526	0	881
TCGA.A8.A08F.01A	5.08191478402694	7.01909028490918	2.68108939002616	3.18289883598605	3.83635843383768	4.81942805491961	5.4684757950771	7.59410734344925	6.05221806650817	3.83175566064403	4.29994062982407	5.88669645786053	3.40135740989028	4.17032569441556	2.58183327024072	2.89660123787379	3.68758704158813	3.62063332660092	4.20722912172164	3.67884939836821	6.50012324046237	5.60210347971187	7.85755372001148	8.10272373554734	8.17703925425839	6.86269190310707	4.36643412806572	8.18910253664167	5.2694109813082	7.82750594106404	3.23336658380286	4.57076649652761	2.92105542122233	1.05269411130385	4.28509885108823	2.11928976837475	8.87043808554265	0.700084549493092	1.66115671455313	2.82354557543035	0	1004
TCGA.A8.A08G.01A	4.56556671322179	6.49311570332704	1.31405840885826	3.622227568553	4.2671162618804	5.58243858357269	5.6089274915212	6.29750142326382	6.24795219091086	4.57545151015641	3.40841296668997	5.38262921378372	3.02327309751763	3.63463973130597	1.93073733756289	2.20611180429016	3.25079486594541	2.82246503474565	4.11767011108842	3.78820542827643	5.39347454963345	4.66170970171917	7.24610210919885	7.33678324508656	7.47589795365997	5.94372211026797	4.45757459353732	7.65873989801345	5.84511615630534	8.5462740447873	2.59614800312561	3.9743273944683	2.44429601011742	1.02545409642775	3.59928208298297	1.74764519256082	9.11506602542075	0.612777105285199	1.41343160760289	2.67054578578463	0	607
TCGA.A8.A08I.01A	3.6119985644889	6.46753382108882	1.59579007053066	3.44428275632633	3.25900124994155	4.53538114445554	4.2374566441017	5.65556363733536	5.36266625584825	3.24251104851091	3.36882421228915	4.83913826683433	2.89110806002993	3.10917665839697	1.77589336028377	2.01095882207224	2.85901538479941	2.61105431506248	3.55750812098692	3.38986963580807	2.47684825202154	2.46320392042862	5.34793135415142	4.85624872150633	5.14919431917121	4.13155656074295	2.18326417778389	4.82165919945657	3.76403823516412	5.80212599302609	1.57221059331231	4.45291825233288	1.38250125718911	0.48552987313585	3.14815317886829	0.988412025724788	8.93868070265326	0.314522521791615	0.938248147686712	1.40865752120981	0	365
TCGA.A8.A08J.01A	4.02929385368623	7.01499458839308	2.74560306974432	3.71362983642734	4.2979470558191	5.83924410739494	5.22020224285265	6.4733388404304	6.00427665587793	4.07505336460451	4.36491555681424	6.33286186063164	3.5009040067013	4.31148858381732	2.38108952329508	2.71696895210818	3.92919448473284	3.7648556712547	4.36570653300703	4.10285126154414	6.10899691430636	5.31456964991059	7.58601483336849	7.14306989446809	8.36899178890816	6.36623477553305	4.75099231521594	8.23754220851037	6.09883850308548	8.79996249061136	2.55399937499367	4.300043165744	2.74588268890226	1.31179371775365	4.06818065817721	2.11293361363087	9.84582198942896	0.594644089104767	2.18161146033741	2.54542478570302	1	1127
TCGA.A8.A08L.01A	5.22102636699145	6.4806157344917	2.71288187008868	3.45081534691373	3.9335348708808	6.41113299900563	6.41399342187728	7.4980609427373	5.97027158246167	4.92791067207243	4.34370628005309	5.91347347951512	2.74465626410516	3.74509746677053	2.23747194090482	2.51770402814457	4.13061792257892	3.40046961854222	4.16440013502441	3.84726535487524	5.47563940957424	5.87288292113066	7.23907624832948	7.26943529402388	7.5030934738807	6.12882128065013	4.0860958767821	7.27627704364235	4.59751329685148	7.41491182154158	3.27701766883359	4.63197732023875	3.08914217887343	1.58173687850948	4.68358979197546	2.67391818302937	8.68795614422895	0.541812169528895	3.46232721634204	2.69577115780567	1	30
TCGA.A8.A08O.01A	4.29381923324269	6.43721275515784	2.04099760506641	3.53693565897438	3.2388479894378	5.60302095363899	4.83136045308796	5.43636841888005	5.79456922577964	3.34546734447611	3.54257998870265	5.19973515468175	3.10181813422741	3.49330147606175	2.09919419531472	2.45370193740895	3.20077112252915	3.09905950561539	3.62579649782177	3.44389834340941	6.30665961160332	4.98890732174094	7.84122969801634	7.61486882623719	8.13498788649065	6.96554881761678	5.0238807394902	9.43475998220783	5.74580741215243	8.53072976107058	2.88785666261959	4.10520872342818	2.68941099302623	1.02849843011823	3.95276221051409	1.86076420262883	8.73133023308425	1.10721916834786	2.24427819857814	2.19279384819765	0	943
TCGA.A8.A08P.01A	4.37309134746948	6.35237188575808	2.58164048033753	3.3313612672683	5.01406511782649	5.43759728895073	4.96917812500295	6.1551926549308	6.43425958446812	4.48291925469239	4.59869868280581	6.76075453847093	3.64715330556452	4.82101114462876	2.72462844562171	3.04357198615982	4.00164913953102	3.9256576871557	4.75473253770713	3.7046174789302	5.50089763480962	5.36183501937176	7.33826305640145	6.81870487323688	8.36835629118279	6.10683614335015	4.62602437526963	8.12794171773173	6.04327887861014	8.78779092572772	3.0860873822709	4.9263220905705	3.17387897458087	1.4637793767122	4.03349348262695	2.4971524692036	9.28169036903113	1.21051355180047	3.2955320237552	2.95410323028485	0	943
TCGA.A8.A08R.01A	3.83599479286623	6.02738631166375	1.00898878322725	3.040769717466	4.0188299856952	4.68990295302386	4.4975101790838	7.59339112279174	5.07596896759124	3.06402056296861	4.58151394796111	6.07128643957322	3.17672169288105	3.93071841684812	3.25352038977118	3.54652409490848	4.74601172562171	4.5352193787454	4.82078655378056	4.23033368634698	5.03704391340522	5.58924814672556	6.45360976125705	6.34262940984022	8.1686415341773	5.64323569749174	3.80871453652144	6.82692341217024	4.98506318373664	7.89432061466249	3.13407304772312	4.85407047381684	2.95583353798957	1.14241343787374	3.66757426597502	2.16404607968325	8.65512961070064	1.10989541090149	1.5840485043992	2.54225804976692	0	30
TCGA.A8.A08S.01A	3.98106717511162	6.7842657824812	0.810648747782646	3.77859758893529	3.40418104913061	5.7405930148293	4.36455142202091	6.35293503820456	5.65153968457167	3.84206366179977	3.96883725726863	5.79021424084813	3.85129930014129	4.08283881472489	2.10594621190532	2.63154668758205	3.95476396900005	3.18604092648026	4.30226055224471	4.45212755034639	5.37790112312153	4.7502581151596	6.61868502311181	6.82118084065891	7.67775064427825	5.72847292818736	4.16981278746409	7.37773718065092	4.86320502616557	7.83798296590164	2.26756576027143	3.3654965816068	2.01274743504729	0.79975046170089	3.2997428613964	1.4144603058161	9.70382347915858	0.781737387878334	1.22150592207296	1.7964731636047	0	1004
TCGA.A8.A08T.01A	4.2613653245691	6.85336695012956	2.54944739013885	3.67054578578463	3.34141652447872	5.19321190064473	5.03822984184348	6.13418191416764	6.08683895292649	4.25985999253122	4.49906135783259	4.94648758365687	4.59186488753766	4.72204517704093	3.30215817380448	3.71433345068402	4.69646127742701	3.30747224256141	3.71896433575954	3.53934495329794	5.18775983056776	5.19566649947749	6.5474467443497	5.7082065527722	8.10239620973364	5.61647238810511	4.56423791666792	6.36598467155851	5.75301345360812	7.95340552008378	2.41232087310472	3.88717430223374	2.43634842860192	1.05408439284238	3.8299002866266	2.023752135899	9.18153866347553	1.45111877639495	2.00266652005441	1.96454649855644	1	3409
TCGA.A8.A08X.01A	4.04371195681527	6.02057776111606	2.13533785653182	3.19484351199952	3.09573879816939	5.6021213002954	4.61300704832251	6.92049696883612	5.560500979597	3.98774833517194	3.86459227115367	5.48803291608737	2.91521492900226	3.53679892889127	2.64572471200667	2.88617942754387	3.69710657447697	3.28473620590548	4.1739589027268	3.62273126400481	6.61266801692472	5.38590380474805	8.26299636552164	7.5330119539491	9.43989777196329	6.87548643295544	4.99684968437866	8.33972042167745	6.29965861846237	9.1711079770795	3.20188474283986	5.24214134903139	3.09917735978996	1.54537535887256	3.04565264956989	2.20122608538271	8.8792530153756	1.23192387329376	2.5378178778949	2.28705851742233	0	1308
TCGA.A8.A08Z.01A	4.15225644451487	6.26986911360081	1.45811948117451	3.33548325590349	2.94807749531047	4.85739882485504	4.49326304228613	5.62923128961213	5.39331665821906	3.70780084666687	3.00611846138338	4.50151557730855	2.60038870433076	2.85231851250504	2.02863987080863	2.17123885847999	3.07529301778761	2.61924865843309	3.50698269762976	3.34549573113256	6.73541521677362	5.56070578477347	7.8169944994076	7.44727750157227	9.05379965715827	7.25113205000694	6.10087465445505	9.3066420693975	7.13012571688263	9.50109455308215	3.27478347206111	4.77055422080242	3.0693412759039	1.57376229557632	4.12904392195549	2.48111807660618	8.75973808188115	2.51508163322079	2.38923638574894	2.51275784218733	0	1217
TCGA.A8.A091.01A	3.68785574366622	6.64122520185173	1.39160276825802	3.5365005637225	3.05868015438556	5.32033664615738	4.67078936036037	5.86974805146507	5.66800562942296	3.47664090866952	3.27746409329539	5.18138088292455	3.00396196615242	3.65726270598391	2.00191030563099	2.17782214073504	3.09685217107256	3.0536326982821	3.39106654495127	3.95274357646015	4.84162598526465	6.1210734392496	6.58670620585193	6.28453449132804	7.78860741461918	5.643974485918	3.88790539029962	6.88519118913122	4.42778716870527	6.85389462505523	3.78306895000755	4.52892132373449	3.50586552994579	1.88186035842123	4.94453989355444	2.6440177625714	7.50269657614035	0.616075341571405	2.28759049552394	3.2628841172727	0	1004
TCGA.A8.A092.01A	4.1323629723653	7.04409789928628	3.12503938037192	4.76314595814948	3.71452029055351	5.85772228178663	5.00075271008126	6.84865799029524	6.18916432544022	4.01857186488825	5.35338328457228	6.48146363810783	3.94526122001219	4.64605894532022	3.46615723781797	3.67648181040143	4.87546062996353	4.76538622599362	5.50767097532376	4.76176396441536	5.11417959569655	4.37835902243864	6.56481865379323	6.32906796891781	7.30589393503894	5.64791598682873	3.98165175771504	7.66158145037977	5.16035955094526	7.76069932551016	2.41848682376782	3.76031676804714	2.25996541691508	0.760178357054385	3.63805066117062	1.55557077789617	9.72604492332879	0.379953597427636	1.73924325345343	2.25068876926797	0	942
TCGA.A8.A093.01A	4.14642713576875	7.02497451517115	2.20661196941953	3.91725988207689	4.43268553639089	5.79376845792928	5.02326422493625	6.92960047176776	6.22401711432997	4.51214469733882	3.3367689658548	4.80526665610249	2.8939446080163	3.16341822250073	1.62531725344792	2.43512182842673	2.86528539374586	2.73811928878258	2.91404781603942	3.2341180633698	6.8834240939465	5.19457170488497	8.43776455413009	8.331383662292	8.69672972268272	6.60902503952306	5.43372730440358	8.66316313240106	6.40760088422531	8.72565902796053	2.8451487818439	3.61127863026698	2.80587024347846	1.08004361990506	4.23372703611687	1.95512678126137	8.34109445838945	0.41153471496007	2.29074876734685	3.13730677919329	0	546
TCGA.A8.A095.01A	4.4210886189561	6.83761910353539	1.81483749838881	3.41481206056585	3.31633403357513	4.85691599268608	4.92981939694776	5.88508378417974	6.22681869131306	3.86120107605304	3.4504722628099	4.69971263861007	2.69995133870453	3.12257333342339	1.725610293876	2.21200896011357	2.8938863788697	2.70712717777318	3.15688196396671	3.48364812474766	5.83874759754704	5.46157439600546	7.36813362617563	7.26131454521533	7.94583942588886	6.18221754414214	4.42444514090871	8.49936995834732	5.29252778310563	7.93825050047782	3.08832819869359	4.62837700365956	3.42325544447813	1.46131900249075	4.64936253417772	2.70937887125385	8.88741743013084	0.845590408847855	2.34022042516393	2.9730969195353	0	1277
TCGA.A8.A097.01A	4.25340692902094	6.53097900944696	1.55168826943896	3.21966418017982	3.80379532153833	4.85902532725496	4.95871278045321	6.75371817826616	5.6154986942676	3.20453201978539	6.02139755186123	6.39676060095521	2.16610482120001	3.38781744747575	3.26632180562947	4.19149948403594	4.70204798124507	3.75401093226452	2.95441967813292	2.32207235717846	6.24411452348887	5.192206003542	7.98387545894739	7.92463616343533	9.14091896209374	6.97153090875954	5.176972956008	8.95227007427513	6.11723581693362	8.93681370154856	2.55240166507277	4.41831815181788	2.54885580850468	0.873734467968558	4.06130098024272	1.88694027578559	8.00676983011758	1.44222694522182	1.99204327617166	2.46302077255547	0	365
TCGA.A8.A099.01A	3.70920239479603	6.44702865906156	1.6585542606509	3.95063637662815	3.58255600301406	5.75441721380269	4.21794413089482	6.48570696619458	6.0983353329644	4.09304459436949	3.44012832477884	5.4472684084155	2.19610339771481	3.54053569493291	1.88655014732434	2.25447310795273	2.84144987103741	2.90542792342128	3.16361143843042	2.69182446133821	5.58645551839704	5.25471118922584	6.43466158436187	6.56374235240968	7.37791153153833	5.39876762979065	4.67751951768014	7.2611085884004	5.37530013580944	8.02519162020063	3.28807796985497	4.04929967652576	2.85612917765534	1.43044586089041	3.48012291392178	2.19452836858297	8.04041028309499	0.534559684608316	1.90865921699253	2.27777650824532	0	304
TCGA.A8.A09A.01A	3.16133951532862	6.06517375770791	2.05116325258211	3.55886761163275	3.04357198615982	5.215395154509	3.66780131544605	5.7147565533882	5.42038471000774	3.51393283481986	3.82850972729875	5.34294935620692	2.7105254423386	3.5018849422925	2.21300503854505	2.47879064809395	3.05382381708638	3.26924265126929	3.65223407290924	3.93739147672917	6.34664669432336	5.90174785051803	7.5802110736873	7.31853106021993	8.87365358031938	7.24401649986501	5.3179154342456	9.21858817891871	5.45972996335208	8.28636277091101	3.14211931377473	4.7981801544352	3.26345513053468	1.23511432037636	4.50390204381464	2.55087604506816	8.90855114338195	1.2424500736777	1.95873133756784	3.0133729260785	0	304
TCGA.A8.A09B.01A	4.06435691683654	7.04488804855304	2.09020983138016	3.86789646399265	2.81985208474051	5.10025864326101	5.32504455445455	6.67430104007272	5.88146640641987	4.45074277823395	3.56077608432516	5.0124032993519	2.79141818716404	3.14505785988821	1.6416847430957	2.12951382968698	3.09063328413047	2.98759373325804	3.799087306074	3.40123451751481	5.90036690904185	4.63902373317984	7.69206726059511	7.66661884769222	8.24677479530363	6.35873734248808	4.52765215189954	8.17789138904085	5.56805035122049	8.02747533481205	2.69211469935607	4.3523983712065	2.92780166119021	1.22915720321487	4.41302534051652	2.3737595583192	8.12902279312206	0.733093981174815	2.25126462889425	3.16869016737518	0	365
TCGA.A8.A09C.01A	4.23824421862915	6.72583520668642	2.41894551172828	4.06274342923735	4.83159353730734	5.38109644692963	5.07226875920633	6.82489765931316	6.13353475703675	4.170558045358	3.49959080242694	4.88172334383916	3.3364547869943	3.58716093477828	2.09690275852206	2.51280839920447	3.21175983301212	3.27247116144188	3.66903810740719	3.54219613019606	5.91935676916852	4.50435343734652	7.06410897126158	7.34060677398657	7.81423636983887	5.96624356564945	4.47650482339834	7.94450241219409	5.26852422235141	7.96253456351127	2.28676288924956	3.56766712731665	2.48073043250549	1.23823657434097	3.69570435451306	1.59969865300374	9.21391175696672	0.572210593312309	1.84827740332104	2.45256907905401	0	31
TCGA.A8.A09D.01A	4.31022376954625	6.39618175694311	2.95248267443048	3.39406134233696	3.10395077116523	6.00210840010525	5.76554270237987	6.77586176346294	5.59726597046426	4.47426080649181	2.29104357996862	4.66822693691729	4.15273507545357	4.92761679782367	1.13468095139303	2.92825660858359	2.21682732573267	3.26086873861568	3.28079303663464	3.33163356717103	6.45190179130242	6.4227039529705	8.14255537215065	8.11320404982841	8.86374924530863	7.05009133731775	5.52781164121939	8.58008667772048	6.08726551799366	8.78654604963755	3.48789790121009	5.39050948664061	3.83069139356967	1.46754034205384	5.14365463452604	2.86564172716886	8.74134698154233	1.40201265915368	3.02075108904813	3.48420259334689	0	1522
TCGA.A8.A09E.01A	4.23627064822302	6.97867156729858	3.37491427646911	3.64481382138335	1.91731717545642	6.32746641661797	5.2083338679386	7.60089710853965	5.93228799235496	5.15097796499993	4.17847563269144	5.69451529520816	3.52198039752184	3.81308339929086	2.20614306969137	2.56910217295356	4.04009460833231	3.14197222923587	4.50344414835102	3.8499992594661	4.50498260956026	4.15488290232175	6.44083595410531	6.33641550982556	7.18296436605211	4.86686842461835	3.42049587636142	6.66506156583677	4.6046584854555	7.18976032787647	1.94770355605308	3.68925442511237	2.40514827230041	0.889551418704019	3.71344288119426	1.84979914918894	8.71487776043596	0.444242994222485	2.07320327215671	2.12987646083313	0	1492
TCGA.A8.A09I.01A	4.27124637393546	6.23855759957537	1.67369209426038	3.76859722059718	3.34406150641881	5.4070773754299	4.38768650420597	5.9276404995791	6.46936179734725	3.8880320745659	4.02651680306422	5.36534609763968	2.44781720176197	3.64870702244793	2.39388292770275	2.6961051278772	3.65469903318872	3.17087045832543	4.15668784461216	3.57320484467202	5.26992333187681	4.62655010897081	6.54601623169562	6.31629420477641	7.83833728090718	5.75840978677842	4.41045643961861	7.84713253345017	4.99188460000488	8.15890905108455	2.49113477600143	4.86200001357557	2.13504228623365	0.676357686732856	3.51381916766989	1.42867840994823	9.20745804543282	0.624054091110101	1.90419504823787	2.14870637820505	0	1371
TCGA.A8.A09K.01A	5.00427216079369	6.6441346030516	2.34684345435114	3.82510379805136	2.13284002414397	5.29726479694994	5.61262968662353	6.37020788164153	6.73902582379999	3.93948048475858	3.98738453958896	6.1296663107062	3.36157187006089	3.67878180689001	2.05828185663859	2.52676995135482	3.73757860930209	3.66223968633484	4.15829662855486	4.02110656836861	2.50342506621913	3.35515725567247	5.01768143878412	4.82886003093094	5.71049513607917	4.27060369148262	2.09953086455943	5.85019684113034	3.39185018873307	5.13223545767448	1.31695666818183	3.89951402461433	1.92265456608315	0.410666732657652	3.10006937198792	1.04446406651325	8.5446387757105	0.412944073368718	1.22249546730206	1.66752885179257	0	912
TCGA.A8.A09M.01A	4.12948085869888	6.41510794165287	2.6377957004841	3.67936749452249	3.48801362902134	5.78857870502323	4.86923971877628	6.87064706559776	6.93152351036901	4.16420702470075	4.55128221441294	5.94678699504201	3.25442775468388	3.87053240772271	2.50913841571771	2.9810489030879	4.18520053235457	3.73935128084724	4.95044975044543	3.43476164991009	4.61534566751306	4.23229236208915	5.94158994598354	5.64053127734642	7.54405720035054	5.10141896419149	3.81478623919836	6.63049866582627	4.81893745530126	7.54277652186973	2.40882053452885	4.12139675269227	2.3786503372619	1.02382309102213	3.46224867953093	1.87538690458646	9.00109569391683	0.598555773323511	1.34862902085923	2.17804531761278	0	1006
TCGA.A8.A09N.01A	4.89260959951293	6.79623303708715	1.59850813368341	4.05146781413983	3.971258435444	5.90187815086034	5.43897810204781	6.03754695396218	6.41153302019101	3.87784238913076	3.84760612372715	5.6490175651316	3.42970968612529	3.72770267283724	2.06736336711961	2.70279050454864	3.26040209302579	3.26139541519463	3.94268339633597	3.39665272752002	5.6921119088839	4.52705782075469	7.25652857039224	7.69279332142334	7.52958984699636	6.30760520808369	3.99992786344453	8.48546949553322	5.39075709466712	7.95082706032211	2.53729606709084	3.69825182210043	2.58767702100983	1.14945448689039	3.89129279966912	1.96654121241907	9.25859736064213	0.662023157004121	1.5492255754524	2.21564753717691	0	31
TCGA.A8.A09Q.01A	4.35696073038077	5.80454924529447	2.49044177108486	3.93549746482967	3.24548045085612	5.12220057718177	5.05120241409869	6.41851886920906	6.26973823350442	4.05419729438881	4.67986851924376	6.15906400881055	3.65427513063682	4.20285649744258	2.87633030500646	3.00848688896549	4.00901566549309	4.20740093993313	4.73262738630741	4.14188233685732	5.17468205114162	5.38119337432468	6.87210353685992	6.70898866393339	7.3583118584518	6.37877863584623	4.54282758516116	8.09712932637543	5.09016324398883	7.75423279754791	3.12192716138066	4.42772013582568	2.72637349192333	1.27512627356836	3.95720886090243	1.89840185999219	8.20685270975264	1.3595211704276	1.62143066779045	2.5120245662751	0	761
TCGA.A8.A09R.01A	3.80438403544134	6.04799853648745	2.40004601787553	3.2142802598049	2.37556774338777	5.370718788352	4.46890909211059	6.42739330592831	5.24359292317969	3.88297556447269	3.46224867953093	5.18403823781755	2.66650665455969	3.58598404795317	2.11816035312078	2.05523036737216	3.45412323912127	3.22308268880519	3.49134004687872	3.59399907429693	6.69290697510181	5.66544678013059	7.85431238673028	8.14185781978196	8.50106966600777	7.18832871682733	5.35168132682058	8.87775743778982	5.62725370814344	8.35155545406176	3.13666717402194	4.18278762663801	2.5850586771847	1.18218376912147	3.75715129068081	1.85171906302582	9.26732440641057	0.591392189598114	2.04148831767009	2.27994666779454	0	273
TCGA.A8.A09T.01A	4.96109541645296	7.12270274015083	1.52606881166759	3.6226844160318	3.1521509621086	4.85800089423228	5.25633891448336	6.7593689192509	6.17907307967521	3.90995546923376	4.2950985050773	6.22402290433681	3.55478529039406	4.21636949604855	2.33985000288462	3.07790949313813	4.25732749340258	3.66861839780179	4.14246245272766	4.12249878987954	5.84638800591372	4.84259674348483	7.54371780754211	7.91395809102782	8.03678408687572	6.29822390219401	4.56010962915776	8.06856172314803	6.22330476622248	8.74603289460648	2.47207179941607	3.85352664517732	2.23526752964118	0.754203395676398	3.14071322595259	1.32083122979474	8.98851456368509	1.51893792953157	1.40266761094833	2.24592153269824	0	579
TCGA.A8.A09V.01A	3.96487914245016	6.12241181754339	0.446467986097326	3.44365969075949	2.64998327066957	4.27837139724655	4.16742216028192	5.23458562348289	5.26716871057637	3.09877324824589	2.73011820913984	4.60721785313765	2.76962365444605	2.71499277753765	1.5799524688313	2.27109693844638	2.86201489641206	2.0906163484066	3.40460343759506	3.05859357727236	6.00884764311303	4.4776838028427	6.83190256918284	7.14822335744342	8.31448808103875	6.64796921556195	5.74485536006223	7.69009368215285	6.62521495506887	8.78739948683534	3.06367550316288	3.99207954255948	2.76981404640157	1.18808437056115	3.22315993700161	1.94204525991605	7.26262671174426	1.12254020343497	1.27118660159725	2.48377708995115	0	457
TCGA.A8.A09W.01A	3.93151287329559	6.55311009905487	1.13415521183785	4.43219110120563	3.71597022440073	6.16135160949563	4.11292527567857	6.45290837123223	5.70082808375907	3.59365255839793	4.68688706164139	5.88258925295055	3.3523913084678	4.12282178408919	2.76742174497336	2.85481354111049	3.78097144516248	4.00847792498098	4.58925414011209	3.21830070598129	4.85380606898269	5.14708278685878	5.80296865100558	5.84666380165518	8.12753371960339	5.52193330074877	4.67876490852565	8.32583071185552	5.63478491810035	8.49475520221722	4.08330699143794	5.07078859001631	3.46747513107722	1.16639409625346	4.27118660159725	2.35092150676691	10.1759222454914	1.55557077789617	1.6927396291484	3.57311999630058	0	30
TCGA.A8.A09X.01A	4.98520894731755	7.19871317363773	2.97217797034637	3.78384425455073	3.77818754570485	6.53836123019599	6.21162357343012	6.70721002287854	6.44372267237656	4.76128527336162	4.18537499403941	5.12856148902751	2.89774382862452	3.61272993295237	1.93410127779824	2.08654601431908	3.51923994866129	2.88518386632035	3.61861455321115	3.21780457751941	5.72348484125761	5.65587843068216	6.89403073431999	6.46597446450407	8.39887919204235	5.90870724710978	4.75696455579647	7.14885277782371	5.44509101484404	8.33958637526106	4.02942638165421	5.14632122627566	3.55152832201086	1.75172078677505	4.13113671915845	2.65638195721104	9.78090666894377	1.32964029003823	2.92637902519988	3.70785605148219	1	426
TCGA.A8.A0A1.01A	4.26792525817579	6.22828575670628	1.6793787554163	3.76679655256401	3.41245637432495	5.32715918938963	4.8586922176883	6.21909299485229	5.47793307892606	4.00326940704118	3.1243281350022	4.62970632194555	2.6085490610937	2.74663524045151	1.42352438824433	1.95802599935432	2.57470704641555	2.61355522617372	3.21740134747869	2.99302214879152	6.16916738765482	4.79934638752229	7.54024197695505	7.91699069209741	8.6749595001653	6.61893751199312	5.45042607217993	8.84342866132607	5.8092652276886	8.53820872410148	2.55023578849357	4.86859293968848	3.11358382548578	0.939377046547795	4.66035821483034	2.12641125851084	9.02899037400501	1.12273897195455	1.82525647442568	2.78458773637889	0	365
TCGA.A8.A0A2.01A	4.18668278463469	6.40849788615195	0.919378223247579	3.88098911549048	3.12015284267543	5.21314116771911	4.38679715391068	6.36768731950327	5.69708154678231	3.8305494319557	3.50324695414937	5.32574618001434	3.41613713506464	3.75544309992281	1.87668392117905	2.67464142908582	3.42814239097833	2.87351793723839	3.614780504999	3.51709928303081	5.48690097182892	3.97800337958946	7.02533227795699	7.44597246092913	7.99596439520725	6.13712640644336	4.6529854721122	7.98334821739236	5.7500061502042	8.26065942534026	3.00205437703702	4.21726174158687	2.64353298988583	1.36709144649059	3.93792813234481	1.99960320430185	8.25728034376312	0.615981210814781	1.20507966574984	2.68093191635457	0	579
TCGA.A8.A0A4.01A	4.48492437266108	6.57815075023944	2.26843439357638	3.58057967511261	3.70860662732526	6.04606099894041	5.55005720473611	7.26065801413646	5.80628538563225	4.80848287462633	2.87780313425916	4.09858799261809	2.79377105854422	2.63890792568394	1.48036853734721	2.25084033356165	2.9566700392189	2.46024454494808	3.0374173663994	2.95928794004168	4.53684243532335	4.37464307031494	7.3589131257042	6.47831500287201	8.75967617301008	5.50179897785185	4.23281422682296	5.73617460014531	5.59286661481392	7.09578098704593	2.95568477586932	5.1260560176619	3.11915694187363	2.47313748777226	5.14391580307144	2.76767598303101	8.70022641933312	2.90242094231535	2.68958990698152	2.82099583272699	0	396
TCGA.A8.A0A6.01A	3.90750601421266	6.23333398527025	1.65937659547591	3.61099527894827	4.11229979187891	5.37447267114055	4.8640821182572	6.84546746945397	5.27169458755325	3.75951806034235	3.60607499300309	5.2416876707424	2.77021590248089	3.40000501766122	1.96443560021233	2.37005265571591	3.51636821097614	2.80686019894335	3.56387807770174	3.7359986645312	4.47468912544586	5.42458286723662	6.15959891409359	5.65664509433497	7.10462915335757	5.34335096620051	4.18156375768921	7.6570525761402	5.19332230937009	7.45488077892434	3.72826883695878	5.05702996646383	3.27060369148262	1.33250744595804	4.63427379576833	2.41951192499931	9.26727851885841	1.95080431955381	2.55205731122362	3.12761677282319	0	640
TCGA.A8.A0A7.01A	4.53596583842982	6.72988852640087	1.79875561391462	3.55609828721748	3.44137723892271	5.78856565501802	5.52243244833388	7.13463269813034	5.93612672219576	4.24725916305787	4.31194626052398	6.08979896342553	3.76104054769521	4.58982938932297	2.6326637389495	2.45987747365771	3.85964162571913	3.65008670079048	4.39530277160425	3.76459032069999	5.9745614331991	4.57986801638889	7.15557621059699	6.58188447572855	9.14605030700074	6.44459584460407	5.39349514289187	7.6298235987981	6.6045384036203	9.1704591505547	2.49098080367439	5.14875111299805	2.67323981040161	1.13920752027125	4.5752155022676	1.85587013199154	8.82282318093243	2.19396093689782	2.16072661145954	2.90099235924073	0	30
TCGA.A8.A0A9.01A	4.39379371211092	6.93014358186335	2.23936748861617	3.61876723364562	5.86085357386507	5.37820987422705	5.18378026394938	6.81859495877566	5.93316658710089	4.60632377540024	3.51738908836326	5.02833929276469	3.09026065227318	3.49546492695995	2.05091955703524	2.3549316627335	3.23069489712192	3.13920752027125	3.88399219403418	3.17893768004171	5.83660585931618	4.35691144658751	7.53365834119836	7.43104121839723	8.29634039014627	6.55657809182897	4.59200846130731	8.44212075929891	5.32645465541438	7.80427947880617	2.14564485154947	3.61694576003866	2.09996841715489	1.02566670038848	2.41418966686716	1.64399468185114	9.13421195369791	0.71466315177575	1.70796645477598	1.95125207180079	0	822
TCGA.A8.A0AB.01A	4.01366770639084	7.02502214815385	0.804714436230806	3.69392179133709	3.5994844320161	4.76643084838183	4.47056289453825	6.23733043928699	6.06888788640568	3.45827700069581	3.47811758023564	5.0232021153387	2.78259727722652	3.31234570088097	2.06263982828646	2.20041018787406	3.48600636501052	3.02802096538671	3.77616717041404	3.7902090267746	5.13591650634939	4.45343197633117	6.47955070773248	6.79994209834537	7.28760804007113	6.453734856036	3.98117680239442	8.36928020203653	4.38561050005522	7.094397603792	2.38067404440435	3.47211080189083	2.23066415929999	0.965765818047377	3.87978417149091	1.75872956845786	8.61596466375802	0.340733160587732	0.741574847418796	1.79489408597848	0	518
TCGA.A8.A0AD.01A	4.84995923963112	6.40837220357268	2.82166940271651	2.98179786636185	3.64443315240625	6.14153701632222	5.43272895841379	6.32075001419062	5.89074580443866	4.39543988059159	3.06612364246529	5.12509312303954	2.59234939175696	3.22541376253243	1.38521012917473	1.93459198398242	3.00070314245538	2.85973106652102	3.49510670954586	3.16734186915581	6.56090903280763	4.90710698363596	8.20193275818545	8.5240448644362	8.08923753711986	6.64982954831823	5.54143120433703	9.31801986508125	6.50334237406423	9.04275786419958	2.65535182861255	4.44864330402579	2.57975942741254	1.05067582031712	3.58350704930813	1.74463473857208	8.50239584743516	0.750177705593057	1.92238816500384	2.3387666844218	0	1157
TCGA.AC.A23C.01A	4.37341157045483	5.90363364469746	0.951363988152844	3.05429281956604	2.67610940735382	4.87657588098844	4.36112265101174	6.07140014834354	5.19556808071561	3.14790905288568	3.29484127140614	4.9545127378212	2.81344259905107	3.32984117653063	1.82456421208983	2.30462785449298	3.09511425850546	3.04565264956989	3.63560349814539	3.52481592835751	5.47982229150777	4.33078066693547	6.60951120316971	6.79324824069123	8.38630613902872	6.45648748603671	5.40740034161469	8.19094073342721	6.05081510348395	8.75915483488811	2.70128289341469	4.59717954522426	2.75928368884733	0.956131016219584	4.28140152137691	1.82623322080227	8.34281161021939	1.53460948337054	1.61093624041816	2.10510812760198	0	585
TCGA.AC.A23E.01A	3.82452348042956	6.1305458527412	0.386590249662717	3.60442720782333	3.05067582031712	4.60284878617886	4.01645174756157	5.70796921475007	5.11731271106897	3.06246714350071	3.08316229849408	4.58270652678079	2.51210043968966	2.9939279205166	1.81655874938744	2.41272733859164	2.97396019838571	2.73530554015507	3.21958674457332	3.1937402087342	6.89414596569867	5.97442376795552	7.75316860281686	7.89606109723506	9.32105139132434	7.65579902338409	6.24492129989697	9.04939688798913	7.49132320935168	10.0079911250027	3.28439568051288	4.63196568320822	3.02676465535002	1.35061039519924	4.10406822646372	2.03418049286105	10.0811875454191	2.89365343877836	0.86235219953202	2.75150656861484	0	698
TCGA.AC.A23G.01A	4.24903568496887	6.53339359107785	3.01950622120227	3.63949844674666	3.27006541148558	5.9738339531442	5.49903902758578	7.01487076794711	5.58432516965712	5.03262544432225	2.4218561281309	4.06411543994836	2.13868342797927	2.82844879624433	1.30410212292048	1.90288396292619	2.68652293780591	2.18821100051304	2.66884528302107	2.67382775177345	7.52947272161229	6.3759169487505	9.29927648752715	9.26170380792622	9.99792985420944	7.55111452956587	5.89354180832116	9.1447563733444	7.5369962511174	9.84122749611644	3.51486709200234	5.60309515741493	4.46345898051254	2.48843788492343	5.56985257107503	3.71668367187708	8.82671658006998	2.60478300420992	3.97747227001589	4.72707091985909	0	2248
TCGA.AC.A2B8.01A	4.14139191617073	6.80923435337254	1.57080292009578	3.46448530494426	3.22946487314009	4.84638299095765	4.68713909354851	6.00254951279228	5.77437856756288	3.03808494731697	3.37563724372938	4.57942154276352	2.58690882555249	2.85295765086565	1.95516398761695	2.30655389949654	3.02883432911892	2.93649660685157	3.4529643632411	2.87754795155549	6.07393802573229	5.26016494912333	7.50193747359583	7.61726027536879	8.48878772182468	7.12644016961434	5.60017161169727	8.56553815391969	6.33374036195146	8.81925144550004	3.29431196073112	5.6129451441869	3.96042830421783	1.75919845340828	5.50561785861212	3.23238446958389	8.65837859715158	1.99338452572522	2.33742566428269	3.34789238819534	0	677
TCGA.AC.A2BK.01A	4.25854907476284	6.10613052513415	3.1811025507538	3.59280384039962	3.86200497453812	4.8352217513339	5.10127607649535	7.1753199985334	4.97602446170812	2.95724601360168	3.81886078403836	5.6108831036753	3.49913153635825	3.99829480915621	3.16801617577522	3.09808262905459	4.03615162846155	4.09194519835092	4.43070008853376	4.58829488142135	1.04292444517384	4.23121733992061	5.56154304379802	3.66903810740719	4.74913197319041	1.58029022917285	2.09065021965553	3.02028883494585	0.949497581205572	3.36381586956588	2.17947920234734	2.43461488473071	1.43418784656846	1.56174159235378	1.31074727546341	0.902266569083071	9.93759098058175	0.162725652846203	0.899098272104083	1.69866299988588	0	2222
TCGA.AC.A2BM.01A	4.73288240452775	6.28449747641655	1.84542983285115	3.99547547373918	4.2969272162748	4.84991421598977	5.03854592485307	6.2586282156504	6.0243108130482	3.84869804624218	3.57773093149008	6.20811727943549	3.4660005763952	4.33483282177319	2.296369301167	2.46323008251262	3.75002759574348	2.85217866323665	4.70463407718076	4.42276449282661	4.3460349715098	3.68039187609276	6.06659512163862	6.05806317905536	6.61133470361895	4.86722931033902	3.94599154682254	7.13867114228248	5.46123386127128	8.33893155097144	2.3174198498347	3.72788778940002	2.27091759542528	0.728138203418927	3.40443994705272	1.60970769091829	8.61057494578469	0.717034777997311	1.0238940426557	2.17306345445491	0	3022
TCGA.AC.A2FB.01A	4.48938879332266	5.92562683242022	1.36204901208824	3.5801696095568	2.92874930641667	5.08844693274402	4.56350594641369	6.11661635793503	5.09424873982855	3.59182300916327	2.88029370151051	4.50168116640955	2.54210943833194	2.9714056004191	1.47669274730127	2.10104490466714	2.87788164293429	2.25942315228141	2.97537339085502	3.24836784788212	3.77155813618875	4.51187913107615	6.15742172111834	5.9848650127486	7.60894301096269	5.55058057734077	4.00406986750552	7.02260084494453	5.45873633442204	7.24906318867483	4.0715138481524	6.012707215631	3.92750776473303	1.55011262964724	5.8502093453885	2.6585542606509	9.15123882622672	1.01842053121729	2.50286521136663	3.90668860416306	0	1234
TCGA.AC.A2FB.11A	4.31898199095519	5.88711823685518	1.43205075764545	3.62951982483242	3.15304326217752	4.82245993593742	4.34915293440125	6.5580502336614	4.58327235564516	3.94207341894587	2.58628436541317	4.4897420117672	2.35622834066137	2.85143923467359	1.53858782525494	2.35901507015665	3.07493352308256	2.08198719489869	2.99354756565418	3.06322680199698	3.54583249245475	4.59880585562828	7.67363274008702	6.82741384473417	6.79112380825034	5.30551459232626	5.83652254731204	5.66944068701345	8.83625711600756	8.27853123185371	4.14452773165303	6.61438593744167	4.56859763741568	2.32926714089552	6.40300008985913	3.47479942943267	8.30235789643399	3.27698790229056	3.25383803240908	3.8779208956698	0	1234
TCGA.AC.A2FE.01A	4.13149894266089	6.30023173957029	2.72073812789883	4.02523260064769	3.08278773170927	5.93808344277327	5.37195955558521	6.92504521588794	5.33087028100054	4.98395581073861	3.03521919460411	4.53035171069485	3.01067243810248	3.71084499687001	1.53530648561242	1.82810347165265	3.10582890940753	2.36134727802076	3.73281187208294	3.47846709697038	5.98911402345315	5.31830237815431	8.25398217749953	8.17784505780854	8.36401161567762	6.95365985387499	4.39735803947929	8.91128681558649	5.66424957822478	7.86914901438198	3.66731311490107	4.91468410532839	3.55200811110627	2.05634074675469	5.0246343921256	2.81054592947801	8.51192616199715	1.12802938874064	3.99539406494219	3.8053440532131	1	2636
TCGA.AC.A2FF.01A	4.36999684006484	6.05031231496804	1.33508302345125	3.8341246351742	3.69730678040546	4.85142923979997	4.51320647381419	6.18189764310839	5.03729875063048	3.22399395407021	3.08880307627555	4.60756704428153	2.60452209543972	2.89149695806741	1.56798344644513	2.33651191551276	3.08118621363173	2.54656113568525	3.14020604412976	3.10932712460102	5.85193889008968	4.87180423007352	7.6998125643858	7.59856917168886	8.86829506459474	7.07174765544746	5.29590665529703	8.04464329061953	7.69526031235722	9.39202348666015	4.02751680334729	6.18941145417447	4.67800427719755	2.28229152451488	5.9000480424364	3.7915432148997	8.55438778123	2.45493916124739	3.70266862395543	3.86376999405308	0	2759
TCGA.AC.A2FF.11A	4.34576537651536	6.2784791946234	1.55099913876386	3.52008275092731	3.64437546652524	4.76178523588729	4.49241724007586	6.30744309779583	4.99608137265733	3.97351025578004	2.8589159564752	4.49705025008809	2.57983182097158	2.90315398967296	1.69318584189503	2.37540092890636	2.9418950691405	2.55210650966316	3.27637755277364	3.05441438791731	5.02328640628738	4.39132093213677	7.23457221198411	7.08228851287794	6.62090013318728	6.11631900629661	4.28289196640049	7.69150345707411	7.24647934610827	7.94543037506321	3.91396168013542	5.43601188400474	4.07720881144112	2.65546632367558	5.1869085557176	3.35398660897256	8.82511238652629	2.23103296994708	3.03613404094681	3.31010740909606	0	2759
TCGA.AC.A2FG.01A	4.65107465927536	6.62434220117162	1.68706068833989	3.87717491100828	3.72763733190827	5.33601196425669	5.28510625106125	6.56685472105382	5.76901528953637	4.01078878844658	3.18865411783673	4.83799872909478	2.71171514862302	3.17074229708691	1.64653134998916	2.28282526297486	3.22929566280099	2.45493916124739	3.30758881573637	3.03966482888484	4.1458323124536	4.21356503058917	6.58461681362219	6.00824708319557	7.52065874940602	5.42959922750325	3.55656429775819	6.427586060722	6.45214237999593	7.43671237486138	3.2125226489354	5.29523077882251	3.57793632571023	1.6564963705535	5.0448574560821	2.56476836297317	7.91520357333304	2.13901100797225	3.14308316344978	2.92852192832493	0	1853
TCGA.AC.A2FK.01A	3.82835739483735	6.06030035207756	1.61518085131524	3.35076595936932	3.18572385413014	4.78529944445603	4.61290092532087	5.9627641618504	4.74599559666293	3.84985918518657	2.52245755811521	4.07588342183022	2.49300679094604	2.666006649972	1.71663977760338	2.154648012873	2.6975959177064	2.27878767364211	3.10170049558994	3.03433898723538	2.58356722102107	3.82577545327489	6.63011565685189	6.08504430096343	5.58744300478191	4.53994664872978	3.27878767364211	5.67979253230573	6.5694500781028	6.62152590887123	3.92618923436347	5.30012372456901	3.87826431155691	2.00309846468065	5.08686866801297	2.73576044058539	8.04154033656492	2.17242350809909	3.24654490115276	2.5525246286738	0	2650
TCGA.AC.A2FM.01A	3.87171553465492	6.77373133211425	3.24100116345327	4.32347815904603	3.99485122220122	6.81027728207398	5.49933248325328	8.13689578343253	6.26402028621445	4.20747122330406	4.08118621363173	5.95953138611417	3.47538325124755	4.31914100304885	2.57944568000582	2.67895077964828	3.94473665472192	3.23871044363112	3.96073410228465	4.61483349839075	4.35299151785618	5.75860166429174	6.45191003130475	6.22776417602312	7.72327048515994	5.11372549943981	3.15090081412105	6.4209825493944	4.16496322587145	6.77621192289805	4.04718063700423	4.35614381022528	3.64204302589794	2.24299875442416	4.73031388629378	2.70219208281553	8.55478912682145	0.409906819529264	3.63410531804919	4.26818733560149	1	792
TCGA.AC.A2FM.11B	5.12222957278826	6.84517513270182	3.21040445095413	4.42602987825149	3.93216513540038	6.46934877184337	6.44635384012803	7.99706372189698	5.87182393942605	5.70844385175622	3.05335466209018	4.8332696208084	2.52433954726895	3.24503923411876	1.26969148773524	2.30570792367212	3.16538137970323	2.23394939794521	3.28009518947445	2.8665321758669	2.29183927325711	3.28117893477755	7.17148307194437	6.45362786775169	5.87929897086382	3.06519314936397	2.11626493577721	4.87398540611098	7.50588854851919	7.18258305848623	2.07474518057552	4.72043717484994	3.19089926274178	1.92653083989442	4.58716093477828	2.77585123103554	8.72051070894732	1.77791411879101	4.29211913507683	3.76353905293563	1	792
TCGA.AC.A2FO.01A	4.54489335851175	6.40219007129255	1.72757198801982	3.77544040637972	3.39892492579792	5.51850996083855	5.06309734303013	6.52178101065933	5.65698252605717	4.23332823251156	3.39707732554236	4.89155528373226	2.74409649583872	3.33908036027321	1.58957175397375	2.08759861792362	2.90413723135505	2.63508105386283	3.4354419116364	3.40112527105885	4.87669865330546	4.61822690721667	7.54212724155052	7.21099466603648	8.33322781875301	6.39929416208114	4.1563480728792	7.92177430384725	6.8082164174512	8.76146879037235	3.30018230998012	5.86994294707862	4.00454633530564	1.80640655367555	5.38322043336566	2.88086181123665	8.34582790221002	2.61896686829774	2.80428076967502	3.71595924552951	0	2255
TCGA.AC.A2QH.01A	3.28914097882621	5.3957414745046	1.26363540356833	2.20683073714886	2.78636634869434	4.12594033897217	4.0360900712219	5.21056809912985	4.08154415383853	2.37654044362459	3.90455153449081	5.1324575727566	2.79609932770343	3.15940314158529	3.50255974439609	3.00309846468065	3.6435676219088	4.22631584933549	4.47201329372684	4.12092419321943	6.16652866973808	7.46571984879481	7.72899595021696	8.08606561485765	5.23013382876124	8.44511460985219	5.93901025130216	10.6405408572222	7.12399616941258	8.15854910132379	2.90977310414164	3.70865076668708	2.12670860219697	1.85710516268533	4.24475769775601	1.05241589415114	9.22714948886743	3.29208967849433	0.402176424979483	1.21896711004896	0	1005
TCGA.AC.A2QH.01B	3.50283975825593	4.55294262654113	0	1.95542440524259	2.49113477600143	2.0962618530584	3.10700150541354	2.98396948719355	3.62323478366025	2.02955889744912	2.99517695235583	4.98648375082976	2.77355332441521	1.83369972095793	2.80620030411611	3.14533508015678	3.9474043348468	3.92965846059034	4.12575853943188	3.31979132462653	5.51247342594959	5.62351281512847	5.71051993215696	6.89021562894979	6.82473603612341	7.34653057559007	4.57582057329859	10.1864277594508	6.31760978368831	6.07854365842386	2.24083330086179	2.6620003625524	1.30065090764266	0.886355043525156	2.15156661217406	0.3415303869973	8.66248288694577	2.77469219434261	0	0.854474470626155	0	1005
TCGA.AC.A2QI.01A	4.55767353288914	6.98061944389725	2.66518808667131	3.65886269114219	3.41340452668947	5.8337806666484	5.68523656499189	6.8654895538701	6.14794567441668	4.78642385543152	3.04560023272461	4.77460786443123	2.47638168756724	2.98446175324454	1.69496931406441	1.80772585309331	3.01654980488008	2.59595711679275	3.42044197859302	3.16346652890916	6.26413291537241	5.93609373424494	8.57611961157573	7.8784163696224	9.19521913210676	6.80666045795034	4.5170110698516	8.77067677553963	6.21271134472305	8.52963357136889	3.54381754628685	5.13184050196186	3.79122020442035	2.37445528233802	4.82305637424759	3.43353369931591	7.69125986487434	0.83293051029928	3.9913358993294	4.1438015476503	0	588
TCGA.AC.A2QJ.01A	5.4620981386917	6.7505609509669	5.81131688821003	3.95789603100976	4.50449963313921	7.39646949542269	7.53571239646803	8.79976243973697	6.84811712613261	7.00676141637584	3.81303207773797	4.77594075421754	2.44905948035147	4.28459556385583	1.1369132095698	1.74476388695329	4.0775848292956	3.07148810558418	3.80132423569228	3.10902617649837	6.61850003228057	5.48368036712934	11.9986269549932	11.0822960982517	11.4018600182108	7.01471012017988	2.09976648629293	7.67045726739375	6.20162994079736	7.87815332357684	1.11769504266975	4.23316714595429	2.43818637569136	1.67991917497906	3.94494275669048	2.93770219641625	9.02538986615238	0.223175386144562	4.20008840911932	5.165614528246	1	446
TCGA.AC.A3BB.01A	4.68373574896704	6.80670040836134	2.71571768922239	4.02878129763365	3.5812789298154	6.57468434331453	5.92866878077424	7.20623881576785	6.18235859597588	5.32722028071644	2.9021314789532	4.491057791892	2.52727055687734	3.0970713705439	1.38874060478726	1.95635408464537	2.95080431955381	2.37364821133469	3.19391364084848	2.89423571850141	6.58338068054149	5.19344059505734	9.09323426114477	8.84213470882502	9.30833720970288	6.82950457041822	4.5915417943054	8.63406283241466	6.58528556812255	8.91023946895565	3.08686866801297	5.35899749404085	3.86714527652205	1.96923339326357	5.2757855648444	3.29175088456027	8.61565538273018	1.80854980299486	4.1633216048312	3.85943290894853	0	987
TCGA.AC.A3EH.01A	4.27549879153947	6.55488810312122	2.88516433864297	3.75559264738422	3.56844563429678	6.0520049910127	5.5143211300248	7.30559849401684	5.91012821490168	4.96221121321004	3.51552323529546	5.02248322401535	3.14282184411593	3.56893198791471	1.67766609006197	1.98093926608551	3.42085963364011	2.9442400154026	3.34114606497574	3.43437469131818	6.47031559584105	4.89171080731149	8.45953571844408	8.40296045216583	8.93511258701197	6.69000495781919	3.94376195572586	8.43017025762787	4.7871660094115	7.34668303490745	2.42007811597937	3.65854283603296	2.59838902770029	1.5900989584528	4.45570202571009	2.35639738667659	9.45321979920988	0.375178479589612	1.89495353998123	3.25539498199216	1	197
TCGA.AC.A3HN.01A	4.44463394065702	6.29187057628871	2.47562968287359	3.8565574972815	3.90262353211791	5.91732911129078	5.59227164278127	6.88066716089983	5.69578229138704	4.6560443849762	2.94731081549131	4.56481712985475	2.57579637532908	2.97300505095225	1.48887486661415	1.90961951565605	2.9503750932121	2.19883985612627	3.23103296994708	2.95913953371099	7.00891597457511	5.84160585901246	8.62940507341757	8.76061550420554	9.32506884719535	7.40986949205403	5.42592584931949	9.06806911447874	6.91349502126158	8.61216226987868	3.88953195005489	5.59345536564538	4.43873863402747	2.20701822594562	5.75402429860887	3.43311969782023	8.44685874358621	1.79168906689809	4.09454856361384	4.12581638722519	0	496
TCGA.AC.A3OD.01A	3.65021310531358	5.31025649423198	0.196984663529218	2.96236393150695	3.2031854917903	4.22547546164999	3.70970970643892	7.11614846931362	3.57301089820435	1.38874060478726	3.15574923267794	4.49422357964438	2.80754039949671	2.8561690267063	2.59796016472422	2.53286550310632	3.00730316119612	3.05295489116577	3.53230449000454	2.77161095449422	4.05740694735797	5.11309619406969	5.92861193643807	5.64532122382493	4.69212586119078	6.15730650901597	4.67110651212203	6.80068380295495	5.10537636755272	7.45527543032224	3.67577077569124	4.86023282597763	2.91708798828537	1.40925514668484	4.69093664038691	2.14482952083881	8.13683581541051	1.90750601421266	0.481608942990055	2.37038750428209	0	451
TCGA.AC.A3OD.01B	3.01996872608975	4.01346225980656	0	2.91402867517185	2.701149793234	2.79412469851132	2.56193705962243	4.1688265321351	3.02729562405091	2.11752882398867	2.38158794007359	4.2205311751331	2.47433220181549	1.6396026312595	1.6980850950133	1.8827995366078	2.80057897779837	2.31736196025979	3.16430358309365	1.78177934559303	4.47153865989197	4.00906046815638	5.09479766556224	5.54287400476687	7.56137349224834	6.28173904552576	4.28407729059789	6.54337833487301	5.31122335547316	6.66207159401824	3.37417703298984	5.03876977509283	2.7667647558801	0.852797892818771	3.58208626789781	1.37951006655307	7.67305744336261	1.88639406639585	0.608241513262719	2.03826057517535	0	451
TCGA.AC.A3QP.01A	5.39853849405129	7.73123755888705	3.39596762857139	4.43191040043149	4.22929566280099	6.5804289292653	6.67458776312212	8.0239394942123	7.17800447085473	5.61872319287082	4.23315180343929	5.01607728557399	3.33080217481875	3.48350624970721	1.581544075724	3.16512406861164	3.41604252723669	2.75813258530944	3.87482646856307	3.70597790168252	5.45380069103683	4.29779302556432	8.03503879584919	7.75711061121161	8.40296855027771	5.79522666703425	3.6220752539063	8.20119912498879	6.33274015227679	8.29337876157759	2.87568178349211	4.46132555160721	2.93907609321353	1.70911414847121	3.6979183486559	2.79674309596825	8.43361631845796	1.21574071346402	2.87758721337098	4.53954968197126	0	675
TCGA.AC.A3QQ.01B	1.78517387442266	3.45521541738248	0	1.77412287175753	2.56017690006997	2.56669340245668	1.25797611601076	1.91490889234725	2.51253031368296	0.840765337323874	1.49554167626392	4.35714376973154	2.30961277245412	1.39094277280254	1.11536623660978	1.62718657448414	2.65766286865646	1.44020807501375	2.67303623639677	2.30556201562048	5.54521162040059	3.4930196045941	4.425123567862	5.82752181914742	8.43351325243424	6.09434376115284	4.61835613412171	7.88607331586164	4.7297811473704	6.31384805852073	3.48855356942896	4.59717954522426	2.9654703200606	0.69072996215656	3.40280402182209	1.85155916775638	6.68658316462946	1.75757802253463	0.907506014212663	1.96661503777171	0	734
TCGA.AC.A3TM.01A	5.49761555883094	7.33361157241316	3.78332044578434	4.72215996578838	4.51810075440608	7.6862525864399	7.45507976249785	8.83295803436686	7.51005599574815	6.76355100346429	3.68509917200661	4.93506365950495	2.6136730866753	3.87165640134632	1.14548182226552	1.76566203736853	3.41168384684149	2.37831740123299	3.12374895538348	2.82222027162153	5.31999358712271	3.13400731306201	8.30798718810184	7.71013692296564	8.97189757431387	5.13242055595092	2.7451942980788	7.06306173977757	5.01082906137957	7.21105601117649	1.11490002395719	3.76579992328513	1.56691254785694	1.37245068818818	3.69557073864723	1.99273218169441	8.98502844883555	0.520346811519401	3.27630310223765	3.48586472170203	0	762
TCGA.AC.A3TN.01A	5.40059257608819	6.78716078430962	3.44063333516153	4.7647336160611	4.2550550150501	7.68772349811635	6.81682239067623	7.99825644173811	6.81829329001719	5.97817503268283	3.25406487719702	5.21683508430583	2.63719288695885	3.53503270346133	1.03463831799901	1.99754533137048	3.0489859410737	2.20754931192287	3.38925015501057	2.91996927682928	5.28422908990301	3.6579829188982	8.03565304923719	7.62395609132628	9.23259097048527	4.7860369477605	3.29194238655962	7.08548308183921	5.0602030617854	7.46027649539622	1.99066447745617	3.71468512916976	2.37951006655307	1.52832126339897	3.96937155465275	2.21704455001086	8.10496770086496	0.487589248320862	2.67610940735382	3.93467689695796	0	456
TCGA.AC.A3W5.01A	4.6059209633507	6.4801099852146	2.77080790748875	3.9324864314912	3.26862901552032	6.45210448169966	6.24310160883707	7.52634038722223	6.46199831490871	5.39562838417552	3.03924369627122	4.498952893396	2.35926814248475	2.99186193055632	1.54779528436946	1.5540485072511	3.10880878604166	1.9161326496455	3.63480233953385	2.53843883525076	7.39622629165194	6.17776634112078	8.82924989754197	8.85673364417649	9.57136319598783	7.21373026448401	5.59893385717744	8.654864049401	6.97790953393025	9.45443666702052	3.89696928962066	4.71296438540507	3.65962777098599	2.10235578873377	4.45798163748369	3.09014206740453	8.90828182474623	1.55615961299467	3.39929416208114	4.08918456109443	0	504
TCGA.AC.A3W7.01A	4.55900838655258	6.3211849155562	2.13829023377991	3.94037350629155	3.22054665245174	6.89803296392986	5.86130034702039	6.92050411458156	5.88088629369636	4.99080060173714	2.81981121982319	4.31941561902777	2.83009303213299	2.75431030870072	1.2732174731035	1.8324849902876	2.75401093226452	2.1349765957209	2.92905242147109	2.67811698862824	6.7248344164011	4.8619454418615	8.72376536752198	8.73536241055364	9.07431623507156	6.79586563106399	4.84561549723295	8.16560096244509	5.86325459360566	8.04595946831594	3.03365205249	4.3836006220398	3.43282581821718	1.93651545193835	4.50545907257038	2.89091357169185	8.3337586956384	1.07265464067569	3.52048510968595	3.40712157507271	0	471
TCGA.AC.A3YI.01A	4.61646944742135	6.19513692741536	2.36840518556287	3.61422690209447	3.46743600307637	5.55004488780002	5.22907258248124	6.58068217329238	5.27181782188978	3.99591861884043	3.49103212960929	5.29333369530646	2.68027934225593	3.38438142271224	1.88877246774244	2.39069519664444	3.34057651076304	3.46931295110129	4.09765293079622	3.16043619766802	6.62751637504619	4.93869510911856	8.57067429526065	8.11253698640519	9.24373309799662	7.14206211601369	4.6104697510764	8.43620515683563	6.60134887303421	8.36320875634462	3.83971777476038	4.69716219002182	3.85368632255004	1.63594008423949	4.31235296240934	2.88045044378091	8.6123853070107	1.91452625521343	3.66072329811402	4.18961110327549	0	707
TCGA.AC.A3YJ.01A	5.29676573672001	6.98523741504792	3.35898694826858	4.61920169723258	4.10075063239329	7.34955105225367	6.51375285769642	7.58062188112738	6.76365457056626	5.89639053441726	3.13298804262744	4.54381136113888	2.88094015364532	3.48546547026987	1.09929520433778	2.137667457054	3.40962174887972	2.52215621189147	3.47841532205616	2.84275763510453	3.03266511228183	4.54354537468805	5.71082020637863	5.23426371309682	7.18635198600071	3.07030345063069	1.55468707437926	4.49658378344799	3.4262647547021	5.94402678286294	2.7503063587484	3.55919810493023	2.72451931011215	1.79123062524214	3.38817575776802	2.26038703742894	8.67616054793586	0.348572370159641	3.08649506240197	3.74688242173317	0	754
TCGA.AC.A4ZE.01A	4.41710313128857	6.64574488345385	2.46013967696636	3.92645493454408	4.96157239784545	6.60648072317536	5.65750853334614	7.31746688340398	5.90391316904629	4.71365732780071	3.01101251273825	4.70600553925383	3.1650114805764	3.05952833525963	1.46147617308093	2.12313642685606	2.87672320651517	2.32711247074709	3.45679300987154	2.81762325751143	3.71553100437073	5.36662995636321	6.86201985732344	6.6357529404574	7.71552963159853	4.87793070868681	2.78891535435366	3.53858782525494	4.1318446166412	5.86030236302431	3.24760856665492	5.18619547398818	4.01135250722991	2.20767424492209	5.60446872192342	2.8860623383456	8.88761482715573	0.955238397449646	3.66942367888043	4.12643603949217	0	890
TCGA.AC.A5EH.01A	4.91048803528975	6.61032800291757	3.52198039752184	4.04601951417222	4.31844700343671	5.85682388778717	6.25988258411917	7.20050239172645	5.99866037690012	5.649894199901	3.08809070127322	4.62489047507702	2.15856323849253	3.25424632734966	1.53431066500972	1.89716296335883	3.0351487977738	2.48974843312034	3.4774701033419	2.58750901320245	6.89746310628069	5.36302385582814	8.8120598310132	8.91422665124977	8.90833076821407	7.15542340776284	5.03522359429195	8.02396221945364	6.91761792837587	9.39318943150553	2.65560370575804	3.75260945238674	2.556772727434	1.4537546068517	2.94800271521245	2.01374809056921	9.64149545295419	2.05248545346944	2.21175983301212	2.95354462352481	0	511
TCGA.AC.A5XS.01A	4.64798216279471	7.53324795779976	2.66816452029195	4.05275496415469	4.02262525563386	6.76543794464304	5.66211433120966	7.56274308228482	6.96212674842115	5.34403664342001	3.9021411286677	5.47741829263492	2.95016976589757	3.71020581701071	1.68387607830412	1.92880614534063	3.52130205560918	2.92402385227801	3.91890139068853	3.34640380935585	4.90423840937949	4.54607953139249	7.57873044291909	7.255892511389	8.23962716807238	5.48988327493436	3.35953522623443	7.53820445525112	5.87555401003294	8.25015674729966	2.00356625879915	5.34720145331157	3.33243583646163	1.50161748054298	5.20843532163966	2.87278936800624	8.01240441680842	0.990083536172477	3.48348045274626	3.92608483876004	0	588
TCGA.AC.A5XU.01A	4.22142085135089	7.17884209617837	3.39770714401949	3.35990062915359	3.05510886776266	6.53291380236766	5.92332748541919	7.62888657467595	6.43264211306103	5.03014623758631	2.00999204824744	4.56557280579973	1.9593621374826	2.89743406292035	1.06701910600626	1.94279597935065	2.30975827142464	3.32893696695178	3.11071401817367	2.80372300677416	6.38697989465064	5.74861150591088	8.33897254189165	8.06118431205515	9.24619072597668	6.35540748157187	4.54181836325375	8.10161226031642	5.56922979855939	8.33723073813348	3.80971283103851	4.18074461618544	3.61288323739496	2.08362186122004	4.61695751885488	3.07346037136096	8.89333247793015	0.523461591171871	4.16856983482333	4.69776826045446	0	455
TCGA.AC.A62V.01A	5.72290587010709	7.368861744161	5.80033047292464	5.51105366670252	4.53745760012776	7.60709132446959	7.13816426609953	8.41428312761814	8.53122353525361	6.24742058284475	4.1265186396892	5.26073703942314	2.95354462352481	4.46545212740898	1.45433384385007	2.27587121334764	3.77605133400864	3.04497108198997	3.75069224939244	3.28883101544309	5.44510757278488	4.62077406589451	8.94172227173866	8.04003157471631	8.48801483447052	5.52382224494121	2.5687617827979	7.51399834723377	4.80745281589973	7.58653883552778	1.53898505672629	3.73870299511651	2.25622567518829	1.01642500349979	4.37361341363957	2.21763399394859	9.3484218809358	0.469573445304352	3.64740661802197	3.18700756697703	1	348
TCGA.AC.A62X.01A	4.19603255833944	6.57272599205177	3.23032600002869	3.27648177706982	3.77453407171497	6.04201608553134	5.64182344376791	7.30411764204773	6.30226420848321	4.43428127196812	4.19277018122865	5.78418986418371	3.40626454061069	4.47287113947426	2.6232581989027	2.24461310367614	4.55782667514965	3.47198078954093	4.82862650462728	4.39424659572209	2.69046179491872	4.84713503962798	5.95520119301303	5.56770667100076	5.86139464811279	2.44365969075949	1.12789736448606	3.2800506345759	1.84623253416874	4.69353713732371	2.37242282698214	3.14275650688594	2.33239286905762	1.75949675541606	3.57897493092432	1.66721091248087	9.29168021574305	0.471551665639338	2.07878059815054	3.13633906134221	0	417
TCGA.AC.A62Y.01A	4.75993876818188	6.59521868576665	1.61950691771513	3.29748491571057	3.80388829233782	5.92363649513355	5.67133017545707	7.29334013343138	6.28864832725971	4.64825834275073	3.61773338889654	5.06670059132169	2.95873133756784	3.46447223533783	1.50029217673417	2.08610437124329	3.25264272756275	2.5183588827484	3.33382442669844	3.34453027133469	5.00403390128449	4.91363623141197	6.76397982914507	6.3378305982662	8.09813054090466	4.98901181202218	3.6710328938196	7.53976756201619	4.98746185382645	8.00853170805261	2.41767701849964	4.70591156935115	2.85039939677025	1.21661006874244	3.72249881262216	2.38534820065039	8.14695809356546	1.11096451940552	2.65129283795615	3.21003032826047	0	530
TCGA.AC.A6IV.01A	3.95385188400846	6.77219842775896	2.47149964194639	3.5340989645506	2.74454863322792	5.72417820842401	5.00277001856878	6.8583590311909	5.76697936989803	4.62581987152429	2.7827859648443	4.45416272984983	2.65491666448487	2.98928435974767	1.39769345523669	1.95746890970733	2.99236964084693	2.10379974315767	3.39600874368406	3.0782340839348	6.29231979204164	5.87190523765919	8.42555497547778	8.0364011282306	9.21795479066715	6.63235401839896	5.45856246099915	7.96998333543929	6.87532300621199	9.34697527742024	3.29557610310383	6.16481040865698	4.60060873749921	2.46607890923306	6.36499082321755	3.84728540233009	7.81136762854197	2.3589025793152	3.47841532205616	4.86642337272507	0	568
TCGA.AC.A6IW.01A	5.31720275195042	7.11676605025131	4.28436606581035	3.66531317501513	4.1946386766095	5.59090137723583	6.33947770390875	8.25643893513451	5.91148786470181	5.96131077223942	4.25944575071095	5.69595206785777	3.24980938222854	4.06582215950031	2.8287737321352	3.41961978803302	4.41335036333758	4.17965435723064	4.99400941208531	4.4773146656387	2.49136570368492	4.13845407771963	5.26826220612238	4.58211036059902	6.1920501253551	2.86405734896181	1.87841146477366	4.38066711874234	1.97742647555235	3.78240856492737	1.6848636107291	4.03405720741962	2.09010818422309	0.883542619313328	3.67381644746789	1.65397717863634	10.3237590425444	0.348232419239271	2.67728271544843	2.48710041282453	0	413
TCGA.AC.A6IX.01A	3.98608321966482	6.62495479222582	2.18383583144968	3.89119557122892	4.878877350964	5.65570101015179	5.03767652988603	6.32603932243863	5.8810184918	3.83533798664889	5.02296252469779	4.91192162785575	2.36846106282539	3.26925761473475	2.2762882116694	3.07913913562682	3.97795760198173	2.00180224263399	3.51586380741849	2.83521669741211	6.29340175403072	5.53883610774147	8.30456488633109	8.35312211858246	9.24146673685861	6.99503219247754	4.7161733184496	8.3881365719139	6.45450000244617	8.97997215816414	3.48636684887487	5.46619966402588	4.21438129621694	2.04666566776349	5.5678496275856	3.24060436584717	8.26852141528685	1.45291166493996	3.32080235365929	4.27254580998359	0	373
TCGA.AC.A6IX.06A	3.64371768440243	6.37577275976628	1.65859995821796	3.68454946918384	4.61749244362991	5.63503750829811	4.410619249812	6.3977379433059	5.57177084295826	4.00067610485072	5.15367564979724	5.03888826998339	2.42803516328191	3.22085616396088	2.16957229954477	3.21491744798807	3.95668862262736	1.9780125349367	2.79881781200364	2.67978408906556	4.14961706789295	3.51925253141971	6.29840171588434	6.05485498733761	8.28776454645896	5.12745994782725	3.57977149325799	1.57695742029086	5.70469216955391	7.31332114137754	2.75478063190594	4.48142165841712	2.84553019494351	1.83309248347121	3.83313297392296	2.05831649559082	8.2735373360176	1.8490785222804	2.17210342844014	2.85349670370232	0	373
TCGA.AC.A6NO.01A	4.8843097439118	7.53913554164552	3.02823319144275	3.84926872267811	3.11965497820905	6.12884395865098	5.86889414770436	6.92252850741807	6.88814169620287	5.17855132299554	3.33949373790173	4.83172019772087	3.18664317202953	3.33030024064472	1.81184090491743	2.42870520566968	3.2656169216352	2.87034499028555	3.76939091904023	3.15610532978289	5.57831683184486	4.90865921699253	7.72321654978929	7.70171261225172	8.20515837277032	5.49519307366643	3.75378635916132	7.54667842520472	4.72270645360937	7.26337343689958	2.91309046143556	3.67592881369186	2.9526504025801	1.53331415656679	3.99089134412281	2.43807989194471	8.76972248951745	0.899407680724836	3.82617219352351	3.11276684542843	0	51
TCGA.AC.A7VB.01A	5.83965479604316	7.32686897025428	3.63730883220004	4.02303351866553	4.08932017583537	6.18214800647301	6.44016986190962	6.58884653309935	6.41220738103944	4.51833999687468	3.9747862581837	5.44844838653226	2.96521170966347	4.66761967872793	2.73428690961661	3.25394389774886	4.52233828276142	3.67479959084078	3.48717760838915	3.97788435478791	3.45297753751562	4.92927024608618	6.22281808238465	5.8507069268895	6.5841657928892	4.25939302049138	2.32325476415065	5.097467531244	3.34481429717322	5.61730729980609	3.17264752161476	3.41516372957243	2.68189898322411	1.62199323166612	3.6425629555626	1.99309463146039	8.71057641052105	0.36289064266586	2.64029700247226	3.02614494477869	0	250
TCGA.AC.A7VC.01A	4.886174549017	6.68473740136432	3.62869195291355	3.80517893435733	4.11514147431764	6.23101184271631	6.51810390259089	7.41777573784373	5.81827283561455	6.01207249416889	3.58710091276801	4.65010393842307	2.70624320051389	3.67170098382234	1.66019846183785	2.53271592094225	4.01255973484438	3.34984647315466	4.36331828338853	3.4995270242151	7.13960558034215	6.62188483798146	11.5264803617152	11.244793368409	10.8681702628873	7.53089710158536	5.01458739108269	8.83024454752816	6.1522706434806	9.15013745794065	3.1798772508765	4.94024193784165	4.028798975012	2.63744795419059	4.11047182563089	3.90615944488064	9.85109077875465	2.32287995953356	4.2908961811883	5.62560072819527	0	1
TCGA.AC.A8OP.01A	3.89888551517822	5.97321633994811	2.69868522237402	3.88616967047364	3.64875303298957	5.83356817452367	4.61489237765422	7.64908297185029	5.6861587220455	4.53241671007891	3.31792628455445	5.06055327613638	3.67362426072006	3.62956645137092	1.82460494260015	2.34809074937704	3.3252568771668	2.65702255509253	3.7525880451925	3.47057590908498	5.49479319632968	5.22754470934002	7.67629209434538	7.65565092782759	8.27345248133947	6.56503046558161	4.03018597377116	8.12202503776395	5.16253231824146	7.36023169562746	3.75811125991324	4.57017144803871	3.74021520891826	1.85251827366083	4.80346471016535	2.63312892187094	8.22373964926529	0.94508326388049	3.51650689104327	3.51355390948738	0	614
TCGA.AC.A8OQ.01A	5.48864675297947	6.76007054698557	3.31297005877052	3.68325852709556	3.29213386314254	5.54567498304965	6.54588807990402	6.5157266422052	5.5552087703818	4.63020158786444	3.01758345835314	4.91321974140599	2.54744982914397	2.96829354476239	2.78820542827643	2.67574819742072	3.60041249331826	3.8884315444003	3.87852917654121	2.66632485475907	5.72410997840756	6.07855219746831	7.9505512314269	7.82799363602914	8.57798502703601	6.39349857507303	4.21994291395413	7.22316090257789	5.48429605834166	7.60078265889135	3.44420323102272	5.37090357693756	3.97928456322525	2.02874594222712	5.57029594276949	3.35960550321452	9.30464359610403	1.62016409643972	3.94235497901928	4.01592568999025	0	34
TCGA.AC.A8OR.01A	5.4380699086905	5.91554241194906	3.2287263550585	4.02356586209553	3.74038793246835	6.11819981451413	6.13762442636476	7.09534110738566	5.91161968497917	5.49003736443399	3.20790846513954	4.35122548281074	2.54468320538365	3.01729838653007	1.51908894699965	2.34488529489674	2.95698592461258	2.63763342931141	3.44281082813601	2.67816207073505	2.69227095718409	4.47228629998009	5.1461134581459	4.3737386814142	6.16965246663882	2.05338941954463	1.07107616201096	3.14953577968188	1.57230762361405	3.69268384285002	1.90773672852445	3.52601871722008	2.18637377746594	1.02105325205408	2.88575005401663	1.50426444134924	9.41329027348973	0.183454754174942	2.42223300068305	2.7503277998256	0	40
TCGA.AC.A8OS.01A	4.61032209644204	6.05064752678067	1.65296826887464	3.55039587927739	3.48944017592585	6.38465253117398	5.61656060583074	6.79685858044705	5.60063549600121	4.5749976145589	2.66882259610473	4.26837450461891	2.73788141477489	2.62636904454733	1.31695666818183	1.7467857036665	2.77013131050262	1.90103098819959	2.8763892470546	2.64973041026389	6.11344422136381	4.76862897692006	8.07967677482759	8.03255051297815	8.56093424579293	6.9767405295321	4.53470285141687	7.79750330702543	6.36464946735295	7.93668386897071	3.38646609286931	5.59314159434327	4.28198750185397	2.2809266284425	5.63763922502473	3.54046130236645	7.99185456290884	1.59979385212224	3.35169899229389	3.90160064523368	0	70
TCGA.AN.A03X.01A	4.21346393699334	6.79463550319972	1.56335340585531	4.20306016945647	3.26611187619647	4.71857534290652	4.45001028994711	7.43475497908947	5.80013888786537	4.280637163889	4.1935746404466	5.6994516886721	2.92840822583906	3.79752146416579	1.97342759800431	2.75525080183425	3.24804899843721	3.15317300531561	3.45744983127024	3.83273814353553	7.59449480577048	5.12498150141393	9.20410573890686	9.73047268461289	9.90410591290937	7.84368241387537	6.13870799905899	9.84195739909955	7.45372909533049	9.96580390518122	2.65296826887464	4.00210840010525	2.55848806297701	0.885183866320351	4.01879438557081	1.98684777360139	9.10006700593986	1.42368573044214	1.96583968308801	2.70827553905911	0	10
TCGA.AN.A03Y.01A	3.85951242365972	6.69118377750563	1.28575730009488	3.94125658385328	5.81396584436472	5.06959047200432	4.47963800809301	6.83274320614741	5.81881477932471	4.16481040865698	5.1778898945082	6.73348314692085	4.20697916778889	5.07241454878126	2.82984955984469	3.81375041339453	4.51586380741849	4.83643418083794	5.17510937730204	2.67385036011885	4.65052906817593	4.53246658286574	5.94505048009345	5.9269458766542	7.58704163858223	4.70822035029348	3.54574601883183	6.59682634000157	4.73587414328463	7.25983363523149	2.42873200089346	3.72305609720844	2.53475886934436	1.11629821018282	3.87944111724034	2.07104182806979	9.28205146316196	0.461633326550436	1.78043609310842	2.37559554392619	0	10
TCGA.AN.A041.01A	3.87271058172214	6.11735635186324	0.579373267067387	3.47912706430605	2.74983457441273	4.72394075404104	4.40557718486011	6.01958183310092	5.4365349937602	2.39105279301467	1.79805051476751	4.98364121648618	2.20019044429998	4.01089618043637	1.47212380248144	2.54386702651599	2.86401771720462	2.64940852381881	3.15631570949275	2.98599217434449	6.6056647045122	6.56441932686015	7.80744379963937	7.55342194559768	9.53238924034672	7.01597696674988	5.80620030411611	9.20927716086309	5.85823468815551	8.72956432610676	3.86104222829589	4.61968297708632	3.67516103832641	1.96450953338891	4.43915102645683	2.82260779406025	8.20895077181499	0.28226186658765	1.69465736554709	3.66099704996081	0	7
TCGA.AN.A046.01A	4.82606538957353	6.06022468241732	0.575893164772001	4.08437046472991	3.6085017503099	6.43358043395728	5.45111877639495	7.00132261540733	6.08873312644873	5.00122576990632	3.04105018940105	4.29295103514208	2.94217666401987	3.31540682370784	1.46628777600976	2.50982249967816	3.00932925492195	2.50761706680431	3.41589384525681	2.7839175726038	5.80535179269579	5.00022089576624	7.09870062245401	7.71530173330525	8.44428814069365	6.54776290145581	4.74387575826125	8.25974091018961	5.08881155481198	8.28031979946729	2.42468027548153	4.16690018807021	2.70208123673118	0.892818427795033	3.94802141060034	1.91808086984771	8.98739164584988	0.839234027676077	1.60862002436049	2.74906223073857	0	10
TCGA.AN.A049.01A	4.28869815360402	6.99200134202424	2.15529589102332	3.92783957895306	3.97146998037548	4.94657179938975	5.00730316119612	7.01138940970617	6.66834608843124	4.85240840844805	4.22474261419463	5.79962096306959	3.65301414371895	4.1162566170559	2.06315775866032	2.64240121974536	3.84575096697399	3.54606718045021	4.41623173668887	3.41937708486567	6.33131468450542	5.61154127084887	7.84140017777733	7.79759603573852	8.66279831012019	6.71935048547556	4.71718287526745	8.76360577545409	5.30880498634292	8.16613997925072	2.76132783010978	4.61595767716595	3.18021152678986	1.37790112312153	4.53257255681368	2.57739257136971	9.22959945810264	1.13297159687921	1.67342074096035	2.80638593004642	0	19
TCGA.AN.A04A.01A	4.00841517552987	6.56018607313315	0.660563585545184	3.82635526761582	3.101532423752	5.15962514962758	4.82046491963909	6.03899139650392	5.79028723589901	3.37738754797226	3.87306508612287	5.61987955132925	2.03889265849614	2.71767094012946	2.13389227019756	2.84175176798002	3.90964831474261	3.4218292048953	3.57114282906173	2.6718368286812	7.05053325877635	5.96284280678379	8.59710727186754	8.33206340977255	9.60862760096139	7.32301151262898	4.95065970320361	9.10991186070961	5.94271857947183	8.97756185123214	2.88365991318249	4.2570332544569	3.15090081412105	1.31028194625214	4.32383119657037	2.30681634288462	8.96797205899255	1.0494913701651	1.30830262097233	2.94435247701427	0	90
TCGA.AN.A04C.01A	4.96145200965418	7.31516858668085	2.31513144352349	4.1479497434183	3.86936805266645	6.71844930864244	5.78503259506979	7.4708369886262	6.71159401969867	4.46957995705683	5.55909406890927	5.69473535900022	4.06114542056259	4.88881629489918	2.83762036491527	3.38623154532541	4.54532593034867	4.8861940630255	4.45590582637468	4.21161189343853	3.88908409859815	5.04431105270719	5.39397556882444	5.27450022675765	7.63264701864588	4.50457590332426	2.69037239476124	6.12439224416588	3.47026352755543	6.27687999342339	2.9021314789532	4.1037326145235	3.17798155631337	1.16902704513482	3.50718572611581	2.32478180682489	8.97281928628751	0.664573859262595	2.26483664846778	3.00421372342396	0	54
TCGA.AN.A04D.01A	4.32930302481501	6.40241692233828	1.92482200280111	4.08285584199483	3.77138910461546	4.66355525796038	4.816778880385	7.60405204410384	5.81605949069042	4.20722131131671	4.10758744621091	5.50380030182589	3.29459134334271	4.08824338267442	2.73495885305097	2.69296275277292	5.3382639479338	4.32532164736716	4.8665717386114	3.70017334985264	2.4842928355116	4.0266141786833	5.51731664248767	5.07040650273013	6.95137447986575	3.05004887960722	1.5198941066234	4.45090110519307	2.09048085545815	4.6954426784959	2.2762882116694	3.59700667921068	3.00601071314472	1.46806192378074	2.50901169789865	2.02757872747428	8.73052787779612	0.429642742515458	1.38741768867495	2.69392179133709	0	52
TCGA.AN.A0AJ.01A	4.03903308385611	6.78969534816553	2.67964899050217	4.54728324081395	4.04358073472365	5.4361251850114	4.86044142706352	5.69708988939544	6.1805994285184	3.84120830798931	5.07602029261316	5.9737650874468	3.64196213110672	4.60546470211868	3.02805633856412	3.67122542606018	4.88456861747566	3.75389330309407	4.70785053109571	4.75713528578062	5.11006251133844	4.5454989227738	6.9962576685753	6.7177490700137	7.59022923214511	5.9338865413478	3.67995294448118	7.57279267725843	5.24037539449809	8.16273320445343	1.65315175950012	3.79885927590664	1.90927388176868	0.63012585232438	3.07553263116736	1.45507071838533	9.93407989407646	0.691712815782024	1.45053824685884	1.43482835641991	0	303
TCGA.AN.A0AK.01A	4.89289612362621	6.98253161023237	2.62975294245713	3.90236305428898	3.73019430896456	6.39004682721831	5.73250800058618	6.77642908435712	6.67185097845176	5.27131735037077	4.13580571902994	5.35175905328517	2.70637583163702	4.24785917363885	2.56017690006997	2.61913125256549	3.7198296056068	3.54227043336219	4.38625914113335	4.02307788812136	4.51340231148296	5.06124048680467	6.37361515354426	6.14309337027573	7.86543263940659	5.00240549082583	2.6366130209389	6.41044795941762	3.58737699334112	6.35526651457205	1.19880843205028	3.2587450347409	1.90565897027205	0.943283737584011	2.75981629628004	1.19055165203227	9.47148277448697	0.532865503106325	2.0151763955552	1.75159225969593	0	224
TCGA.AN.A0AL.01A	4.87874986022214	5.97277075958326	2.83947592149376	3.26981115388004	4.04911667247023	4.65750281690645	5.62659975169816	7.24556506536949	5.64968155712281	4.86999475034407	3.35839626195665	5.32296646154964	2.42091351580785	3.74012883938798	1.85758295538415	1.86619584872773	3.22660100729603	3.22710952754322	3.64751023302745	3.26518182134138	6.4786628540703	6.45812932664847	8.4650900531604	8.27469962233817	9.4381115051273	6.65240044692222	4.47853181300034	8.32486549533871	5.85179400783344	8.66815742732274	3.81363755576077	4.95475931696837	3.86656184802699	2.00140594237928	5.01352925647264	3.27421692583352	9.99823217946179	1.60497272641039	2.40083845974644	3.42267704555231	0	227
TCGA.AN.A0AM.01A	4.79671714312784	7.53268008124568	4.5682328030213	3.54291423388371	3.79776007963183	5.6085135781513	6.02429529715948	7.38717898675018	7.04962641175474	4.55216800535333	3.43422788676627	4.90715506545702	2.65576396832137	3.69840741666627	1.67987414774662	2.06753546687537	3.28574250678823	3.0503797989321	3.43051276724536	3.41539362066014	5.31522203491212	3.87563264119317	7.21175204709697	6.80636401711742	8.25836816500158	5.6360561302045	3.79098050474205	6.75634148673561	5.21121861186351	7.81233263962115	1.77774583031385	3.70503790909633	1.93270373827953	2.6240540911101	3.137667457054	1.3325647309961	9.57996717209947	1.01264018077877	1.91483237303882	2.37119640093793	0	5
TCGA.AN.A0AR.01A	5.44006850920945	7.40028003845857	4.28290678896515	4.94188568169786	3.80259649466975	5.67429115205458	6.32464861509302	7.79373464950841	6.78142528908163	4.80736007453069	3.15223210310563	4.88821233684446	3.01592568999025	3.88665744316836	2.24537396261816	2.48116975461747	3.37960710058404	3.352094642216	3.8185233820663	3.49189156768448	3.64828135536075	4.56351814896163	5.4677000964904	5.48237397395702	6.83638115835535	3.47772912897071	2.05130248870063	5.49252299247371	3.13853599271224	5.79707265643262	1.66543825251416	2.99062817547861	1.81060762134011	0.764261218217114	3.26274884418065	1.57007427395449	10.5722811872939	0.297367523217659	2.04670058674162	2.19029879162659	0	10
TCGA.AN.A0AS.01A	4.14264215961284	6.01501578181867	2.20526738223451	3.39696776382177	3.01072613942729	5.12908102549951	5.08646958576859	5.81141194458711	5.6502533226121	3.97649195105918	3.80016477922503	5.05975327916552	3.55759389248881	4.09219897949443	2.56149722101982	2.65569528654559	3.48018755571982	3.20442246564176	3.58190555981294	4.29807906866404	6.89140460427534	5.1151331491158	8.83297669981505	8.30284269149907	9.44785748521735	7.3229844821502	5.87260470587716	8.98186891775845	6.45727744459652	9.35177163927895	2.01510501387982	4.03870832946592	2.1901723448023	0.940730560184862	3.61578116256226	1.86187598396708	9.40210648559899	1.80669525353176	1.90056737241469	1.17504548611091	0	10
TCGA.AN.A0AT.01A	4.76896237611409	7.17803834385791	2.30885594117364	3.29924465779607	4.45442597375223	4.91621387803525	5.65143635856979	6.79215907880997	5.81882244687886	4.82679760078483	4.0073928715527	5.04854572494096	3.09557003032482	3.98296620314535	2.5399280433528	3.04507595950099	4.01423030160625	3.66607484262069	4.42660022616993	3.86196528636	4.40234017221771	4.59172728259958	5.98780744329038	5.8139889243465	7.54870325202459	4.32264205224273	2.35591837151228	5.70097230722272	3.97047636970178	6.30386657684795	2.23750253402449	3.17258352130241	1.8376607284892	0.533663012823089	2.48733198712778	1.29713270957116	10.8542245577048	0.403158629742864	1.36042046610321	1.82672134612034	0	10
TCGA.AN.A0FD.01A	4.2249972244572	6.38325845674193	1.96960179423615	4.121670269024	3.56755761607287	5.90378787172514	5.524358354768	8.26960640654826	6.27749570978969	4.27474620611923	2.97304179908748	4.67742367384001	2.55716498397718	3.46541294450207	1.46294227349182	2.38255659116327	2.9562239655886	2.53742032487834	3.24211466602209	3.20904779434531	7.02344831981976	5.61002083412078	8.5288471110467	8.39907280259855	9.30330243375104	6.70381638636169	5.19916584053238	8.02649301143094	6.40372275404107	8.9598689546499	2.83644932976076	3.52329848334044	2.49205826503495	1.13855237515265	3.48301602855332	2.01916814307028	8.91273188830443	1.20169658567743	2.23698236274037	3.29567894968014	0	196
TCGA.AN.A0FF.01A	4.29963297833211	6.36296075638983	1.17133494739877	3.93693940132472	3.32373033752135	5.85637821616771	5.12818615185234	6.50365880494512	5.88753258167766	4.17793373348944	2.89797610926274	4.90829413583616	2.86589902436105	3.26325980932474	1.48367391871065	1.93982835886875	3.05604588557492	2.50434072396874	3.38825843212235	3.18086393757561	5.87060145011532	5.41374300157592	7.18275882996313	7.29036265596292	8.33766025442663	6.54815453174217	4.55652751292464	7.87191139642957	4.94815694491778	7.65753139887839	3.53372529970731	4.78304275000935	3.52558031659132	1.78939540044931	4.2103888644454	2.65315175950012	8.33633338138082	0.779721981207073	2.17178327775181	3.63109263829112	0	172
TCGA.AN.A0FJ.01A	4.64445622611283	6.60523948104995	1.00863030514344	3.46773595730002	4.50317061367325	4.35470603451325	5.39779611794189	6.68851748900025	6.18429814944554	4.73290410612474	3.57678815941885	5.31955652009329	2.66409594597281	3.24666650262289	2.5104303021163	2.54223328225748	3.52814619877729	3.76742174497336	3.9622806326218	3.3907227072046	4.45639220192838	6.74211133615948	6.90180817621356	6.58862619753929	7.92804277748228	4.93624217408397	4.19798330515753	6.58489186704738	3.91058876891868	7.18661544255875	3.09828479572342	4.14642713576875	3.31282488337182	1.66165840255154	4.10536798580914	2.47381288248845	9.97285101440394	0.718876684552556	2.10671681970916	3.51156924197247	0	242
TCGA.AN.A0FK.01A	3.83574221047605	7.02442163597224	0.990954860396993	4.00487887052166	3.79064694327335	6.49079312768016	4.99565636573183	7.18178735022211	6.47861755726874	4.82026067026297	3.7553149040451	5.12671686086907	3.22413291005206	3.76765479823735	1.77736710945041	2.51903860960006	3.48078212440398	3.17272751801285	3.406890361956	3.41771751956055	5.32921690190874	5.99242176170092	7.00111652938795	7.05386182064891	8.45280873301885	5.51504377532399	3.65354159960892	6.94941470342064	4.24210704221451	7.38576406112572	3.4857616996514	4.01818904901106	3.15078711056836	1.89371167732732	4.30962004775116	2.41448736691886	8.93726346193967	0.372617844126292	2.30182173633936	3.15845013726349	0	213
TCGA.AN.A0FL.01A	5.18542257083764	7.67762169711456	2.85511265478514	3.56007905043341	3.96110467972905	7.39457330413546	6.85731297218364	8.6583018269144	6.52450097032356	6.13247608080328	4.13740515482544	6.00444071686854	3.27826730937734	4.17961455116988	2.47121347809721	2.73777327725894	4.44560753308896	3.36787424360197	4.18900218599396	2.55013726225762	3.34090403190883	5.40810381763012	5.87135823399589	5.77385394686467	7.25369340023733	3.48328696083453	1.93873744565338	4.44263834186864	2.61910777024539	4.95708346347836	2.80772585309331	3.91525317901992	2.90988828477648	1.27040933576144	4.06003873439317	1.8606450323678	9.28781394170538	0.391107799974578	1.70323361992803	3.14899916258776	0	231
TCGA.AN.A0FN.01A	4.4210280087329	5.8855987669905	0.217106608083392	3.44295676194903	3.29887822182832	5.32287995953356	4.71744063795941	5.89929891182008	4.88958548820784	3.7777037551271	2.83295075794029	4.87376891304308	2.4262647547021	3.24479574642115	1.45016869730833	1.80479702460653	3.25038559290387	2.35586200632929	3.36043451315121	3.15600822110713	7.33169178252096	6.72387114793549	8.63722259881487	8.86323290806018	10.0350049685712	8.0265920484379	6.40143591898334	10.0585561040045	7.63910117425596	10.2017272118876	4.63994407220285	6.36811179442309	5.03029634632028	2.28688114778816	5.56309404988523	3.88676473103318	8.12129313447851	2.7388758997972	2.87481663440864	4.85712009610259	0	218
TCGA.AN.A0FS.01A	4.32454421297693	6.38341745273121	0.464459165612994	4.34347888926864	3.56007905043341	5.47025701888759	4.89225014982276	6.14372401203235	5.27624726181423	4.03211847991791	3.18267640871679	4.98283846238333	2.68322483488033	3.09029453187399	1.55679724659274	2.30643724266451	3.1878944047908	2.46699247821741	3.47632983775714	3.13397444460825	5.92811682230951	5.1793836543563	8.1292928066281	8.27124170431071	8.93023644623527	6.53959930878989	5.11530796826668	8.72930430152896	7.01836488984711	8.79629988713221	3.59372425817136	5.38208272528144	3.77719875714952	1.7808140092968	5.22579162821954	3.02053775940509	8.04551232103161	1.33428222529524	2.22153685563731	3.46800977409283	0	210
TCGA.AN.A0FT.01A	3.91453582237872	7.24288732053466	1.12254020343497	4.3992804883483	3.38399453006415	8.19888895487479	5.84509105923515	6.88147252450929	6.17414471855159	5.04257867928333	3.88035248185755	6.22479083928463	3.56958830533033	4.40400388167386	1.70977586437295	1.8813905399555	3.76467523818761	3.5018849422925	4.20140646196552	3.92537284914184	5.17720822624605	5.73165030366155	6.85334449159571	6.54462138981375	9.37997005395755	5.87344903428111	3.92551527517838	6.88670011543383	5.41709975480598	8.27927905969549	3.62562118298114	4.90753485551944	4.03765456868412	1.69269500028227	3.45626733736338	3.19570980160581	9.0547741485088	1.55674820785854	3.19304627171222	4.45334636836726	0	214
TCGA.AN.A0FV.01A	4.18094347968678	6.63157578843269	1.98196222090426	3.08719124956262	2.73753534618874	5.99513171645417	5.0329868232139	6.54200880731394	5.6794463189334	3.37164249468299	3.49439000777385	4.86425053818896	2.50289066402827	3.31743432186549	1.82855034657209	1.82207747395329	3.24074173121534	2.8211387374907	3.51105050309533	3.80001978162573	6.32745743429415	5.64897731336924	7.79829876452587	7.58854674857298	9.04866042290014	6.67755193400861	4.97436410893683	8.69818860701438	5.6877717796427	8.53143682775003	2.65062671542609	4.63382641513577	2.55205731122362	1.07669590183038	4.26426618185174	1.67883813334175	9.43993848486878	0.866235420696214	4.27586376585355	2.25208256052774	0	10
TCGA.AN.A0FW.01A	4.31830237815431	7.06467379392695	0.514097004894233	3.62701142849312	3.70910311730106	5.26313584176279	5.06028089454399	6.74219489182558	6.63698851078381	4.43040571558802	3.16618518119986	5.02487370530067	2.79050098587609	3.42924101561099	1.72465027173297	2.2620121347494	3.49514509423772	2.68535712356801	3.14438905058787	3.40721676970435	5.16814056696533	5.00488785689624	7.01448585275596	7.12072932099612	7.98693194079277	6.20424246577204	3.84050351798539	7.85388838889002	5.37070484108303	7.58110866839923	2.54220851432284	4.95148055845496	3.34707031548826	0.946431437103716	5.21200506783343	2.65519152025738	9.04053549257866	0.984625804609174	2.32342771806093	3.69550392607345	0	11
TCGA.AN.A0FX.01A	3.93641180091467	5.73469878303929	2.09301923313354	3.27764262440792	3.30801131455218	5.03387225950143	4.95475001286002	7.15319429018508	5.51284947547639	4.68321360396706	4.72007594830175	5.86787670091153	2.79399989430343	3.73992369102814	2.74064697902665	3.29297311444912	4.52997707390733	4.01111094043666	3.77949086930413	3.54948435593782	5.59499932132121	6.26010659821944	7.64941355384686	7.43838684329337	9.82442291921908	6.10640066901986	3.78802789215889	7.78816104629519	4.94569197029047	7.61363625630286	3.02142642488487	4.22179203223875	3.12210944433873	2.18678577231814	4.1464189891607	2.46803584917242	10.307344729865	1.37373172237873	2.32653734813995	3.18143654291561	0	10
TCGA.AN.A0FY.01A	4.60702250597356	6.40239475050062	1.69019357782485	3.2929142355461	3.6874414737306	4.52081194357016	5.59809121971537	6.44757589064445	5.98730494707521	3.47010731142243	3.95282742780758	5.58987132560707	3.63930163324797	4.03653849955149	2.31542131594578	2.60333555143685	3.54093239051364	3.67327373660982	4.19216259611867	4.26262859078313	6.26426430494454	5.23545901834495	7.78314689218898	7.66928689785395	8.42675158213089	6.64505312999716	4.53299014306363	8.26610531540944	5.47141509944403	8.44527148614654	2.34834574511348	3.71908484747464	2.53886093364021	0.892507602620742	3.63823605882764	2.08208941582486	9.85557397834583	0.831066510605073	1.77745127823436	2.47904943675807	0	10
TCGA.AN.A0FZ.01A	4.57153119841353	6.70922721310236	1.69496931406441	3.22860323194847	2.88799309597648	5.20676823546832	5.14709500113244	5.99103652006934	6.55997049072721	3.42689537654757	4.11526634658072	6.06247793690539	3.41983548991032	4.40803246613065	2.59139218959811	3.02435514323939	3.80894101441163	3.50868217947054	4.70225304453191	4.44813448098053	6.0489009593129	6.09646638343065	7.4010510128858	6.99429572790304	8.71753488808318	6.24984540213886	4.79103261675567	8.49130757432918	4.92362936488616	7.99337433511786	3.35569289756622	4.47673162505276	3.4075431036201	1.60625269909286	4.32532164736716	2.69790723154679	8.42362775016681	0.431248532434761	2.12181115114199	3.51087333001991	0	10
TCGA.AN.A0G0.01A	4.3360476808069	6.38408089902565	1.55488349972296	3.58432516965712	3.39389665268875	4.11494998251968	4.91753200536776	6.3033515282145	5.58208927950747	3.90089578231823	3.49697358099828	4.65086793324262	3.10232219119669	3.57687279233712	2.47710738931337	2.88215391728701	3.31449351910702	3.34814741899135	3.85517247007897	3.89793739842005	5.41680597056623	4.75481803739659	6.23655001889884	6.03000052887744	7.63134951385722	5.52287808199815	3.78409561522172	6.44692778708116	4.146345667618	6.54417005589541	2.2509918819342	3.85154917371361	2.43306626961762	0.880567989309217	3.29600213405445	1.93410127779824	10.9780442205728	0.729444006833663	1.31823006007592	2.27271002318061	0	16
TCGA.AN.A0XL.01A	4.13173763116427	6.54288019393478	2.14522093708563	3.54104394149519	2.9932395858742	5.39442839536062	4.94178241579715	6.30656848093731	5.95145491379663	4.12106514820852	3.78233517014416	5.74360113510742	3.59974625334823	3.5309821296545	2.19676439753784	2.47793631599449	3.49159659441045	3.03065389539039	3.7675912419898	3.70996329537908	5.93020036588363	5.94498725211457	8.25037374878408	8.00715120155265	8.89429878469821	6.9627930759272	5.34934050583208	8.51220436398459	6.14470106423999	8.48939561768004	3.66328768473671	6.43348195562555	4.58381991481383	1.93081301794065	6.03962973919529	3.54438646648968	7.76621747812446	2.14447062929948	2.97698677472628	3.48082089211243	0	163
TCGA.AN.A0XN.01A	3.5406100836635	5.23627830293496	1.36876834909033	3.14383419297968	3.22235635350958	4.23802251782572	3.75230972275773	5.76230363104618	4.31970463201822	3.54101915313356	3.61624005561848	4.99091856572559	2.51065816203004	3.2287725235159	2.03822545131405	2.55515354091062	2.9193210116611	3.09443877621908	3.47091424609754	3.56713165997407	7.15025806817339	6.68405708299003	8.42705718053158	8.15229346295418	10.0786734731275	8.04341504978489	6.67982911910882	9.57022952161277	7.32616968873675	9.86105510430259	3.29824773416658	4.74043111012498	3.45675359107674	1.60421368786557	4.3233916877061	2.47175974165338	9.46276359042649	2.96746375791027	2.52095019715801	2.46970367476986	0	10
TCGA.AN.A0XO.01A	4.58890048769913	6.42303857205455	2.28747229511907	3.7648556712547	3.57000138909575	5.54144049736798	5.19444563202783	6.31302631031052	6.14293617714877	4.50583377958671	2.70540292012973	4.89487595487549	2.79010474134645	3.25651253080786	1.93213678230966	2.46730556874202	3.01226472803438	2.9943805932158	3.47920468767732	3.38100643708862	6.05249632180997	5.40089992411362	7.61044760384461	7.56033971327173	8.75102278716026	6.47685311127398	4.68601300999196	7.94944563723528	5.63429703253046	8.27263211754529	2.75572081858552	3.44221367240886	2.70276834520663	1.19868272890122	3.93013175157781	1.99989179381415	9.94011623177523	1.31695666818183	2.48362233032349	2.14401372908817	0	375
TCGA.AN.A0XP.01A	4.45427461437747	6.0464430394074	1.74092756031863	3.59286362561803	3.24488705912353	5.84201336090542	4.79519549081701	6.28474915908894	5.64766276379976	4.37190032972012	3.31507346204929	5.02524589135351	2.80481767096175	3.14443799836839	1.52290945946296	2.02268739007029	2.99015616662739	2.49415956371284	3.37878903793411	2.97771953500355	5.55021731533686	5.88824156644305	7.33668864254269	7.25542614162049	8.52357097287284	5.60636523496251	4.48944017592585	7.58623106362724	5.38710745465602	8.1539451410434	3.27135096956878	4.07081863753328	2.83015389378546	1.51096191927738	3.91521492900226	1.98953869117907	7.81058063147504	1.1906148602095	2.75840978677842	3.69307430164611	0	9
TCGA.AN.A0XR.01A	5.25342205763654	6.69849909846376	2.32794599149835	4.10219619346374	3.96723317683759	7.21858551515274	6.0799369885107	6.84130141520451	6.87112902215817	4.80214667764148	3.36632221424582	4.8341246351742	2.66909481555756	3.28377364406262	1.38945667816667	1.95865710767711	3.11296696495818	2.13135900345203	3.26458146760223	3.15318922238749	5.48791397507235	4.81442224656679	7.22336269384013	6.90745073342967	8.07040113561499	5.20064951333007	3.66428940613816	7.29195343397636	4.17167120822437	7.55283583345748	2.23057194190465	3.05406702258947	1.88127306142925	1.09639680418716	3.00552574646161	1.49840406594655	9.1167746259032	0.284395680512877	1.90604396614893	2.09443877621908	0	10
TCGA.AN.A0XS.01A	4.27899576680628	7.55700870704187	2.22515151184127	3.64273622381998	3.11879160592661	5.38008178017078	5.64983098505154	6.86674481286343	6.45682257326086	4.6515798649073	3.94124719225516	5.87905140667032	3.60157767344445	3.77210735206805	2.27455986196933	2.90752524181458	3.73752453020769	3.76768657531119	4.26851673683378	4.04577494813656	6.21400237318118	5.58176097704607	8.12834702259889	7.32424176420464	9.48122082520841	6.52735032483657	5.42630501539728	8.05985546565221	6.37314530306011	9.17791754311173	3.12896971200461	5.03430376776804	3.54141571581909	1.50903704235289	4.36626625408015	2.75561401004188	7.84227679238001	1.65365623841967	2.99477882773401	3.37180974428217	0	10
TCGA.AN.A0XT.01A	3.84152031930818	6.61588266109821	2.09788043405191	3.5909612413426	3.42199073677286	5.80789325600608	4.4170626129759	6.96957646968052	6.03541056862361	4.04819258323378	3.10480629803063	5.00354377216787	2.87257269537109	3.28855051498656	1.45822449609964	2.55294262654113	3.00304447867429	2.50908772992569	3.71492685841001	3.38113106460399	3.71783541917389	5.45275685254709	5.66869781168732	5.31794798492734	8.45340769381905	4.38801728534513	3.13060144979056	5.79593834074186	4.2550323477386	6.4628735833072	4.15237003232802	5.34439889047079	4.24323492771877	2.33665472691258	5.36921170368525	3.44720888815581	7.90201748681613	1.013998146041	3.5647439789142	5.3442568436443	0	10
TCGA.AN.A0XU.01A	4.00364720776983	6.38848404010838	3.39408878878398	3.70539186054606	3.01667459546527	4.2904907568742	4.60588541571079	6.3331034570906	5.17629883391795	3.52238222746011	4.20839239979068	5.6304287706327	3.08060650303951	3.44543538088711	2.55372911766452	3.06810325045405	3.80067215609144	3.91097245165513	4.18235064976027	3.80740644596043	4.5713673678425	4.3017412722767	6.43143408666976	5.98410624461272	8.84454226539973	4.987398183579	3.2790254919511	5.79771599061598	2.97195733541501	5.7637727342044	2.15471281378216	3.72721254372062	1.99233338175093	0.797511088684996	3.04075218615949	1.28184659157661	10.9349430284269	0.40914650591963	1.52676995135482	1.23106369991227	0	10
TCGA.AN.A0XV.01A	4.2428387440942	6.17718828957817	1.42142529605755	3.63118578825787	2.99486932025042	5.25548562631494	4.8451487818439	6.00262376850116	5.34072248045817	4.06022035831686	4.16354703599569	7.32010463884479	5.02451915310391	3.30015301757195	1.99026510545433	3.01076193920001	3.12108173024304	3.79571500650173	5.08499967170284	3.65294533090546	5.14785208421189	5.01965299362098	7.29938937436457	7.16820175547005	8.27948615339536	6.63048264847683	4.71329439948389	8.16641920419939	6.6085165350965	8.59730620113759	3.73303973371043	5.76724163257134	4.20766643692659	1.8247271272321	5.28119748497255	3.16567079983589	8.32001706218297	2.08208941582486	2.93158851300257	3.37164249468299	0	162
TCGA.AN.A0XW.01A	4.14460930252338	6.17806324997052	1.51994441418303	3.02343279465228	3.04724172285332	5.72794223092777	4.97367555712547	6.85844855154095	5.25639553079794	4.08916760835544	3.41794700409832	4.80405872324448	2.63540615254069	3.415839775283	1.76651035717711	1.95494073508909	3.13216552547809	2.85648777949568	3.59941301795098	3.41377007613661	6.54535991264076	5.32667396052023	8.03729984896937	7.77523692585304	8.91494446048781	6.97002648985671	5.8080812391994	8.00353084219618	7.26254215246196	9.82516359822284	3.09389816258555	4.11922335665283	2.84847772477	1.07608016949772	3.51711188447326	1.94151952378205	9.4588003014462	1.78655454403719	1.89103026784092	2.87402968478206	0	170
TCGA.AO.A03L.01A	4.3441964695077	6.70892798617618	2.89667873025538	3.98341320676268	4.4594906367727	6.14818979420296	5.47852857726779	7.01127758111668	6.10984736594356	4.58155010120108	3.57134916329724	4.90468639821364	2.79651469494809	3.39103904094698	1.88811002858553	2.19074126825662	3.19525309555195	2.81735720410814	3.46761859133516	3.46733165655231	6.05741127989911	4.68361786177451	7.80416265039231	7.41764242294305	8.66050047994741	6.96809190435713	4.74060920430045	9.15862256260097	5.64374076955458	8.25747789045518	2.62580818472037	4.34804116163843	2.91021457997966	1.15451840232211	3.89826640747908	2.38970446693585	8.59771552170981	1.05776217252905	2.05206804724387	2.57022003262646	0	2442
TCGA.AO.A03M.01B	4.99778918012736	6.5492486827402	2.54203512687341	3.9465250134784	3.20667447787018	6.75496230663364	5.55006336316472	5.85521483774501	5.65260695349097	4.01722710977198	3.73685378096772	5.26192189957288	2.62060986871711	3.11333377868188	2.09949720117019	2.53096964878385	3.62065678410331	3.14836472130996	4.07901963303484	3.41720442209194	4.9435744380921	4.59043435193122	6.76085032461894	6.70891419542089	6.98550839971571	6.18116617426998	3.48395762187044	7.16730774407405	4.78724438366881	7.27913231163512	2.48140228276325	4.69771822758397	2.99448921353214	1.29248729162076	4.42666060275061	2.20904779434531	10.2063968317464	0.881664619320345	2.20445376767456	2.32949678255874	0	1866
TCGA.AO.A03N.01B	4.79298545968466	6.62386393620275	2.83543905322413	3.58923615987782	4.46797066058978	7.02907515591969	5.27133229233327	6.71014105670112	6.22141505089171	4.89593753889482	3.04919510562227	5.92098160835863	2.90344324797107	3.55969982039483	1.39731011657604	1.59163154968376	3.41454148760165	2.49241724007586	3.59941301795098	3.71102127252452	6.02144863450986	6.09519445102276	7.39544502192514	7.59061100107358	9.62932401334594	6.29683546874504	4.08362186122004	7.02146307058276	5.37093844005437	8.35794297477448	2.70891557450235	3.69931841943302	3.11571579725622	1.61513375751443	2.78299558881353	2.41456854718171	8.46946884625237	1.00108161572545	3.99981965184789	3.37360645399982	0	2031
TCGA.AO.A03O.01A	4.31196805103172	6.57831079284873	1.36462845819986	3.77603027184473	4.34041272230318	4.31018013547723	4.66904944921559	5.93006076782727	5.83235839700366	3.46956042171122	5.00568292944621	6.63330623337376	3.84066464320128	4.33295850407026	3.30340084934202	3.91603708097842	4.84797686898468	4.4917184385084	4.86344293434804	3.54589425615507	3.54934881004412	4.21459111846607	5.91089332544282	5.71994457076569	6.12953443617191	4.50201228760469	2.85283783398905	6.10292262919886	4.56051320758782	7.24196313528904	2.47565562059625	4.07951465077174	2.46649661255207	0.785257588992612	3.82019938981097	1.68203387126506	8.86505212090854	0.653151759500124	0.956131016219584	2.21750992050001	1	2483
TCGA.AO.A03P.01A	4.68597938204337	6.40340237213803	2.631686366312	2.92653083989442	3.21943186089029	5.49942816241438	5.14473165018192	6.76477209109531	6.16779344862597	3.75114232472695	3.72268459807061	5.71849862770922	3.03426854744088	3.86528539374586	2.13730677919329	2.56987990614808	3.66483550661203	3.22139764937424	3.90275857618324	3.75256663768062	4.09532528187702	5.68472057261478	6.09543289191257	5.89221614318807	7.22078459532639	4.51487340249358	3.17030966883318	6.29747391057014	4.54651174777155	7.41770064425668	3.44917836582551	3.84987919663061	3.03920859633713	1.50304337056886	3.61813291674205	2.29983076182237	8.80788037954855	0.726220884609513	1.96798012581997	3.38955304552299	1	2911
TCGA.AO.A03R.01A	5.22581861483905	6.40950804427611	2.34232717310665	4.32590444835315	4.05584638648131	6.87013534983165	6.13914201914569	7.80854401123953	6.23884034834812	5.64299031296116	4.52430193153529	6.45260037633343	4.30481035537757	4.93654371910697	1.90696753729227	3.24595194716537	4.63530746961436	3.91411480707612	5.1285202479595	4.43862553808838	3.30614555930877	5.16094438344513	5.48970669381406	5.6696872824125	7.64974693374605	4.32872159540183	2.31903981556254	4.67094794495625	3.63917426902824	5.15814714385259	2.88141011877986	4.58890048769913	3.54285234247007	1.25833801116904	4.3356547501136	2.61171535454687	9.40404817557778	1.59407075685154	3.4140272591249	3.83093472384173	0	2091
TCGA.AO.A03T.01A	4.58084494955316	6.0461636140316	0.97592361080838	3.4708621994137	4.31349982503721	7.08265895191343	6.51718591572485	7.78812318999695	6.36077160127818	5.52409189232883	3.95969597875237	5.89086737685836	3.22874174470846	3.9595476143918	1.08024833009212	2.49336553007923	3.7327576140096	3.27031962428917	4.01596136097249	3.07009732434605	3.79978153964283	4.29858500602712	5.20031994009932	5.98083418947267	7.65421783695391	4.50946782996765	1.6793787554163	4.9959321823598	3.54768425421067	5.2308869936729	2.35103462161425	3.81764372112574	3.10319547297464	1.01063663610874	3.05121546770132	2.25132523232796	8.22336076295701	0.714838961554287	1.74966297821379	3.17888988890164	0	2124
TCGA.AO.A03U.01B	3.85791134609957	5.97938289280617	1.80479702460653	3.08720822554108	2.51515734603423	4.83672703182544	4.54961988909773	5.79541111253556	4.60461104691247	3.85290772837637	2.3931141200195	4.04303822342068	2.2183782106439	2.69193609825517	1.89153584210597	1.73209550115481	2.38360753363385	1.88084222496974	2.68627640180745	2.7713362781871	5.59742390666471	4.49845512847123	7.3581192944732	7.25701533412091	7.47704422888843	5.90379751036697	4.55098067537904	7.76427515351367	5.25411024187472	7.7518499717272	3.15736714811149	5.35897991771091	2.7710615495741	1.03878733050557	3.90824609196343	2.27741945706503	9.41046788781087	1.52044739331893	2.27828217953273	2.82491038477962	1	1793
TCGA.AO.A03V.01A	4.6441216212433	6.7662651909834	1.63733202013014	2.77391195451313	2.99655144723995	4.87253329685012	5.27092880501728	6.2474927411432	6.27411626605847	4.28686636600095	3.90870724710978	5.32766221737998	2.55834111410503	2.98090271856646	1.74424722404665	2.53612752046768	3.15023470866301	3.18577141942533	3.45478127684484	3.54546185471463	5.4830902174508	5.29231426974636	7.34760188153498	7.16941696312217	8.02831608376728	6.05843556064635	3.80977455853471	8.19448059865086	4.82682301811069	6.95402876187912	3.37140552455569	4.66391953320945	3.43584191580923	1.65223407290924	4.54363198031195	2.70502684671414	7.12786641955364	0.800330472924636	2.5089356618644	3.49643678325542	0	1351
TCGA.AO.A0J2.01A	4.59506200028067	7.03024116110122	2.61999982982136	2.86209426894717	3.81606717290218	5.77061236127489	6.05077375519723	7.3965157337547	6.57788346969788	4.29217804643757	5.09921103064302	6.17287150035228	3.23388806017428	4.03740858038058	2.68219122470808	1.83361877072556	3.89139974338567	3.97441917888782	4.60702842597323	3.77813496763046	4.64392543747476	4.06367550316288	6.49594454313743	6.51513368620686	8.04203031726073	4.57793028512111	2.77564056633869	6.51923365724092	3.90566859642121	6.68931174212383	3.98385095360989	3.40918724716531	1.97731656290871	0.925087954879983	2.33916589639755	1.67631254820553	9.8603934701089	0.539729571067321	2.83794324189103	2.25317241519025	0	997
TCGA.AO.A0J3.01A	4.50412457940353	6.31125060720815	1.38896097291553	4.66139047725853	5.27316897457543	6.59265436651364	5.32975508574475	6.74912526733193	6.64911531473635	4.08465959390272	3.71875615544713	6.10486918439893	3.48851500895781	4.32507694468471	2.03984026453179	2.94618811012015	4.12620473377798	3.28374401658845	4.26116972020376	4.13996875270456	2.49883803980955	4.39620059871847	4.6226785599282	4.44958778526469	6.26381189908937	3.30710789066689	1.6257848108285	4.57148265796164	2.21238257012236	4.77396995982931	2.51823297225348	3.48269342376915	2.78565516687587	1.1918152897069	3.00009016562241	2.02307788812136	8.91603289970469	0.165300974916865	1.73352788747328	2.70876110918378	0	651
TCGA.AO.A0J4.01A	5.02613608984167	6.11760154701809	2.04253928297388	3.13297159687921	3.63533649470517	4.63624758564184	5.94673319913816	6.52254857740915	5.07652489142978	3.57613510997388	4.26302689177755	5.15177359651245	3.26360535962699	3.97137800812972	2.74357959382556	3.81655874938744	3.96005755297336	3.99563827755318	4.50775659059696	3.77233964970673	4.72391345792932	5.09992214382868	7.0476005499917	6.91421050316133	9.1973946227183	6.0666338664998	3.55671142771396	6.69292231417634	4.4727476930995	7.06040952559325	3.16563864491042	4.35862834613695	2.82917979910972	1.13119435170845	4.08811614929556	2.27420201371742	9.88007723448006	1.33245015864527	2.14623160447762	2.61701631149838	0	1587
TCGA.AO.A0J5.01A	3.64362534009972	5.86511214431416	1.1833912315084	3.51616647071489	2.7074806170745	5.01256420418064	4.45172544397143	6.23400498304762	5.61658118919056	3.89803417357929	2.66514259731167	4.12568416028919	2.27217252864411	2.57997659719256	1.42131756793318	1.64699208356727	2.59855577332351	2.09848693406636	2.68425770505893	3.01923932399791	7.31661913945688	5.1712308507812	8.50931421825853	8.9252639430822	9.56155430834146	7.7291081474065	6.36971075095539	9.1111406270446	6.91089212652744	9.42903550579205	3.34550992425134	5.0799412539178	3.75829251573394	1.52079937440518	4.46709032630546	2.69401097182459	8.19871710194403	1.7704907921601	2.47876476667419	3.56662034659192	1	792
TCGA.AO.A0J6.01A	3.95231492677846	6.81794424702612	2.00399793416681	4.04576621286847	3.67579335360842	5.46399838214861	4.66680203038313	6.6022074300128	5.73847062181539	4.36837724612002	3.59704244629224	4.7292699679842	3.62017582905394	4.35461436296834	2.17063014666307	2.37762353763573	3.17727999596932	3.20371799029162	4.52144654404478	3.39255098306911	3.08528867481699	3.64904056563445	6.8761571488122	6.6293187306214	6.29068611190278	3.67275344706046	1.48650844289569	4.56570074399348	3.12061736121794	5.64228279452388	1.50436615061227	2.75351896464138	1.52702027582942	0.428785589848052	2.31594293958026	0.965322548367255	9.93193031956653	0.151988666422506	0.954121846785688	1.2995963487841	0	1140
TCGA.AO.A0J7.01A	4.30537960980214	6.96312381173783	2.4204285038363	4.00871993301542	3.48315795180808	5.82642137199581	5.1367368883539	7.4764416365873	6.32827459683584	4.98358193742461	3.75009193044865	5.28087467754272	3.06450350808747	3.70607739446149	1.89503112091483	2.53004576460165	3.26047736865342	3.36938272533894	3.92479350502747	3.28062974095722	5.17354322800387	4.1622503254926	6.69815456697456	6.6648141784415	7.49857719249507	5.35854043985515	3.38169867597762	7.37018172113886	4.41897248883199	7.29204549249286	1.89316802608885	3.23276818752733	2.12031875932494	1.00324241748868	3.15446979536338	1.50324695414937	9.37634356819024	0.157173094033464	1.30287467036558	1.9335348708808	0	618
TCGA.AO.A0J8.01A	4.4625758880422	6.87257762011056	1.44577966475088	3.73898395470051	3.67536431274915	5.73159871702195	5.10178032285432	6.56255230320701	6.23275092241268	4.26008589249268	3.2226654770558	4.52464043783595	2.63233802163523	3.00561556740691	1.55296721087984	2.12038512064238	2.86038679636103	2.57085148342292	3.19997066725064	3.04820130382301	5.97790037792933	4.79523186300495	7.41281454438937	7.64488446480238	8.56058466283677	6.28814443086732	4.42788771218516	8.25939678699955	5.46565782021272	8.06556369537677	2.7346337582104	3.82537860389293	2.51888758686242	0.972839672759196	3.47183776242229	2.141563582375	9.01638293631606	0.959102429742861	1.83151246880648	2.69113211957381	0	680
TCGA.AO.A0J9.01A	3.79332368381958	6.34643217759245	1.06136147114433	4.22735601830865	3.35953522623443	6.53357424936643	5.34565539566879	7.1849695364167	5.71539921228249	5.0362043897194	2.32388882714704	4.38202391354898	2.25918208033819	2.99206140947953	0.94508326388049	1.8376607284892	2.8164768316041	2.02750795682646	3.0457050645108	2.54619068511508	5.47165895858169	5.56446658123247	6.8353619906016	7.01041621051165	9.67818443516369	5.83165433569362	3.72406085079759	5.64794763658248	5.28300683729346	7.34028452705831	3.12151279625707	5.61712213221935	4.44307615136267	2.00241449261996	4.91296116987931	3.5166959787449	8.93009034481444	1.44927082553272	3.47864829453918	4.48264180030858	0	1613
TCGA.AO.A0JA.01A	4.07416287550701	6.1797299857204	1.79118894150336	2.88498857765124	3.53421104513391	5.8231506602964	4.83202413735118	6.24261965354943	5.79886705025578	4.62096756000815	3.11526634658072	4.93800343645877	2.16780749549812	2.65745708457351	1.55537444611063	1.75970979052238	3.28979021004964	2.86261008401129	2.84110764478056	2.98008015452063	6.64656735009898	5.43330668094913	8.29095099686859	7.90890355358987	8.89150151484489	7.29178034806092	5.96172981340048	8.80101861007658	6.4305796704976	9.01125801022228	3.25746327575538	4.75291447039524	3.26861404553364	1.45958899496684	4.39698830727817	2.51815742068158	8.0339526266883	1.66988849570318	1.92550578054671	3.30245066436107	0	655
TCGA.AO.A0JB.01A	5.18732039790162	6.25171909260596	5.68113156755541	2.8930903448999	3.61763936626303	7.41606280086497	7.01399033246351	7.96563481371312	6.37903519879126	7.4684766096673	2.30702043251839	4.67555062247952	2.25773480212864	3.18380407885444	1.09051472988825	1.39319651187041	2.96578428466209	2.90448409790142	2.98832112725638	2.56481712985475	3.46455065120049	3.60941221048271	6.40225659522038	5.62002916451785	8.41891895564912	4.09017594979021	1.77142079954402	4.96528098485123	3.06669198184066	5.20269197213031	1.81434533496322	4.08187644738812	3.10648233046998	1.16767906186135	3.0312540254705	2.54173784275644	8.06735476159289	0.698662999885884	3.65851998652567	3.5945843776247	0	1542
TCGA.AO.A0JC.01A	4.16748638996565	5.92843191459595	1.50120982441117	3.54853526713845	3.30353236410601	5.51859493531228	5.04415365014531	6.2084997020189	5.39476449285088	4.46894166557535	2.84707489015888	4.77257190994769	2.78446210438152	2.99376492356857	1.7751769956963	2.12967867332579	3.09081956397285	2.57293816155653	3.80981570873162	3.02855147200215	2.29716206336713	4.91053120770626	6.10682567675897	5.76591658569141	6.42924268970519	4.68399955683074	3.28763481817918	4.056418788157	5.27338160987133	7.21740134747869	3.35388783628491	6.0634943137215	3.81544221933554	1.84169139364526	5.5658926300137	2.69912960026818	8.39669553540406	3.14496000472086	2.70867283586158	3.61065282183807	0	1547
TCGA.AO.A0JD.01A	4.4909936353293	6.85527464880249	2.58248374602727	3.19100984858729	5.81386839148193	5.14334443545872	5.23415256068669	6.69485791162264	6.46469766945602	4.6747205121307	3.41093803322841	5.8553718364826	3.10663307792744	3.15802996933859	3.21904457892014	1.86401771720462	3.97429067906541	3.78712943330096	3.96397343199841	4.24515335483239	3.27921869046525	4.55439852616114	5.2580213578704	5.14812469963216	5.88043085192838	4.38298535751848	2.00554371109805	6.18670457110392	2.88715480147962	5.58419285810974	2.5882289089481	3.49374979447317	2.11256669813579	0.735175542253811	3.17083841908314	1.52396334579067	10.3640575924561	0.389126226924704	1.47627798608352	2.28003578263726	0	2190
TCGA.AO.A0JE.01A	3.81736743783865	7.63090486460858	1.60226682682211	3.38955304552299	4.14253597188632	5.23284108240027	4.34866442641687	6.37010672506871	6.32167019009788	4.09225818867163	3.43967632349069	4.534254629676	2.85383600403792	2.81934119005877	1.78759962691099	3.16048460402652	2.96733463704988	2.75970979052238	3.42252904578113	2.24162666109885	6.77954733756185	5.46778811688645	8.18922116879774	8.00965509171934	9.0465614514129	6.46734143935956	5.81972437803039	8.77392546732356	6.61526767648059	9.58983762690356	3.6483043676037	4.85615408344118	3.23858816968197	1.52386300882635	3.97622614236027	2.32111995936539	9.24607288585077	1.77766167871322	4.09285860161866	3.48868209688975	0	2335
TCGA.AO.A0JF.01A	4.34722626182919	6.28808720073421	1.63212859309436	3.61598121081478	2.66067766775564	5.454106784332	5.11054699318496	6.51371022824686	5.21940862690362	4.02750795682646	3.14225004299946	4.86506264065495	2.49126307372233	3.04101513339092	1.70314500773951	2.03421571533791	2.94285226756356	2.56328018065802	2.96266006637552	3.148869043531	6.92170766754229	6.5143684759498	8.52781945887	8.48586029512455	9.04328817584614	7.36104367226897	6.01244352724154	8.64763794267363	7.23052294901573	9.63693541897267	4.36558056583337	5.95432893915699	4.55614121553523	2.09190289715313	5.89245174412393	3.50940448691463	8.27023551471715	2.93945227507295	3.59619572076274	4.87215403106012	0	1980
TCGA.AO.A0JG.01A	3.69266152772665	6.3761896523644	1.83814500331236	3.84401398360204	2.43408106727443	5.57857648476804	4.27243383572255	5.99328941059042	5.30880498634292	4.0441580226706	2.88869454950954	4.64035485165731	2.24716800037477	3.12510552490931	1.61974165876918	2.31571113013737	3.05050169744673	2.5242392364663	3.19378751046944	2.59557526834046	5.14338525493627	5.72303424696587	7.56334806664363	7.44328588800431	8.34305243492297	6.13725348959154	4.38605215970631	7.53804145333366	5.86345036834662	8.06835158552071	4.55550942708326	5.21314116771911	4.21029534185664	2.37967640661062	5.17331535546195	3.07143661906971	8.32466706468145	1.06853324081271	3.40139837168926	3.93018853606371	0	798
TCGA.AO.A0JI.01A	3.87351793723839	6.46528232712602	2.17213543960184	4.29298783379943	3.09823425671208	6.29138438197974	4.41033431991491	6.4163212646556	5.82193466214956	4.60573136581573	3.79971938308947	5.67080068840962	3.69652804568067	4.09042157329153	2.3882170955374	2.37336980626997	3.5893919811307	3.08812463186992	3.94931080764125	4.09691118959119	3.19500105789649	4.38063941576185	5.53647569717291	5.36132271114504	6.57930235920985	4.52311653361695	2.61941301059794	5.37967640661062	4.40992039291717	6.05382598874549	2.31796968497383	3.28735408502921	2.30885594117364	0.966504298326037	3.12252363815545	2.04253928297388	8.34520252328749	0.371837617330421	2.3754843385581	2.52371249029441	0	1528
TCGA.AO.A0JJ.01A	4.476958391058	6.2051461514649	2.43413445790934	3.71488291065154	3.29958169670448	5.75497833565835	5.26680902407879	6.66454115000717	5.54332265063652	4.75589169580952	3.08018009659052	4.85838887192479	2.7407549013661	3.1077046058187	1.49722912878761	2.37069438054283	3.07797783411188	2.4036222163169	3.04400934937594	3.08147598159796	5.77092416564666	5.50049296204476	7.87774363655812	7.55601625991527	8.65869277694508	6.84583751042709	5.03723724231808	8.20575513535833	6.42758941275145	8.62210601104417	4.08489765677981	5.68497578756288	4.08129701413827	1.99833994598886	5.28677767209702	2.89679496102384	8.52266861993799	2.06315775866032	3.44180215462887	3.72849741719472	0	1887
TCGA.AO.A0JL.01A	4.20075543159559	6.68464063337356	3.51852254996529	3.64812025938148	3.51499329658286	7.55883547630143	6.02883432911892	7.90795178832682	5.59054812843431	5.83750683630875	3.45560997726266	6.25583870718611	4.01014426857768	4.74423645826831	1.93685462141338	2.09048085545815	4.77596708350802	3.33695458484479	4.8030410035906	4.64733753721716	4.58864868230145	6.04590815442201	7.28158698397996	6.71743789604546	8.74493842069191	4.67172362552045	2.4571214579501	6.49781990973663	2.852098743282	5.74492261600121	3.03989289106612	4.35790383855249	3.99313087142926	2.21275608340364	3.0469973639366	2.88962929067343	8.27498655452704	0.730313886293776	3.48326115995213	4.26804507090634	0	1683
TCGA.AO.A0JM.01A	4.28968694280498	6.72008279055398	1.86128049337337	3.52569306090602	4.51429272172396	6.23728263154981	5.19535547327366	6.17798155631337	6.10963009920072	4.07074995657491	4.03348467267906	5.17268352054282	2.10567807789454	3.25135553309017	2.13284002414397	2.88986288136518	3.38288855044703	2.80384697272215	3.2848546306824	2.89244931544457	6.6051357489954	5.48317407856729	8.57702731017054	8.39304717317577	9.60890439680515	7.01954402764695	5.62854906779122	9.25633679132834	5.65652211230514	9.10296513325695	2.90587073071824	4.34650309574363	2.89252703115617	1.48274504538257	3.40674073372057	2.40111161467018	9.00062766120844	0.995954787942051	2.21868818766389	2.50103143862536	0	2184
TCGA.AO.A124.01A	4.18185789889591	6.60043033480146	2.0596321598821	3.00304447867429	3.40705357506134	5.06722567253197	4.82836247284521	6.42688866925497	6.29142306252598	3.66592708780776	4.31376826243794	5.75977635754232	2.39270209016962	2.88590620463071	3.09037922739535	2.88923988878683	4.21417921631647	3.86680909229777	3.62069196964178	3.50456954762951	3.44173576979886	5.34664846705602	5.92040287988667	5.68970730720773	6.59406478344135	3.94965631972594	1.52596862103309	5.1692555959659	2.23216954294798	4.85411536793833	1.55978546169799	2.51598992484192	2.4524372935871	0.686522937805907	2.2097652659741	1.11356715704708	10.029039393472	0.578020891302309	2.23930638077419	1.58630838810953	0	3506
TCGA.AO.A125.01A	4.79420789531891	6.58094742888856	1.91739356308998	4.24403458239369	3.35591837151228	6.54794331129035	5.21447066868349	6.55080680024864	6.3710761411301	4.99842570208056	3.04860239395597	4.77622508512916	3.04252177315768	3.27932270971912	1.18052981281072	1.82928129799753	3.07985594337967	2.37412137667978	3.89091357169185	2.79875561391462	2.40960817268175	5.36899527988075	4.11041335926997	3.82402442424089	5.81619008272725	2.53677406748386	1.21878116778407	2.45045906563796	0.114367024952	0.830255324167683	3.01439100280841	3.76885125160995	3.11594879064188	1.61908428754308	3.16939591625577	1.64726845310438	8.94735640693441	0.0126401807787703	3.11919014964541	2.78408514273476	0	3456
TCGA.AO.A126.01A	5.14757534722153	6.49627218917927	3.09922786577486	4.21312172148064	5.33764330812797	7.1314300037176	5.93334129753785	7.23179430408783	6.38459037067786	5.34837407519116	2.73376648032264	5.17552859304628	3.3122876073382	3.63931321125586	1.08324741374794	2.06935846322382	3.45479443453834	2.48758924832086	3.9251639321842	3.50658924861225	6.02888514912981	5.73812739743246	8.564678063692	8.3690314982229	9.78322810477226	6.39530619948775	4.28218771910209	6.53761600919421	6.84742071536432	9.76320406589845	2.80459054480184	4.69800172424366	4.11333377868188	1.57864893770927	4.17046190467896	2.95925083989019	8.75000950109073	2.51078473532224	4.00644165782446	4.18191354048682	0	3307
TCGA.AO.A128.01A	4.48404787935921	5.56577689229402	1.51994441418303	3.37466393413694	2.91680145311222	5.59587359607944	5.11365883107684	6.11034653767036	4.8425162909459	4.27037943255718	3.83785244004501	5.36105946836341	3.05448385094756	3.72745218320367	2.97024626966064	2.38189244335967	4.12776532814854	3.49064714058158	4.2058225672034	3.85808048790654	4.30386840293441	4.89035913604217	7.01376372030601	6.62255118379367	6.80787522893336	4.9725088594896	3.42041502895372	4.35524184393088	3.76130655189262	6.09646427501803	2.6777562810498	4.7728938452597	3.59182300916327	0.755314904045098	3.56102057782927	1.421209831764	8.8445281427347	1.26225273429815	3.37381522858897	2.28590522481903	0	3248
TCGA.AO.A129.01A	4.40725076626488	6.84538592224021	3.70607739446149	3.3614034293087	3.787098081611	6.14910080993581	5.69404162634401	7.32534143768172	6.18469883746046	4.51868619861699	4.30432850305588	5.32280426601466	3.11093112175424	4.69243277780912	2.65775431882786	3.14821827215414	4.04317824586899	3.55614734804778	4.37704737730322	3.50501437865693	4.67851140930559	5.44358676124143	7.10860390736079	6.58464537352139	8.49323701883589	5.18684914570013	3.01156719931704	6.01979530413206	4.52220644063344	6.87837713036557	2.60490158350895	4.3252352864538	3.02595012360846	1.29337048420475	4.14390764227001	2.26645674413594	10.8443541087694	1.14717642698095	2.47188977392423	2.82761581382173	0	3286
TCGA.AO.A12A.01A	4.09197903841615	6.61159438335636	0.822607794060249	3.63839826223585	3.18099120284852	5.23132487819193	4.45912993267866	6.2890081455308	5.97459125893718	4.39776874193481	2.93060488734821	4.68169100611572	2.63122071794488	2.99333017498748	1.80780826926248	2.46910452186831	3.09680158184917	2.52904630489601	3.62123137380211	3.09627872263986	5.79659775404831	5.65982753846419	7.0694508415605	7.07999030519304	8.73747720933713	6.16899696996141	4.75677246041069	8.34283205077757	5.80552720983478	8.15305998753402	3.6981629033851	4.78727050747512	3.75327291790404	1.82313791929853	4.74626976444209	2.76932743923114	8.64897264121694	1.60791023456926	3.2848250253995	4.12670034347759	0	3112
TCGA.AO.A12B.01A	4.64734329407724	7.10993823223283	2.65466466735122	3.88647210897084	3.91426791776573	6.30949454373483	5.72514945388113	7.42644172562278	6.506300439519	5.81603900459241	3.66509710651767	5.67491537684637	2.93747622509903	3.50036866967132	1.42201765699418	2.71900815936614	2.83659071203691	2.61206935828841	3.82435035804281	3.37576233590767	3.02502879449152	5.27769841085011	5.27642966586291	4.85808048790654	6.73325806733785	3.63055690923429	2.08389412562431	4.89694023631733	2.73958891264427	5.67224428652735	2.94852609451835	3.95209123289755	2.7388758997972	1.52406367577721	3.53472152430104	2.01767253174718	8.3855371645639	0.0954518810856605	1.67219901911577	3.80886895712116	0	2989
TCGA.AO.A12C.01A	4.52024622270703	6.90350350281737	1.92227397805211	3.28021399581062	3.36133323985729	5.45677987039294	5.28054437449654	5.85540173906705	5.94635891123838	4.49396109627149	2.82431980487674	4.45542586274697	2.788100997912	3.04493612112532	1.66320797248065	2.33839588864804	2.94300235872885	2.20892298023982	2.98437060553627	3.02115988271286	6.98169741825672	5.5930339998996	8.28625093971024	8.65790434170959	9.13217709537695	7.3806125779922	5.89599083986884	9.45185461638305	6.62428663112059	9.40903891803715	3.73793548049347	4.58645251588809	3.63901215284856	1.84707489015888	4.49451801634877	2.73031388629378	8.65532713942367	1.22989550083389	2.14064779315484	3.40770624290119	0	2372
TCGA.AO.A12D.01A	3.67405381928585	5.56823584368917	0.974455891020679	2.75274859140713	2.92183617766032	5.20102607628385	4.35425467218474	6.62173981207192	4.62782275933544	2.95374947111811	3.66634758098704	5.06992123482024	2.92303505374021	3.45425487067955	2.18897054690406	2.55402394133154	3.28143119699561	3.50099321023	4.32552313606313	3.75365801597681	5.64025361406115	5.67593163564169	7.05165052021774	6.59799590817522	8.56530965914787	5.96365907302211	5.09245694456749	7.41008326361202	6.14171683851263	9.02687750255106	3.50427715539926	4.60778006855295	2.86599797260227	1.50644961187419	3.64086382448789	1.9474043348468	8.14120030030123	1.46152855947288	2.62837700365956	2.66461936655827	0	2515
TCGA.AO.A12E.01A	4.49743992164251	6.80540080845539	2.56435377791018	3.4169072822345	4.57115496718662	6.06015765740366	5.49138173895709	6.38212769734158	6.26564879882495	4.50050252255304	3.80497250920858	5.35520659942594	2.78743246451687	3.45313561942684	1.89561284497516	2.45827700069581	3.25955873754921	2.77540879963696	3.83361877072556	3.04980499573531	4.52088107202019	5.56032366208236	6.62964513023773	6.40234187782031	6.97242614431831	5.91914459498577	4.08188496672923	7.35631990971172	4.73933507725383	6.65833574915085	3.01088723140922	5.35068817938107	3.85265809001418	1.47337131403391	4.71544314431629	2.61870851231379	9.05441438791731	1.58337466270507	2.09905950561539	2.70128289341469	0	2142
TCGA.AO.A12F.01A	3.41321494606077	6.52174803852298	3.36331127390677	3.2324612213377	5.87830355388233	5.9456521781023	4.13571544159011	6.8894346028682	6.8846870488547	4.21988097776913	3.8878858994251	5.92237627095138	3.04504100117777	4.36453041143999	2.38840998946822	2.90064465205908	3.62442847674627	3.68204511136588	4.64729148150955	4.67341508722384	5.57271386713757	6.91828246544621	7.40646269005221	7.07701542319108	8.13924436334755	6.05509367959199	4.47796868627935	7.59799441888244	4.5899611849684	7.41879712864018	3.87147898687655	5.46982738187444	4.50910673730638	1.896039293591	5.58003691633032	3.40935020064381	10.5574947187291	3.43151599040644	2.4017123735163	3.94583240453544	0	1842
TCGA.AO.A12G.01A	4.75577955991414	6.85792875867181	2.80481767096175	3.17328736863307	4.24704644116918	5.27940814849604	6.16829503786842	7.23917365326385	5.96463890733178	5.09739167910503	4.46056565573146	5.87448961059788	3.19539484738608	4.07991566128604	2.17941550438976	2.41058533253684	4.01789519117505	3.76814196980537	3.69528119514486	3.80183120502853	5.42995065740377	5.5359907137689	7.26908833147823	6.75511056831744	8.43048558691288	5.76653950930419	4.13933851360143	7.78150594292912	5.29844937356167	7.85735465491581	3.53220473149871	5.0541191327208	3.81328866724754	1.84462668466981	4.75157619300592	2.95967743404167	8.65295930877384	0.763241585658583	3.54990323547646	4.25321024258016	0	1639
TCGA.AO.A12H.01A	4.49981400396757	6.19779463844529	2.56791045587868	3.9000456265113	3.16262898878241	6.38755727222163	5.5268043735457	6.49256144596924	6.08628699006258	4.93817756216912	2.91695427895322	4.58125482322536	2.87772462131152	3.39124530819936	1.1600166078459	2.36846106282539	2.60186288028696	2.69017122414934	3.39807669206745	3.23169351999305	3.29497356873688	5.74889590820809	5.86887192958924	5.28308094269336	6.74914940827659	3.80401224408481	2.49577189968113	4.44664663122485	3.74060380783025	6.14642509912105	3.18474048675988	3.81907545330719	3.36216125787067	1.5129347839967	3.88605258048344	2.64293256935849	8.68907267318843	0.970780045572852	2.63934794472206	3.41397311914775	0	1234
TCGA.AO.A1KO.01A	3.89387667378344	5.51729459302082	0.422663591655022	3.02591469875079	2.82346405341863	3.73801116909572	2.8287737321352	4.96586276513766	3.48819363161116	2.61251763836523	2.54463375313963	4.2034752579985	2.38860285761182	2.6282603383373	1.86056558005801	2.88113599105683	2.7105254423386	2.23624768384352	3.2226345676816	3.1769769439588	2.63812018808403	3.32833384557142	5.29170668818105	5.36129112454726	4.66572247923545	4.83376548967738	3.29266397339686	6.80089343042131	6.56560022208209	7.26734945665226	4.17210342844014	4.48443463322387	3.17970212305384	1.1644644993886	4.33752557045224	1.78843514847306	8.52207223180742	1.77036392650884	0.562181356471867	1.71584945222188	0	622
TCGA.AO.A1KP.01A	3.72234579487471	6.23966726146987	0.54794331129035	4.09937937312173	3.48856642269032	5.09810368940445	2.98981113939639	5.45030069015761	4.90745313698603	3.22680135485177	4.29036542085088	6.46942203877301	2.65108614318645	4.87905385800918	2.58638045379863	3.68047064455601	4.33736857193654	3.6784212655142	5.615157304607	3.04101513339092	4.69212028028422	3.69992913571056	5.02992987693306	6.52824154910726	8.23621467190756	5.23181637966384	3.35185443913238	7.29425589388653	4.99007899664764	7.18127850269068	1.84116804354865	2.34780736791062	1.80335104500549	0.509037042352887	1.49876146567185	0.877037450698698	8.73659811097431	0.585731732965927	1.49641121647549	1.91555914265839	0	2953
TCGA.AO.A1KQ.01A	4.63529005427958	6.75206882345889	3.90549531590843	4.70154351237038	4.11402546895402	5.82315320848247	5.72101166711161	7.5253626325011	6.59175869357844	5.36804193059477	4.81031456149726	6.33674754674217	3.23838945240922	4.34987477377828	2.8074373594189	3.28218771910209	4.01413208650321	3.7314656692802	4.89708065519692	3.5945843776247	5.058212576239	4.28355142317431	6.1058184355064	6.86217735739146	8.87877928216256	5.6165253193878	3.33625481936294	6.96358856399439	4.92380523403651	7.97757129557298	2.16706884589791	3.68148299902129	2.52346159117187	1.01356945297894	2.88491045478118	2.00180224263399	10.5351611425382	1.34300978255439	2.48792361930375	2.95756177292182	0	1882
TCGA.AO.A1KR.01A	5.1903936194724	7.21804684905998	5.27329208304021	4.23033368634698	4.03986657803892	6.92968686242857	6.73213621358119	8.24703172041387	7.24172008106618	5.93025951352821	2.69128848385521	5.51397387908988	2.2417181745967	3.64971891555599	1.35213702684427	2.90120480571599	3.20047296560528	3.13321826342049	5.03277970248313	4.35152232782617	3.03257695977929	4.23959661997403	5.61800073227609	5.42394115202621	7.6064222399153	3.10982856530709	1.16253231824146	3.15983905233233	1.9038095585787	4.41410169827624	1.8611216543607	3.26549690707387	2.02902876122205	1.0574849311079	2.80302033179371	1.5490776800458	10.0054569735204	0.675093273820292	2.00295449750751	2.11882482210861	0	2513
TCGA.AO.A1KS.01A	2.80935270132951	5.08146319894421	0.405992359675837	3.59741198755465	3.20368667229047	4.44570022192044	2.15749650299733	4.5036158761813	3.60150636292316	2.39391037754418	4.87359667944594	6.24683558763203	3.09474278238656	4.26368797896022	3.45579406828493	3.28172791961464	4.03459430266388	4.34283205077757	5.1247086121885	4.44040743131604	3.92779218159378	4.26730356989687	4.46708380330605	5.01940836462698	7.29827248233679	4.91665816418192	3.96280811101812	7.51846117693479	5.34665555796486	8.23359283567205	2.88264304936184	4.33253608876139	2.85555124269322	0.637471139884759	3.19265184055955	1.25435216273399	8.68109220189981	1.11889125217843	1.75766335376083	2.24479574642115	0	350
TCGA.AO.A1KT.01A	4.29169195575376	6.7216214728355	1.29789571422805	4.06839565784094	3.11933957516002	5.10461762247693	4.16230672845207	5.89384755813292	6.09885534256497	3.20266846698256	4.61422101155974	6.08375799984487	3.63023071585969	4.42960926954564	2.25141613270546	2.84631277974214	3.94152891360753	3.71138477305403	4.17826845997165	4.67905215380457	5.83516363016439	4.62927501077923	6.82366784981129	6.12828721377514	9.63940908806312	6.18330785376377	4.39964963365344	7.74602583831273	6.43460487747022	9.0729855054318	2.43565526099678	4.20304450339926	2.90496571868403	1.03153635326805	3.75600916216179	2.16114599486678	9.46541335266283	1.07347750967897	2.73543552634358	2.83442806872501	0	541
TCGA.AQ.A04H.01B	4.04133936898679	6.12422886357946	1.9903377267692	3.14826709019123	4.02640171431294	5.87786201616603	4.87611416355828	5.97960925404186	5.7572153085061	3.73525137578642	3.45851324773499	5.01370789903988	2.81284730502947	3.43230470266055	1.83130977762207	2.07638806851284	3.09308686210536	2.54396598188347	3.48246110364827	3.70168212029528	4.97341382124792	6.56274766067269	6.69973068127604	6.62975002871929	7.84260868527618	5.70471706556921	3.85257819661432	7.40133010137816	3.55917362654141	6.1943806214057	4.05137210172103	5.11845940203805	3.81980100341299	1.92626515369417	4.90740506509816	2.63744795419059	8.38049353347922	0.460165894676431	2.62907679754256	3.47903649842731	0	754
TCGA.AQ.A04J.01A	5.02846748811867	6.09635041616047	0.339593500965398	3.21682732573267	3.37253426857815	4.23574237499075	5.5227368749608	5.95555692116562	5.33123943224949	3.10982856530709	3.91017619613884	5.01495331609186	2.76508913937808	3.47324141523396	2.06060082955412	2.4218561281309	3.87214910487449	3.01340866023353	4.2050874877577	3.61160913648366	4.58717293888068	6.77153964932499	6.5084508379177	6.34618925650424	8.50440071423721	5.36918727036537	4.24902051028597	6.33258263210403	5.18191354048682	7.45711242662775	4.34022042516393	5.50123849149814	4.34228449929045	2.29584055091704	5.13692961044789	3.14048419817571	10.06420182109	1.64297876442552	1.71931488734452	4.32704059295812	0	819
TCGA.AQ.A04L.01B	5.26469405295979	6.21621232609254	1.8407250605182	3.7620936369911	4.99489194249266	6.39113530266807	5.46560884839559	7.54506872022763	5.57341997353256	4.33734002491619	4.3728546152238	5.23604864390761	3.12257333342339	3.74388114250645	1.4669141949685	3.08571357425426	3.66994517043777	3.127979881061	3.7808245055557	3.66648393083743	5.42874539831872	4.76117887599877	6.64739510478421	6.28507295088373	8.51035829723019	5.80854980299486	4.3013827869214	7.96367467701336	5.60922307123927	8.46563578310073	2.33870964512076	3.4743581628754	2.97799422418412	1.04117287872882	3.68168538469666	1.59774568541945	10.0654790113823	0.643302088484766	1.56866451371474	2.27393356926689	0	3957
TCGA.AQ.A0Y5.01A	3.61765111942733	6.44029446612701	1.36075755751194	3.14574266027761	2.84130896417483	4.61026303035669	4.49175050103445	4.85311239960508	5.63967208342179	2.85730426220689	3.57588106644675	5.3300420350547	2.72892182728731	3.52459029376584	2.167133091313	2.79578772377106	3.42989711170898	2.79462380740565	3.4906856441078	4.20248824812598	6.50951058495627	6.21356503058917	7.93407473244096	7.7395031806854	8.35801113082891	7.80579867740269	5.0909423261743	8.81800818063107	6.62025648819388	9.22276979130492	3.61578116256226	4.72784423469861	3.24211466602209	1.32734245560982	5.30832810748576	2.15584635878735	10.2702885510462	2.50215235446637	2.45885442517455	2.38125568135433	1	172
TCGA.AQ.A1H2.01A	5.2002022171257	6.9071839137805	1.8561092527171	4.38776231491598	4.46913057716925	5.50487776657749	5.35610154314985	6.82048917233181	6.30009076922976	4.95315347005995	3.7410138820467	5.73530824832012	3.15161531704302	4.03131578939746	1.76213616990111	2.44235966663578	3.41274088546915	3.32962593993264	4.19920903775771	2.37217205191235	3.70914724147558	3.52877133204741	5.55353867868753	5.62116395931019	7.02443604232711	4.29829906323194	2.87202101814348	6.37452309748271	4.76956547411433	7.26814241142384	1.81068987305284	3.46156784801854	1.98619246646546	0.580434959401623	3.16613696573709	1.25833801116904	8.92768879070088	0.629006833427177	1.91356921814857	2.05116325258211	0	475
TCGA.AQ.A1H3.01A	4.06294197693407	6.12464451708206	0.891419186846079	3.32624970083746	3.09298541745877	4.59531865713626	4.01606836862765	5.61624593791522	5.19957812494077	3.37553994231363	3.32997030307769	4.99297231484416	2.82657899329524	3.27124637393546	2.2424500736777	2.55826763405574	3.2893180708639	2.81770511022717	3.93076571816978	3.54683273899345	5.3860832088135	4.62104377783726	6.99477204056646	7.22777572597641	8.46483854789373	6.389047045074	4.99800589998219	8.43539273680204	6.37038924808161	8.51966534231371	3.28810750846066	5.37078154939379	3.76651035717711	1.27572225616075	4.92065535789096	2.5856356013623	8.59035687397959	1.89983300925799	2.12399720369191	2.95637267212407	0	989
TCGA.AQ.A54N.01A	4.7938178688116	6.39268320264757	3.56839698991614	5.17320340488879	4.3908946363213	7.38563983320799	6.90535089958096	7.12453906409774	6.51697956383753	5.53860955167839	2.7578766597479	5.93834696160986	3.12639473762014	4.06406368964198	1.77424940730477	1.66042667498367	3.93590286057852	3.27802936604404	4.3405480271492	3.96552573054362	3.41492027554449	2.52235711636762	3.77335287464193	5.66483550661203	6.97466696765701	0.628446998324736	0.255682002812213	0.220453786049186	0.0330881693321878	0.104470857762917	0.554834395894193	1.91842440047698	0.730748629416213	0.512580878673969	1.50273794132227	0.53953107147415	8.51951949595881	0.0364681670692917	1.26297429228805	1.16755061678996	0	78
TCGA.AQ.A54O.01A	5.10497818094417	6.80814689878938	4.14145731522857	4.53848850029512	4.63429122337502	7.94602781944603	7.03508719772935	8.57639175435999	6.776888306083	6.76282715399948	3.80416716879413	5.90931228962334	3.70182625841205	4.55653977464004	1.38829976752295	1.97984243756774	4.36614733152048	3.16971659710684	4.59137423599067	3.80376432994039	5.27372847387696	2.8314719328477	7.04223283050441	7.82945129263858	7.93617679175123	4.97029689481859	2.29048338446836	6.94076226793595	3.87627136055013	6.24763324957837	0.825460017794417	2.60873828871561	1.23633953916837	0.524765790386697	1.43215768731055	1.14038603228306	7.43821715468514	0.543693838288992	2.53742032487834	1.95214715961952	0	1001
TCGA.AQ.A7U7.01A	4.68418475480723	5.968176020638	1.90319256079707	3.1179443347893	3.2552136762593	5.4836320032866	5.20442246564176	6.59845453720786	5.33453609783066	4.18252545639436	2.56315813040281	4.58741299995598	2.87479696589867	2.98172481388809	1.60833615034766	1.8658792338984	3.13924026971887	2.33058708155566	3.31143045574974	2.81389403761563	6.50447261981507	5.06108924211125	8.54272932540226	8.42111345157608	9.24344845033055	6.94167562169355	5.18737978851654	8.37349292013547	6.50528597587615	8.90680162667109	3.57660678644539	5.59398413998307	4.07554118805207	2.5642806034713	5.54956752552257	3.4156640338716	8.18006429575324	1.27548389266729	3.86967403357451	4.1020869865268	1	584
TCGA.AR.A0TP.01A	4.07394016732401	6.06843220459755	2.16719733386726	3.13012365709175	3.29736752321766	4.30314509186501	5.10931458635005	6.44371438547877	5.50725551055952	3.74371960640872	3.90141722091169	4.97230206266874	3.21619098070386	3.61379093754909	2.07484791590017	2.92271164562926	3.47070604809541	3.18431203653533	4.16940393414584	3.69593815250529	4.28788595417473	5.75109143039112	6.21680404976285	5.81378888557007	9.73020874709432	4.81616447737719	2.65480212578979	5.87396326626581	2.73109632961453	5.01060978403036	2.30211429510598	3.23629361223699	2.50304337056886	0.994941710176971	3.40235381698201	1.4437127280935	10.5601929528923	1.15503677467564	1.39906169099571	2.00018032561	0	4275
TCGA.AR.A0TQ.01A	4.03829569818154	6.73431672019302	2.8293421939028	3.7492338984019	3.22085616396088	6.02213696335345	5.24895222223761	6.0348297690824	5.80135786672626	4.37056187380154	3.40265396915153	5.11197443310116	2.8742658147455	3.45443913468656	2.04970046145379	2.17526909290194	2.95287400978371	2.83289001416474	3.30949636271159	3.25008235281513	4.7061768803796	5.22042669888904	7.10869067076204	6.93513439753461	7.74024152360682	6.37135150385833	3.50809900089128	8.0249889160062	4.86287783834242	6.99835122997638	3.12987646083313	4.71632699224103	3.17812501527445	1.1807843910787	4.77117250396552	2.26900321471236	9.74341650915541	1.27357556561538	2.07351178570422	2.74295475669749	0	2991
TCGA.AR.A0TR.01A	4.30980191825453	6.77124911035119	1.78433646144298	3.60427300213488	3.6460243730508	6.12578126562731	5.16372011102029	6.64001929409009	6.24898636666583	4.23206206762176	2.8937699135254	4.64372922702468	2.99077337790844	2.96624587322494	2.07447118393801	2.29178034806092	2.97291317651878	2.75840978677842	2.55885536968617	3.29295839494864	2.17303146387803	2.88233002393882	4.10889240163241	3.63203550398342	5.79721535611064	2.8409465690358	1.66170400190173	1.42545930476536	2.21549222999098	4.01527453959241	1.73721083147858	3.59629115130243	1.86270925807632	0.881742918147581	3.54652409490848	1.21045120946998	7.457445727065	0.431783398803876	1.11443366059742	1.55134374524846	1	160
TCGA.AR.A0TS.01A	3.53428576068565	6.28357179484748	1.40892919984287	2.95815595599145	2.52316045461676	4.08551813605544	4.07004578817293	5.58376576986983	4.4638512926111	3.41450089727989	3.68715029394477	5.16312432366246	2.67635768673286	3.3175066798419	2.75028491735255	2.65154542468813	3.7115059195473	3.46038872597757	4.20474327928623	3.40475328765161	5.2630569477677	5.82857827165913	7.17784007586701	6.81837893967861	8.90730861604242	5.64699784180599	4.51774811422812	5.20747122330406	5.16473399397914	7.31710595194676	3.23881742483623	5.12244909204375	3.39881550430402	2.88031329522563	4.75220801462686	2.70467280568943	8.72031746016219	2.05404965212741	2.20373364903725	3.00439352315262	0	2558
TCGA.AR.A0TT.01A	4.60324652128436	7.1416504295185	2.07001142970138	3.36192272514341	3.22012870655685	5.25648233816527	5.01466326121128	5.92977443124342	5.54951516004677	3.97592361080838	3.30709331467699	5.44854750041307	2.80194498998992	3.47008127375565	3.57240464739033	1.9186915344244	4.85974100404563	3.42466684025255	3.95848079637811	3.60560100305529	5.77936741936887	5.47770970366165	7.22934662027559	6.74982116919464	8.63515834400334	6.33047235203486	5.29955971830605	7.54011641171155	6.20486845550525	8.79001870019295	3.21634621269102	5.33802499754931	3.10181813422741	1.28599397237378	3.9704211490388	2.41481206056585	9.16309815168473	1.92048386821087	2.41191429306777	2.64235500618135	0	3316
TCGA.AR.A0TU.01A	4.64966718823707	7.58650505889254	3.27372474459998	3.62323478366025	5.12389377208795	5.59039542633069	5.05222458873102	7.20817289309972	5.48776608878391	4.77722506349156	4.7316774537836	5.73352788747328	3.59282775478428	4.54542478570302	3.48541394590701	3.77616717041404	4.56142390154728	4.30932900724889	5.60446279141083	4.56503656042457	2.56362186645222	4.74351496805007	5.48972916897519	5.54249641530625	6.32344212995092	3.49835300161451	1.41894551172828	4.97797133541656	2.59230154672932	5.07767454634677	2.02846306777885	3.34093250849488	2.40686315797654	0.584000383285773	2.99702136870765	1.29124991296423	10.6384008870295	0.450379880071041	2.00158609235403	2.31199710453007	0	709
TCGA.AR.A0TV.01A	4.83874507675653	7.34243118524575	2.2867333231002	3.73895153907928	4.68530665841324	5.76303704132108	5.52760836743312	6.81882500272118	6.51095084591768	4.23776254935202	4.01137934548807	7.15135350903734	2.80078603249983	2.54994018959742	2.44081934706579	2.31672502157875	4.20992898666598	4.89538018349783	5.80066956788678	3.51830851986908	3.1033633511927	4.44777753695305	5.52091563500311	5.46588959759379	6.82630695865336	4.11545779639444	2.49612995198881	5.6515798649073	3.93529000899212	6.30278512775298	2.95371222826452	4.01715582949228	2.71189131799661	1.07772153876608	3.52897131749837	1.76107247078864	8.91886025649664	0.778460920807247	1.84052365962151	2.14632937343578	0	2288
TCGA.AR.A0TW.01A	5.44314247454581	7.55056595627259	2.44919157471791	3.76124271535808	3.93753272124663	6.00837035282232	6.39708074921206	6.15354797847667	7.06187986057184	4.44915855226016	3.684964570272	5.18124569971971	2.88154716311114	3.97115725081487	2.09848693406636	2.16059754588055	2.87030553088041	3.39305918950469	3.58550340994735	3.98292058274302	4.59008098874444	4.62150686115807	6.47256575287088	6.24624465363035	6.63171400945759	5.60778598544484	3.09285014683295	6.58119154150995	4.22309041381096	7.17396989250058	1.66329907184234	4.0096517329525	2.17951105027151	0.747258485922378	3.61284786089255	1.35162832910278	9.73899374677618	0.415326009436968	1.27232185276999	1.9606599753718	0	3009
TCGA.AR.A0TX.01A	4.10065813442336	6.52535480152611	2.12498976997866	3.24759337695366	3.26954189109465	6.15212053305813	5.18059346158936	6.19369290544803	5.64063538730257	3.95568477586932	2.99247841266746	4.42676122477041	2.53259125729057	2.80537501089477	1.67568046048896	1.75377566433202	3.00811035365319	2.61239968342801	3.24994587397789	3.19630802526242	6.57447999932668	5.52895569463326	7.36644899096688	7.3303854024926	7.87284968584702	6.87149377224903	4.61535743937816	7.9626236311848	5.65929952149487	7.96278613660162	3.64866101043887	4.8660820732718	3.46864847791291	1.33536891510367	4.69280099158521	2.39654313354846	8.37983146678718	1.16658691407045	2.51068347757688	2.77452352959023	0	1972
TCGA.AR.A0TY.01A	4.28848407267918	6.61094214437989	1.95356324723525	3.96907679435913	3.65970768129667	5.55238014536503	5.37372128376258	6.90132187932299	6.2705401549929	4.7041249772765	3.8560295502122	5.90429622220777	3.66806237817076	3.83755981743689	1.50105692365951	3.49694802372955	2.38028615612308	4.09701235857781	4.07206291354569	3.632244946037	4.12858210911942	5.55689531906081	6.7323370447384	6.87604538448793	6.82739605993803	5.62318795203521	2.74489302377433	7.17764178062461	3.94190445652206	5.76769451947029	3.20331080323873	4.25317998074758	3.29061608200973	1.54111830402469	3.74551702217606	2.48310634496718	9.02641859088216	0.41727194534353	2.5979363352649	3.15221587527131	1	1699
TCGA.AR.A0TZ.01A	3.38802417581246	6.13357174526555	1.65402302141103	3.5560124267497	3.17935180361967	5.7952006869	4.34852279897263	6.12060077384517	5.75327291790404	3.99505028825669	3.09222435515364	4.64637005846915	3.13129314500955	3.19660704409482	2.1037326145235	2.06781078378962	3.06445177169971	2.24086382278575	3.39572091328595	3.56341442401411	5.47941489667056	4.59631500795106	6.90919826331653	7.17174125269921	7.45301211941385	6.60821785302146	4.11402546895402	8.17345128376576	4.66278656308934	7.29489731550651	2.75279140071385	3.49168637526977	2.39941721984508	1.21300503854505	3.68283170088643	1.66584752125555	7.64809868266113	0.457646819392444	1.5318181021214	1.70451788541644	1	3262
TCGA.AR.A0U0.01A	4.68265756445668	6.64723678844708	2.57657050911431	3.62188776764759	3.83986891246572	5.43935385367544	5.51330755464017	7.38615737897593	5.68069286096719	5.94097011260303	4.7902090267746	6.56865691429143	4.30571521868735	4.77877628926227	3.10897601237726	3.79865194447364	4.14070504701516	4.59105701874693	5.04165477153177	4.83099048124926	3.81235446208138	5.25052581989142	6.22622913472625	6.1756922537492	7.70208955048293	4.6965002259505	3.10525901871104	5.82498419027169	4.12588249614885	6.73098224972375	3.2457846596609	4.4104700078365	2.81068987305284	1.25701061820602	4.00003606692519	1.60625269909286	9.93912708923612	0.814919509305519	2.12634517381288	2.66961642598132	0	1988
TCGA.AR.A0U2.01A	3.8473956583525	6.49631054287503	1.66557468832867	3.09761079662642	2.47352717715676	4.26257597676962	4.08166344750867	4.81109078301273	5.72845932300365	3.32900875032423	4.98285214943456	5.4970949718423	2.43183687453607	3.24621044425123	3.67474310649017	4.3080987126545	4.51660143799194	3.83366936515307	4.72907958894972	4.18983246403667	4.19098615233398	5.39345395608107	5.97521745704302	6.21361168678272	7.01376372030601	5.62598347683959	3.30056305717381	6.85045940779503	4.50580202852887	6.77806661326894	2.85933350939627	4.44981885784354	3.14675296237497	1.18542257083764	4.05621066836881	1.94170730868097	8.69892964715416	0.364236231173997	2.26945212566395	2.33579764638464	1	2551
TCGA.AR.A0U3.01A	3.74658149978581	6.57641934374843	1.54601777562371	3.71434444193442	3.29444430660713	4.77227629951464	4.37264570156648	5.69505564504039	5.7135913476245	3.15954845980264	3.75087443965685	6.08796345442786	3.08195311964706	3.46575249434579	2.75129231864179	2.45056463963342	4.06346842765787	4.55533149497076	3.73745963261845	4.47416344353795	4.01160297822562	4.70460641332374	5.80005344308157	5.70754687730496	6.77463553572677	5.05732895939247	3.24598236099132	6.57810545193775	4.02494017413824	6.37665851258473	3.11997031231949	3.94396819697603	2.69592702012668	1.09808262905459	3.84581117166484	1.79639009733101	9.16125485332066	0.509442493080179	1.65260121759652	2.29783703588664	0	4080
TCGA.AR.A0U4.01A	4.69739019134317	6.55977475681311	3.10909305928	3.49251978796948	3.68500943891224	4.58345891013077	5.05063664450352	6.26460023243864	5.50325649642486	3.71564082191492	3.76970827619493	5.80557621963502	2.81329892987876	3.72016900015183	2.61793316664953	2.9585643149425	3.84363216938964	3.15258906928713	4.37357861510511	3.39902066279769	4.73539761491505	5.04737261239252	7.49991523042693	7.595161982508	7.95743466488845	4.73420560491362	3.87770499240697	6.82886129999236	4.68431942931396	7.27317083993358	2.56154609859815	4.20223747139126	2.50693193604357	0.919759575855041	3.97142399498551	1.96517476153647	9.9390514028489	1.14502524223657	1.93232579239009	1.90033550864098	0	3261
TCGA.AR.A1AH.01A	5.9561333400268	6.70361708181269	2.2724114398274	3.28896386504766	3.78103441469856	4.34483559685714	6.33927993667514	5.83267232796429	5.91622582300096	3.57122779379143	3.13897825331988	5.64200546816612	3.17881023348325	3.77729345773608	2.79587082473394	2.07272323102162	3.75877220066014	3.99637066744912	4.9701404113168	4.16765497928152	4.38102720908883	5.25814199589377	5.76200325039366	5.8897266247247	8.11900645957812	4.72460116251829	2.86833118329714	6.60920977145313	3.87898031603137	6.98893685237021	2.81116272941938	4.00471710620677	2.55875743037376	1.02361021518265	3.35347856309508	2.03421571533791	10.1144492778816	1.28759049552394	1.83171513151783	2.03068920407114	0	3807
TCGA.AR.A1AI.01A	5.06358059724589	6.65843001307269	1.98513606736801	3.96281736330389	3.20764301268653	4.08813311439441	4.81207202826437	6.22545425287595	5.27919268447989	2.88240828666211	3.89563223173806	5.21084859567953	2.71076786949788	3.50956917306804	2.34420357247843	2.58652457437824	3.12217572334094	3.65154542468813	4.06425343169072	3.88535960352347	2.91916843633771	4.12250707268573	6.19574326145117	5.75521340756256	5.68881818202139	3.63455842031858	2.51883724243651	4.57097895437954	3.83688353125527	6.04557620770071	2.27599036802474	4.26978123827438	1.74747333574048	0.470927257475127	3.20878255146267	1.13514081639481	9.45009980874423	0.541415715819093	0.81811430416045	1.4430230906208	0	3296
TCGA.AR.A1AJ.01A	4.50787707755999	6.19058523172123	1.27309808917849	2.94253327198194	2.96399192156991	4.76992509677343	4.44314910669643	5.64207480475352	5.18451040893871	3.35418413406306	3.81323735299634	4.7412026928221	2.30702043251839	2.94277721612497	2.44151003852523	2.50708421544427	3.32339889384905	3.0756524229351	4.08073440040228	3.4830934429685	4.91303299995214	4.9335820799516	7.6657928167053	7.50270691754702	7.59564911020072	5.78776938139473	5.4942811915542	7.27334244256631	6.4409156652341	7.74433469301767	3.204657214335	5.16565472246274	3.4743062402884	1.20094371153594	5.0312540254705	2.11816035312078	8.62255704041432	2.58926013347372	3.12096565199876	2.91339688403371	0	2383
TCGA.AR.A1AK.01A	4.4981040371096	6.64348248336206	2.32008026236976	3.72275016369362	5.56885296660771	5.28089694244312	5.19385057703736	7.59098518628979	5.84310700979981	3.59025468655023	3.82167960590429	5.4981040371096	3.06898029487818	3.46156784801854	2.22060856006593	2.49929739930426	3.75810059709693	2.95100955658364	4.11278352311619	3.52843379372474	4.26966904922802	5.20921549629731	6.42481462089037	5.99740758376383	8.06876430768646	5.63672901278975	4.02981506014345	6.7983694074326	5.94458908636216	7.26882174022551	4.05291143112881	5.81284730502947	4.19142052181548	2.34141652447872	5.68212378961972	3.31944452293234	9.09720203130802	2.01774378650301	3.29017370939821	3.83484265806131	0	3159
TCGA.AR.A1AL.01A	4.10271691285124	6.46343118769254	0.351741388547289	3.28590522481903	3.08465959390272	4.15022658352726	4.13239587755281	5.72032772181039	5.34781445312572	3.16222615212064	2.80120005277498	4.64283439992947	2.64117605984819	2.99021063706911	1.89468197385508	2.2234843342668	3.0775164697021	2.59301905559221	3.31102349368596	3.30299161561275	5.65229718255207	5.24524844853177	7.16785766178221	7.2717515380625	7.99200530882011	6.88131222200093	5.23193155110372	8.75312446724006	6.43322320933251	8.12961273813047	4.07809742302666	5.79777564013928	4.33167655719475	2.02952356109394	5.23986771174572	3.19868272890122	8.07037805679236	2.95633549692718	2.23948969653567	3.41701534017281	0	2971
TCGA.AR.A1AM.01A	4.55607988897598	6.59910946873038	2.46746208852818	3.53648813050128	3.54100675879303	6.34487642037237	5.81843646271626	7.20151918587863	5.72549032603854	4.79204321751819	3.16209722062903	4.96846866099018	2.87760684387805	3.21785109681113	1.36384389748396	2.14420956118307	3.19569405552771	2.62150100027265	3.26915286721717	3.12705542572643	5.57575705276298	4.01443563885464	7.97624332974845	7.75203469280506	8.00414460694095	6.01139276442994	3.91365537748694	7.70357763285658	6.43037560587811	8.18673625992641	2.75734333563518	4.45372168867531	3.25922728439606	1.51777960346301	4.0169954359852	2.57259867537003	8.4651680272204	1.5819296555321	2.99949496834999	3.29476776764656	0	2991
TCGA.AR.A1AN.01A	4.65651353177229	6.29449577116923	0.976876828577374	3.05791809741879	4.62137791617858	5.14383827359391	5.47004547119651	6.60471778144082	5.91975480956955	4.2538153459684	3.48506610831828	4.51222056443595	2.53436047236816	2.99151731107433	1.72312164595063	2.3733141188094	3.35720008486005	2.92101732473199	3.23523688908982	3.2295110179702	6.63262012035953	5.85177652105989	8.15320138507178	7.9782923172181	9.02928060021982	7.43112147252643	5.42245167622149	9.58813950393569	6.51909052001509	8.8623627389839	3.22343799626596	4.54965685047712	3.4590249836427	1.3704433048213	4.62065091976347	2.71444335942003	8.316362094114	1.99226086082494	1.86080392386177	3.19536334818211	0	2920
TCGA.AR.A1AO.01A	4.50712862724193	6.25772160411159	2.00046879971246	3.1260973292319	3.52530468227959	5.85404054362638	5.32626768047418	6.52706407814725	5.36544758855011	4.05019693184614	3.07508760321096	4.70264646274129	2.43405437121601	3.43482835641991	2.01735184178778	2.04858495757305	3.18485154568042	2.75369010284334	3.58567165146432	3.19846272203218	6.36803319737834	5.36026945169865	8.23736533793479	8.14986801634736	7.90063257738751	6.81671873164511	4.24043645707787	7.75788465810893	6.60263800148676	8.68137090168193	3.89306121337565	5.87816374822558	4.20950015497964	1.66060921951191	5.48508865588904	3.14180878438128	8.89670173500491	2.9897021662835	3.28266219717201	3.7534868739683	0	2618
TCGA.AR.A1AP.01A	4.65237176311637	6.40468858158204	2.10272531001109	3.64535581294829	3.40407202557816	4.97521287049928	5.52294711151993	6.27140699982456	5.64775485004379	5.01348012588839	3.69515867847536	5.27749756956189	2.98730267293887	3.88459792099006	1.94826442859927	2.53580413827031	3.30439421966803	2.92609432958161	3.87015754849823	3.54944739013885	5.87398786607281	5.0345326789386	7.26967091911695	7.09205094591935	8.14293872912202	6.26159098896412	4.62883190829318	7.98266622255712	5.69259736982423	7.91121220155861	2.63730883220004	4.24776804886323	2.6934312000918	0.875072300640186	4.09048085545815	1.88013694220893	9.78419460919435	1.47721103119853	2.04970046145379	2.32443620283684	0	2856
TCGA.AR.A1AQ.01A	4.55495101475869	6.27211839483145	2.29519403733199	3.17463012438566	4.054596721239	4.76274212766013	5.48790433077648	7.07322577016627	5.46402126139557	3.94741368644894	3.93829520277991	5.47069954142369	3.22271183987547	4.13674098909205	2.99738274263174	3.32207235717846	3.95318141311047	3.85845849790363	4.88807105210223	4.16778341506213	4.67590059388999	5.21983452388537	6.94080806679059	7.07370457317428	8.30770492418385	5.17516128681147	3.12376550659974	6.92757768907588	4.90903380950809	7.51069534408654	2.98093926608551	4.79687804321298	2.76881950017942	1.16208110338238	3.36387192485753	2.12660949444404	9.98121448484901	0.645793870079994	1.89878879711155	2.6530829532504	0	3021
TCGA.AR.A1AR.01A	4.37887225193724	6.03461851126438	0.786763621185051	2.71078990631066	3.50421358402868	3.89246874476495	3.66340155174868	4.81940761659935	3.78056207617106	3.25103734334185	3.6552716766616	5.03919982122017	3.08533966935737	3.69294044196325	2.83729741566307	2.78127577246215	3.11707993786837	3.4757204628628	4.7066134319101	4.09421072954639	5.33435374320532	5.13370736065839	6.41360592881475	6.73881916773303	8.31575640834623	6.05474430752802	4.48793647817866	7.82551916720065	5.82738462673902	8.92078961770115	3.61618123133188	4.85592493399185	3.3061018017186	0.834953869079351	4.12340961359804	1.99421764740599	8.54646544506691	2.75862298244024	1.8621537954829	3.10705173823627	1	524
TCGA.AR.A1AS.01A	4.75056898998942	7.29262900684607	1.15775517797959	3.92365313224042	3.40585624994972	5.32707653230024	4.83693905923053	6.44142040013438	6.47326090079958	3.83559063981299	3.8354289468852	4.85959690323874	2.82252621903883	3.34930865579861	1.75715129068081	2.38227990006695	3.11021288518544	2.8820756407632	3.76108311166281	3.30180710684358	5.65370782291272	4.21633845148834	7.13929041586983	7.18631335486703	8.50209545394388	5.76390283577979	3.68365154481248	7.99665030160729	5.29377142236606	7.811153093948	2.11569915343159	3.88873350915203	1.98148736779826	0.924175914996554	2.63252415481927	1.20620559846117	9.75803595208587	0.175684270730997	2.08232790315667	2.00173019613888	0	1150
TCGA.AR.A1AT.01A	3.62617043162732	6.27819109742525	2.39629651666892	3.61893164066052	3.46633998797947	5.97190906702558	4.41882410851864	6.56615148341057	5.13853599271224	4.48091780682612	3.47634280038436	4.72628083940799	2.33599767738902	2.92371967874939	2.02690626611217	2.4466267828586	3.35032750827096	3.01587218186315	3.80705604712888	2.83903241850836	4.96264618641136	5.86831389582591	6.92193017318315	6.94886011685948	7.45322041664735	5.60298830276843	3.48255145480744	6.40030224281944	5.19671325955133	7.48202459558567	4.02964723455066	4.9344268611107	3.64308269791847	2.12005328352598	4.60022811840425	2.54248093822006	9.70198146797305	1.38056322982246	1.78918670438204	3.56991635210649	1	1272
TCGA.AR.A1AU.01A	4.02267851388606	6.19568421414162	1.35648190225687	3.43925078111141	3.22661641963428	5.00997413891734	4.88891368381431	6.37861392612574	5.54671854837767	4.02165738827403	3.45346490111855	5.01188023468552	2.8074373594189	3.37056884814398	2.31400038424221	2.51308643113416	3.33705452364064	3.23253796900852	3.62944988219907	3.77323681204236	5.57793330541883	5.1719633712558	7.61142323605342	7.59214304874106	7.84831058348302	7.29638398590804	4.06238079335608	8.298510776325	5.69355665122852	7.58580232553324	2.95902821894369	4.73217692485872	3.33714017995587	1.59067387097297	4.8074991843487	2.67958143647604	9.50372717033937	1.15374049439535	1.28605313437748	2.72257531541019	0	2868
TCGA.AR.A1AV.01A	3.87165640134632	6.67663694997116	1.16555825446117	3.35213702684427	4.88381629017539	4.76131187147633	4.61500424163503	6.22499336706118	6.15785418972161	3.52412637847583	3.05217241012259	4.57271992960741	2.4314090131677	2.87176481056067	1.79568384083569	1.95668862262736	2.92002646271441	2.65875988830477	3.31302812483981	3.03411004532742	5.72311618366919	5.54844279004629	6.86418242955497	6.84380424948694	8.39122425310223	6.49617789867601	5.30926351504374	8.56484303659011	5.14363014755077	7.97848853294951	3.42118289646456	4.34182211868964	3.14725784823403	1.33342373372519	4.0908872961344	2.31161936340684	7.99888260583922	0.48655992818524	1.8247271272321	2.98203526135794	0	1864
TCGA.AR.A1AW.01A	4.5149996065221	6.06146300374192	1.06908344153097	3.93214623340181	3.1130003155145	4.59230752744455	4.92331084455653	6.80891656680576	5.11170324472448	3.13343200698074	4.30329124454653	5.8345570086613	3.57134916329724	3.82703650597056	2.56662034659192	3.26450640581581	3.97428150006869	3.44318226699222	4.33031458404482	4.22004355458399	4.8093938635607	4.13587137180177	6.85973106652102	6.80001201348592	7.81651331119147	6.28870368975828	4.98098951741252	6.94517692773869	6.10025864326101	8.32497167377776	4.05332859344979	5.47371224274704	2.69904073563883	0.937269053627492	4.38512037562904	1.68589530874245	8.63477366664607	2.42037460355082	0.813442599051074	2.37931597890974	0	2632
TCGA.AR.A1AX.01A	4.24920259594735	6.3887956999751	2.09811632546681	3.1973307278704	2.72868243181607	5.33877024930324	4.76399044859713	6.50001644978426	6.00127982401085	3.24675769699971	3.88793462611768	5.63858361523166	3.65923957221832	4.07739683261882	2.63250088948452	2.77921768931465	3.93779634068655	3.7223676555466	4.29143411392014	4.14751022492028	5.13521060452113	4.65834860368469	6.75921843091613	6.81750430700604	7.93896968648584	6.3743944198786	4.58477614057569	7.45244470683915	5.55175900976087	7.87187136395213	3.58894844564947	4.69594928479801	3.51359180649957	1.90908182715626	4.87840165502616	2.83774145224934	8.64089996629797	1.50451870106349	2.75843110776239	3.04997920270779	0	2629
TCGA.AR.A1AY.01A	3.60007941179214	6.56533212940484	0.963917961862063	2.66386831255998	3.46890909211059	4.19537909787006	4.06830106193628	6.3025786103351	5.77572483590886	3.11712982100171	3.91151902330892	5.65873704223494	3.30133888463328	3.89846958148001	3.11285023193934	3.01385526250707	3.84643313973394	4.05285927735625	4.82468640017123	4.06222535007033	5.11787370639547	5.53140953430882	6.99786368124954	6.4117126546329	9.5410921613848	5.64987408638572	4.4504788613506	6.52272902972013	4.82160818207442	7.28719153033897	2.5216789516032	3.51872396105442	2.34130265297301	1.07073278582443	3.49253260594368	1.50304337056886	9.90240255105872	0.870581724054586	0.925163932184205	1.25150702735593	0	1026
TCGA.AR.A24H.01A	4.09981697165821	6.49295713698487	1.98648375082976	2.86082378406813	3.53044535469291	4.70233062844557	4.31773096650868	5.67723760585425	5.97217107601549	3.67625612306029	4.7606520934692	5.89242745714637	3.1325110397992	3.65686243228679	2.70507109573393	3.41244282477561	3.74605473529694	3.63508105386283	4.30655389949654	4.11896598235089	4.45751549696625	4.93120554619887	5.69386326364611	5.6932025721886	6.49005662446431	5.35985495884962	3.3424551869822	6.94429156139617	3.79820608097088	6.79965333881718	2.31539233132432	4.15445359267987	2.69106510112206	0.789019725789162	3.63598650374562	1.62699975133766	9.56915041372109	1.22156778853841	1.86028746251074	2.44050045483051	0	4894
TCGA.AR.A24K.01A	4.49750379218507	5.2411461199751	1.58880456701555	3.69243835750695	3.70510428160815	3.58541928183091	4.26183917903613	5.57642236721098	5.45129025178961	3.81156350801718	3.68398833194684	5.37175399657008	2.50568771893437	3.91122179072608	2.64015815496328	3.41910736678436	3.45886754577261	3.76085963682191	4.40135058281071	4.17917661199782	5.30555471983053	3.80429109658428	5.95707417434668	6.26548565519687	7.22450821729957	5.67667079638764	4.03781268187678	7.80206910880455	4.96820597867691	7.52017784974496	2.0702862745651	2.67712482569762	1.51349074558812	0.567350738818174	2.64424854946735	0.992043276171657	9.04791376911402	0.580917288663207	2.49807211547594	1.12479131134421	0	1548
TCGA.AR.A24L.01A	4.04419300239579	5.80912628806282	1.39654313354846	2.62353915217348	3.07414574532883	4.72656422836774	3.65253238508424	5.92129112088934	5.35677414714245	3.16222615212064	3.21943186089029	5.17505347266454	2.55395024106294	3.6361141496868	1.7583031771319	2.02101770674971	3.11747895464972	2.93121027480393	3.73561965339812	3.78583299520004	6.16149471610745	5.34501663147508	7.23723386602575	7.49508991592203	8.79455655474969	7.03910658230609	5.64216435958054	9.6070952092868	6.65021454166498	9.46238857025107	4.37864340187824	4.97277075958326	3.56686385175578	1.39807669206745	4.33450391927748	2.28549099736392	8.10043001749245	1.23051046036618	1.98888460546095	3.3287503134662	1	2866
TCGA.AR.A24M.01A	4.12852437211935	5.72473757287613	0.718701366161176	3.40133010137816	2.87617311443746	4.33027872527718	4.00054090922619	5.77958541955752	4.62196393687875	2.96280811101812	3.07294612712726	4.73723787715927	2.43901135835161	2.89128307711996	1.67170098382234	2.21154181150317	2.75431030870072	2.56113058638962	3.1654617800087	3.20290350122869	5.97866012833206	4.75535229568615	6.91058756975018	7.05222893686321	8.4320657951085	6.27925026853155	5.78509800389751	8.27925305479833	6.8007575642404	9.25321024258016	3.54198558377447	4.60326432775439	3.4583951290512	1.16793591770231	3.73030301603703	2.29216331882291	7.8615125158109	1.48129894154757	1.71118651139183	3.30211429510598	0	3660
TCGA.AR.A24N.01A	4.50736969600499	6.38992812858274	0.927137938968504	3.78335187967405	3.28080788077975	5.17364715791318	4.25264272756275	5.96089624162932	5.82312772641922	3.23054120146292	4.75442255884985	5.94482565691128	2.58909230993594	3.10852445677817	2.58532312940467	3.70470600072656	4.03182744595395	3.64544804655652	5.05440570480336	3.99709365073434	5.60071576852947	4.12838414407002	6.58770102052809	6.6257716628479	8.1030837182057	6.2828734379805	5.41606955867776	8.62037893481413	6.39746072605472	8.98734389110379	2.64632397186549	3.91059836223081	2.38907114435818	0.812539297917327	3.13563336628781	1.52832126339897	8.40657110794788	1.67056844561957	4.99060548627877	1.91000345621636	0	3035
TCGA.AR.A24O.01A	4.28795242403311	5.62041046130343	1.08379203249389	3.23935221189833	3.21870368476674	4.45440623212561	3.95261313134312	5.74006135959452	4.40519593554903	3.34374891183543	2.88947354253111	4.82313791929853	2.62835367134984	3.03838350195622	1.80148979628931	2.33548325590349	3.11764517907622	2.50891031562908	3.02005765234125	3.16390121381454	6.39101841259966	5.83245967251946	7.64457375207874	7.70535591631359	9.19597918053997	7.20687858816792	5.95719028419401	9.5221883898806	7.0613161032059	9.08104157420486	4.25223397847316	5.79572279781305	4.472721703043	2.17779025550544	5.29703363610019	3.332478802586	8.01241726749626	2.49316054721187	2.78981270203757	3.92071251658806	0	3607
TCGA.AR.A24P.01A	4.14798229501809	6.20061420551345	1.57313211780203	3.41565051441473	2.92929865556801	4.53989703385796	4.17553258499164	5.90498257249961	5.43138561083929	3.280570356128	2.84538968605923	4.62800947594301	2.44222694522182	3.17115877949191	1.85531202945426	2.40354041774525	2.82034237348344	2.8293421939028	3.41848682376782	3.20062989798307	6.1851152763576	4.97020945024811	7.51050072100145	7.75432768131885	8.55162790674775	7.00312433225947	5.28746490727221	9.03108553988618	6.47311637659176	9.2284399333336	3.424975818869	4.26162859626511	3.0550047170955	1.04488367823976	4.00345831977241	1.86710572950265	8.831720830995	1.9705591967334	2.03449746419945	2.84092643330315	0	84
TCGA.AR.A24Q.01A	4.98072910520616	6.37626606960827	2.28273632027634	2.25746327575538	3.59293536460999	6.10588756184863	5.31994302415705	7.07104397396505	5.49117968150158	3.8875545142636	4.20561928482447	5.45997908309511	2.68860560554006	3.45790942838909	2.78272307171368	3.57543335707406	3.82230186394363	3.82304618079213	4.66127645140234	3.68558139178978	5.46445916561299	5.13765106456182	7.30328119702363	7.05785746196415	9.24087669902875	6.57736084603947	5.19082026766201	8.06140089688457	5.81454016972927	8.53052026551519	3.27523058829636	4.43736092100771	2.68589530874245	1.84064450353337	4.30696941281658	1.64860349336385	10.6906672895118	1.93591228703136	1.57216207571412	2.61421512100095	0	3172
TCGA.AR.A24R.01A	4.36536359658189	6.3412350375137	0.814017132711702	3.75286631394411	2.32929584810251	4.5418121695289	4.3298483505309	5.96215104701778	5.4972387109492	3.22079426697096	3.51785517482265	5.2073579872986	2.99629834918948	3.67768863833753	2.38973199639442	2.42591578160539	3.14393212453583	3.14014058832444	3.97825055357426	3.96008536262187	5.04173799126131	4.27511137084862	6.24434861121783	6.40915669133891	7.66921531297652	6.26184669928092	4.42508327418269	8.51110151541529	5.06391274064463	7.77872373264027	2.29977216213346	4.06079102755229	2.33816765925608	0.625644559524164	3.70142707142132	1.29701528841447	9.31591962449487	0.879235245527705	0.925315874790021	1.48098887347869	0	3430
TCGA.AR.A24S.01A	3.67920983277933	5.06196624070328	1.24165716624313	3.80118970371602	2.89667873025538	4.2405662064792	3.57235613631782	7.37402397297041	4.98666122340512	2.81311419134629	4.13200919419237	5.48271278209064	3.38834110173927	3.82257720396775	2.73995608481389	2.75150656861484	3.42277121932047	3.80143806064366	4.1284171401314	3.60598020747087	5.67273082151876	5.44317231898351	6.91035011474782	6.55168673156736	8.68686605699491	6.90774273621675	5.85031687753507	8.79543481596923	6.01396689147713	8.99216057197573	3.34971911347779	5.34438468641748	3.34609172193182	1.10742005883637	4.43269221678717	2.26696639795588	8.72301137213861	2.12197687719881	1.5837597536395	2.83222166377903	0	2976
TCGA.AR.A24T.01A	3.7138717425359	5.74416917033349	0.895069909817214	3.84096670448742	3.04635135892145	4.5777732209259	3.47199379130317	5.9614219110366	4.74186603189282	3.32083122979474	3.00538202131639	4.70430207588118	2.57732005530401	3.14663893143308	1.73361465307492	2.36982938015393	3.12537007273716	2.45759429185641	3.41767701849964	3.29682445864937	6.59436640974722	5.15383370339926	7.81453247938204	7.95032434741838	9.32428204936053	7.69349741177334	5.85606691130962	10.1096114263132	6.95250480634475	9.44735747755052	3.67520621289558	5.62885814841542	4.11961348174717	1.91425834882367	4.66995083778877	3.39318278022201	8.35330343985312	1.26909300807807	2.78496456674302	3.6083006621683	0	3202
TCGA.AR.A24U.01A	3.96567348142805	6.14101172543989	1.28534303015926	2.67296837201118	2.75024203360482	4.39565237377399	4.20391371239744	5.63359686083183	4.88064145040129	3.32813274906805	4.20587729218104	6.15956662355065	3.25002169714807	4.04904695053297	2.97751806302585	2.85495313520947	3.73899475974574	4.40424918466734	5.12648147018577	3.74998470434613	5.29344038052709	5.18641735940897	6.40944015665828	6.31671778202305	7.92501375443197	6.31479983052209	5.26953067072125	7.44884975570122	6.00325591232805	8.65782183105522	3.17000514894051	5.00489684321485	3.07322041352915	1.04033137087963	4.52480966120644	2.06319228074168	8.95590268390925	2.17916068443178	1.31492849816808	2.22798745873459	0	3128
TCGA.AR.A24V.01A	4.19025137536622	5.54540007249946	1.21667214550676	3.72823617968274	2.66259290127966	4.90091992715496	4.45156720745757	6.51620587532659	4.84048841157377	3.6631738087369	3.64085225891744	5.70277388507404	2.97502480965023	3.91734582129298	2.14453588894761	2.8341246351742	3.35900100928114	3.13750352374994	4.16801617577522	3.96339088916765	6.7058493800205	5.6825423981743	8.35962131506327	8.57964291140031	8.81131110755265	7.47532893335276	6.23532497892107	9.09207500240893	7.48785128599676	10.3046678926013	3.04560023272461	4.29691987668713	2.83943560867389	1.00633393372205	4.10627293286667	1.68571593599065	8.79304302843013	2.14293617714877	1.5489297694764	2.63512750101653	0	3203
TCGA.AR.A24W.01A	4.17507743206016	6.07441338112567	0.570657220305291	3.26180157722416	3.45524172473187	4.6770458743419	3.9249359882668	6.06658220645366	4.62518864859891	3.0912428378215	3.11073071960906	4.9379893172368	2.73341942313262	3.30702043251839	1.97856174947575	2.61162093887688	3.14613382889338	2.82234265837431	3.46042804557587	3.30218742552875	5.22314835003583	4.33459687758405	6.77352826971658	6.99111817511983	7.44798907000012	6.60079455018656	4.66394798834007	8.56598970548031	6.90711179189017	7.94833627463831	3.44434902406422	4.75617466669899	3.51012643290536	1.45264814455622	4.61093624041816	2.23997842472002	8.24131156241685	2.49398030399136	2.11776152478036	2.97219635506766	0	1550
TCGA.AR.A24X.01A	4.10343049701049	6.73906904224109	0.970485572940123	3.23261471259677	3.11124836823023	4.58608015634221	4.40868469137546	5.65665939389063	5.67465555137607	3.51990668367777	3.35145872332158	4.89842120931309	2.74010724619747	3.13417164409928	2.1414327909293	2.77120948686647	3.03171278008897	3.18600922238091	3.84459655791354	3.53699780472863	5.87327922365973	4.99863781367234	6.85905763976228	7.08611498924944	8.0666779913244	6.08619993048549	5.62810574225212	8.15331793892996	6.31242376039558	8.71993122706543	3.25237024103767	4.07549840312098	2.73441698761154	1.18523225423016	3.26759572185188	1.86159811894438	8.73472993973121	1.52571811400169	1.46288993840971	2.49451801634877	0	3004
TCGA.AR.A24Z.01A	4.14591380959756	5.75016162314193	1.45464969330931	3.27497723944316	3.07597752188837	4.39420543035888	4.48031683062746	6.8566384154869	5.37101164985753	3.39680340563858	3.78938496636291	5.88409235192622	3.02830392652438	3.66875453321504	2.21673421960013	2.6565192521332	3.6027894133249	3.24298351610969	3.81287810212432	4.00684555158522	4.07165113409243	4.84256657430848	5.61171240415071	5.70308685303279	6.62600100488014	5.48457319479685	3.5642806034713	7.46916884503941	3.47214980331121	6.66323644164912	3.09328973000148	4.13015661339294	2.11533294070189	0.892818427795033	3.39128655811118	1.32135090142462	8.2474405216828	0.468635445967137	1.0353423807922	1.85738389432265	0	3001
TCGA.AR.A250.01A	3.4005652530947	6.26888909424537	2.04022614787775	3.07847320937869	3.39633762240986	5.71719110244783	3.98679317604078	5.77578013513935	5.50523356635905	3.37311919576823	3.57791216320201	5.44964390629375	2.91536792298855	3.11490002395719	2.38142182027903	2.27860928418007	2.99980161579265	3.05222458873102	4.13021428510857	3.62012889802457	6.58432968006418	6.16955025281292	7.90685452778165	7.83477693842996	9.30414776693583	7.14172705500964	6.21793637828365	8.67352356442736	6.35775783788494	9.36265376454096	3.64762535208409	4.59962129909414	3.18003643954251	1.56866451371474	4.48292570648508	2.19392940637054	8.36342604988373	1.52631925781714	1.97629030756477	2.93950869389263	0	2707
TCGA.AR.A251.01A	4.45660904628039	5.19029879162659	1.68122435377956	2.79037586778158	4.07436842178155	4.18187379671229	4.37142643525034	5.75725798547818	5.08558611756231	3.05966676642925	3.90703485789961	5.59147297806685	3.34906798837225	3.73649664206907	3.55557077789617	3.66078033403255	3.60865550468498	3.85422510324324	5.04892492903432	3.75063865964162	4.29166249044784	4.83784739533044	6.81249309117837	6.72359815040298	7.21527768444156	5.75251311751112	3.68452702788435	7.49366894734209	4.68158981722124	7.00758348754036	3.03439181482436	4.78286457740215	2.85131929161978	0.974309036883654	3.79399989430343	1.74097072182828	7.90439136744374	1.84056394205016	1.66343571009985	1.87605521027017	0	3030
TCGA.AR.A252.01A	4.09846166832229	5.7210882487981	0.374177032989839	3.50634804939327	2.50977183791459	4.15467231355502	3.35686216111061	5.07203289193279	4.46190830393668	2.73092248999016	2.89139974338567	4.70189277883999	2.35687624284724	3.12379860846262	1.97618030832405	2.15930625464117	3.02550725035524	2.71186929800133	3.15848245280513	3.49190439124145	4.07719171739164	5.16073467767486	5.93220530132509	6.11849262586941	7.74954968672531	6.43784360306354	4.56378657890731	7.53947678948631	6.3972399408812	8.13110481443539	4.14676110709738	5.71252975170307	3.7598695462105	1.28753139653203	5.23762107623602	2.07693528234142	8.3137986398761	2.51022772975393	2.14058235738928	2.73320246998461	0	2838
TCGA.AR.A254.01A	3.5891282737661	6.20194745644116	1.08195311964706	2.91724078377809	3.44365969075949	4.68874546201311	3.42543244868812	5.57177387617839	4.88326400814875	3.4086982762664	4.41968045744575	5.71620350566483	3.85279789281877	4.29156672404726	3.12013624996097	3.60143504887692	4.03639783115816	4.15619434032728	4.67153115975913	4.94994107153598	5.95950588416621	4.77317877724099	7.12830061941674	6.84454132389303	8.28357920265732	6.95019776679763	4.83349227689361	8.91732105461342	6.15061856917427	8.93213973578261	2.69336428835815	4.67714174328317	2.74525884867386	0.906813649821099	4.05725096721092	1.73958891264427	9.47212014607717	0.756852503263176	4.25186297627475	1.58534716811202	0	2605
TCGA.AR.A255.01A	3.98850291846641	6.22305951353968	1.82387161741956	3.77753544210808	3.62937993617469	5.19323950361823	4.04355448887301	6.38289373670483	5.29946447471022	3.82691451677617	3.89918529998592	5.54733877239465	3.40824990730982	3.82837770676156	2.45864447937567	2.52155333054509	3.64955798002833	3.33734002491619	4.28097857747163	3.28328471291806	5.91376546248737	4.90852952768829	7.18755299717991	7.35367703980997	8.32061554719503	6.90578290203283	5.60264987749936	9.3831445996627	6.30892691097461	9.29057714944767	3.59649392024228	5.0583597931116	3.41798749758069	1.23235376773903	4.50484917171436	2.32322593648301	8.50782238406733	1.00209039264061	2.50642422192425	3.08681772749	0	2161
TCGA.AR.A256.01A	3.84490783739516	6.50433913478864	2.44490555292218	3.23299836931481	4.05781414936479	4.28769391293474	3.8570454274705	6.76186898925944	6.45991844606609	4.0233795642382	4.61042840930204	6.1976688469287	3.73244287693759	4.60614607806572	3.36497857081482	3.14528616280352	4.22053891381317	4.20841581186661	4.09677628657223	3.86145916636151	4.17900139909924	4.45340563596025	6.08609800040209	6.07593261126261	6.97982757895756	5.3422987240361	3.47750896015111	6.77411891734285	3.54345876386486	6.87578251997212	2.43682811884455	3.41920177384876	2.0973411087967	0.579759427412543	3.18017969432534	1.25017333153443	9.50155339380188	0.972472097776727	2.10762092135543	1.60202922491099	1	2854
TCGA.AR.A2LE.01A	3.95958470691236	6.16616308264611	1.91307130786205	3.28106020788107	3.53907193653298	5.38411889973073	4.55462568597442	5.99275936858568	5.3866902570876	4.80620546071447	2.4576730824433	4.09885744748608	2.36535659703048	3.05729429672119	1.50477291597505	2.52832126339897	2.4147038374695	2.69231559916945	2.67303623639677	2.88244741643173	4.2140082035202	5.25685592765192	6.18907337140941	6.03153855873648	7.09565019751266	5.52458402563453	3.61032209644204	7.3488202005488	4.74969515405579	6.71104468251474	4.10545180105368	4.47106386985541	3.47769027809103	1.87322261567735	4.80561748975445	2.46542600558928	9.66272480061127	0.988775562337746	2.41386483309795	3.20053574060489	0	5062
TCGA.AR.A2LH.01A	5.06251463387733	6.8327571282385	1.82211827472934	3.59420216561862	3.51179692208671	6.45040132659124	5.9516996851273	6.9930176185038	6.14439720866662	4.61600474407973	3.72590471809824	5.27259432946451	3.06196624070328	3.90930268775554	2.09406712610872	2.47607056075109	3.50956917306804	2.79204321751819	3.86539428274081	3.11842617744156	4.24007004282576	5.27639616480733	7.29565599349068	6.96856542662932	7.64099899021871	5.634993961419	3.39131405739718	6.07604595443941	5.87910533516318	7.4180642633546	4.18991941790107	5.8319912136504	4.13571544159011	2.04924739202147	5.5034854921043	3.24974871508357	8.57894248582653	2.42403524331703	3.57341088422977	3.86776799912577	1	616
TCGA.AR.A2LJ.01A	4.94351348961294	6.8941580947821	3.70310069960416	4.3991163934448	3.74064697902665	6.98392731770773	6.54016369373418	7.97925712121581	6.20387457010041	5.82239874883307	2.99403657491867	4.42235411738408	2.27455986196933	3.2523853805282	1.20758054618695	1.92967739521128	3.12920057487283	2.10168368928722	3.13627342985058	2.77197006769819	5.67103855689932	3.3971594913729	8.98838901759133	8.47528150486175	8.74694857584307	5.96084991796165	3.05755424645809	7.58275694873103	6.18143853073272	8.09377670782928	2.00086535744325	4.75715129068081	3.00340434723049	1.7246939229649	4.5263693418303	2.66639303236902	9.00863842789878	1.33930844533607	4.44143036023063	3.9089761862206	0	2632
TCGA.AR.A2LK.01A	4.04276689124774	7.08292394906502	2.59153581041497	3.58659662926947	5.5068938636818	5.33944029056543	4.89853729978906	6.26945960632984	6.19012887614672	3.75584897840091	4.32073016079197	5.99376718754118	3.68005424824506	4.41321494606077	2.85149920246126	3.15705988376614	3.9766935663741	3.90139791173166	4.56080664827921	4.37672101576961	5.52527335686631	5.02223463503176	6.98965335274073	6.75428491757483	7.81085371991142	6.15639459397534	4.98441618011023	7.97915821130897	5.65187544297913	8.31852202209114	2.64699208356727	4.01615753561106	2.58513080532502	1.0512328723211	3.21034210390884	2.07364888166241	8.70607877625734	0.878293743401042	1.62330502824754	2.49172485107061	1	1649
TCGA.AR.A2LL.01A	4.00732110371371	6.41907702034447	3.24686408315417	4.10900945531847	3.2475478068903	5.50339008165512	4.886540392761	6.65489805256569	5.95464533750627	4.45499836344403	4.3744900597335	6.23173383447584	3.97507068041046	4.43448812096851	2.6990185186262	3.12974460550782	4.33600482084054	3.67804936282651	4.81172789780389	4.32910924104561	4.67639718178579	3.71673853784125	6.76154724342042	6.8826210419815	7.13382036374847	5.36697608779754	3.41920177384876	7.07125425621853	5.08575605731607	7.65787433838126	2.32175496109422	4.10143157124997	2.3459072748976	0.910041844653247	3.70977586437295	1.5962672942593	8.49614233836899	0.946581156389953	1.91953077638729	2.06346842765787	0	2012
TCGA.AR.A2LM.01A	4.03481436591206	5.98992918431406	1.47995483169067	3.41464972287682	3.09112433366116	5.0408924306469	4.68484117431563	5.92661622864016	5.19037781526427	3.58182122162651	2.59060201943572	4.30036537405756	2.47446200244365	2.82964663487904	1.60720009539752	1.96853317213742	2.82767678006591	2.29598744542613	3.25053718904983	3.18664317202953	6.68223196521321	4.3097364475145	8.20873135007061	8.27630496354788	8.65353407611843	7.35813512261901	5.97299127016021	9.05891064062071	6.85928007930698	9.16494814594516	3.10329620224966	4.6241827971312	3.2027154768951	1.53843883525076	3.75038140112453	2.37526190210291	7.22436350884638	1.9061209529971	2.62501325987301	2.88412899332022	0	1935
TCGA.AR.A2LN.01A	4.22733291158833	5.87195943393623	1.59955584254637	3.62214555497223	3.08868437153339	5.10413533948403	4.78443069467269	6.20682097143977	5.00947706630033	4.13302915617786	2.51012643290536	4.30258226576763	2.38534820065039	2.75043500043205	1.48129894154757	2.09166598752181	2.83965731524464	1.98499029642307	2.77110381891988	2.96130845675677	6.37707514934418	5.12254434472513	8.06040141893297	7.9232419017949	8.70574330647658	7.30558116689358	5.61771869826397	8.56023996370149	7.20698697950483	9.14275599642718	3.85760285997974	5.79842384547786	4.34202131619451	2.10003572116184	5.97556369899335	3.32218775662587	8.23716167089992	2.454886535033	3.08646109345749	4.14033694683178	0	1161
TCGA.AR.A2LO.01A	3.92655930337121	6.8809389295779	2.43015143606123	3.22643146070741	3.29556141013726	5.33393531312768	4.76141293984026	6.86273157130146	6.03985999970713	4.53095092727542	3.34222759890528	4.98984746193827	2.73200864413847	3.56960045654121	2.14489476425503	2.33619768066275	3.18386758334608	3.05890523056773	4.15997625623888	3.29754360837513	5.69685349667416	4.94219074232115	7.85481977327795	7.70962011273384	8.47148094547349	6.54179668510041	4.51959851427771	8.23542790316003	5.65735132300088	8.11339785730529	3.11022959242319	5.12012380529988	3.66840282378885	1.83991928818253	4.93207534870145	2.87198160455369	8.25107759443417	1.21747890047053	2.8147144732719	3.4035540511626	0	1198
TCGA.AR.A2LQ.01A	3.79906657754807	6.09709876813624	1.92592348524002	3.23187780557594	2.72953101838587	5.48979338179203	4.68188774198474	6.46595324824452	4.95144325698305	4.0730404189599	2.3825842573545	4.01103935732197	2.17357520723494	2.60243312487979	1.51828333777011	1.78922844601072	2.55674820785854	2.02856915219677	2.83975807969664	2.85979069064191	7.73439192141021	5.32187759967726	8.99607543924691	9.01727193658154	9.65859335358096	8.08609534587662	5.75063598010182	9.7877142133784	7.19368502141621	9.50060469652863	3.89210925997452	5.8919100473989	4.18412950983052	2.16427139768074	5.26336498556985	3.37066648539813	7.91231274163529	2.38777609825344	2.54361960839827	3.94759135537323	0	1233
TCGA.AR.A2LR.01A	3.91527230364846	6.37216856861833	2.51672118856606	2.57562697817732	3.8963687357515	4.25820231112276	5.02203040488963	6.96767701259681	4.54893593271956	3.49387785986351	4.71751192589307	5.18492690222209	2.64805121274044	3.43398762890868	2.14476427447194	4.43794012009883	4.45521541738248	3.42788771218516	4.3073629466545	5.47991604070238	5.6415691490151	6.08536516595164	7.63018993650167	7.37151530232147	8.36263206885545	5.80809668878353	4.31520391708947	7.64319817079635	5.27485800105716	7.31205248614065	4.00709680620346	4.46552395997449	3.25799119678828	2.13116141910465	4.56234012724346	2.16658691407045	9.69062538984637	2.29216331882291	2.1133671207598	3.66257011582815	0	1742
TCGA.AR.A5QM.01A	4.50249609730223	7.12734954105912	2.64032014242463	3.84993922929732	3.45249000921845	7.44472255149762	5.94759836817137	7.27598385200771	6.85112061399914	5.20668229123609	2.85091940940621	4.42629159529039	2.54912698019927	3.00705194251649	1.11103131238874	1.88713530046191	2.62611201085861	1.78588529347709	3.03086573451381	2.7001067500954	6.18352621383174	4.93877037321044	8.30869351637604	8.27988586232069	8.31463807357385	6.72466527699291	4.15797339892551	8.32709989239252	5.63537132404334	8.1267684764986	2.9991702117645	5.15032814443525	3.88732054948833	2.06160340939068	4.60240343020392	3.30649557225964	8.39993497293281	1.36490855508871	4.37217901847515	4.3296474650375	0	2231
TCGA.AR.A5QN.01A	4.19223362576777	6.21510583083074	2.37892772527293	3.37720705923841	3.45539955875512	6.04605008201181	5.28436976768141	7.29818998678506	5.49128552465051	4.56947286372226	3.63626498942179	5.62385808488505	2.60606314515212	3.43927738118776	2.1173958352539	2.25785546411516	3.52139000681507	3.10857463660256	4.0603241331511	3.37969026741642	5.3895392791519	5.19383086903104	7.7816659258365	7.7418228971605	7.87858496365979	6.00723587476766	4.15914476194039	8.05322322789546	5.93735851768527	8.14017485071794	2.74043111012498	5.1655823720663	3.58356722102107	1.78358237394037	4.99931455704999	2.90575522887353	7.90504035551548	1.07347750967897	3.45919552194944	3.43492174035228	0	1013
TCGA.AR.A5QP.01A	4.82705175389461	6.8587121069856	2.73922164700396	4.25031736944085	3.71707866025488	6.32598357601206	5.9874141014043	7.17173324778849	6.27743433596193	4.65654785359749	4.16983683405134	5.26363164810988	3.26028164385146	3.80191395861772	1.86358169600559	2.48411234553708	3.44174904700924	3.10874189007963	4.15167213731206	3.66730175943414	6.01590785416839	3.72023468019741	8.20042441119313	7.8798288850535	8.10183178809082	6.60671019154752	4.38314438360656	8.57460109555404	6.82310351804224	8.7309177362687	2.56861587671378	4.53655651189205	2.83594427992578	1.75039212114534	3.76533317929894	2.44805516771719	8.80086431731682	1.62250872258291	3.42544587678923	3.19355098628289	0	1185
TCGA.AR.A5QQ.01A	5.10253636209172	6.37647272324298	4.19728354216622	3.89097192094629	4.20872013428497	6.99068716572828	6.55536524240259	7.68932012978816	6.12275553476176	5.49770815892146	4.02565784251561	5.32057854401073	2.70338867816272	4.2996036747681	2.56389027710255	2.65949077158342	3.8158622999214	3.39569349787191	4.11938938022585	3.81306287088879	6.29719692022413	4.70922445553385	8.22946631518837	7.66154938576341	7.8122703796115	4.01639825894222	3.37545653587666	7.22221915871578	5.03783464067198	7.45118390646933	1.87306508612287	4.25866966866848	2.2466209032727	0.901339982640886	3.86132020039419	2.09460767644298	10.8499293021928	0.789937868980195	2.34047681565417	2.42158687316271	1	322
TCGA.B6.A0I1.01A	4.38060478628815	6.97533555552277	2.49316054721187	3.14069686803137	4.39907536680243	6.36684323908722	4.93249588029309	7.34900781524206	6.15801178623343	4.119397680903	4.60147070634068	6.1555367465145	3.4869074058398	4.75775934535783	2.65163726344562	3.40276309991423	3.87118324760182	4.43692137342853	5.34898657706748	4.54924406131224	2.4528062625625	3.25563668753145	7.81476189044488	7.67080210440952	6.94523897669612	2.52571811400169	0.874600266049579	3.49278894151482	1.52812118781138	4.07518175518915	1.2910141014173	2.03576465360098	2.07265464067569	0.4368014735705	1.8086321721094	0.968127625568686	9.92467104724991	0.150689643247321	1.31747773708683	1.3842156242818	1	2361
TCGA.B6.A0I2.01A	4.03294716409913	6.89753571212366	2.10601323762212	3.38482345872975	4.52231944890936	5.59255570526465	5.09932045548857	6.77648830453688	6.68402200633655	3.76779249383591	2.97337249018938	5.05382381708638	2.54838730094552	3.49939945933231	1.88451977696226	1.85575055676465	3.23959661997403	3.17189533857429	4.05932066359656	2.90594772681111	2.4104767918976	3.56614539327592	4.81854383291705	4.51873654831392	6.42571944713657	3.14663893143308	1.51540969338596	3.4243174803758	2.09450633868149	4.66366341177505	1.57990421089813	3.19028298637962	1.48578745585376	0.671112174912776	1.89274072777935	1.05144171138261	10.8292107253085	0.0988237683796915	1.19830555372498	1.61922517802391	0	4361
TCGA.B6.A0I5.01A	4.6249372514696	7.53404369939117	1.0995645271632	4.25404219432323	3.85669692274668	7.1254052043466	6.18838707681669	7.09144173363888	7.13040376165804	5.96489069120768	3.49739521058021	5.32848823993484	3.17866684264622	4.28140894033881	1.44116473412915	2.37787336697625	3.54423807415168	3.23895496044425	3.99917923376797	3.39744703493361	5.39500451455769	4.22615397784869	6.58713542572904	7.01155266388197	9.31894133164038	5.27138832331442	2.89952369185196	6.73620572498187	4.27935242812847	7.32378527055633	2.22212446737522	3.90441665815967	2.70219208281553	1.25676914276134	2.84667382959784	2.21899809809662	9.43284335248641	0.775176995696297	3.38514108848135	3.35388783628491	0	8556
TCGA.B6.A0I6.01A	3.99990982874206	6.5798650001388	2.2032951399029	2.8489583827924	3.80218287500482	5.44147351985312	4.95771498415883	6.50334237406423	4.79684690266146	4.43568859398448	3.82594840474589	5.37431268625106	2.83315321872269	3.38288855044703	2.63842143266268	2.86819287772672	4.01007263748176	3.44542213755914	4.32316107212463	3.53360072324958	6.13555744247583	5.80502669866918	8.05064099742423	7.36265836661413	9.73450454653223	6.3109526269488	4.66086588368266	7.98694558906382	5.09122590925169	8.13532297683588	2.28436606581035	3.50015192914823	3.92506895992872	1.67784646639964	2.80690143234978	1.98863015868504	10.4095978843841	1.44387182839776	1.3770126615002	2.32187038593154	1	991
TCGA.B6.A0I8.01A	3.85382602575519	6.7503237796479	0.600269753509005	3.31318779448093	2.98579185441271	5.34699942521495	4.42412932847171	5.98169741825672	6.20615479404215	3.31908318249713	3.94646886838194	5.62345428664037	3.25323293853803	4.11675565545341	2.41139912714375	2.41316077559081	3.72465027173297	2.99477882773401	3.57077863781918	3.42788771218516	5.52113242028334	4.64746993918737	6.87366680560637	7.04066781376719	7.7901536260795	6.65379952412423	4.18238243436012	8.57183946800369	5.03621757973238	7.75818389825224	2.67958143647604	4.63755228688009	3.20756492913943	1.29560548858806	4.50787707755999	2.46868757304394	9.01125353683772	0.38714192839717	1.51525829027167	2.71742967027234	1	749
TCGA.B6.A0I9.01A	4.05575096411845	6.58436876966795	1.49456921659865	4.05073675835721	4.30553283223929	5.6166723405399	4.91651963802016	5.83231028864302	5.85925398482326	4.36987822463588	2.94785314338702	4.86428025731253	2.61816816388762	3.73828145312163	1.80248276108278	2.14385051536735	3.190836067024	2.61164454337366	3.14950326311496	2.38692128221782	4.25722942042168	4.55507376127497	5.91665099936182	5.43507847836546	7.24758673140907	5.06330015692192	2.61694576003866	6.43203906173249	3.7594541446196	6.354219403555	2.29030643542491	3.85258818353126	2.33585480093028	0.898092235559008	2.8941580947821	2.01070823920779	10.2011640757235	0.35783347862949	1.87073952498894	2.19089926274178	1	362
TCGA.B6.A0IA.01A	4.8976760730598	7.69791417975002	2.1627900919574	4.51433691217244	3.9538053335959	6.58473255287456	6.0952746390828	7.35326858911525	6.80610232524521	5.40533891584755	4.40462387261022	6.49798113494483	2.87796014733735	4.80461119411218	2.02165738827403	2.70265754339091	4.28763481817918	3.59373620778717	4.43953670623297	4.53407405657179	3.39959495141979	2.41150759841622	5.07472805731012	5.92170528761733	6.79971031836836	3.42256941086083	1.5240135116561	3.44656061966554	3.17557250383773	5.07851163655707	0.661475990736795	1.61353165291793	0.686522937805907	1.6578229026524	0.707789805450313	0.609565867861813	9.17328387024129	0.444349024064218	1.17772648293207	0.935912287031362	0	8391
TCGA.B6.A0IB.01A	4.38528607012157	7.05727154889056	2.50827651498061	3.72136172164126	3.90546643379942	6.55092989985235	5.33805709766333	7.14249410726914	6.65201316741637	4.90978750222389	3.69695083954454	5.2306295784675	3.02465655242066	3.5181951969621	1.71043727690691	1.92842717687569	3.44202784020475	2.99561114485997	3.42843722605659	3.47824704075143	4.28480282103863	4.23244587131359	6.73111941611396	6.89893508067446	7.71726103158685	4.4355619245338	2.37851162325373	5.52661660616232	3.72248788332127	5.93691349688038	2.14659005827018	3.66086018053048	2.59600484074382	1.05290273896431	3.787098081611	2.07272323102162	8.93158910392217	0.299713560064242	3.13801165637123	3.42798154644492	1	3941
TCGA.B6.A0IE.01A	5.02634416649424	7.36671037814256	1.2217533720184	3.60769722951834	4.22713263784158	6.62704645939241	6.07831095000713	7.65160497704881	7.18531155586772	4.95858287396689	4.89885166459243	6.28999672236618	3.71222157760101	4.44255872586621	2.43520185588707	3.06307144984268	4.03851519759939	3.82879403819862	4.48559427312697	3.15145296108507	4.25700307271014	3.92805758675175	6.58644951337289	6.36835279866366	8.66349406207888	5.56432024008641	2.74931972457408	5.52380656621715	5.09544344148403	7.49334471283549	2.50304337056886	3.7941766970783	2.94577623247785	1.31022376954625	3.2112770267974	2.43084725248533	8.35427230617629	0.932968241502754	3.00927550157487	3.41229377133342	1	1993
TCGA.B6.A0IG.01A	3.89988133411257	6.92258797042496	1.43573525887347	3.67688795866746	4.4155423541987	6.32268170618242	4.91087174481354	7.04240467079883	6.92074347660346	4.66434061183981	3.80924979061316	5.3397751945356	3.10475598696226	3.57451330180249	2.06670920075134	2.22094900446678	3.53502025758352	3.20971848522082	3.86240179628129	3.52595609671453	5.46708706480944	4.76775012735917	7.36145782378488	6.99294739722496	8.5881944221364	5.794098698525	3.49969284170173	7.26880396572365	4.39951292418296	7.19606601070015	2.27091759542528	3.60252814373553	2.44652092029318	1.16053300876091	3.67711354719704	1.98141429959997	9.23841071073259	0.566669050912804	2.49259669410646	2.46920874024883	1	4456
TCGA.B6.A0IH.01A	3.92747931996283	6.09503406153038	1.39550157538498	3.48132477754547	3.4707841258672	6.29961649515059	4.53156860881496	6.25230968148677	5.21212183166986	4.26115467261557	3.28626018228685	4.62271369619321	2.77728293575566	2.93621390100641	1.80982599609745	2.25948341397357	3.28100084076863	2.65946793708479	3.38818953715608	3.24974871508357	5.85085691779688	5.07927569789785	8.09999628560115	8.0040074880199	8.55701790027139	6.94200888702238	4.95618678655961	8.51551219689085	6.53296677389185	8.0394937585865	4.27642222125112	5.90596697519228	4.55731205268921	2.49300679094604	5.88572565395641	3.49916981411525	7.79749098597862	1.71580553255915	4.25193869875807	4.19782608461076	1	2965
TCGA.B6.A0IJ.01A	4.75841511705396	6.31941742553877	2.45090770177264	3.18840092460321	3.27774675735517	6.22119268237309	5.6987296663234	7.23589838884461	5.46985667937193	4.24068068155531	4.56481712985475	5.57867610662417	2.20291916881709	3.62618211549718	2.57826247996957	2.92732760504922	3.92610382034074	3.52970852435316	4.67948009950545	4.02633088590238	2.9946159268993	4.77072863519113	6.91236843527929	6.21542816090577	8.30176276027809	3.74268534686427	2.43498843946051	4.73867597688816	2.92019800677058	5.38090603487122	3.29079299308089	3.83160367054965	2.16017800298875	0.72700555031056	3.03500799380723	1.49262232857445	9.81303528538852	0.444349024064218	1.97460273021072	2.16989294119629	0	7106
TCGA.B6.A0IK.01A	5.03163339068948	6.83827361149238	2.02119542451449	3.05919950798658	3.47005523561893	7.30524461464749	6.34075274061991	7.31151401411043	6.25979598111082	5.29791038344051	3.34976156795267	7.3655656939828	2.64087538996563	3.57943361143515	1.18237448827581	3.92316820071662	2.96652275549062	2.44816091776604	3.11236652307256	3.20720569038	5.30258226576763	4.8301640371446	6.50577503958027	6.09263241903449	7.74277897248514	5.15194403190789	3.37435790117047	7.50572979226899	4.43618183217815	6.89953456741686	3.08501667348871	4.55825538701699	2.94317119262737	1.12061736121794	3.96846866099018	2.05720763639927	9.52165441709984	0.82268936446939	3.07262034427981	3.09046391794482	1	571
TCGA.B6.A0IM.01A	4.2580213578704	5.7883281242961	0.692159346176776	3.24809455267255	2.88571101372218	4.88191907497324	4.27341891107802	5.9616719420312	5.78836205965083	2.59476350465125	3.31167748386373	5.1641748371336	2.86203473995523	3.72297961991158	1.89001858748382	1.75159225969593	3.5170740798157	2.8656615208898	3.4710573647973	3.86124078525967	6.46925759002318	5.98270158472874	7.30839637271436	7.597175819882	8.50930273631404	6.89813699007359	4.66676227177536	8.5683821682554	5.08699176685154	7.98060459328751	3.33199177823206	4.10840736373333	2.98511784680535	1.27911466371099	4.10537636755272	2.37476129465031	8.09852904265654	0.892196710465485	1.58914026151027	2.6488565513435	1	3873
TCGA.B6.A0IN.01A	4.47210430155159	6.40171749254512	2.33193447043881	4.02957656530215	3.17122284303796	6.38103759497678	6.1677593342242	7.02743607683368	5.90813078014074	5.03546555646279	3.23938276517224	5.37164946380341	2.27634777302029	3.27593079191634	1.22391675051899	1.68463923089119	2.92332035364441	3.04486619685428	3.24619523982235	2.63756387893541	4.61456262282411	6.12460316388924	6.8538472295235	6.90397942765375	8.67000290553429	5.44622975817806	3.39117655572527	6.4186150012622	4.98475338721926	7.29898358170206	4.04184748359231	5.30451834287974	4.40083163021067	1.89402224322274	4.58389210491163	3.4125241201629	8.99133476543425	1.11450029316519	3.66544962265819	4.74611387150685	1	2573
TCGA.B6.A0IO.01A	4.08264298667505	6.43656997204163	1.63105770550294	4.33423216064863	3.59222977621263	4.89702739447212	5.10887985960274	6.71439115381445	5.95759427363478	3.55485894801749	3.42912047572309	4.91274565820031	2.54124223305683	3.4017123735163	1.55449062228828	1.96893860473764	3.06044519435732	2.90963871511097	3.60852540589573	3.10272531001109	4.19351944679465	3.71370681095268	5.74326720908897	5.86166510915816	7.28600321659678	4.72199597906743	2.58033847419571	6.47513029080112	3.84063443359398	6.17341730289044	1.6518209234237	3.23120197665604	2.11426706571266	0.762221231959501	2.95735746595918	1.51546015756005	9.13388405249905	0.336511915512762	1.76132783010978	2.37052700158361	0	5042
TCGA.B6.A0IP.01A	4.62362693885126	6.68280080724712	1.43360046262586	4.26086873861568	3.67924361888907	5.29253146409335	5.18383186241349	6.58233922119585	5.91717393774122	4.23695940968702	3.24103168182615	4.75234183962523	2.79441586635011	2.99505028825669	1.46477280633474	2.18596166492551	2.78402230621649	2.73907039279651	3.53259125729057	3.05517829736388	5.00657630164213	4.06175028067652	6.76390150827194	6.91303778849651	8.10933652821774	5.36952580951291	3.61897861065233	7.1448560263325	5.11293361363087	7.40725926527984	2.41448736691886	4.22169924596939	2.88448070336105	1.14561224716648	3.70120525313494	2.06856763450565	8.17537838807537	0.906428859313686	2.17290349447638	2.93052919605134	1	3926
TCGA.B6.A0IQ.01A	5.01937277877205	7.28740580313533	1.98702975054898	3.66621121824894	3.7468286902744	5.74026648838049	5.5428678155724	8.74591226083653	5.74573482013789	4.28112699296258	3.53292782443099	5.55897472423443	2.60530468023834	3.33316608660586	2.406645507672	2.91515755207424	4.22071689199892	3.79022988295567	4.83460504216197	3.74849343565894	3.36920123231311	5.13940809897069	6.16522860677756	5.94594474208978	9.27253437967608	3.66955973833063	1.48455063916856	3.88807105210223	2.4419349151256	4.90726083982304	2.14244611462805	3.03539517165306	2.26116972020375	0.984479982095188	3.05222458873102	1.72417002099241	9.95473910953169	0.184470736640092	1.72722343728799	2.44564725760306	0	4285
TCGA.B6.A0RE.01A	4.54809748985065	6.14494777235824	3.43416115248586	3.55612281784117	3.8608833630469	5.09043851130199	5.60162521183383	6.7104179900005	5.67372318356714	4.76576810462789	3.84543986937457	5.52869945550402	3.09904266851879	4.28168341511211	2.6854244076952	2.76134910801311	3.43258532673445	3.69532574408157	4.19469382746014	3.98669307514631	5.21074731154965	4.97760048678107	7.84767877726303	7.27698046055884	8.0394038288851	5.12989706213917	3.46648356115379	7.50540746334371	4.13654414051173	7.43337262011172	1.745710621988	2.91490889234725	1.65195865306541	0.74321334281455	2.87954894308078	1.13297159687921	10.65629935944	0.459641449928612	2.26699637198622	2.38647988859623	0	7777
TCGA.B6.A0RG.01A	3.78719213463701	6.38266725274504	2.20003346410975	3.72729968995648	2.94311491685651	5.68159824990019	4.72727790389102	7.19034423074715	6.31532892543464	4.62443432575103	3.84168133101049	6.06454015357298	2.96067850745708	3.73633427697511	1.92048386821087	2.52125179536981	3.57122779379143	3.11673070763285	4.13793790628748	3.71887668455256	5.83431176007351	4.75773801444378	7.77097436513696	7.4824578767165	8.38578994059555	6.47472643509113	4.61019214786204	8.61254380830972	4.78035209828767	7.62351354671955	2.70613266526296	3.82390218007865	2.67113482585348	1.17095055331837	3.5181951969621	2.07347750967897	8.84872245478951	0.610133076456062	1.75928368884733	2.18640547355508	0	2082
TCGA.B6.A0RH.01A	4.99115446476996	6.19942107810606	2.99371058715996	3.90888014229326	4.17963843493813	6.95197937294912	6.06252110971666	7.06955717674091	6.21310033031558	5.41484926038031	4.27082791555366	5.54143120433703	3.10967815139454	4.02628661637991	1.84398384404833	2.73172632271578	3.54590660857784	3.05192888499424	4.39758394029825	3.30677260563519	5.76577340778616	5.30379535767316	7.95595207182295	7.9101881911988	8.86151282597635	5.69368209145745	4.11571579725622	7.61535081771586	5.33352033953357	8.61054578731816	3.04003321910649	3.46019211191006	2.69997354135681	1.11163231012328	2.44151003852523	1.74588268890226	10.9440809726903	1.29554671702105	4.56403056279798	2.98192569929066	1	6456
TCGA.B6.A0RI.01A	4.17043786850811	6.03247557774204	1.54196081158699	3.39676231316693	3.18129341288547	4.87196682417991	4.95659105706231	6.33838162536876	5.41819669580202	4.12763327972587	2.94875034182445	4.8736262066658	2.41567755320177	2.76156186978805	1.41310660308678	1.8825256727872	2.84516885873168	2.55706692983948	3.04166353172936	2.82993072183964	6.82981912291939	4.93967323618226	8.21005614974029	7.98300669004416	9.08349368772714	7.23304823719518	5.28100084076863	9.15611746790778	6.12213222808918	8.72346845847614	2.30739937954348	3.72611186950122	2.13037081100218	0.811964175310194	3.16694034648427	1.59277992561854	8.52680984972761	0.735435526343577	1.55812066272863	1.29083721745923	0	7126
TCGA.B6.A0RL.01A	4.34789238819534	7.0726942948671	2.89950435731192	3.42153301613831	6.10125926524772	6.47518867022561	5.46080807978797	6.21118356176783	6.2168370239426	4.03397794692931	3.27205305821439	5.42627146489599	2.99537597347455	3.7411541438399	1.81003172801094	2.40468517591904	3.69472421733649	2.72813820341893	4.29400310646479	3.50798487315604	1.1554254317472	1.52787105430157	2.89549651892662	4.39720741927975	3.51436216324958	1.39105279301467	0.223546115952818	1.72377696962344	0.422986450566717	1.877744249949	0.570268615578123	1.23437868933761	0.502534285895496	0.235727059838058	1.10520872342818	0.454491777223313	9.30680108055757	0.0905824763624423	1.47404659931931	0.892507602620742	1	2469
TCGA.B6.A0RM.01A	4.64864375555714	7.37243762831484	2.28894910458459	3.74039872700366	3.31025285819244	5.69922956643382	5.59262148018032	6.5626454065487	6.5751337982331	4.6810668948397	4.40814798583763	6.19084989132381	3.82085291380658	4.54071546113305	2.22921874244925	3.22104183899858	3.99016524517716	3.77209679219569	4.87526402058505	4.40000501766122	4.01002786624069	3.24216040802161	6.24464735095214	6.37638589759051	6.6934548972533	5.0850039221681	2.88914252189038	7.12069407533637	4.02802980876237	6.50341393485896	1.8012828425742	3.28670375634491	2.10003572116184	0.682483407005739	3.01206802330909	1.30082659253349	8.70863283523421	0.45817198959259	1.62625221672933	2.07888304652199	1	2373
TCGA.B6.A0RN.01A	4.43750740711303	6.87090963478801	2.3870040284897	4.06202670371814	3.48839932136008	5.77237132375963	5.65509418149322	6.69142249689477	6.38600903483773	4.6223681524169	3.14036967065153	4.80193464627335	2.55026041900124	3.27202318906105	1.62937993617469	2.2502036564993	2.9725640003026	2.93208007445649	3.37240889617734	3.13696241164474	6.90003958668085	4.52024622270703	8.38497882984547	8.66110646487935	9.06992150326575	6.63392519941743	5.4992112805393	9.46233130668382	7.03132020100535	9.20608957613189	2.23790018555584	3.46218322892228	2.42414276870723	0.866868424618348	2.61593414313323	1.86916073840012	8.76768558228822	1.60435603801526	2.39999135066418	2.24409549029655	0	8008
TCGA.B6.A0RO.01A	5.12349652580503	7.49088937482953	2.06243260406305	4.92252612884681	3.85033938324913	6.03492878553657	6.13889431612865	6.61083882156119	6.73380036815208	4.29771967204351	3.76074256475526	4.96735769519396	2.82639594759272	3.34818991974131	1.866631080694	1.75450273218095	2.91136562059034	3.06583077417367	2.83303174566276	3.60574321639167	3.83050886892869	3.29903946512079	5.32898362655015	5.05244632676557	6.68475142517232	4.32530005762347	2.69572662262096	6.98793701799959	4.63790000802925	6.67836069699077	1.89013535604556	4.13369503251308	2.44440203606301	1.29707400018743	3.00737492992765	1.91937822324758	9.1985157624716	0.581785075180132	2.10467213128256	3.04197886342146	0	4929
TCGA.B6.A0RP.01A	3.94119084138253	6.48946747218947	1.78488083516779	3.95006709128078	3.2355432653234	5.21213739946739	4.95729709700098	6.42228514939803	5.78236924675786	4.25497945596008	3.25404975532079	4.87973516873486	2.77936479265973	3.06963343249914	1.79987476945203	2.4789459268629	3.09312067540246	2.69151183200577	3.59220585191362	3.22448795898989	6.36615432723653	5.0677333562178	8.04776193857145	8.15191055511568	8.66894807864018	6.55784964508671	5.36130867274252	8.55136681863522	6.85639066696494	9.17963793736366	2.80644780004939	4.46786635273041	2.92617025390654	1.19918547579514	3.76910523790058	2.06994271030341	7.48951644360328	1.47793631599449	2.34896887834982	2.89650436654306	1	3126
TCGA.B6.A0RQ.01A	4.5496383699058	6.54289411946551	2.09312067540246	3.85280787821501	3.44559429134118	5.50463945873185	5.33019983285091	6.48618339959238	5.49238519236419	4.50096772407033	2.89894354290607	4.42405540493814	2.58801297794036	2.65064969028919	1.52039710329571	2.40506656021047	2.89555468312333	2.44932365699078	3.48646982772274	2.92891981647101	3.20067697436783	3.46765771438434	6.38566226404004	6.4034722487259	6.99587679718627	4.01565812950688	2.38435379096366	5.91492323926577	4.34372759610173	5.6920337734717	3.11453360829505	4.81221068450189	3.4375873023564	1.41110078908541	3.95422423324648	2.28767913947278	8.4591061558316	0.513288602524751	3.17136697561622	3.07739683261882	1	4267
TCGA.B6.A0RS.01A	4.02497562293279	6.82238855073004	2.9110204048233	3.99253279550256	3.9978614236963	6.47254138413363	5.13575647749034	6.82065510087122	6.23738589427745	4.67828040456329	3.83608571170241	5.12761677282319	3.26552691165019	3.91737446656077	2.23035674505615	2.34525442674739	3.54250570147826	3.0790708496435	4.58654258843844	3.50794682857124	5.32958647640625	4.75796730524323	6.93263169998202	6.19563500620417	8.13897211173977	4.98791201326016	3.61269455269052	7.12930671816881	4.74500600901141	7.62643694636917	2.4557020257101	4.27623609347017	2.70750270415613	1.34528281759351	3.13645390926865	2.2217533720184	9.14262990758174	1.30655389949654	2.10738657903081	2.46547824875571	1	3063
TCGA.B6.A0RT.01A	5.26281648231215	6.1927879314918	2.78477616386442	3.11950558536007	3.84803698086061	4.8909281592267	6.54862927943905	6.31331116346496	5.97133891814974	4.39609782240869	3.93550689393169	4.98167915421347	2.82505290233587	2.97817732125278	2.75326221926786	3.03225956616369	3.73313737767773	3.86380963261587	4.4764270546225	3.41623173668887	4.41508258279445	4.79273564326215	7.12602193472608	6.62457761896058	8.08748989152876	5.30613097359285	4.14108123015401	6.10381023172461	5.38444013842083	7.36937400023514	3.05635808965337	5.49528902773717	3.37288246809252	1.63728564389725	4.83863415761359	2.46150236651468	8.07029432587131	2.00798482004068	3.95823021167137	3.00529218582908	0	2721
TCGA.B6.A0RU.01A	4.18213608539319	6.86909409534439	2.05925143306528	3.42375295103291	3.12275553476176	5.53388723302209	4.84777146784195	7.13703108673536	5.2613841312836	4.17029364307278	4.49518347790834	6.10904916780429	3.4836610217868	4.04292444517384	2.59579007053066	2.55576708296718	4.26916034943493	3.90073158671122	5.01884778542798	3.97648278605719	4.52384419486864	6.27981669878092	7.91348125851622	7.37008928356341	10.0146448519143	5.11872517126824	3.40411291037582	7.00040570093123	5.92245476988559	6.77047493456378	3.72746307496172	4.87369018023572	4.15435637275727	1.36966190080296	4.31057279459715	2.4535175792155	9.45039390283187	2.26282399746435	3.4905187880721	3.04364197318505	0	8605
TCGA.B6.A0RV.01A	4.69278983497265	6.43600521896253	1.77420723002214	3.80977455853471	3.31820113182951	5.90800104332248	5.66872900880354	6.52510418788024	5.84665628065244	4.77047493456378	4.05356319425737	5.13681069985728	3.07114482744211	3.451435330437	1.84482751363583	2.4714736293964	3.20620559846117	2.79387507929808	3.44314247454581	3.68969053633174	3.62448696572674	4.06868800597432	6.42507487952451	6.14161262611036	7.13143309060641	5.36007627069638	2.93845517861781	7.1021069384113	5.17603947229369	6.99964040853495	3.21929245135731	5.12415440552941	3.37439963676144	1.17779025550544	4.65734846447239	2.58176097704607	8.04819585346092	1.38333104404124	3.10287645053129	3.4808079696587	0	5156
TCGA.B6.A0WS.01A	4.5977397272058	6.5203216649738	1.63621857887536	3.41693429747786	3.19608765593199	5.60866141798756	5.22959176787156	6.43125020420107	5.94386508003636	4.30922712920063	4.01205013973136	5.2106265404085	3.04832338653781	3.38446431478275	1.99342075841288	2.3547342399706	3.38721087340829	3.1662333950513	3.99574680322345	3.79036544078389	5.92864035888612	4.74371422156062	7.65417701381669	7.9387721371655	8.14753006718282	6.51709140707339	4.71083397892643	8.63669312880715	6.14496204343788	8.54273164657611	3.23335124340868	4.78055157800269	3.21023299009585	1.24482618463078	4.27529764378167	2.08283881472489	8.45258019790209	1.1013139010863	2.7345904066962	3.01013531488519	1	2965
TCGA.B6.A0WT.01A	4.27659343760383	6.67302633970603	1.58534716811202	2.55250003679201	3.09391505982838	4.7940518973688	4.73211178626323	5.89750182985166	5.57397431274334	3.699107384624	3.22812603062458	4.93469104863467	2.79052183783694	3.0110304091829	1.72504308528175	1.99454352062371	2.94585112806863	2.77110381891988	3.57532443378299	3.50398470389761	6.56073787847203	4.95651207058151	8.09887165562329	8.39335312923809	8.27680045197902	6.86578398849975	5.61202216280806	9.01608982493654	6.51404965005919	8.82603582636878	2.97649195105918	4.11407545780981	2.67771118626068	1.00834345852933	3.87428549049804	1.86465169471151	8.31749808752209	0.798755613914619	2.33831030685706	2.73435195008011	0	5739
TCGA.B6.A0WV.01A	4.50428351238225	6.44719731448682	2.10698476075061	4.1693718623182	4.82825583092645	5.37585267351361	4.92642172469745	6.60484377731821	5.81240837497978	4.11839295207991	3.47688712558277	5.19213102626319	2.71968725509697	3.71223258495255	1.89673684681013	2.14430746726304	2.89516687751077	2.86819287772672	3.36174029114921	3.74208168621147	4.93896321952565	4.31415994632115	6.4542992936199	6.58963317122773	7.45396361974574	5.67826631771173	3.36770653711636	7.51471957640559	3.80030976225285	6.40874582237736	1.81856428347791	3.23919943582218	2.05956294429733	0.562572145406576	3.04544297076117	1.36804193059477	9.88443155459429	0.412944073368718	1.46790546906145	2.18938180096141	1	2417
TCGA.B6.A0WW.01A	4.15989554963883	6.53876938602168	1.71030501865619	3.7411541438399	4.33566189526331	6.00933597394952	4.84932377600836	6.92626159506478	6.06684048818791	4.63923216324928	4.74495758785043	6.5798619838824	3.84725533104335	4.86782235104243	2.69476878347516	2.8344685217103	4.03653849955149	3.69266152772665	4.82868742817695	4.81507326721003	5.77283843528339	5.42106841583129	7.3795464550795	7.14715199970894	8.46597364849986	5.83760775106683	4.55093759322884	7.85935773866835	5.77608292667796	8.38190758034043	3.07553263116736	3.95338631227867	2.92759309567884	1.25114341438898	3.66111109790124	2.30958367089907	8.62456628761786	0.76145549282272	2.09545188108566	3.22883407916091	1	558
TCGA.B6.A0WX.01A	4.06177619758669	6.32386721595057	2.59378400526066	3.37566504292858	3.7079443747931	5.50679550542997	4.66755723582413	6.76693697953584	5.35103108690951	4.44170921501153	4.242350984077	5.80604044042444	3.26163611760767	4.12704716899222	2.43298612360356	3.00252250976871	3.80754039949671	3.92588551708314	5.06289018451702	4.11379216472211	6.77367199865493	4.33695458484479	8.3162869630585	8.16509592242654	9.7122926079388	6.35991468126395	5.45110888296185	7.98835464673317	6.6353800312465	9.20545140867078	2.45588610498791	3.83519648154791	2.77068106972169	0.97702342158069	2.78822631344224	1.96731619026928	8.11850923749817	1.60012699957572	2.64719936568332	2.92556274739949	1	639
TCGA.B6.A0WY.01A	4.30042394965671	6.98790064732624	2.95056172905206	3.8427073584008	4.04252177315768	6.20960932423035	5.53187111389102	6.96897315338396	6.02931594252634	4.49369216133845	3.92325378871299	5.36978402308277	3.17211943410977	3.78795478270109	2.21505728090457	2.64369459888089	3.38559669601225	3.51465251887501	3.93124810308651	3.8164768316041	5.24635867903593	5.43629845169473	7.89715812183224	7.82559993720417	8.73691261923508	5.90534127131177	3.92765946070309	7.90334864278502	4.90221832406021	7.52994272733368	3.29791038344051	4.72029488427921	3.31785394762066	1.46571331959596	4.41149403995316	2.56934525961792	9.31703696667218	0.568907674127396	3.31728959502446	4.05165052021774	1	3461
TCGA.B6.A0WZ.01A	5.11672654962082	6.64481670485593	2.35225004643233	3.87111423304708	3.38791392438595	6.96264618641136	5.72099252105479	7.35094625139761	6.53886869164596	5.36666142628903	2.99515885816537	4.86274396738853	2.63909321321554	3.21961771931468	1.11009592910342	1.91903491969195	2.74573213147462	1.9932395858742	3.00972338494923	2.66140758035968	5.25135553309017	4.99569254140878	7.25203618560305	7.51348679775259	8.19652098417087	5.63012002634893	3.66394798834007	6.7490313820402	4.94073995514672	7.71444129870826	2.38272258035299	4.30787292339449	2.96947286459633	1.30111935315076	3.50547177609687	2.26399588207124	9.51853808951712	0.867342995359762	2.43847916547586	2.71030501865619	0	6292
TCGA.B6.A0X0.01A	4.47021796626393	7.43210589424373	2.63461650006291	3.56855507815669	3.98150563426962	5.57273811686407	5.59063195801113	6.47598628569031	6.47054987987412	5.15346893818733	3.01890118330867	4.23410273096418	2.49354486619997	2.86696730639719	1.55753262765066	2.78456679847238	2.54441119706216	2.79010474134645	3.53259125729057	2.78847691185191	4.06102441810283	4.29250201592857	6.07619777757216	5.7517663040366	6.91844706107996	4.15903978199015	2.45156720745757	6.33349529420441	3.39799457845913	5.83341384514762	2.11819358383957	3.41702884684604	2.33599767738902	1.02290040211008	3.45603072223086	1.83094486171248	9.19462094910262	0.141825129700028	3.37844226124786	2.67351119773139	1	3945
TCGA.B6.A0X1.01A	5.33338795215446	6.68672881911173	2.56034812096632	3.0301418223871	4.52056682509872	5.04096692998608	5.85578045150052	5.70726801162183	5.37860872445984	4.39314158449263	4.93574731521372	4.72382064728623	3.25006718913744	3.95600087704145	3.26195197859215	3.7318023377646	4.09567973166949	4.28532083376957	3.78509015499476	3.97858920471515	2.39563866548085	4.4658961259949	6.9609819364935	7.00786824333334	8.06973921726414	3.03262985192717	2.35760830381385	4.62581402813416	1.87892147974985	4.52894632083298	2.12310330979611	3.50525580093216	1.7287912528639	0.606157925235646	2.74032316356036	1.06839565784094	10.7726729347819	0.0994972011701899	2.87874495650707	1.93715603846619	1	7455
TCGA.B6.A0X4.01A	4.59974030339105	6.33098856304375	2.10641532654359	3.74589344240304	3.63328007403061	5.0214397507009	4.70583970588368	6.00018032561	5.27860556749837	4.66827232913058	2.80772585309331	4.83603520194524	2.79454063457996	3.25872996184138	1.41104653917318	2.73281187208294	2.8938087363515	2.98806658107217	3.15896709908787	3.17127088883068	3.14000966780383	3.86063510106836	4.39530277160425	4.50594807760938	6.03794442963488	3.21760297658679	1.40968962795326	4.29180981095986	1.6037865531233	3.89915629127528	1.94845133766982	2.71459721758489	1.67766609006197	0.790271594413302	2.35343621786178	1.01663894211379	9.96745021229116	0.058385771000353	1.60961314376308	2.00363821366405	1	860
TCGA.B6.A0X5.01A	4.86705135058086	6.82405116377069	1.82374936030827	4.02618921864855	3.14246245272766	5.80466281609502	5.3321493629267	7.00490695275637	5.88298045382903	4.93160269500614	4.67099325163917	5.85448444442499	3.43392088351355	3.82194486346152	2.03322916078511	2.95793316601725	3.55328676916625	3.12832639914664	4.23015689066494	3.97968698607163	4.15887018285507	3.44882168000904	5.82821520336002	6.09641788916077	7.20194549668238	4.6185851897366	3.44035427232892	6.47764980731214	4.63484298872727	7.0875169413	1.69278425663401	2.97680352648957	1.6990185186262	0.400975043673087	1.7878503341913	1.14149818813431	8.72545896916381	1.07806325577682	1.80140701836572	1.96351111568117	1	2097
TCGA.B6.A0X7.01A	4.3004385931849	6.24607169789727	2.53214237892948	3.82349462471286	3.16452886088137	5.68618113797833	5.38734875354687	6.68501644951122	5.61638416498483	4.72563210513832	3.75958197323355	5.711348977825	3.08758164653826	3.40083845974644	1.94174486272782	2.8400603308324	3.6880124634368	3.36681177312713	4.127171015044	3.57064507799186	6.6861222954118	4.73455789220565	8.66261889049597	8.6621990895607	9.09028579736552	6.64435960250358	4.46025765290984	8.39440738666748	5.93683813585205	8.40681937549497	3.54160156706067	5.27688371455318	3.77763012059746	1.56047040916651	4.80387796254485	2.57153119841353	8.38461627121006	1.2840402639541	3.88956115293006	3.54404019395511	1	1781
TCGA.B6.A1KC.01B	2.97333575047661	5.23971880848662	0.684908482509296	3.88229089098502	2.95278084432735	4.00314345147615	2.88978502200355	5.5868157741124	3.93460141900428	2.51624212661881	3.69162349311593	5.8080348894543	3.43672153479553	4.15013720401373	2.32460901517973	2.77361661855789	3.41573162925564	3.79895256533147	4.04745986548853	3.89249788825491	3.0330352939848	4.63997879048432	4.45322782587645	4.51884353558583	7.12503317916606	4.14557964204662	2.76139166287834	6.0110975188732	4.04196134680215	6.23897406157508	3.57436797626605	4.24845134442646	3.13578109847023	1.10581215112923	2.8552721567246	1.90662126739614	8.99262626121104	0.327112470747085	1.09085343045111	2.76674355770148	0	1326
TCGA.B6.A1KF.01A	3.7872130344768	6.15130682509957	1.31237474677515	4.06887714085031	2.63684499531567	4.94073995514672	3.63441901939175	5.750247394143	5.13111613554691	2.74889054264591	4.88182121272557	6.1673398618204	3.76854429183898	4.96735308359463	3.11435036555973	3.39958128053752	4.51978719723419	4.22162191951948	5.32109830665186	5.40283130244914	4.33861695144652	5.42401508141416	6.28039961112653	6.04111810799674	7.79163958305134	4.42190997309483	3.25710116107861	6.68715169398819	3.89752119124739	7.00516416059353	3.36776244144438	3.93799402365948	3.04376444231017	1.43893154193454	3.73137877433561	2.00439352315262	8.50755998499979	0.376623787423014	2.49659017442095	3.55190970583768	0	3088
TCGA.B6.A1KI.01A	4.6245513008666	6.61263558365923	1.66648393083743	3.55763065014295	3.79243893006464	6.62054242517646	5.01314956755428	6.74639339168973	5.8342561308819	4.26885354668229	3.40184887473608	4.77183277026335	2.6501211758497	3.36402606568017	1.41364823661203	2.13247813723825	2.83646952807708	2.51540969338596	3.39658423226342	2.8030616750913	5.51036700130848	6.36170695936937	6.96171129481488	6.80467701181648	8.72271977166595	5.58596001985549	4.6475908173316	7.91636079424088	5.35369379881572	8.17500605185428	5.45942833978121	5.48963605531387	4.44431589057576	2.71411360808928	5.21332783827303	3.39762500937438	8.6086118933299	0.948376576947387	3.80565360014052	4.69373783916953	0	2236
TCGA.B6.A1KN.01A	4.14040239372903	6.47260474199434	0.881038075674044	3.73940529151093	3.27695813513336	5.2148980256777	3.66618848987278	5.12040585792809	4.97427691054843	2.44781720176197	4.80651997836622	6.70918722784309	3.57301089820435	4.10672519362	3.74070094120553	4.03810251106495	4.29374567739158	5.13505870839449	5.36208408983338	4.28722108709955	4.85009930419696	4.74154788292038	6.43669988394837	6.34053734564902	8.23482222013856	5.72750664117162	4.363269216301	8.05621554651995	5.01342206031348	7.83587292738385	3.51798111829253	4.52668232752636	3.35449447600437	1.23535944739095	3.87015754849823	2.37526190210291	7.96742859667811	0.964509533388912	2.33024286561823	3.2510676501511	0	4233
TCGA.B6.A2IU.01A	4.77778264509569	6.9845882111524	2.70030654014439	4.22312131342042	3.09475966973991	6.31211875969997	5.73027040477534	7.08950026945691	6.79932954864189	4.54910849283914	3.53966754287825	5.20406244344158	3.22980323429107	3.48437018144599	1.77585123103554	2.10654933128462	3.26639677302455	2.3436352242829	4.10763765863643	3.45139576498001	4.28823304078812	4.03269155698229	6.09183732784529	5.96823132730088	7.60078711813854	5.00451038096109	2.99416332804603	6.92894112881091	4.1937796269546	6.49182744818985	2.51032901949057	4.62961307640255	3.13779859028661	1.2899524722154	4.12662601287567	2.54996482515219	8.28057870726732	0.570365776573606	2.74669972660802	2.97662025497407	0	5176
TCGA.B6.A3ZX.01A	4.56666296296261	6.61172420569915	3.81125522667047	4.15577351481832	3.4705889235143	5.69985142254063	5.63714650625315	6.9950582050887	5.46686200377592	4.75580625972743	3.28165374468103	5.57420749564537	2.45264814455622	2.72242230577714	2.77694619185709	2.81864608282254	4.36468448192823	4.06262256073799	3.28101568277577	3.34262585448199	4.12014454634205	5.1566190877435	7.3935878089173	7.13608267137849	8.28494205523749	5.59718252549113	3.6238551592173	4.63354164611974	4.45218027729667	7.33195237936874	2.64841942331277	4.93133794128257	3.05930335627519	2.01356945297894	4.13278245729886	2.58546735564101	9.25477802442486	1.34857237015964	3.08579853912692	3.32762988514096	1	1152
TCGA.B6.A400.01A	4.55243240695558	6.32196957177356	4.50987949203574	3.65977617232597	4.00295449750751	6.31039829262647	6.06983318199689	7.21831523842269	5.63809990974707	4.98090728705697	4.06326132242627	5.63746244529311	3.17648235397361	4.13352242741641	2.7590066552564	2.54203512687341	4.34509116853896	3.24698565772528	4.94402912624894	3.58716093477828	5.78575977442701	7.74192601398631	8.53166022465125	7.88530285739181	9.79479728529041	5.69510577033328	4.08788710093312	7.10617659976234	4.7908397929022	8.06595998810168	2.23581894831558	3.58857672982899	2.42985695113365	1.72456296530667	2.63101112713624	2.02378761389678	9.81957127471216	0.763241585658583	2.82783934412269	2.80809668878353	0	215
TCGA.B6.A401.01A	4.81957622408293	6.77028462981121	3.57336240698105	3.84308941741367	3.80035118329911	6.78145807574241	6.30831354381893	7.74522119451107	5.86460217524995	5.24820084029487	3.59243311673749	5.03327762341492	3.12957976940274	3.58857672982899	1.67807190511264	2.46581778323171	3.35130323383754	2.90908182715626	4.34448766263568	2.71835066545063	6.17877438711007	4.73998307907973	8.3932046649748	8.39274286920352	8.59335937381366	6.21578147619739	3.68913139554461	7.61882962244195	5.47573667297408	7.88959096358876	2.31039829262647	3.85136926910406	3.03359919780549	1.62100860087802	3.69673945810052	2.49236596339547	9.32624003669013	1.22360789499323	3.49041609784208	3.32553033156756	0	2596
TCGA.B6.A402.01A	4.60343644563497	6.36529359953951	3.83095499951198	3.46490346984736	3.68816916618478	5.27375084933642	5.95186983501168	8.04515898212384	6.10311782269149	4.749780952793	4.51820778883579	6.38487525096087	4.20974967255822	5.11052193776875	3.33888075625889	4.03600212775161	4.59069782069019	4.66168120240679	5.96917582211281	4.22461915061804	4.37041540482148	4.20661196941953	7.69850187660909	8.22701949014185	7.65139689182431	4.71571768922239	2.23020301336642	5.3777449878577	4.27523803905976	7.21712987917239	2.21992743015715	2.27750872814478	1.68580562515427	2.62037526889857	1.12875530625703	1.29906878014697	9.36150826844197	0.977243283160586	2.03206556901842	2.33548325590349	0	2281
TCGA.B6.A408.01A	5.35250783923527	7.28989070411042	3.29864365395505	3.88315157086248	4.0012077514214	6.90023405652098	6.41732764964706	7.32306377011861	6.22132610759717	5.12331027894981	3.47112241405857	5.47060844493816	3.31773820098194	3.81395558647652	1.6218994862526	2.25211284538821	3.43078036164101	3.17593970540604	3.75612661895056	3.31665262438687	5.68080255012165	4.40286540250755	7.72400830969675	7.72516922666659	8.51346271572194	5.75753802178488	3.85391582781535	6.93452239879051	6.12368688663131	8.45254560564887	2.27025981354164	4.40831785095794	2.78364522962237	1.4314090131677	4.15779559175626	2.5635974630076	8.37634986341043	1.33731147733096	3.04327450341953	3.14213565557566	0	2072
TCGA.B6.A409.01A	5.79517990245574	7.01887559707079	4.12262302697958	3.91515755207424	4.8279206192824	6.73564672892423	7.11480322431904	7.52103659892297	6.80046896790024	5.69095060406439	4.54105013851905	5.95698824704316	3.64496375431576	5.04723299646181	2.61943648795029	3.56462205243698	4.21131596877269	4.12628734721889	4.67622790966009	4.81087492226273	4.03936653931603	3.99013800935645	7.52949068145509	7.38938956138368	7.90003777472678	4.24382899923517	2.27396339889483	6.21457751980066	4.09235122675511	6.56842435258207	2.14166166817855	3.81666114007605	2.61341378086092	1.07594330439555	3.49527303583523	2.39272956248757	8.45918445396913	1.01827808502435	3.50099321023	3.48764069505496	1	573
TCGA.B6.A40B.01A	4.28472140212484	6.6602540921195	3.34990307384676	4.22438762792991	3.09784673212956	6.82150741744425	5.73226377174466	7.46081790693111	6.03185611099624	5.74083314001421	3.24924811377208	4.95371222826452	2.63902373317984	3.44775109314124	1.37673490499852	1.91529142802348	3.3918226996645	2.48075627868625	3.41397311914775	3.04486619685428	6.90287311258107	4.68805164071952	8.64868006246439	8.78511566377257	8.93647717259801	6.62549991108488	4.30978009500464	8.47435775723743	5.57179510854075	8.33160087598304	2.31597191314188	3.45776499935645	2.73022692194637	1.11463354906894	3.62821366956666	2.2379307695958	9.24083783150069	0.964139829611964	3.11606527322568	3.03782146543497	0	3152
TCGA.B6.A40C.01A	4.45428777669263	7.25005297304485	3.17098259007051	4.10649908096536	3.66827800305682	6.70386067252262	6.10220879373223	7.11851339037548	6.43931561793829	5.12629973882702	3.34835991022186	5.09394885372032	3.40703997467444	3.38697644692639	1.76816314744658	2.27028971922536	3.42279812498232	2.88430485905842	4.20673698361261	2.94800271521245	6.44563898175282	5.63785365005134	8.64671206147686	8.03053527396298	8.88133669681845	6.26014047967677	4.2895689140449	8.20665494427028	5.45157380099217	8.38869368613258	3.01267593308757	4.56144223176474	3.45413640281757	1.66707463132383	4.62839450264423	3.03374013932799	8.89625519570857	1.03977009283301	3.74038793246835	3.22079426697096	0	2164
TCGA.BH.A0AU.01A	4.32953983630147	6.51000613365915	0.848718073798604	4.01955959471856	3.0122826089523	4.63784785519936	4.89021806139232	6.57955278414678	6.00695323749402	3.11418376105567	3.51194868887003	5.63319577958706	3.59711397779529	3.44282409545629	2.18596166492551	2.43223787935865	3.16885059516657	3.74141305286814	4.69762371631639	4.09536748284762	6.50837477231727	4.48889414217	7.69875327661464	8.01546300203372	8.53793199885417	7.45459294420564	4.98987470324456	9.22290693374813	5.90002388300334	8.23632470875661	2.5970782124871	4.17644246029515	2.67339812588137	0.806942664577762	4.30386840293441	1.8846760607854	8.85798192790424	1.02934686633434	1.31967573332442	2.3227069399402	0	1914
TCGA.BH.A0AU.11A	4.0225897490401	6.20631501728756	1.03477915804802	3.68672461774609	3.1821519801444	4.69954608026856	4.66743234190795	6.47740857792022	4.87559332614876	4.21930794197069	2.56142390154728	4.31108163815255	2.77146305836565	2.48395762187044	1.69879632968043	2.91084776595794	2.97978757424643	2.30489064845361	3.33908036027321	2.9814508341617	2.35004456586269	3.50832722928032	5.61275351931159	5.39872659322898	4.18405014319019	3.73267079684762	2.6495004987031	6.34751684412802	6.15731863703897	6.16308808541303	3.55064213810769	5.07260748292115	3.76202983527487	2.11059710271198	5.34392653070305	3.06210443815687	8.41571008357084	1.67179154848281	3.0859174815428	3.09359397836805	0	1914
TCGA.BH.A0AV.01A	3.6268245826631	5.68382275476395	1.44344752192336	3.04526821513853	3.63822447217205	4.15587873270414	3.87915681048047	5.15515419253693	3.87570143994299	3.17055003387945	3.35233480531341	4.86353709549973	2.61917821605907	3.25556115890035	2.38628673641344	2.25701061820602	3.4529643632411	2.79616164041442	3.71492685841001	3.70707194505988	6.83389448884219	7.64196502028451	8.49327225047147	8.22540942421394	10.1983050625472	7.48275149795438	5.52377834408445	9.19354186947042	6.520876358822	9.1710837014035	2.96051171011902	4.55107914403442	3.11493332985774	1.08399621153056	4.48469885541362	2.16101696680267	10.7305745780712	3.08870132995169	2.15710840353995	2.21964869339102	0	1820
TCGA.BH.A0AW.01A	5.40285176258091	6.99036155484163	3.49504273278985	3.81396584436472	3.68670221025608	7.39355177283689	7.2356753699974	7.70604492187817	6.50896734403235	4.96260917252076	3.96697488227675	5.67870012962859	2.85519240795915	4.12161225474119	1.86540418133283	2.59485902997223	3.78656499861423	3.26657667888045	3.90456116803197	3.87647765561184	5.41224972986916	6.06203750041843	7.18948064263479	6.80879174888737	8.48958427830743	5.95614495900671	4.58819892046294	7.27132949072709	5.82846910688173	8.43013177771836	4.09331508648282	5.33516879689578	3.82264857984132	1.6961719126152	5.41110757018101	2.86870651730961	9.15220877553639	1.97987901195622	2.81815521717118	3.96975833616737	0	622
TCGA.BH.A0AY.01A	4.65507127730012	6.98487754160564	2.65216522287745	3.78593758985838	3.61815641493478	6.0642793036731	5.44893067669825	6.88234592139809	6.38417417169683	4.12384825983292	4.35166366113097	5.9544475966697	3.51757806048208	4.1298929419015	2.50255974439609	2.92730863956317	4.13446739280469	3.92691979214565	3.97351025578004	4.30730465211835	6.51299639256878	6.0060174476454	8.2338387005431	8.14298772613297	9.36044504834745	7.05214088463213	4.92859772500405	8.73031422598798	6.3157364861094	8.73124027469911	3.64514826576772	5.54289876127922	4.01785066203854	1.74893346658459	5.44188513137099	3.02584384642582	8.95850167647249	2.19070966728318	3.34724043793343	3.85717485064341	0	777
TCGA.BH.A0AY.11A	4.2878564110324	6.10478743158559	1.21007709890321	3.65197012994206	3.19605617185105	5.02295365020618	4.69406670682998	6.40711987511148	4.96096572434204	3.97304179908748	2.76443108693754	4.82296972758041	2.52524203077285	2.96301164759943	1.80086884606055	2.37754025157406	3.20687761163237	2.17868277566526	3.20743998667303	3.26903314645524	3.27339653046974	5.11940598153238	7.11083823047104	6.7039603114145	5.97999787231564	5.29900282050038	4.79946036862167	5.64385618977472	7.92089707608553	7.95115355491043	4.44511750745817	6.92087088198165	5.04688826177016	2.63767979436608	6.82018917614923	3.76681774996397	8.28592648775132	3.04381692589571	3.64289792208748	4.62019929399613	0	777
TCGA.BH.A0AZ.01A	4.52338631292571	5.7024137494377	1.0947765568956	3.72123046114599	3.11253333755398	5.50790561247219	4.66367479591548	6.61099970674064	4.98045036638004	3.97135041531262	2.92115065804719	4.72632989148086	2.33711162841586	3.05932066359656	1.33868112462455	1.9811585317591	2.65640484060543	2.37967640661062	3.28835856219366	2.98502674054015	7.53782641787101	5.69100925003399	8.92884640489027	9.36413421716427	10.2658817621953	8.08208143007581	6.4297264215424	9.9804583637361	7.85540423092112	10.1991243601612	4.10907633887527	5.30333874098027	4.20109274906445	1.91119302303245	4.83237358878426	2.99920629943984	8.29628623778664	1.57041435461765	2.85911480627165	4.07647358435655	0	1919
TCGA.BH.A0AZ.11A	3.91303299995214	5.74958521696622	0.824564212089827	3.37334196280838	2.87570143994299	4.30117058015138	4.10358995580407	5.84859039336281	4.44377239276374	3.40998825794124	2.53091972422148	4.30190219591451	2.65967343456265	2.53473397275623	1.83556032376939	2.64085225891744	2.88039166742512	2.18814768692643	3.28600876310215	3.04033137087963	4.6388789723574	4.60052548565231	7.34388568029984	7.15244102017007	5.83788270796202	5.98454150276571	4.80685504468468	7.43646003744419	7.56572282741443	8.0717712485743	3.94273968894151	5.00616335410788	4.11511649856798	2.16394950405374	4.93122918906921	2.88301467885944	8.00983925213232	2.96539643610591	2.1521509621086	3.26791028088483	0	1919
TCGA.BH.A0B0.01A	4.95137331412364	6.42607182327942	1.8414498710374	3.37357861510511	3.47222780298904	6.38811202638621	5.64274777429728	6.86476558302306	5.8072261042495	4.89461892440721	3.44818735406713	4.60727704402619	2.46860938172243	2.91128891311384	1.38122798967336	1.88931777757297	2.93317603144923	2.33779670947147	3.16288674522786	2.88135138150966	7.17417168982739	5.78204417550729	8.83770298289575	8.71943468525112	9.49209993636318	7.00204537299564	5.63205877682427	9.17703402029676	6.6538768924879	8.77778067289905	3.58744900567221	5.54467393321701	4.0801715671759	1.41662359163287	5.6022074300128	2.89569039046369	9.65119846537219	1.54873253179192	3.10852445677817	3.60268253602992	0	2477
TCGA.BH.A0B1.01A	4.31386256642524	6.46595488027557	2.18116617426998	3.16311224434712	4.52406994616971	4.52534227187771	4.82738208601582	5.90706611282808	6.00979951129677	3.32345654169693	4.4068359534841	7.03440502141935	4.02897573688349	4.77240299711716	3.23910776241025	3.01556893165097	4.65021885071058	4.13155656074295	5.04251301816989	5.63273061822622	5.52571185076856	4.86153360690955	7.22266161342024	7.32386001214648	7.69858591297704	6.63086847153272	4.56257214540658	8.73817098064475	5.62410674496111	8.06585284903937	3.47333234562198	4.9204743404087	3.45930045858076	1.34585051721949	4.95640984636306	2.57410150808939	8.55986077596413	1.21225804420273	2.1423807603793	3.41009683534	0	1148
TCGA.BH.A0B3.01A	4.17427857103612	6.45347477840825	2.83450897356133	3.37291032042352	3.54073405635812	4.95658641091844	5.29476041706462	6.24021127600741	5.85309492880443	3.97919308783046	4.19753518142354	5.45585652240227	2.85173904868853	3.64232034503685	2.85445452282163	2.70354371973382	4.18067301861404	3.70444041904109	4.41951866667519	3.56414644069312	5.40246979226843	5.11449612871987	8.18119997312174	7.44365388968279	8.27706371274506	5.9092330723027	3.71860274020269	7.46694762895907	4.35024970464027	7.57673450562249	2.37164249468299	4.44014826275087	2.06922095893084	0.908428650168787	3.64443315240625	1.78701447377343	10.1891336785269	0.489337408889382	2.61924865843309	1.89979434820883	0	1203
TCGA.BH.A0B3.11B	4.31026013026235	5.87536478623864	1.36731514615237	3.6295781077701	3.34308086913482	4.97980586225202	4.57776717965382	6.08694507542507	4.77643040038753	3.87887244768225	2.73552217729654	4.71018377127423	2.78935366365094	2.83055957253426	1.70522595661636	2.51765364239942	3.23494577139072	2.31834576726136	3.2489901604413	3.1613233896149	2.97938517946087	4.50416272491525	6.72997822933708	5.97294992699427	5.28987871894788	4.69005945057612	3.48036853734721	4.93772102576179	7.38583824769719	7.30344834216755	4.11027135967112	5.84796685009518	4.25723696473384	2.62255557626139	5.75088515601475	3.40164411806293	7.94554742577129	2.5047220765762	3.30519718091856	3.43373397997771	0	1203
TCGA.BH.A0B4.01A	4.28339584818368	6.46346388507225	3.38028615612308	4.05502207606218	3.66755155906249	6.16738201527742	5.18642528325717	7.38895064391142	5.99411353350268	4.62871527975303	4.71115346513238	6.13694396106328	3.85574059171503	4.21468436300463	2.53555533339931	3.11355048841579	4.29999922267066	4.00562454919388	4.41914782771129	2.99151731107433	6.46156948501806	5.78540669353872	8.0971061443222	7.63797461227229	9.36372893576264	6.69207563225451	5.0143285100235	9.27399555827155	6.16705278409711	8.53455462682537	3.83900217470307	5.28417355542467	3.83238371654913	2.06966779997394	4.82578562746479	3.44465381645923	8.8731238540424	1.06322680199698	3.22791046859967	4.25073424022799	0	1191
TCGA.BH.A0B5.01A	4.01816233713554	6.23743369859291	0.970264679014529	3.64760232900762	3.36738504518391	4.99774402605963	4.59670262321021	6.75761668887185	5.56931791441283	3.83079278617069	3.13140839531102	4.74113796048277	2.71211149946628	2.95947342648955	1.68912021051819	2.11096451940552	2.9732990098282	2.46474667221207	3.40375853696416	3.25134038278862	6.09501295632229	4.61629299542579	7.68163479093944	7.6658539151585	8.8056265174357	7.21036158764993	4.87799939793701	9.19769882168389	5.73013723447235	8.0966318842073	2.42336302800099	4.5559142942434	2.97068802933162	1.20414071678023	4.53148751419955	2.26900321471236	9.35797837235301	1.07436842178155	1.35580563894407	2.15953231405686	0	2136
TCGA.BH.A0B5.11A	4.38674887890685	5.79664706812663	1.26963165094044	3.43681479626904	2.98804839748319	5.43124853243476	4.72487942596748	6.66595124107144	4.5103036977231	3.84393361005954	2.61913125256549	4.52164754736413	2.44050045483051	3.03747008138869	1.1793836543563	2.1534810985137	2.88463699141676	1.64505601299147	3.12490708219868	3.23754842248764	4.15655032759782	6.83803782107056	6.9313722201723	6.94323801725425	5.07942078114841	5.67637461331651	5.39735803947929	4.9479513016465	7.23338959408829	6.14834844991565	4.24799585001125	6.09063963497566	4.82083249566214	1.78483896755774	6.3470791765275	3.17936772907588	7.40155623441115	2.21228917669032	2.03030076104661	4.03239182198952	0	2136
TCGA.BH.A0B6.01A	4.81441199192322	6.12941491446205	2.68533469482827	4.53611508403112	3.58623631882041	6.79935027338985	6.35271086278346	7.527906231947	6.41438419374309	5.02746814681139	2.91080939895997	4.85556619220377	2.790834581089	3.61045203331816	1.62016409643972	1.91057917554276	3.35663683462953	3.05205065269675	3.07695237942957	3.04320449856517	5.38565536228271	5.09154751811567	8.0029679950403	7.80415684099774	8.15013060189823	5.8911007671904	3.75318732659305	6.52689824807393	6.09423395817115	8.43985498063037	3.44002198427418	4.66571111124165	3.32774484092117	1.67011518128429	5.27367999252426	2.46962553850123	8.41965644277495	1.19792827991507	3.6363578060359	3.95492212915224	0	2483
TCGA.BH.A0B7.01A	5.11205786542407	6.57579637532908	2.08882003329858	3.39395155132707	3.02179950121437	5.92327518491875	5.9012554985471	6.40705017497663	5.62396047951867	4.11655606080843	3.49595093694278	4.35314682549808	2.19915405924645	3.51356654193539	1.87566212677341	2.52767091626409	3.41330973948915	2.49569516262407	2.88754476648879	3.24798825721913	5.58620929190878	5.65252378078929	7.54327624546426	7.5275067197986	8.22544075622105	6.64153446898479	4.84253640450124	8.23907815829336	6.22009000173769	8.26190121988334	4.07825116563813	5.96143348750229	3.93293045829689	1.91077103094165	5.31979132462653	3.11226642512457	7.87404997871881	2.43749409080897	2.59600484074382	3.71719932958129	0	2559
TCGA.BH.A0B7.11A	4.12323577347493	6.0813055369017	0.954568570752994	3.27776163287693	2.89448796674898	4.41596818816212	4.36902669825392	6.05346544855702	4.68211255013187	3.85274796480088	2.76322033564877	4.38403598781096	2.71371780697819	2.61910777024539	2.00234247669418	2.70869490469849	3.09813317337778	2.52827124710328	3.48135061308071	3.25892589725292	3.16735792773851	3.8316644685089	6.00196208294871	6.00214216349565	4.51562415393606	4.54788780297487	3.22774107583913	6.68088973298799	6.3695833881639	6.72415910434467	3.1323465194901	4.56590785796983	3.22135124430149	2.2410469407705	4.10917665839697	2.41502848240666	8.26095950998874	1.86591881455221	1.3827779058392	2.57318060278937	0	2559
TCGA.BH.A0B8.01A	4.08139928397657	6.54140642262851	1.8420536017612	3.9647497900496	3.65052332401421	4.63679860342419	4.54465847947353	7.05780007249001	5.92161246748149	4.88490557196134	3.00171218395292	5.14276875784196	3.29779302556432	3.11153216121894	1.86781741004371	2.35957739283328	2.85433483020201	3.08159528090502	3.45466285220294	3.18958738403647	5.02495789864439	5.35469898306275	6.54908538330583	6.39507994170472	7.69500969532528	5.51886556139226	4.09713038009627	6.96597239983058	5.16957630800528	7.53797003716796	3.6049371553982	4.0553345017511	2.88289733251763	1.37027589672849	4.35339387138555	2.2043598595386	9.00269098912338	1.02282940159131	2.11139861853114	2.8685287396863	0	1569
TCGA.BH.A0B8.11A	4.27462694863607	6.02031328478589	1.7553149040451	3.2844252946075	2.89590361906784	5.43000085468778	5.03418489571769	6.59682783050064	4.47759962196958	4.33130393442346	2.34457287877532	4.25132523232796	2.3741492051032	2.89456557272215	1.2368905483358	2.14015695255418	2.83335565109672	1.5293212253457	2.89147751565511	2.93086977561876	3.79503959962436	6.83268751643953	7.27681301144601	7.21186883141248	6.07438983116778	5.45335295377561	5.74969515405579	4.57914997095744	6.87916661509458	6.82821393373013	4.77450244510966	6.56991938922814	5.59808526292858	3.06860202737867	7.24095252346212	3.81709110163179	7.21358933087826	2.33224963513467	4.03396913993936	4.64310579323345	0	1569
TCGA.BH.A0B9.01A	4.69174072798107	6.93683695830475	3.57890249435321	3.78763096770372	4.15840166259378	5.19287273529042	5.68256206136114	7.95141644595439	6.19803636322523	4.48717760838915	3.95596369226282	5.40566567475746	3.25227940075801	3.39270209016962	2.65411470259058	2.5063734406838	3.77485029964155	3.88990180947033	4.43650168032276	3.71032706253999	2.49515788890806	4.81404277620146	4.98041380647353	4.6202462227356	6.38175404074241	2.84681421347682	2.53747002499688	4.96883725726863	2.7547592569044	5.34475749647867	2.11183258707798	3.18645301638313	1.23419472295381	0.624615633137646	1.87089730866503	0.922121714723118	11.000420278685	0.263034405833794	1.29425313644451	1.5743921982054	0	1572
TCGA.BH.A0BA.01A	3.85636825545257	7.13645698542667	1.3661403357705	3.45069659626438	3.59201444323765	6.86498343126689	5.04610684913849	6.64089562932857	6.1745522307472	4.09153905564296	4.03455028598585	5.52020535649859	3.29353234421328	3.44073963061495	2.06732894470474	1.97533670206257	3.14148183911097	2.57823832292326	3.58529909029677	3.54971845067187	4.92808128126671	5.57596877700633	6.72309843111171	6.11175957265863	7.77767088303361	5.88856305294819	4.50405464334577	6.86352098942264	5.49722274064452	7.71573965055802	4.30294776225595	5.34343624950623	4.11673902362097	2.20069266615472	5.08033788166578	3.02749026362205	7.98974927546213	1.83697439410205	2.93905728154547	3.82074061043593	0	1132
TCGA.BH.A0BA.11A	3.9559450995141	6.19193961922347	1.55635583796568	3.5997105532371	2.96145664015499	4.88571101372218	4.54201035553661	6.32950754611488	4.6460243730508	4.12606428007053	2.41099228722089	4.37166340194326	2.24385184325508	2.73842198080599	1.57206503562254	2.11909052403687	2.76075320806299	2.10433665981474	2.82521576230566	2.9175081369573	3.85438470333366	5.23311728218399	7.23030582324834	6.49219609637323	6.19572357928317	5.51234067918098	4.55220490150926	5.14092586205208	7.87080424303725	8.16825592017762	4.14855182915548	5.91332985965142	4.45459705653455	2.94427750358057	6.03574486232386	3.67784646639964	8.30106400765058	3.21418698914376	2.61609887330095	3.51764104568817	0	1132
TCGA.BH.A0BC.01A	4.81095201909544	6.58789450206004	1.92010270703537	4.30463515497163	3.96356660146223	6.39422429796282	5.9610213081029	7.04383660674806	6.14769744361387	5.41725168869988	3.34909630427099	4.84506345195368	2.65053481231478	3.37684601401632	1.23805309927247	2.09125976619268	3.11186596386756	2.90875527562808	2.72963977544689	3.00086535744325	5.82356340775637	5.87127936951594	8.02065665012872	7.83418532699013	8.95726023586613	6.09123225748865	4.16869016737518	7.97201881781053	5.24988521257241	8.08945736683992	3.57404094027558	5.7290959081371	4.43861223210089	2.57490076501345	5.55116529859506	3.88672571818729	8.99234272988631	0.8660771263093	3.58529909029677	4.39059890555246	0	974
TCGA.BH.A0BC.11A	4.3762209144534	6.18107073794349	1.31684084952959	3.53883610774147	3.50486188061239	4.77601447502001	4.73871380226617	6.43823628724221	4.81502201639595	4.24842857312088	2.78676362118505	4.43692803423959	2.26474658978671	2.76606505147495	1.59703052403025	2.44469356724218	3.21574071346402	2.3428107214929	3.13384296330437	2.84585130672969	3.7660438430127	4.70851282669725	7.55352792735047	6.75209826886436	5.75172614182153	5.06274774578219	5.05490923904508	5.11004580216567	8.18536904682931	7.33336200996074	3.51689764498078	6.19453821785682	4.53705994780599	2.347353841753	6.05489404877263	3.29448841920133	8.5441978819333	1.82639594759272	2.61654590325107	3.40705357506134	0	974
TCGA.BH.A0BD.01A	4.25676914276134	6.28055365370435	0.938549273766054	3.78860219473514	2.43301283943629	5.06297218831871	4.7992064893188	6.24749653884841	5.37234272301749	3.84480743199721	3.40206724982783	4.86244147245311	2.92854087786805	3.60415437115754	1.85299758761332	2.3007094716501	3.54563483084293	2.72678763042118	3.70647529697822	3.60703434594862	5.83383884355829	5.315080709861	7.32777357843506	7.54133594731831	8.34699455138068	6.49746387342734	4.39882918244463	7.85871148544921	5.23457029604553	8.00695828507378	2.98672037607907	4.76987221671005	3.30889961531047	1.22792586695535	4.96781417057509	2.47113542355887	9.29624676953208	1.12670860219697	2.1350751303684	3.22201624108945	0	554
TCGA.BH.A0BF.01A	4.11931467198233	6.16460729756874	1.67933371131367	3.3732027374393	3.73331095063681	4.54868321815718	4.69192493495221	6.40975920068931	5.4857616996514	3.48164768848712	3.59668473556735	4.97576315166417	2.5061449029796	2.97559350401838	2.23765548989246	2.29381187782633	3.35097806529918	3.11084762424342	3.84283807418629	3.12515513132229	7.05117521871385	5.76390549079182	8.19743689006251	8.31586688121242	9.33738529844382	7.35581268498767	5.83493870444532	9.11408665299324	7.15331895240048	9.87694094450899	3.39336128145744	5.18716201097461	3.57431953116729	1.27291899476564	4.96566424744107	2.50853006865371	8.80340561831636	2.14293617714877	2.38887833881199	3.74317024834689	1	1324
TCGA.BH.A0BG.01A	4.28844715896395	6.74232830132488	2.93945227507295	3.40128913764074	3.70781188779893	4.50778195710962	4.89694992081678	5.75264156258251	5.71111491020629	4.23309810335189	4.2261771034588	5.32087093353728	2.72071624252113	3.33240719166781	2.52924625223668	3.90846708053175	3.71390472659003	3.59586166415425	4.11321707534053	4.08279624567082	4.12069200203545	4.60433824501465	6.3882618767843	6.21054667006784	7.64546606024483	4.87061131304455	3.41801449260419	6.49113477600143	4.31522565844934	6.96873475088198	2.70363230743707	3.87863707055834	2.43794677620809	0.781065898435963	3.63055690923429	1.60145882061735	9.33404552042788	0.869713510255383	2.45809322624878	2.16072661145954	0	1871
TCGA.BH.A0BJ.01A	4.55491418876725	6.52794766229606	2.35250430813818	3.37891385713897	3.54528885784437	6.20168678515285	5.60872646271635	7.23980567058879	5.73603656016872	4.99274124404843	3.21359613488585	4.77297299867721	2.82641628715103	3.10691778015536	1.68809081693838	2.37342549158111	3.02444379953552	2.70321146739115	3.22359245048114	3.16808037901904	6.17458418762046	5.56499999098056	8.16233744699353	7.86738377149954	8.91192492251875	6.96154693195046	4.9028936076089	8.79684236127487	5.95381231625354	8.1389280963172	3.57077863781918	5.01733402358861	3.83734788124935	1.84542983285115	4.74948063488646	3.06899748649911	8.42644885432824	1.32797472500578	3.18548600412808	4.05967541793633	0	660
TCGA.BH.A0BJ.11A	4.06066134981892	6.29719141656586	1.14782766837732	3.38902983105311	2.98531826033925	4.57072400120247	4.39600189124665	6.00041922233096	4.85193889008968	4.06414131440544	2.57756176134949	4.49633451341711	2.39519993131188	2.51283367704867	1.9604746414249	2.64001929409009	3.07484791590017	2.41824392991209	3.432571964921	2.80146910225368	4.53164969887226	4.00680068008415	7.446963341125	6.88047248429699	5.62348940401816	5.75859100509935	4.33295134551904	7.42689705336585	7.53369649235762	7.82798855672288	3.89475956939313	5.27802564786806	3.8856426906647	2.64864950720732	4.91681100520158	3.00187428553135	8.94983779714959	2.75386122074663	2.72008142210613	3.04546044515923	0	660
TCGA.BH.A0BL.01A	3.88540841561441	6.0926303050113	1.84169139364526	2.91032972537513	2.90658278783247	5.19624113098814	4.6928177263423	5.56299639790882	4.44475981611328	3.5859239769586	3.53155613301698	4.88103807567404	2.61729848284085	3.54661052190831	2.33985000288462	2.20673698361261	3.58268846475798	2.9044070236535	3.96223435338511	3.30367847756204	6.60792946264428	6.54541397372856	8.4109443912237	8.04385082053	9.17682339989458	7.01671024793567	5.19219416528334	9.04507404773958	5.93415082782504	8.61757949709632	3.7838652029461	4.89061206294339	3.56202256822539	1.43552192134393	5.11573244088884	2.48710041282453	9.48519313512164	2.14776255746494	2.64699208356727	2.86894352006851	0	2278
[truncated: 643 more rows]
