# Supplementary material for: The impact of hsa-miR-1972 on the expression of von Willebrand factor in breast cancer progression regulation
Source: PeerJ. 2024 Nov 8;12:e18476. doi: 10.7717/peerj.18476 (PMC11552492; doi:10.7717/peerj.18476)
Supplement: Supplemental Information 3 [file peerj-12-18476-s003.zip › 1_Analysis/3_miRNA prediction/hub_gene_select.txt]

MRPL20, MRPL12, AURKAIP1, NDUFB7, ATP5F1D, COL4A1, BGN, VWF


MRPL20, COL4A1, BGN, VWF
