# Supplementary material for: The impact of hsa-miR-1972 on the expression of von Willebrand factor in breast cancer progression regulation
Source: PeerJ. 2024 Nov 8;12:e18476. doi: 10.7717/peerj.18476 (PMC11552492; doi:10.7717/peerj.18476)
Supplement: Supplemental Information 3 [file peerj-12-18476-s003.zip › 1_Analysis/3_miRNA prediction/miranda.xls]

miRNA	gene	Tot Score	Tot Energy	Max Score	Max Energy	Len_miRNA	Len_gene	Positions
has-let-7a-5p	COL4A1	140	-19.85	140	-19.85	22	885	650
has-let-7a-3p	COL4A1	142	-3.51	142	-3.51	21	1400	1280
has-let-7a-2-3p	COL4A1	147	-16.58	147	-16.58	22	1400	422
has-let-7a-2-3p	COL4A1	143	-18.95	143	-18.95	22	1818	525
has-let-7a-2-3p	COL4A1	147	-16.58	147	-16.58	22	1252	422
has-let-7b-5p	COL4A1	143	-19.34	143	-19.34	22	1400	20
has-let-7b-5p	COL4A1	143	-19.34	143	-19.34	22	1252	20
has-let-7b-3p	COL4A1	140	-3.63	140	-3.63	22	1400	1278
has-let-7c-3p	COL4A1	141	-13.42	141	-13.42	22	885	344
has-let-7d-5p	COL4A1	141	-17.57	141	-17.57	22	885	650
has-let-7e-5p	COL4A1	148	-26.72	148	-26.72	22	885	650
has-let-7f-1-3p	COL4A1	143	-6.13	143	-6.13	22	1400	1273
has-miR-15a-5p	VWF	141	-15.95	141	-15.95	22	138	11
has-miR-15a-5p	AURKAIP1	140	-16.32	140	-16.32	22	69	12
has-miR-15a-5p	AURKAIP1	140	-16.32	140	-16.32	22	65	12
has-miR-15a-5p	AURKAIP1	140	-16.32	140	-16.32	22	71	12
has-miR-15a-5p	COL4A1	142	-20	142	-20	22	1400	823
has-miR-15a-5p	AURKAIP1	140	-16.32	140	-16.32	22	64	12
has-miR-15a-5p	COL4A1	142	-20	142	-20	22	1252	823
has-miR-15a-3p	BGN	146	-17.28	146	-17.28	22	1101	490
has-miR-16-5p	VWF	153	-17.82	153	-17.82	22	138	11
has-miR-16-5p	AURKAIP1	141	-19.75	141	-19.75	22	69	11
has-miR-16-5p	AURKAIP1	141	-19.75	141	-19.75	22	65	11
has-miR-16-5p	AURKAIP1	141	-19.75	141	-19.75	22	71	11
has-miR-16-5p	COL4A1	288	-35.99	144	-20.02	22	1400	822 1306
has-miR-16-5p	AURKAIP1	141	-19.75	141	-19.75	22	64	11
has-miR-16-5p	COL4A1	144	-20.02	144	-20.02	22	1252	822
has-miR-17-5p	COL4A1	428	-50.28	147	-22.75	23	1400	542 208 1064
has-miR-17-5p	MRPL20	161	-21.73	161	-21.73	23	508	361
has-miR-17-5p	COL4A1	154	-20.35	154	-20.35	23	1549	821
has-miR-17-5p	COL4A1	428	-50.28	147	-22.75	23	1252	542 208 1064
has-miR-17-5p	COL4A1	154	-20.35	154	-20.35	23	1543	821
has-miR-17-3p	VWF	141	-17.95	141	-17.95	22	893	212
has-miR-17-3p	VWF	141	-17.95	141	-17.95	22	276	212
has-miR-17-3p	COL4A1	142	-20.65	142	-20.65	22	885	546
has-miR-18a-5p	VWF	151	-24.87	151	-24.87	23	893	724
has-miR-18a-5p	COL4A1	150	-16.55	150	-16.55	23	1549	709
has-miR-18a-5p	COL4A1	150	-16.55	150	-16.55	23	1543	709
has-miR-18a-3p	ATP5F1D	157	-31.44	157	-31.44	23	388	104
has-miR-18a-3p	COL4A1	150	-22.81	150	-22.81	23	1400	1140
has-miR-18a-3p	COL4A1	150	-22.81	150	-22.81	23	1252	1140
has-miR-19a-5p	COL4A1	148	-10.63	148	-10.63	22	850	176
has-miR-19a-3p	COL4A1	148	-14.19	148	-14.19	23	1400	1374
has-miR-19a-3p	COL4A1	152	-10.64	152	-10.64	23	1549	1493
has-miR-19a-3p	COL4A1	152	-10.64	152	-10.64	23	1543	1493
has-miR-19b-1-5p	COL4A1	147	-16.75	147	-16.75	23	850	169
has-miR-19b-3p	COL4A1	281	-23.52	141	-11.91	23	1400	557 1374
has-miR-19b-3p	COL4A1	144	-9.01	144	-9.01	23	1549	1493
has-miR-19b-3p	COL4A1	141	-11.91	141	-11.91	23	1252	557
has-miR-19b-3p	COL4A1	144	-9.01	144	-9.01	23	1543	1493
has-miR-19b-2-5p	COL4A1	143	-10.47	143	-10.47	22	885	362
has-miR-19b-2-5p	COL4A1	151	-10.57	151	-10.57	22	850	176
has-miR-20a-5p	COL4A1	290	-30.7	147	-18.65	23	1400	207 542
has-miR-20a-5p	MRPL20	161	-19.62	161	-19.62	23	508	361
has-miR-20a-5p	COL4A1	150	-18.15	150	-18.15	23	1549	821
has-miR-20a-5p	COL4A1	290	-30.7	147	-18.65	23	1252	207 542
has-miR-20a-5p	COL4A1	150	-18.15	150	-18.15	23	1543	821
has-miR-20a-3p	VWF	140	-12.22	140	-12.22	22	893	693
has-miR-21-5p	COL4A1	152	-14.66	152	-14.66	22	1400	182
has-miR-21-5p	COL4A1	152	-14.66	152	-14.66	22	1252	182
has-miR-22-5p	VWF	142	-18.62	142	-18.62	22	893	629
has-miR-22-5p	COL4A1	290	-28.05	147	-16.46	22	885	569 107
has-miR-22-3p	BGN	140	-12.27	140	-12.27	22	1101	1
has-miR-22-3p	COL4A1	155	-20.31	155	-20.31	22	850	733
has-miR-23a-5p	COL4A1	140	-26.46	140	-26.46	22	885	807
has-miR-23a-5p	NDUFB7	142	-24.46	142	-24.46	22	254	149
has-miR-23a-5p	COL4A1	145	-20.16	145	-20.16	22	850	522
has-miR-23a-3p	COL4A1	140	-10.95	140	-10.95	21	1400	775
has-miR-23a-3p	COL4A1	147	-15.6	147	-15.6	21	850	751
has-miR-23a-3p	COL4A1	140	-10.95	140	-10.95	21	1252	775
has-miR-24-1-5p	ATP5F1D	140	-16.23	140	-16.23	22	106	1
has-miR-24-3p	VWF	146	-18.08	146	-18.08	22	138	86
has-miR-24-3p	MRPL20	141	-19.34	141	-19.34	22	387	225
has-miR-24-3p	COL4A1	140	-27.15	140	-27.15	22	885	476
has-miR-24-2-5p	ATP5F1D	140	-16.05	140	-16.05	22	106	1
has-miR-25-5p	MRPL12	148	-20.23	148	-20.23	21	277	59
has-miR-25-3p	COL4A1	146	-16.34	146	-16.34	22	850	478
has-miR-26a-5p	COL4A1	150	-18.06	150	-18.06	22	1818	307
has-miR-26a-1-3p	MRPL20	143	-15.12	143	-15.12	22	508	97
has-miR-26a-1-3p	COL4A1	143	-8.87	143	-8.87	22	1549	1517
has-miR-26a-1-3p	COL4A1	143	-8.87	143	-8.87	22	1543	1517
has-miR-26b-5p	COL4A1	295	-32.88	151	-17.79	21	1818	308 1650
has-miR-26b-3p	VWF	175	-24.32	175	-24.32	21	893	634
has-miR-26b-3p	BGN	158	-19.89	158	-19.89	21	1101	318
has-miR-26b-3p	COL4A1	146	-14.04	146	-14.04	21	850	780
has-miR-26b-3p	COL4A1	141	-16.25	141	-16.25	21	1549	945
has-miR-26b-3p	COL4A1	141	-16.25	141	-16.25	21	1543	945
has-miR-27a-5p	BGN	148	-22.12	148	-22.12	22	1101	73
has-miR-27a-5p	COL4A1	146	-20.31	146	-20.31	22	850	472
has-miR-28-5p	ATP5F1D	287	-35.89	145	-19.8	22	388	177 51
has-miR-28-5p	VWF	152	-18.89	152	-18.89	22	138	107
has-miR-28-5p	COL4A1	145	-17.17	145	-17.17	22	885	809
has-miR-28-5p	COL4A1	148	-18.17	148	-18.17	22	1549	563
has-miR-28-5p	COL4A1	148	-18.17	148	-18.17	22	1543	563
has-miR-29a-5p	VWF	148	-11.62	148	-11.62	22	893	89
has-miR-29a-5p	VWF	148	-11.62	148	-11.62	22	276	89
has-miR-29a-5p	COL4A1	151	-10.72	151	-10.72	22	885	514
has-miR-29a-5p	COL4A1	148	-20.76	148	-20.76	22	1818	1520
has-miR-29a-5p	COL4A1	147	-20.59	147	-20.59	22	1549	170
has-miR-29a-5p	COL4A1	147	-20.59	147	-20.59	22	1543	170
has-miR-29a-3p	COL4A1	151	-18.14	151	-18.14	22	1400	13
has-miR-29a-3p	COL4A1	151	-18.14	151	-18.14	22	1252	13
has-miR-30a-3p	COL4A1	146	-17.71	146	-17.71	22	885	665
has-miR-31-3p	COL4A1	146	-15.68	146	-15.68	22	1549	627
has-miR-31-3p	COL4A1	146	-15.68	146	-15.68	22	1543	627
has-miR-32-5p	COL4A1	148	-12.46	148	-12.46	22	850	478
has-miR-32-3p	COL4A1	141	-13.83	141	-13.83	22	1818	370
has-miR-33a-5p	COL4A1	158	-16.9	158	-16.9	21	1400	251
has-miR-33a-5p	COL4A1	158	-16.9	158	-16.9	21	1252	251
has-miR-33a-3p	COL4A1	140	-3.94	140	-3.94	22	1400	1194
has-miR-33a-3p	COL4A1	140	-3.94	140	-3.94	22	1252	1194
has-miR-92a-1-5p	ATP5F1D	280	-41.22	140	-21.48	23	388	45 339
has-miR-92a-1-5p	BGN	140	-20.31	140	-20.31	23	1101	92
has-miR-92a-1-5p	ATP5F1D	140	-19.74	140	-19.74	23	92	43
has-miR-92a-1-5p	ATP5F1D	140	-19.74	140	-19.74	23	106	57
has-miR-92a-3p	COL4A1	145	-16.18	145	-16.18	22	850	484
has-miR-92a-2-5p	ATP5F1D	140	-21.24	140	-21.24	22	388	345
has-miR-92a-2-5p	NDUFB7	143	-23.64	143	-23.64	22	55	1
has-miR-92a-2-5p	BGN	150	-19.83	150	-19.83	22	1101	103
has-miR-92a-2-5p	ATP5F1D	140	-21.24	140	-21.24	22	92	49
has-miR-92a-2-5p	ATP5F1D	140	-21.24	140	-21.24	22	106	63
has-miR-92a-2-5p	NDUFB7	143	-23.64	143	-23.64	22	254	200
has-miR-93-5p	COL4A1	302	-36.4	155	-23.26	23	1400	209 542
has-miR-93-5p	MRPL20	161	-25.45	161	-25.45	23	508	361
has-miR-93-5p	COL4A1	285	-34.97	144	-19.63	23	1549	1258 822
has-miR-93-5p	COL4A1	302	-36.4	155	-23.26	23	1252	209 542
has-miR-93-5p	COL4A1	285	-34.97	144	-19.63	23	1543	1258 822
has-miR-93-3p	BGN	156	-19.16	156	-19.16	22	1101	332
has-miR-93-3p	COL4A1	295	-33.66	148	-17.14	22	1400	487 1115
has-miR-93-3p	COL4A1	153	-21.06	153	-21.06	22	1549	305
has-miR-93-3p	COL4A1	295	-33.66	148	-17.14	22	1252	487 1115
has-miR-93-3p	COL4A1	153	-21.06	153	-21.06	22	1543	305
has-miR-95-5p	COL4A1	145	-6.15	145	-6.15	21	850	202
has-miR-95-5p	COL4A1	145	-7.79	145	-7.79	21	1818	1784
has-miR-95-5p	COL4A1	142	-5.66	142	-5.66	21	1549	1311
has-miR-95-5p	COL4A1	142	-5.66	142	-5.66	21	1543	1311
has-miR-95-3p	COL4A1	143	-14.76	143	-14.76	22	1400	1029
has-miR-95-3p	COL4A1	151	-18.1	151	-18.1	22	1818	224
has-miR-95-3p	COL4A1	143	-14.76	143	-14.76	22	1252	1029
has-miR-96-5p	VWF	145	-16.32	145	-16.32	23	893	85
has-miR-96-5p	VWF	145	-16.32	145	-16.32	23	276	85
has-miR-96-3p	COL4A1	281	-23.73	141	-13.72	22	1549	776 1036
has-miR-96-3p	COL4A1	281	-23.73	141	-13.72	22	1543	776 1036
has-miR-98-5p	COL4A1	140	-15.73	140	-15.73	22	1400	21
has-miR-98-5p	COL4A1	142	-18	142	-18	22	885	650
has-miR-98-5p	COL4A1	140	-15.73	140	-15.73	22	1252	21
has-miR-98-3p	COL4A1	142	-3.63	142	-3.63	22	1400	1278
has-miR-99a-5p	COL4A1	140	-12.62	140	-12.62	22	885	854
has-miR-100-3p	COL4A1	143	-9.97	143	-9.97	22	1400	1367
has-miR-101-5p	VWF	143	-15.95	143	-15.95	22	893	555
has-miR-101-5p	COL4A1	148	-10.62	148	-10.62	22	1818	59
has-miR-101-3p	BGN	142	-9.83	142	-9.83	21	1101	871
has-miR-101-3p	COL4A1	157	-17.64	157	-17.64	21	1818	600
has-miR-29b-1-5p	COL4A1	140	-14.35	140	-14.35	24	1400	282
has-miR-29b-1-5p	COL4A1	154	-14.97	154	-14.97	24	885	354
has-miR-29b-1-5p	COL4A1	455	-56.7	172	-28.98	24	1818	620 83 340
has-miR-29b-1-5p	COL4A1	140	-14.35	140	-14.35	24	1252	282
has-miR-29b-3p	COL4A1	158	-17.47	158	-17.47	23	1400	12
has-miR-29b-3p	COL4A1	158	-17.47	158	-17.47	23	1252	12
has-miR-29b-2-5p	MRPL20	300	-46.64	150	-24.22	22	508	130 416
has-miR-29b-2-5p	COL4A1	460	-65.7	170	-33.92	22	1818	621 1532 84
has-miR-103a-2-5p	BGN	141	-20.69	141	-20.69	23	1101	65
has-miR-103a-2-5p	COL4A1	146	-15.94	146	-15.94	23	885	579
has-miR-103a-2-5p	NDUFB7	151	-18.91	151	-18.91	23	254	102
has-miR-103a-3p	VWF	144	-23.1	144	-23.1	23	138	45
has-miR-103a-1-5p	BGN	141	-19.81	141	-19.81	23	1101	65
has-miR-103a-1-5p	COL4A1	146	-17.25	146	-17.25	23	885	579
has-miR-103a-1-5p	NDUFB7	151	-19.02	151	-19.02	23	254	102
has-miR-105-5p	COL4A1	144	-12.78	144	-12.78	23	1818	530
has-miR-105-3p	BGN	143	-23.1	143	-23.1	22	1101	44
has-miR-105-3p	COL4A1	158	-18.47	158	-18.47	22	1400	783
has-miR-105-3p	COL4A1	152	-24.86	152	-24.86	22	1549	24
has-miR-105-3p	COL4A1	158	-18.47	158	-18.47	22	1252	783
has-miR-105-3p	COL4A1	152	-24.86	152	-24.86	22	1543	24
has-miR-106a-5p	COL4A1	428	-47.67	147	-18.51	23	1400	542 208 1064
has-miR-106a-5p	MRPL20	161	-17.49	161	-17.49	23	508	361
has-miR-106a-5p	COL4A1	154	-16.11	154	-16.11	23	1549	821
has-miR-106a-5p	COL4A1	428	-47.67	147	-18.51	23	1252	542 208 1064
has-miR-106a-5p	COL4A1	154	-16.11	154	-16.11	23	1543	821
has-miR-106a-3p	COL4A1	144	-9.47	144	-9.47	22	1818	1693
has-miR-106a-3p	COL4A1	145	-10.49	145	-10.49	22	1549	1024
has-miR-106a-3p	COL4A1	145	-10.49	145	-10.49	22	1543	1024
has-miR-107	VWF	144	-26.68	144	-26.68	23	138	45
has-miR-16-2-3p	COL4A1	150	-10.05	150	-10.05	22	885	730
has-miR-16-2-3p	COL4A1	287	-14.57	146	-9.08	22	1818	390 121
has-miR-196a-5p	COL4A1	146	-21.59	146	-21.59	22	1400	20
has-miR-196a-5p	COL4A1	146	-21.59	146	-21.59	22	1252	20
has-miR-197-5p	ATP5F1D	148	-26.79	148	-26.79	23	388	273
has-miR-197-5p	COL4A1	149	-16.47	149	-16.47	23	1400	360
has-miR-197-5p	ATP5F1D	148	-26.79	148	-26.79	23	99	23
has-miR-197-5p	COL4A1	143	-22.87	143	-22.87	23	1818	1416
has-miR-197-5p	COL4A1	149	-16.47	149	-16.47	23	1252	360
has-miR-197-3p	VWF	148	-23.87	148	-23.87	22	893	638
has-miR-197-3p	MRPL20	156	-16.44	156	-16.44	22	508	412
has-miR-197-3p	MRPL20	151	-18.81	151	-18.81	22	387	9
has-miR-199a-5p	COL4A1	143	-22.15	143	-22.15	23	1549	499
has-miR-199a-5p	COL4A1	143	-22.15	143	-22.15	23	1543	499
has-miR-199a-3p	MRPL20	142	-18.52	142	-18.52	22	508	197
has-miR-199a-3p	NDUFB7	148	-15.83	148	-15.83	22	254	37
has-miR-208a-5p	ATP5F1D	145	-19.66	145	-19.66	22	388	153
has-miR-208a-5p	COL4A1	150	-18.67	150	-18.67	22	885	367
has-miR-208a-3p	COL4A1	141	-16.77	141	-16.77	22	885	54
has-miR-129-1-3p	VWF	140	-10.75	140	-10.75	22	893	392
has-miR-148a-5p	COL4A1	292	-26.27	152	-16.97	22	885	450 571
has-miR-148a-5p	COL4A1	140	-9.23	140	-9.23	22	1818	1202
has-miR-148a-3p	COL4A1	142	-15.02	142	-15.02	22	1400	252
has-miR-148a-3p	COL4A1	142	-15.02	142	-15.02	22	1252	252
has-miR-30c-2-3p	BGN	285	-41.24	143	-22.83	22	1101	227 831
has-miR-30c-2-3p	COL4A1	142	-17.74	142	-17.74	22	1400	497
has-miR-30c-2-3p	MRPL20	145	-21.11	145	-21.11	22	387	172
has-miR-30c-2-3p	COL4A1	142	-17.74	142	-17.74	22	1252	497
has-miR-30d-3p	COL4A1	150	-18.66	150	-18.66	22	885	665
has-miR-30d-3p	COL4A1	140	-11.27	140	-11.27	22	1818	1731
has-miR-139-5p	COL4A1	155	-19.92	155	-19.92	23	885	547
has-miR-139-5p	COL4A1	141	-17.04	141	-17.04	23	1549	1257
has-miR-139-5p	COL4A1	141	-17.04	141	-17.04	23	1543	1257
has-miR-139-3p	COL4A1	143	-28.76	143	-28.76	23	121	6
has-miR-7-5p	BGN	141	-15.49	141	-15.49	24	1101	952
has-miR-7-5p	COL4A1	294	-31.5	151	-16.97	24	1400	524 708
has-miR-7-5p	COL4A1	294	-31.5	151	-16.97	24	1252	524 708
has-miR-7-1-3p	VWF	143	-5.78	143	-5.78	22	893	329
has-miR-7-1-3p	COL4A1	142	-8.98	142	-8.98	22	1400	1303
has-miR-7-2-3p	VWF	145	-5.78	145	-5.78	22	893	329
has-miR-7-2-3p	COL4A1	140	-8.01	140	-8.01	22	1400	1303
has-miR-10b-5p	COL4A1	284	-35.38	143	-21.03	23	1549	1246 221
has-miR-10b-5p	COL4A1	284	-35.38	143	-21.03	23	1543	1246 221
has-miR-10b-3p	COL4A1	155	-24.83	155	-24.83	22	1818	517
has-miR-34a-3p	COL4A1	141	-12.45	141	-12.45	22	1549	1069
has-miR-34a-3p	COL4A1	141	-12.45	141	-12.45	22	1543	1069
has-miR-181a-5p	MRPL12	162	-17.32	162	-17.32	23	277	215
has-miR-181a-5p	COL4A1	151	-13.74	151	-13.74	23	1400	768
has-miR-181a-5p	COL4A1	143	-17.33	143	-17.33	23	1818	960
has-miR-181a-5p	COL4A1	156	-15.73	156	-15.73	23	121	4
has-miR-181a-5p	COL4A1	151	-13.74	151	-13.74	23	1252	768
has-miR-181a-2-3p	BGN	150	-21.7	150	-21.7	22	1101	6
has-miR-181b-5p	MRPL12	162	-20.95	162	-20.95	23	277	215
has-miR-181b-5p	COL4A1	288	-31.09	147	-17.35	23	1400	768 374
has-miR-181b-5p	COL4A1	150	-15.95	150	-15.95	23	121	7
has-miR-181b-5p	COL4A1	288	-31.09	147	-17.35	23	1252	768 374
has-miR-181b-3p	MRPL20	154	-15.15	154	-15.15	21	387	296
has-miR-181c-5p	MRPL12	155	-18.48	155	-18.48	22	277	219
has-miR-181c-5p	COL4A1	154	-16.88	154	-16.88	22	1400	768
has-miR-181c-5p	COL4A1	151	-12.07	151	-12.07	22	121	4
has-miR-181c-5p	COL4A1	154	-16.88	154	-16.88	22	1252	768
has-miR-182-5p	VWF	152	-9.3	152	-9.3	24	893	603
has-miR-182-5p	COL4A1	292	-27.01	148	-15.55	24	1400	823 1314
has-miR-182-5p	COL4A1	147	-20.24	147	-20.24	24	1549	1014
has-miR-182-5p	COL4A1	148	-11.46	148	-11.46	24	1252	823
has-miR-182-5p	COL4A1	147	-20.24	147	-20.24	24	1543	1014
has-miR-183-5p	MRPL20	144	-19.38	144	-19.38	22	387	298
has-miR-183-5p	COL4A1	157	-15.44	157	-15.44	22	1549	979
has-miR-183-5p	COL4A1	157	-15.44	157	-15.44	22	1543	979
has-miR-183-3p	COL4A1	140	-11.08	140	-11.08	22	885	864
has-miR-183-3p	COL4A1	143	-14.69	143	-14.69	22	1549	1332
has-miR-183-3p	COL4A1	143	-14.69	143	-14.69	22	1543	1332
has-miR-187-3p	MRPL20	142	-20.1	142	-20.1	22	508	179
has-miR-187-3p	COL4A1	157	-23.38	157	-23.38	22	1549	12
has-miR-187-3p	COL4A1	157	-23.38	157	-23.38	22	1543	12
has-miR-196a-3p	COL4A1	147	-9.75	147	-9.75	22	1400	822
has-miR-196a-3p	COL4A1	147	-9.75	147	-9.75	22	1252	822
has-miR-199b-3p	MRPL20	142	-18.52	142	-18.52	22	508	197
has-miR-199b-3p	NDUFB7	148	-15.83	148	-15.83	22	254	37
has-miR-203a-5p	ATP5F1D	147	-17.21	147	-17.21	25	388	310
has-miR-203a-5p	ATP5F1D	147	-17.21	147	-17.21	25	92	14
has-miR-203a-5p	MRPL20	141	-17.56	141	-17.56	25	508	1
has-miR-203a-5p	ATP5F1D	147	-17.21	147	-17.21	25	106	28
has-miR-203a-5p	ATP5F1D	147	-17.21	147	-17.21	25	99	60
has-miR-203a-5p	COL4A1	140	-11.78	140	-11.78	25	1818	475
has-miR-203a-5p	COL4A1	149	-22.66	149	-22.66	25	1549	156
has-miR-203a-5p	COL4A1	149	-22.66	149	-22.66	25	1543	156
has-miR-203a-3p	COL4A1	441	-49.97	151	-22.49	22	1400	1170 1198 984
has-miR-203a-3p	COL4A1	155	-14.25	155	-14.25	22	1818	531
has-miR-203a-3p	COL4A1	441	-49.97	151	-22.49	22	1252	1170 1198 984
has-miR-204-5p	COL4A1	151	-13.71	151	-13.71	22	850	660
has-miR-204-3p	BGN	146	-20.18	146	-20.18	21	1101	434
has-miR-204-3p	COL4A1	142	-18.39	142	-18.39	21	1549	1471
has-miR-204-3p	COL4A1	142	-18.39	142	-18.39	21	1543	1471
has-miR-205-5p	NDUFB7	153	-20.24	153	-20.24	22	254	63
has-miR-205-3p	COL4A1	146	-13.15	146	-13.15	21	1400	1165
has-miR-205-3p	COL4A1	141	-14.25	141	-14.25	21	885	148
has-miR-205-3p	COL4A1	153	-11.03	153	-11.03	21	1818	890
has-miR-205-3p	COL4A1	146	-13.15	146	-13.15	21	1252	1165
has-miR-210-5p	ATP5F1D	147	-22.37	147	-22.37	22	388	18
has-miR-211-5p	COL4A1	151	-11.91	151	-11.91	22	850	660
has-miR-211-3p	BGN	427	-61.45	144	-24.31	21	1101	118 325 723
has-miR-212-5p	ATP5F1D	294	-37.02	148	-20.05	23	388	291 91
has-miR-212-5p	BGN	144	-20.04	144	-20.04	23	1101	77
has-miR-212-5p	ATP5F1D	145	-17.36	145	-17.36	23	92	1
has-miR-212-5p	ATP5F1D	156	-26.12	156	-26.12	23	106	10
has-miR-212-5p	ATP5F1D	148	-20.05	148	-20.05	23	99	41
has-miR-212-5p	COL4A1	154	-27.98	154	-27.98	23	1818	1289
has-miR-212-5p	COL4A1	144	-16.19	144	-16.19	23	1549	95
has-miR-212-5p	COL4A1	144	-16.19	144	-16.19	23	1543	95
has-miR-212-3p	MRPL20	141	-11.69	141	-11.69	21	174	1
has-miR-181a-3p	VWF	150	-15.46	150	-15.46	22	893	465
has-miR-181a-3p	COL4A1	144	-15.63	144	-15.63	22	850	742
has-miR-214-5p	VWF	140	-23.57	140	-23.57	22	893	712
has-miR-214-5p	MRPL12	160	-30	160	-30	22	277	128
has-miR-214-5p	COL4A1	140	-18.55	140	-18.55	22	850	311
has-miR-214-5p	COL4A1	147	-23.96	147	-23.96	22	1818	1638
has-miR-214-3p	VWF	305	-56.98	161	-29.52	22	138	11 29
has-miR-214-3p	VWF	146	-16.95	146	-16.95	22	893	489
has-miR-214-3p	MRPL20	143	-26.98	143	-26.98	22	387	147
has-miR-214-3p	COL4A1	154	-21.49	154	-21.49	22	850	523
has-miR-215-3p	VWF	148	-19.7	148	-19.7	23	893	466
has-miR-215-3p	COL4A1	145	-19.13	145	-19.13	23	1400	1172
has-miR-215-3p	COL4A1	145	-19.13	145	-19.13	23	1252	1172
has-miR-216a-5p	MRPL20	148	-17.03	148	-17.03	22	508	79
has-miR-216a-3p	MRPL12	287	-41.27	146	-24.58	22	277	143 249
has-miR-216a-3p	COL4A1	141	-21.57	141	-21.57	22	850	685
has-miR-216a-3p	COL4A1	141	-16.41	141	-16.41	22	1549	596
has-miR-216a-3p	COL4A1	141	-16.41	141	-16.41	22	1543	596
has-miR-217-3p	VWF	144	-17.14	144	-17.14	22	893	407
has-miR-218-5p	COL4A1	142	-10.02	142	-10.02	21	1400	1064
has-miR-218-5p	COL4A1	142	-10.02	142	-10.02	21	1252	1064
has-miR-218-1-3p	COL4A1	142	-26.97	142	-26.97	22	850	714
has-miR-218-2-3p	COL4A1	288	-34.59	144	-20.81	22	850	69 715
has-miR-219a-1-3p	COL4A1	176	-26.69	176	-26.69	22	885	655
has-miR-219a-1-3p	COL4A1	144	-21.28	144	-21.28	22	850	404
has-miR-219a-1-3p	COL4A1	149	-13.07	149	-13.07	22	1818	1008
has-miR-221-5p	ATP5F1D	147	-20.59	147	-20.59	22	388	35
has-miR-221-5p	BGN	147	-15.58	147	-15.58	22	1101	374
has-miR-221-5p	MRPL20	155	-16.4	155	-16.4	22	387	299
has-miR-221-5p	COL4A1	140	-14.39	140	-14.39	22	1818	1453
has-miR-221-5p	COL4A1	142	-14.05	142	-14.05	22	225	71
has-miR-221-3p	COL4A1	142	-11.67	142	-11.67	23	885	297
has-miR-221-3p	COL4A1	140	-14.88	140	-14.88	23	1818	172
has-miR-222-5p	MRPL12	145	-23.39	145	-23.39	22	277	235
has-miR-222-5p	MRPL20	151	-19.71	151	-19.71	22	508	193
has-miR-222-3p	COL4A1	148	-15.93	148	-15.93	21	885	299
has-miR-223-5p	MRPL12	149	-12.24	149	-12.24	22	277	245
has-miR-223-5p	COL4A1	141	-10.2	141	-10.2	22	1818	1149
has-miR-223-3p	VWF	140	-11.21	140	-11.21	22	893	409
has-miR-224-5p	VWF	140	-19.64	140	-19.64	25	893	598
has-miR-224-5p	COL4A1	152	-14.9	152	-14.9	25	1400	952
has-miR-224-5p	COL4A1	145	-16.82	145	-16.82	25	850	794
has-miR-224-5p	COL4A1	152	-14.9	152	-14.9	25	1252	952
has-miR-200b-5p	COL4A1	143	-8.36	143	-8.36	22	885	258
has-miR-200b-3p	COL4A1	284	-25.96	144	-14.61	22	1400	1050 994
has-miR-200b-3p	COL4A1	284	-25.96	144	-14.61	22	1252	1050 994
has-let-7g-5p	COL4A1	140	-14.15	140	-14.15	22	1400	21
has-let-7g-5p	COL4A1	140	-14.15	140	-14.15	22	1252	21
has-let-7g-3p	COL4A1	157	-20.83	157	-20.83	21	1400	427
has-let-7g-3p	COL4A1	145	-19.13	145	-19.13	21	1818	525
has-let-7g-3p	COL4A1	141	-17.16	141	-17.16	21	1549	1259
has-let-7g-3p	COL4A1	157	-20.83	157	-20.83	21	1252	427
has-let-7g-3p	COL4A1	141	-17.16	141	-17.16	21	1543	1259
has-let-7i-5p	ATP5F1D	140	-23.84	140	-23.84	22	388	124
has-let-7i-5p	COL4A1	144	-16.04	144	-16.04	22	1400	21
has-let-7i-5p	COL4A1	144	-16.04	144	-16.04	22	1252	21
has-miR-1-3p	COL4A1	147	-14.39	147	-14.39	22	1549	1415
has-miR-1-3p	COL4A1	147	-14.39	147	-14.39	22	1543	1415
has-miR-15b-5p	VWF	149	-18.78	149	-18.78	22	138	8
has-miR-15b-5p	AURKAIP1	140	-15.23	140	-15.23	22	69	12
has-miR-15b-5p	AURKAIP1	140	-15.23	140	-15.23	22	65	12
has-miR-15b-5p	AURKAIP1	140	-15.23	140	-15.23	22	71	12
has-miR-15b-5p	AURKAIP1	140	-15.23	140	-15.23	22	64	12
has-miR-23b-5p	NDUFB7	147	-30.37	147	-30.37	22	254	146
has-miR-23b-5p	COL4A1	144	-23.46	144	-23.46	22	1818	697
has-miR-23b-3p	COL4A1	289	-25.81	148	-16.46	23	1400	1236 774
has-miR-23b-3p	COL4A1	147	-16.06	147	-16.06	23	850	749
has-miR-23b-3p	COL4A1	141	-9.35	141	-9.35	23	1252	774
has-miR-27b-5p	VWF	144	-21.67	144	-21.67	22	138	104
has-miR-30b-3p	ATP5F1D	142	-19.59	142	-19.59	22	388	231
has-miR-30b-3p	VWF	300	-41.25	155	-26.47	22	893	659 21
has-miR-30b-3p	BGN	144	-19.97	144	-19.97	22	1101	501
has-miR-30b-3p	VWF	145	-14.78	145	-14.78	22	276	21
has-miR-30b-3p	COL4A1	147	-21.35	147	-21.35	22	1818	461
has-miR-30b-3p	COL4A1	151	-21.25	151	-21.25	22	225	13
has-miR-30b-3p	COL4A1	147	-23.1	147	-23.1	22	1549	206
has-miR-30b-3p	COL4A1	147	-23.1	147	-23.1	22	1543	206
has-miR-124-3p	COL4A1	287	-35.66	144	-20.22	22	1400	101 311
has-miR-124-3p	COL4A1	145	-16.76	145	-16.76	22	1549	1136
has-miR-124-3p	COL4A1	287	-35.66	144	-20.22	22	1252	101 311
has-miR-124-3p	COL4A1	145	-16.76	145	-16.76	22	1543	1136
has-miR-125b-5p	BGN	141	-26.77	141	-26.77	22	1101	23
has-miR-128-1-5p	BGN	143	-21.84	143	-21.84	23	1101	188
has-miR-128-1-5p	COL4A1	155	-26.63	155	-26.63	23	1818	1376
has-miR-128-3p	MRPL12	150	-15.69	150	-15.69	21	277	251
has-miR-128-3p	COL4A1	155	-23.75	155	-23.75	21	1549	596
has-miR-128-3p	COL4A1	155	-23.75	155	-23.75	21	1543	596
has-miR-130a-5p	VWF	145	-14.35	145	-14.35	22	893	283
has-miR-130a-5p	MRPL20	146	-11.67	146	-11.67	22	174	10
has-miR-130a-5p	COL4A1	144	-9.55	144	-9.55	22	885	702
has-miR-130a-5p	COL4A1	143	-15.16	143	-15.16	22	1549	941
has-miR-130a-5p	COL4A1	143	-15.16	143	-15.16	22	1543	941
has-miR-130a-3p	COL4A1	152	-12.01	152	-12.01	22	1818	1696
has-miR-132-5p	MRPL20	153	-22.08	153	-22.08	22	508	325
has-miR-132-3p	MRPL20	141	-10.72	141	-10.72	22	174	1
has-miR-133a-5p	COL4A1	141	-16.94	141	-16.94	22	885	31
has-miR-133a-5p	COL4A1	140	-12.94	140	-12.94	22	1549	1002
has-miR-133a-5p	COL4A1	140	-12.94	140	-12.94	22	1543	1002
has-miR-133a-3p	VWF	156	-21.74	156	-21.74	22	893	360
has-miR-133a-3p	COL4A1	142	-21.95	142	-21.95	22	885	555
has-miR-135a-5p	MRPL20	163	-16.43	163	-16.43	23	508	322
has-miR-135a-5p	COL4A1	144	-16.46	144	-16.46	23	850	712
has-miR-135a-3p	COL4A1	144	-18.05	144	-18.05	22	885	790
has-miR-135a-2-3p	MRPL20	141	-23.21	141	-23.21	22	387	74
has-miR-137-5p	COL4A1	145	-21.92	145	-21.92	23	1549	23
has-miR-137-5p	COL4A1	145	-21.92	145	-21.92	23	1543	23
has-miR-137-3p	COL4A1	145	-12.14	145	-12.14	23	850	84
has-miR-137-3p	COL4A1	141	-6.71	141	-6.71	23	1818	72
has-miR-138-5p	BGN	140	-20.75	140	-20.75	23	1101	946
has-miR-138-5p	COL4A1	146	-18.91	146	-18.91	23	885	30
has-miR-138-5p	COL4A1	140	-18.71	140	-18.71	23	225	112
has-miR-138-2-3p	COL4A1	145	-12.52	145	-12.52	22	885	377
has-miR-140-5p	MRPL20	149	-17.97	149	-17.97	22	508	135
has-miR-140-3p	COL4A1	287	-37.3	147	-21.98	21	1818	868 607
has-miR-142-5p	VWF	140	-12.57	140	-12.57	21	893	561
has-miR-142-5p	COL4A1	147	-8.23	147	-8.23	21	1549	1262
has-miR-142-5p	COL4A1	147	-8.23	147	-8.23	21	1543	1262
has-miR-143-5p	COL4A1	145	-13.67	145	-13.67	22	1400	1345
has-miR-143-5p	MRPL20	159	-20.89	159	-20.89	22	508	271
has-miR-143-5p	COL4A1	141	-17.93	141	-17.93	22	1818	1696
has-miR-143-3p	COL4A1	165	-18.93	165	-18.93	21	885	622
has-miR-144-3p	COL4A1	149	-13.01	149	-13.01	20	1400	322
has-miR-144-3p	COL4A1	285	-30.35	144	-19.03	20	1818	598 731
has-miR-144-3p	COL4A1	149	-13.01	149	-13.01	20	1252	322
has-miR-152-3p	COL4A1	150	-18.33	150	-18.33	21	1400	248
has-miR-152-3p	COL4A1	150	-18.33	150	-18.33	21	1252	248
has-miR-153-3p	COL4A1	149	-13.79	149	-13.79	22	885	606
has-miR-153-5p	COL4A1	157	-13.15	157	-13.15	22	1400	449
has-miR-153-5p	MRPL20	143	-7.63	143	-7.63	22	508	441
has-miR-153-5p	COL4A1	308	-22.07	165	-14.05	22	1818	1175 1580
has-miR-153-5p	COL4A1	143	-18.42	143	-18.42	22	1549	167
has-miR-153-5p	COL4A1	157	-13.15	157	-13.15	22	1252	449
has-miR-153-5p	COL4A1	143	-18.42	143	-18.42	22	1543	167
has-miR-9-5p	VWF	153	-17.9	153	-17.9	23	893	362
has-miR-9-5p	COL4A1	162	-16.04	162	-16.04	23	1400	287
has-miR-9-5p	MRPL20	282	-37.11	142	-22.3	23	387	14 349
has-miR-9-5p	NDUFB7	144	-20.65	144	-20.65	23	254	136
has-miR-9-5p	COL4A1	146	-10.32	146	-10.32	23	850	436
has-miR-9-5p	COL4A1	148	-13.23	148	-13.23	23	1818	1162
has-miR-9-5p	COL4A1	162	-16.04	162	-16.04	23	1252	287
has-miR-9-3p	COL4A1	142	-11.21	142	-11.21	22	885	200
has-miR-9-3p	COL4A1	149	-11.29	149	-11.29	22	1818	1398
has-miR-125a-5p	COL4A1	145	-14.11	145	-14.11	24	1400	914
has-miR-125a-5p	COL4A1	145	-14.11	145	-14.11	24	1252	914
has-miR-125a-3p	BGN	143	-25.63	143	-25.63	22	1101	717
has-miR-125b-2-3p	MRPL12	147	-19.67	147	-19.67	22	277	5
has-miR-125b-2-3p	COL4A1	167	-23.01	167	-23.01	22	1549	673
has-miR-125b-2-3p	COL4A1	167	-23.01	167	-23.01	22	1543	673
has-miR-126-5p	COL4A1	150	-4.33	150	-4.33	21	885	93
has-miR-126-5p	COL4A1	149	-2.86	149	-2.86	21	52	18
has-miR-126-5p	COL4A1	149	-2.86	149	-2.86	21	225	191
has-miR-126-5p	COL4A1	160	-6.28	160	-6.28	21	1549	1521
has-miR-126-5p	COL4A1	160	-6.28	160	-6.28	21	1543	1521
has-miR-127-5p	COL4A1	140	-18.5	140	-18.5	22	1818	1397
has-miR-127-5p	COL4A1	144	-17.99	144	-17.99	22	225	77
has-miR-127-3p	MRPL20	142	-21.89	142	-21.89	22	387	331
has-miR-129-2-3p	VWF	140	-10.95	140	-10.95	22	893	392
has-miR-134-5p	NDUFB7	140	-25.04	140	-25.04	22	55	15
has-miR-134-5p	NDUFB7	140	-25.04	140	-25.04	22	254	214
has-miR-134-5p	COL4A1	153	-26.16	153	-26.16	22	1549	303
has-miR-134-5p	COL4A1	153	-26.16	153	-26.16	22	1543	303
has-miR-134-3p	COL4A1	145	-13.5	145	-13.5	23	850	1
has-miR-134-3p	COL4A1	297	-38.37	156	-23.89	23	1549	510 262
has-miR-134-3p	COL4A1	297	-38.37	156	-23.89	23	1543	510 262
has-miR-136-5p	COL4A1	142	-17.35	142	-17.35	23	850	709
has-miR-136-5p	COL4A1	458	-39.14	160	-14.34	23	1818	1192 969 707
has-miR-146a-5p	COL4A1	148	-13.74	148	-13.74	22	850	667
has-miR-146a-3p	ATP5F1D	141	-12.48	141	-12.48	22	388	312
has-miR-146a-3p	VWF	147	-26.4	147	-26.4	22	893	49
has-miR-146a-3p	MRPL12	148	-24.37	148	-24.37	22	277	9
has-miR-146a-3p	ATP5F1D	141	-12.48	141	-12.48	22	92	16
has-miR-146a-3p	VWF	147	-26.4	147	-26.4	22	276	49
has-miR-146a-3p	COL4A1	142	-11.33	142	-11.33	22	885	279
has-miR-146a-3p	ATP5F1D	141	-12.48	141	-12.48	22	106	30
has-miR-146a-3p	ATP5F1D	141	-12.48	141	-12.48	22	99	62
has-miR-146a-3p	COL4A1	155	-14.02	155	-14.02	22	850	58
has-miR-149-5p	ATP5F1D	144	-14.46	144	-14.46	23	388	284
has-miR-149-5p	BGN	163	-24.89	163	-24.89	23	1101	61
has-miR-149-5p	ATP5F1D	140	-13.67	140	-13.67	23	92	1
has-miR-149-5p	MRPL20	287	-44.74	145	-26.43	23	387	243 221
has-miR-149-5p	ATP5F1D	151	-22.45	151	-22.45	23	106	2
has-miR-149-5p	ATP5F1D	144	-14.46	144	-14.46	23	99	34
has-miR-149-5p	COL4A1	304	-49.65	164	-25.04	23	850	507 711
has-miR-149-5p	COL4A1	142	-23.86	142	-23.86	23	1549	1
has-miR-149-5p	COL4A1	142	-23.86	142	-23.86	23	1543	1
has-miR-149-3p	AURKAIP1	142	-23	142	-23	21	69	1
has-miR-149-3p	BGN	608	-113.18	162	-30.55	21	1101	501 448 232 151
has-miR-149-3p	MRPL12	159	-33.24	159	-33.24	21	277	43
has-miR-149-3p	AURKAIP1	142	-23	142	-23	21	65	1
has-miR-149-3p	AURKAIP1	142	-23	142	-23	21	71	1
has-miR-149-3p	AURKAIP1	142	-23	142	-23	21	64	1
has-miR-149-3p	MRPL20	152	-24.37	152	-24.37	21	387	186
has-miR-149-3p	COL4A1	440	-70.03	151	-25.7	21	1818	787 1309 462
has-miR-149-3p	COL4A1	151	-24.27	151	-24.27	21	225	12
has-miR-149-3p	COL4A1	140	-29.29	140	-29.29	21	1549	330
has-miR-149-3p	COL4A1	140	-29.29	140	-29.29	21	1543	330
has-miR-150-5p	BGN	152	-23.27	152	-23.27	22	1101	887
has-miR-150-5p	MRPL12	144	-19.46	144	-19.46	22	277	93
has-miR-150-5p	MRPL20	282	-26.3	142	-15.8	22	508	365 1
has-miR-150-5p	COL4A1	143	-14.74	143	-14.74	22	1818	1489
has-miR-150-3p	BGN	142	-28.26	142	-28.26	22	1101	869
has-miR-150-3p	COL4A1	142	-29.07	142	-29.07	22	1400	430
has-miR-150-3p	MRPL20	140	-22.13	140	-22.13	22	387	156
has-miR-150-3p	COL4A1	142	-29.07	142	-29.07	22	1252	430
has-miR-154-3p	VWF	140	-14.73	140	-14.73	22	893	738
has-miR-185-5p	BGN	286	-35.67	143	-19.82	22	1101	573 700
has-miR-185-5p	MRPL20	151	-22.24	151	-22.24	22	174	93
has-miR-185-5p	COL4A1	166	-35.39	166	-35.39	22	885	818
has-miR-185-5p	COL4A1	149	-24.2	149	-24.2	22	225	138
has-miR-185-3p	ATP5F1D	297	-56.62	150	-33.68	22	388	337 49
has-miR-185-3p	VWF	140	-30.44	140	-30.44	22	138	54
has-miR-185-3p	BGN	586	-87.15	152	-25.59	22	1101	100 797 187 473
has-miR-185-3p	ATP5F1D	150	-22.94	150	-22.94	22	92	41
has-miR-185-3p	MRPL20	146	-25.35	146	-25.35	22	508	33
has-miR-185-3p	ATP5F1D	150	-22.94	150	-22.94	22	106	55
has-miR-185-3p	COL4A1	140	-21.63	140	-21.63	22	1549	516
has-miR-185-3p	COL4A1	140	-21.63	140	-21.63	22	1543	516
has-miR-186-5p	VWF	145	-18.19	145	-18.19	22	893	315
has-miR-186-5p	MRPL20	140	-7	140	-7	22	387	286
has-miR-186-5p	COL4A1	140	-13.32	140	-13.32	22	850	23
has-miR-186-3p	MRPL20	141	-19.75	141	-19.75	22	508	366
has-miR-186-3p	MRPL20	143	-21.62	143	-21.62	22	387	363
has-miR-186-3p	COL4A1	147	-14.92	147	-14.92	22	850	797
has-miR-186-3p	COL4A1	152	-13.55	152	-13.55	22	1818	1206
has-miR-188-3p	COL4A1	143	-23.89	143	-23.89	21	850	584
has-miR-190a-5p	COL4A1	293	-20.79	149	-12.31	22	885	680 503
has-miR-190a-5p	COL4A1	151	-15.31	151	-15.31	22	1818	182
has-miR-190a-3p	MRPL20	146	-10.58	146	-10.58	21	174	42
has-miR-190a-3p	COL4A1	150	-2.83	150	-2.83	21	1400	630
has-miR-190a-3p	COL4A1	143	-6.37	143	-6.37	21	885	503
has-miR-190a-3p	COL4A1	147	-2.08	147	-2.08	21	1818	1441
has-miR-190a-3p	COL4A1	150	-2.83	150	-2.83	21	1252	630
has-miR-193a-5p	ATP5F1D	300	-47.65	157	-27.54	22	388	356 237
has-miR-193a-5p	ATP5F1D	157	-27.54	157	-27.54	22	92	60
has-miR-193a-5p	ATP5F1D	157	-27.54	157	-27.54	22	106	74
has-miR-193a-3p	VWF	147	-24.73	147	-24.73	22	893	457
has-miR-193a-3p	COL4A1	148	-16.9	148	-16.9	22	1818	1453
has-miR-194-5p	COL4A1	143	-16.73	143	-16.73	22	1549	806
has-miR-194-5p	COL4A1	143	-16.73	143	-16.73	22	1543	806
has-miR-195-5p	VWF	141	-12.98	141	-12.98	21	138	12
has-miR-195-5p	AURKAIP1	140	-12.94	140	-12.94	21	69	13
has-miR-195-5p	AURKAIP1	140	-12.94	140	-12.94	21	65	13
has-miR-195-5p	AURKAIP1	140	-12.94	140	-12.94	21	71	13
has-miR-195-5p	COL4A1	140	-13.73	140	-13.73	21	1400	1307
has-miR-195-5p	AURKAIP1	140	-12.94	140	-12.94	21	64	13
has-miR-195-3p	COL4A1	141	-9	141	-9	22	885	731
has-miR-195-3p	COL4A1	140	-5.25	140	-5.25	22	1818	390
has-miR-206	COL4A1	155	-25.8	155	-25.8	22	885	237
has-miR-206	COL4A1	143	-14.12	143	-14.12	22	1549	1415
has-miR-206	COL4A1	143	-14.12	143	-14.12	22	1543	1415
has-miR-320a-5p	NDUFB7	156	-27.74	156	-27.74	22	254	117
has-miR-320a-5p	COL4A1	140	-27.7	140	-27.7	22	1549	144
has-miR-320a-5p	COL4A1	140	-27.7	140	-27.7	22	1543	144
has-miR-320a-3p	ATP5F1D	155	-20.36	155	-20.36	22	388	192
has-miR-320a-3p	VWF	140	-9.92	140	-9.92	22	893	198
has-miR-320a-3p	VWF	140	-9.92	140	-9.92	22	276	198
has-miR-320a-3p	COL4A1	156	-20.55	156	-20.55	22	850	357
has-miR-200c-3p	COL4A1	423	-39.87	142	-18.6	23	1400	993 1049 1310
has-miR-200c-3p	COL4A1	283	-27.68	142	-18.6	23	1252	993 1049
has-miR-1-5p	COL4A1	141	-14.14	141	-14.14	22	1818	973
has-miR-155-3p	COL4A1	153	-11.57	153	-11.57	22	1818	723
has-miR-181b-2-3p	MRPL20	146	-14.31	146	-14.31	20	387	297
has-miR-128-2-5p	BGN	140	-25.51	140	-25.51	23	1101	187
has-miR-128-2-5p	COL4A1	143	-26.29	143	-26.29	23	1818	1378
has-miR-194-3p	BGN	438	-70	152	-24.46	22	1101	975 984 517
has-miR-194-3p	COL4A1	296	-43.57	156	-22.75	22	1549	75 323
has-miR-194-3p	COL4A1	296	-43.57	156	-22.75	22	1543	75 323
has-miR-106b-5p	COL4A1	288	-29.17	146	-17.79	21	1400	544 210
has-miR-106b-5p	MRPL20	163	-19.09	163	-19.09	21	508	363
has-miR-106b-5p	COL4A1	152	-17.46	152	-17.46	21	1549	826
has-miR-106b-5p	COL4A1	288	-29.17	146	-17.79	21	1252	544 210
has-miR-106b-5p	COL4A1	152	-17.46	152	-17.46	21	1543	826
has-miR-29c-3p	COL4A1	154	-18.09	154	-18.09	22	1400	13
has-miR-29c-3p	COL4A1	154	-18.09	154	-18.09	22	1252	13
has-miR-30c-1-3p	BGN	145	-18.43	145	-18.43	22	1101	231
has-miR-200a-5p	COL4A1	145	-8.47	145	-8.47	22	885	258
has-miR-302a-5p	COL4A1	148	-13	148	-13	23	885	496
has-miR-302a-3p	MRPL20	143	-14.42	143	-14.42	23	508	355
has-miR-219a-2-3p	MRPL20	154	-22.44	154	-22.44	22	508	60
has-miR-219a-2-3p	COL4A1	150	-15.62	150	-15.62	22	885	227
has-miR-34b-5p	COL4A1	145	-16.23	145	-16.23	23	1400	392
has-miR-34b-5p	COL4A1	146	-22.79	146	-22.79	23	1818	598
has-miR-34b-5p	COL4A1	141	-17.81	141	-17.81	23	1549	682
has-miR-34b-5p	COL4A1	145	-16.23	145	-16.23	23	1252	392
has-miR-34b-5p	COL4A1	141	-17.81	141	-17.81	23	1543	682
has-miR-301a-5p	VWF	148	-17	148	-17	22	893	50
has-miR-301a-5p	VWF	148	-17	148	-17	22	276	50
has-miR-301a-3p	MRPL20	145	-18.24	145	-18.24	23	508	272
has-miR-301a-3p	COL4A1	158	-11.62	158	-11.62	23	1818	1695
has-miR-296-5p	COL4A1	142	-17.57	142	-17.57	21	850	558
has-miR-296-5p	COL4A1	140	-18.26	140	-18.26	21	1549	190
has-miR-296-5p	COL4A1	140	-18.26	140	-18.26	21	1543	190
has-miR-296-3p	BGN	432	-76.54	150	-31.21	22	1101	448 797 96
has-miR-296-3p	COL4A1	141	-24.51	141	-24.51	22	885	654
has-miR-130b-5p	COL4A1	155	-16.66	155	-16.66	21	885	709
has-miR-130b-5p	COL4A1	146	-15.25	146	-15.25	21	1818	545
has-miR-130b-3p	COL4A1	143	-18.78	143	-18.78	22	1400	341
has-miR-130b-3p	COL4A1	157	-14.56	157	-14.56	22	1818	1696
has-miR-130b-3p	COL4A1	143	-18.78	143	-18.78	22	1252	341
has-miR-30e-3p	COL4A1	148	-16.2	148	-16.2	22	885	665
has-miR-26a-2-3p	COL4A1	148	-9.04	148	-9.04	22	1549	1517
has-miR-26a-2-3p	COL4A1	148	-9.04	148	-9.04	22	1543	1517
has-miR-361-5p	MRPL20	140	-15.4	140	-15.4	22	387	278
has-miR-361-3p	VWF	295	-44.48	155	-25.72	23	893	787 684
has-miR-362-5p	BGN	292	-40.6	152	-24.19	24	1101	162 297
has-miR-362-5p	COL4A1	150	-18.79	150	-18.79	24	850	461
has-miR-362-3p	VWF	154	-19.35	154	-19.35	22	893	736
has-miR-363-3p	COL4A1	146	-12.73	146	-12.73	22	850	482
has-miR-365a-5p	VWF	147	-22.84	147	-22.84	23	893	77
has-miR-365a-5p	BGN	151	-26.29	151	-26.29	23	1101	938
has-miR-365a-5p	COL4A1	150	-20.35	150	-20.35	23	1400	1186
has-miR-365a-5p	MRPL20	145	-22.71	145	-22.71	23	387	142
has-miR-365a-5p	VWF	147	-22.84	147	-22.84	23	276	77
has-miR-365a-5p	COL4A1	144	-21.62	144	-21.62	23	850	617
has-miR-365a-5p	COL4A1	150	-20.35	150	-20.35	23	1252	1186
has-miR-365b-5p	VWF	147	-22.61	147	-22.61	22	893	78
has-miR-365b-5p	COL4A1	141	-13.17	141	-13.17	22	1400	1185
has-miR-365b-5p	MRPL20	295	-47.67	151	-27.32	22	387	140 321
has-miR-365b-5p	VWF	147	-22.61	147	-22.61	22	276	78
has-miR-365b-5p	COL4A1	144	-18.48	144	-18.48	22	850	615
has-miR-365b-5p	COL4A1	141	-13.17	141	-13.17	22	1252	1185
has-miR-302b-5p	COL4A1	151	-15.34	151	-15.34	22	1400	691
has-miR-302b-5p	COL4A1	151	-15.34	151	-15.34	22	1252	691
has-miR-302b-3p	MRPL20	147	-14.33	147	-14.33	23	508	355
has-miR-302c-5p	MRPL20	155	-29.71	155	-29.71	22	508	65
has-miR-302c-3p	MRPL20	290	-38.3	147	-22.94	23	508	355 219
has-miR-302d-5p	COL4A1	142	-14.15	142	-14.15	22	1400	691
has-miR-302d-5p	COL4A1	142	-14.15	142	-14.15	22	1252	691
has-miR-302d-3p	MRPL20	155	-20.54	155	-20.54	23	508	355
has-miR-367-5p	MRPL20	147	-14.05	147	-14.05	22	508	106
has-miR-367-3p	COL4A1	292	-26.28	151	-15.71	22	850	5 480
has-miR-369-3p	COL4A1	160	-9.32	160	-9.32	21	1400	346
has-miR-369-3p	COL4A1	160	-9.32	160	-9.32	21	1252	346
has-miR-370-3p	COL4A1	159	-28.71	159	-28.71	22	1400	1113
has-miR-370-3p	MRPL20	148	-20.68	148	-20.68	22	387	267
has-miR-370-3p	COL4A1	437	-63.43	153	-28.08	22	1818	689 1278 1320
has-miR-370-3p	COL4A1	159	-28.71	159	-28.71	22	1252	1113
has-miR-371a-5p	MRPL20	148	-24.52	148	-24.52	20	508	242
has-miR-371a-5p	NDUFB7	145	-13.02	145	-13.02	20	254	76
has-miR-371a-5p	COL4A1	290	-34.81	146	-20	20	1818	1531 1491
has-miR-371a-3p	COL4A1	149	-20.23	149	-20.23	23	1818	936
has-miR-372-5p	COL4A1	142	-18.25	142	-18.25	23	850	762
has-miR-372-3p	MRPL20	159	-23.95	159	-23.95	23	508	355
has-miR-373-5p	COL4A1	149	-14.21	149	-14.21	22	1549	1243
has-miR-373-5p	COL4A1	149	-14.21	149	-14.21	22	1543	1243
has-miR-373-3p	MRPL12	140	-21.36	140	-21.36	23	277	1
has-miR-373-3p	MRPL20	159	-17.99	159	-17.99	23	508	360
has-miR-374a-5p	COL4A1	314	-25.02	162	-15.16	22	1400	345 860
has-miR-374a-5p	COL4A1	143	-7.24	143	-7.24	22	1818	124
has-miR-374a-5p	COL4A1	314	-25.02	162	-15.16	22	1252	345 860
has-miR-374a-3p	COL4A1	140	-7.25	140	-7.25	22	1400	1354
has-miR-374a-3p	COL4A1	143	-11.98	143	-11.98	22	1818	925
has-miR-376a-5p	COL4A1	143	-12.47	143	-12.47	22	1818	225
has-miR-376a-5p	COL4A1	146	-11.94	146	-11.94	22	1549	1142
has-miR-376a-5p	COL4A1	146	-11.94	146	-11.94	22	1543	1142
has-miR-377-5p	ATP5F1D	141	-24.24	141	-24.24	22	388	302
has-miR-377-5p	ATP5F1D	141	-24.24	141	-24.24	22	92	6
has-miR-377-5p	ATP5F1D	141	-24.24	141	-24.24	22	106	20
has-miR-377-5p	ATP5F1D	141	-24.24	141	-24.24	22	99	52
has-miR-377-3p	VWF	140	-14.78	140	-14.78	22	893	737
has-miR-377-3p	MRPL20	152	-12.79	152	-12.79	22	174	134
has-miR-377-3p	COL4A1	144	-13.53	144	-13.53	22	1400	258
has-miR-377-3p	COL4A1	144	-10.07	144	-10.07	22	850	792
has-miR-377-3p	COL4A1	152	-16.94	152	-16.94	22	1549	280
has-miR-377-3p	COL4A1	144	-13.53	144	-13.53	22	1252	258
has-miR-377-3p	COL4A1	152	-16.94	152	-16.94	22	1543	280
has-miR-378a-5p	COL4A1	164	-31.51	164	-31.51	22	1818	1519
has-miR-378a-3p	BGN	142	-21.19	142	-21.19	22	1101	1017
has-miR-378a-3p	MRPL20	149	-18.15	149	-18.15	22	387	68
has-miR-378a-3p	COL4A1	141	-19.08	141	-19.08	22	885	674
has-miR-378a-3p	COL4A1	145	-13.55	145	-13.55	22	850	344
has-miR-379-3p	COL4A1	147	-15.89	147	-15.89	22	1549	983
has-miR-379-3p	COL4A1	147	-15.89	147	-15.89	22	1543	983
has-miR-380-3p	COL4A1	300	-25.49	151	-13.73	22	850	316 332
has-miR-380-3p	COL4A1	145	-20.24	145	-20.24	22	1549	986
has-miR-380-3p	COL4A1	145	-20.24	145	-20.24	22	1543	986
has-miR-381-3p	VWF	140	-14.94	140	-14.94	22	893	300
has-miR-381-3p	COL4A1	143	-10.96	143	-10.96	22	1400	341
has-miR-381-3p	COL4A1	143	-10.96	143	-10.96	22	1252	341
has-miR-382-3p	MRPL20	150	-15.94	150	-15.94	21	174	139
has-miR-383-5p	BGN	143	-19.21	143	-19.21	22	1101	1012
has-miR-383-5p	MRPL20	140	-14.05	140	-14.05	22	387	279
has-miR-383-3p	VWF	164	-28.24	164	-28.24	19	138	46
has-miR-340-5p	MRPL20	143	-11.91	143	-11.91	22	174	41
has-miR-330-5p	BGN	149	-23.68	149	-23.68	22	1101	245
has-miR-330-5p	COL4A1	143	-18.59	143	-18.59	22	1400	366
has-miR-330-5p	COL4A1	142	-16.58	142	-16.58	22	1818	69
has-miR-330-5p	COL4A1	141	-28.2	141	-28.2	22	1549	18
has-miR-330-5p	COL4A1	143	-18.59	143	-18.59	22	1252	366
has-miR-330-5p	COL4A1	141	-28.2	141	-28.2	22	1543	18
has-miR-328-5p	ATP5F1D	143	-28.05	143	-28.05	23	388	341
has-miR-328-5p	NDUFB7	140	-27.17	140	-27.17	23	55	33
has-miR-328-5p	BGN	453	-105.02	160	-36.1	23	1101	100 472 228
has-miR-328-5p	MRPL12	140	-44.43	140	-44.43	23	277	31
has-miR-328-5p	ATP5F1D	143	-28.05	143	-28.05	23	92	45
has-miR-328-5p	ATP5F1D	143	-28.05	143	-28.05	23	106	59
has-miR-328-5p	NDUFB7	140	-27.17	140	-27.17	23	254	232
has-miR-328-5p	COL4A1	142	-31.26	142	-31.26	23	1549	320
has-miR-328-5p	COL4A1	142	-31.26	142	-31.26	23	1543	320
has-miR-328-3p	VWF	292	-41.92	151	-22.75	22	893	810 48
has-miR-328-3p	BGN	140	-21.02	140	-21.02	22	1101	79
has-miR-328-3p	VWF	141	-22.75	141	-22.75	22	276	48
has-miR-342-5p	NDUFB7	143	-17.61	143	-17.61	21	55	1
has-miR-342-5p	BGN	154	-21.16	154	-21.16	21	1101	256
has-miR-342-5p	NDUFB7	144	-19.31	144	-19.31	21	254	192
has-miR-342-5p	COL4A1	143	-16.06	143	-16.06	21	1549	375
has-miR-342-5p	COL4A1	143	-16.06	143	-16.06	21	1543	375
has-miR-342-3p	MRPL20	142	-13.71	142	-13.71	23	174	131
has-miR-337-5p	MRPL12	152	-21.17	152	-21.17	21	277	89
has-miR-337-3p	COL4A1	155	-10.89	155	-10.89	22	1400	110
has-miR-337-3p	COL4A1	155	-10.89	155	-10.89	22	1252	110
has-miR-323a-5p	COL4A1	143	-24.34	143	-24.34	22	1400	1153
has-miR-323a-5p	MRPL20	156	-22.3	156	-22.3	22	508	3
has-miR-323a-5p	COL4A1	150	-22.96	150	-22.96	22	225	113
has-miR-323a-5p	COL4A1	151	-26.69	151	-26.69	22	1549	89
has-miR-323a-5p	COL4A1	143	-24.34	143	-24.34	22	1252	1153
has-miR-323a-5p	COL4A1	151	-26.69	151	-26.69	22	1543	89
has-miR-323a-3p	MRPL20	148	-12.01	148	-12.01	21	508	188
has-miR-326	BGN	140	-18.62	140	-18.62	20	1101	249
has-miR-326	COL4A1	140	-12.94	140	-12.94	20	1400	369
has-miR-326	COL4A1	140	-12.83	140	-12.83	20	1818	70
has-miR-326	COL4A1	140	-12.94	140	-12.94	20	1252	369
has-miR-151a-3p	COL4A1	146	-17.74	146	-17.74	21	885	674
has-miR-135b-5p	MRPL20	159	-14.2	159	-14.2	23	508	322
has-miR-148b-5p	COL4A1	140	-12.51	140	-12.51	22	885	451
has-miR-148b-3p	COL4A1	145	-16.66	145	-16.66	22	1400	252
has-miR-148b-3p	COL4A1	145	-16.66	145	-16.66	22	1252	252
has-miR-331-5p	COL4A1	143	-11.04	143	-11.04	22	1549	921
has-miR-331-5p	COL4A1	143	-11.04	143	-11.04	22	1543	921
has-miR-331-3p	ATP5F1D	149	-24.94	149	-24.94	21	388	19
has-miR-331-3p	MRPL12	140	-23.68	140	-23.68	21	277	9
has-miR-324-5p	ATP5F1D	151	-20.68	151	-20.68	22	388	29
has-miR-324-5p	NDUFB7	149	-31.55	149	-31.55	22	254	181
has-miR-324-3p	ATP5F1D	147	-25.15	147	-25.15	23	388	107
has-miR-324-3p	VWF	146	-21.04	146	-21.04	23	893	624
has-miR-324-3p	COL4A1	142	-30.23	142	-30.23	23	885	549
has-miR-338-5p	COL4A1	148	-18.52	148	-18.52	22	1400	768
has-miR-338-5p	COL4A1	140	-8.13	140	-8.13	22	1549	1116
has-miR-338-5p	COL4A1	148	-18.52	148	-18.52	22	1252	768
has-miR-338-5p	COL4A1	140	-8.13	140	-8.13	22	1543	1116
has-miR-338-3p	COL4A1	144	-13.86	144	-13.86	22	1549	1069
has-miR-338-3p	COL4A1	144	-13.86	144	-13.86	22	1543	1069
has-miR-339-5p	MRPL20	140	-25.08	140	-25.08	23	508	333
has-miR-339-5p	COL4A1	155	-22.06	155	-22.06	23	1549	1249
has-miR-339-5p	COL4A1	155	-22.06	155	-22.06	23	1543	1249
has-miR-335-5p	VWF	149	-14.72	149	-14.72	23	138	72
has-miR-335-5p	COL4A1	158	-14.11	158	-14.11	23	850	820
has-miR-335-5p	COL4A1	283	-22.2	143	-14.74	23	1818	207 134
has-miR-335-3p	COL4A1	153	-7.35	153	-7.35	22	1400	90
has-miR-335-3p	COL4A1	153	-7.35	153	-7.35	22	1252	90
has-miR-133b	VWF	156	-21.74	156	-21.74	22	893	360
has-miR-133b	COL4A1	142	-21.95	142	-21.95	22	885	555
has-miR-325	COL4A1	144	-20.86	144	-20.86	23	1400	1352
has-miR-345-5p	VWF	142	-19.28	142	-19.28	22	893	48
has-miR-345-5p	VWF	142	-19.28	142	-19.28	22	276	48
has-miR-345-5p	ATP5F1D	147	-32.63	147	-32.63	22	106	1
has-miR-345-5p	COL4A1	142	-22.22	142	-22.22	22	1549	224
has-miR-345-5p	COL4A1	142	-22.22	142	-22.22	22	1543	224
has-miR-345-3p	MRPL12	158	-23.71	158	-23.71	22	277	9
has-miR-345-3p	COL4A1	140	-12.3	140	-12.3	22	1400	916
has-miR-345-3p	COL4A1	140	-12.3	140	-12.3	22	1252	916
has-miR-346	COL4A1	144	-23.69	144	-23.69	23	1400	1143
has-miR-346	MRPL20	141	-26.62	141	-26.62	23	508	461
has-miR-346	COL4A1	147	-22.41	147	-22.41	23	1549	198
has-miR-346	COL4A1	144	-23.69	144	-23.69	23	1252	1143
has-miR-346	COL4A1	147	-22.41	147	-22.41	23	1543	198
has-miR-384	MRPL20	149	-16.82	149	-16.82	20	508	95
has-miR-422a	MRPL20	156	-18.47	156	-18.47	22	387	67
has-miR-422a	COL4A1	145	-20.88	145	-20.88	22	885	674
has-miR-422a	COL4A1	145	-13.82	145	-13.82	22	850	344
has-miR-423-5p	ATP5F1D	149	-24.59	149	-24.59	23	388	229
has-miR-423-5p	NDUFB7	146	-22.36	146	-22.36	23	55	31
has-miR-423-5p	VWF	155	-26.6	155	-26.6	23	138	78
has-miR-423-5p	AURKAIP1	140	-20.63	140	-20.63	23	69	1
has-miR-423-5p	BGN	153	-22.39	153	-22.39	23	1101	964
has-miR-423-5p	AURKAIP1	140	-20.63	140	-20.63	23	65	1
has-miR-423-5p	AURKAIP1	140	-20.63	140	-20.63	23	71	1
has-miR-423-5p	AURKAIP1	140	-20.63	140	-20.63	23	64	1
has-miR-423-5p	NDUFB7	146	-22.36	146	-22.36	23	254	230
has-miR-423-5p	COL4A1	144	-21.34	144	-21.34	23	1818	1380
has-miR-424-5p	VWF	151	-24.54	151	-24.54	22	138	8
has-miR-424-5p	AURKAIP1	146	-16.28	146	-16.28	22	69	12
has-miR-424-5p	AURKAIP1	146	-16.28	146	-16.28	22	65	12
has-miR-424-5p	AURKAIP1	146	-16.28	146	-16.28	22	71	12
has-miR-424-5p	AURKAIP1	146	-16.28	146	-16.28	22	64	12
has-miR-424-3p	COL4A1	147	-14.33	147	-14.33	21	885	597
has-miR-425-5p	COL4A1	150	-15.18	150	-15.18	23	1818	751
has-miR-18b-5p	VWF	157	-26.43	157	-26.43	23	893	724
has-miR-18b-5p	COL4A1	283	-31.62	142	-16.77	23	1549	709 824
has-miR-18b-5p	COL4A1	283	-31.62	142	-16.77	23	1543	709 824
has-miR-20b-5p	COL4A1	294	-35.92	147	-23.13	23	1400	209 542
has-miR-20b-5p	MRPL20	161	-21.73	161	-21.73	23	508	361
has-miR-20b-5p	COL4A1	296	-42.24	154	-22.63	23	1549	821 845
has-miR-20b-5p	COL4A1	294	-35.92	147	-23.13	23	1252	209 542
has-miR-20b-5p	COL4A1	296	-42.24	154	-22.63	23	1543	821 845
has-miR-448	COL4A1	150	-12.21	150	-12.21	22	1549	371
has-miR-448	COL4A1	150	-12.21	150	-12.21	22	1543	371
has-miR-429	COL4A1	146	-13.42	146	-13.42	22	1400	1044
has-miR-429	COL4A1	146	-13.42	146	-13.42	22	1252	1044
has-miR-449a	MRPL20	141	-17.48	141	-17.48	22	508	268
has-miR-450a-1-3p	COL4A1	438	-43.56	151	-19.02	22	1818	1795 413 458
has-miR-433-5p	COL4A1	151	-19.88	151	-19.88	22	1818	610
has-miR-433-3p	COL4A1	148	-14.33	148	-14.33	22	1818	1241
has-miR-329-5p	VWF	148	-17.55	148	-17.55	23	893	511
has-miR-329-5p	COL4A1	141	-16.27	141	-16.27	23	1400	280
has-miR-329-5p	COL4A1	148	-17.35	148	-17.35	23	850	452
has-miR-329-5p	COL4A1	607	-55.96	157	-19.32	23	1818	1756 1129 36 1742
has-miR-329-5p	COL4A1	144	-12.47	144	-12.47	23	52	27
has-miR-329-5p	COL4A1	144	-12.47	144	-12.47	23	225	200
has-miR-329-5p	COL4A1	144	-14.15	144	-14.15	23	1549	422
has-miR-329-5p	COL4A1	141	-16.27	141	-16.27	23	1252	280
has-miR-329-5p	COL4A1	144	-14.15	144	-14.15	23	1543	422
has-miR-329-3p	VWF	144	-18.5	144	-18.5	22	893	731
has-miR-329-3p	MRPL20	152	-22.47	152	-22.47	22	508	454
has-miR-329-3p	COL4A1	145	-21.47	145	-21.47	22	1818	627
has-miR-452-5p	BGN	140	-17.18	140	-17.18	22	1101	319
has-miR-452-5p	COL4A1	144	-9.87	144	-9.87	22	850	208
has-miR-452-5p	COL4A1	154	-11.82	154	-11.82	22	1818	580
has-miR-452-3p	BGN	145	-11.09	145	-11.09	22	1101	916
has-miR-452-3p	MRPL20	141	-11.48	141	-11.48	22	174	115
has-miR-409-5p	COL4A1	140	-16.89	140	-16.89	23	885	538
has-miR-409-3p	COL4A1	147	-10.56	147	-10.56	22	1818	896
has-miR-409-3p	COL4A1	154	-15.35	154	-15.35	22	1549	1093
has-miR-409-3p	COL4A1	154	-15.35	154	-15.35	22	1543	1093
has-miR-412-3p	MRPL20	146	-22.63	146	-22.63	23	387	305
has-miR-412-3p	NDUFB7	143	-27.26	143	-27.26	23	254	156
has-miR-412-3p	COL4A1	140	-25.82	140	-25.82	23	1549	3
has-miR-412-3p	COL4A1	140	-25.82	140	-25.82	23	1543	3
has-miR-483-5p	BGN	143	-24.02	143	-24.02	22	1101	558
has-miR-483-5p	MRPL20	140	-13.81	140	-13.81	22	508	302
has-miR-483-3p	COL4A1	147	-34.48	147	-34.48	21	121	30
has-miR-483-3p	COL4A1	142	-27.92	142	-27.92	21	1549	148
has-miR-483-3p	COL4A1	142	-27.92	142	-27.92	21	1543	148
has-miR-484	VWF	285	-33.98	144	-17.91	22	893	291 866
has-miR-484	MRPL20	142	-19.1	142	-19.1	22	174	107
has-miR-485-5p	BGN	145	-20.6	145	-20.6	22	1101	436
has-miR-485-5p	MRPL20	148	-24.17	148	-24.17	22	387	67
has-miR-485-5p	COL4A1	141	-19.57	141	-19.57	22	850	736
has-miR-485-3p	COL4A1	142	-17.13	142	-17.13	22	850	793
has-miR-485-3p	COL4A1	142	-22.08	142	-22.08	22	1549	278
has-miR-485-3p	COL4A1	142	-22.08	142	-22.08	22	1543	278
has-miR-486-3p	ATP5F1D	161	-23.17	161	-23.17	21	388	336
has-miR-486-3p	BGN	162	-25.17	162	-25.17	21	1101	220
has-miR-486-3p	ATP5F1D	161	-23.17	161	-23.17	21	92	40
has-miR-486-3p	ATP5F1D	161	-23.17	161	-23.17	21	106	54
has-miR-486-3p	COL4A1	140	-16.87	140	-16.87	21	1549	320
has-miR-486-3p	COL4A1	140	-16.87	140	-16.87	21	1543	320
has-miR-487a-3p	VWF	144	-22.27	144	-22.27	22	893	741
has-miR-488-3p	BGN	290	-24.3	150	-14.97	21	1101	441 729
has-miR-488-3p	COL4A1	141	-14.27	141	-14.27	21	1400	1214
has-miR-488-3p	COL4A1	294	-25.85	150	-14.78	21	885	17 236
has-miR-488-3p	COL4A1	140	-8.58	140	-8.58	21	1818	467
has-miR-488-3p	COL4A1	141	-14.27	141	-14.27	21	1252	1214
has-miR-489-3p	COL4A1	153	-10.67	153	-10.67	22	1400	649
has-miR-489-3p	COL4A1	144	-20.17	144	-20.17	22	1818	935
has-miR-489-3p	COL4A1	153	-10.67	153	-10.67	22	1252	649
has-miR-490-3p	COL4A1	140	-12	140	-12	22	1400	839
has-miR-490-3p	COL4A1	140	-12	140	-12	22	1252	839
has-miR-491-3p	COL4A1	145	-13.38	145	-13.38	22	1400	121
has-miR-491-3p	COL4A1	145	-13.38	145	-13.38	22	1252	121
has-miR-511-5p	VWF	153	-12.77	153	-12.77	21	893	756
has-miR-511-5p	MRPL12	143	-21.95	143	-21.95	21	277	246
has-miR-511-5p	COL4A1	166	-17.56	166	-17.56	21	1400	170
has-miR-511-5p	MRPL20	140	-13.62	140	-13.62	21	387	354
has-miR-511-5p	COL4A1	153	-20.53	153	-20.53	21	885	559
has-miR-511-5p	COL4A1	153	-12.79	153	-12.79	21	121	90
has-miR-511-5p	COL4A1	166	-17.56	166	-17.56	21	1252	170
has-miR-511-3p	COL4A1	146	-8.76	146	-8.76	20	1549	1341
has-miR-511-3p	COL4A1	146	-8.76	146	-8.76	20	1543	1341
has-miR-146b-5p	COL4A1	152	-13.74	152	-13.74	23	850	666
has-miR-146b-3p	VWF	288	-38.83	146	-21.37	22	893	354 809
has-miR-146b-3p	MRPL20	140	-19.46	140	-19.46	22	387	89
has-miR-146b-3p	COL4A1	141	-18.58	141	-18.58	22	850	606
has-miR-202-3p	VWF	170	-33.82	170	-33.82	20	893	385
has-miR-202-3p	COL4A1	140	-15.73	140	-15.73	20	1400	75
has-miR-202-3p	COL4A1	140	-15.73	140	-15.73	20	1252	75
has-miR-493-5p	VWF	149	-17.87	149	-17.87	22	893	195
has-miR-493-5p	VWF	149	-17.87	149	-17.87	22	276	195
has-miR-493-3p	COL4A1	143	-13.83	143	-13.83	22	1818	317
has-miR-432-5p	VWF	290	-38.82	147	-19.61	23	893	71 383
has-miR-432-5p	COL4A1	144	-20.25	144	-20.25	23	1400	954
has-miR-432-5p	VWF	147	-19.21	147	-19.21	23	276	71
has-miR-432-5p	COL4A1	153	-20.04	153	-20.04	23	850	459
has-miR-432-5p	COL4A1	144	-20.25	144	-20.25	23	1252	954
has-miR-495-5p	VWF	310	-36.45	162	-18.9	22	893	476 532
has-miR-495-5p	COL4A1	283	-21.15	143	-13.29	22	1818	400 1766
has-miR-495-3p	MRPL20	142	-11.89	142	-11.89	22	174	28
has-miR-495-3p	COL4A1	150	-12.4	150	-12.4	22	1400	380
has-miR-495-3p	COL4A1	140	-7.96	140	-7.96	22	885	53
has-miR-495-3p	COL4A1	150	-12.4	150	-12.4	22	1252	380
has-miR-193b-5p	ATP5F1D	142	-28.28	142	-28.28	22	388	237
has-miR-193b-5p	BGN	452	-65.84	170	-26.15	22	1101	812 506 963
has-miR-497-5p	VWF	148	-20.46	148	-20.46	21	138	7
has-miR-497-5p	AURKAIP1	145	-19.87	145	-19.87	21	69	13
has-miR-497-5p	MRPL12	143	-13.64	143	-13.64	21	277	256
has-miR-497-5p	AURKAIP1	145	-19.87	145	-19.87	21	65	13
has-miR-497-5p	AURKAIP1	145	-19.87	145	-19.87	21	71	13
has-miR-497-5p	AURKAIP1	145	-19.87	145	-19.87	21	64	13
has-miR-497-3p	COL4A1	140	-13.26	140	-13.26	22	1400	1085
has-miR-497-3p	COL4A1	147	-13.42	147	-13.42	22	1818	868
has-miR-497-3p	COL4A1	140	-13.26	140	-13.26	22	1252	1085
has-miR-181d-5p	MRPL12	162	-20.95	162	-20.95	23	277	215
has-miR-181d-5p	COL4A1	296	-24.52	153	-13.96	23	1400	771 941
has-miR-181d-5p	COL4A1	146	-14.12	146	-14.12	23	121	7
has-miR-181d-5p	COL4A1	296	-24.52	153	-13.96	23	1252	771 941
has-miR-181d-3p	ATP5F1D	142	-20.78	142	-20.78	21	388	1
has-miR-512-5p	COL4A1	160	-23.95	160	-23.95	23	885	474
has-miR-512-3p	MRPL20	161	-26.03	161	-26.03	22	508	355
has-miR-498-5p	COL4A1	169	-27.12	169	-27.12	23	1400	1015
has-miR-498-5p	MRPL20	143	-23.25	143	-23.25	23	508	238
has-miR-498-5p	COL4A1	142	-10.14	142	-10.14	23	1818	1649
has-miR-498-5p	COL4A1	169	-27.12	169	-27.12	23	1252	1015
has-miR-498-3p	MRPL20	157	-18.6	157	-18.6	23	387	92
has-miR-520e-5p	COL4A1	140	-8.59	140	-8.59	22	885	96
has-miR-520e-3p	MRPL20	140	-12.75	140	-12.75	21	508	362
has-miR-515-5p	COL4A1	153	-15.22	153	-15.22	24	1549	1274
has-miR-515-5p	COL4A1	153	-15.22	153	-15.22	24	1543	1274
has-miR-515-3p	COL4A1	155	-23.71	155	-23.71	22	1549	436
has-miR-515-3p	COL4A1	155	-23.71	155	-23.71	22	1543	436
has-miR-519e-5p	COL4A1	151	-15.06	151	-15.06	22	1549	1276
has-miR-519e-5p	COL4A1	151	-15.06	151	-15.06	22	1543	1276
has-miR-519e-3p	COL4A1	159	-26.67	159	-26.67	22	1549	436
has-miR-519e-3p	COL4A1	159	-26.67	159	-26.67	22	1543	436
has-miR-520f-3p	COL4A1	147	-28.15	147	-28.15	22	1549	436
has-miR-520f-3p	COL4A1	147	-28.15	147	-28.15	22	1543	436
has-miR-519c-3p	COL4A1	142	-10.16	142	-10.16	22	1400	876
has-miR-519c-3p	COL4A1	142	-10.16	142	-10.16	22	1252	876
has-miR-520a-5p	ATP5F1D	145	-16.33	145	-16.33	21	388	324
has-miR-520a-5p	ATP5F1D	145	-16.33	145	-16.33	21	92	28
has-miR-520a-5p	MRPL20	146	-18.87	146	-18.87	21	508	486
has-miR-520a-5p	ATP5F1D	145	-16.33	145	-16.33	21	106	42
has-miR-520a-5p	ATP5F1D	145	-16.33	145	-16.33	21	99	74
has-miR-520a-5p	COL4A1	303	-34.56	162	-17.67	21	1818	507 1393
has-miR-520a-3p	MRPL20	140	-11.13	140	-11.13	22	508	361
has-miR-520a-3p	COL4A1	141	-23.33	141	-23.33	22	1549	437
has-miR-520a-3p	COL4A1	141	-23.33	141	-23.33	22	1543	437
has-miR-526b-5p	ATP5F1D	147	-14.1	147	-14.1	23	388	233
has-miR-526b-5p	COL4A1	151	-14.17	151	-14.17	23	1400	1247
has-miR-526b-5p	COL4A1	153	-22.2	153	-22.2	23	1818	1076
has-miR-526b-5p	COL4A1	143	-17.97	143	-17.97	23	1549	864
has-miR-526b-5p	COL4A1	143	-17.97	143	-17.97	23	1543	864
has-miR-526b-3p	COL4A1	144	-11.38	144	-11.38	22	1400	211
has-miR-526b-3p	MRPL20	145	-17.97	145	-17.97	22	508	362
has-miR-526b-3p	COL4A1	141	-9.59	141	-9.59	22	1818	1203
has-miR-526b-3p	COL4A1	309	-38.76	167	-25.59	22	1549	438 823
has-miR-526b-3p	COL4A1	144	-11.38	144	-11.38	22	1252	211
has-miR-526b-3p	COL4A1	309	-38.76	167	-25.59	22	1543	438 823
has-miR-525-5p	ATP5F1D	145	-16.57	145	-16.57	21	388	324
has-miR-525-5p	VWF	140	-25	140	-25	21	893	684
has-miR-525-5p	ATP5F1D	145	-16.57	145	-16.57	21	92	28
has-miR-525-5p	MRPL20	154	-19.57	154	-19.57	21	508	486
has-miR-525-5p	ATP5F1D	145	-16.57	145	-16.57	21	106	42
has-miR-525-5p	ATP5F1D	145	-16.57	145	-16.57	21	99	74
has-miR-525-5p	COL4A1	299	-35.99	158	-18.41	21	1818	507 1393
has-miR-518f-3p	COL4A1	143	-13.57	143	-13.57	21	1549	1408
has-miR-518f-3p	COL4A1	143	-13.57	143	-13.57	21	1543	1408
has-miR-520b-5p	NDUFB7	145	-29.05	145	-29.05	21	254	183
has-miR-520b-5p	COL4A1	143	-13.85	143	-13.85	21	1549	541
has-miR-520b-5p	COL4A1	143	-13.85	143	-13.85	21	1543	541
has-miR-520b-3p	MRPL20	140	-16.42	140	-16.42	21	508	362
has-miR-520b-3p	COL4A1	146	-27.84	146	-27.84	21	1549	438
has-miR-520b-3p	COL4A1	146	-27.84	146	-27.84	21	1543	438
has-miR-518b	COL4A1	141	-15.32	141	-15.32	22	1549	1405
has-miR-518b	COL4A1	141	-15.32	141	-15.32	22	1543	1405
has-miR-526a-3p	COL4A1	146	-14.62	146	-14.62	22	1549	1405
has-miR-526a-3p	COL4A1	146	-14.62	146	-14.62	22	1543	1405
has-miR-520c-3p	MRPL20	142	-16.42	142	-16.42	22	508	362
has-miR-520c-3p	COL4A1	147	-28.71	147	-28.71	22	1549	437
has-miR-520c-3p	COL4A1	147	-28.71	147	-28.71	22	1543	437
has-miR-518c-5p	COL4A1	148	-25.58	148	-25.58	23	885	819
has-miR-518c-3p	COL4A1	143	-13.62	143	-13.62	23	1549	1406
has-miR-518c-3p	COL4A1	143	-13.62	143	-13.62	23	1543	1406
has-miR-524-5p	COL4A1	143	-10.85	143	-10.85	22	885	253
has-miR-517-5p	VWF	142	-26.04	142	-26.04	22	893	790
has-miR-517-5p	COL4A1	163	-17.19	163	-17.19	22	850	229
has-miR-519d-5p	COL4A1	143	-23.53	143	-23.53	25	850	797
has-miR-519d-5p	COL4A1	144	-11.88	144	-11.88	25	1549	1272
has-miR-519d-5p	COL4A1	144	-11.88	144	-11.88	25	1543	1272
has-miR-519d-3p	COL4A1	145	-12.11	145	-12.11	22	1400	209
has-miR-519d-3p	MRPL20	142	-14.43	142	-14.43	22	508	363
has-miR-519d-3p	COL4A1	317	-55.02	171	-34.25	22	1549	438 823
has-miR-519d-3p	COL4A1	145	-12.11	145	-12.11	22	1252	209
has-miR-519d-3p	COL4A1	317	-55.02	171	-34.25	22	1543	438 823
has-miR-521	MRPL20	140	-17.37	140	-17.37	22	387	251
has-miR-521	COL4A1	146	-19.85	146	-19.85	22	850	491
has-miR-520d-5p	COL4A1	141	-10.85	141	-10.85	20	885	255
has-miR-520d-3p	MRPL20	140	-13.44	140	-13.44	22	508	361
has-miR-520d-3p	COL4A1	141	-16.93	141	-16.93	22	885	569
has-miR-520g-5p	COL4A1	140	-12.78	140	-12.78	23	885	603
has-miR-520g-5p	COL4A1	140	-15.43	140	-15.43	23	1818	1608
has-miR-520g-5p	COL4A1	142	-18.66	142	-18.66	23	1549	179
has-miR-520g-5p	COL4A1	142	-18.66	142	-18.66	23	1543	179
has-miR-520g-3p	COL4A1	140	-13.54	140	-13.54	24	1400	541
has-miR-520g-3p	MRPL20	315	-38.09	165	-22.28	24	508	217 361
has-miR-520g-3p	COL4A1	470	-69.02	176	-31.19	24	1549	437 825 1169
has-miR-520g-3p	COL4A1	140	-13.54	140	-13.54	24	1252	541
has-miR-520g-3p	COL4A1	470	-69.02	176	-31.19	24	1543	437 825 1169
has-miR-516b-5p	COL4A1	163	-20.84	163	-20.84	22	885	448
has-miR-516b-5p	COL4A1	141	-16.58	141	-16.58	22	850	368
has-miR-516b-5p	COL4A1	140	-13.9	140	-13.9	22	1818	487
has-miR-516b-3p	BGN	140	-11.87	140	-11.87	18	1101	70
has-miR-516b-3p	COL4A1	157	-20.95	157	-20.95	18	885	586
has-miR-518a-5p	COL4A1	282	-22	142	-14.1	20	1400	549 1375
has-miR-518a-5p	COL4A1	154	-11.7	154	-11.7	20	1818	444
has-miR-518a-5p	COL4A1	142	-14.1	142	-14.1	20	1252	549
has-miR-518a-3p	COL4A1	140	-15.74	140	-15.74	22	1549	1407
has-miR-518a-3p	COL4A1	140	-15.74	140	-15.74	22	1543	1407
has-miR-518d-3p	COL4A1	142	-14.57	142	-14.57	21	1549	1408
has-miR-518d-3p	COL4A1	142	-14.57	142	-14.57	21	1543	1408
has-miR-520h	MRPL20	314	-34.52	164	-19.54	22	508	223 363
has-miR-520h	COL4A1	318	-50.26	171	-31.19	22	1549	439 824
has-miR-520h	COL4A1	318	-50.26	171	-31.19	22	1543	439 824
has-miR-522-3p	COL4A1	140	-14.39	140	-14.39	22	1400	982
has-miR-522-3p	COL4A1	140	-16.06	140	-16.06	22	885	115
has-miR-522-3p	COL4A1	140	-18.62	140	-18.62	22	1818	732
has-miR-522-3p	COL4A1	150	-15.62	150	-15.62	22	225	150
has-miR-522-3p	COL4A1	140	-14.39	140	-14.39	22	1252	982
has-miR-527	COL4A1	282	-22	142	-14.1	20	1400	549 1375
has-miR-527	COL4A1	154	-11.7	154	-11.7	20	1818	444
has-miR-527	COL4A1	142	-14.1	142	-14.1	20	1252	549
has-miR-516a-3p	BGN	140	-11.87	140	-11.87	18	1101	70
has-miR-516a-3p	COL4A1	157	-20.95	157	-20.95	18	885	586
has-miR-519a-2-5p	NDUFB7	145	-29.05	145	-29.05	21	254	183
has-miR-519a-2-5p	COL4A1	143	-13.85	143	-13.85	21	1549	541
has-miR-519a-2-5p	COL4A1	143	-13.85	143	-13.85	21	1543	541
has-miR-499a-5p	COL4A1	146	-16.95	146	-16.95	21	850	395
has-miR-500a-5p	COL4A1	292	-22.85	147	-12.53	23	850	597 463
has-miR-500a-3p	VWF	147	-21.67	147	-21.67	22	893	721
has-miR-500a-3p	COL4A1	142	-22.96	142	-22.96	22	1818	677
has-miR-501-5p	COL4A1	147	-12.01	147	-12.01	22	850	597
has-miR-501-3p	VWF	148	-24.66	148	-24.66	22	893	722
has-miR-502-5p	BGN	146	-17.95	146	-17.95	21	1101	1027
has-miR-502-3p	VWF	144	-22.66	144	-22.66	22	893	722
has-miR-450a-2-3p	COL4A1	143	-13.25	143	-13.25	22	1400	1188
has-miR-450a-2-3p	NDUFB7	140	-10.53	140	-10.53	22	254	1
has-miR-450a-2-3p	COL4A1	143	-13.25	143	-13.25	22	1252	1188
has-miR-503-5p	VWF	144	-29.39	144	-29.39	23	138	9
has-miR-503-5p	BGN	142	-22.21	142	-22.21	23	1101	671
has-miR-503-5p	COL4A1	144	-23.59	144	-23.59	23	850	815
has-miR-503-3p	MRPL12	140	-16.31	140	-16.31	23	277	244
has-miR-503-3p	COL4A1	141	-18.75	141	-18.75	23	885	27
has-miR-504-3p	COL4A1	143	-17.46	143	-17.46	21	1818	1699
has-miR-505-5p	BGN	157	-27.6	157	-27.6	22	1101	156
has-miR-505-5p	MRPL12	150	-18.05	150	-18.05	22	277	56
has-miR-505-5p	COL4A1	142	-20.46	142	-20.46	22	1818	1389
has-miR-513a-5p	MRPL20	144	-16.68	144	-16.68	18	508	354
has-miR-513a-5p	COL4A1	140	-14.91	140	-14.91	18	1549	469
has-miR-513a-5p	COL4A1	140	-14.91	140	-14.91	18	1543	469
has-miR-506-3p	COL4A1	297	-36.02	154	-22.46	21	1400	308 105
has-miR-506-3p	COL4A1	285	-27.75	143	-15.09	21	1549	1140 1408
has-miR-506-3p	COL4A1	297	-36.02	154	-22.46	21	1252	308 105
has-miR-506-3p	COL4A1	285	-27.75	143	-15.09	21	1543	1140 1408
has-miR-507	BGN	142	-23.79	142	-23.79	21	1101	169
has-miR-507	COL4A1	147	-20.67	147	-20.67	21	1549	836
has-miR-507	COL4A1	147	-20.67	147	-20.67	21	1543	836
has-miR-508-5p	MRPL20	140	-18.07	140	-18.07	23	387	62
has-miR-508-5p	ATP5F1D	144	-18.22	144	-18.22	23	106	1
has-miR-509-5p	VWF	146	-15.4	146	-15.4	21	893	214
has-miR-509-5p	MRPL20	140	-15.4	140	-15.4	21	508	250
has-miR-509-5p	VWF	146	-15.4	146	-15.4	21	276	214
has-miR-509-5p	COL4A1	145	-23.46	145	-23.46	21	885	550
has-miR-509-3p	NDUFB7	142	-23.33	142	-23.33	22	55	9
has-miR-509-3p	NDUFB7	142	-23.33	142	-23.33	22	254	208
has-miR-510-5p	COL4A1	155	-22.4	155	-22.4	22	1818	110
has-miR-510-5p	COL4A1	149	-21.78	149	-21.78	22	1549	337
has-miR-510-5p	COL4A1	149	-21.78	149	-21.78	22	1543	337
has-miR-510-3p	COL4A1	307	-29.63	162	-16.28	21	1400	404 924
has-miR-510-3p	COL4A1	307	-29.63	162	-16.28	21	1252	404 924
has-miR-514a-5p	VWF	150	-16.89	150	-16.89	23	138	43
has-miR-514a-5p	BGN	151	-14.57	151	-14.57	23	1101	934
has-miR-514a-5p	COL4A1	144	-19.16	144	-19.16	23	885	821
has-miR-514a-5p	COL4A1	141	-16.96	141	-16.96	23	850	1
has-miR-532-5p	COL4A1	162	-21.65	162	-21.65	22	885	162
has-miR-532-5p	COL4A1	289	-32.57	145	-19.16	22	1549	436 1162
has-miR-532-5p	COL4A1	289	-32.57	145	-19.16	22	1543	436 1162
has-miR-455-3p	VWF	151	-15.77	151	-15.77	21	893	711
has-miR-455-3p	COL4A1	154	-17.32	154	-17.32	21	885	215
has-miR-455-3p	COL4A1	154	-15.19	154	-15.19	21	1549	1439
has-miR-455-3p	COL4A1	154	-15.19	154	-15.19	21	1543	1439
has-miR-539-5p	COL4A1	142	-10.29	142	-10.29	22	1400	519
has-miR-539-5p	COL4A1	143	-14.1	143	-14.1	22	1818	502
has-miR-539-5p	COL4A1	158	-14.53	158	-14.53	22	1549	860
has-miR-539-5p	COL4A1	142	-10.29	142	-10.29	22	1252	519
has-miR-539-5p	COL4A1	158	-14.53	158	-14.53	22	1543	860
has-miR-544a	VWF	298	-27.96	157	-14.81	22	893	695 111
has-miR-544a	COL4A1	144	-13.69	144	-13.69	22	1400	562
has-miR-544a	VWF	141	-13.15	141	-13.15	22	276	111
has-miR-544a	COL4A1	142	-10.96	142	-10.96	22	1818	174
has-miR-544a	COL4A1	151	-13.84	151	-13.84	22	1549	476
has-miR-544a	COL4A1	144	-13.69	144	-13.69	22	1252	562
has-miR-544a	COL4A1	151	-13.84	151	-13.84	22	1543	476
has-miR-545-5p	MRPL20	150	-12.45	150	-12.45	22	508	159
has-miR-545-5p	COL4A1	142	-13.61	142	-13.61	22	1818	886
has-miR-545-3p	VWF	157	-14.73	157	-14.73	22	893	546
has-miR-545-3p	COL4A1	142	-14.61	142	-14.61	22	1400	380
has-miR-545-3p	MRPL20	162	-12.58	162	-12.58	22	508	159
has-miR-545-3p	COL4A1	150	-10.01	150	-10.01	22	1818	887
has-miR-545-3p	COL4A1	144	-12.03	144	-12.03	22	1549	814
has-miR-545-3p	COL4A1	142	-14.61	142	-14.61	22	1252	380
has-miR-545-3p	COL4A1	144	-12.03	144	-12.03	22	1543	814
has-miR-487b-5p	COL4A1	144	-9.75	144	-9.75	22	1818	21
has-miR-487b-3p	COL4A1	150	-26.37	150	-26.37	22	1818	726
has-miR-552-3p	BGN	142	-16.92	142	-16.92	21	1101	395
has-miR-554	VWF	141	-23.67	141	-23.67	21	893	712
has-miR-554	MRPL20	149	-23.91	149	-23.91	21	387	60
has-miR-554	COL4A1	178	-32.38	178	-32.38	21	850	706
has-miR-92b-5p	BGN	140	-26.59	140	-26.59	22	1101	725
has-miR-92b-3p	COL4A1	145	-15.26	145	-15.26	22	850	484
has-miR-556-5p	VWF	147	-11.71	147	-11.71	22	893	665
has-miR-556-5p	COL4A1	150	-19.82	150	-19.82	22	1400	886
has-miR-556-5p	COL4A1	140	-14.7	140	-14.7	22	1818	136
has-miR-556-5p	COL4A1	150	-19.82	150	-19.82	22	1252	886
has-miR-557	VWF	149	-22.53	149	-22.53	23	893	109
has-miR-557	VWF	149	-22.53	149	-22.53	23	276	109
has-miR-557	COL4A1	150	-21.7	150	-21.7	23	850	481
has-miR-558	VWF	150	-18.49	150	-18.49	19	893	668
has-miR-558	MRPL12	140	-15.1	140	-15.1	19	277	259
has-miR-559	COL4A1	144	-8.42	144	-8.42	21	1818	1040
has-miR-559	COL4A1	143	-8.01	143	-8.01	21	1549	812
has-miR-559	COL4A1	143	-8.01	143	-8.01	21	1543	812
has-miR-561-3p	COL4A1	140	-3.61	140	-3.61	22	52	31
has-miR-561-3p	COL4A1	140	-3.61	140	-3.61	22	225	204
has-miR-562	COL4A1	290	-31.06	150	-17.24	20	1400	25 556
has-miR-562	COL4A1	146	-10.44	146	-10.44	20	1549	733
has-miR-562	COL4A1	290	-31.06	150	-17.24	20	1252	25 556
has-miR-562	COL4A1	146	-10.44	146	-10.44	20	1543	733
has-miR-567	COL4A1	146	-7.73	146	-7.73	23	885	769
has-miR-567	COL4A1	145	-13.66	145	-13.66	23	1549	870
has-miR-567	COL4A1	145	-13.66	145	-13.66	23	1543	870
has-miR-568	COL4A1	145	-5.54	145	-5.54	20	1818	1439
has-miR-551b-5p	MRPL20	150	-12.61	150	-12.61	22	174	39
has-miR-569	COL4A1	140	-13.82	140	-13.82	21	1400	144
has-miR-569	COL4A1	140	-15.28	140	-15.28	21	885	1
has-miR-569	COL4A1	145	-6.65	145	-6.65	21	1818	5
has-miR-569	COL4A1	140	-13.82	140	-13.82	21	1252	144
has-miR-570-5p	VWF	142	-12.06	142	-12.06	22	138	110
has-miR-570-5p	VWF	160	-27.11	160	-27.11	22	893	219
has-miR-570-5p	VWF	160	-27.11	160	-27.11	22	276	219
has-miR-570-5p	COL4A1	143	-8.57	143	-8.57	22	1818	1017
has-miR-570-5p	COL4A1	326	-24.76	167	-13.48	22	1549	1527 1154
has-miR-570-5p	COL4A1	159	-11.28	159	-11.28	22	1543	1154
has-miR-570-3p	COL4A1	441	-36.39	147	-17.42	22	1818	52 563 1255
has-miR-570-3p	COL4A1	146	-7.98	146	-7.98	22	1549	1367
has-miR-570-3p	COL4A1	146	-7.98	146	-7.98	22	1543	1367
has-miR-571	VWF	153	-18.52	153	-18.52	21	893	606
has-miR-572	NDUFB7	140	-15.53	140	-15.53	20	254	86
has-miR-573	VWF	140	-18.24	140	-18.24	24	893	506
has-miR-573	COL4A1	143	-12.17	143	-12.17	24	885	615
has-miR-574-5p	COL4A1	152	-25.79	152	-25.79	23	1400	1064
has-miR-574-5p	COL4A1	330	-70.51	165	-36.04	23	850	267 283
has-miR-574-5p	COL4A1	152	-25.79	152	-25.79	23	1252	1064
has-miR-575	BGN	140	-24.18	140	-24.18	19	1101	523
has-miR-575	MRPL12	148	-23.16	148	-23.16	19	277	56
has-miR-575	COL4A1	141	-15.79	141	-15.79	19	1549	1444
has-miR-575	COL4A1	141	-15.79	141	-15.79	19	1543	1444
has-miR-576-5p	COL4A1	296	-20.29	156	-13.89	22	885	517 478
has-miR-576-3p	VWF	151	-14.38	151	-14.38	22	893	859
has-miR-576-3p	COL4A1	306	-29.7	155	-16.08	22	1818	1423 993
has-miR-576-3p	COL4A1	155	-15.44	155	-15.44	22	1549	694
has-miR-576-3p	COL4A1	155	-15.44	155	-15.44	22	1543	694
has-miR-577	MRPL20	147	-10.15	147	-10.15	21	174	56
has-miR-577	COL4A1	156	-8.78	156	-8.78	21	1818	1015
has-miR-577	COL4A1	289	-16.1	148	-11.87	21	1549	1311 1265
has-miR-577	COL4A1	289	-16.1	148	-11.87	21	1543	1311 1265
has-miR-578	COL4A1	160	-18.31	160	-18.31	21	1549	934
has-miR-578	COL4A1	160	-18.31	160	-18.31	21	1543	934
has-miR-579-5p	ATP5F1D	145	-22.81	145	-22.81	22	388	82
has-miR-579-3p	COL4A1	146	-19.19	146	-19.19	23	1400	204
has-miR-579-3p	COL4A1	146	-9.19	146	-9.19	23	850	240
has-miR-579-3p	COL4A1	146	-8.71	146	-8.71	23	1818	80
has-miR-579-3p	COL4A1	146	-19.19	146	-19.19	23	1252	204
has-miR-580-5p	COL4A1	152	-10.01	152	-10.01	22	885	407
has-miR-580-5p	COL4A1	154	-12.43	154	-12.43	22	225	147
has-miR-580-3p	AURKAIP1	143	-9.4	143	-9.4	22	69	39
has-miR-580-3p	AURKAIP1	143	-9.4	143	-9.4	22	65	39
has-miR-580-3p	AURKAIP1	143	-9.4	143	-9.4	22	71	39
has-miR-580-3p	COL4A1	284	-19.16	144	-10.72	22	1400	333 912
has-miR-580-3p	AURKAIP1	143	-9.4	143	-9.4	22	64	39
has-miR-580-3p	COL4A1	284	-19.16	144	-10.72	22	1252	333 912
has-miR-582-5p	COL4A1	148	-19.37	148	-19.37	23	885	543
has-miR-583	COL4A1	142	-15.81	142	-15.81	21	1400	29
has-miR-583	COL4A1	141	-18.2	141	-18.2	21	1818	202
has-miR-583	COL4A1	142	-15.81	142	-15.81	21	1252	29
has-miR-584-5p	COL4A1	284	-37.02	143	-18.87	22	1400	93 494
has-miR-584-5p	COL4A1	284	-37.02	143	-18.87	22	1252	93 494
has-miR-584-3p	ATP5F1D	140	-28.85	140	-28.85	22	388	157
has-miR-584-3p	BGN	147	-21.32	147	-21.32	22	1101	765
has-miR-584-3p	COL4A1	148	-29.39	148	-29.39	22	885	472
has-miR-584-3p	COL4A1	143	-17.76	143	-17.76	22	1549	1252
has-miR-584-3p	COL4A1	143	-17.76	143	-17.76	22	1543	1252
has-miR-585-5p	BGN	150	-20.97	150	-20.97	22	1101	651
has-miR-585-5p	COL4A1	152	-13.06	152	-13.06	22	1549	1112
has-miR-585-5p	COL4A1	152	-13.06	152	-13.06	22	1543	1112
has-miR-548a-3p	MRPL20	155	-14.78	155	-14.78	22	174	30
has-miR-548a-3p	COL4A1	158	-9.93	158	-9.93	22	1818	1786
has-miR-586	COL4A1	313	-29.56	166	-17.08	22	850	214 241
has-miR-586	COL4A1	156	-8.84	156	-8.84	22	1818	433
has-miR-548b-5p	COL4A1	282	-18.28	141	-11.36	22	1818	903 1039
has-miR-548b-5p	COL4A1	142	-7.04	142	-7.04	22	1549	811
has-miR-548b-5p	COL4A1	142	-7.04	142	-7.04	22	1543	811
has-miR-548b-3p	MRPL20	162	-20.41	162	-20.41	22	387	213
has-miR-588	VWF	302	-38.73	158	-20.76	21	893	455 839
has-miR-588	BGN	149	-26.73	149	-26.73	21	1101	990
has-miR-589-5p	BGN	142	-22.28	142	-22.28	22	1101	948
has-miR-589-5p	MRPL20	140	-18.43	140	-18.43	22	387	213
has-miR-589-3p	VWF	145	-11.97	145	-11.97	24	138	66
has-miR-589-3p	BGN	144	-14.28	144	-14.28	24	1101	407
has-miR-590-5p	COL4A1	141	-8.29	141	-8.29	22	1400	180
has-miR-590-5p	COL4A1	141	-8.29	141	-8.29	22	1252	180
has-miR-590-3p	MRPL20	149	-5.02	149	-5.02	21	508	154
has-miR-590-3p	COL4A1	152	-5.42	152	-5.42	21	850	96
has-miR-590-3p	COL4A1	149	-5.25	149	-5.25	21	1818	425
has-miR-592	VWF	151	-16.19	151	-16.19	22	893	349
has-miR-593-5p	COL4A1	155	-22.74	155	-22.74	25	885	459
has-miR-593-3p	MRPL20	140	-14.13	140	-14.13	19	508	180
has-miR-593-3p	COL4A1	147	-20.89	147	-20.89	19	1549	1018
has-miR-593-3p	COL4A1	147	-20.89	147	-20.89	19	1543	1018
has-miR-596	ATP5F1D	160	-25.9	160	-25.9	21	388	118
has-miR-597-5p	VWF	147	-18.48	147	-18.48	22	893	352
has-miR-597-3p	VWF	142	-20.84	142	-20.84	23	893	631
has-miR-597-3p	BGN	149	-21.57	149	-21.57	23	1101	316
has-miR-598-5p	BGN	142	-22.68	142	-22.68	23	1101	139
has-miR-598-5p	COL4A1	147	-29.68	147	-29.68	23	1818	608
has-miR-598-5p	COL4A1	141	-21.73	141	-21.73	23	1549	666
has-miR-598-5p	COL4A1	141	-21.73	141	-21.73	23	1543	666
has-miR-599	VWF	141	-14.45	141	-14.45	20	893	353
has-miR-548a-5p	COL4A1	287	-22.45	145	-12.48	22	1818	1041 106
has-miR-548a-5p	COL4A1	286	-18.74	146	-10.18	22	1549	810 394
has-miR-548a-5p	COL4A1	286	-18.74	146	-10.18	22	1543	810 394
has-miR-600	COL4A1	141	-11.99	141	-11.99	23	885	255
has-miR-600	COL4A1	295	-31.3	155	-17.74	23	1549	899 461
has-miR-600	COL4A1	295	-31.3	155	-17.74	23	1543	899 461
has-miR-602	ATP5F1D	145	-30.56	145	-30.56	23	388	144
has-miR-602	MRPL20	153	-24.86	153	-24.86	23	387	105
has-miR-602	COL4A1	144	-21.65	144	-21.65	23	1549	275
has-miR-602	COL4A1	144	-21.65	144	-21.65	23	1543	275
has-miR-603	MRPL20	150	-18.28	150	-18.28	22	174	30
has-miR-603	MRPL20	144	-17.81	144	-17.81	22	387	251
has-miR-603	COL4A1	156	-11.83	156	-11.83	22	850	492
has-miR-605-3p	COL4A1	294	-32.61	147	-18.84	22	1400	105 311
has-miR-605-3p	COL4A1	151	-13.96	151	-13.96	22	885	796
has-miR-605-3p	COL4A1	151	-15.93	151	-15.93	22	1549	1137
has-miR-605-3p	COL4A1	294	-32.61	147	-18.84	22	1252	105 311
has-miR-605-3p	COL4A1	151	-15.93	151	-15.93	22	1543	1137
has-miR-606	COL4A1	140	-11.04	140	-11.04	21	1549	807
has-miR-606	COL4A1	140	-11.04	140	-11.04	21	1543	807
has-miR-607	COL4A1	141	-10.78	141	-10.78	21	52	5
has-miR-607	COL4A1	141	-10.78	141	-10.78	21	225	178
has-miR-608	ATP5F1D	292	-55.46	149	-29.86	25	388	342 207
has-miR-608	BGN	294	-57.22	150	-30.37	25	1101	238 142
has-miR-608	MRPL12	143	-24.53	143	-24.53	25	277	57
has-miR-608	ATP5F1D	149	-29.86	149	-29.86	25	92	46
has-miR-608	ATP5F1D	149	-29.86	149	-29.86	25	106	60
has-miR-608	NDUFB7	140	-26.11	140	-26.11	25	254	197
has-miR-608	COL4A1	143	-18.13	143	-18.13	25	1549	376
has-miR-608	COL4A1	143	-18.13	143	-18.13	25	1543	376
has-miR-609	BGN	144	-13.39	144	-13.39	20	1101	1074
has-miR-609	COL4A1	161	-24.82	161	-24.82	20	1549	485
has-miR-609	COL4A1	161	-24.82	161	-24.82	20	1543	485
has-miR-610	COL4A1	140	-7.81	140	-7.81	21	1549	1005
has-miR-610	COL4A1	140	-7.81	140	-7.81	21	1543	1005
has-miR-612	BGN	432	-78.2	146	-27.1	25	1101	842 801 393
has-miR-612	MRPL12	140	-26.64	140	-26.64	25	277	2
has-miR-612	COL4A1	153	-24.92	153	-24.92	25	1549	354
has-miR-612	COL4A1	153	-24.92	153	-24.92	25	1543	354
has-miR-615-5p	MRPL20	144	-23.49	144	-23.49	22	508	302
has-miR-615-5p	NDUFB7	153	-26.77	153	-26.77	22	254	165
has-miR-615-5p	COL4A1	141	-29.46	141	-29.46	22	850	557
has-miR-616-5p	COL4A1	145	-11.97	145	-11.97	22	885	154
has-miR-616-5p	COL4A1	140	-7.21	140	-7.21	22	1549	1243
has-miR-616-5p	COL4A1	140	-7.21	140	-7.21	22	1543	1243
has-miR-616-3p	COL4A1	145	-13.4	145	-13.4	22	885	386
has-miR-548c-5p	COL4A1	141	-8.99	141	-8.99	22	1818	1039
has-miR-548c-5p	COL4A1	146	-6.48	146	-6.48	22	1549	811
has-miR-548c-5p	COL4A1	146	-6.48	146	-6.48	22	1543	811
has-miR-548c-3p	COL4A1	155	-5.01	155	-5.01	22	1818	1047
has-miR-617	MRPL20	143	-18.35	143	-18.35	22	387	133
has-miR-617	COL4A1	152	-14.2	152	-14.2	22	850	392
has-miR-617	COL4A1	140	-13.1	140	-13.1	22	1818	1518
has-miR-619-5p	MRPL20	188	-42.04	188	-42.04	22	508	356
has-miR-619-5p	COL4A1	148	-22.29	148	-22.29	22	850	617
has-miR-619-5p	COL4A1	323	-62.43	171	-35.2	22	1818	1480 1615
has-miR-619-3p	MRPL20	141	-20.73	141	-20.73	24	174	121
has-miR-620	COL4A1	146	-10.56	146	-10.56	20	850	460
has-miR-620	COL4A1	297	-28.57	151	-16.02	20	1818	1023 1062
has-miR-620	COL4A1	152	-11.03	152	-11.03	20	121	1
has-miR-620	COL4A1	313	-31.25	158	-17.47	20	1549	1499 1316
has-miR-620	COL4A1	313	-31.25	158	-17.47	20	1543	1499 1316
has-miR-621	COL4A1	140	-14.89	140	-14.89	21	1400	1310
has-miR-622	COL4A1	141	-13.57	141	-13.57	21	1818	822
has-miR-623	MRPL20	145	-18.11	145	-18.11	23	508	1
has-miR-623	COL4A1	143	-22.43	143	-22.43	23	850	49
has-miR-624-5p	COL4A1	148	-11.4	148	-11.4	22	1400	543
has-miR-624-5p	COL4A1	160	-18.66	160	-18.66	22	1818	596
has-miR-624-5p	COL4A1	148	-11.4	148	-11.4	22	1252	543
has-miR-624-3p	VWF	141	-10.28	141	-10.28	21	893	10
has-miR-624-3p	VWF	141	-10.28	141	-10.28	21	276	10
has-miR-626	COL4A1	140	-14.15	140	-14.15	19	1400	175
has-miR-626	COL4A1	140	-14.15	140	-14.15	19	1252	175
has-miR-627-5p	AURKAIP1	142	-15.13	142	-15.13	22	69	44
has-miR-627-5p	AURKAIP1	142	-14.26	142	-14.26	22	65	44
has-miR-627-5p	AURKAIP1	142	-15.13	142	-15.13	22	71	44
has-miR-627-5p	COL4A1	152	-10.86	152	-10.86	22	1400	483
has-miR-627-5p	COL4A1	143	-12.96	143	-12.96	22	121	37
has-miR-627-5p	COL4A1	152	-10.86	152	-10.86	22	1252	483
has-miR-627-3p	MRPL20	146	-18.67	146	-18.67	20	387	319
has-miR-627-3p	COL4A1	292	-19.06	152	-10.27	20	885	758 590
has-miR-627-3p	COL4A1	430	-32.75	145	-13.37	20	850	14 354 372
has-miR-627-3p	COL4A1	286	-21.88	145	-14.61	20	1818	985 219
has-miR-628-5p	BGN	149	-15.11	149	-15.11	22	1101	332
has-miR-628-5p	COL4A1	166	-14.43	166	-14.43	22	1400	652
has-miR-628-5p	COL4A1	147	-14.3	147	-14.3	22	1549	305
has-miR-628-5p	COL4A1	166	-14.43	166	-14.43	22	1252	652
has-miR-628-5p	COL4A1	147	-14.3	147	-14.3	22	1543	305
has-miR-628-3p	COL4A1	140	-15.91	140	-15.91	21	1549	1004
has-miR-628-3p	COL4A1	140	-15.91	140	-15.91	21	1543	1004
has-miR-629-3p	MRPL12	151	-22.58	151	-22.58	22	277	95
has-miR-629-3p	NDUFB7	145	-18.84	145	-18.84	22	254	115
has-miR-630	COL4A1	140	-17.93	140	-17.93	22	885	27
has-miR-630	COL4A1	151	-22.43	151	-22.43	22	121	53
has-miR-630	COL4A1	285	-24.89	145	-13.11	22	1549	907 1487
has-miR-630	COL4A1	285	-24.89	145	-13.11	22	1543	907 1487
has-miR-631	ATP5F1D	143	-34.73	143	-34.73	21	388	173
has-miR-631	COL4A1	151	-35.38	151	-35.38	21	850	703
has-miR-33b-5p	COL4A1	301	-33.67	154	-17.08	20	1400	252 447
has-miR-33b-5p	COL4A1	301	-33.67	154	-17.08	20	1252	252 447
has-miR-33b-3p	COL4A1	142	-20.24	142	-20.24	22	1549	822
has-miR-33b-3p	COL4A1	142	-20.24	142	-20.24	22	1543	822
has-miR-633	COL4A1	150	-9.35	150	-9.35	23	1818	119
has-miR-634	COL4A1	152	-16.24	152	-16.24	22	1549	1068
has-miR-634	COL4A1	152	-16.24	152	-16.24	22	1543	1068
has-miR-635	COL4A1	140	-14.77	140	-14.77	23	1818	1076
has-miR-636	NDUFB7	148	-27.12	148	-27.12	23	254	38
has-miR-637	ATP5F1D	296	-44.93	149	-22.95	24	388	334 240
has-miR-637	BGN	286	-57.06	146	-34.61	24	1101	192 829
has-miR-637	MRPL12	286	-59.38	145	-35.4	24	277	62 194
has-miR-637	COL4A1	297	-37.26	157	-19.59	24	1400	506 363
has-miR-637	ATP5F1D	149	-22.95	149	-22.95	24	92	38
has-miR-637	MRPL20	157	-26.31	157	-26.31	24	508	229
has-miR-637	MRPL20	141	-22.91	141	-22.91	24	387	188
has-miR-637	ATP5F1D	149	-22.95	149	-22.95	24	106	52
has-miR-637	ATP5F1D	140	-20.31	140	-20.31	24	99	1
has-miR-637	COL4A1	143	-27.33	143	-27.33	24	225	94
has-miR-637	COL4A1	297	-52.02	150	-28.48	24	1549	485 235
has-miR-637	COL4A1	297	-37.26	157	-19.59	24	1252	506 363
has-miR-637	COL4A1	297	-52.02	150	-28.48	24	1543	485 235
has-miR-638	MRPL20	151	-34.81	151	-34.81	25	508	351
has-miR-638	ATP5F1D	145	-20.66	145	-20.66	25	99	1
has-miR-639	MRPL12	144	-25.89	144	-25.89	23	277	114
has-miR-639	MRPL20	153	-25.95	153	-25.95	23	508	250
has-miR-640	BGN	142	-20.94	142	-20.94	21	1101	331
has-miR-640	COL4A1	147	-14.41	147	-14.41	21	850	532
has-miR-640	COL4A1	152	-20.49	152	-20.49	21	1818	1241
has-miR-641	BGN	140	-13.26	140	-13.26	24	1101	641
has-miR-641	MRPL20	141	-15.74	141	-15.74	24	174	126
has-miR-641	COL4A1	142	-10.35	142	-10.35	24	1549	1370
has-miR-641	COL4A1	142	-10.35	142	-10.35	24	1543	1370
has-miR-642a-5p	VWF	145	-16.97	145	-16.97	22	893	99
has-miR-642a-5p	MRPL12	142	-19.29	142	-19.29	22	277	152
has-miR-642a-5p	VWF	145	-16.97	145	-16.97	22	276	99
has-miR-642a-5p	COL4A1	157	-21.79	157	-21.79	22	1549	747
has-miR-642a-5p	COL4A1	157	-21.79	157	-21.79	22	1543	747
has-miR-642a-3p	COL4A1	149	-19.61	149	-19.61	22	1400	1238
has-miR-643	COL4A1	155	-16.03	155	-16.03	22	1818	1148
has-miR-643	COL4A1	288	-20.47	145	-11.45	22	1549	932 1395
has-miR-643	COL4A1	288	-20.47	145	-11.45	22	1543	932 1395
has-miR-645	MRPL20	297	-43.98	154	-22.64	19	508	286 117
has-miR-645	COL4A1	154	-19.35	154	-19.35	19	1818	1709
has-miR-646	BGN	140	-18.16	140	-18.16	19	1101	1
has-miR-646	MRPL12	150	-24.63	150	-24.63	19	277	170
has-miR-646	COL4A1	290	-31.07	150	-18.24	19	1400	556 1355
has-miR-646	COL4A1	152	-23.07	152	-23.07	19	1818	1622
has-miR-646	COL4A1	150	-18.24	150	-18.24	19	1252	556
has-miR-647	BGN	298	-36.69	150	-20.37	21	1101	1 335
has-miR-647	COL4A1	149	-21.17	149	-21.17	21	1549	307
has-miR-647	COL4A1	149	-21.17	149	-21.17	21	1543	307
has-miR-649	COL4A1	140	-17.19	140	-17.19	22	1400	748
has-miR-649	COL4A1	147	-14.69	147	-14.69	22	1549	346
has-miR-649	COL4A1	140	-17.19	140	-17.19	22	1252	748
has-miR-649	COL4A1	147	-14.69	147	-14.69	22	1543	346
has-miR-650	VWF	140	-15.98	140	-15.98	21	893	385
has-miR-650	COL4A1	153	-24.46	153	-24.46	21	1549	687
has-miR-650	COL4A1	153	-24.46	153	-24.46	21	1543	687
has-miR-651-3p	COL4A1	286	-26.07	143	-13.32	22	885	117 815
has-miR-651-3p	COL4A1	298	-21.19	157	-14.92	22	1818	200 440
has-miR-652-5p	COL4A1	145	-23.79	145	-23.79	25	850	581
has-miR-548d-5p	COL4A1	286	-14.56	145	-8.28	22	1818	905 1039
has-miR-548d-5p	COL4A1	285	-15.62	143	-9.15	22	1549	1527 811
has-miR-548d-5p	COL4A1	142	-6.47	142	-6.47	22	1543	811
has-miR-548d-3p	COL4A1	301	-17.53	155	-10.8	22	1400	455 751
has-miR-548d-3p	COL4A1	140	-18	140	-18	22	1818	871
has-miR-548d-3p	COL4A1	301	-17.53	155	-10.8	22	1252	455 751
has-miR-661	ATP5F1D	162	-26.06	162	-26.06	24	388	132
has-miR-661	BGN	140	-25.69	140	-25.69	24	1101	940
has-miR-661	MRPL12	145	-31.77	145	-31.77	24	277	20
has-miR-661	MRPL20	293	-52.94	147	-29.65	24	508	340 37
has-miR-661	MRPL20	140	-25.56	140	-25.56	24	387	190
has-miR-661	NDUFB7	150	-39.32	150	-39.32	24	254	151
has-miR-661	COL4A1	153	-22.95	153	-22.95	24	1549	82
has-miR-661	COL4A1	153	-22.95	153	-22.95	24	1543	82
has-miR-662	COL4A1	304	-42.56	153	-21.53	21	1549	622 233
has-miR-662	COL4A1	304	-42.56	153	-21.53	21	1543	622 233
has-miR-663a	ATP5F1D	295	-55.67	155	-29.31	22	388	346 142
has-miR-663a	MRPL12	288	-69.85	147	-35.92	22	277	34 54
has-miR-663a	ATP5F1D	155	-26.36	155	-26.36	22	92	50
has-miR-663a	ATP5F1D	155	-26.36	155	-26.36	22	106	64
has-miR-449b-5p	MRPL20	141	-17.96	141	-17.96	22	508	268
has-miR-449b-3p	ATP5F1D	148	-19.75	148	-19.75	22	388	198
has-miR-449b-3p	VWF	144	-9.56	144	-9.56	22	893	837
has-miR-449b-3p	COL4A1	147	-23.61	147	-23.61	22	1818	629
has-miR-653-5p	VWF	147	-13.3	147	-13.3	21	893	510
has-miR-653-5p	COL4A1	143	-8.08	143	-8.08	21	1549	252
has-miR-653-5p	COL4A1	143	-8.08	143	-8.08	21	1543	252
has-miR-653-3p	VWF	142	-20.51	142	-20.51	22	893	432
has-miR-653-3p	COL4A1	144	-17.82	144	-17.82	22	1818	1064
has-miR-654-5p	MRPL12	149	-26.14	149	-26.14	22	277	195
has-miR-654-5p	COL4A1	166	-28.44	166	-28.44	22	225	57
has-miR-654-3p	BGN	146	-15.99	146	-15.99	22	1101	38
has-miR-654-3p	MRPL20	143	-11.85	143	-11.85	22	174	73
has-miR-654-3p	COL4A1	146	-11.19	146	-11.19	22	1818	1121
has-miR-655-5p	COL4A1	148	-16.05	148	-16.05	22	885	603
has-miR-655-3p	COL4A1	298	-12.81	151	-6.81	22	1400	903 344
has-miR-655-3p	COL4A1	298	-12.81	151	-6.81	22	1252	903 344
has-miR-656-3p	COL4A1	140	-8.99	140	-8.99	21	885	747
has-miR-549a-5p	MRPL20	142	-14.91	142	-14.91	22	508	69
has-miR-549a-3p	COL4A1	143	-18.48	143	-18.48	21	1549	1214
has-miR-549a-3p	COL4A1	143	-18.48	143	-18.48	21	1543	1214
has-miR-657	COL4A1	151	-25.43	151	-25.43	23	850	520
has-miR-658	ATP5F1D	296	-72.88	149	-37.52	25	388	264 224
has-miR-658	ATP5F1D	149	-37.52	149	-37.52	25	99	14
has-miR-658	COL4A1	147	-22.72	147	-22.72	25	850	813
has-miR-658	COL4A1	144	-29.16	144	-29.16	25	1818	784
has-miR-659-5p	ATP5F1D	142	-26.87	142	-26.87	22	388	178
has-miR-659-5p	MRPL12	143	-25.73	143	-25.73	22	277	31
has-miR-659-5p	COL4A1	144	-22.56	144	-22.56	22	225	79
has-miR-659-3p	VWF	145	-18.41	145	-18.41	22	893	86
has-miR-659-3p	MRPL20	289	-48.43	147	-31.4	22	387	222 347
has-miR-659-3p	VWF	145	-18.41	145	-18.41	22	276	86
has-miR-659-3p	COL4A1	143	-16.94	143	-16.94	22	121	63
has-miR-660-5p	COL4A1	141	-21.67	141	-21.67	22	850	486
has-miR-660-3p	VWF	151	-28.86	151	-28.86	21	893	357
has-miR-660-3p	BGN	151	-20.05	151	-20.05	21	1101	343
has-miR-660-3p	COL4A1	165	-26.03	165	-26.03	21	1400	1137
has-miR-660-3p	NDUFB7	140	-21.1	140	-21.1	21	254	16
has-miR-660-3p	COL4A1	456	-59.11	158	-25.91	21	1818	1660 1627 1507
has-miR-660-3p	COL4A1	165	-26.03	165	-26.03	21	1252	1137
has-miR-421	COL4A1	151	-12.79	151	-12.79	23	1400	1028
has-miR-421	COL4A1	140	-10.45	140	-10.45	23	850	181
has-miR-421	COL4A1	151	-13.22	151	-13.22	23	1818	223
has-miR-421	COL4A1	151	-15.27	151	-15.27	23	1549	962
has-miR-421	COL4A1	151	-12.79	151	-12.79	23	1252	1028
has-miR-421	COL4A1	151	-15.27	151	-15.27	23	1543	962
has-miR-758-5p	COL4A1	145	-19.15	145	-19.15	22	225	147
has-miR-758-3p	COL4A1	143	-12.9	143	-12.9	22	1400	6
has-miR-758-3p	MRPL20	167	-24.29	167	-24.29	22	508	57
has-miR-758-3p	COL4A1	143	-12.9	143	-12.9	22	1252	6
has-miR-1264	MRPL20	140	-9.87	140	-9.87	23	387	352
has-miR-671-5p	BGN	283	-60.55	143	-31.36	23	1101	382 156
has-miR-671-5p	COL4A1	149	-28.79	149	-28.79	23	885	630
has-miR-671-5p	COL4A1	157	-32.85	157	-32.85	23	225	76
has-miR-671-3p	ATP5F1D	140	-28.75	140	-28.75	21	388	165
has-miR-767-5p	COL4A1	158	-20.54	158	-20.54	23	1400	12
has-miR-767-5p	COL4A1	144	-21.49	144	-21.49	23	1818	1459
has-miR-767-5p	COL4A1	158	-20.54	158	-20.54	23	1252	12
has-miR-767-3p	ATP5F1D	140	-26.2	140	-26.2	23	388	26
has-miR-767-3p	VWF	177	-24.9	177	-24.9	23	893	622
has-miR-767-3p	MRPL20	145	-25.04	145	-25.04	23	508	334
has-miR-767-3p	NDUFB7	143	-20.92	143	-20.92	23	254	76
has-miR-1224-3p	ATP5F1D	158	-25.22	158	-25.22	21	388	38
has-miR-1224-3p	VWF	157	-25.45	157	-25.45	21	893	700
has-miR-1224-3p	BGN	305	-52.03	155	-33.24	21	1101	173 893
has-miR-1224-3p	MRPL20	156	-26.64	156	-26.64	21	508	380
has-miR-320b	ATP5F1D	155	-20.73	155	-20.73	22	388	192
has-miR-320b	VWF	140	-9.98	140	-9.98	22	893	198
has-miR-320b	VWF	140	-9.98	140	-9.98	22	276	198
has-miR-320b	COL4A1	156	-20.92	156	-20.92	22	850	357
has-miR-320c	ATP5F1D	151	-18.25	151	-18.25	20	388	192
has-miR-320c	VWF	140	-9.63	140	-9.63	20	893	200
has-miR-320c	VWF	140	-9.63	140	-9.63	20	276	200
has-miR-320c	COL4A1	152	-18.11	152	-18.11	20	850	359
has-miR-1296-5p	ATP5F1D	141	-21.99	141	-21.99	22	388	138
has-miR-1296-5p	COL4A1	291	-52.45	150	-31.27	22	1818	1296 1725
has-miR-1296-3p	BGN	142	-16.6	142	-16.6	22	1101	974
has-miR-1468-5p	MRPL20	152	-21.84	152	-21.84	21	508	48
has-miR-1468-3p	COL4A1	142	-13.63	142	-13.63	22	1549	814
has-miR-1468-3p	COL4A1	142	-13.63	142	-13.63	22	1543	814
has-miR-1323	ATP5F1D	144	-22.16	144	-22.16	22	388	190
has-miR-1323	COL4A1	151	-15.98	151	-15.98	22	885	149
has-miR-1323	COL4A1	142	-9.62	142	-9.62	22	1818	1790
has-miR-1323	COL4A1	146	-14.15	146	-14.15	22	225	124
has-miR-1271-5p	MRPL20	140	-15.38	140	-15.38	22	387	155
has-miR-1271-3p	MRPL20	147	-28.08	147	-28.08	22	508	463
has-miR-1301-5p	VWF	145	-13.63	145	-13.63	19	893	86
has-miR-1301-5p	VWF	145	-13.63	145	-13.63	19	276	86
has-miR-1301-3p	VWF	151	-18.83	151	-18.83	24	138	1
has-miR-1301-3p	BGN	301	-49.88	160	-26.34	24	1101	1 82
has-miR-1301-3p	MRPL20	142	-25.45	142	-25.45	24	508	245
has-miR-454-5p	BGN	144	-19.56	144	-19.56	22	1101	50
has-miR-454-3p	COL4A1	156	-12.96	156	-12.96	23	1818	1694
has-miR-449c-5p	MRPL12	153	-25.64	153	-25.64	25	277	100
has-miR-449c-3p	MRPL20	143	-20.79	143	-20.79	23	508	394
has-miR-1283	VWF	140	-14.02	140	-14.02	22	893	451
has-miR-1283	COL4A1	153	-15.44	153	-15.44	22	885	45
has-miR-769-5p	BGN	140	-15.13	140	-15.13	22	1101	996
has-miR-769-3p	MRPL12	140	-35.62	140	-35.62	23	277	30
has-miR-769-3p	MRPL20	154	-26.03	154	-26.03	23	508	356
has-miR-769-3p	MRPL20	148	-26.41	148	-26.41	23	387	82
has-miR-769-3p	COL4A1	143	-25.05	143	-25.05	23	850	420
has-miR-769-3p	COL4A1	147	-25.2	147	-25.2	23	1818	1211
has-miR-766-5p	VWF	166	-24.06	166	-24.06	22	893	820
has-miR-766-5p	BGN	146	-18.58	146	-18.58	22	1101	415
has-miR-766-3p	MRPL20	142	-30.1	142	-30.1	22	508	382
has-miR-766-3p	COL4A1	159	-23.75	159	-23.75	22	1818	1284
has-miR-766-3p	COL4A1	295	-40.13	153	-20.77	22	1549	740 152
has-miR-766-3p	COL4A1	295	-40.13	153	-20.77	22	1543	740 152
has-miR-378d	MRPL20	149	-17.82	149	-17.82	20	387	70
has-miR-378d	COL4A1	141	-17.3	141	-17.3	20	885	676
has-miR-378d	COL4A1	145	-12.94	145	-12.94	20	850	346
has-miR-762	ATP5F1D	306	-71.29	158	-37.87	22	388	340 135
has-miR-762	BGN	917	-209.66	164	-38.88	22	1101	796 124 474 99 307 187
has-miR-762	MRPL12	147	-37.81	147	-37.81	22	277	67
has-miR-762	ATP5F1D	158	-33.42	158	-33.42	22	92	44
has-miR-762	MRPL20	140	-21.29	140	-21.29	22	508	32
has-miR-762	ATP5F1D	158	-33.42	158	-33.42	22	106	58
has-miR-762	COL4A1	140	-25.56	140	-25.56	22	850	726
has-miR-762	COL4A1	302	-54.65	155	-27.74	22	1549	241 356
has-miR-762	COL4A1	302	-54.65	155	-27.74	22	1543	241 356
has-miR-802	COL4A1	140	-9.05	140	-9.05	23	1400	1303
has-miR-802	COL4A1	293	-17.05	152	-11.03	23	1549	805 1464
has-miR-802	COL4A1	293	-17.05	152	-11.03	23	1543	805 1464
has-miR-670-5p	MRPL12	140	-17.14	140	-17.14	20	277	12
has-miR-670-3p	COL4A1	168	-18.06	168	-18.06	21	885	734
has-miR-670-3p	COL4A1	146	-12.62	146	-12.62	21	850	803
has-miR-670-3p	COL4A1	157	-20.05	157	-20.05	21	1818	638
has-miR-1298-5p	COL4A1	147	-22.9	147	-22.9	22	1818	961
has-miR-1298-3p	MRPL20	140	-12.54	140	-12.54	21	387	161
has-miR-2113	MRPL12	142	-20.75	142	-20.75	21	277	140
has-miR-761	VWF	141	-20.23	141	-20.23	22	138	5
has-miR-761	VWF	155	-20.08	155	-20.08	22	893	487
has-miR-761	COL4A1	149	-18.15	149	-18.15	22	850	523
has-miR-761	COL4A1	147	-21.81	147	-21.81	22	1549	814
has-miR-761	COL4A1	147	-21.81	147	-21.81	22	1543	814
has-miR-764	VWF	150	-20.38	150	-20.38	22	893	721
has-miR-764	BGN	143	-19.41	143	-19.41	22	1101	387
has-miR-759	COL4A1	140	-15.99	140	-15.99	22	1400	898
has-miR-759	COL4A1	140	-15.99	140	-15.99	22	1252	898
has-miR-765	ATP5F1D	140	-15.98	140	-15.98	21	388	182
has-miR-765	VWF	147	-15.17	147	-15.17	21	893	657
has-miR-765	BGN	156	-21.61	156	-21.61	21	1101	418
has-miR-765	COL4A1	148	-22.14	148	-22.14	21	1549	690
has-miR-765	COL4A1	148	-22.14	148	-22.14	21	1543	690
has-miR-675-5p	BGN	296	-59.81	151	-34.5	23	1101	379 789
has-miR-298	ATP5F1D	156	-25.12	156	-25.12	24	388	118
has-miR-298	BGN	308	-45.13	156	-24.12	24	1101	749 671
has-miR-298	COL4A1	290	-38.07	146	-20.36	24	1400	527 553
has-miR-298	COL4A1	148	-28.99	148	-28.99	24	850	815
has-miR-298	COL4A1	144	-22.67	144	-22.67	24	1818	1350
has-miR-298	COL4A1	290	-38.07	146	-20.36	24	1252	527 553
has-miR-891a-3p	COL4A1	145	-23.38	145	-23.38	22	1400	16
has-miR-891a-3p	MRPL20	145	-15.2	145	-15.2	22	387	154
has-miR-891a-3p	COL4A1	180	-26.09	180	-26.09	22	225	1
has-miR-891a-3p	COL4A1	145	-23.38	145	-23.38	22	1252	16
has-miR-300	VWF	140	-19.06	140	-19.06	22	893	300
has-miR-300	COL4A1	143	-11.36	143	-11.36	22	1400	341
has-miR-300	COL4A1	143	-11.36	143	-11.36	22	1252	341
has-miR-450b-5p	VWF	148	-8.99	148	-8.99	22	138	117
has-miR-450b-3p	MRPL20	149	-21.74	149	-21.74	22	508	353
has-miR-450b-3p	COL4A1	141	-20.79	141	-20.79	22	850	422
has-miR-874-5p	COL4A1	144	-35.68	144	-35.68	23	885	468
has-miR-874-5p	COL4A1	155	-22.47	155	-22.47	23	850	555
has-miR-874-5p	COL4A1	142	-22.28	142	-22.28	23	1818	811
has-miR-874-5p	COL4A1	148	-18.98	148	-18.98	23	1549	186
has-miR-874-5p	COL4A1	148	-18.98	148	-18.98	23	1543	186
has-miR-874-3p	COL4A1	149	-18.78	149	-18.78	22	1400	1121
has-miR-874-3p	COL4A1	145	-17.74	145	-17.74	22	885	360
has-miR-874-3p	COL4A1	149	-18.78	149	-18.78	22	1252	1121
has-miR-891b	COL4A1	155	-15.86	155	-15.86	22	885	487
has-miR-892b	BGN	142	-23.9	142	-23.9	22	1101	73
has-miR-892b	COL4A1	287	-46.03	144	-24.96	22	850	356 508
has-miR-892b	COL4A1	146	-18.97	146	-18.97	22	1549	298
has-miR-892b	COL4A1	146	-18.97	146	-18.97	22	1543	298
has-miR-541-5p	COL4A1	143	-26.09	143	-26.09	25	850	568
has-miR-541-5p	COL4A1	151	-19.9	151	-19.9	25	1549	761
has-miR-541-5p	COL4A1	151	-19.9	151	-19.9	25	1543	761
has-miR-541-3p	VWF	142	-20.74	142	-20.74	22	138	90
has-miR-541-3p	MRPL12	140	-23.88	140	-23.88	22	277	195
has-miR-541-3p	COL4A1	142	-22.32	142	-22.32	22	1818	1333
has-miR-541-3p	COL4A1	158	-23.19	158	-23.19	22	225	58
has-miR-875-3p	BGN	155	-16.9	155	-16.9	21	1101	433
has-miR-875-3p	COL4A1	442	-43.21	153	-17.96	21	1818	737 1060 1260
has-miR-875-3p	COL4A1	149	-12.4	149	-12.4	21	1549	956
has-miR-875-3p	COL4A1	149	-12.4	149	-12.4	21	1543	956
has-miR-876-5p	COL4A1	141	-8.76	141	-8.76	22	1549	532
has-miR-876-5p	COL4A1	141	-8.76	141	-8.76	22	1543	532
has-miR-876-3p	COL4A1	140	-13.74	140	-13.74	22	1400	464
has-miR-876-3p	COL4A1	154	-13	154	-13	22	850	140
has-miR-876-3p	COL4A1	155	-14.23	155	-14.23	22	1818	342
has-miR-876-3p	COL4A1	140	-13.74	140	-13.74	22	1252	464
has-miR-708-5p	ATP5F1D	292	-42.53	148	-22.88	23	388	181 50
has-miR-708-5p	COL4A1	146	-15.55	146	-15.55	23	885	808
has-miR-708-5p	COL4A1	145	-20.9	145	-20.9	23	1549	562
has-miR-708-5p	COL4A1	145	-20.9	145	-20.9	23	1543	562
has-miR-708-3p	COL4A1	152	-15.09	152	-15.09	22	1400	674
has-miR-708-3p	COL4A1	153	-12.42	153	-12.42	22	1818	846
has-miR-708-3p	COL4A1	152	-15.09	152	-15.09	22	1252	674
has-miR-147b-5p	COL4A1	302	-28.69	156	-17.72	22	1818	732 411
has-miR-147b-3p	MRPL12	140	-19.28	140	-19.28	21	277	135
has-miR-147b-3p	COL4A1	144	-13.55	144	-13.55	21	1400	1347
has-miR-190b-5p	COL4A1	166	-19.45	166	-19.45	22	885	682
has-miR-744-5p	ATP5F1D	142	-26.09	142	-26.09	22	388	136
has-miR-744-5p	MRPL12	144	-24.36	144	-24.36	22	277	58
has-miR-744-3p	MRPL20	140	-9.95	140	-9.95	22	508	120
has-miR-885-3p	MRPL20	141	-21.96	141	-21.96	22	508	11
has-miR-877-5p	VWF	153	-25.02	153	-25.02	20	893	684
has-miR-877-5p	COL4A1	152	-17.26	152	-17.26	20	850	45
has-miR-877-5p	COL4A1	292	-39.03	147	-19.92	20	1549	1330 185
has-miR-877-5p	COL4A1	292	-39.03	147	-19.92	20	1543	1330 185
has-miR-877-3p	COL4A1	291	-30.19	150	-18.24	21	1549	943 703
has-miR-877-3p	COL4A1	291	-30.19	150	-18.24	21	1543	943 703
has-miR-887-5p	BGN	292	-34.89	152	-23.35	21	1101	161 283
has-miR-665	ATP5F1D	301	-63.36	159	-32.35	20	388	55 73
has-miR-665	VWF	147	-21.58	147	-21.58	20	893	226
has-miR-665	BGN	147	-22.94	147	-22.94	20	1101	1013
has-miR-665	VWF	147	-21.58	147	-21.58	20	276	226
has-miR-665	COL4A1	158	-23.17	158	-23.17	20	885	628
has-miR-665	NDUFB7	143	-19.21	143	-19.21	20	254	2
has-miR-665	COL4A1	155	-23.58	155	-23.58	20	850	155
has-miR-665	COL4A1	152	-28.07	152	-28.07	20	1818	1382
has-miR-665	COL4A1	147	-20.19	147	-20.19	20	121	14
has-miR-873-5p	COL4A1	303	-37.92	162	-22.24	21	1549	212 43
has-miR-873-5p	COL4A1	303	-37.92	162	-22.24	21	1543	212 43
has-miR-873-3p	VWF	148	-16.43	148	-16.43	22	893	771
has-miR-873-3p	BGN	157	-28.85	157	-28.85	22	1101	829
has-miR-873-3p	COL4A1	153	-22.81	153	-22.81	22	1818	1563
has-miR-543	MRPL12	142	-19.21	142	-19.21	22	277	216
has-miR-374b-5p	COL4A1	304	-20.15	155	-10.77	22	1400	346 859
has-miR-374b-5p	COL4A1	151	-8.76	151	-8.76	22	1818	124
has-miR-374b-5p	COL4A1	304	-20.15	155	-10.77	22	1252	346 859
has-miR-374b-3p	COL4A1	157	-13.3	157	-13.3	22	1400	1354
has-miR-760	ATP5F1D	298	-48.17	153	-24.71	20	388	283 316
has-miR-760	VWF	141	-27.38	141	-27.38	20	893	84
has-miR-760	BGN	431	-73.03	146	-29.13	20	1101	218 61 249
has-miR-760	MRPL20	150	-20.91	150	-20.91	20	174	107
has-miR-760	ATP5F1D	145	-23.46	145	-23.46	20	92	20
has-miR-760	VWF	141	-27.38	141	-27.38	20	276	84
has-miR-760	ATP5F1D	145	-23.46	145	-23.46	20	106	34
has-miR-760	ATP5F1D	298	-48.17	153	-24.71	20	99	33 66
has-miR-301b-5p	VWF	140	-14.35	140	-14.35	22	893	50
has-miR-301b-5p	MRPL20	141	-21.01	141	-21.01	22	387	4
has-miR-301b-5p	VWF	140	-14.35	140	-14.35	22	276	50
has-miR-301b-3p	MRPL20	145	-17.97	145	-17.97	23	508	272
has-miR-301b-3p	COL4A1	158	-13.15	158	-13.15	23	1818	1695
has-miR-208b-5p	COL4A1	140	-10.06	140	-10.06	22	1818	742
has-miR-920	BGN	142	-24.51	142	-24.51	20	1101	466
has-miR-920	COL4A1	152	-23.77	152	-23.77	20	1549	1006
has-miR-920	COL4A1	152	-23.77	152	-23.77	20	1543	1006
has-miR-921	COL4A1	150	-23.32	150	-23.32	25	1400	78
has-miR-921	COL4A1	150	-23.32	150	-23.32	25	1252	78
has-miR-922	COL4A1	141	-13.88	141	-13.88	23	1400	529
has-miR-922	MRPL20	148	-20.02	148	-20.02	23	387	147
has-miR-922	COL4A1	140	-13.99	140	-13.99	23	850	817
has-miR-922	COL4A1	140	-13.63	140	-13.63	23	1818	1029
has-miR-922	COL4A1	140	-14.89	140	-14.89	23	1549	815
has-miR-922	COL4A1	141	-13.88	141	-13.88	23	1252	529
has-miR-922	COL4A1	140	-14.89	140	-14.89	23	1543	815
has-miR-924	COL4A1	141	-14.22	141	-14.22	20	1400	1205
has-miR-924	COL4A1	144	-21.53	144	-21.53	20	1818	1724
has-miR-924	COL4A1	141	-14.22	141	-14.22	20	1252	1205
has-miR-509-3-5p	VWF	148	-16.23	148	-16.23	22	893	212
has-miR-509-3-5p	MRPL20	145	-17.63	145	-17.63	22	508	250
has-miR-509-3-5p	VWF	148	-16.23	148	-16.23	22	276	212
has-miR-509-3-5p	COL4A1	147	-20.71	147	-20.71	22	885	548
has-miR-933	COL4A1	140	-23.69	140	-23.69	22	1818	681
has-miR-934	COL4A1	150	-14.74	150	-14.74	22	1818	1094
has-miR-937-5p	COL4A1	152	-16.98	152	-16.98	20	1400	1
has-miR-937-5p	COL4A1	148	-16.7	148	-16.7	20	850	402
has-miR-937-5p	COL4A1	160	-24.27	160	-24.27	20	1549	660
has-miR-937-5p	COL4A1	152	-16.98	152	-16.98	20	1252	1
has-miR-937-5p	COL4A1	160	-24.27	160	-24.27	20	1543	660
has-miR-937-3p	COL4A1	142	-25.01	142	-25.01	22	850	13
has-miR-939-5p	BGN	609	-136.78	173	-39.28	24	1101	462 224 514 826
has-miR-939-5p	MRPL20	284	-58.68	144	-32.46	24	387	185 90
has-miR-939-5p	COL4A1	148	-26.31	148	-26.31	24	885	443
has-miR-939-3p	BGN	155	-32.87	155	-32.87	21	1101	902
has-miR-939-3p	MRPL20	300	-52.05	155	-27.5	21	508	36 345
has-miR-940	ATP5F1D	301	-52.32	159	-26.8	21	388	142 123
has-miR-940	VWF	142	-14.83	142	-14.83	21	138	21
has-miR-940	MRPL20	150	-26.61	150	-26.61	21	174	91
has-miR-940	MRPL20	141	-14.74	141	-14.74	21	387	134
has-miR-940	COL4A1	149	-21.04	149	-21.04	21	885	650
has-miR-940	COL4A1	147	-17.7	147	-17.7	21	1549	522
has-miR-940	COL4A1	147	-17.7	147	-17.7	21	1543	522
has-miR-941	MRPL20	145	-25.03	145	-25.03	23	387	207
has-miR-941	COL4A1	141	-20.75	141	-20.75	23	1549	244
has-miR-941	COL4A1	141	-20.75	141	-20.75	23	1543	244
has-miR-942-5p	COL4A1	152	-15.76	152	-15.76	22	1549	940
has-miR-942-5p	COL4A1	152	-15.76	152	-15.76	22	1543	940
has-miR-942-3p	COL4A1	160	-21.85	160	-21.85	22	1400	534
has-miR-942-3p	COL4A1	158	-14.7	158	-14.7	22	1549	1368
has-miR-942-3p	COL4A1	160	-21.85	160	-21.85	22	1252	534
has-miR-942-3p	COL4A1	158	-14.7	158	-14.7	22	1543	1368
has-miR-944	COL4A1	148	-6.2	148	-6.2	22	885	862
has-miR-944	COL4A1	150	-7.87	150	-7.87	22	52	18
has-miR-944	COL4A1	150	-7.87	150	-7.87	22	225	191
has-miR-944	COL4A1	297	-15.6	150	-9.34	22	1549	1522 1504
has-miR-944	COL4A1	297	-15.6	150	-9.34	22	1543	1522 1504
has-miR-297	COL4A1	146	-9.08	146	-9.08	21	885	771
has-miR-297	COL4A1	140	-9.09	140	-9.09	21	1549	873
has-miR-297	COL4A1	140	-9.09	140	-9.09	21	1543	873
has-miR-1178-5p	BGN	148	-21.98	148	-21.98	18	1101	526
has-miR-1178-3p	VWF	144	-17.07	144	-17.07	21	893	291
has-miR-1178-3p	COL4A1	141	-24.14	141	-24.14	21	1818	1675
has-miR-1178-3p	COL4A1	142	-11.41	142	-11.41	21	1549	498
has-miR-1178-3p	COL4A1	142	-11.41	142	-11.41	21	1543	498
has-miR-1179	COL4A1	148	-15.74	148	-15.74	21	1549	1407
has-miR-1179	COL4A1	148	-15.74	148	-15.74	21	1543	1407
has-miR-1180-5p	COL4A1	309	-54.67	161	-28.61	21	1818	1465 604
has-miR-1180-3p	MRPL12	140	-27.4	140	-27.4	22	277	124
has-miR-1180-3p	MRPL20	142	-20.24	142	-20.24	22	508	41
has-miR-1180-3p	MRPL20	163	-37.39	163	-37.39	22	387	245
has-miR-1182	ATP5F1D	141	-21.06	141	-21.06	23	388	358
has-miR-1182	BGN	304	-58.45	155	-33.72	23	1101	507 660
has-miR-1182	ATP5F1D	141	-21.06	141	-21.06	23	92	62
has-miR-1182	ATP5F1D	141	-21.06	141	-21.06	23	106	76
has-miR-1184	VWF	144	-13.11	144	-13.11	23	138	1
has-miR-1184	BGN	145	-12.69	145	-12.69	23	1101	1
has-miR-1184	MRPL20	147	-21.31	147	-21.31	23	508	241
has-miR-1225-5p	VWF	144	-33.33	144	-33.33	22	893	399
has-miR-1225-3p	ATP5F1D	296	-51.3	151	-28.99	22	388	215 21
has-miR-1226-5p	MRPL20	141	-28.56	141	-28.56	26	387	141
has-miR-1226-5p	COL4A1	153	-31.22	153	-31.22	26	885	792
has-miR-1227-5p	ATP5F1D	157	-26.81	157	-26.81	17	388	135
has-miR-1227-5p	BGN	143	-29.74	143	-29.74	17	1101	13
has-miR-1227-5p	COL4A1	143	-25.5	143	-25.5	17	850	428
has-miR-1227-3p	COL4A1	146	-14.83	146	-14.83	20	1818	1601
has-miR-1228-5p	ATP5F1D	149	-30.79	149	-30.79	21	388	348
has-miR-1228-5p	BGN	157	-36.63	157	-36.63	21	1101	805
has-miR-1228-5p	ATP5F1D	149	-30.79	149	-30.79	21	92	52
has-miR-1228-5p	ATP5F1D	149	-30.79	149	-30.79	21	106	66
has-miR-1228-3p	VWF	140	-21.08	140	-21.08	20	893	707
has-miR-1228-3p	COL4A1	160	-27.08	160	-27.08	20	1400	306
has-miR-1228-3p	MRPL20	152	-17.32	152	-17.32	20	508	455
has-miR-1228-3p	COL4A1	145	-20.05	145	-20.05	20	1818	628
has-miR-1228-3p	COL4A1	160	-27.08	160	-27.08	20	1252	306
has-miR-1229-5p	BGN	295	-69.18	155	-37.46	24	1101	800 841
has-miR-1229-3p	VWF	143	-24.55	143	-24.55	23	893	641
has-miR-1229-3p	MRPL20	141	-18.34	141	-18.34	23	508	287
has-miR-1229-3p	COL4A1	161	-21.09	161	-21.09	23	885	714
has-miR-1231	BGN	580	-90.64	152	-26.7	20	1101	400 945 506 40
has-miR-1231	MRPL20	152	-26.31	152	-26.31	20	387	162
has-miR-1233-5p	BGN	449	-85.3	164	-32.24	22	1101	231 501 160
has-miR-1233-5p	COL4A1	140	-24.8	140	-24.8	22	1818	1036
has-miR-1233-5p	COL4A1	140	-29.05	140	-29.05	22	1549	205
has-miR-1233-5p	COL4A1	140	-29.05	140	-29.05	22	1543	205
has-miR-1233-3p	COL4A1	148	-15.45	148	-15.45	20	1818	484
has-miR-1234-3p	MRPL12	155	-25.37	155	-25.37	22	277	130
has-miR-1234-3p	MRPL20	155	-34.5	155	-34.5	22	508	345
has-miR-1236-5p	COL4A1	143	-22.94	143	-22.94	22	1549	1465
has-miR-1236-5p	COL4A1	143	-22.94	143	-22.94	22	1543	1465
has-miR-1236-3p	COL4A1	146	-16.75	146	-16.75	22	1549	701
has-miR-1236-3p	COL4A1	146	-16.75	146	-16.75	22	1543	701
has-miR-1237-5p	BGN	155	-33.91	155	-33.91	21	1101	858
has-miR-1237-5p	MRPL12	307	-68.69	162	-36.84	21	277	63 40
has-miR-1237-3p	VWF	443	-70.19	152	-27.38	21	893	699 110 761
has-miR-1237-3p	VWF	150	-24.13	150	-24.13	21	276	110
has-miR-1237-3p	COL4A1	150	-31.33	150	-31.33	21	1818	1505
has-miR-1238-5p	COL4A1	140	-16.82	140	-16.82	23	1818	659
has-miR-1200	MRPL20	155	-32.16	155	-32.16	22	508	341
has-miR-1200	COL4A1	149	-21.38	149	-21.38	22	1818	1625
has-miR-1200	COL4A1	150	-16.16	150	-16.16	22	1549	661
has-miR-1200	COL4A1	150	-16.16	150	-16.16	22	1543	661
has-miR-1203	COL4A1	151	-26.29	151	-26.29	21	1818	1392
has-miR-663b	COL4A1	147	-25.59	147	-25.59	22	1400	1074
has-miR-663b	COL4A1	303	-56.36	157	-33.93	22	1818	1467 814
has-miR-663b	COL4A1	147	-25.59	147	-25.59	22	1252	1074
has-miR-1204	ATP5F1D	286	-49.89	145	-28.93	21	388	69 171
has-miR-1205	ATP5F1D	146	-20.08	146	-20.08	20	388	281
has-miR-1205	MRPL20	145	-21.21	145	-21.21	20	387	80
has-miR-1205	ATP5F1D	146	-20.08	146	-20.08	20	99	31
has-miR-1205	NDUFB7	144	-21.64	144	-21.64	20	254	182
has-miR-1206	COL4A1	143	-12.5	143	-12.5	21	885	7
has-miR-1206	COL4A1	149	-16.07	149	-16.07	21	850	762
has-miR-1207-5p	ATP5F1D	300	-48.28	151	-26.19	21	388	274 143
has-miR-1207-5p	BGN	616	-127.92	159	-37.03	21	1101	804 843 513 225
has-miR-1207-5p	MRPL20	156	-33.14	156	-33.14	21	387	78
has-miR-1207-5p	COL4A1	147	-25.81	147	-25.81	21	885	649
has-miR-1207-5p	ATP5F1D	151	-22.09	151	-22.09	21	99	24
has-miR-1207-5p	COL4A1	156	-29.58	156	-29.58	21	1549	523
has-miR-1207-5p	COL4A1	156	-29.58	156	-29.58	21	1543	523
has-miR-1207-3p	BGN	151	-20.45	151	-20.45	18	1101	87
has-miR-1207-3p	COL4A1	149	-17.47	149	-17.47	18	885	397
has-miR-1207-3p	COL4A1	144	-12.96	144	-12.96	18	1818	1622
has-miR-1207-3p	COL4A1	140	-13.64	140	-13.64	18	121	1
has-miR-1207-3p	COL4A1	155	-27.43	155	-27.43	18	1549	6
has-miR-1207-3p	COL4A1	155	-27.43	155	-27.43	18	1543	6
has-miR-1208	VWF	289	-36.93	145	-20.21	20	893	637 627
has-miR-1208	COL4A1	140	-9.76	140	-9.76	20	1818	583
has-miR-548e-5p	BGN	142	-15.51	142	-15.51	22	1101	771
has-miR-548e-5p	COL4A1	147	-13.8	147	-13.8	22	1400	556
has-miR-548e-5p	COL4A1	147	-14.04	147	-14.04	22	885	416
has-miR-548e-5p	COL4A1	140	-14.28	140	-14.28	22	1818	874
has-miR-548e-5p	COL4A1	301	-26.93	157	-15.14	22	1549	395 995
has-miR-548e-5p	COL4A1	147	-13.8	147	-13.8	22	1252	556
has-miR-548e-5p	COL4A1	301	-26.93	157	-15.14	22	1543	395 995
has-miR-548e-3p	MRPL20	145	-11.64	145	-11.64	22	174	29
has-miR-548e-3p	COL4A1	160	-12.09	160	-12.09	22	1818	1789
has-miR-548e-3p	COL4A1	148	-8.34	148	-8.34	22	1549	1360
has-miR-548e-3p	COL4A1	148	-8.34	148	-8.34	22	1543	1360
has-miR-548j-5p	COL4A1	141	-8.99	141	-8.99	22	1818	1039
has-miR-548j-5p	COL4A1	146	-6.48	146	-6.48	22	1549	811
has-miR-548j-5p	COL4A1	146	-6.48	146	-6.48	22	1543	811
has-miR-548j-3p	MRPL20	141	-15.24	141	-15.24	21	174	30
has-miR-548j-3p	COL4A1	299	-16.6	158	-9.58	21	1818	1791 959
has-miR-1285-5p	MRPL20	167	-35.39	167	-35.39	21	508	130
has-miR-1285-3p	COL4A1	142	-16.63	142	-16.63	22	1549	354
has-miR-1285-3p	COL4A1	142	-16.63	142	-16.63	22	1543	354
has-miR-1286	VWF	142	-15.23	142	-15.23	21	893	487
has-miR-1286	COL4A1	140	-24.68	140	-24.68	21	225	89
has-miR-1287-5p	BGN	144	-24.16	144	-24.16	22	1101	1017
has-miR-1287-5p	COL4A1	140	-20.72	140	-20.72	22	885	397
has-miR-1287-3p	VWF	164	-25.42	164	-25.42	22	893	842
has-miR-1287-3p	BGN	147	-23.43	147	-23.43	22	1101	989
has-miR-1290	COL4A1	140	-22.5	140	-22.5	19	1549	533
has-miR-1290	COL4A1	140	-22.5	140	-22.5	19	1543	533
has-miR-1291	ATP5F1D	140	-22.15	140	-22.15	24	388	127
has-miR-1291	VWF	157	-23.97	157	-23.97	24	893	811
has-miR-1291	BGN	290	-38.89	149	-20	24	1101	76 379
has-miR-548k	COL4A1	293	-19.1	147	-10.95	22	1400	877 545
has-miR-548k	MRPL20	140	-21.15	140	-21.15	22	387	94
has-miR-548k	COL4A1	148	-10.63	148	-10.63	22	1818	240
has-miR-548k	COL4A1	141	-9.77	141	-9.77	22	1549	1257
has-miR-548k	COL4A1	293	-19.1	147	-10.95	22	1252	877 545
has-miR-548k	COL4A1	141	-9.77	141	-9.77	22	1543	1257
has-miR-1293	MRPL20	143	-20.26	143	-20.26	22	508	133
has-miR-1293	COL4A1	142	-22.04	142	-22.04	22	1818	1536
has-miR-1293	COL4A1	145	-25.25	145	-25.25	22	225	113
has-miR-1294	ATP5F1D	143	-16.7	143	-16.7	22	388	304
has-miR-1294	COL4A1	147	-13.8	147	-13.8	22	1400	74
has-miR-1294	ATP5F1D	143	-16.7	143	-16.7	22	92	8
has-miR-1294	ATP5F1D	143	-16.7	143	-16.7	22	106	22
has-miR-1294	ATP5F1D	143	-16.7	143	-16.7	22	99	54
has-miR-1294	COL4A1	163	-22.69	163	-22.69	22	225	6
has-miR-1294	COL4A1	147	-13.8	147	-13.8	22	1252	74
has-miR-1297	COL4A1	288	-27.31	144	-15.09	17	1818	314 1654
has-miR-1299	VWF	149	-15.69	149	-15.69	22	893	270
has-miR-1299	BGN	141	-20.82	141	-20.82	22	1101	436
has-miR-1299	COL4A1	143	-17.37	143	-17.37	22	1400	478
has-miR-1299	MRPL20	153	-21.73	153	-21.73	22	508	477
has-miR-1299	COL4A1	145	-16.25	145	-16.25	22	850	366
has-miR-1299	COL4A1	146	-14.81	146	-14.81	22	1818	738
has-miR-1299	COL4A1	143	-17.37	143	-17.37	22	1252	478
has-miR-548l	MRPL20	140	-8.91	140	-8.91	22	174	45
has-miR-548l	COL4A1	298	-17.06	152	-8.76	22	1818	1406 1443
has-miR-1303	MRPL20	306	-39.96	156	-22.04	22	508	426 140
has-miR-1303	COL4A1	152	-20.31	152	-20.31	22	885	838
has-miR-1303	COL4A1	148	-14.68	148	-14.68	22	1818	1565
has-miR-1303	COL4A1	302	-28.32	152	-15.42	22	1549	425 126
has-miR-1303	COL4A1	302	-28.32	152	-15.42	22	1543	425 126
has-miR-1304-5p	BGN	145	-22.68	145	-22.68	22	1101	212
has-miR-1304-5p	COL4A1	141	-11.91	141	-11.91	22	885	655
has-miR-1304-3p	BGN	144	-26.62	144	-26.62	22	1101	13
has-miR-1304-3p	MRPL20	179	-29.56	179	-29.56	22	508	252
has-miR-1304-3p	COL4A1	167	-29.35	167	-29.35	22	1818	1675
has-miR-1305	ATP5F1D	145	-14.55	145	-14.55	22	388	150
has-miR-1305	COL4A1	296	-31.44	150	-20.94	22	885	374 825
has-miR-548f-5p	COL4A1	153	-13.9	153	-13.9	22	1400	556
has-miR-548f-5p	COL4A1	145	-10.34	145	-10.34	22	885	442
has-miR-548f-5p	COL4A1	153	-13.9	153	-13.9	22	1252	556
has-miR-548f-3p	MRPL20	148	-14.75	148	-14.75	19	174	32
has-miR-548f-3p	COL4A1	161	-10.26	161	-10.26	19	1818	1792
has-miR-1244	MRPL20	292	-35.84	149	-18.95	26	508	189 476
has-miR-1244	COL4A1	142	-18.18	142	-18.18	26	1818	448
has-miR-1244	COL4A1	140	-13.13	140	-13.13	26	225	161
has-miR-1245a	MRPL20	141	-14.22	141	-14.22	21	508	221
has-miR-1245a	COL4A1	149	-16.95	149	-16.95	21	1818	1512
has-miR-1246	COL4A1	140	-13.4	140	-13.4	19	885	68
has-miR-1246	COL4A1	142	-12.06	142	-12.06	19	1818	358
has-miR-1247-5p	COL4A1	158	-30.41	158	-30.41	22	1549	139
has-miR-1247-5p	COL4A1	158	-30.41	158	-30.41	22	1543	139
has-miR-1248	VWF	150	-17.17	150	-17.17	27	893	564
has-miR-1248	COL4A1	158	-14.8	158	-14.8	27	885	718
has-miR-1248	NDUFB7	143	-16.32	143	-16.32	27	254	115
has-miR-1248	COL4A1	141	-20.1	141	-20.1	27	1818	544
has-miR-1248	COL4A1	140	-15.69	140	-15.69	27	1549	930
has-miR-1248	COL4A1	140	-15.69	140	-15.69	27	1543	930
has-miR-1249-5p	BGN	758	-136.56	160	-28.82	24	1101	693 492 539 567 729
has-miR-1249-5p	MRPL20	157	-24.02	157	-24.02	24	387	182
has-miR-1249-5p	COL4A1	317	-52.02	165	-32.55	24	1818	1308 783
has-miR-1249-3p	MRPL12	154	-30.3	154	-30.3	22	277	161
has-miR-1250-5p	MRPL12	140	-24.95	140	-24.95	21	277	70
has-miR-1250-5p	MRPL20	140	-22.91	140	-22.91	21	387	228
has-miR-1250-5p	NDUFB7	155	-22.75	155	-22.75	21	254	44
has-miR-1251-5p	VWF	147	-15.39	147	-15.39	21	893	842
has-miR-1253	COL4A1	146	-16.46	146	-16.46	21	1400	26
has-miR-1253	COL4A1	140	-9.51	140	-9.51	21	1818	139
has-miR-1253	COL4A1	444	-59.26	151	-24.26	21	1549	717 1450 593
has-miR-1253	COL4A1	146	-16.46	146	-16.46	21	1252	26
has-miR-1253	COL4A1	444	-59.26	151	-24.26	21	1543	717 1450 593
has-miR-1258	COL4A1	154	-23.2	154	-23.2	21	1818	1481
has-miR-1260a	MRPL20	144	-27.08	144	-27.08	18	508	383
has-miR-1260a	COL4A1	142	-25.09	142	-25.09	18	121	28
has-miR-548g-5p	COL4A1	165	-20.65	165	-20.65	23	1400	557
has-miR-548g-5p	COL4A1	143	-10.31	143	-10.31	23	885	436
has-miR-548g-5p	COL4A1	165	-20.65	165	-20.65	23	1252	557
has-miR-548g-3p	MRPL20	157	-16.42	157	-16.42	22	174	29
has-miR-548g-3p	COL4A1	140	-9.68	140	-9.68	22	1818	1788
has-miR-548g-3p	COL4A1	140	-9.42	140	-9.42	22	1549	1359
has-miR-548g-3p	COL4A1	140	-9.42	140	-9.42	22	1543	1359
has-miR-1261	COL4A1	145	-11.61	145	-11.61	19	1818	574
has-miR-1262	COL4A1	144	-20.73	144	-20.73	22	850	35
has-miR-1263	VWF	143	-20.08	143	-20.08	22	893	342
has-miR-1263	MRPL20	157	-21.4	157	-21.4	22	508	263
has-miR-548n	MRPL20	140	-8.56	140	-8.56	22	174	46
has-miR-548n	COL4A1	142	-12.73	142	-12.73	22	1400	556
has-miR-548n	COL4A1	440	-25.3	157	-10.94	22	1818	241 1444 874
has-miR-548n	COL4A1	289	-19.89	145	-10.38	22	1549	395 1155
has-miR-548n	COL4A1	142	-12.73	142	-12.73	22	1252	556
has-miR-548n	COL4A1	289	-19.89	145	-10.38	22	1543	395 1155
has-miR-548m	COL4A1	142	-18.22	142	-18.22	21	1400	105
has-miR-548m	COL4A1	302	-22.74	155	-11.55	21	1549	1156 1529
has-miR-548m	COL4A1	142	-18.22	142	-18.22	21	1252	105
has-miR-548m	COL4A1	155	-11.55	155	-11.55	21	1543	1156
has-miR-1265	BGN	148	-20.75	148	-20.75	22	1101	42
has-miR-1265	COL4A1	142	-17.27	142	-17.27	22	1400	63
has-miR-1265	COL4A1	285	-27.23	143	-16.44	22	1549	645 1095
has-miR-1265	COL4A1	142	-17.27	142	-17.27	22	1252	63
has-miR-1265	COL4A1	285	-27.23	143	-16.44	22	1543	645 1095
has-miR-548o-3p	COL4A1	156	-13.14	156	-13.14	22	885	150
has-miR-548o-3p	COL4A1	142	-8.16	142	-8.16	22	1818	1790
has-miR-548o-3p	COL4A1	142	-13.64	142	-13.64	22	225	123
has-miR-1266-5p	BGN	153	-23.84	153	-23.84	23	1101	756
has-miR-1266-5p	COL4A1	288	-45.54	147	-26.25	23	1549	192 334
has-miR-1266-5p	COL4A1	288	-45.54	147	-26.25	23	1543	192 334
has-miR-1267	VWF	141	-16.82	141	-16.82	21	893	510
has-miR-1267	COL4A1	143	-9.87	143	-9.87	21	1400	189
has-miR-1267	MRPL20	143	-19.34	143	-19.34	21	387	314
has-miR-1267	COL4A1	143	-9.87	143	-9.87	21	1252	189
has-miR-1269a	BGN	142	-21.19	142	-21.19	22	1101	306
has-miR-1270	VWF	148	-20.78	148	-20.78	23	893	677
has-miR-1270	COL4A1	142	-11.83	142	-11.83	23	850	457
has-miR-1270	COL4A1	148	-14.18	148	-14.18	23	1818	1019
has-miR-1270	COL4A1	151	-18.17	151	-18.17	23	121	1
has-miR-1270	COL4A1	145	-16.57	145	-16.57	23	1549	1498
has-miR-1270	COL4A1	145	-16.57	145	-16.57	23	1543	1498
has-miR-1272	COL4A1	145	-12.73	145	-12.73	26	1549	1369
has-miR-1272	COL4A1	145	-12.73	145	-12.73	26	1543	1369
has-miR-548h-5p	COL4A1	141	-8.26	141	-8.26	22	1818	1039
has-miR-548h-5p	COL4A1	146	-6.48	146	-6.48	22	1549	811
has-miR-548h-5p	COL4A1	146	-6.48	146	-6.48	22	1543	811
has-miR-548h-3p	COL4A1	302	-21.33	159	-14.18	23	1400	454 750
has-miR-548h-3p	COL4A1	302	-21.33	159	-14.18	23	1252	454 750
has-miR-1275	COL4A1	140	-17.46	140	-17.46	17	850	1
has-miR-302e	MRPL20	141	-8.62	141	-8.62	17	508	366
has-miR-302f	COL4A1	151	-10.51	151	-10.51	17	1400	659
has-miR-302f	COL4A1	140	-5.73	140	-5.73	17	1818	32
has-miR-302f	COL4A1	151	-10.51	151	-10.51	17	1252	659
has-miR-1277-5p	COL4A1	187	-13.52	187	-13.52	24	1400	626
has-miR-1277-5p	COL4A1	314	-16.96	170	-8.95	24	1818	1439 433
has-miR-1277-5p	COL4A1	328	-18.72	165	-11.9	24	1549	1304 1486
has-miR-1277-5p	COL4A1	187	-13.52	187	-13.52	24	1252	626
has-miR-1277-5p	COL4A1	328	-18.72	165	-11.9	24	1543	1304 1486
has-miR-1277-3p	COL4A1	155	-18.26	155	-18.26	22	1549	1032
has-miR-1277-3p	COL4A1	155	-18.26	155	-18.26	22	1543	1032
has-miR-548p	COL4A1	150	-8.6	150	-8.6	22	885	442
has-miR-548i	COL4A1	147	-11.38	147	-11.38	22	1818	1037
has-miR-548i	COL4A1	291	-19.78	151	-12.71	22	1549	811 394
has-miR-548i	COL4A1	291	-19.78	151	-12.71	22	1543	811 394
has-miR-1279	COL4A1	140	-8.53	140	-8.53	17	1400	91
has-miR-1279	COL4A1	140	-8.53	140	-8.53	17	1252	91
has-miR-1281	BGN	288	-40.96	145	-22.37	17	1101	348 902
has-miR-1281	COL4A1	145	-17.85	145	-17.85	17	1818	1666
has-miR-1284	COL4A1	144	-18.79	144	-18.79	22	1549	1481
has-miR-1284	COL4A1	144	-18.79	144	-18.79	22	1543	1481
has-miR-1288-5p	COL4A1	140	-16.4	140	-16.4	23	1400	422
has-miR-1288-5p	COL4A1	140	-16.4	140	-16.4	23	1252	422
has-miR-1292-5p	BGN	149	-30.61	149	-30.61	25	1101	684
has-miR-1292-5p	COL4A1	287	-44.07	147	-24.56	25	1818	452 731
has-miR-1252-5p	COL4A1	148	-12.51	148	-12.51	22	1818	199
has-miR-1252-5p	COL4A1	152	-14.25	152	-14.25	22	225	39
has-miR-1252-3p	COL4A1	149	-6.92	149	-6.92	22	225	33
has-miR-1255b-5p	COL4A1	140	-10.14	140	-10.14	22	1400	1000
has-miR-1255b-5p	COL4A1	140	-10.14	140	-10.14	22	1252	1000
has-miR-664a-5p	MRPL20	141	-13.02	141	-13.02	24	508	446
has-miR-664a-3p	COL4A1	156	-10.16	156	-10.16	23	850	239
has-miR-664a-3p	COL4A1	146	-13.2	146	-13.2	23	1818	965
has-miR-1306-5p	BGN	145	-27.13	145	-27.13	22	1101	891
has-miR-1306-5p	COL4A1	141	-18.16	141	-18.16	22	1400	302
has-miR-1306-5p	COL4A1	141	-18.16	141	-18.16	22	1252	302
has-miR-1306-3p	MRPL20	148	-21	148	-21	18	508	410
has-miR-1306-3p	MRPL20	144	-21.64	144	-21.64	18	387	228
has-miR-1306-3p	COL4A1	148	-23.56	148	-23.56	18	1549	232
has-miR-1306-3p	COL4A1	148	-23.56	148	-23.56	18	1543	232
has-miR-1307-5p	COL4A1	147	-23.85	147	-23.85	21	1549	586
has-miR-1307-5p	COL4A1	147	-23.85	147	-23.85	21	1543	586
has-miR-513b-5p	COL4A1	141	-14.11	141	-14.11	22	850	824
has-miR-513b-3p	COL4A1	145	-10.26	145	-10.26	22	1400	1173
has-miR-513b-3p	COL4A1	150	-14	150	-14	22	1818	98
has-miR-513b-3p	COL4A1	145	-10.26	145	-10.26	22	1252	1173
has-miR-513c-5p	COL4A1	151	-21.41	151	-21.41	22	1549	1242
has-miR-513c-5p	COL4A1	151	-21.41	151	-21.41	22	1543	1242
has-miR-1321	BGN	140	-15.6	140	-15.6	18	1101	542
has-miR-1321	MRPL20	284	-37.64	144	-20.11	18	387	77 101
has-miR-1321	COL4A1	154	-17.91	154	-17.91	18	1818	466
has-miR-1324	BGN	150	-17.14	150	-17.14	24	1101	775
has-miR-1324	COL4A1	296	-28.39	150	-14.35	24	1400	522 321
[truncated: 3,937 more rows]
