# Supplementary material for: The impact of hsa-miR-1972 on the expression of von Willebrand factor in breast cancer progression regulation
Source: PeerJ. 2024 Nov 8;12:e18476. doi: 10.7717/peerj.18476 (PMC11552492; doi:10.7717/peerj.18476)
Supplement: Supplemental Information 3 [file peerj-12-18476-s003.zip › 1_Analysis/3_miRNA prediction/miRanda/hub_gene_3utr.fasta]

>ATP5F1D
GCGGTGCGTACCCGGTGTCCCGAGGCCCGGCCAGGGGCTGGGCAGGGATGCCAGGTGGGCCCAGCCAGCTCCTGGGGTCCCGGCCACCTGGGGAAGCCGCGCCTGCCAAGGAGGCCACCAGAGGGCAGTGCAGGCTTCTGCCTGGGCCCCAGGCCCTGCCTGTGTTGAAAGCTCTGGGGACTGGGCCAGGGAAGCTCCTCCTCAGCTTTGAGCTGTGGCTGCCACCCATGGGGCTCTCCTTCCGCCTCTCAAGATCCCCCCAGCCTGACGGGCCGCTTACCATCCCCTCTGCCCTGCAGAGCCAGCCGCCAAGGTTGACCTCAGCTTCGGAGCCACCTCTGGATGAACTGCCCCCAGCCCCCGCCCCATTAAAGACCCGGAAGCCTGA
>NDUFB7
GGGGTGCACCCCCCACCCTATGGACCAGTCAAATAAAAGCCTTCAGGCCCCTCAA
>VWF
GGCTGCTGCAGCTGCATGGGTGCCTGCTGCTGCCTGCCTTGGCCTGATGGCCAGGCCAGAGTGCTGCCAGTCCTCTGCATGTTCTGCTCTTGTGCCCTTCTGAGCCCACAATAAAGGCTGAGCTCTTATCTTGCAAAA
>VWF
TTTTCGATAAGATTGTGGAGGTCACCTTGTTGAACCTCCCATGGTACAATGAAGAGACTGAGGGTCAGAGAGGAGAAATGACTGCTCCAAAGTCTCCTAGAGCCAAAATCAGAGGGACCCTTTGTGCAGAAGGAACTCGCGGCAGGTCATCCACGGCCCGATGCAGCCTTTTCGGAAGTGACTTCGTCAACACCTTTGATGGGAGCATGTACAGCTTTGCGGGATACTGCAGTTACCTCCTGGCAGGGGGCTGCCAGAAACGCTCCTTCTCGATTATTGGGGACTTCCAGAATGGCAAGAGAGTGAGCCTCTCCGTGTATCTTGGGGAATTTTTTGACATCCATTTGTTTGTCAATGGTACCGTGACACAGGGGGACCAAAGAGTCTCCATGCCCTATGCCTCCAAAGGGCTGTATCTAGAAACTGAGGCTGGGTACTACAAGCTGTCCGGTGAGGCCTATGGCTTTGTGGCCAGGATCGATGGCAGCGGCAACTTTCAAGTCCTGCTGTCAGACAGATACTTCAACAAGACCTGCGGGCTGTGTGGCAACTTTAACATCTTTGCTGAAGATGACTTTATGACCCAAGAAGGGACCTTGACCTCGGACCCTTATGACTTTGCCAACTCATGGGCTCTGAGCAGTGGAGAACAGTGGTGTGAACGGGCATCTCCTCCCAGCAGCTCATGCAACATCTCCTCTGGGGAAATGCAGAAGGTGGGTGTGGACTGGCCTGGGTGCACCTGGATGGTGTGTGATTTCTGGATCTAAAAGACAGAAGGACTCAGTCTCATATCCTTCCATCTGGGGGAGGAATGGACTTACGCAGGGCCATTTCCTCCAAAACTAACTGTGGCTAGAGTCTAATTCTAATACATCTCGAGCCTGAAGCTC
>AURKAIP1
GTCTGGCGCCGCCCTTCCCGCCCGTTGCTGCTGTGATCCGTAGTAATAAATTCTCAGAGGACTCAGCCT
>BGN
AGGCAGCTGCAGCCACCGCGGGGCCTCAGTGGGGGTCTCTGGGGAACACAGCCAGACATCCTGATGGGGAGGCAGAGCCAGGAAGCTAAGCCAGGGCCCAGCTGCGTCCAACCCAGCCCCCCACCTCGGGTCCCTGACCCCAGCTCGATGCCCCATCACCGCCTCTCCCTGGCTCCCAAGGGTGCAGGTGGGCGCAAGGCCCGGCCCCCATCACATGTTCCCTTGGCCTCAGAGCTGCCCCTGCTCTCCCACCACAGCCACCCAGAGGCACCCCATGAAGCTTTTTTCTCGTTCACTCCCAAACCCAAGTGTCCAAGGCTCCAGTCCTAGGAGAACAGTCCCTGGGTCAGCAGCCAGGAGGCGGTCCATAAGAATGGGGACAGTGGGCTCTGCCAGGGCTGCCGCACCTGTCCAGACACACATGTTCTGTTCCTCCTCCTCATGCATTTCCAGCCTTTCAACCCTCCCCGACTCTGCGGCTCCCCTCAGCCCCCTTGCAAGTTCATGGCCTGTCCCTCCCAGACCCCTGCTCCACTGGCCCTTCGACCAGTCCTCCCTTCTGTTCTCTCTTTCCCCGTCCTTCCTCTCTCTCTCTCTCTCTCTCTCTCTCTCTTTCTGTGTGTGTGTGTGTGTGTGTGTGTGTGTGTGTGTGTGTGTGTGTCTTGTGCTTCCTCAGACCTTTCTCGCTTCTGAGCTTGGTGGCCTGTTCCCTCCATCTCTCCGAACCTGGCTTCGCCTGTCCCTTTCACTCCACACCCTCTGGCCTTCTGCCTTGAGCTGGGACTGCTTTCTGTCTGTCCGGCCTGCACCCAGCCCCTGCCCACAAAACCCCAGGGACAGCAGTCTCCCCAGCCTGCCCTGCTCAGGCCTTGCCCCCAAACCTGTACTGTCCCGGAGGAGGTTGGGAGGTGGAGGCCCAGCATCCCGCGCAGATGACACCATCAACCGCCAGAGTCCCAGACACCGGTTTTCCTAGAAGCCCCTCACCCCCACTGGCCCACTGGTGGCTAGGTCTCCCCTTATCCTTCTGGTCCAGCGCAAGGAGGGGCTGCTTCTGAGGTCGGTGGCTGTCTTTCCATTAAAGAAACACCGTGCAACGTG
>MRPL12
CCTCCAGCTCGGAGGACTTGTGTTCAGGGGTCCTGGGCCCCGGGCGAGGTCCCGCCCTCCCGTGGTCACTGGCTCCGCCCCCAGCACCAGGCGCCCAGTGGAGCCGTTTGGGAGAATTGCCTGCGCCACGCAGCGGGGCCGGACAGGCCGCACAGACCTACTGTGGCGGGAGGGAGGGGCGGCTGCTGCCTGGTGACGGCACCCGGAGGCCCACCAGGACGCGCCACCGGTGAATGTGCCTCTGGTGGCTGCTGAGAAAAATACACTGTGCAGCTCA
>AURKAIP1
GTCTGGCGCCGCCCTTCCCGCCCGTTGCTGCTGTGATCCGTAGTAATAAATTCTCAGAGGACTCA
>AURKAIP1
GTCTGGCGCCGCCCTTCCCGCCCGTTGCTGCTGTGATCCGTAGTAATAAATTCTCAGAGGACTCAGCCTTT
>MRPL20
GGACTGTTGCTGTATTGATTAGGAAAAGAGACAGAGTAATTTGCAGTTTGTTTGATTTATACTTTTGTTTATCTACAACCCAATAACAGACATGAGGGATGGCCCTGTCTCTCTGGGACAGAGCCTCACAGATGATGTCCATGTTTTGTGTGAATGAAACTCAAACACTCTTCA
>COL4A1
TGAAGCCTGACTCAGCTAATGTCACAACATGGTGCTACTTCTTCTTCTTTTTGTTAACAGCAACGAACCCTAGAAATATATCCTGTGTACCTCACTGTCCAATATGAAAACCGTAAAGTGCCTTATAGGAATTTGCGTAACTAACACACCCTGCTTCATTGACCTCTACTTGCTGAAGGAGAAAAAGACAGCGATAAGCTTTCAATAGTGGCATACCAAATGGCACTTTTGATGAAATAAAATATCAATATTTTCTGCAATCCAATGCACTGATGTGTGAAGTGAGAACTCCATCAGAAAACCAAAGGGTGCTAGGAGGTGTGGGTGCCTTCCATACTGTTTGCCCATTTTCATTCTTGTATTATAATTAATTTTCTACCCCCAGAGATAAATGTTTGTTTATATCACTGTCTAGCTGTTTCAAAATTTAGGTCCCTTGGTCTGTACAAATAATAGCAATGTAAAAATGGTTTTTTGAACCTCCAAATGGAATTACAGACTCAGTAGCCATATCTTCCAACCCCCCAGTATAAATTTCTGTCTTTCTGCTATGTGTGGTACTTTGCAGCTGCTTTTGCAGAAATCACAATTTTCCTGTGGAATAAAGATGGTCCAAAAATAGTCAAAAATTAAATATATATATATATTAGTAATTTATATAGATGTCAGCAATTAGGCAGATCAAGGTTTAGTTTAACTTCCACTGTTAAAATAAAGCTTACATAGTTTTCTTCCTTTGAAAGACTGTGCTGTCCTTTAACATAGGTTTTTAAAGACTAGGATATTGAATGTGAAACATCCGTTTTCATTGTTCACTTCTAAACCAAAAATTATGTGTTGCCAAAACCAAACCCAGGTTCATGAATATGGTGTCTATTATAGTGAAACATGTACTTTGAGCTTATTGTTTTTATTCTGTATTAAATATTTTCAGGGTTTTAAACACTAATCACAAACTGAATGACTTGACTTCAAAAGCAACAACCTTAAAGGCCGTCATTTCATTAGTATTCCTCATTCTGCATCCTGGCTTGAAAAACAGCTCTGTTGAATCACAGTATCAGTATTTTCACACGTAAGCACATTCGGGCCATTTCCGTGGTTTCTCATGAGCTGTGTTCACAGACCTCAGCAGGGCATCGCATGGACCGCAGGAGGGCAGATTCGGACCACTAGGCCTGAAATGACATTTCACTAAAAGTCTCCAAAACATTTCTAAGACTACTAAGGCCTTTTATGTAATTTCTTTAAATGTGTATTTCTTAAGAATTCAAATTTGTAATAAAACTATTTGTATAAAAATTAAGCTTTTATTAATTTGTTGCTAGTATTGCCACAGACGCATTAAAAGAAACTTACTGCACAAGCTGCTAATAAATTTGTAAGCTTTGCATACCTTA
>AURKAIP1
GTCTGGCGCCGCCCTTCCCGCCCGTTGCTGCTGTGATCCGTAGTAATAAATTCTCAGAGGACTC
>ATP5F1D
GCGAGCCAGCCGCCAAGGTTGACCTCAGCTTCGGAGCCACCTCTGGATGAACTGCCCCCAGCCCCCGCCCCATTAAAGACCCGGAAGCCTGA
>MRPL20
CCTCTTGGGAGCAAGGGACCACCACGTTGCCTAAGGAGGGGTGAACCAGCCCAGGCTGGAAACGGAGCAGGTCACAATTCCCATGTTGATGAGTGATGAGATTGTGCCTAGGAATAGTGCCAGCAACAGCCTGGGCAACATAGTGAGACCACTCTCTACAAAAAAATAAAATTTGCTGGGTGTGGTGGTACAGAGACATGTAATGTCAGCTACTGAGGAGTCTGAAGCAGGGGGATCACTTTGAGCCCCCAGGAGTTTGAAGCTGCAGTGAGCTATGATGGTACCACTGCACTCTAGCCTAGGTGAGAGCAGGACCCCGTCTGACAGAATAAAGAAAGCCATGGCTGGGCAGGGTGGCTCAGGCCTGTGATCCCAGCACTTTGGGAGGCTGAGGTGGGCAGGAGATGGAGACTAGCCTGGCCAACGTGGTGAAACCCTGTCTCTACTAAAAATACAAAAATTAGCCAGGTGTGGTGGCGGGCACCTAGAATTCCAGCTACTCTGGAGG
>MRPL20
GCCAGCAGTCAGCTCAGTCAGGGTGGTGACCAAGGACCCTGAACAAGGTGTTTGGTTCCCCGGGCCGACATCAGGACTGGAGTCCAGCCTCCCTGCAGATTCCACAGGTGCTTCCCTCACCCGTGTCCACATTTATCCTTCAGCATCCTGCCTGGAAGTCCTCTGCTGTGCCACCCAGATAGGATTCTCCTAGGCCTTCCCTCCCCCCAGGCGAGTGTGCAGCTGGGTTCTTCCTGAGCCAGCGCCGCAACCACGCGGAGCCGGAGTGTGTGTCTCACACTGACAGCAGGTTCTGATTCATTCTTTTTTCAGTGCCAGGTGGAGCTCAACAGGAAAGTCCTAGCGGATCTGGCCATCTACGAGCCAAAGACTTTCAAATCTTTGGCT
>VWF
TTTTCGATAAGATTGTGGAGGTCACCTTGTTGAACCTCCCATGGTACAATGAAGAGACTGAGGGTCAGAGAGGAGAAATGACTGCTCCAAAGTCTCCTAGAGCCAAAATCAGAGGGACCCTTTGTGCAGAAGGAACTCGCGGCAGGTCATCCACGGCCCGATGCAGCCTTTTCGGAAGTGACTTCGTCAACACCTTTGATGGGAGCATGTACAGCTTTGCGGGATACTGCAGTTACCTCCTGGCAGGGGGCTGCCAGAAACGCTCCTTCTCGATTA
>COL4A1
AATATCCGGATCACATTGACATGAAACCTTTCAATGGAACAAAATACCAGCTTCTTAGCTTTTGTAGTTTGTTTTAAAAGAATCCACTAAATAGAAGAGCATAATAATAATCTTGAATTTTGAAGGACATTATTTTCTTGCATATAATGACTTCTGTTTCTGAAGTTTTGAAATCTCAAGGCATTGTTCCTCTCGTATTTTCTTTGTTCTTCTGAGCTTTGCGAGCATGGACTGGTTTCCACAATTCCTTTCATTCCTTTTTTTCTTTTTGTAAGATATTGAAAGTCAAATTTCAGAATTATTCATTTCTGATGTAGCCCTTCAAATTTTTTAATTTTTAAAGATATTGCTGGAAGCTTCTACAAAAGAAAACCAGGGCAAAAGCGAGTTGAAATAGCAATGACCCAGCTGGAATTCAGCAATCATTTTCTGCTTTTGAAGTTAGATCTTGGGCTTTTGCTCTCCAGAACTTCCCTGGTGCCTGGGGAGCTGAGTTAGAAGTTGCAATTGTTTAAGATATATCTAAATAAATTAGAAGTTCAAATAACTGGGTAGCCCTGACTGTAGTGGGGATCAAAGACAGAAGAACTTTGAAGGAAGCAGAAAAGGACGTTTTTAACCTCTATGCACCGCTTCATCTCCTGGGCTTTCCTGGTGGACTTCCTGCCTCAACTCTGGCTGAAACTCAGTCTAGACATATCTAATAAAAGACGGAAAAAGAGGAAAGAGGTGAGAAAGAAGGAATATTGAGGAAAGATCATAATATAGAAGAAAAGAAAGAAAACATACAACCCCAATTCTACTCCTTATGCCTTCATCAGGAGCTCCTTTCTTTCCGGAGTTGGAAAAAGTCTCTAAAAATAAATTTATGGGTAAATAATTCAA
>ATP5F1D
AGGCCCTGGAGTAGGCGAGCCAGCCGCCAAGGTTGACCTCAGCTTCGGAGCCACCTCTGGATGAACTGCCCCCAGCCCCCGCCCCATTAAAGACCCGGAAGCCTGA
>ATP5F1D
GCGATCCCCCCAGCCTGACGGGCCGCTTACCATCCCCTCTGCCCTGCAGAGCCAGCCGCCAAGGTTGACCTCAGCTTCGGAGCCACCTCTGGATGAACT
>NDUFB7
CAGCTTCCCCAACTTCCTGGCCTGCAAGCAGGAGCGGCACGACTGGGACTACTGCGAGCACCGCGACTATGTGATGCGCATGAAGGAGTTTGAGCGGGAGCGGAGGCTGCTCCAGCGGAAGAAGCGGCGGGAGAAGAAGGCGGCAGAGTTGGCCAAAGGCCAGGGACCCGGGGAAGTGGACCCCAAGGTGGCCCTGTAGGGGGTGCACCCCCCACCCTATGGACCAGTCAAATAAAAGCCTTCAGGCCCCTCAA
>COL4A1
TAGTCCCCCACAGCCAGAGTGTAATAGAAAGGCGTGGATTCTTCTAATCATCCATATTCCTCTAAGGGAATCTTCAGAGAATGAACCATGCTACAAAAAGCAATAGTTAAAATTTCAAAATAAAGCTGGTTTAACGGAGTAAATAACACGTTAACCACCTCTGAGACTCCTGGCATCTAAAGTTAAAAAGCAAAACTGTTGAGTTATGTAATTTTTATTGAAAACAGAATGCATTCTTCTTCATCTAGAGATACAAATGAATACTAGGACACACACACACACACACACACACACACACACACACACACCCCAGAAACAAGGAAGACAGGATTACATGGGTAAAGATTACATTAGTAAAGTCCAGAAAAGCCAGCTTTTATTCCAGAAAAGGTGAACATGTAACATGGAAGTCTTGACTCAATTAAGATGGCCGTGTGGTCCCAATACAATACCAAAGCAAATTCGAAGAAAATCTCCAAGGATTTAAGCCAACCTGTGCAATGGGAGTGTGTTCAGATACCTGGAGCCAGCCTTTGGAACCTGCTGGATCAAAACCAACGTGTGCTCTGTGGGGCCCCTGAAACACGAATCCTCTGTGGGGTTGATTGAGAAAGGATTCACAGGCTTCAAGTCCCAGCAAGATTTATTTGCTAGAATTCAAGCAAATCTTTACGAAAGGGAGTTCTCATGGATGAGGCCACTGTTGGGGGCTGGGCCAGGACTAGATGGAGCCATGGATTCCAGCCTGGCAGCTTCGATGGGGAATGTGATCTACATGAATTTGGGTAGGAGAAAGAACAGATCATGTGTGACTTTGGGGAACTTTTCTCCTCTGCTCTTGTGATTGTGT
>COL4A1
ATTGGACAGTAAGTACTACATTAACAGTAACCGAATAATCAGCAATTCAGGTGAAAGCCTTATTACTGTTTTGATAATTTCCCCAGAGCAATACAAATGAAGCCAAACCAGGCTTGACATTACTTCTGAGTAGTAATATTATTATAATAGCTCTTCTCCAAAGAATGTAATAGTATGTGGCAATTAATGTAGAAAAACATATTTGGTTTATTTTCCTTTTTGACTCTTGGTAGAAAATCTGTTGAATCTATCGTACTTTTTCGAATTGATGTATAAGAACTAATTTTAACATTTTTCCGGAAAAAGAAACTAGTTCCTATTCTACTTGAGGACCTTCTCTTCAAATTAGTATTTTTAAACCATCTTTTAATCCATCACATGCTTGTCTAGATTTATTTATAAAAATATTGCTTGGGAAACTTAGTGTTTCCCAAATGTAAAATTAAAATGTATTTCTTTGCAAGCAAACTGTTCCCCTCCCTTTCATTTAAGAACCAGGGCTCCAGATAAAGATAAGTTTCTCTGGAAGGCAAGTTGAATCTGTGCATTTCAGTTGGTTGGAAAGAGGGTGCCTGGCTGTTTTTTTATCCAGAAAACAGTGCAGCATCCTGGTACTGTCTGTGGGTCACCGTGGAAACCAGGTGTGGCTGTGAGGAAATGCCACCACCTTAAGCCACTCAGCCTTTGGTGCAGGTGCGCACAGCAGGTTGGGACCCTGTAGAATGGAGTGGATACTCTGTAGGATACTGTTTCCAGAAAGCTGAAGGTGTCATTCTGGCTAGCGTGTGAATTCTTACTTCCCTCCCCGGCATGCCAGAGGTTTTATGGGGCCACAGACTGATGCTTTCGAAATTCAGCAAATTCTAGTTTACAGAAAATTCTGTGGTTTCTTTTTGACTATTTGCTGAAATGCCAACATTATTATTTTAAAAAATATGCCTGATAGGTGATGGCACTAGTGTTACCTGGATAGTTTTTGAATGAATGGAGTATGTAAGGAAAGTTTCACATCTTTTCATATCAACTCTAATTTATCTTCATGCTCTGCTCTCTTACTTTGGATTTTTCTAGCGATTTCCAGTGTGCATGCTCAAGAGTTATTTTAAAGTAGACGCAAGTGTTTCTCATGCCACAGACATTTTGTTAAAAACCTAACTTGAAATATACAAGTGAGTTCACCAAACTCATAAAAATGTCCTTAAAATGATAAAATGGAGAACTTTGGGGTCCCAACAAAGAGGAATTAAGGCCTGGATCATGATTACCTCTGTTTTCCATGTGACTTTGAAAGCAGCAGGGCTGGAGCCAAGTTGGCCCTGCTCCCTCCTAGGGACAGCAGGGTTGATGTCCACCTCCATTTCCATTTGCTTCTGTCCAGCCGGCAGGCCTTGGCGGCCCCTCCTGGCTCTGGAGCTTTACATACTTTCTTATTCTATCCGCATCTATAAACTTATATATATTTTTTAGGCCAGGCATGGTGGGTCACGCCTGTAATCCTAGCAGTTTGGGAGGCTGAGGCAGGAGGATCACTGGAAGTCAGGAGTTTGAGACCATCCTGGCCAACACGGTGAAACTCAGTCTCTACTAAAAGTACAAAAATTAGCCCAGCGTGGTGGCACACACCTCTAGTCCCAGCTGCTCAGGAGGTTGAGACAGGAGAATTGCTTGAACCCAGGAGGCGGAGGTTGCAGTGAGCCAAGAACACACCATTGCACTCTAGCCTAGGCGACAGAGCAAGGCTCTAACTCAAAACCAAAAACCAAAAACCAAAAAACTTGTAACTTTTTTAACGTAATTTATTTCAGTTTTTCCCAAAAA
>COL4A1
AAAACAACTATATTGAGGTTTGAAAATAAATAATAATTTAGTAAAAACTTTA
>COL4A1
ATATATCTCCAGCTGTTGCTGAATGTCTCCTGGCGGGGGGTGGGGGGTGCAGACTCACCCTGGATGGAATACCGCTGAACTAACCCCATCTTCTATAGCTAATAAAAGACAAATAACAGGA
>COL4A1
ATCATTATGAACATGTGCCACCTCACCCTCCCAGTTCGCATCTGAACTCATTTCTTTCTCATGCATTCTAGGGCCCACCAGGACTGCCAGGGCTTCAAGGTCCTGTTGGGCCTCCAGGATTTACCGGACCACCAGTAAGTTTTGGGGGCTGTCTCTCCGAGGCAATCATTTAAAAAACAACTATATTGAGGTTTGAAAATAAATAATAATTTAGTAAAAACTTTA
>COL4A1
TCTGAGGGAGTCGGGCCAGCTGAAGACACGGCTCAGAATATCCGAAGTCTTGAGCAAGTTCCTTTCCTCTTACTGACTCTGTGGCGGACCCACTGCGCCCCAGGCCACCTGCCAAGGACAGCAAGCCTTCTGAAGCCTTTCTCTAACGGGTCGGGACGGGGAGGACTGCTGGAGGACCACAAAGAAATGAGCCTACTCCTCTGGGGCCCTGGGCAGACCTCCCAGTTCCTGTTCTACAGGAGTCAACGTGGGCCTCCAGCCCGGTTCAACAACTAACCCACAGCGAGCCCCTGTGTGTGACAAGGGGCAGGTCAGCCAGTCAGCAGCCACTCCTGCCCCATTGTCCCCTCCTGAGACAGGTTAGGGGTGCCCAGCCCATCAAAATATGCATCCCACCCCATTCTGGATTGCTTTTCCCTGTGCATTAGGAATAAAACCTCTCTAAGGGGAAGGCATTTTGAAGTAAGCCTGTTTCAGGCCTGTGAGAGGTCTGCAGAAACACCCCCAGCGTGAGCACTGGGTCACCCCACAGCCCCTGCCTTTCGGAAATCCTGGTGTAGAGTCCGCTCCACAAGGAGCTCCTTCCTCTGTTTGAAGGCTGGTCGTCTTCACTGTGTCTCCGCGATTACCCAGGACGTGGGCATGGCCATGCTTCTCACACGTCCTCTCTTTGACTCAGGATCATCGACTTGTGCCTCTGCCTCCTCCACATCTGGAAGAGGCATCTTCTTTTCCCTTTTCACAGGCTACTTAGAGCTGGAGAGGGATTGTGTCTGTCAATCCTTAGATACATGATTAATTAATCAACGCATGTTTTTCAGTTGTTACTTTGCTGGGCACTTTGAGAGATGCAAAATGAGCACTCTTAGTATATTTCTCTCAAGGACATACAAAATAAGAAGAAAAATATTATCTGTAAGGAATACCATAAATCTAATACCTAAATACAAGAAGAGAAGAGGACAGATTTTCCAGTCTGTTGAATTAGATGTGCCATTTTACATTGATTGTTTTTTATTAGCTCCCATTGCCAGAGACATTGCAATGTCTACGTGATAAGGAGTTTAGGCTTGAGCTTGCATGCTGGTTTTAAACACATCATCTACAACATTCTAGTCGTTTTTGTGCTATATTGTAACAATTGTCAAAGTGCCTTAGAATCTAACATTACCTTTAAGGTATGGGACTCACTTTTTCCTAAGATCATAAATTTAGGGTATTTTCATAGTTGTAATTAAATCTTAGATGAAATTCCTTTTTGAGACAGGGACTGTACTTTATTTGTATTTTTGGAGAATTCAATAATCTTCAATTTATAAATATATTTATTTCCATGATCTTTCCTCTAATTTACACATGGGTAACAATAGACATAGTTTTAGCCATGTTTTCATTATGAAATTAAAATATACAAGGACAGAGTGCTTTAAATATTCCACCATATAGATAGATGGACTGGCTCTTCTCCTGTTATTCCTTGTTATTCCTAGTATCTGTGTAGAATATATTTGCATCTCCAGTAATTATTAAAGAATAATAATTACCTTCT
>COL4A1
TGAAGCCTGACTCAGCTAATGTCACAACATGGTGCTACTTCTTCTTCTTTTTGTTAACAGCAACGAACCCTAGAAATATATCCTGTGTACCTCACTGTCCAATATGAAAACCGTAAAGTGCCTTATAGGAATTTGCGTAACTAACACACCCTGCTTCATTGACCTCTACTTGCTGAAGGAGAAAAAGACAGCGATAAGCTTTCAATAGTGGCATACCAAATGGCACTTTTGATGAAATAAAATATCAATATTTTCTGCAATCCAATGCACTGATGTGTGAAGTGAGAACTCCATCAGAAAACCAAAGGGTGCTAGGAGGTGTGGGTGCCTTCCATACTGTTTGCCCATTTTCATTCTTGTATTATAATTAATTTTCTACCCCCAGAGATAAATGTTTGTTTATATCACTGTCTAGCTGTTTCAAAATTTAGGTCCCTTGGTCTGTACAAATAATAGCAATGTAAAAATGGTTTTTTGAACCTCCAAATGGAATTACAGACTCAGTAGCCATATCTTCCAACCCCCCAGTATAAATTTCTGTCTTTCTGCTATGTGTGGTACTTTGCAGCTGCTTTTGCAGAAATCACAATTTTCCTGTGGAATAAAGATGGTCCAAAAATAGTCAAAAATTAAATATATATATATATTAGTAATTTATATAGATGTCAGCAATTAGGCAGATCAAGGTTTAGTTTAACTTCCACTGTTAAAATAAAGCTTACATAGTTTTCTTCCTTTGAAAGACTGTGCTGTCCTTTAACATAGGTTTTTAAAGACTAGGATATTGAATGTGAAACATCCGTTTTCATTGTTCACTTCTAAACCAAAAATTATGTGTTGCCAAAACCAAACCCAGGTTCATGAATATGGTGTCTATTATAGTGAAACATGTACTTTGAGCTTATTGTTTTTATTCTGTATTAAATATTTTCAGGGTTTTAAACACTAATCACAAACTGAATGACTTGACTTCAAAAGCAACAACCTTAAAGGCCGTCATTTCATTAGTATTCCTCATTCTGCATCCTGGCTTGAAAAACAGCTCTGTTGAATCACAGTATCAGTATTTTCACACGTAAGCACATTCGGGCCATTTCCGTGGTTTCTCATGAGCTGTGTTCACAGACCTCAGCAGGGCATCGCATGGACCGCAGGAGGGCAGATTCGGACCACTAGGCCTGAAATGACATTTCACTAAAAGTCTCCAAAACATTTCTAAGACTACTAAGGCCTTTTATGTAATTTCTTTAAA
>COL4A1
TCTGAGGGAGTCGGGCCAGCTGAAGACACGGCTCAGAATATCCGAAGTCTTGAGCAAGTTCCTTTCCTCTTACTGACTCTGTGGCGGACCCACTGCGCCCCAGGCCACCTGCCAAGGACAGCAAGCCTTCTGAAGCCTTTCTCTAACGGGTCGGGACGGGGAGGACTGCTGGAGGACCACAAAGAAATGAGCCTACTCCTCTGGGGCCCTGGGCAGACCTCCCAGTTCCTGTTCTACAGGAGTCAACGTGGGCCTCCAGCCCGGTTCAACAACTAACCCACAGCGAGCCCCTGTGTGTGACAAGGGGCAGGTCAGCCAGTCAGCAGCCACTCCTGCCCCATTGTCCCCTCCTGAGACAGGTTAGGGGTGCCCAGCCCATCAAAATATGCATCCCACCCCATTCTGGATTGCTTTTCCCTGTGCATTAGGAATAAAACCTCTCTAAGGGGAAGGCATTTTGAAGTAAGCCTGTTTCAGGCCTGTGAGAGGTCTGCAGAAACACCCCCAGCGTGAGCACTGGGTCACCCCACAGCCCCTGCCTTTCGGAAATCCTGGTGTAGAGTCCGCTCCACAAGGAGCTCCTTCCTCTGTTTGAAGGCTGGTCGTCTTCACTGTGTCTCCGCGATTACCCAGGACGTGGGCATGGCCATGCTTCTCACACGTCCTCTCTTTGACTCAGGATCATCGACTTGTGCCTCTGCCTCCTCCACATCTGGAAGAGGCATCTTCTTTTCCCTTTTCACAGGCTACTTAGAGCTGGAGAGGGATTGTGTCTGTCAATCCTTAGATACATGATTAATTAATCAACGCATGTTTTTCAGTTGTTACTTTGCTGGGCACTTTGAGAGATGCAAAATGAGCACTCTTAGTATATTTCTCTCAAGGACATACAAAATAAGAAGAAAAATATTATCTGTAAGGAATACCATAAATCTAATACCTAAATACAAGAAGAGAAGAGGACAGATTTTCCAGTCTGTTGAATTAGATGTGCCATTTTACATTGATTGTTTTTTATTAGCTCCCATTGCCAGAGACATTGCAATGTCTACGTGATAAGGAGTTTAGGCTTGAGCTTGCATGCTGGTTTTAAACACATCATCTACAACATTCTAGTCGTTTTTGTGCTATATTGTAACAATTGTCAAAGTGCCTTAGAATCTAACATTACCTTTAAGGTATGGGACTCACTTTTTCCTAAGATCATAAATTTAGGGTATTTTCATAGTTGTAATTAAATCTTAGATGAAATTCCTTTTTGAGACAGGGACTGTACTTTATTTGTATTTTTGGAGAATTCAATAATCTTCAATTTATAAATATATTTATTTCCATGATCTTTCCTCTAATTTACACATGGGTAACAATAGACATAGTTTTAGCCATGTTTTCATTATGAAATTAAAATATACAAGGACAGAGTGCTTTAAATATTCCACCATATAGATAGATGGACTGGCTCTTCTCCTGTTATTCCTTGTTATTCCTAGTATCTGTGTAGAATATATTTGCATCTCCAGTAATTATTAAAGAATAATAATTA
