# Supplementary material for: The impact of hsa-miR-1972 on the expression of von Willebrand factor in breast cancer progression regulation
Source: PeerJ. 2024 Nov 8;12:e18476. doi: 10.7717/peerj.18476 (PMC11552492; doi:10.7717/peerj.18476)
Supplement: Supplemental Information 3 [file peerj-12-18476-s003.zip › 1_Analysis/3_miRNA prediction/miRanda/human_miRNA.fasta]

>hsa-let-7a-5pMIMAT0000062Homosapienslet-7a-5p
UGAGGUAGUAGGUUGUAUAGUU
>hsa-let-7a-3pMIMAT0004481Homosapienslet-7a-3p
CUAUACAAUCUACUGUCUUUC
>hsa-let-7a-2-3pMIMAT0010195Homosapienslet-7a-2-3p
CUGUACAGCCUCCUAGCUUUCC
>hsa-let-7b-5pMIMAT0000063Homosapienslet-7b-5p
UGAGGUAGUAGGUUGUGUGGUU
>hsa-let-7b-3pMIMAT0004482Homosapienslet-7b-3p
CUAUACAACCUACUGCCUUCCC
>hsa-let-7c-5pMIMAT0000064Homosapienslet-7c-5p
UGAGGUAGUAGGUUGUAUGGUU
>hsa-let-7c-3pMIMAT0026472Homosapienslet-7c-3p
CUGUACAACCUUCUAGCUUUCC
>hsa-let-7d-5pMIMAT0000065Homosapienslet-7d-5p
AGAGGUAGUAGGUUGCAUAGUU
>hsa-let-7d-3pMIMAT0004484Homosapienslet-7d-3p
CUAUACGACCUGCUGCCUUUCU
>hsa-let-7e-5pMIMAT0000066Homosapienslet-7e-5p
UGAGGUAGGAGGUUGUAUAGUU
>hsa-let-7e-3pMIMAT0004485Homosapienslet-7e-3p
CUAUACGGCCUCCUAGCUUUCC
>hsa-let-7f-5pMIMAT0000067Homosapienslet-7f-5p
UGAGGUAGUAGAUUGUAUAGUU
>hsa-let-7f-1-3pMIMAT0004486Homosapienslet-7f-1-3p
CUAUACAAUCUAUUGCCUUCCC
>hsa-let-7f-2-3pMIMAT0004487Homosapienslet-7f-2-3p
CUAUACAGUCUACUGUCUUUCC
>hsa-miR-15a-5pMIMAT0000068HomosapiensmiR-15a-5p
UAGCAGCACAUAAUGGUUUGUG
>hsa-miR-15a-3pMIMAT0004488HomosapiensmiR-15a-3p
CAGGCCAUAUUGUGCUGCCUCA
>hsa-miR-16-5pMIMAT0000069HomosapiensmiR-16-5p
UAGCAGCACGUAAAUAUUGGCG
>hsa-miR-16-1-3pMIMAT0004489HomosapiensmiR-16-1-3p
CCAGUAUUAACUGUGCUGCUGA
>hsa-miR-17-5pMIMAT0000070HomosapiensmiR-17-5p
CAAAGUGCUUACAGUGCAGGUAG
>hsa-miR-17-3pMIMAT0000071HomosapiensmiR-17-3p
ACUGCAGUGAAGGCACUUGUAG
>hsa-miR-18a-5pMIMAT0000072HomosapiensmiR-18a-5p
UAAGGUGCAUCUAGUGCAGAUAG
>hsa-miR-18a-3pMIMAT0002891HomosapiensmiR-18a-3p
ACUGCCCUAAGUGCUCCUUCUGG
>hsa-miR-19a-5pMIMAT0004490HomosapiensmiR-19a-5p
AGUUUUGCAUAGUUGCACUACA
>hsa-miR-19a-3pMIMAT0000073HomosapiensmiR-19a-3p
UGUGCAAAUCUAUGCAAAACUGA
>hsa-miR-19b-1-5pMIMAT0004491HomosapiensmiR-19b-1-5p
AGUUUUGCAGGUUUGCAUCCAGC
>hsa-miR-19b-3pMIMAT0000074HomosapiensmiR-19b-3p
UGUGCAAAUCCAUGCAAAACUGA
>hsa-miR-19b-2-5pMIMAT0004492HomosapiensmiR-19b-2-5p
AGUUUUGCAGGUUUGCAUUUCA
>hsa-miR-20a-5pMIMAT0000075HomosapiensmiR-20a-5p
UAAAGUGCUUAUAGUGCAGGUAG
>hsa-miR-20a-3pMIMAT0004493HomosapiensmiR-20a-3p
ACUGCAUUAUGAGCACUUAAAG
>hsa-miR-21-5pMIMAT0000076HomosapiensmiR-21-5p
UAGCUUAUCAGACUGAUGUUGA
>hsa-miR-21-3pMIMAT0004494HomosapiensmiR-21-3p
CAACACCAGUCGAUGGGCUGU
>hsa-miR-22-5pMIMAT0004495HomosapiensmiR-22-5p
AGUUCUUCAGUGGCAAGCUUUA
>hsa-miR-22-3pMIMAT0000077HomosapiensmiR-22-3p
AAGCUGCCAGUUGAAGAACUGU
>hsa-miR-23a-5pMIMAT0004496HomosapiensmiR-23a-5p
GGGGUUCCUGGGGAUGGGAUUU
>hsa-miR-23a-3pMIMAT0000078HomosapiensmiR-23a-3p
AUCACAUUGCCAGGGAUUUCC
>hsa-miR-24-1-5pMIMAT0000079HomosapiensmiR-24-1-5p
UGCCUACUGAGCUGAUAUCAGU
>hsa-miR-24-3pMIMAT0000080HomosapiensmiR-24-3p
UGGCUCAGUUCAGCAGGAACAG
>hsa-miR-24-2-5pMIMAT0004497HomosapiensmiR-24-2-5p
UGCCUACUGAGCUGAAACACAG
>hsa-miR-25-5pMIMAT0004498HomosapiensmiR-25-5p
AGGCGGAGACUUGGGCAAUUG
>hsa-miR-25-3pMIMAT0000081HomosapiensmiR-25-3p
CAUUGCACUUGUCUCGGUCUGA
>hsa-miR-26a-5pMIMAT0000082HomosapiensmiR-26a-5p
UUCAAGUAAUCCAGGAUAGGCU
>hsa-miR-26a-1-3pMIMAT0004499HomosapiensmiR-26a-1-3p
CCUAUUCUUGGUUACUUGCACG
>hsa-miR-26b-5pMIMAT0000083HomosapiensmiR-26b-5p
UUCAAGUAAUUCAGGAUAGGU
>hsa-miR-26b-3pMIMAT0004500HomosapiensmiR-26b-3p
CCUGUUCUCCAUUACUUGGCU
>hsa-miR-27a-5pMIMAT0004501HomosapiensmiR-27a-5p
AGGGCUUAGCUGCUUGUGAGCA
>hsa-miR-27a-3pMIMAT0000084HomosapiensmiR-27a-3p
UUCACAGUGGCUAAGUUCCGC
>hsa-miR-28-5pMIMAT0000085HomosapiensmiR-28-5p
AAGGAGCUCACAGUCUAUUGAG
>hsa-miR-28-3pMIMAT0004502HomosapiensmiR-28-3p
CACUAGAUUGUGAGCUCCUGGA
>hsa-miR-29a-5pMIMAT0004503HomosapiensmiR-29a-5p
ACUGAUUUCUUUUGGUGUUCAG
>hsa-miR-29a-3pMIMAT0000086HomosapiensmiR-29a-3p
UAGCACCAUCUGAAAUCGGUUA
>hsa-miR-30a-5pMIMAT0000087HomosapiensmiR-30a-5p
UGUAAACAUCCUCGACUGGAAG
>hsa-miR-30a-3pMIMAT0000088HomosapiensmiR-30a-3p
CUUUCAGUCGGAUGUUUGCAGC
>hsa-miR-31-5pMIMAT0000089HomosapiensmiR-31-5p
AGGCAAGAUGCUGGCAUAGCU
>hsa-miR-31-3pMIMAT0004504HomosapiensmiR-31-3p
UGCUAUGCCAACAUAUUGCCAU
>hsa-miR-32-5pMIMAT0000090HomosapiensmiR-32-5p
UAUUGCACAUUACUAAGUUGCA
>hsa-miR-32-3pMIMAT0004505HomosapiensmiR-32-3p
CAAUUUAGUGUGUGUGAUAUUU
>hsa-miR-33a-5pMIMAT0000091HomosapiensmiR-33a-5p
GUGCAUUGUAGUUGCAUUGCA
>hsa-miR-33a-3pMIMAT0004506HomosapiensmiR-33a-3p
CAAUGUUUCCACAGUGCAUCAC
>hsa-miR-92a-1-5pMIMAT0004507HomosapiensmiR-92a-1-5p
AGGUUGGGAUCGGUUGCAAUGCU
>hsa-miR-92a-3pMIMAT0000092HomosapiensmiR-92a-3p
UAUUGCACUUGUCCCGGCCUGU
>hsa-miR-92a-2-5pMIMAT0004508HomosapiensmiR-92a-2-5p
GGGUGGGGAUUUGUUGCAUUAC
>hsa-miR-93-5pMIMAT0000093HomosapiensmiR-93-5p
CAAAGUGCUGUUCGUGCAGGUAG
>hsa-miR-93-3pMIMAT0004509HomosapiensmiR-93-3p
ACUGCUGAGCUAGCACUUCCCG
>hsa-miR-95-5pMIMAT0026473HomosapiensmiR-95-5p
UCAAUAAAUGUCUGUUGAAUU
>hsa-miR-95-3pMIMAT0000094HomosapiensmiR-95-3p
UUCAACGGGUAUUUAUUGAGCA
>hsa-miR-96-5pMIMAT0000095HomosapiensmiR-96-5p
UUUGGCACUAGCACAUUUUUGCU
>hsa-miR-96-3pMIMAT0004510HomosapiensmiR-96-3p
AAUCAUGUGCAGUGCCAAUAUG
>hsa-miR-98-5pMIMAT0000096HomosapiensmiR-98-5p
UGAGGUAGUAAGUUGUAUUGUU
>hsa-miR-98-3pMIMAT0022842HomosapiensmiR-98-3p
CUAUACAACUUACUACUUUCCC
>hsa-miR-99a-5pMIMAT0000097HomosapiensmiR-99a-5p
AACCCGUAGAUCCGAUCUUGUG
>hsa-miR-99a-3pMIMAT0004511HomosapiensmiR-99a-3p
CAAGCUCGCUUCUAUGGGUCUG
>hsa-miR-100-5pMIMAT0000098HomosapiensmiR-100-5p
AACCCGUAGAUCCGAACUUGUG
>hsa-miR-100-3pMIMAT0004512HomosapiensmiR-100-3p
CAAGCUUGUAUCUAUAGGUAUG
>hsa-miR-101-5pMIMAT0004513HomosapiensmiR-101-5p
CAGUUAUCACAGUGCUGAUGCU
>hsa-miR-101-3pMIMAT0000099HomosapiensmiR-101-3p
UACAGUACUGUGAUAACUGAA
>hsa-miR-29b-1-5pMIMAT0004514HomosapiensmiR-29b-1-5p
GCUGGUUUCAUAUGGUGGUUUAGA
>hsa-miR-29b-3pMIMAT0000100HomosapiensmiR-29b-3p
UAGCACCAUUUGAAAUCAGUGUU
>hsa-miR-29b-2-5pMIMAT0004515HomosapiensmiR-29b-2-5p
CUGGUUUCACAUGGUGGCUUAG
>hsa-miR-103a-2-5pMIMAT0009196HomosapiensmiR-103a-2-5p
AGCUUCUUUACAGUGCUGCCUUG
>hsa-miR-103a-3pMIMAT0000101HomosapiensmiR-103a-3p
AGCAGCAUUGUACAGGGCUAUGA
>hsa-miR-103a-1-5pMIMAT0037306HomosapiensmiR-103a-1-5p
GGCUUCUUUACAGUGCUGCCUUG
>hsa-miR-105-5pMIMAT0000102HomosapiensmiR-105-5p
UCAAAUGCUCAGACUCCUGUGGU
>hsa-miR-105-3pMIMAT0004516HomosapiensmiR-105-3p
ACGGAUGUUUGAGCAUGUGCUA
>hsa-miR-106a-5pMIMAT0000103HomosapiensmiR-106a-5p
AAAAGUGCUUACAGUGCAGGUAG
>hsa-miR-106a-3pMIMAT0004517HomosapiensmiR-106a-3p
CUGCAAUGUAAGCACUUCUUAC
>hsa-miR-107MIMAT0000104HomosapiensmiR-107
AGCAGCAUUGUACAGGGCUAUCA
>hsa-miR-16-2-3pMIMAT0004518HomosapiensmiR-16-2-3p
CCAAUAUUACUGUGCUGCUUUA
>hsa-miR-192-5pMIMAT0000222HomosapiensmiR-192-5p
CUGACCUAUGAAUUGACAGCC
>hsa-miR-192-3pMIMAT0004543HomosapiensmiR-192-3p
CUGCCAAUUCCAUAGGUCACAG
>hsa-miR-196a-5pMIMAT0000226HomosapiensmiR-196a-5p
UAGGUAGUUUCAUGUUGUUGGG
>hsa-miR-196a-1-3pMIMAT0037307HomosapiensmiR-196a-1-3p
CAACAACAUUAAACCACCCGA
>hsa-miR-197-5pMIMAT0022691HomosapiensmiR-197-5p
CGGGUAGAGAGGGCAGUGGGAGG
>hsa-miR-197-3pMIMAT0000227HomosapiensmiR-197-3p
UUCACCACCUUCUCCACCCAGC
>hsa-miR-198MIMAT0000228HomosapiensmiR-198
GGUCCAGAGGGGAGAUAGGUUC
>hsa-miR-199a-5pMIMAT0000231HomosapiensmiR-199a-5p
CCCAGUGUUCAGACUACCUGUUC
>hsa-miR-199a-3pMIMAT0000232HomosapiensmiR-199a-3p
ACAGUAGUCUGCACAUUGGUUA
>hsa-miR-208a-5pMIMAT0026474HomosapiensmiR-208a-5p
GAGCUUUUGGCCCGGGUUAUAC
>hsa-miR-208a-3pMIMAT0000241HomosapiensmiR-208a-3p
AUAAGACGAGCAAAAAGCUUGU
>hsa-miR-129-5pMIMAT0000242HomosapiensmiR-129-5p
CUUUUUGCGGUCUGGGCUUGC
>hsa-miR-129-1-3pMIMAT0004548HomosapiensmiR-129-1-3p
AAGCCCUUACCCCAAAAAGUAU
>hsa-miR-148a-5pMIMAT0004549HomosapiensmiR-148a-5p
AAAGUUCUGAGACACUCCGACU
>hsa-miR-148a-3pMIMAT0000243HomosapiensmiR-148a-3p
UCAGUGCACUACAGAACUUUGU
>hsa-miR-30c-5pMIMAT0000244HomosapiensmiR-30c-5p
UGUAAACAUCCUACACUCUCAGC
>hsa-miR-30c-2-3pMIMAT0004550HomosapiensmiR-30c-2-3p
CUGGGAGAAGGCUGUUUACUCU
>hsa-miR-30d-5pMIMAT0000245HomosapiensmiR-30d-5p
UGUAAACAUCCCCGACUGGAAG
>hsa-miR-30d-3pMIMAT0004551HomosapiensmiR-30d-3p
CUUUCAGUCAGAUGUUUGCUGC
>hsa-miR-139-5pMIMAT0000250HomosapiensmiR-139-5p
UCUACAGUGCACGUGUCUCCAGU
>hsa-miR-139-3pMIMAT0004552HomosapiensmiR-139-3p
UGGAGACGCGGCCCUGUUGGAGU
>hsa-miR-147aMIMAT0000251HomosapiensmiR-147a
GUGUGUGGAAAUGCUUCUGC
>hsa-miR-7-5pMIMAT0000252HomosapiensmiR-7-5p
UGGAAGACUAGUGAUUUUGUUGUU
>hsa-miR-7-1-3pMIMAT0004553HomosapiensmiR-7-1-3p
CAACAAAUCACAGUCUGCCAUA
>hsa-miR-7-2-3pMIMAT0004554HomosapiensmiR-7-2-3p
CAACAAAUCCCAGUCUACCUAA
>hsa-miR-10a-5pMIMAT0000253HomosapiensmiR-10a-5p
UACCCUGUAGAUCCGAAUUUGUG
>hsa-miR-10a-3pMIMAT0004555HomosapiensmiR-10a-3p
CAAAUUCGUAUCUAGGGGAAUA
>hsa-miR-10b-5pMIMAT0000254HomosapiensmiR-10b-5p
UACCCUGUAGAACCGAAUUUGUG
>hsa-miR-10b-3pMIMAT0004556HomosapiensmiR-10b-3p
ACAGAUUCGAUUCUAGGGGAAU
>hsa-miR-34a-5pMIMAT0000255HomosapiensmiR-34a-5p
UGGCAGUGUCUUAGCUGGUUGU
>hsa-miR-34a-3pMIMAT0004557HomosapiensmiR-34a-3p
CAAUCAGCAAGUAUACUGCCCU
>hsa-miR-181a-5pMIMAT0000256HomosapiensmiR-181a-5p
AACAUUCAACGCUGUCGGUGAGU
>hsa-miR-181a-2-3pMIMAT0004558HomosapiensmiR-181a-2-3p
ACCACUGACCGUUGACUGUACC
>hsa-miR-181b-5pMIMAT0000257HomosapiensmiR-181b-5p
AACAUUCAUUGCUGUCGGUGGGU
>hsa-miR-181b-3pMIMAT0022692HomosapiensmiR-181b-3p
CUCACUGAACAAUGAAUGCAA
>hsa-miR-181c-5pMIMAT0000258HomosapiensmiR-181c-5p
AACAUUCAACCUGUCGGUGAGU
>hsa-miR-181c-3pMIMAT0004559HomosapiensmiR-181c-3p
AACCAUCGACCGUUGAGUGGAC
>hsa-miR-182-5pMIMAT0000259HomosapiensmiR-182-5p
UUUGGCAAUGGUAGAACUCACACU
>hsa-miR-182-3pMIMAT0000260HomosapiensmiR-182-3p
UGGUUCUAGACUUGCCAACUA
>hsa-miR-183-5pMIMAT0000261HomosapiensmiR-183-5p
UAUGGCACUGGUAGAAUUCACU
>hsa-miR-183-3pMIMAT0004560HomosapiensmiR-183-3p
GUGAAUUACCGAAGGGCCAUAA
>hsa-miR-187-5pMIMAT0004561HomosapiensmiR-187-5p
GGCUACAACACAGGACCCGGGC
>hsa-miR-187-3pMIMAT0000262HomosapiensmiR-187-3p
UCGUGUCUUGUGUUGCAGCCGG
>hsa-miR-196a-3pMIMAT0004562HomosapiensmiR-196a-3p
CGGCAACAAGAAACUGCCUGAG
>hsa-miR-199b-5pMIMAT0000263HomosapiensmiR-199b-5p
CCCAGUGUUUAGACUAUCUGUUC
>hsa-miR-199b-3pMIMAT0004563HomosapiensmiR-199b-3p
ACAGUAGUCUGCACAUUGGUUA
>hsa-miR-203a-5pMIMAT0031890HomosapiensmiR-203a-5p
AGUGGUUCUUAACAGUUCAACAGUU
>hsa-miR-203a-3pMIMAT0000264HomosapiensmiR-203a-3p
GUGAAAUGUUUAGGACCACUAG
>hsa-miR-204-5pMIMAT0000265HomosapiensmiR-204-5p
UUCCCUUUGUCAUCCUAUGCCU
>hsa-miR-204-3pMIMAT0022693HomosapiensmiR-204-3p
GCUGGGAAGGCAAAGGGACGU
>hsa-miR-205-5pMIMAT0000266HomosapiensmiR-205-5p
UCCUUCAUUCCACCGGAGUCUG
>hsa-miR-205-3pMIMAT0009197HomosapiensmiR-205-3p
GAUUUCAGUGGAGUGAAGUUC
>hsa-miR-210-5pMIMAT0026475HomosapiensmiR-210-5p
AGCCCCUGCCCACCGCACACUG
>hsa-miR-210-3pMIMAT0000267HomosapiensmiR-210-3p
CUGUGCGUGUGACAGCGGCUGA
>hsa-miR-211-5pMIMAT0000268HomosapiensmiR-211-5p
UUCCCUUUGUCAUCCUUCGCCU
>hsa-miR-211-3pMIMAT0022694HomosapiensmiR-211-3p
GCAGGGACAGCAAAGGGGUGC
>hsa-miR-212-5pMIMAT0022695HomosapiensmiR-212-5p
ACCUUGGCUCUAGACUGCUUACU
>hsa-miR-212-3pMIMAT0000269HomosapiensmiR-212-3p
UAACAGUCUCCAGUCACGGCC
>hsa-miR-181a-3pMIMAT0000270HomosapiensmiR-181a-3p
ACCAUCGACCGUUGAUUGUACC
>hsa-miR-214-5pMIMAT0004564HomosapiensmiR-214-5p
UGCCUGUCUACACUUGCUGUGC
>hsa-miR-214-3pMIMAT0000271HomosapiensmiR-214-3p
ACAGCAGGCACAGACAGGCAGU
>hsa-miR-215-5pMIMAT0000272HomosapiensmiR-215-5p
AUGACCUAUGAAUUGACAGAC
>hsa-miR-215-3pMIMAT0026476HomosapiensmiR-215-3p
UCUGUCAUUUCUUUAGGCCAAUA
>hsa-miR-216a-5pMIMAT0000273HomosapiensmiR-216a-5p
UAAUCUCAGCUGGCAACUGUGA
>hsa-miR-216a-3pMIMAT0022844HomosapiensmiR-216a-3p
UCACAGUGGUCUCUGGGAUUAU
>hsa-miR-217-5pMIMAT0000274HomosapiensmiR-217-5p
UACUGCAUCAGGAACUGAUUGGA
>hsa-miR-217-3pMIMAT0037308HomosapiensmiR-217-3p
CAUCAGUUCCUAAUGCAUUGCC
>hsa-miR-218-5pMIMAT0000275HomosapiensmiR-218-5p
UUGUGCUUGAUCUAACCAUGU
>hsa-miR-218-1-3pMIMAT0004565HomosapiensmiR-218-1-3p
AUGGUUCCGUCAAGCACCAUGG
>hsa-miR-218-2-3pMIMAT0004566HomosapiensmiR-218-2-3p
CAUGGUUCUGUCAAGCACCGCG
>hsa-miR-219a-5pMIMAT0000276HomosapiensmiR-219a-5p
UGAUUGUCCAAACGCAAUUCU
>hsa-miR-219a-1-3pMIMAT0004567HomosapiensmiR-219a-1-3p
AGAGUUGAGUCUGGACGUCCCG
>hsa-miR-221-5pMIMAT0004568HomosapiensmiR-221-5p
ACCUGGCAUACAAUGUAGAUUU
>hsa-miR-221-3pMIMAT0000278HomosapiensmiR-221-3p
AGCUACAUUGUCUGCUGGGUUUC
>hsa-miR-222-5pMIMAT0004569HomosapiensmiR-222-5p
CUCAGUAGCCAGUGUAGAUCCU
>hsa-miR-222-3pMIMAT0000279HomosapiensmiR-222-3p
AGCUACAUCUGGCUACUGGGU
>hsa-miR-223-5pMIMAT0004570HomosapiensmiR-223-5p
CGUGUAUUUGACAAGCUGAGUU
>hsa-miR-223-3pMIMAT0000280HomosapiensmiR-223-3p
UGUCAGUUUGUCAAAUACCCCA
>hsa-miR-224-5pMIMAT0000281HomosapiensmiR-224-5p
UCAAGUCACUAGUGGUUCCGUUUAG
>hsa-miR-224-3pMIMAT0009198HomosapiensmiR-224-3p
AAAAUGGUGCCCUAGUGACUACA
>hsa-miR-200b-5pMIMAT0004571HomosapiensmiR-200b-5p
CAUCUUACUGGGCAGCAUUGGA
>hsa-miR-200b-3pMIMAT0000318HomosapiensmiR-200b-3p
UAAUACUGCCUGGUAAUGAUGA
>hsa-let-7g-5pMIMAT0000414Homosapienslet-7g-5p
UGAGGUAGUAGUUUGUACAGUU
>hsa-let-7g-3pMIMAT0004584Homosapienslet-7g-3p
CUGUACAGGCCACUGCCUUGC
>hsa-let-7i-5pMIMAT0000415Homosapienslet-7i-5p
UGAGGUAGUAGUUUGUGCUGUU
>hsa-let-7i-3pMIMAT0004585Homosapienslet-7i-3p
CUGCGCAAGCUACUGCCUUGCU
>hsa-miR-1-3pMIMAT0000416HomosapiensmiR-1-3p
UGGAAUGUAAAGAAGUAUGUAU
>hsa-miR-15b-5pMIMAT0000417HomosapiensmiR-15b-5p
UAGCAGCACAUCAUGGUUUACA
>hsa-miR-15b-3pMIMAT0004586HomosapiensmiR-15b-3p
CGAAUCAUUAUUUGCUGCUCUA
>hsa-miR-23b-5pMIMAT0004587HomosapiensmiR-23b-5p
UGGGUUCCUGGCAUGCUGAUUU
>hsa-miR-23b-3pMIMAT0000418HomosapiensmiR-23b-3p
AUCACAUUGCCAGGGAUUACCAC
>hsa-miR-27b-5pMIMAT0004588HomosapiensmiR-27b-5p
AGAGCUUAGCUGAUUGGUGAAC
>hsa-miR-27b-3pMIMAT0000419HomosapiensmiR-27b-3p
UUCACAGUGGCUAAGUUCUGC
>hsa-miR-30b-5pMIMAT0000420HomosapiensmiR-30b-5p
UGUAAACAUCCUACACUCAGCU
>hsa-miR-30b-3pMIMAT0004589HomosapiensmiR-30b-3p
CUGGGAGGUGGAUGUUUACUUC
>hsa-miR-122-5pMIMAT0000421HomosapiensmiR-122-5p
UGGAGUGUGACAAUGGUGUUUG
>hsa-miR-122-3pMIMAT0004590HomosapiensmiR-122-3p
AACGCCAUUAUCACACUAAAUA
>hsa-miR-124-5pMIMAT0004591HomosapiensmiR-124-5p
CGUGUUCACAGCGGACCUUGAU
>hsa-miR-124-3pMIMAT0000422HomosapiensmiR-124-3p
UAAGGCACGCGGUGAAUGCCAA
>hsa-miR-125b-5pMIMAT0000423HomosapiensmiR-125b-5p
UCCCUGAGACCCUAACUUGUGA
>hsa-miR-125b-1-3pMIMAT0004592HomosapiensmiR-125b-1-3p
ACGGGUUAGGCUCUUGGGAGCU
>hsa-miR-128-1-5pMIMAT0026477HomosapiensmiR-128-1-5p
CGGGGCCGUAGCACUGUCUGAGA
>hsa-miR-128-3pMIMAT0000424HomosapiensmiR-128-3p
UCACAGUGAACCGGUCUCUUU
>hsa-miR-130a-5pMIMAT0004593HomosapiensmiR-130a-5p
GCUCUUUUCACAUUGUGCUACU
>hsa-miR-130a-3pMIMAT0000425HomosapiensmiR-130a-3p
CAGUGCAAUGUUAAAAGGGCAU
>hsa-miR-132-5pMIMAT0004594HomosapiensmiR-132-5p
ACCGUGGCUUUCGAUUGUUACU
>hsa-miR-132-3pMIMAT0000426HomosapiensmiR-132-3p
UAACAGUCUACAGCCAUGGUCG
>hsa-miR-133a-5pMIMAT0026478HomosapiensmiR-133a-5p
AGCUGGUAAAAUGGAACCAAAU
>hsa-miR-133a-3pMIMAT0000427HomosapiensmiR-133a-3p
UUUGGUCCCCUUCAACCAGCUG
>hsa-miR-135a-5pMIMAT0000428HomosapiensmiR-135a-5p
UAUGGCUUUUUAUUCCUAUGUGA
>hsa-miR-135a-3pMIMAT0004595HomosapiensmiR-135a-3p
UAUAGGGAUUGGAGCCGUGGCG
>hsa-miR-135a-2-3pMIMAT0037309HomosapiensmiR-135a-2-3p
AUGUAGGGAUGGAAGCCAUGAA
>hsa-miR-137-5pMIMAT0037310HomosapiensmiR-137-5p
ACGGGUAUUCUUGGGUGGAUAAU
>hsa-miR-137-3pMIMAT0000429HomosapiensmiR-137-3p
UUAUUGCUUAAGAAUACGCGUAG
>hsa-miR-138-5pMIMAT0000430HomosapiensmiR-138-5p
AGCUGGUGUUGUGAAUCAGGCCG
>hsa-miR-138-2-3pMIMAT0004596HomosapiensmiR-138-2-3p
GCUAUUUCACGACACCAGGGUU
>hsa-miR-140-5pMIMAT0000431HomosapiensmiR-140-5p
CAGUGGUUUUACCCUAUGGUAG
>hsa-miR-140-3pMIMAT0004597HomosapiensmiR-140-3p
UACCACAGGGUAGAACCACGG
>hsa-miR-141-5pMIMAT0004598HomosapiensmiR-141-5p
CAUCUUCCAGUACAGUGUUGGA
>hsa-miR-141-3pMIMAT0000432HomosapiensmiR-141-3p
UAACACUGUCUGGUAAAGAUGG
>hsa-miR-142-5pMIMAT0000433HomosapiensmiR-142-5p
CAUAAAGUAGAAAGCACUACU
>hsa-miR-142-3pMIMAT0000434HomosapiensmiR-142-3p
UGUAGUGUUUCCUACUUUAUGGA
>hsa-miR-143-5pMIMAT0004599HomosapiensmiR-143-5p
GGUGCAGUGCUGCAUCUCUGGU
>hsa-miR-143-3pMIMAT0000435HomosapiensmiR-143-3p
UGAGAUGAAGCACUGUAGCUC
>hsa-miR-144-5pMIMAT0004600HomosapiensmiR-144-5p
GGAUAUCAUCAUAUACUGUAAG
>hsa-miR-144-3pMIMAT0000436HomosapiensmiR-144-3p
UACAGUAUAGAUGAUGUACU
>hsa-miR-145-5pMIMAT0000437HomosapiensmiR-145-5p
GUCCAGUUUUCCCAGGAAUCCCU
>hsa-miR-145-3pMIMAT0004601HomosapiensmiR-145-3p
GGAUUCCUGGAAAUACUGUUCU
>hsa-miR-152-5pMIMAT0026479HomosapiensmiR-152-5p
AGGUUCUGUGAUACACUCCGACU
>hsa-miR-152-3pMIMAT0000438HomosapiensmiR-152-3p
UCAGUGCAUGACAGAACUUGG
>hsa-miR-153-3pMIMAT0000439HomosapiensmiR-153-3p
UUGCAUAGUCACAAAAGUGAUC
>hsa-miR-153-5pMIMAT0026480HomosapiensmiR-153-5p
UCAUUUUUGUGAUGUUGCAGCU
>hsa-miR-191-5pMIMAT0000440HomosapiensmiR-191-5p
CAACGGAAUCCCAAAAGCAGCUG
>hsa-miR-191-3pMIMAT0001618HomosapiensmiR-191-3p
GCUGCGCUUGGAUUUCGUCCCC
>hsa-miR-9-5pMIMAT0000441HomosapiensmiR-9-5p
UCUUUGGUUAUCUAGCUGUAUGA
>hsa-miR-9-3pMIMAT0000442HomosapiensmiR-9-3p
AUAAAGCUAGAUAACCGAAAGU
>hsa-miR-125a-5pMIMAT0000443HomosapiensmiR-125a-5p
UCCCUGAGACCCUUUAACCUGUGA
>hsa-miR-125a-3pMIMAT0004602HomosapiensmiR-125a-3p
ACAGGUGAGGUUCUUGGGAGCC
>hsa-miR-125b-2-3pMIMAT0004603HomosapiensmiR-125b-2-3p
UCACAAGUCAGGCUCUUGGGAC
>hsa-miR-126-5pMIMAT0000444HomosapiensmiR-126-5p
CAUUAUUACUUUUGGUACGCG
>hsa-miR-126-3pMIMAT0000445HomosapiensmiR-126-3p
UCGUACCGUGAGUAAUAAUGCG
>hsa-miR-127-5pMIMAT0004604HomosapiensmiR-127-5p
CUGAAGCUCAGAGGGCUCUGAU
>hsa-miR-127-3pMIMAT0000446HomosapiensmiR-127-3p
UCGGAUCCGUCUGAGCUUGGCU
>hsa-miR-129-2-3pMIMAT0004605HomosapiensmiR-129-2-3p
AAGCCCUUACCCCAAAAAGCAU
>hsa-miR-134-5pMIMAT0000447HomosapiensmiR-134-5p
UGUGACUGGUUGACCAGAGGGG
>hsa-miR-134-3pMIMAT0026481HomosapiensmiR-134-3p
CCUGUGGGCCACCUAGUCACCAA
>hsa-miR-136-5pMIMAT0000448HomosapiensmiR-136-5p
ACUCCAUUUGUUUUGAUGAUGGA
>hsa-miR-136-3pMIMAT0004606HomosapiensmiR-136-3p
CAUCAUCGUCUCAAAUGAGUCU
>hsa-miR-138-1-3pMIMAT0004607HomosapiensmiR-138-1-3p
GCUACUUCACAACACCAGGGCC
>hsa-miR-146a-5pMIMAT0000449HomosapiensmiR-146a-5p
UGAGAACUGAAUUCCAUGGGUU
>hsa-miR-146a-3pMIMAT0004608HomosapiensmiR-146a-3p
CCUCUGAAAUUCAGUUCUUCAG
>hsa-miR-149-5pMIMAT0000450HomosapiensmiR-149-5p
UCUGGCUCCGUGUCUUCACUCCC
>hsa-miR-149-3pMIMAT0004609HomosapiensmiR-149-3p
AGGGAGGGACGGGGGCUGUGC
>hsa-miR-150-5pMIMAT0000451HomosapiensmiR-150-5p
UCUCCCAACCCUUGUACCAGUG
>hsa-miR-150-3pMIMAT0004610HomosapiensmiR-150-3p
CUGGUACAGGCCUGGGGGACAG
>hsa-miR-154-5pMIMAT0000452HomosapiensmiR-154-5p
UAGGUUAUCCGUGUUGCCUUCG
>hsa-miR-154-3pMIMAT0000453HomosapiensmiR-154-3p
AAUCAUACACGGUUGACCUAUU
>hsa-miR-184MIMAT0000454HomosapiensmiR-184
UGGACGGAGAACUGAUAAGGGU
>hsa-miR-185-5pMIMAT0000455HomosapiensmiR-185-5p
UGGAGAGAAAGGCAGUUCCUGA
>hsa-miR-185-3pMIMAT0004611HomosapiensmiR-185-3p
AGGGGCUGGCUUUCCUCUGGUC
>hsa-miR-186-5pMIMAT0000456HomosapiensmiR-186-5p
CAAAGAAUUCUCCUUUUGGGCU
>hsa-miR-186-3pMIMAT0004612HomosapiensmiR-186-3p
GCCCAAAGGUGAAUUUUUUGGG
>hsa-miR-188-5pMIMAT0000457HomosapiensmiR-188-5p
CAUCCCUUGCAUGGUGGAGGG
>hsa-miR-188-3pMIMAT0004613HomosapiensmiR-188-3p
CUCCCACAUGCAGGGUUUGCA
>hsa-miR-190a-5pMIMAT0000458HomosapiensmiR-190a-5p
UGAUAUGUUUGAUAUAUUAGGU
>hsa-miR-190a-3pMIMAT0026482HomosapiensmiR-190a-3p
CUAUAUAUCAAACAUAUUCCU
>hsa-miR-193a-5pMIMAT0004614HomosapiensmiR-193a-5p
UGGGUCUUUGCGGGCGAGAUGA
>hsa-miR-193a-3pMIMAT0000459HomosapiensmiR-193a-3p
AACUGGCCUACAAAGUCCCAGU
>hsa-miR-194-5pMIMAT0000460HomosapiensmiR-194-5p
UGUAACAGCAACUCCAUGUGGA
>hsa-miR-195-5pMIMAT0000461HomosapiensmiR-195-5p
UAGCAGCACAGAAAUAUUGGC
>hsa-miR-195-3pMIMAT0004615HomosapiensmiR-195-3p
CCAAUAUUGGCUGUGCUGCUCC
>hsa-miR-206MIMAT0000462HomosapiensmiR-206
UGGAAUGUAAGGAAGUGUGUGG
>hsa-miR-320a-5pMIMAT0037311HomosapiensmiR-320a-5p
GCCUUCUCUUCCCGGUUCUUCC
>hsa-miR-320a-3pMIMAT0000510HomosapiensmiR-320a-3p
AAAAGCUGGGUUGAGAGGGCGA
>hsa-miR-200c-5pMIMAT0004657HomosapiensmiR-200c-5p
CGUCUUACCCAGCAGUGUUUGG
>hsa-miR-200c-3pMIMAT0000617HomosapiensmiR-200c-3p
UAAUACUGCCGGGUAAUGAUGGA
>hsa-miR-1-5pMIMAT0031892HomosapiensmiR-1-5p
ACAUACUUCUUUAUAUGCCCAU
>hsa-miR-155-5pMIMAT0000646HomosapiensmiR-155-5p
UUAAUGCUAAUCGUGAUAGGGGUU
>hsa-miR-155-3pMIMAT0004658HomosapiensmiR-155-3p
CUCCUACAUAUUAGCAUUAACA
>hsa-miR-181b-2-3pMIMAT0031893HomosapiensmiR-181b-2-3p
CUCACUGAUCAAUGAAUGCA
>hsa-miR-128-2-5pMIMAT0031095HomosapiensmiR-128-2-5p
GGGGGCCGAUACACUGUACGAGA
>hsa-miR-194-3pMIMAT0004671HomosapiensmiR-194-3p
CCAGUGGGGCUGCUGUUAUCUG
>hsa-miR-106b-5pMIMAT0000680HomosapiensmiR-106b-5p
UAAAGUGCUGACAGUGCAGAU
>hsa-miR-106b-3pMIMAT0004672HomosapiensmiR-106b-3p
CCGCACUGUGGGUACUUGCUGC
>hsa-miR-29c-5pMIMAT0004673HomosapiensmiR-29c-5p
UGACCGAUUUCUCCUGGUGUUC
>hsa-miR-29c-3pMIMAT0000681HomosapiensmiR-29c-3p
UAGCACCAUUUGAAAUCGGUUA
>hsa-miR-30c-1-3pMIMAT0004674HomosapiensmiR-30c-1-3p
CUGGGAGAGGGUUGUUUACUCC
>hsa-miR-200a-5pMIMAT0001620HomosapiensmiR-200a-5p
CAUCUUACCGGACAGUGCUGGA
>hsa-miR-200a-3pMIMAT0000682HomosapiensmiR-200a-3p
UAACACUGUCUGGUAACGAUGU
>hsa-miR-302a-5pMIMAT0000683HomosapiensmiR-302a-5p
ACUUAAACGUGGAUGUACUUGCU
>hsa-miR-302a-3pMIMAT0000684HomosapiensmiR-302a-3p
UAAGUGCUUCCAUGUUUUGGUGA
>hsa-miR-101-2-5pMIMAT0037312HomosapiensmiR-101-2-5p
UCGGUUAUCAUGGUACCGAUGC
>hsa-miR-219a-2-3pMIMAT0004675HomosapiensmiR-219a-2-3p
AGAAUUGUGGCUGGACAUCUGU
>hsa-miR-34b-5pMIMAT0000685HomosapiensmiR-34b-5p
UAGGCAGUGUCAUUAGCUGAUUG
>hsa-miR-34b-3pMIMAT0004676HomosapiensmiR-34b-3p
CAAUCACUAACUCCACUGCCAU
>hsa-miR-34c-5pMIMAT0000686HomosapiensmiR-34c-5p
AGGCAGUGUAGUUAGCUGAUUGC
>hsa-miR-34c-3pMIMAT0004677HomosapiensmiR-34c-3p
AAUCACUAACCACACGGCCAGG
>hsa-miR-299-5pMIMAT0002890HomosapiensmiR-299-5p
UGGUUUACCGUCCCACAUACAU
>hsa-miR-299-3pMIMAT0000687HomosapiensmiR-299-3p
UAUGUGGGAUGGUAAACCGCUU
>hsa-miR-301a-5pMIMAT0022696HomosapiensmiR-301a-5p
GCUCUGACUUUAUUGCACUACU
>hsa-miR-301a-3pMIMAT0000688HomosapiensmiR-301a-3p
CAGUGCAAUAGUAUUGUCAAAGC
>hsa-miR-99b-5pMIMAT0000689HomosapiensmiR-99b-5p
CACCCGUAGAACCGACCUUGCG
>hsa-miR-99b-3pMIMAT0004678HomosapiensmiR-99b-3p
CAAGCUCGUGUCUGUGGGUCCG
>hsa-miR-296-5pMIMAT0000690HomosapiensmiR-296-5p
AGGGCCCCCCCUCAAUCCUGU
>hsa-miR-296-3pMIMAT0004679HomosapiensmiR-296-3p
GAGGGUUGGGUGGAGGCUCUCC
>hsa-miR-130b-5pMIMAT0004680HomosapiensmiR-130b-5p
ACUCUUUCCCUGUUGCACUAC
>hsa-miR-130b-3pMIMAT0000691HomosapiensmiR-130b-3p
CAGUGCAAUGAUGAAAGGGCAU
>hsa-miR-30e-5pMIMAT0000692HomosapiensmiR-30e-5p
UGUAAACAUCCUUGACUGGAAG
>hsa-miR-30e-3pMIMAT0000693HomosapiensmiR-30e-3p
CUUUCAGUCGGAUGUUUACAGC
>hsa-miR-26a-2-3pMIMAT0004681HomosapiensmiR-26a-2-3p
CCUAUUCUUGAUUACUUGUUUC
>hsa-miR-361-5pMIMAT0000703HomosapiensmiR-361-5p
UUAUCAGAAUCUCCAGGGGUAC
>hsa-miR-361-3pMIMAT0004682HomosapiensmiR-361-3p
UCCCCCAGGUGUGAUUCUGAUUU
>hsa-miR-362-5pMIMAT0000705HomosapiensmiR-362-5p
AAUCCUUGGAACCUAGGUGUGAGU
>hsa-miR-362-3pMIMAT0004683HomosapiensmiR-362-3p
AACACACCUAUUCAAGGAUUCA
>hsa-miR-363-5pMIMAT0003385HomosapiensmiR-363-5p
CGGGUGGAUCACGAUGCAAUUU
>hsa-miR-363-3pMIMAT0000707HomosapiensmiR-363-3p
AAUUGCACGGUAUCCAUCUGUA
>hsa-miR-365a-5pMIMAT0009199HomosapiensmiR-365a-5p
AGGGACUUUUGGGGGCAGAUGUG
>hsa-miR-365a-3pMIMAT0000710HomosapiensmiR-365a-3p
UAAUGCCCCUAAAAAUCCUUAU
>hsa-miR-365b-5pMIMAT0022833HomosapiensmiR-365b-5p
AGGGACUUUCAGGGGCAGCUGU
>hsa-miR-365b-3pMIMAT0022834HomosapiensmiR-365b-3p
UAAUGCCCCUAAAAAUCCUUAU
>hsa-miR-302b-5pMIMAT0000714HomosapiensmiR-302b-5p
ACUUUAACAUGGAAGUGCUUUC
>hsa-miR-302b-3pMIMAT0000715HomosapiensmiR-302b-3p
UAAGUGCUUCCAUGUUUUAGUAG
>hsa-miR-302c-5pMIMAT0000716HomosapiensmiR-302c-5p
UUUAACAUGGGGGUACCUGCUG
>hsa-miR-302c-3pMIMAT0000717HomosapiensmiR-302c-3p
UAAGUGCUUCCAUGUUUCAGUGG
>hsa-miR-302d-5pMIMAT0004685HomosapiensmiR-302d-5p
ACUUUAACAUGGAGGCACUUGC
>hsa-miR-302d-3pMIMAT0000718HomosapiensmiR-302d-3p
UAAGUGCUUCCAUGUUUGAGUGU
>hsa-miR-367-5pMIMAT0004686HomosapiensmiR-367-5p
ACUGUUGCUAAUAUGCAACUCU
>hsa-miR-367-3pMIMAT0000719HomosapiensmiR-367-3p
AAUUGCACUUUAGCAAUGGUGA
>hsa-miR-376c-5pMIMAT0022861HomosapiensmiR-376c-5p
GGUGGAUAUUCCUUCUAUGUU
>hsa-miR-376c-3pMIMAT0000720HomosapiensmiR-376c-3p
AACAUAGAGGAAAUUCCACGU
>hsa-miR-369-5pMIMAT0001621HomosapiensmiR-369-5p
AGAUCGACCGUGUUAUAUUCGC
>hsa-miR-369-3pMIMAT0000721HomosapiensmiR-369-3p
AAUAAUACAUGGUUGAUCUUU
>hsa-miR-370-5pMIMAT0026483HomosapiensmiR-370-5p
CAGGUCACGUCUCUGCAGUUAC
>hsa-miR-370-3pMIMAT0000722HomosapiensmiR-370-3p
GCCUGCUGGGGUGGAACCUGGU
>hsa-miR-371a-5pMIMAT0004687HomosapiensmiR-371a-5p
ACUCAAACUGUGGGGGCACU
>hsa-miR-371a-3pMIMAT0000723HomosapiensmiR-371a-3p
AAGUGCCGCCAUCUUUUGAGUGU
>hsa-miR-372-5pMIMAT0026484HomosapiensmiR-372-5p
CCUCAAAUGUGGAGCACUAUUCU
>hsa-miR-372-3pMIMAT0000724HomosapiensmiR-372-3p
AAAGUGCUGCGACAUUUGAGCGU
>hsa-miR-373-5pMIMAT0000725HomosapiensmiR-373-5p
ACUCAAAAUGGGGGCGCUUUCC
>hsa-miR-373-3pMIMAT0000726HomosapiensmiR-373-3p
GAAGUGCUUCGAUUUUGGGGUGU
>hsa-miR-374a-5pMIMAT0000727HomosapiensmiR-374a-5p
UUAUAAUACAACCUGAUAAGUG
>hsa-miR-374a-3pMIMAT0004688HomosapiensmiR-374a-3p
CUUAUCAGAUUGUAUUGUAAUU
>hsa-miR-375-5pMIMAT0037313HomosapiensmiR-375-5p
GCGACGAGCCCCUCGCACAAACC
>hsa-miR-375-3pMIMAT0000728HomosapiensmiR-375-3p
UUUGUUCGUUCGGCUCGCGUGA
>hsa-miR-376a-5pMIMAT0003386HomosapiensmiR-376a-5p
GUAGAUUCUCCUUCUAUGAGUA
>hsa-miR-376a-3pMIMAT0000729HomosapiensmiR-376a-3p
AUCAUAGAGGAAAAUCCACGU
>hsa-miR-377-5pMIMAT0004689HomosapiensmiR-377-5p
AGAGGUUGCCCUUGGUGAAUUC
>hsa-miR-377-3pMIMAT0000730HomosapiensmiR-377-3p
AUCACACAAAGGCAACUUUUGU
>hsa-miR-378a-5pMIMAT0000731HomosapiensmiR-378a-5p
CUCCUGACUCCAGGUCCUGUGU
>hsa-miR-378a-3pMIMAT0000732HomosapiensmiR-378a-3p
ACUGGACUUGGAGUCAGAAGGC
>hsa-miR-379-5pMIMAT0000733HomosapiensmiR-379-5p
UGGUAGACUAUGGAACGUAGG
>hsa-miR-379-3pMIMAT0004690HomosapiensmiR-379-3p
UAUGUAACAUGGUCCACUAACU
>hsa-miR-380-5pMIMAT0000734HomosapiensmiR-380-5p
UGGUUGACCAUAGAACAUGCGC
>hsa-miR-380-3pMIMAT0000735HomosapiensmiR-380-3p
UAUGUAAUAUGGUCCACAUCUU
>hsa-miR-381-5pMIMAT0022862HomosapiensmiR-381-5p
AGCGAGGUUGCCCUUUGUAUAU
>hsa-miR-381-3pMIMAT0000736HomosapiensmiR-381-3p
UAUACAAGGGCAAGCUCUCUGU
>hsa-miR-382-5pMIMAT0000737HomosapiensmiR-382-5p
GAAGUUGUUCGUGGUGGAUUCG
>hsa-miR-382-3pMIMAT0022697HomosapiensmiR-382-3p
AAUCAUUCACGGACAACACUU
>hsa-miR-383-5pMIMAT0000738HomosapiensmiR-383-5p
AGAUCAGAAGGUGAUUGUGGCU
>hsa-miR-383-3pMIMAT0026485HomosapiensmiR-383-3p
ACAGCACUGCCUGGUCAGA
>hsa-miR-340-5pMIMAT0004692HomosapiensmiR-340-5p
UUAUAAAGCAAUGAGACUGAUU
>hsa-miR-340-3pMIMAT0000750HomosapiensmiR-340-3p
UCCGUCUCAGUUACUUUAUAGC
>hsa-miR-330-5pMIMAT0004693HomosapiensmiR-330-5p
UCUCUGGGCCUGUGUCUUAGGC
>hsa-miR-330-3pMIMAT0000751HomosapiensmiR-330-3p
GCAAAGCACACGGCCUGCAGAGA
>hsa-miR-328-5pMIMAT0026486HomosapiensmiR-328-5p
GGGGGGGCAGGAGGGGCUCAGGG
>hsa-miR-328-3pMIMAT0000752HomosapiensmiR-328-3p
CUGGCCCUCUCUGCCCUUCCGU
>hsa-miR-342-5pMIMAT0004694HomosapiensmiR-342-5p
AGGGGUGCUAUCUGUGAUUGA
>hsa-miR-342-3pMIMAT0000753HomosapiensmiR-342-3p
UCUCACACAGAAAUCGCACCCGU
>hsa-miR-337-5pMIMAT0004695HomosapiensmiR-337-5p
GAACGGCUUCAUACAGGAGUU
>hsa-miR-337-3pMIMAT0000754HomosapiensmiR-337-3p
CUCCUAUAUGAUGCCUUUCUUC
>hsa-miR-323a-5pMIMAT0004696HomosapiensmiR-323a-5p
AGGUGGUCCGUGGCGCGUUCGC
>hsa-miR-323a-3pMIMAT0000755HomosapiensmiR-323a-3p
CACAUUACACGGUCGACCUCU
>hsa-miR-326MIMAT0000756HomosapiensmiR-326
CCUCUGGGCCCUUCCUCCAG
>hsa-miR-151a-5pMIMAT0004697HomosapiensmiR-151a-5p
UCGAGGAGCUCACAGUCUAGU
>hsa-miR-151a-3pMIMAT0000757HomosapiensmiR-151a-3p
CUAGACUGAAGCUCCUUGAGG
>hsa-miR-135b-5pMIMAT0000758HomosapiensmiR-135b-5p
UAUGGCUUUUCAUUCCUAUGUGA
>hsa-miR-135b-3pMIMAT0004698HomosapiensmiR-135b-3p
AUGUAGGGCUAAAAGCCAUGGG
>hsa-miR-148b-5pMIMAT0004699HomosapiensmiR-148b-5p
AAGUUCUGUUAUACACUCAGGC
>hsa-miR-148b-3pMIMAT0000759HomosapiensmiR-148b-3p
UCAGUGCAUCACAGAACUUUGU
>hsa-miR-331-5pMIMAT0004700HomosapiensmiR-331-5p
CUAGGUAUGGUCCCAGGGAUCC
>hsa-miR-331-3pMIMAT0000760HomosapiensmiR-331-3p
GCCCCUGGGCCUAUCCUAGAA
>hsa-miR-324-5pMIMAT0000761HomosapiensmiR-324-5p
CGCAUCCCCUAGGGCAUUGGUG
>hsa-miR-324-3pMIMAT0000762HomosapiensmiR-324-3p
CCCACUGCCCCAGGUGCUGCUGG
>hsa-miR-338-5pMIMAT0004701HomosapiensmiR-338-5p
AACAAUAUCCUGGUGCUGAGUG
>hsa-miR-338-3pMIMAT0000763HomosapiensmiR-338-3p
UCCAGCAUCAGUGAUUUUGUUG
>hsa-miR-339-5pMIMAT0000764HomosapiensmiR-339-5p
UCCCUGUCCUCCAGGAGCUCACG
>hsa-miR-339-3pMIMAT0004702HomosapiensmiR-339-3p
UGAGCGCCUCGACGACAGAGCCG
>hsa-miR-335-5pMIMAT0000765HomosapiensmiR-335-5p
UCAAGAGCAAUAACGAAAAAUGU
>hsa-miR-335-3pMIMAT0004703HomosapiensmiR-335-3p
UUUUUCAUUAUUGCUCCUGACC
>hsa-miR-133bMIMAT0000770HomosapiensmiR-133b
UUUGGUCCCCUUCAACCAGCUA
>hsa-miR-325MIMAT0000771HomosapiensmiR-325
CCUAGUAGGUGUCCAGUAAGUGU
>hsa-miR-345-5pMIMAT0000772HomosapiensmiR-345-5p
GCUGACUCCUAGUCCAGGGCUC
>hsa-miR-345-3pMIMAT0022698HomosapiensmiR-345-3p
GCCCUGAACGAGGGGUCUGGAG
>hsa-miR-346MIMAT0000773HomosapiensmiR-346
UGUCUGCCCGCAUGCCUGCCUCU
>hsa-miR-384MIMAT0001075HomosapiensmiR-384
AUUCCUAGAAAUUGUUCAUA
>hsa-miR-196b-5pMIMAT0001080HomosapiensmiR-196b-5p
UAGGUAGUUUCCUGUUGUUGGG
>hsa-miR-196b-3pMIMAT0009201HomosapiensmiR-196b-3p
UCGACAGCACGACACUGCCUUC
>hsa-miR-422aMIMAT0001339HomosapiensmiR-422a
ACUGGACUUAGGGUCAGAAGGC
>hsa-miR-423-5pMIMAT0004748HomosapiensmiR-423-5p
UGAGGGGCAGAGAGCGAGACUUU
>hsa-miR-423-3pMIMAT0001340HomosapiensmiR-423-3p
AGCUCGGUCUGAGGCCCCUCAGU
>hsa-miR-424-5pMIMAT0001341HomosapiensmiR-424-5p
CAGCAGCAAUUCAUGUUUUGAA
>hsa-miR-424-3pMIMAT0004749HomosapiensmiR-424-3p
CAAAACGUGAGGCGCUGCUAU
>hsa-miR-425-5pMIMAT0003393HomosapiensmiR-425-5p
AAUGACACGAUCACUCCCGUUGA
>hsa-miR-425-3pMIMAT0001343HomosapiensmiR-425-3p
AUCGGGAAUGUCGUGUCCGCCC
>hsa-miR-18b-5pMIMAT0001412HomosapiensmiR-18b-5p
UAAGGUGCAUCUAGUGCAGUUAG
>hsa-miR-18b-3pMIMAT0004751HomosapiensmiR-18b-3p
UGCCCUAAAUGCCCCUUCUGGC
>hsa-miR-20b-5pMIMAT0001413HomosapiensmiR-20b-5p
CAAAGUGCUCAUAGUGCAGGUAG
>hsa-miR-20b-3pMIMAT0004752HomosapiensmiR-20b-3p
ACUGUAGUAUGGGCACUUCCAG
>hsa-miR-448MIMAT0001532HomosapiensmiR-448
UUGCAUAUGUAGGAUGUCCCAU
>hsa-miR-429MIMAT0001536HomosapiensmiR-429
UAAUACUGUCUGGUAAAACCGU
>hsa-miR-449aMIMAT0001541HomosapiensmiR-449a
UGGCAGUGUAUUGUUAGCUGGU
>hsa-miR-450a-5pMIMAT0001545HomosapiensmiR-450a-5p
UUUUGCGAUGUGUUCCUAAUAU
>hsa-miR-450a-1-3pMIMAT0022700HomosapiensmiR-450a-1-3p
AUUGGGAACAUUUUGCAUGUAU
>hsa-miR-431-5pMIMAT0001625HomosapiensmiR-431-5p
UGUCUUGCAGGCCGUCAUGCA
>hsa-miR-431-3pMIMAT0004757HomosapiensmiR-431-3p
CAGGUCGUCUUGCAGGGCUUCU
>hsa-miR-433-5pMIMAT0026554HomosapiensmiR-433-5p
UACGGUGAGCCUGUCAUUAUUC
>hsa-miR-433-3pMIMAT0001627HomosapiensmiR-433-3p
AUCAUGAUGGGCUCCUCGGUGU
>hsa-miR-329-5pMIMAT0026555HomosapiensmiR-329-5p
GAGGUUUUCUGGGUUUCUGUUUC
>hsa-miR-329-3pMIMAT0001629HomosapiensmiR-329-3p
AACACACCUGGUUAACCUCUUU
>hsa-miR-451aMIMAT0001631HomosapiensmiR-451a
AAACCGUUACCAUUACUGAGUU
>hsa-miR-452-5pMIMAT0001635HomosapiensmiR-452-5p
AACUGUUUGCAGAGGAAACUGA
>hsa-miR-452-3pMIMAT0001636HomosapiensmiR-452-3p
CUCAUCUGCAAAGAAGUAAGUG
>hsa-miR-409-5pMIMAT0001638HomosapiensmiR-409-5p
AGGUUACCCGAGCAACUUUGCAU
>hsa-miR-409-3pMIMAT0001639HomosapiensmiR-409-3p
GAAUGUUGCUCGGUGAACCCCU
>hsa-miR-412-5pMIMAT0026557HomosapiensmiR-412-5p
UGGUCGACCAGUUGGAAAGUAAU
>hsa-miR-412-3pMIMAT0002170HomosapiensmiR-412-3p
ACUUCACCUGGUCCACUAGCCGU
>hsa-miR-410-5pMIMAT0026558HomosapiensmiR-410-5p
AGGUUGUCUGUGAUGAGUUCG
>hsa-miR-410-3pMIMAT0002171HomosapiensmiR-410-3p
AAUAUAACACAGAUGGCCUGU
>hsa-miR-376b-5pMIMAT0022923HomosapiensmiR-376b-5p
CGUGGAUAUUCCUUCUAUGUUU
>hsa-miR-376b-3pMIMAT0002172HomosapiensmiR-376b-3p
AUCAUAGAGGAAAAUCCAUGUU
>hsa-miR-483-5pMIMAT0004761HomosapiensmiR-483-5p
AAGACGGGAGGAAAGAAGGGAG
>hsa-miR-483-3pMIMAT0002173HomosapiensmiR-483-3p
UCACUCCUCUCCUCCCGUCUU
>hsa-miR-484MIMAT0002174HomosapiensmiR-484
UCAGGCUCAGUCCCCUCCCGAU
>hsa-miR-485-5pMIMAT0002175HomosapiensmiR-485-5p
AGAGGCUGGCCGUGAUGAAUUC
>hsa-miR-485-3pMIMAT0002176HomosapiensmiR-485-3p
GUCAUACACGGCUCUCCUCUCU
>hsa-miR-486-5pMIMAT0002177HomosapiensmiR-486-5p
UCCUGUACUGAGCUGCCCCGAG
>hsa-miR-486-3pMIMAT0004762HomosapiensmiR-486-3p
CGGGGCAGCUCAGUACAGGAU
>hsa-miR-487a-5pMIMAT0026559HomosapiensmiR-487a-5p
GUGGUUAUCCCUGCUGUGUUCG
>hsa-miR-487a-3pMIMAT0002178HomosapiensmiR-487a-3p
AAUCAUACAGGGACAUCCAGUU
>hsa-miR-488-5pMIMAT0002804HomosapiensmiR-488-5p
CCCAGAUAAUGGCACUCUCAA
>hsa-miR-488-3pMIMAT0004763HomosapiensmiR-488-3p
UUGAAAGGCUAUUUCUUGGUC
>hsa-miR-489-5pMIMAT0026605HomosapiensmiR-489-5p
GGUCGUAUGUGUGACGCCAUUU
>hsa-miR-489-3pMIMAT0002805HomosapiensmiR-489-3p
GUGACAUCACAUAUACGGCAGC
>hsa-miR-490-5pMIMAT0004764HomosapiensmiR-490-5p
CCAUGGAUCUCCAGGUGGGU
>hsa-miR-490-3pMIMAT0002806HomosapiensmiR-490-3p
CAACCUGGAGGACUCCAUGCUG
>hsa-miR-491-5pMIMAT0002807HomosapiensmiR-491-5p
AGUGGGGAACCCUUCCAUGAGG
>hsa-miR-491-3pMIMAT0004765HomosapiensmiR-491-3p
CUUAUGCAAGAUUCCCUUCUAC
>hsa-miR-511-5pMIMAT0002808HomosapiensmiR-511-5p
GUGUCUUUUGCUCUGCAGUCA
>hsa-miR-511-3pMIMAT0026606HomosapiensmiR-511-3p
AAUGUGUAGCAAAAGACAGA
>hsa-miR-146b-5pMIMAT0002809HomosapiensmiR-146b-5p
UGAGAACUGAAUUCCAUAGGCUG
>hsa-miR-146b-3pMIMAT0004766HomosapiensmiR-146b-3p
GCCCUGUGGACUCAGUUCUGGU
>hsa-miR-202-5pMIMAT0002810HomosapiensmiR-202-5p
UUCCUAUGCAUAUACUUCUUUG
>hsa-miR-202-3pMIMAT0002811HomosapiensmiR-202-3p
AGAGGUAUAGGGCAUGGGAA
>hsa-miR-492MIMAT0002812HomosapiensmiR-492
AGGACCUGCGGGACAAGAUUCUU
>hsa-miR-493-5pMIMAT0002813HomosapiensmiR-493-5p
UUGUACAUGGUAGGCUUUCAUU
>hsa-miR-493-3pMIMAT0003161HomosapiensmiR-493-3p
UGAAGGUCUACUGUGUGCCAGG
>hsa-miR-432-5pMIMAT0002814HomosapiensmiR-432-5p
UCUUGGAGUAGGUCAUUGGGUGG
>hsa-miR-432-3pMIMAT0002815HomosapiensmiR-432-3p
CUGGAUGGCUCCUCCAUGUCU
>hsa-miR-494-5pMIMAT0026607HomosapiensmiR-494-5p
AGGUUGUCCGUGUUGUCUUCUCU
>hsa-miR-494-3pMIMAT0002816HomosapiensmiR-494-3p
UGAAACAUACACGGGAAACCUC
>hsa-miR-495-5pMIMAT0022924HomosapiensmiR-495-5p
GAAGUUGCCCAUGUUAUUUUCG
>hsa-miR-495-3pMIMAT0002817HomosapiensmiR-495-3p
AAACAAACAUGGUGCACUUCUU
>hsa-miR-496MIMAT0002818HomosapiensmiR-496
UGAGUAUUACAUGGCCAAUCUC
>hsa-miR-193b-5pMIMAT0004767HomosapiensmiR-193b-5p
CGGGGUUUUGAGGGCGAGAUGA
>hsa-miR-193b-3pMIMAT0002819HomosapiensmiR-193b-3p
AACUGGCCCUCAAAGUCCCGCU
>hsa-miR-497-5pMIMAT0002820HomosapiensmiR-497-5p
CAGCAGCACACUGUGGUUUGU
>hsa-miR-497-3pMIMAT0004768HomosapiensmiR-497-3p
CAAACCACACUGUGGUGUUAGA
>hsa-miR-181d-5pMIMAT0002821HomosapiensmiR-181d-5p
AACAUUCAUUGUUGUCGGUGGGU
>hsa-miR-181d-3pMIMAT0026608HomosapiensmiR-181d-3p
CCACCGGGGGAUGAAUGUCAC
>hsa-miR-512-5pMIMAT0002822HomosapiensmiR-512-5p
CACUCAGCCUUGAGGGCACUUUC
>hsa-miR-512-3pMIMAT0002823HomosapiensmiR-512-3p
AAGUGCUGUCAUAGCUGAGGUC
>hsa-miR-498-5pMIMAT0002824HomosapiensmiR-498-5p
UUUCAAGCCAGGGGGCGUUUUUC
>hsa-miR-498-3pMIMAT0037323HomosapiensmiR-498-3p
AAAGCACCUCCAGAGCUUGAAGC
>hsa-miR-520e-5pMIMAT0037324HomosapiensmiR-520e-5p
CUCAAGAUGGAAGCAGUUUCUG
>hsa-miR-520e-3pMIMAT0002825HomosapiensmiR-520e-3p
AAAGUGCUUCCUUUUUGAGGG
>hsa-miR-515-5pMIMAT0002826HomosapiensmiR-515-5p
UUCUCCAAAAGAAAGCACUUUCUG
>hsa-miR-515-3pMIMAT0002827HomosapiensmiR-515-3p
GAGUGCCUUCUUUUGGAGCGUU
>hsa-miR-519e-5pMIMAT0002828HomosapiensmiR-519e-5p
UUCUCCAAAAGGGAGCACUUUC
>hsa-miR-519e-3pMIMAT0002829HomosapiensmiR-519e-3p
AAGUGCCUCCUUUUAGAGUGUU
>hsa-miR-520f-5pMIMAT0026609HomosapiensmiR-520f-5p
CCUCUAAAGGGAAGCGCUUUCU
>hsa-miR-520f-3pMIMAT0002830HomosapiensmiR-520f-3p
AAGUGCUUCCUUUUAGAGGGUU
>hsa-miR-519c-5pMIMAT0002831HomosapiensmiR-519c-5p
CUCUAGAGGGAAGCGCUUUCUG
>hsa-miR-519c-3pMIMAT0002832HomosapiensmiR-519c-3p
AAAGUGCAUCUUUUUAGAGGAU
>hsa-miR-520a-5pMIMAT0002833HomosapiensmiR-520a-5p
CUCCAGAGGGAAGUACUUUCU
>hsa-miR-520a-3pMIMAT0002834HomosapiensmiR-520a-3p
AAAGUGCUUCCCUUUGGACUGU
>hsa-miR-526b-5pMIMAT0002835HomosapiensmiR-526b-5p
CUCUUGAGGGAAGCACUUUCUGU
>hsa-miR-526b-3pMIMAT0002836HomosapiensmiR-526b-3p
GAAAGUGCUUCCUUUUAGAGGC
>hsa-miR-519b-5pMIMAT0005454HomosapiensmiR-519b-5p
CUCUAGAGGGAAGCGCUUUCUG
>hsa-miR-519b-3pMIMAT0002837HomosapiensmiR-519b-3p
AAAGUGCAUCCUUUUAGAGGUU
>hsa-miR-525-5pMIMAT0002838HomosapiensmiR-525-5p
CUCCAGAGGGAUGCACUUUCU
>hsa-miR-525-3pMIMAT0002839HomosapiensmiR-525-3p
GAAGGCGCUUCCCUUUAGAGCG
>hsa-miR-523-5pMIMAT0005449HomosapiensmiR-523-5p
CUCUAGAGGGAAGCGCUUUCUG
>hsa-miR-523-3pMIMAT0002840HomosapiensmiR-523-3p
GAACGCGCUUCCCUAUAGAGGGU
>hsa-miR-518f-5pMIMAT0002841HomosapiensmiR-518f-5p
CUCUAGAGGGAAGCACUUUCUC
>hsa-miR-518f-3pMIMAT0002842HomosapiensmiR-518f-3p
GAAAGCGCUUCUCUUUAGAGG
>hsa-miR-520b-5pMIMAT0037325HomosapiensmiR-520b-5p
CCUCUACAGGGAAGCGCUUUC
>hsa-miR-520b-3pMIMAT0002843HomosapiensmiR-520b-3p
AAAGUGCUUCCUUUUAGAGGG
>hsa-miR-518bMIMAT0002844HomosapiensmiR-518b
CAAAGCGCUCCCCUUUAGAGGU
>hsa-miR-526a-5pMIMAT0002845HomosapiensmiR-526a-5p
CUCUAGAGGGAAGCACUUUCUG
>hsa-miR-526a-3pMIMAT0037326HomosapiensmiR-526a-3p
GAAAGCGCUUCCUUUUAGAGGA
>hsa-miR-520c-5pMIMAT0005455HomosapiensmiR-520c-5p
CUCUAGAGGGAAGCACUUUCUG
>hsa-miR-520c-3pMIMAT0002846HomosapiensmiR-520c-3p
AAAGUGCUUCCUUUUAGAGGGU
>hsa-miR-518c-5pMIMAT0002847HomosapiensmiR-518c-5p
UCUCUGGAGGGAAGCACUUUCUG
>hsa-miR-518c-3pMIMAT0002848HomosapiensmiR-518c-3p
CAAAGCGCUUCUCUUUAGAGUGU
>hsa-miR-524-5pMIMAT0002849HomosapiensmiR-524-5p
CUACAAAGGGAAGCACUUUCUC
>hsa-miR-524-3pMIMAT0002850HomosapiensmiR-524-3p
GAAGGCGCUUCCCUUUGGAGU
>hsa-miR-517-5pMIMAT0002851HomosapiensmiR-517-5p
CCUCUAGAUGGAAGCACUGUCU
>hsa-miR-517a-3pMIMAT0002852HomosapiensmiR-517a-3p
AUCGUGCAUCCCUUUAGAGUGU
>hsa-miR-519d-5pMIMAT0026610HomosapiensmiR-519d-5p
CCUCCAAAGGGAAGCGCUUUCUGUU
>hsa-miR-519d-3pMIMAT0002853HomosapiensmiR-519d-3p
CAAAGUGCCUCCCUUUAGAGUG
>hsa-miR-521MIMAT0002854HomosapiensmiR-521
AACGCACUUCCCUUUAGAGUGU
>hsa-miR-520d-5pMIMAT0002855HomosapiensmiR-520d-5p
CUACAAAGGGAAGCCCUUUC
>hsa-miR-520d-3pMIMAT0002856HomosapiensmiR-520d-3p
AAAGUGCUUCUCUUUGGUGGGU
>hsa-miR-517b-3pMIMAT0002857HomosapiensmiR-517b-3p
AUCGUGCAUCCCUUUAGAGUGU
>hsa-miR-520g-5pMIMAT0026611HomosapiensmiR-520g-5p
UCUAGAGGAAGCACUUUCUGUUU
>hsa-miR-520g-3pMIMAT0002858HomosapiensmiR-520g-3p
ACAAAGUGCUUCCCUUUAGAGUGU
>hsa-miR-516b-5pMIMAT0002859HomosapiensmiR-516b-5p
AUCUGGAGGUAAGAAGCACUUU
>hsa-miR-516b-3pMIMAT0002860HomosapiensmiR-516b-3p
UGCUUCCUUUCAGAGGGU
>hsa-miR-518e-5pMIMAT0005450HomosapiensmiR-518e-5p
CUCUAGAGGGAAGCGCUUUCUG
>hsa-miR-518e-3pMIMAT0002861HomosapiensmiR-518e-3p
AAAGCGCUUCCCUUCAGAGUG
>hsa-miR-518a-5pMIMAT0005457HomosapiensmiR-518a-5p
CUGCAAAGGGAAGCCCUUUC
>hsa-miR-518a-3pMIMAT0002863HomosapiensmiR-518a-3p
GAAAGCGCUUCCCUUUGCUGGA
>hsa-miR-518d-5pMIMAT0005456HomosapiensmiR-518d-5p
CUCUAGAGGGAAGCACUUUCUG
>hsa-miR-518d-3pMIMAT0002864HomosapiensmiR-518d-3p
CAAAGCGCUUCCCUUUGGAGC
>hsa-miR-517c-3pMIMAT0002866HomosapiensmiR-517c-3p
AUCGUGCAUCCUUUUAGAGUGU
>hsa-miR-520hMIMAT0002867HomosapiensmiR-520h
ACAAAGUGCUUCCCUUUAGAGU
>hsa-miR-522-5pMIMAT0005451HomosapiensmiR-522-5p
CUCUAGAGGGAAGCGCUUUCUG
>hsa-miR-522-3pMIMAT0002868HomosapiensmiR-522-3p
AAAAUGGUUCCCUUUAGAGUGU
>hsa-miR-519a-5pMIMAT0005452HomosapiensmiR-519a-5p
CUCUAGAGGGAAGCGCUUUCUG
>hsa-miR-519a-3pMIMAT0002869HomosapiensmiR-519a-3p
AAAGUGCAUCCUUUUAGAGUGU
>hsa-miR-527MIMAT0002862HomosapiensmiR-527
CUGCAAAGGGAAGCCCUUUC
>hsa-miR-516a-5pMIMAT0004770HomosapiensmiR-516a-5p
UUCUCGAGGAAAGAAGCACUUUC
>hsa-miR-516a-3pMIMAT0006778HomosapiensmiR-516a-3p
UGCUUCCUUUCAGAGGGU
>hsa-miR-519a-2-5pMIMAT0037327HomosapiensmiR-519a-2-5p
CCUCUACAGGGAAGCGCUUUC
>hsa-miR-499a-5pMIMAT0002870HomosapiensmiR-499a-5p
UUAAGACUUGCAGUGAUGUUU
>hsa-miR-499a-3pMIMAT0004772HomosapiensmiR-499a-3p
AACAUCACAGCAAGUCUGUGCU
>hsa-miR-500a-5pMIMAT0004773HomosapiensmiR-500a-5p
UAAUCCUUGCUACCUGGGUGAGA
>hsa-miR-500a-3pMIMAT0002871HomosapiensmiR-500a-3p
AUGCACCUGGGCAAGGAUUCUG
>hsa-miR-501-5pMIMAT0002872HomosapiensmiR-501-5p
AAUCCUUUGUCCCUGGGUGAGA
>hsa-miR-501-3pMIMAT0004774HomosapiensmiR-501-3p
AAUGCACCCGGGCAAGGAUUCU
>hsa-miR-502-5pMIMAT0002873HomosapiensmiR-502-5p
AUCCUUGCUAUCUGGGUGCUA
>hsa-miR-502-3pMIMAT0004775HomosapiensmiR-502-3p
AAUGCACCUGGGCAAGGAUUCA
>hsa-miR-450a-2-3pMIMAT0031074HomosapiensmiR-450a-2-3p
AUUGGGGACAUUUUGCAUUCAU
>hsa-miR-503-5pMIMAT0002874HomosapiensmiR-503-5p
UAGCAGCGGGAACAGUUCUGCAG
>hsa-miR-503-3pMIMAT0022925HomosapiensmiR-503-3p
GGGGUAUUGUUUCCGCUGCCAGG
>hsa-miR-504-5pMIMAT0002875HomosapiensmiR-504-5p
AGACCCUGGUCUGCACUCUAUC
>hsa-miR-504-3pMIMAT0026612HomosapiensmiR-504-3p
GGGAGUGCAGGGCAGGGUUUC
>hsa-miR-505-5pMIMAT0004776HomosapiensmiR-505-5p
GGGAGCCAGGAAGUAUUGAUGU
>hsa-miR-505-3pMIMAT0002876HomosapiensmiR-505-3p
CGUCAACACUUGCUGGUUUCCU
>hsa-miR-513a-5pMIMAT0002877HomosapiensmiR-513a-5p
UUCACAGGGAGGUGUCAU
>hsa-miR-513a-3pMIMAT0004777HomosapiensmiR-513a-3p
UAAAUUUCACCUUUCUGAGAAGG
>hsa-miR-506-5pMIMAT0022701HomosapiensmiR-506-5p
UAUUCAGGAAGGUGUUACUUAA
>hsa-miR-506-3pMIMAT0002878HomosapiensmiR-506-3p
UAAGGCACCCUUCUGAGUAGA
>hsa-miR-507MIMAT0002879HomosapiensmiR-507
UUUUGCACCUUUUGGAGUGAA
>hsa-miR-508-5pMIMAT0004778HomosapiensmiR-508-5p
UACUCCAGAGGGCGUCACUCAUG
>hsa-miR-508-3pMIMAT0002880HomosapiensmiR-508-3p
UGAUUGUAGCCUUUUGGAGUAGA
>hsa-miR-509-5pMIMAT0004779HomosapiensmiR-509-5p
UACUGCAGACAGUGGCAAUCA
>hsa-miR-509-3pMIMAT0002881HomosapiensmiR-509-3p
UGAUUGGUACGUCUGUGGGUAG
>hsa-miR-510-5pMIMAT0002882HomosapiensmiR-510-5p
UACUCAGGAGAGUGGCAAUCAC
>hsa-miR-510-3pMIMAT0026613HomosapiensmiR-510-3p
AUUGAAACCUCUAAGAGUGGA
>hsa-miR-514a-5pMIMAT0022702HomosapiensmiR-514a-5p
UACUCUGGAGAGUGACAAUCAUG
>hsa-miR-514a-3pMIMAT0002883HomosapiensmiR-514a-3p
AUUGACACUUCUGUGAGUAGA
>hsa-miR-532-5pMIMAT0002888HomosapiensmiR-532-5p
CAUGCCUUGAGUGUAGGACCGU
>hsa-miR-532-3pMIMAT0004780HomosapiensmiR-532-3p
CCUCCCACACCCAAGGCUUGCA
>hsa-miR-455-5pMIMAT0003150HomosapiensmiR-455-5p
UAUGUGCCUUUGGACUACAUCG
>hsa-miR-455-3pMIMAT0004784HomosapiensmiR-455-3p
GCAGUCCAUGGGCAUAUACAC
>hsa-miR-539-5pMIMAT0003163HomosapiensmiR-539-5p
GGAGAAAUUAUCCUUGGUGUGU
>hsa-miR-539-3pMIMAT0022705HomosapiensmiR-539-3p
AUCAUACAAGGACAAUUUCUUU
>hsa-miR-544aMIMAT0003164HomosapiensmiR-544a
AUUCUGCAUUUUUAGCAAGUUC
>hsa-miR-545-5pMIMAT0004785HomosapiensmiR-545-5p
UCAGUAAAUGUUUAUUAGAUGA
>hsa-miR-545-3pMIMAT0003165HomosapiensmiR-545-3p
UCAGCAAACAUUUAUUGUGUGC
>hsa-miR-376a-2-5pMIMAT0022928HomosapiensmiR-376a-2-5p
GGUAGAUUUUCCUUCUAUGGU
>hsa-miR-487b-5pMIMAT0026614HomosapiensmiR-487b-5p
GUGGUUAUCCCUGUCCUGUUCG
>hsa-miR-487b-3pMIMAT0003180HomosapiensmiR-487b-3p
AAUCGUACAGGGUCAUCCACUU
>hsa-miR-551aMIMAT0003214HomosapiensmiR-551a
GCGACCCACUCUUGGUUUCCA
>hsa-miR-552-5pMIMAT0026615HomosapiensmiR-552-5p
GUUUAACCUUUUGCCUGUUGG
>hsa-miR-552-3pMIMAT0003215HomosapiensmiR-552-3p
AACAGGUGACUGGUUAGACAA
>hsa-miR-553MIMAT0003216HomosapiensmiR-553
AAAACGGUGAGAUUUUGUUUU
>hsa-miR-554MIMAT0003217HomosapiensmiR-554
GCUAGUCCUGACUCAGCCAGU
>hsa-miR-92b-5pMIMAT0004792HomosapiensmiR-92b-5p
AGGGACGGGACGCGGUGCAGUG
>hsa-miR-92b-3pMIMAT0003218HomosapiensmiR-92b-3p
UAUUGCACUCGUCCCGGCCUCC
>hsa-miR-555MIMAT0003219HomosapiensmiR-555
AGGGUAAGCUGAACCUCUGAU
>hsa-miR-556-5pMIMAT0003220HomosapiensmiR-556-5p
GAUGAGCUCAUUGUAAUAUGAG
>hsa-miR-556-3pMIMAT0004793HomosapiensmiR-556-3p
AUAUUACCAUUAGCUCAUCUUU
>hsa-miR-557MIMAT0003221HomosapiensmiR-557
GUUUGCACGGGUGGGCCUUGUCU
>hsa-miR-558MIMAT0003222HomosapiensmiR-558
UGAGCUGCUGUACCAAAAU
>hsa-miR-559MIMAT0003223HomosapiensmiR-559
UAAAGUAAAUAUGCACCAAAA
>hsa-miR-561-5pMIMAT0022706HomosapiensmiR-561-5p
AUCAAGGAUCUUAAACUUUGCC
>hsa-miR-561-3pMIMAT0003225HomosapiensmiR-561-3p
CAAAGUUUAAGAUCCUUGAAGU
>hsa-miR-562MIMAT0003226HomosapiensmiR-562
AAAGUAGCUGUACCAUUUGC
>hsa-miR-563MIMAT0003227HomosapiensmiR-563
AGGUUGACAUACGUUUCCC
>hsa-miR-564MIMAT0003228HomosapiensmiR-564
AGGCACGGUGUCAGCAGGC
>hsa-miR-567MIMAT0003231HomosapiensmiR-567
AGUAUGUUCUUCCAGGACAGAAC
>hsa-miR-568MIMAT0003232HomosapiensmiR-568
AUGUAUAAAUGUAUACACAC
>hsa-miR-551b-5pMIMAT0004794HomosapiensmiR-551b-5p
GAAAUCAAGCGUGGGUGAGACC
>hsa-miR-551b-3pMIMAT0003233HomosapiensmiR-551b-3p
GCGACCCAUACUUGGUUUCAG
>hsa-miR-569MIMAT0003234HomosapiensmiR-569
AGUUAAUGAAUCCUGGAAAGU
>hsa-miR-570-5pMIMAT0022707HomosapiensmiR-570-5p
AAAGGUAAUUGCAGUUUUUCCC
>hsa-miR-570-3pMIMAT0003235HomosapiensmiR-570-3p
CGAAAACAGCAAUUACCUUUGC
>hsa-miR-571MIMAT0003236HomosapiensmiR-571
UGAGUUGGCCAUCUGAGUGAG
>hsa-miR-572MIMAT0003237HomosapiensmiR-572
GUCCGCUCGGCGGUGGCCCA
>hsa-miR-573MIMAT0003238HomosapiensmiR-573
CUGAAGUGAUGUGUAACUGAUCAG
>hsa-miR-574-5pMIMAT0004795HomosapiensmiR-574-5p
UGAGUGUGUGUGUGUGAGUGUGU
>hsa-miR-574-3pMIMAT0003239HomosapiensmiR-574-3p
CACGCUCAUGCACACACCCACA
>hsa-miR-575MIMAT0003240HomosapiensmiR-575
GAGCCAGUUGGACAGGAGC
>hsa-miR-576-5pMIMAT0003241HomosapiensmiR-576-5p
AUUCUAAUUUCUCCACGUCUUU
>hsa-miR-576-3pMIMAT0004796HomosapiensmiR-576-3p
AAGAUGUGGAAAAAUUGGAAUC
>hsa-miR-577MIMAT0003242HomosapiensmiR-577
UAGAUAAAAUAUUGGUACCUG
>hsa-miR-578MIMAT0003243HomosapiensmiR-578
CUUCUUGUGCUCUAGGAUUGU
>hsa-miR-579-5pMIMAT0026616HomosapiensmiR-579-5p
UCGCGGUUUGUGCCAGAUGACG
>hsa-miR-579-3pMIMAT0003244HomosapiensmiR-579-3p
UUCAUUUGGUAUAAACCGCGAUU
>hsa-miR-580-5pMIMAT0026617HomosapiensmiR-580-5p
UAAUGAUUCAUCAGACUCAGAU
>hsa-miR-580-3pMIMAT0003245HomosapiensmiR-580-3p
UUGAGAAUGAUGAAUCAUUAGG
>hsa-miR-581MIMAT0003246HomosapiensmiR-581
UCUUGUGUUCUCUAGAUCAGU
>hsa-miR-582-5pMIMAT0003247HomosapiensmiR-582-5p
UUACAGUUGUUCAACCAGUUACU
>hsa-miR-582-3pMIMAT0004797HomosapiensmiR-582-3p
UAACUGGUUGAACAACUGAACC
>hsa-miR-583MIMAT0003248HomosapiensmiR-583
CAAAGAGGAAGGUCCCAUUAC
>hsa-miR-584-5pMIMAT0003249HomosapiensmiR-584-5p
UUAUGGUUUGCCUGGGACUGAG
>hsa-miR-584-3pMIMAT0022708HomosapiensmiR-584-3p
UCAGUUCCAGGCCAACCAGGCU
>hsa-miR-585-5pMIMAT0026618HomosapiensmiR-585-5p
CUAGCACACAGAUACGCCCAGA
>hsa-miR-585-3pMIMAT0003250HomosapiensmiR-585-3p
UGGGCGUAUCUGUAUGCUA
>hsa-miR-548a-3pMIMAT0003251HomosapiensmiR-548a-3p
CAAAACUGGCAAUUACUUUUGC
>hsa-miR-586MIMAT0003252HomosapiensmiR-586
UAUGCAUUGUAUUUUUAGGUCC
>hsa-miR-587MIMAT0003253HomosapiensmiR-587
UUUCCAUAGGUGAUGAGUCAC
>hsa-miR-548b-5pMIMAT0004798HomosapiensmiR-548b-5p
AAAAGUAAUUGUGGUUUUGGCC
>hsa-miR-548b-3pMIMAT0003254HomosapiensmiR-548b-3p
CAAGAACCUCAGUUGCUUUUGU
>hsa-miR-588MIMAT0003255HomosapiensmiR-588
UUGGCCACAAUGGGUUAGAAC
>hsa-miR-589-5pMIMAT0004799HomosapiensmiR-589-5p
UGAGAACCACGUCUGCUCUGAG
>hsa-miR-589-3pMIMAT0003256HomosapiensmiR-589-3p
UCAGAACAAAUGCCGGUUCCCAGA
>hsa-miR-550a-5pMIMAT0004800HomosapiensmiR-550a-5p
AGUGCCUGAGGGAGUAAGAGCCC
>hsa-miR-550a-3pMIMAT0003257HomosapiensmiR-550a-3p
UGUCUUACUCCCUCAGGCACAU
>hsa-miR-590-5pMIMAT0003258HomosapiensmiR-590-5p
GAGCUUAUUCAUAAAAGUGCAG
>hsa-miR-590-3pMIMAT0004801HomosapiensmiR-590-3p
UAAUUUUAUGUAUAAGCUAGU
>hsa-miR-591MIMAT0003259HomosapiensmiR-591
AGACCAUGGGUUCUCAUUGU
>hsa-miR-592MIMAT0003260HomosapiensmiR-592
UUGUGUCAAUAUGCGAUGAUGU
>hsa-miR-593-5pMIMAT0003261HomosapiensmiR-593-5p
AGGCACCAGCCAGGCAUUGCUCAGC
>hsa-miR-593-3pMIMAT0004802HomosapiensmiR-593-3p
UGUCUCUGCUGGGGUUUCU
>hsa-miR-595MIMAT0003263HomosapiensmiR-595
GAAGUGUGCCGUGGUGUGUCU
>hsa-miR-596MIMAT0003264HomosapiensmiR-596
AAGCCUGCCCGGCUCCUCGGG
>hsa-miR-597-5pMIMAT0003265HomosapiensmiR-597-5p
UGUGUCACUCGAUGACCACUGU
>hsa-miR-597-3pMIMAT0026619HomosapiensmiR-597-3p
UGGUUCUCUUGUGGCUCAAGCGU
>hsa-miR-598-5pMIMAT0026620HomosapiensmiR-598-5p
GCGGUGAUCCCGAUGGUGUGAGC
>hsa-miR-598-3pMIMAT0003266HomosapiensmiR-598-3p
UACGUCAUCGUUGUCAUCGUCA
>hsa-miR-599MIMAT0003267HomosapiensmiR-599
GUUGUGUCAGUUUAUCAAAC
>hsa-miR-548a-5pMIMAT0004803HomosapiensmiR-548a-5p
AAAAGUAAUUGCGAGUUUUACC
>hsa-miR-600MIMAT0003268HomosapiensmiR-600
ACUUACAGACAAGAGCCUUGCUC
>hsa-miR-601MIMAT0003269HomosapiensmiR-601
UGGUCUAGGAUUGUUGGAGGAG
>hsa-miR-602MIMAT0003270HomosapiensmiR-602
GACACGGGCGACAGCUGCGGCCC
>hsa-miR-603MIMAT0003271HomosapiensmiR-603
CACACACUGCAAUUACUUUUGC
>hsa-miR-604MIMAT0003272HomosapiensmiR-604
AGGCUGCGGAAUUCAGGAC
>hsa-miR-605-5pMIMAT0003273HomosapiensmiR-605-5p
UAAAUCCCAUGGUGCCUUCUCCU
>hsa-miR-605-3pMIMAT0026621HomosapiensmiR-605-3p
AGAAGGCACUAUGAGAUUUAGA
>hsa-miR-606MIMAT0003274HomosapiensmiR-606
AAACUACUGAAAAUCAAAGAU
>hsa-miR-607MIMAT0003275HomosapiensmiR-607
GUUCAAAUCCAGAUCUAUAAC
>hsa-miR-608MIMAT0003276HomosapiensmiR-608
AGGGGUGGUGUUGGGACAGCUCCGU
>hsa-miR-609MIMAT0003277HomosapiensmiR-609
AGGGUGUUUCUCUCAUCUCU
>hsa-miR-610MIMAT0003278HomosapiensmiR-610
UGAGCUAAAUGUGUGCUGGGA
>hsa-miR-611MIMAT0003279HomosapiensmiR-611
GCGAGGACCCCUCGGGGUCUGAC
>hsa-miR-612MIMAT0003280HomosapiensmiR-612
GCUGGGCAGGGCUUCUGAGCUCCUU
>hsa-miR-613MIMAT0003281HomosapiensmiR-613
AGGAAUGUUCCUUCUUUGCC
>hsa-miR-614MIMAT0003282HomosapiensmiR-614
GAACGCCUGUUCUUGCCAGGUGG
>hsa-miR-615-5pMIMAT0004804HomosapiensmiR-615-5p
GGGGGUCCCCGGUGCUCGGAUC
>hsa-miR-615-3pMIMAT0003283HomosapiensmiR-615-3p
UCCGAGCCUGGGUCUCCCUCUU
>hsa-miR-616-5pMIMAT0003284HomosapiensmiR-616-5p
ACUCAAAACCCUUCAGUGACUU
>hsa-miR-616-3pMIMAT0004805HomosapiensmiR-616-3p
AGUCAUUGGAGGGUUUGAGCAG
>hsa-miR-548c-5pMIMAT0004806HomosapiensmiR-548c-5p
AAAAGUAAUUGCGGUUUUUGCC
>hsa-miR-548c-3pMIMAT0003285HomosapiensmiR-548c-3p
CAAAAAUCUCAAUUACUUUUGC
>hsa-miR-617MIMAT0003286HomosapiensmiR-617
AGACUUCCCAUUUGAAGGUGGC
>hsa-miR-618MIMAT0003287HomosapiensmiR-618
AAACUCUACUUGUCCUUCUGAGU
>hsa-miR-619-5pMIMAT0026622HomosapiensmiR-619-5p
GCUGGGAUUACAGGCAUGAGCC
>hsa-miR-619-3pMIMAT0003288HomosapiensmiR-619-3p
GACCUGGACAUGUUUGUGCCCAGU
>hsa-miR-620MIMAT0003289HomosapiensmiR-620
AUGGAGAUAGAUAUAGAAAU
>hsa-miR-621MIMAT0003290HomosapiensmiR-621
GGCUAGCAACAGCGCUUACCU
>hsa-miR-622MIMAT0003291HomosapiensmiR-622
ACAGUCUGCUGAGGUUGGAGC
>hsa-miR-623MIMAT0003292HomosapiensmiR-623
AUCCCUUGCAGGGGCUGUUGGGU
>hsa-miR-624-5pMIMAT0003293HomosapiensmiR-624-5p
UAGUACCAGUACCUUGUGUUCA
>hsa-miR-624-3pMIMAT0004807HomosapiensmiR-624-3p
CACAAGGUAUUGGUAUUACCU
>hsa-miR-625-5pMIMAT0003294HomosapiensmiR-625-5p
AGGGGGAAAGUUCUAUAGUCC
>hsa-miR-625-3pMIMAT0004808HomosapiensmiR-625-3p
GACUAUAGAACUUUCCCCCUCA
>hsa-miR-626MIMAT0003295HomosapiensmiR-626
AGCUGUCUGAAAAUGUCUU
>hsa-miR-627-5pMIMAT0003296HomosapiensmiR-627-5p
GUGAGUCUCUAAGAAAAGAGGA
>hsa-miR-627-3pMIMAT0026623HomosapiensmiR-627-3p
UCUUUUCUUUGAGACUCACU
>hsa-miR-628-5pMIMAT0004809HomosapiensmiR-628-5p
AUGCUGACAUAUUUACUAGAGG
>hsa-miR-628-3pMIMAT0003297HomosapiensmiR-628-3p
UCUAGUAAGAGUGGCAGUCGA
>hsa-miR-629-5pMIMAT0004810HomosapiensmiR-629-5p
UGGGUUUACGUUGGGAGAACU
>hsa-miR-629-3pMIMAT0003298HomosapiensmiR-629-3p
GUUCUCCCAACGUAAGCCCAGC
>hsa-miR-630MIMAT0003299HomosapiensmiR-630
AGUAUUCUGUACCAGGGAAGGU
>hsa-miR-631MIMAT0003300HomosapiensmiR-631
AGACCUGGCCCAGACCUCAGC
>hsa-miR-33b-5pMIMAT0003301HomosapiensmiR-33b-5p
GUGCAUUGCUGUUGCAUUGC
>hsa-miR-33b-3pMIMAT0004811HomosapiensmiR-33b-3p
CAGUGCCUCGGCAGUGCAGCCC
>hsa-miR-632MIMAT0003302HomosapiensmiR-632
GUGUCUGCUUCCUGUGGGA
>hsa-miR-633MIMAT0003303HomosapiensmiR-633
CUAAUAGUAUCUACCACAAUAAA
>hsa-miR-634MIMAT0003304HomosapiensmiR-634
AACCAGCACCCCAACUUUGGAC
>hsa-miR-635MIMAT0003305HomosapiensmiR-635
ACUUGGGCACUGAAACAAUGUCC
>hsa-miR-636MIMAT0003306HomosapiensmiR-636
UGUGCUUGCUCGUCCCGCCCGCA
>hsa-miR-637MIMAT0003307HomosapiensmiR-637
ACUGGGGGCUUUCGGGCUCUGCGU
>hsa-miR-638MIMAT0003308HomosapiensmiR-638
AGGGAUCGCGGGCGGGUGGCGGCCU
>hsa-miR-639MIMAT0003309HomosapiensmiR-639
AUCGCUGCGGUUGCGAGCGCUGU
>hsa-miR-640MIMAT0003310HomosapiensmiR-640
AUGAUCCAGGAACCUGCCUCU
>hsa-miR-641MIMAT0003311HomosapiensmiR-641
AAAGACAUAGGAUAGAGUCACCUC
>hsa-miR-642a-5pMIMAT0003312HomosapiensmiR-642a-5p
GUCCCUCUCCAAAUGUGUCUUG
>hsa-miR-642a-3pMIMAT0020924HomosapiensmiR-642a-3p
AGACACAUUUGGAGAGGGAACC
>hsa-miR-643MIMAT0003313HomosapiensmiR-643
ACUUGUAUGCUAGCUCAGGUAG
>hsa-miR-644aMIMAT0003314HomosapiensmiR-644a
AGUGUGGCUUUCUUAGAGC
>hsa-miR-645MIMAT0003315HomosapiensmiR-645
UCUAGGCUGGUACUGCUGA
>hsa-miR-646MIMAT0003316HomosapiensmiR-646
AAGCAGCUGCCUCUGAGGC
>hsa-miR-647MIMAT0003317HomosapiensmiR-647
GUGGCUGCACUCACUUCCUUC
>hsa-miR-648MIMAT0003318HomosapiensmiR-648
AAGUGUGCAGGGCACUGGU
>hsa-miR-649MIMAT0003319HomosapiensmiR-649
AAACCUGUGUUGUUCAAGAGUC
>hsa-miR-650MIMAT0003320HomosapiensmiR-650
AGGAGGCAGCGCUCUCAGGAC
>hsa-miR-651-5pMIMAT0003321HomosapiensmiR-651-5p
UUUAGGAUAAGCUUGACUUUUG
>hsa-miR-651-3pMIMAT0026624HomosapiensmiR-651-3p
AAAGGAAAGUGUAUCCUAAAAG
>hsa-miR-652-5pMIMAT0022709HomosapiensmiR-652-5p
CAACCCUAGGAGAGGGUGCCAUUCA
>hsa-miR-652-3pMIMAT0003322HomosapiensmiR-652-3p
AAUGGCGCCACUAGGGUUGUG
>hsa-miR-548d-5pMIMAT0004812HomosapiensmiR-548d-5p
AAAAGUAAUUGUGGUUUUUGCC
>hsa-miR-548d-3pMIMAT0003323HomosapiensmiR-548d-3p
CAAAAACCACAGUUUCUUUUGC
>hsa-miR-661MIMAT0003324HomosapiensmiR-661
UGCCUGGGUCUCUGGCCUGCGCGU
>hsa-miR-662MIMAT0003325HomosapiensmiR-662
UCCCACGUUGUGGCCCAGCAG
>hsa-miR-663aMIMAT0003326HomosapiensmiR-663a
AGGCGGGGCGCCGCGGGACCGC
>hsa-miR-449b-5pMIMAT0003327HomosapiensmiR-449b-5p
AGGCAGUGUAUUGUUAGCUGGC
>hsa-miR-449b-3pMIMAT0009203HomosapiensmiR-449b-3p
CAGCCACAACUACCCUGCCACU
>hsa-miR-653-5pMIMAT0003328HomosapiensmiR-653-5p
GUGUUGAAACAAUCUCUACUG
>hsa-miR-653-3pMIMAT0026625HomosapiensmiR-653-3p
UUCACUGGAGUUUGUUUCAAUA
>hsa-miR-411-5pMIMAT0003329HomosapiensmiR-411-5p
UAGUAGACCGUAUAGCGUACG
>hsa-miR-411-3pMIMAT0004813HomosapiensmiR-411-3p
UAUGUAACACGGUCCACUAACC
>hsa-miR-654-5pMIMAT0003330HomosapiensmiR-654-5p
UGGUGGGCCGCAGAACAUGUGC
>hsa-miR-654-3pMIMAT0004814HomosapiensmiR-654-3p
UAUGUCUGCUGACCAUCACCUU
>hsa-miR-655-5pMIMAT0026626HomosapiensmiR-655-5p
AGAGGUUAUCCGUGUUAUGUUC
>hsa-miR-655-3pMIMAT0003331HomosapiensmiR-655-3p
AUAAUACAUGGUUAACCUCUUU
>hsa-miR-656-5pMIMAT0026627HomosapiensmiR-656-5p
AGGUUGCCUGUGAGGUGUUCA
>hsa-miR-656-3pMIMAT0003332HomosapiensmiR-656-3p
AAUAUUAUACAGUCAACCUCU
>hsa-miR-549a-5pMIMAT0037328HomosapiensmiR-549a-5p
AGCUCAUCCAUAGUUGUCACUG
>hsa-miR-549a-3pMIMAT0003333HomosapiensmiR-549a-3p
UGACAACUAUGGAUGAGCUCU
>hsa-miR-657MIMAT0003335HomosapiensmiR-657
GGCAGGUUCUCACCCUCUCUAGG
>hsa-miR-658MIMAT0003336HomosapiensmiR-658
GGCGGAGGGAAGUAGGUCCGUUGGU
>hsa-miR-659-5pMIMAT0022710HomosapiensmiR-659-5p
AGGACCUUCCCUGAACCAAGGA
>hsa-miR-659-3pMIMAT0003337HomosapiensmiR-659-3p
CUUGGUUCAGGGAGGGUCCCCA
>hsa-miR-660-5pMIMAT0003338HomosapiensmiR-660-5p
UACCCAUUGCAUAUCGGAGUUG
>hsa-miR-660-3pMIMAT0022711HomosapiensmiR-660-3p
ACCUCCUGUGUGCAUGGAUUA
>hsa-miR-421MIMAT0003339HomosapiensmiR-421
AUCAACAGACAUUAAUUGGGCGC
>hsa-miR-542-5pMIMAT0003340HomosapiensmiR-542-5p
UCGGGGAUCAUCAUGUCACGAGA
>hsa-miR-542-3pMIMAT0003389HomosapiensmiR-542-3p
UGUGACAGAUUGAUAACUGAAA
>hsa-miR-758-5pMIMAT0022929HomosapiensmiR-758-5p
GAUGGUUGACCAGAGAGCACAC
>hsa-miR-758-3pMIMAT0003879HomosapiensmiR-758-3p
UUUGUGACCUGGUCCACUAACC
>hsa-miR-1264MIMAT0005791HomosapiensmiR-1264
CAAGUCUUAUUUGAGCACCUGUU
>hsa-miR-671-5pMIMAT0003880HomosapiensmiR-671-5p
AGGAAGCCCUGGAGGGGCUGGAG
>hsa-miR-671-3pMIMAT0004819HomosapiensmiR-671-3p
UCCGGUUCUCAGGGCUCCACC
>hsa-miR-668-5pMIMAT0026636HomosapiensmiR-668-5p
UGCGCCUCGGGUGAGCAUG
>hsa-miR-668-3pMIMAT0003881HomosapiensmiR-668-3p
UGUCACUCGGCUCGGCCCACUAC
>hsa-miR-550a-3-5pMIMAT0020925HomosapiensmiR-550a-3-5p
AGUGCCUGAGGGAGUAAGAG
>hsa-miR-767-5pMIMAT0003882HomosapiensmiR-767-5p
UGCACCAUGGUUGUCUGAGCAUG
>hsa-miR-767-3pMIMAT0003883HomosapiensmiR-767-3p
UCUGCUCAUACCCCAUGGUUUCU
>hsa-miR-1224-5pMIMAT0005458HomosapiensmiR-1224-5p
GUGAGGACUCGGGAGGUGG
>hsa-miR-1224-3pMIMAT0005459HomosapiensmiR-1224-3p
CCCCACCUCCUCUCUCCUCAG
>hsa-miR-151bMIMAT0010214HomosapiensmiR-151b
UCGAGGAGCUCACAGUCU
>hsa-miR-320bMIMAT0005792HomosapiensmiR-320b
AAAAGCUGGGUUGAGAGGGCAA
>hsa-miR-320cMIMAT0005793HomosapiensmiR-320c
AAAAGCUGGGUUGAGAGGGU
>hsa-miR-1296-5pMIMAT0005794HomosapiensmiR-1296-5p
UUAGGGCCCUGGCUCCAUCUCC
>hsa-miR-1296-3pMIMAT0026637HomosapiensmiR-1296-3p
GAGUGGGGCUUCGACCCUAACC
>hsa-miR-1468-5pMIMAT0006789HomosapiensmiR-1468-5p
CUCCGUUUGCCUGUUUCGCUG
>hsa-miR-1468-3pMIMAT0026638HomosapiensmiR-1468-3p
AGCAAAAUAAGCAAAUGGAAAA
>hsa-miR-1323MIMAT0005795HomosapiensmiR-1323
UCAAAACUGAGGGGCAUUUUCU
>hsa-miR-1271-5pMIMAT0005796HomosapiensmiR-1271-5p
CUUGGCACCUAGCAAGCACUCA
>hsa-miR-1271-3pMIMAT0022712HomosapiensmiR-1271-3p
AGUGCCUGCUAUGUGCCAGGCA
>hsa-miR-1301-5pMIMAT0026639HomosapiensmiR-1301-5p
CGCUCUAGGCACCGCAGCA
>hsa-miR-1301-3pMIMAT0005797HomosapiensmiR-1301-3p
UUGCAGCUGCCUGGGAGUGACUUC
>hsa-miR-454-5pMIMAT0003884HomosapiensmiR-454-5p
ACCCUAUCAAUAUUGUCUCUGC
>hsa-miR-454-3pMIMAT0003885HomosapiensmiR-454-3p
UAGUGCAAUAUUGCUUAUAGGGU
>hsa-miR-1185-5pMIMAT0005798HomosapiensmiR-1185-5p
AGAGGAUACCCUUUGUAUGUU
>hsa-miR-1185-2-3pMIMAT0022713HomosapiensmiR-1185-2-3p
AUAUACAGGGGGAGACUCUCAU
>hsa-miR-449c-5pMIMAT0010251HomosapiensmiR-449c-5p
UAGGCAGUGUAUUGCUAGCGGCUGU
>hsa-miR-449c-3pMIMAT0013771HomosapiensmiR-449c-3p
UUGCUAGUUGCACUCCUCUCUGU
>hsa-miR-1283MIMAT0005799HomosapiensmiR-1283
UCUACAAAGGAAAGCGCUUUCU
>hsa-miR-769-5pMIMAT0003886HomosapiensmiR-769-5p
UGAGACCUCUGGGUUCUGAGCU
>hsa-miR-769-3pMIMAT0003887HomosapiensmiR-769-3p
CUGGGAUCUCCGGGGUCUUGGUU
>hsa-miR-766-5pMIMAT0022714HomosapiensmiR-766-5p
AGGAGGAAUUGGUGCUGGUCUU
>hsa-miR-766-3pMIMAT0003888HomosapiensmiR-766-3p
ACUCCAGCCCCACAGCCUCAGC
>hsa-miR-378dMIMAT0018926HomosapiensmiR-378d
ACUGGACUUGGAGUCAGAAA
>hsa-miR-1185-1-3pMIMAT0022838HomosapiensmiR-1185-1-3p
AUAUACAGGGGGAGACUCUUAU
>hsa-miR-762MIMAT0010313HomosapiensmiR-762
GGGGCUGGGGCCGGGGCCGAGC
>hsa-miR-802MIMAT0004185HomosapiensmiR-802
CAGUAACAAAGAUUCAUCCUUGU
>hsa-miR-670-5pMIMAT0010357HomosapiensmiR-670-5p
GUCCCUGAGUGUAUGUGGUG
>hsa-miR-670-3pMIMAT0026640HomosapiensmiR-670-3p
UUUCCUCAUAUUCAUUCAGGA
>hsa-miR-1298-5pMIMAT0005800HomosapiensmiR-1298-5p
UUCAUUCGGCUGUCCAGAUGUA
>hsa-miR-1298-3pMIMAT0026641HomosapiensmiR-1298-3p
CAUCUGGGCAACUGACUGAAC
>hsa-miR-2113MIMAT0009206HomosapiensmiR-2113
AUUUGUGCUUGGCUCUGUCAC
>hsa-miR-761MIMAT0010364HomosapiensmiR-761
GCAGCAGGGUGAAACUGACACA
>hsa-miR-764MIMAT0010367HomosapiensmiR-764
GCAGGUGCUCACUUGUCCUCCU
>hsa-miR-759MIMAT0010497HomosapiensmiR-759
GCAGAGUGCAAACAAUUUUGAC
>hsa-miR-765MIMAT0003945HomosapiensmiR-765
UGGAGGAGAAGGAAGGUGAUG
>hsa-miR-770-5pMIMAT0003948HomosapiensmiR-770-5p
UCCAGUACCACGUGUCAGGGCCA
>hsa-miR-675-5pMIMAT0004284HomosapiensmiR-675-5p
UGGUGCGGAGAGGGCCCACAGUG
>hsa-miR-675-3pMIMAT0006790HomosapiensmiR-675-3p
CUGUAUGCCCUCACCGCUCA
>hsa-miR-298MIMAT0004901HomosapiensmiR-298
AGCAGAAGCAGGGAGGUUCUCCCA
>hsa-miR-891a-5pMIMAT0004902HomosapiensmiR-891a-5p
UGCAACGAACCUGAGCCACUGA
>hsa-miR-891a-3pMIMAT0026717HomosapiensmiR-891a-3p
AGUGGCACAUGUUUGUUGUGAG
>hsa-miR-300MIMAT0004903HomosapiensmiR-300
UAUACAAGGGCAGACUCUCUCU
>hsa-miR-892aMIMAT0004907HomosapiensmiR-892a
CACUGUGUCCUUUCUGCGUAG
>hsa-miR-450b-5pMIMAT0004909HomosapiensmiR-450b-5p
UUUUGCAAUAUGUUCCUGAAUA
>hsa-miR-450b-3pMIMAT0004910HomosapiensmiR-450b-3p
UUGGGAUCAUUUUGCAUCCAUA
>hsa-miR-874-5pMIMAT0026718HomosapiensmiR-874-5p
CGGCCCCACGCACCAGGGUAAGA
>hsa-miR-874-3pMIMAT0004911HomosapiensmiR-874-3p
CUGCCCUGGCCCGAGGGACCGA
>hsa-miR-890MIMAT0004912HomosapiensmiR-890
UACUUGGAAAGGCAUCAGUUG
>hsa-miR-891bMIMAT0004913HomosapiensmiR-891b
UGCAACUUACCUGAGUCAUUGA
>hsa-miR-888-5pMIMAT0004916HomosapiensmiR-888-5p
UACUCAAAAAGCUGUCAGUCA
>hsa-miR-888-3pMIMAT0004917HomosapiensmiR-888-3p
GACUGACACCUCUUUGGGUGAA
>hsa-miR-892bMIMAT0004918HomosapiensmiR-892b
CACUGGCUCCUUUCUGGGUAGA
>hsa-miR-541-5pMIMAT0004919HomosapiensmiR-541-5p
AAAGGAUUCUGCUGUCGGUCCCACU
>hsa-miR-541-3pMIMAT0004920HomosapiensmiR-541-3p
UGGUGGGCACAGAAUCUGGACU
>hsa-miR-889-5pMIMAT0026719HomosapiensmiR-889-5p
AAUGGCUGUCCGUAGUAUGGUC
>hsa-miR-889-3pMIMAT0004921HomosapiensmiR-889-3p
UUAAUAUCGGACAACCAUUGU
>hsa-miR-875-5pMIMAT0004922HomosapiensmiR-875-5p
UAUACCUCAGUUUUAUCAGGUG
>hsa-miR-875-3pMIMAT0004923HomosapiensmiR-875-3p
CCUGGAAACACUGAGGUUGUG
>hsa-miR-876-5pMIMAT0004924HomosapiensmiR-876-5p
UGGAUUUCUUUGUGAAUCACCA
>hsa-miR-876-3pMIMAT0004925HomosapiensmiR-876-3p
UGGUGGUUUACAAAGUAAUUCA
>hsa-miR-708-5pMIMAT0004926HomosapiensmiR-708-5p
AAGGAGCUUACAAUCUAGCUGGG
>hsa-miR-708-3pMIMAT0004927HomosapiensmiR-708-3p
CAACUAGACUGUGAGCUUCUAG
>hsa-miR-147b-5pMIMAT0037331HomosapiensmiR-147b-5p
UGGAAACAUUUCUGCACAAACU
>hsa-miR-147b-3pMIMAT0004928HomosapiensmiR-147b-3p
GUGUGCGGAAAUGCUUCUGCU
>hsa-miR-190b-5pMIMAT0004929HomosapiensmiR-190b-5p
UGAUAUGUUUGAUAUUGGGUUG
>hsa-miR-190b-3pMIMAT0037332HomosapiensmiR-190b-3p
ACUAAAUGUCAAACAUAUUCU
>hsa-miR-744-5pMIMAT0004945HomosapiensmiR-744-5p
UGCGGGGCUAGGGCUAACAGCA
>hsa-miR-744-3pMIMAT0004946HomosapiensmiR-744-3p
CUGUUGCCACUAACCUCAACCU
>hsa-miR-885-5pMIMAT0004947HomosapiensmiR-885-5p
UCCAUUACACUACCCUGCCUCU
>hsa-miR-885-3pMIMAT0004948HomosapiensmiR-885-3p
AGGCAGCGGGGUGUAGUGGAUA
>hsa-miR-877-5pMIMAT0004949HomosapiensmiR-877-5p
GUAGAGGAGAUGGCGCAGGG
>hsa-miR-877-3pMIMAT0004950HomosapiensmiR-877-3p
UCCUCUUCUCCCUCCUCCCAG
>hsa-miR-887-5pMIMAT0026720HomosapiensmiR-887-5p
CUUGGGAGCCCUGUUAGACUC
>hsa-miR-887-3pMIMAT0004951HomosapiensmiR-887-3p
GUGAACGGGCGCCAUCCCGAGG
>hsa-miR-665MIMAT0004952HomosapiensmiR-665
ACCAGGAGGCUGAGGCCCCU
>hsa-miR-873-5pMIMAT0004953HomosapiensmiR-873-5p
GCAGGAACUUGUGAGUCUCCU
>hsa-miR-873-3pMIMAT0022717HomosapiensmiR-873-3p
GGAGACUGAUGAGUUCCCGGGA
>hsa-miR-543MIMAT0004954HomosapiensmiR-543
AAACAUUCGCGGUGCACUUCUU
>hsa-miR-374b-5pMIMAT0004955HomosapiensmiR-374b-5p
AUAUAAUACAACCUGCUAAGUG
>hsa-miR-374b-3pMIMAT0004956HomosapiensmiR-374b-3p
CUUAGCAGGUUGUAUUAUCAUU
>hsa-miR-760MIMAT0004957HomosapiensmiR-760
CGGCUCUGGGUCUGUGGGGA
>hsa-miR-301b-5pMIMAT0032026HomosapiensmiR-301b-5p
GCUCUGACGAGGUUGCACUACU
>hsa-miR-301b-3pMIMAT0004958HomosapiensmiR-301b-3p
CAGUGCAAUGAUAUUGUCAAAGC
>hsa-miR-216b-5pMIMAT0004959HomosapiensmiR-216b-5p
AAAUCUCUGCAGGCAAAUGUGA
>hsa-miR-216b-3pMIMAT0026721HomosapiensmiR-216b-3p
ACACACUUACCCGUAGAGAUUCUA
>hsa-miR-208b-5pMIMAT0026722HomosapiensmiR-208b-5p
AAGCUUUUUGCUCGAAUUAUGU
>hsa-miR-208b-3pMIMAT0004960HomosapiensmiR-208b-3p
AUAAGACGAACAAAAGGUUUGU
>hsa-miR-920MIMAT0004970HomosapiensmiR-920
GGGGAGCUGUGGAAGCAGUA
>hsa-miR-921MIMAT0004971HomosapiensmiR-921
CUAGUGAGGGACAGAACCAGGAUUC
>hsa-miR-922MIMAT0004972HomosapiensmiR-922
GCAGCAGAGAAUAGGACUACGUC
>hsa-miR-924MIMAT0004974HomosapiensmiR-924
AGAGUCUUGUGAUGUCUUGC
>hsa-miR-509-3-5pMIMAT0004975HomosapiensmiR-509-3-5p
UACUGCAGACGUGGCAAUCAUG
>hsa-miR-933MIMAT0004976HomosapiensmiR-933
UGUGCGCAGGGAGACCUCUCCC
>hsa-miR-934MIMAT0004977HomosapiensmiR-934
UGUCUACUACUGGAGACACUGG
>hsa-miR-935MIMAT0004978HomosapiensmiR-935
CCAGUUACCGCUUCCGCUACCGC
>hsa-miR-936MIMAT0004979HomosapiensmiR-936
ACAGUAGAGGGAGGAAUCGCAG
>hsa-miR-937-5pMIMAT0022938HomosapiensmiR-937-5p
GUGAGUCAGGGUGGGGCUGG
>hsa-miR-937-3pMIMAT0004980HomosapiensmiR-937-3p
AUCCGCGCUCUGACUCUCUGCC
>hsa-miR-938MIMAT0004981HomosapiensmiR-938
UGCCCUUAAAGGUGAACCCAGU
>hsa-miR-939-5pMIMAT0004982HomosapiensmiR-939-5p
UGGGGAGCUGAGGCUCUGGGGGUG
>hsa-miR-939-3pMIMAT0022939HomosapiensmiR-939-3p
CCCUGGGCCUCUGCUCCCCAG
>hsa-miR-940MIMAT0004983HomosapiensmiR-940
AAGGCAGGGCCCCCGCUCCCC
>hsa-miR-941MIMAT0004984HomosapiensmiR-941
CACCCGGCUGUGUGCACAUGUGC
>hsa-miR-942-5pMIMAT0004985HomosapiensmiR-942-5p
UCUUCUCUGUUUUGGCCAUGUG
>hsa-miR-942-3pMIMAT0026734HomosapiensmiR-942-3p
CACAUGGCCGAAACAGAGAAGU
>hsa-miR-943MIMAT0004986HomosapiensmiR-943
CUGACUGUUGCCGUCCUCCAG
>hsa-miR-944MIMAT0004987HomosapiensmiR-944
AAAUUAUUGUACAUCGGAUGAG
>hsa-miR-297MIMAT0004450HomosapiensmiR-297
AUGUAUGUGUGCAUGUGCAUG
>hsa-miR-1178-5pMIMAT0022940HomosapiensmiR-1178-5p
CAGGGUCAGCUGAGCAUG
>hsa-miR-1178-3pMIMAT0005823HomosapiensmiR-1178-3p
UUGCUCACUGUUCUUCCCUAG
>hsa-miR-1179MIMAT0005824HomosapiensmiR-1179
AAGCAUUCUUUCAUUGGUUGG
>hsa-miR-1180-5pMIMAT0026735HomosapiensmiR-1180-5p
GGACCCACCCGGCCGGGAAUA
>hsa-miR-1180-3pMIMAT0005825HomosapiensmiR-1180-3p
UUUCCGGCUCGCGUGGGUGUGU
>hsa-miR-1181MIMAT0005826HomosapiensmiR-1181
CCGUCGCCGCCACCCGAGCCG
>hsa-miR-1182MIMAT0005827HomosapiensmiR-1182
GAGGGUCUUGGGAGGGAUGUGAC
>hsa-miR-1183MIMAT0005828HomosapiensmiR-1183
CACUGUAGGUGAUGGUGAGAGUGGGCA
>hsa-miR-1184MIMAT0005829HomosapiensmiR-1184
CCUGCAGCGACUUGAUGGCUUCC
>hsa-miR-1225-5pMIMAT0005572HomosapiensmiR-1225-5p
GUGGGUACGGCCCAGUGGGGGG
>hsa-miR-1225-3pMIMAT0005573HomosapiensmiR-1225-3p
UGAGCCCCUGUGCCGCCCCCAG
>hsa-miR-1226-5pMIMAT0005576HomosapiensmiR-1226-5p
GUGAGGGCAUGCAGGCCUGGAUGGGG
>hsa-miR-1226-3pMIMAT0005577HomosapiensmiR-1226-3p
UCACCAGCCCUGUGUUCCCUAG
>hsa-miR-1227-5pMIMAT0022941HomosapiensmiR-1227-5p
GUGGGGCCAGGCGGUGG
>hsa-miR-1227-3pMIMAT0005580HomosapiensmiR-1227-3p
CGUGCCACCCUUUUCCCCAG
>hsa-miR-1228-5pMIMAT0005582HomosapiensmiR-1228-5p
GUGGGCGGGGGCAGGUGUGUG
>hsa-miR-1228-3pMIMAT0005583HomosapiensmiR-1228-3p
UCACACCUGCCUCGCCCCCC
>hsa-miR-1229-5pMIMAT0022942HomosapiensmiR-1229-5p
GUGGGUAGGGUUUGGGGGAGAGCG
>hsa-miR-1229-3pMIMAT0005584HomosapiensmiR-1229-3p
CUCUCACCACUGCCCUCCCACAG
>hsa-miR-1231MIMAT0005586HomosapiensmiR-1231
GUGUCUGGGCGGACAGCUGC
>hsa-miR-1233-5pMIMAT0022943HomosapiensmiR-1233-5p
AGUGGGAGGCCAGGGCACGGCA
>hsa-miR-1233-3pMIMAT0005588HomosapiensmiR-1233-3p
UGAGCCCUGUCCUCCCGCAG
>hsa-miR-1234-3pMIMAT0005589HomosapiensmiR-1234-3p
UCGGCCUGACCACCCACCCCAC
>hsa-miR-1236-5pMIMAT0022945HomosapiensmiR-1236-5p
UGAGUGACAGGGGAAAUGGGGA
>hsa-miR-1236-3pMIMAT0005591HomosapiensmiR-1236-3p
CCUCUUCCCCUUGUCUCUCCAG
>hsa-miR-1237-5pMIMAT0022946HomosapiensmiR-1237-5p
CGGGGGCGGGGCCGAAGCGCG
>hsa-miR-1237-3pMIMAT0005592HomosapiensmiR-1237-3p
UCCUUCUGCUCCGUCCCCCAG
>hsa-miR-1238-5pMIMAT0022947HomosapiensmiR-1238-5p
GUGAGUGGGAGCCCCAGUGUGUG
>hsa-miR-1238-3pMIMAT0005593HomosapiensmiR-1238-3p
CUUCCUCGUCUGUCUGCCCC
>hsa-miR-1200MIMAT0005863HomosapiensmiR-1200
CUCCUGAGCCAUUCUGAGCCUC
>hsa-miR-1202MIMAT0005865HomosapiensmiR-1202
GUGCCAGCUGCAGUGGGGGAG
>hsa-miR-1203MIMAT0005866HomosapiensmiR-1203
CCCGGAGCCAGGAUGCAGCUC
>hsa-miR-663bMIMAT0005867HomosapiensmiR-663b
GGUGGCCCGGCCGUGCCUGAGG
>hsa-miR-1204MIMAT0005868HomosapiensmiR-1204
UCGUGGCCUGGUCUCCAUUAU
>hsa-miR-1205MIMAT0005869HomosapiensmiR-1205
UCUGCAGGGUUUGCUUUGAG
>hsa-miR-1206MIMAT0005870HomosapiensmiR-1206
UGUUCAUGUAGAUGUUUAAGC
>hsa-miR-1207-5pMIMAT0005871HomosapiensmiR-1207-5p
UGGCAGGGAGGCUGGGAGGGG
>hsa-miR-1207-3pMIMAT0005872HomosapiensmiR-1207-3p
UCAGCUGGCCCUCAUUUC
>hsa-miR-1208MIMAT0005873HomosapiensmiR-1208
UCACUGUUCAGACAGGCGGA
>hsa-miR-548e-5pMIMAT0026736HomosapiensmiR-548e-5p
CAAAAGCAAUCGCGGUUUUUGC
>hsa-miR-548e-3pMIMAT0005874HomosapiensmiR-548e-3p
AAAAACUGAGACUACUUUUGCA
>hsa-miR-548j-5pMIMAT0005875HomosapiensmiR-548j-5p
AAAAGUAAUUGCGGUCUUUGGU
>hsa-miR-548j-3pMIMAT0026737HomosapiensmiR-548j-3p
CAAAAACUGCAUUACUUUUGC
>hsa-miR-1285-5pMIMAT0022719HomosapiensmiR-1285-5p
GAUCUCACUUUGUUGCCCAGG
>hsa-miR-1285-3pMIMAT0005876HomosapiensmiR-1285-3p
UCUGGGCAACAAAGUGAGACCU
>hsa-miR-1286MIMAT0005877HomosapiensmiR-1286
UGCAGGACCAAGAUGAGCCCU
>hsa-miR-1287-5pMIMAT0005878HomosapiensmiR-1287-5p
UGCUGGAUCAGUGGUUCGAGUC
>hsa-miR-1287-3pMIMAT0026738HomosapiensmiR-1287-3p
CUCUAGCCACAGAUGCAGUGAU
>hsa-miR-1289MIMAT0005879HomosapiensmiR-1289
UGGAGUCCAGGAAUCUGCAUUUU
>hsa-miR-1290MIMAT0005880HomosapiensmiR-1290
UGGAUUUUUGGAUCAGGGA
>hsa-miR-1291MIMAT0005881HomosapiensmiR-1291
UGGCCCUGACUGAAGACCAGCAGU
>hsa-miR-548kMIMAT0005882HomosapiensmiR-548k
AAAAGUACUUGCGGAUUUUGCU
>hsa-miR-1293MIMAT0005883HomosapiensmiR-1293
UGGGUGGUCUGGAGAUUUGUGC
>hsa-miR-1294MIMAT0005884HomosapiensmiR-1294
UGUGAGGUUGGCAUUGUUGUCU
>hsa-miR-1295aMIMAT0005885HomosapiensmiR-1295a
UUAGGCCGCAGAUCUGGGUGA
>hsa-miR-1297MIMAT0005886HomosapiensmiR-1297
UUCAAGUAAUUCAGGUG
>hsa-miR-1299MIMAT0005887HomosapiensmiR-1299
UUCUGGAAUUCUGUGUGAGGGA
>hsa-miR-548lMIMAT0005889HomosapiensmiR-548l
AAAAGUAUUUGCGGGUUUUGUC
>hsa-miR-1302MIMAT0005890HomosapiensmiR-1302
UUGGGACAUACUUAUGCUAAA
>hsa-miR-1303MIMAT0005891HomosapiensmiR-1303
UUUAGAGACGGGGUCUUGCUCU
>hsa-miR-1304-5pMIMAT0005892HomosapiensmiR-1304-5p
UUUGAGGCUACAGUGAGAUGUG
>hsa-miR-1304-3pMIMAT0022720HomosapiensmiR-1304-3p
UCUCACUGUAGCCUCGAACCCC
>hsa-miR-1305MIMAT0005893HomosapiensmiR-1305
UUUUCAACUCUAAUGGGAGAGA
>hsa-miR-1243MIMAT0005894HomosapiensmiR-1243
AACUGGAUCAAUUAUAGGAGUG
>hsa-miR-548f-5pMIMAT0026739HomosapiensmiR-548f-5p
UGCAAAAGUAAUCACAGUUUUU
>hsa-miR-548f-3pMIMAT0005895HomosapiensmiR-548f-3p
AAAAACUGUAAUUACUUUU
>hsa-miR-1244MIMAT0005896HomosapiensmiR-1244
AAGUAGUUGGUUUGUAUGAGAUGGUU
>hsa-miR-1245aMIMAT0005897HomosapiensmiR-1245a
AAGUGAUCUAAAGGCCUACAU
>hsa-miR-1246MIMAT0005898HomosapiensmiR-1246
AAUGGAUUUUUGGAGCAGG
>hsa-miR-1247-5pMIMAT0005899HomosapiensmiR-1247-5p
ACCCGUCCCGUUCGUCCCCGGA
>hsa-miR-1247-3pMIMAT0022721HomosapiensmiR-1247-3p
CCCCGGGAACGUCGAGACUGGAGC
>hsa-miR-1248MIMAT0005900HomosapiensmiR-1248
ACCUUCUUGUAUAAGCACUGUGCUAAA
>hsa-miR-1249-5pMIMAT0032029HomosapiensmiR-1249-5p
AGGAGGGAGGAGAUGGGCCAAGUU
>hsa-miR-1249-3pMIMAT0005901HomosapiensmiR-1249-3p
ACGCCCUUCCCCCCCUUCUUCA
>hsa-miR-1250-5pMIMAT0005902HomosapiensmiR-1250-5p
ACGGUGCUGGAUGUGGCCUUU
>hsa-miR-1250-3pMIMAT0026740HomosapiensmiR-1250-3p
ACAUUUUCCAGCCCAUUCA
>hsa-miR-1251-5pMIMAT0005903HomosapiensmiR-1251-5p
ACUCUAGCUGCCAAAGGCGCU
>hsa-miR-1251-3pMIMAT0026741HomosapiensmiR-1251-3p
CGCUUUGCUCAGCCAGUGUAG
>hsa-miR-1253MIMAT0005904HomosapiensmiR-1253
AGAGAAGAAGAUCAGCCUGCA
>hsa-miR-1255aMIMAT0005906HomosapiensmiR-1255a
AGGAUGAGCAAAGAAAGUAGAUU
>hsa-miR-1256MIMAT0005907HomosapiensmiR-1256
AGGCAUUGACUUCUCACUAGCU
>hsa-miR-1257MIMAT0005908HomosapiensmiR-1257
AGUGAAUGAUGGGUUCUGACC
>hsa-miR-1258MIMAT0005909HomosapiensmiR-1258
AGUUAGGAUUAGGUCGUGGAA
>hsa-miR-1260aMIMAT0005911HomosapiensmiR-1260a
AUCCCACCUCUGCCACCA
>hsa-miR-548g-5pMIMAT0022722HomosapiensmiR-548g-5p
UGCAAAAGUAAUUGCAGUUUUUG
>hsa-miR-548g-3pMIMAT0005912HomosapiensmiR-548g-3p
AAAACUGUAAUUACUUUUGUAC
>hsa-miR-1261MIMAT0005913HomosapiensmiR-1261
AUGGAUAAGGCUUUGGCUU
>hsa-miR-1262MIMAT0005914HomosapiensmiR-1262
AUGGGUGAAUUUGUAGAAGGAU
>hsa-miR-1263MIMAT0005915HomosapiensmiR-1263
AUGGUACCCUGGCAUACUGAGU
>hsa-miR-548nMIMAT0005916HomosapiensmiR-548n
CAAAAGUAAUUGUGGAUUUUGU
>hsa-miR-548mMIMAT0005917HomosapiensmiR-548m
CAAAGGUAUUUGUGGUUUUUG
>hsa-miR-1265MIMAT0005918HomosapiensmiR-1265
CAGGAUGUGGUCAAGUGUUGUU
>hsa-miR-548o-3pMIMAT0005919HomosapiensmiR-548o-3p
CCAAAACUGCAGUUACUUUUGC
>hsa-miR-1266-5pMIMAT0005920HomosapiensmiR-1266-5p
CCUCAGGGCUGUAGAACAGGGCU
>hsa-miR-1266-3pMIMAT0026742HomosapiensmiR-1266-3p
CCCUGUUCUAUGCCCUGAGGGA
>hsa-miR-1267MIMAT0005921HomosapiensmiR-1267
CCUGUUGAAGUGUAAUCCCCA
>hsa-miR-1268aMIMAT0005922HomosapiensmiR-1268a
CGGGCGUGGUGGUGGGGG
>hsa-miR-1269aMIMAT0005923HomosapiensmiR-1269a
CUGGACUGAGCCGUGCUACUGG
>hsa-miR-1270MIMAT0005924HomosapiensmiR-1270
CUGGAGAUAUGGAAGAGCUGUGU
>hsa-miR-1272MIMAT0005925HomosapiensmiR-1272
GAUGAUGAUGGCAGCAAAUUCUGAAA
>hsa-miR-548h-5pMIMAT0005928HomosapiensmiR-548h-5p
AAAAGUAAUCGCGGUUUUUGUC
>hsa-miR-548h-3pMIMAT0022723HomosapiensmiR-548h-3p
CAAAAACCGCAAUUACUUUUGCA
>hsa-miR-1275MIMAT0005929HomosapiensmiR-1275
GUGGGGGAGAGGCUGUC
>hsa-miR-1276MIMAT0005930HomosapiensmiR-1276
UAAAGAGCCCUGUGGAGACA
>hsa-miR-302eMIMAT0005931HomosapiensmiR-302e
UAAGUGCUUCCAUGCUU
>hsa-miR-302fMIMAT0005932HomosapiensmiR-302f
UAAUUGCUUCCAUGUUU
>hsa-miR-1277-5pMIMAT0022724HomosapiensmiR-1277-5p
AAAUAUAUAUAUAUAUGUACGUAU
>hsa-miR-1277-3pMIMAT0005933HomosapiensmiR-1277-3p
UACGUAGAUAUAUAUGUAUUUU
>hsa-miR-548pMIMAT0005934HomosapiensmiR-548p
UAGCAAAAACUGCAGUUACUUU
>hsa-miR-548iMIMAT0005935HomosapiensmiR-548i
AAAAGUAAUUGCGGAUUUUGCC
>hsa-miR-1278MIMAT0005936HomosapiensmiR-1278
UAGUACUGUGCAUAUCAUCUAU
>hsa-miR-1279MIMAT0005937HomosapiensmiR-1279
UCAUAUUGCUUCUUUCU
>hsa-miR-1281MIMAT0005939HomosapiensmiR-1281
UCGCCUCCUCCUCUCCC
>hsa-miR-1282MIMAT0005940HomosapiensmiR-1282
UCGUUUGCCUUUUUCUGCUU
>hsa-miR-1284MIMAT0005941HomosapiensmiR-1284
UCUAUACAGACCCUGGCUUUUC
>hsa-miR-1288-5pMIMAT0026743HomosapiensmiR-1288-5p
GCAGAUCAGGACUGUAACUCACC
>hsa-miR-1288-3pMIMAT0005942HomosapiensmiR-1288-3p
UGGACUGCCCUGAUCUGGAGA
>hsa-miR-1292-5pMIMAT0005943HomosapiensmiR-1292-5p
UGGGAACGGGUUCCGGCAGACGCUG
>hsa-miR-1292-3pMIMAT0022948HomosapiensmiR-1292-3p
UCGCGCCCCGGCUCCCGUUC
>hsa-miR-1252-5pMIMAT0005944HomosapiensmiR-1252-5p
AGAAGGAAAUUGAAUUCAUUUA
>hsa-miR-1252-3pMIMAT0026744HomosapiensmiR-1252-3p
CAAAUGAGCUUAAUUUCCUUUU
>hsa-miR-1255b-5pMIMAT0005945HomosapiensmiR-1255b-5p
CGGAUGAGCAAAGAAAGUGGUU
>hsa-miR-1255b-2-3pMIMAT0022725HomosapiensmiR-1255b-2-3p
AACCACUUUCUUUGCUCAUCCA
>hsa-miR-664a-5pMIMAT0005948HomosapiensmiR-664a-5p
ACUGGCUAGGGAAAAUGAUUGGAU
>hsa-miR-664a-3pMIMAT0005949HomosapiensmiR-664a-3p
UAUUCAUUUAUCCCCAGCCUACA
>hsa-miR-1306-5pMIMAT0022726HomosapiensmiR-1306-5p
CCACCUCCCCUGCAAACGUCCA
>hsa-miR-1306-3pMIMAT0005950HomosapiensmiR-1306-3p
ACGUUGGCUCUGGUGGUG
>hsa-miR-1307-5pMIMAT0022727HomosapiensmiR-1307-5p
UCGACCGGACCUCGACCGGCU
>hsa-miR-1307-3pMIMAT0005951HomosapiensmiR-1307-3p
ACUCGGCGUGGCGUCGGUCGUG
>hsa-miR-513b-5pMIMAT0005788HomosapiensmiR-513b-5p
UUCACAAGGAGGUGUCAUUUAU
>hsa-miR-513b-3pMIMAT0026749HomosapiensmiR-513b-3p
AAAUGUCACCUUUUUGAGAGGA
>hsa-miR-513c-5pMIMAT0005789HomosapiensmiR-513c-5p
UUCUCAAGGAGGUGUCGUUUAU
>hsa-miR-513c-3pMIMAT0022728HomosapiensmiR-513c-3p
UAAAUUUCACCUUUCUGAGAAGA
>hsa-miR-1321MIMAT0005952HomosapiensmiR-1321
CAGGGAGGUGAAUGUGAU
>hsa-miR-1322MIMAT0005953HomosapiensmiR-1322
GAUGAUGCUGCUGAUGCUG
>hsa-miR-1197MIMAT0005955HomosapiensmiR-1197
UAGGACACAUGGUCUACUUCU
>hsa-miR-1324MIMAT0005956HomosapiensmiR-1324
CCAGACAGAAUUCUAUGCACUUUC
>hsa-miR-1469MIMAT0007347HomosapiensmiR-1469
CUCGGCGCGGGGCGCGGGCUCC
>hsa-miR-1470MIMAT0007348HomosapiensmiR-1470
GCCCUCCGCCCGUGCACCCCG
>hsa-miR-1471MIMAT0007349HomosapiensmiR-1471
GCCCGCGUGUGGAGCCAGGUGU
>hsa-miR-1537-5pMIMAT0026765HomosapiensmiR-1537-5p
AGCUGUAAUUAGUCAGUUUUCU
>hsa-miR-1537-3pMIMAT0007399HomosapiensmiR-1537-3p
AAAACCGUCUAGUUACAGUUGU
>hsa-miR-1538MIMAT0007400HomosapiensmiR-1538
CGGCCCGGGCUGCUGCUGUUCCU
>hsa-miR-1539MIMAT0007401HomosapiensmiR-1539
UCCUGCGCGUCCCAGAUGCCC
>hsa-miR-103bMIMAT0007402HomosapiensmiR-103b
UCAUAGCCCUGUACAAUGCUGCU
>hsa-miR-320dMIMAT0006764HomosapiensmiR-320d
AAAAGCUGGGUUGAGAGGA
>hsa-miR-1825MIMAT0006765HomosapiensmiR-1825
UCCAGUGCCCUCCUCUCC
>hsa-miR-1827MIMAT0006767HomosapiensmiR-1827
UGAGGCAGUAGAUUGAAU
>hsa-miR-1908-5pMIMAT0007881HomosapiensmiR-1908-5p
CGGCGGGGACGGCGAUUGGUC
>hsa-miR-1908-3pMIMAT0026916HomosapiensmiR-1908-3p
CCGGCCGCCGGCUCCGCCCCG
>hsa-miR-1909-5pMIMAT0007882HomosapiensmiR-1909-5p
UGAGUGCCGGUGCCUGCCCUG
>hsa-miR-1909-3pMIMAT0007883HomosapiensmiR-1909-3p
CGCAGGGGCCGGGUGCUCACCG
>hsa-miR-1910-5pMIMAT0007884HomosapiensmiR-1910-5p
CCAGUCCUGUGCCUGCCGCCU
>hsa-miR-1910-3pMIMAT0026917HomosapiensmiR-1910-3p
GAGGCAGAAGCAGGAUGACA
>hsa-miR-1911-5pMIMAT0007885HomosapiensmiR-1911-5p
UGAGUACCGCCAUGUCUGUUGGG
>hsa-miR-1911-3pMIMAT0007886HomosapiensmiR-1911-3p
CACCAGGCAUUGUGGUCUCC
>hsa-miR-1912-5pMIMAT0037333HomosapiensmiR-1912-5p
CUCAUUGCAUGGGCUGUGUAUA
>hsa-miR-1912-3pMIMAT0007887HomosapiensmiR-1912-3p
UACCCAGAGCAUGCAGUGUGAA
>hsa-miR-1913MIMAT0007888HomosapiensmiR-1913
UCUGCCCCCUCCGCUGCUGCCA
>hsa-miR-1914-5pMIMAT0007889HomosapiensmiR-1914-5p
CCCUGUGCCCGGCCCACUUCUG
>hsa-miR-1914-3pMIMAT0007890HomosapiensmiR-1914-3p
GGAGGGGUCCCGCACUGGGAGG
>hsa-miR-1915-5pMIMAT0007891HomosapiensmiR-1915-5p
ACCUUGCCUUGCUGCCCGGGCC
>hsa-miR-1915-3pMIMAT0007892HomosapiensmiR-1915-3p
CCCCAGGGCGACGCGGCGGG
>hsa-miR-1972MIMAT0009447HomosapiensmiR-1972
UCAGGCCAGGCACAGUGGCUCA
>hsa-miR-1973MIMAT0009448HomosapiensmiR-1973
ACCGUGCAAAGGUAGCAUA
>hsa-miR-1976MIMAT0009451HomosapiensmiR-1976
CCUCCUGCCCUCCUUGCUGU
>hsa-miR-2052MIMAT0009977HomosapiensmiR-2052
UGUUUUGAUAACAGUAAUGU
>hsa-miR-2053MIMAT0009978HomosapiensmiR-2053
GUGUUAAUUAAACCUCUAUUUAC
>hsa-miR-2054MIMAT0009979HomosapiensmiR-2054
CUGUAAUAUAAAUUUAAUUUAUU
>hsa-miR-2110MIMAT0010133HomosapiensmiR-2110
UUGGGGAAACGGCCGCUGAGUG
>hsa-miR-2114-5pMIMAT0011156HomosapiensmiR-2114-5p
UAGUCCCUUCCUUGAAGCGGUC
>hsa-miR-2114-3pMIMAT0011157HomosapiensmiR-2114-3p
CGAGCCUCAAGCAAGGGACUU
>hsa-miR-2115-5pMIMAT0011158HomosapiensmiR-2115-5p
AGCUUCCAUGACUCCUGAUGGA
>hsa-miR-2115-3pMIMAT0011159HomosapiensmiR-2115-3p
CAUCAGAAUUCAUGGAGGCUAG
>hsa-miR-2116-5pMIMAT0011160HomosapiensmiR-2116-5p
GGUUCUUAGCAUAGGAGGUCU
>hsa-miR-2116-3pMIMAT0011161HomosapiensmiR-2116-3p
CCUCCCAUGCCAAGAACUCCC
>hsa-miR-2117MIMAT0011162HomosapiensmiR-2117
UGUUCUCUUUGCCAAGGACAG
>hsa-miR-548qMIMAT0011163HomosapiensmiR-548q
GCUGGUGCAAAAGUAAUGGCGG
>hsa-miR-2276-5pMIMAT0026921HomosapiensmiR-2276-5p
GCCCUCUGUCACCUUGCAGACG
>hsa-miR-2276-3pMIMAT0011775HomosapiensmiR-2276-3p
UCUGCAAGUGUCAGAGGCGAGG
>hsa-miR-2277-5pMIMAT0017352HomosapiensmiR-2277-5p
AGCGCGGGCUGAGCGCUGCCAGUC
>hsa-miR-2277-3pMIMAT0011777HomosapiensmiR-2277-3p
UGACAGCGCCCUGCCUGGCUC
>hsa-miR-2278MIMAT0011778HomosapiensmiR-2278
GAGAGCAGUGUGUGUUGCCUGG
>hsa-miR-2681-5pMIMAT0013515HomosapiensmiR-2681-5p
GUUUUACCACCUCCAGGAGACU
>hsa-miR-2681-3pMIMAT0013516HomosapiensmiR-2681-3p
UAUCAUGGAGUUGGUAAAGCAC
>hsa-miR-2682-5pMIMAT0013517HomosapiensmiR-2682-5p
CAGGCAGUGACUGUUCAGACGUC
>hsa-miR-2682-3pMIMAT0013518HomosapiensmiR-2682-3p
CGCCUCUUCAGCGCUGUCUUCC
>hsa-miR-711MIMAT0012734HomosapiensmiR-711
GGGACCCAGGGAGAGACGUAAG
>hsa-miR-718MIMAT0012735HomosapiensmiR-718
CUUCCGCCCCGCCGGGCGUCG
>hsa-miR-2861MIMAT0013802HomosapiensmiR-2861
GGGGCCUGGCGGUGGGCGG
>hsa-miR-2909MIMAT0013863HomosapiensmiR-2909
GUUAGGGCCAACAUCUCUUGG
>hsa-miR-3115MIMAT0014977HomosapiensmiR-3115
AUAUGGGUUUACUAGUUGGU
>hsa-miR-3116MIMAT0014978HomosapiensmiR-3116
UGCCUGGAACAUAGUAGGGACU
>hsa-miR-3117-5pMIMAT0019197HomosapiensmiR-3117-5p
AGACACUAUACGAGUCAUAU
>hsa-miR-3117-3pMIMAT0014979HomosapiensmiR-3117-3p
AUAGGACUCAUAUAGUGCCAG
>hsa-miR-3118MIMAT0014980HomosapiensmiR-3118
UGUGACUGCAUUAUGAAAAUUCU
>hsa-miR-3119MIMAT0014981HomosapiensmiR-3119
UGGCUUUUAACUUUGAUGGC
>hsa-miR-3120-5pMIMAT0019198HomosapiensmiR-3120-5p
CCUGUCUGUGCCUGCUGUACA
>hsa-miR-3120-3pMIMAT0014982HomosapiensmiR-3120-3p
CACAGCAAGUGUAGACAGGCA
>hsa-miR-3121-5pMIMAT0019199HomosapiensmiR-3121-5p
UCCUUUGCCUAUUCUAUUUAAG
>hsa-miR-3121-3pMIMAT0014983HomosapiensmiR-3121-3p
UAAAUAGAGUAGGCAAAGGACA
>hsa-miR-3122MIMAT0014984HomosapiensmiR-3122
GUUGGGACAAGAGGACGGUCUU
>hsa-miR-3123MIMAT0014985HomosapiensmiR-3123
CAGAGAAUUGUUUAAUC
>hsa-miR-3124-5pMIMAT0014986HomosapiensmiR-3124-5p
UUCGCGGGCGAAGGCAAAGUC
>hsa-miR-3124-3pMIMAT0019200HomosapiensmiR-3124-3p
ACUUUCCUCACUCCCGUGAAGU
>hsa-miR-548sMIMAT0014987HomosapiensmiR-548s
AUGGCCAAAACUGCAGUUAUUUU
>hsa-miR-3125MIMAT0014988HomosapiensmiR-3125
UAGAGGAAGCUGUGGAGAGA
>hsa-miR-3126-5pMIMAT0014989HomosapiensmiR-3126-5p
UGAGGGACAGAUGCCAGAAGCA
>hsa-miR-3126-3pMIMAT0015377HomosapiensmiR-3126-3p
CAUCUGGCAUCCGUCACACAGA
>hsa-miR-3127-5pMIMAT0014990HomosapiensmiR-3127-5p
AUCAGGGCUUGUGGAAUGGGAAG
>hsa-miR-3127-3pMIMAT0019201HomosapiensmiR-3127-3p
UCCCCUUCUGCAGGCCUGCUGG
>hsa-miR-3128MIMAT0014991HomosapiensmiR-3128
UCUGGCAAGUAAAAAACUCUCAU
>hsa-miR-3129-5pMIMAT0014992HomosapiensmiR-3129-5p
GCAGUAGUGUAGAGAUUGGUUU
>hsa-miR-3129-3pMIMAT0019202HomosapiensmiR-3129-3p
AAACUAAUCUCUACACUGCUGC
>hsa-miR-3130-5pMIMAT0014995HomosapiensmiR-3130-5p
UACCCAGUCUCCGGUGCAGCC
>hsa-miR-3130-3pMIMAT0014994HomosapiensmiR-3130-3p
GCUGCACCGGAGACUGGGUAA
>hsa-miR-3131MIMAT0014996HomosapiensmiR-3131
UCGAGGACUGGUGGAAGGGCCUU
>hsa-miR-3132MIMAT0014997HomosapiensmiR-3132
UGGGUAGAGAAGGAGCUCAGAGGA
>hsa-miR-3133MIMAT0014998HomosapiensmiR-3133
UAAAGAACUCUUAAAACCCAAU
>hsa-miR-378bMIMAT0014999HomosapiensmiR-378b
ACUGGACUUGGAGGCAGAA
>hsa-miR-3134MIMAT0015000HomosapiensmiR-3134
UGAUGGAUAAAAGACUACAUAUU
>hsa-miR-3135aMIMAT0015001HomosapiensmiR-3135a
UGCCUAGGCUGAGACUGCAGUG
>hsa-miR-466MIMAT0015002HomosapiensmiR-466
AUACACAUACACGCAACACACAU
>hsa-miR-3136-5pMIMAT0015003HomosapiensmiR-3136-5p
CUGACUGAAUAGGUAGGGUCAUU
>hsa-miR-3136-3pMIMAT0019203HomosapiensmiR-3136-3p
UGGCCCAACCUAUUCAGUUAGU
>hsa-miR-544bMIMAT0015004HomosapiensmiR-544b
ACCUGAGGUUGUGCAUUUCUAA
>hsa-miR-3137MIMAT0015005HomosapiensmiR-3137
UCUGUAGCCUGGGAGCAAUGGGGU
>hsa-miR-3138MIMAT0015006HomosapiensmiR-3138
UGUGGACAGUGAGGUAGAGGGAGU
>hsa-miR-3139MIMAT0015007HomosapiensmiR-3139
UAGGAGCUCAACAGAUGCCUGUU
>hsa-miR-3140-5pMIMAT0019204HomosapiensmiR-3140-5p
ACCUGAAUUACCAAAAGCUUU
>hsa-miR-3140-3pMIMAT0015008HomosapiensmiR-3140-3p
AGCUUUUGGGAAUUCAGGUAGU
>hsa-miR-548t-5pMIMAT0015009HomosapiensmiR-548t-5p
CAAAAGUGAUCGUGGUUUUUG
>hsa-miR-548t-3pMIMAT0022730HomosapiensmiR-548t-3p
AAAAACCACAAUUACUUUUGCACCA
>hsa-miR-3141MIMAT0015010HomosapiensmiR-3141
GAGGGCGGGUGGAGGAGGA
>hsa-miR-3142MIMAT0015011HomosapiensmiR-3142
AAGGCCUUUCUGAACCUUCAGA
>hsa-miR-3143MIMAT0015012HomosapiensmiR-3143
AUAACAUUGUAAAGCGCUUCUUUCG
>hsa-miR-548uMIMAT0015013HomosapiensmiR-548u
CAAAGACUGCAAUUACUUUUGCG
>hsa-miR-3144-5pMIMAT0015014HomosapiensmiR-3144-5p
AGGGGACCAAAGAGAUAUAUAG
>hsa-miR-3144-3pMIMAT0015015HomosapiensmiR-3144-3p
AUAUACCUGUUCGGUCUCUUUA
>hsa-miR-3145-5pMIMAT0019205HomosapiensmiR-3145-5p
AACUCCAAACACUCAAAACUCA
>hsa-miR-3145-3pMIMAT0015016HomosapiensmiR-3145-3p
AGAUAUUUUGAGUGUUUGGAAUUG
>hsa-miR-1273cMIMAT0015017HomosapiensmiR-1273c
GGCGACAAAACGAGACCCUGUC
>hsa-miR-3146MIMAT0015018HomosapiensmiR-3146
CAUGCUAGGAUAGAAAGAAUGG
>hsa-miR-3147MIMAT0015019HomosapiensmiR-3147
GGUUGGGCAGUGAGGAGGGUGUGA
>hsa-miR-548vMIMAT0015020HomosapiensmiR-548v
AGCUACAGUUACUUUUGCACCA
>hsa-miR-3148MIMAT0015021HomosapiensmiR-3148
UGGAAAAAACUGGUGUGUGCUU
>hsa-miR-3149MIMAT0015022HomosapiensmiR-3149
UUUGUAUGGAUAUGUGUGUGUAU
>hsa-miR-3150a-5pMIMAT0019206HomosapiensmiR-3150a-5p
CAACCUCGACGAUCUCCUCAGC
>hsa-miR-3150a-3pMIMAT0015023HomosapiensmiR-3150a-3p
CUGGGGAGAUCCUCGAGGUUGG
>hsa-miR-3151-5pMIMAT0015024HomosapiensmiR-3151-5p
GGUGGGGCAAUGGGAUCAGGU
>hsa-miR-3151-3pMIMAT0027026HomosapiensmiR-3151-3p
CCUGAUCCCACAGCCCACCU
>hsa-miR-3152-5pMIMAT0019207HomosapiensmiR-3152-5p
AUUGCCUCUGUUCUAACACAAG
>hsa-miR-3152-3pMIMAT0015025HomosapiensmiR-3152-3p
UGUGUUAGAAUAGGGGCAAUAA
>hsa-miR-3153MIMAT0015026HomosapiensmiR-3153
GGGGAAAGCGAGUAGGGACAUUU
>hsa-miR-3074-5pMIMAT0019208HomosapiensmiR-3074-5p
GUUCCUGCUGAACUGAGCCAG
>hsa-miR-3074-3pMIMAT0015027HomosapiensmiR-3074-3p
GAUAUCAGCUCAGUAGGCACCG
>hsa-miR-3154MIMAT0015028HomosapiensmiR-3154
CAGAAGGGGAGUUGGGAGCAGA
>hsa-miR-3155aMIMAT0015029HomosapiensmiR-3155a
CCAGGCUCUGCAGUGGGAACU
>hsa-miR-3156-5pMIMAT0015030HomosapiensmiR-3156-5p
AAAGAUCUGGAAGUGGGAGACA
>hsa-miR-3156-3pMIMAT0019209HomosapiensmiR-3156-3p
CUCCCACUUCCAGAUCUUUCU
>hsa-miR-3157-5pMIMAT0015031HomosapiensmiR-3157-5p
UUCAGCCAGGCUAGUGCAGUCU
>hsa-miR-3157-3pMIMAT0019210HomosapiensmiR-3157-3p
CUGCCCUAGUCUAGCUGAAGCU
>hsa-miR-3158-5pMIMAT0019211HomosapiensmiR-3158-5p
CCUGCAGAGAGGAAGCCCUUC
>hsa-miR-3158-3pMIMAT0015032HomosapiensmiR-3158-3p
AAGGGCUUCCUCUCUGCAGGAC
>hsa-miR-3159MIMAT0015033HomosapiensmiR-3159
UAGGAUUACAAGUGUCGGCCAC
>hsa-miR-3160-5pMIMAT0019212HomosapiensmiR-3160-5p
GGCUUUCUAGUCUCAGCUCUCC
>hsa-miR-3160-3pMIMAT0015034HomosapiensmiR-3160-3p
AGAGCUGAGACUAGAAAGCCCA
>hsa-miR-3161MIMAT0015035HomosapiensmiR-3161
CUGAUAAGAACAGAGGCCCAGAU
>hsa-miR-3162-5pMIMAT0015036HomosapiensmiR-3162-5p
UUAGGGAGUAGAAGGGUGGGGAG
>hsa-miR-3162-3pMIMAT0019213HomosapiensmiR-3162-3p
UCCCUACCCCUCCACUCCCCA
>hsa-miR-3163MIMAT0015037HomosapiensmiR-3163
UAUAAAAUGAGGGCAGUAAGAC
>hsa-miR-3164MIMAT0015038HomosapiensmiR-3164
UGUGACUUUAAGGGAAAUGGCG
>hsa-miR-3165MIMAT0015039HomosapiensmiR-3165
AGGUGGAUGCAAUGUGACCUCA
>hsa-miR-3166MIMAT0015040HomosapiensmiR-3166
CGCAGACAAUGCCUACUGGCCUA
>hsa-miR-1260bMIMAT0015041HomosapiensmiR-1260b
AUCCCACCACUGCCACCAU
>hsa-miR-3167MIMAT0015042HomosapiensmiR-3167
AGGAUUUCAGAAAUACUGGUGU
>hsa-miR-3168MIMAT0015043HomosapiensmiR-3168
GAGUUCUACAGUCAGAC
>hsa-miR-3169MIMAT0015044HomosapiensmiR-3169
UAGGACUGUGCUUGGCACAUAG
>hsa-miR-3170MIMAT0015045HomosapiensmiR-3170
CUGGGGUUCUGAGACAGACAGU
>hsa-miR-3171MIMAT0015046HomosapiensmiR-3171
AGAUGUAUGGAAUCUGUAUAUAUC
>hsa-miR-3173-5pMIMAT0019214HomosapiensmiR-3173-5p
UGCCCUGCCUGUUUUCUCCUUU
>hsa-miR-3173-3pMIMAT0015048HomosapiensmiR-3173-3p
AAAGGAGGAAAUAGGCAGGCCA
>hsa-miR-1193MIMAT0015049HomosapiensmiR-1193
GGGAUGGUAGACCGGUGACGUGC
>hsa-miR-323b-5pMIMAT0001630HomosapiensmiR-323b-5p
AGGUUGUCCGUGGUGAGUUCGCA
>hsa-miR-323b-3pMIMAT0015050HomosapiensmiR-323b-3p
CCCAAUACACGGUCGACCUCUU
>hsa-miR-3174MIMAT0015051HomosapiensmiR-3174
UAGUGAGUUAGAGAUGCAGAGCC
>hsa-miR-3175MIMAT0015052HomosapiensmiR-3175
CGGGGAGAGAACGCAGUGACGU
>hsa-miR-3176MIMAT0015053HomosapiensmiR-3176
ACUGGCCUGGGACUACCGG
>hsa-miR-3177-5pMIMAT0019215HomosapiensmiR-3177-5p
UGUGUACACACGUGCCAGGCGCU
>hsa-miR-3177-3pMIMAT0015054HomosapiensmiR-3177-3p
UGCACGGCACUGGGGACACGU
>hsa-miR-3178MIMAT0015055HomosapiensmiR-3178
GGGGCGCGGCCGGAUCG
>hsa-miR-3179MIMAT0015056HomosapiensmiR-3179
AGAAGGGGUGAAAUUUAAACGU
>hsa-miR-3180-5pMIMAT0015057HomosapiensmiR-3180-5p
CUUCCAGACGCUCCGCCCCACGUCG
>hsa-miR-3180-3pMIMAT0015058HomosapiensmiR-3180-3p
UGGGGCGGAGCUUCCGGAGGCC
>hsa-miR-548wMIMAT0015060HomosapiensmiR-548w
AAAAGUAACUGCGGUUUUUGCCU
>hsa-miR-3181MIMAT0015061HomosapiensmiR-3181
AUCGGGCCCUCGGCGCCGG
>hsa-miR-3182MIMAT0015062HomosapiensmiR-3182
GCUUCUGUAGUGUAGUC
>hsa-miR-3183MIMAT0015063HomosapiensmiR-3183
GCCUCUCUCGGAGUCGCUCGGA
>hsa-miR-3184-5pMIMAT0015064HomosapiensmiR-3184-5p
UGAGGGGCCUCAGACCGAGCUUUU
>hsa-miR-3184-3pMIMAT0022731HomosapiensmiR-3184-3p
AAAGUCUCGCUCUCUGCCCCUCA
>hsa-miR-3185MIMAT0015065HomosapiensmiR-3185
AGAAGAAGGCGGUCGGUCUGCGG
>hsa-miR-3065-5pMIMAT0015066HomosapiensmiR-3065-5p
UCAACAAAAUCACUGAUGCUGGA
>hsa-miR-3065-3pMIMAT0015378HomosapiensmiR-3065-3p
UCAGCACCAGGAUAUUGUUGGAG
>hsa-miR-3186-5pMIMAT0015067HomosapiensmiR-3186-5p
CAGGCGUCUGUCUACGUGGCUU
>hsa-miR-3186-3pMIMAT0015068HomosapiensmiR-3186-3p
UCACGCGGAGAGAUGGCUUUG
>hsa-miR-3187-5pMIMAT0019216HomosapiensmiR-3187-5p
CCUGGGCAGCGUGUGGCUGAAGG
>hsa-miR-3187-3pMIMAT0015069HomosapiensmiR-3187-3p
UUGGCCAUGGGGCUGCGCGG
>hsa-miR-3188MIMAT0015070HomosapiensmiR-3188
AGAGGCUUUGUGCGGAUACGGGG
>hsa-miR-3189-5pMIMAT0019217HomosapiensmiR-3189-5p
UGCCCCAUCUGUGCCCUGGGUAGGA
>hsa-miR-3189-3pMIMAT0015071HomosapiensmiR-3189-3p
CCCUUGGGUCUGAUGGGGUAG
>hsa-miR-320eMIMAT0015072HomosapiensmiR-320e
AAAGCUGGGUUGAGAAGG
>hsa-miR-3190-5pMIMAT0015073HomosapiensmiR-3190-5p
UCUGGCCAGCUACGUCCCCA
>hsa-miR-3190-3pMIMAT0022839HomosapiensmiR-3190-3p
UGUGGAAGGUAGACGGCCAGAGA
>hsa-miR-3191-5pMIMAT0022732HomosapiensmiR-3191-5p
CUCUCUGGCCGUCUACCUUCCA
>hsa-miR-3191-3pMIMAT0015075HomosapiensmiR-3191-3p
UGGGGACGUAGCUGGCCAGACAG
>hsa-miR-3192-5pMIMAT0015076HomosapiensmiR-3192-5p
UCUGGGAGGUUGUAGCAGUGGAA
>hsa-miR-3192-3pMIMAT0027027HomosapiensmiR-3192-3p
CUCUGAUCGCCCUCUCAGCUC
>hsa-miR-3193MIMAT0015077HomosapiensmiR-3193
UCCUGCGUAGGAUCUGAGGAGU
>hsa-miR-3194-5pMIMAT0015078HomosapiensmiR-3194-5p
GGCCAGCCACCAGGAGGGCUG
>hsa-miR-3194-3pMIMAT0019218HomosapiensmiR-3194-3p
AGCUCUGCUGCUCACUGGCAGU
>hsa-miR-3195MIMAT0015079HomosapiensmiR-3195
CGCGCCGGGCCCGGGUU
>hsa-miR-3196MIMAT0015080HomosapiensmiR-3196
CGGGGCGGCAGGGGCCUC
>hsa-miR-548x-5pMIMAT0022733HomosapiensmiR-548x-5p
UGCAAAAGUAAUUGCAGUUUUUG
>hsa-miR-548x-3pMIMAT0015081HomosapiensmiR-548x-3p
UAAAAACUGCAAUUACUUUC
>hsa-miR-3197MIMAT0015082HomosapiensmiR-3197
GGAGGCGCAGGCUCGGAAAGGCG
>hsa-miR-3198MIMAT0015083HomosapiensmiR-3198
GUGGAGUCCUGGGGAAUGGAGA
>hsa-miR-3199MIMAT0015084HomosapiensmiR-3199
AGGGACUGCCUUAGGAGAAAGUU
>hsa-miR-3200-5pMIMAT0017392HomosapiensmiR-3200-5p
AAUCUGAGAAGGCGCACAAGGU
>hsa-miR-3200-3pMIMAT0015085HomosapiensmiR-3200-3p
CACCUUGCGCUACUCAGGUCUG
>hsa-miR-3201MIMAT0015086HomosapiensmiR-3201
GGGAUAUGAAGAAAAAU
>hsa-miR-514b-5pMIMAT0015087HomosapiensmiR-514b-5p
UUCUCAAGAGGGAGGCAAUCAU
>hsa-miR-514b-3pMIMAT0015088HomosapiensmiR-514b-3p
AUUGACACCUCUGUGAGUGGA
>hsa-miR-3202MIMAT0015089HomosapiensmiR-3202
UGGAAGGGAGAAGAGCUUUAAU
>hsa-miR-4295MIMAT0016844HomosapiensmiR-4295
CAGUGCAAUGUUUUCCUU
>hsa-miR-4296MIMAT0016845HomosapiensmiR-4296
AUGUGGGCUCAGGCUCA
>hsa-miR-4297MIMAT0016846HomosapiensmiR-4297
UGCCUUCCUGUCUGUG
>hsa-miR-378cMIMAT0016847HomosapiensmiR-378c
ACUGGACUUGGAGUCAGAAGAGUGG
>hsa-miR-4293MIMAT0016848HomosapiensmiR-4293
CAGCCUGACAGGAACAG
>hsa-miR-4294MIMAT0016849HomosapiensmiR-4294
GGGAGUCUACAGCAGGG
>hsa-miR-4301MIMAT0016850HomosapiensmiR-4301
UCCCACUACUUCACUUGUGA
>hsa-miR-4299MIMAT0016851HomosapiensmiR-4299
GCUGGUGACAUGAGAGGC
>hsa-miR-4298MIMAT0016852HomosapiensmiR-4298
CUGGGACAGGAGGAGGAGGCAG
>hsa-miR-4300MIMAT0016853HomosapiensmiR-4300
UGGGAGCUGGACUACUUC
>hsa-miR-4304MIMAT0016854HomosapiensmiR-4304
CCGGCAUGUCCAGGGCA
>hsa-miR-4302MIMAT0016855HomosapiensmiR-4302
CCAGUGUGGCUCAGCGAG
>hsa-miR-4303MIMAT0016856HomosapiensmiR-4303
UUCUGAGCUGAGGACAG
>hsa-miR-4305MIMAT0016857HomosapiensmiR-4305
CCUAGACACCUCCAGUUC
>hsa-miR-4306MIMAT0016858HomosapiensmiR-4306
UGGAGAGAAAGGCAGUA
>hsa-miR-4309MIMAT0016859HomosapiensmiR-4309
CUGGAGUCUAGGAUUCCA
>hsa-miR-4307MIMAT0016860HomosapiensmiR-4307
AAUGUUUUUUCCUGUUUCC
>hsa-miR-4308MIMAT0016861HomosapiensmiR-4308
UCCCUGGAGUUUCUUCUU
>hsa-miR-4310MIMAT0016862HomosapiensmiR-4310
GCAGCAUUCAUGUCCC
>hsa-miR-4311MIMAT0016863HomosapiensmiR-4311
GAAAGAGAGCUGAGUGUG
>hsa-miR-4312MIMAT0016864HomosapiensmiR-4312
GGCCUUGUUCCUGUCCCCA
>hsa-miR-4313MIMAT0016865HomosapiensmiR-4313
AGCCCCCUGGCCCCAAACCC
>hsa-miR-4315MIMAT0016866HomosapiensmiR-4315
CCGCUUUCUGAGCUGGAC
>hsa-miR-4316MIMAT0016867HomosapiensmiR-4316
GGUGAGGCUAGCUGGUG
>hsa-miR-4314MIMAT0016868HomosapiensmiR-4314
CUCUGGGAAAUGGGACAG
>hsa-miR-4318MIMAT0016869HomosapiensmiR-4318
CACUGUGGGUACAUGCU
>hsa-miR-4319MIMAT0016870HomosapiensmiR-4319
UCCCUGAGCAAAGCCAC
>hsa-miR-4320MIMAT0016871HomosapiensmiR-4320
GGGAUUCUGUAGCUUCCU
>hsa-miR-4317MIMAT0016872HomosapiensmiR-4317
ACAUUGCCAGGGAGUUU
>hsa-miR-4322MIMAT0016873HomosapiensmiR-4322
CUGUGGGCUCAGCGCGUGGGG
>hsa-miR-4321MIMAT0016874HomosapiensmiR-4321
UUAGCGGUGGACCGCCCUGCG
>hsa-miR-4323MIMAT0016875HomosapiensmiR-4323
CAGCCCCACAGCCUCAGA
>hsa-miR-4324MIMAT0016876HomosapiensmiR-4324
CCCUGAGACCCUAACCUUAA
>hsa-miR-4256MIMAT0016877HomosapiensmiR-4256
AUCUGACCUGAUGAAGGU
>hsa-miR-4257MIMAT0016878HomosapiensmiR-4257
CCAGAGGUGGGGACUGAG
>hsa-miR-4258MIMAT0016879HomosapiensmiR-4258
CCCCGCCACCGCCUUGG
>hsa-miR-4259MIMAT0016880HomosapiensmiR-4259
CAGUUGGGUCUAGGGGUCAGGA
>hsa-miR-4260MIMAT0016881HomosapiensmiR-4260
CUUGGGGCAUGGAGUCCCA
>hsa-miR-4253MIMAT0016882HomosapiensmiR-4253
AGGGCAUGUCCAGGGGGU
>hsa-miR-4251MIMAT0016883HomosapiensmiR-4251
CCUGAGAAAAGGGCCAA
>hsa-miR-4254MIMAT0016884HomosapiensmiR-4254
GCCUGGAGCUACUCCACCAUCUC
>hsa-miR-4255MIMAT0016885HomosapiensmiR-4255
CAGUGUUCAGAGAUGGA
>hsa-miR-4252MIMAT0016886HomosapiensmiR-4252
GGCCACUGAGUCAGCACCA
>hsa-miR-4325MIMAT0016887HomosapiensmiR-4325
UUGCACUUGUCUCAGUGA
>hsa-miR-4326MIMAT0016888HomosapiensmiR-4326
UGUUCCUCUGUCUCCCAGAC
>hsa-miR-4327MIMAT0016889HomosapiensmiR-4327
GGCUUGCAUGGGGGACUGG
>hsa-miR-4261MIMAT0016890HomosapiensmiR-4261
AGGAAACAGGGACCCA
>hsa-miR-4265MIMAT0016891HomosapiensmiR-4265
CUGUGGGCUCAGCUCUGGG
>hsa-miR-4266MIMAT0016892HomosapiensmiR-4266
CUAGGAGGCCUUGGCC
>hsa-miR-4267MIMAT0016893HomosapiensmiR-4267
UCCAGCUCGGUGGCAC
>hsa-miR-4262MIMAT0016894HomosapiensmiR-4262
GACAUUCAGACUACCUG
>hsa-miR-2355-5pMIMAT0016895HomosapiensmiR-2355-5p
AUCCCCAGAUACAAUGGACAA
>hsa-miR-2355-3pMIMAT0017950HomosapiensmiR-2355-3p
AUUGUCCUUGCUGUUUGGAGAU
>hsa-miR-4268MIMAT0016896HomosapiensmiR-4268
GGCUCCUCCUCUCAGGAUGUG
>hsa-miR-4269MIMAT0016897HomosapiensmiR-4269
GCAGGCACAGACAGCCCUGGC
>hsa-miR-4263MIMAT0016898HomosapiensmiR-4263
AUUCUAAGUGCCUUGGCC
>hsa-miR-4264MIMAT0016899HomosapiensmiR-4264
ACUCAGUCAUGGUCAUU
>hsa-miR-4270MIMAT0016900HomosapiensmiR-4270
UCAGGGAGUCAGGGGAGGGC
>hsa-miR-4271MIMAT0016901HomosapiensmiR-4271
GGGGGAAGAAAAGGUGGGG
>hsa-miR-4272MIMAT0016902HomosapiensmiR-4272
CAUUCAACUAGUGAUUGU
>hsa-miR-4273MIMAT0016903HomosapiensmiR-4273
GUGUUCUCUGAUGGACAG
>hsa-miR-4276MIMAT0016904HomosapiensmiR-4276
CUCAGUGACUCAUGUGC
>hsa-miR-4275MIMAT0016905HomosapiensmiR-4275
CCAAUUACCACUUCUUU
>hsa-miR-4274MIMAT0016906HomosapiensmiR-4274
CAGCAGUCCCUCCCCCUG
>hsa-miR-4281MIMAT0016907HomosapiensmiR-4281
GGGUCCCGGGGAGGGGGG
>hsa-miR-4277MIMAT0016908HomosapiensmiR-4277
GCAGUUCUGAGCACAGUACAC
>hsa-miR-4279MIMAT0016909HomosapiensmiR-4279
CUCUCCUCCCGGCUUC
>hsa-miR-4278MIMAT0016910HomosapiensmiR-4278
CUAGGGGGUUUGCCCUUG
>hsa-miR-4280MIMAT0016911HomosapiensmiR-4280
GAGUGUAGUUCUGAGCAGAGC
>hsa-miR-4282MIMAT0016912HomosapiensmiR-4282
UAAAAUUUGCAUCCAGGA
>hsa-miR-4285MIMAT0016913HomosapiensmiR-4285
GCGGCGAGUCCGACUCAU
>hsa-miR-4283MIMAT0016914HomosapiensmiR-4283
UGGGGCUCAGCGAGUUU
>hsa-miR-4284MIMAT0016915HomosapiensmiR-4284
GGGCUCACAUCACCCCAU
>hsa-miR-4286MIMAT0016916HomosapiensmiR-4286
ACCCCACUCCUGGUACC
>hsa-miR-4287MIMAT0016917HomosapiensmiR-4287
UCUCCCUUGAGGGCACUUU
>hsa-miR-4288MIMAT0016918HomosapiensmiR-4288
UUGUCUGCUGAGUUUCC
>hsa-miR-4292MIMAT0016919HomosapiensmiR-4292
CCCCUGGGCCGGCCUUGG
>hsa-miR-4289MIMAT0016920HomosapiensmiR-4289
GCAUUGUGCAGGGCUAUCA
>hsa-miR-4290MIMAT0016921HomosapiensmiR-4290
UGCCCUCCUUUCUUCCCUC
>hsa-miR-4291MIMAT0016922HomosapiensmiR-4291
UUCAGCAGGAACAGCU
>hsa-miR-4329MIMAT0016923HomosapiensmiR-4329
CCUGAGACCCUAGUUCCAC
>hsa-miR-4330MIMAT0016924HomosapiensmiR-4330
CCUCAGAUCAGAGCCUUGC
>hsa-miR-500b-5pMIMAT0016925HomosapiensmiR-500b-5p
AAUCCUUGCUACCUGGGU
>hsa-miR-500b-3pMIMAT0027032HomosapiensmiR-500b-3p
GCACCCAGGCAAGGAUUCUG
>hsa-miR-4328MIMAT0016926HomosapiensmiR-4328
CCAGUUUUCCCAGGAUU
>hsa-miR-3605-5pMIMAT0017981HomosapiensmiR-3605-5p
UGAGGAUGGAUAGCAAGGAAGCC
>hsa-miR-3605-3pMIMAT0017982HomosapiensmiR-3605-3p
CCUCCGUGUUACCUGUCCUCUAG
>hsa-miR-3606-5pMIMAT0017983HomosapiensmiR-3606-5p
UUAGUGAAGGCUAUUUUAAUU
>hsa-miR-3606-3pMIMAT0022965HomosapiensmiR-3606-3p
AAAAUUUCUUUCACUACUUAG
>hsa-miR-3609MIMAT0017986HomosapiensmiR-3609
CAAAGUGAUGAGUAAUACUGGCUG
>hsa-miR-3610MIMAT0017987HomosapiensmiR-3610
GAAUCGGAAAGGAGGCGCCG
>hsa-miR-3611MIMAT0017988HomosapiensmiR-3611
UUGUGAAGAAAGAAAUUCUUA
>hsa-miR-3612MIMAT0017989HomosapiensmiR-3612
AGGAGGCAUCUUGAGAAAUGGA
>hsa-miR-3613-5pMIMAT0017990HomosapiensmiR-3613-5p
UGUUGUACUUUUUUUUUUGUUC
>hsa-miR-3613-3pMIMAT0017991HomosapiensmiR-3613-3p
ACAAAAAAAAAAGCCCAACCCUUC
>hsa-miR-3614-5pMIMAT0017992HomosapiensmiR-3614-5p
CCACUUGGAUCUGAAGGCUGCCC
>hsa-miR-3614-3pMIMAT0017993HomosapiensmiR-3614-3p
UAGCCUUCAGAUCUUGGUGUUUU
>hsa-miR-3615MIMAT0017994HomosapiensmiR-3615
UCUCUCGGCUCCUCGCGGCUC
>hsa-miR-3616-5pMIMAT0017995HomosapiensmiR-3616-5p
AUGAAGUGCACUCAUGAUAUGU
>hsa-miR-3616-3pMIMAT0017996HomosapiensmiR-3616-3p
CGAGGGCAUUUCAUGAUGCAGGC
>hsa-miR-3617-5pMIMAT0017997HomosapiensmiR-3617-5p
AAAGACAUAGUUGCAAGAUGGG
>hsa-miR-3617-3pMIMAT0022966HomosapiensmiR-3617-3p
CAUCAGCACCCUAUGUCCUUUCU
>hsa-miR-3618MIMAT0017998HomosapiensmiR-3618
UGUCUACAUUAAUGAAAAGAGC
>hsa-miR-3619-5pMIMAT0017999HomosapiensmiR-3619-5p
UCAGCAGGCAGGCUGGUGCAGC
>hsa-miR-3619-3pMIMAT0019219HomosapiensmiR-3619-3p
GGGACCAUCCUGCCUGCUGUGG
>hsa-miR-23cMIMAT0018000HomosapiensmiR-23c
AUCACAUUGCCAGUGAUUACCC
>hsa-miR-3620-5pMIMAT0022967HomosapiensmiR-3620-5p
GUGGGCUGGGCUGGGCUGGGCC
>hsa-miR-3620-3pMIMAT0018001HomosapiensmiR-3620-3p
UCACCCUGCAUCCCGCACCCAG
>hsa-miR-3621MIMAT0018002HomosapiensmiR-3621
CGCGGGUCGGGGUCUGCAGG
>hsa-miR-3622a-5pMIMAT0018003HomosapiensmiR-3622a-5p
CAGGCACGGGAGCUCAGGUGAG
>hsa-miR-3622a-3pMIMAT0018004HomosapiensmiR-3622a-3p
UCACCUGACCUCCCAUGCCUGU
>hsa-miR-3622b-5pMIMAT0018005HomosapiensmiR-3622b-5p
AGGCAUGGGAGGUCAGGUGA
>hsa-miR-3622b-3pMIMAT0018006HomosapiensmiR-3622b-3p
UCACCUGAGCUCCCGUGCCUG
>hsa-miR-3646MIMAT0018065HomosapiensmiR-3646
AAAAUGAAAUGAGCCCAGCCCA
>hsa-miR-3648MIMAT0018068HomosapiensmiR-3648
AGCCGCGGGGAUCGCCGAGGG
>hsa-miR-3649MIMAT0018069HomosapiensmiR-3649
AGGGACCUGAGUGUCUAAG
>hsa-miR-3650MIMAT0018070HomosapiensmiR-3650
AGGUGUGUCUGUAGAGUCC
>hsa-miR-3651MIMAT0018071HomosapiensmiR-3651
CAUAGCCCGGUCGCUGGUACAUGA
>hsa-miR-3652MIMAT0018072HomosapiensmiR-3652
CGGCUGGAGGUGUGAGGA
>hsa-miR-3654MIMAT0018074HomosapiensmiR-3654
GACUGGACAAGCUGAGGAA
>hsa-miR-3655MIMAT0018075HomosapiensmiR-3655
GCUUGUCGCUGCGGUGUUGCU
>hsa-miR-3657MIMAT0018077HomosapiensmiR-3657
UGUGUCCCAUUAUUGGUGAUU
>hsa-miR-3658MIMAT0018078HomosapiensmiR-3658
UUUAAGAAAACACCAUGGAGAU
>hsa-miR-3659MIMAT0018080HomosapiensmiR-3659
UGAGUGUUGUCUACGAGGGCA
>hsa-miR-3660MIMAT0018081HomosapiensmiR-3660
ACUGACAGGAGAGCAUUUUGA
>hsa-miR-3661MIMAT0018082HomosapiensmiR-3661
UGACCUGGGACUCGGACAGCUG
>hsa-miR-3662MIMAT0018083HomosapiensmiR-3662
GAAAAUGAUGAGUAGUGACUGAUG
>hsa-miR-3663-5pMIMAT0018084HomosapiensmiR-3663-5p
GCUGGUCUGCGUGGUGCUCGG
>hsa-miR-3663-3pMIMAT0018085HomosapiensmiR-3663-3p
UGAGCACCACACAGGCCGGGCGC
>hsa-miR-3664-5pMIMAT0018086HomosapiensmiR-3664-5p
AACUCUGUCUUCACUCAUGAGU
>hsa-miR-3664-3pMIMAT0019220HomosapiensmiR-3664-3p
UCUCAGGAGUAAAGACAGAGUU
>hsa-miR-3665MIMAT0018087HomosapiensmiR-3665
AGCAGGUGCGGGGCGGCG
>hsa-miR-3666MIMAT0018088HomosapiensmiR-3666
CAGUGCAAGUGUAGAUGCCGA
>hsa-miR-3667-5pMIMAT0018089HomosapiensmiR-3667-5p
AAAGACCCAUUGAGGAGAAGGU
>hsa-miR-3667-3pMIMAT0018090HomosapiensmiR-3667-3p
ACCUUCCUCUCCAUGGGUCUUU
>hsa-miR-3668MIMAT0018091HomosapiensmiR-3668
AAUGUAGAGAUUGAUCAAAAU
>hsa-miR-3670MIMAT0018093HomosapiensmiR-3670
AGAGCUCACAGCUGUCCUUCUCUA
>hsa-miR-3671MIMAT0018094HomosapiensmiR-3671
AUCAAAUAAGGACUAGUCUGCA
>hsa-miR-3672MIMAT0018095HomosapiensmiR-3672
AUGAGACUCAUGUAAAACAUCUU
>hsa-miR-3674MIMAT0018097HomosapiensmiR-3674
AUUGUAGAACCUAAGAUUGGCC
>hsa-miR-3675-5pMIMAT0018098HomosapiensmiR-3675-5p
UAUGGGGCUUCUGUAGAGAUUUC
>hsa-miR-3675-3pMIMAT0018099HomosapiensmiR-3675-3p
CAUCUCUAAGGAACUCCCCCAA
>hsa-miR-3677-5pMIMAT0019221HomosapiensmiR-3677-5p
CAGUGGCCAGAGCCCUGCAGUG
>hsa-miR-3677-3pMIMAT0018101HomosapiensmiR-3677-3p
CUCGUGGGCUCUGGCCACGGCC
>hsa-miR-3678-5pMIMAT0018102HomosapiensmiR-3678-5p
UCCGUACAAACUCUGCUGUG
>hsa-miR-3678-3pMIMAT0018103HomosapiensmiR-3678-3p
CUGCAGAGUUUGUACGGACCGG
>hsa-miR-3679-5pMIMAT0018104HomosapiensmiR-3679-5p
UGAGGAUAUGGCAGGGAAGGGGA
>hsa-miR-3679-3pMIMAT0018105HomosapiensmiR-3679-3p
CUUCCCCCCAGUAAUCUUCAUC
>hsa-miR-3680-5pMIMAT0018106HomosapiensmiR-3680-5p
GACUCACUCACAGGAUUGUGCA
>hsa-miR-3680-3pMIMAT0018107HomosapiensmiR-3680-3p
UUUUGCAUGACCCUGGGAGUAGG
>hsa-miR-3681-5pMIMAT0018108HomosapiensmiR-3681-5p
UAGUGGAUGAUGCACUCUGUGC
>hsa-miR-3681-3pMIMAT0018109HomosapiensmiR-3681-3p
ACACAGUGCUUCAUCCACUACU
>hsa-miR-3682-5pMIMAT0019222HomosapiensmiR-3682-5p
CUACUUCUACCUGUGUUAUCAU
>hsa-miR-3682-3pMIMAT0018110HomosapiensmiR-3682-3p
UGAUGAUACAGGUGGAGGUAG
>hsa-miR-3683MIMAT0018111HomosapiensmiR-3683
UGCGACAUUGGAAGUAGUAUCA
>hsa-miR-3684MIMAT0018112HomosapiensmiR-3684
UUAGACCUAGUACACGUCCUU
>hsa-miR-3685MIMAT0018113HomosapiensmiR-3685
UUUCCUACCCUACCUGAAGACU
>hsa-miR-3686MIMAT0018114HomosapiensmiR-3686
AUCUGUAAGAGAAAGUAAAUGA
>hsa-miR-3688-5pMIMAT0019223HomosapiensmiR-3688-5p
AGUGGCAAAGUCUUUCCAUAU
>hsa-miR-3688-3pMIMAT0018116HomosapiensmiR-3688-3p
UAUGGAAAGACUUUGCCACUCU
>hsa-miR-3689a-5pMIMAT0018117HomosapiensmiR-3689a-5p
UGUGAUAUCAUGGUUCCUGGGA
>hsa-miR-3689a-3pMIMAT0018118HomosapiensmiR-3689a-3p
CUGGGAGGUGUGAUAUCGUGGU
>hsa-miR-3690MIMAT0018119HomosapiensmiR-3690
ACCUGGACCCAGCGUAGACAAAG
>hsa-miR-3691-5pMIMAT0018120HomosapiensmiR-3691-5p
AGUGGAUGAUGGAGACUCGGUAC
>hsa-miR-3691-3pMIMAT0019224HomosapiensmiR-3691-3p
ACCAAGUCUGCGUCAUCCUCUC
>hsa-miR-3692-5pMIMAT0018121HomosapiensmiR-3692-5p
CCUGCUGGUCAGGAGUGGAUACUG
>hsa-miR-3692-3pMIMAT0018122HomosapiensmiR-3692-3p
GUUCCACACUGACACUGCAGAAGU
>hsa-miR-3713MIMAT0018164HomosapiensmiR-3713
GGUAUCCGUUUGGGGAUGGU
>hsa-miR-3714MIMAT0018165HomosapiensmiR-3714
GAAGGCAGCAGUGCUCCCCUGU
>hsa-miR-3180MIMAT0018178HomosapiensmiR-3180
UGGGGCGGAGCUUCCGGAG
>hsa-miR-3907MIMAT0018179HomosapiensmiR-3907
AGGUGCUCCAGGCUGGCUCACA
>hsa-miR-3689b-5pMIMAT0018180HomosapiensmiR-3689b-5p
UGUGAUAUCAUGGUUCCUGGGA
>hsa-miR-3689b-3pMIMAT0018181HomosapiensmiR-3689b-3p
CUGGGAGGUGUGAUAUUGUGGU
>hsa-miR-3908MIMAT0018182HomosapiensmiR-3908
GAGCAAUGUAGGUAGACUGUUU
>hsa-miR-3909MIMAT0018183HomosapiensmiR-3909
UGUCCUCUAGGGCCUGCAGUCU
>hsa-miR-3910MIMAT0018184HomosapiensmiR-3910
AAAGGCAUAAAACCAAGACA
>hsa-miR-3911MIMAT0018185HomosapiensmiR-3911
UGUGUGGAUCCUGGAGGAGGCA
>hsa-miR-3912-5pMIMAT0027036HomosapiensmiR-3912-5p
AUGUCCAUAUUAUGGGUUAGU
>hsa-miR-3912-3pMIMAT0018186HomosapiensmiR-3912-3p
UAACGCAUAAUAUGGACAUGU
>hsa-miR-3913-5pMIMAT0018187HomosapiensmiR-3913-5p
UUUGGGACUGAUCUUGAUGUCU
>hsa-miR-3913-3pMIMAT0019225HomosapiensmiR-3913-3p
AGACAUCAAGAUCAGUCCCAAA
>hsa-miR-3914MIMAT0018188HomosapiensmiR-3914
AAGGAACCAGAAAAUGAGAAGU
>hsa-miR-3915MIMAT0018189HomosapiensmiR-3915
UUGAGGAAAAGAUGGUCUUAUU
>hsa-miR-3916MIMAT0018190HomosapiensmiR-3916
AAGAGGAAGAAAUGGCUGGUUCUCAG
>hsa-miR-3917MIMAT0018191HomosapiensmiR-3917
GCUCGGACUGAGCAGGUGGG
>hsa-miR-3918MIMAT0018192HomosapiensmiR-3918
ACAGGGCCGCAGAUGGAGACU
>hsa-miR-3919MIMAT0018193HomosapiensmiR-3919
GCAGAGAACAAAGGACUCAGU
>hsa-miR-3150b-5pMIMAT0019226HomosapiensmiR-3150b-5p
CAACCUCGAGGAUCUCCCCAGC
>hsa-miR-3150b-3pMIMAT0018194HomosapiensmiR-3150b-3p
UGAGGAGAUCGUCGAGGUUGG
>hsa-miR-3920MIMAT0018195HomosapiensmiR-3920
ACUGAUUAUCUUAACUCUCUGA
>hsa-miR-3921MIMAT0018196HomosapiensmiR-3921
UCUCUGAGUACCAUAUGCCUUGU
>hsa-miR-3922-5pMIMAT0019227HomosapiensmiR-3922-5p
UCAAGGCCAGAGGUCCCACAGCA
>hsa-miR-3922-3pMIMAT0018197HomosapiensmiR-3922-3p
UCUGGCCUUGACUUGACUCUUU
>hsa-miR-3923MIMAT0018198HomosapiensmiR-3923
AACUAGUAAUGUUGGAUUAGGG
>hsa-miR-3924MIMAT0018199HomosapiensmiR-3924
AUAUGUAUAUGUGACUGCUACU
>hsa-miR-3925-5pMIMAT0018200HomosapiensmiR-3925-5p
AAGAGAACUGAAAGUGGAGCCU
>hsa-miR-3925-3pMIMAT0019228HomosapiensmiR-3925-3p
ACUCCAGUUUUAGUUCUCUUG
>hsa-miR-3926MIMAT0018201HomosapiensmiR-3926
UGGCCAAAAAGCAGGCAGAGA
>hsa-miR-3927-5pMIMAT0022970HomosapiensmiR-3927-5p
GCCUAUCACAUAUCUGCCUGU
>hsa-miR-3927-3pMIMAT0018202HomosapiensmiR-3927-3p
CAGGUAGAUAUUUGAUAGGCAU
>hsa-miR-676-5pMIMAT0018203HomosapiensmiR-676-5p
UCUUCAACCUCAGGACUUGCA
>hsa-miR-676-3pMIMAT0018204HomosapiensmiR-676-3p
CUGUCCUAAGGUUGUUGAGUU
>hsa-miR-3928-5pMIMAT0027037HomosapiensmiR-3928-5p
UGAAGCUCUAAGGUUCCGCCUGC
>hsa-miR-3928-3pMIMAT0018205HomosapiensmiR-3928-3p
GGAGGAACCUUGGAGCUUCGGC
>hsa-miR-3929MIMAT0018206HomosapiensmiR-3929
GAGGCUGAUGUGAGUAGACCACU
>hsa-miR-3934-5pMIMAT0018349HomosapiensmiR-3934-5p
UCAGGUGUGGAAACUGAGGCAG
>hsa-miR-3934-3pMIMAT0022975HomosapiensmiR-3934-3p
UGCUCAGGUUGCACAGCUGGGA
>hsa-miR-3935MIMAT0018350HomosapiensmiR-3935
UGUAGAUACGAGCACCAGCCAC
>hsa-miR-3936MIMAT0018351HomosapiensmiR-3936
UAAGGGGUGUAUGGCAGAUGCA
>hsa-miR-3937MIMAT0018352HomosapiensmiR-3937
ACAGGCGGCUGUAGCAAUGGGGG
>hsa-miR-3938MIMAT0018353HomosapiensmiR-3938
AAUUCCCUUGUAGAUAACCCGG
>hsa-miR-548yMIMAT0018354HomosapiensmiR-548y
AAAAGUAAUCACUGUUUUUGCC
>hsa-miR-3939MIMAT0018355HomosapiensmiR-3939
UACGCGCAGACCACAGGAUGUC
>hsa-miR-3940-5pMIMAT0019229HomosapiensmiR-3940-5p
GUGGGUUGGGGCGGGCUCUG
>hsa-miR-3940-3pMIMAT0018356HomosapiensmiR-3940-3p
CAGCCCGGAUCCCAGCCCACUU
>hsa-miR-3941MIMAT0018357HomosapiensmiR-3941
UUACACACAACUGAGGAUCAUA
>hsa-miR-3942-5pMIMAT0018358HomosapiensmiR-3942-5p
AAGCAAUACUGUUACCUGAAAU
>hsa-miR-3942-3pMIMAT0019230HomosapiensmiR-3942-3p
UUUCAGAUAACAGUAUUACAU
>hsa-miR-3943MIMAT0018359HomosapiensmiR-3943
UAGCCCCCAGGCUUCACUUGGCG
>hsa-miR-3944-5pMIMAT0019231HomosapiensmiR-3944-5p
UGUGCAGCAGGCCAACCGAGA
>hsa-miR-3944-3pMIMAT0018360HomosapiensmiR-3944-3p
UUCGGGCUGGCCUGCUGCUCCGG
>hsa-miR-3945MIMAT0018361HomosapiensmiR-3945
AGGGCAUAGGAGAGGGUUGAUAU
>hsa-miR-374c-5pMIMAT0018443HomosapiensmiR-374c-5p
AUAAUACAACCUGCUAAGUGCU
>hsa-miR-374c-3pMIMAT0022735HomosapiensmiR-374c-3p
CACUUAGCAGGUUGUAUUAUAU
>hsa-miR-642b-5pMIMAT0022736HomosapiensmiR-642b-5p
GGUUCCCUCUCCAAAUGUGUCU
>hsa-miR-642b-3pMIMAT0018444HomosapiensmiR-642b-3p
AGACACAUUUGGAGAGGGACCC
>hsa-miR-550b-2-5pMIMAT0022737HomosapiensmiR-550b-2-5p
AUGUGCCUGAGGGAGUAAGACA
>hsa-miR-550b-3pMIMAT0018445HomosapiensmiR-550b-3p
UCUUACUCCCUCAGGCACUG
>hsa-miR-548zMIMAT0018446HomosapiensmiR-548z
CAAAAACCGCAAUUACUUUUGCA
>hsa-miR-548aaMIMAT0018447HomosapiensmiR-548aa
AAAAACCACAAUUACUUUUGCACCA
>hsa-miR-548o-5pMIMAT0022738HomosapiensmiR-548o-5p
AAAAGUAAUUGCGGUUUUUGCC
>hsa-miR-1268bMIMAT0018925HomosapiensmiR-1268b
CGGGCGUGGUGGUGGGGGUG
>hsa-miR-378eMIMAT0018927HomosapiensmiR-378e
ACUGGACUUGGAGUCAGGA
>hsa-miR-548abMIMAT0018928HomosapiensmiR-548ab
AAAAGUAAUUGUGGAUUUUGCU
>hsa-miR-4418MIMAT0018930HomosapiensmiR-4418
CACUGCAGGACUCAGCAG
>hsa-miR-378fMIMAT0018932HomosapiensmiR-378f
ACUGGACUUGGAGCCAGAAG
>hsa-miR-4420MIMAT0018933HomosapiensmiR-4420
GUCACUGAUGUCUGUAGCUGAG
>hsa-miR-4421MIMAT0018934HomosapiensmiR-4421
ACCUGUCUGUGGAAAGGAGCUA
>hsa-miR-4422MIMAT0018935HomosapiensmiR-4422
AAAAGCAUCAGGAAGUACCCA
>hsa-miR-4423-5pMIMAT0019232HomosapiensmiR-4423-5p
AGUUGCCUUUUUGUUCCCAUGC
>hsa-miR-4423-3pMIMAT0018936HomosapiensmiR-4423-3p
AUAGGCACCAAAAAGCAACAA
>hsa-miR-378gMIMAT0018937HomosapiensmiR-378g
ACUGGGCUUGGAGUCAGAAG
>hsa-miR-548acMIMAT0018938HomosapiensmiR-548ac
CAAAAACCGGCAAUUACUUUUG
>hsa-miR-4424MIMAT0018939HomosapiensmiR-4424
AGAGUUAACUCAAAAUGGACUA
>hsa-miR-4425MIMAT0018940HomosapiensmiR-4425
UGUUGGGAUUCAGCAGGACCAU
>hsa-miR-4426MIMAT0018941HomosapiensmiR-4426
GAAGAUGGACGUACUUU
>hsa-miR-4427MIMAT0018942HomosapiensmiR-4427
UCUGAAUAGAGUCUGAAGAGU
>hsa-miR-4428MIMAT0018943HomosapiensmiR-4428
CAAGGAGACGGGAACAUGGAGC
>hsa-miR-4429MIMAT0018944HomosapiensmiR-4429
AAAAGCUGGGCUGAGAGGCG
>hsa-miR-4430MIMAT0018945HomosapiensmiR-4430
AGGCUGGAGUGAGCGGAG
>hsa-miR-548ad-5pMIMAT0032114HomosapiensmiR-548ad-5p
AAAAGUAAUUGUGGUUUUUG
>hsa-miR-548ad-3pMIMAT0018946HomosapiensmiR-548ad-3p
GAAAACGACAAUGACUUUUGCA
>hsa-miR-4431MIMAT0018947HomosapiensmiR-4431
GCGACUCUGAAAACUAGAAGGU
>hsa-miR-4432MIMAT0018948HomosapiensmiR-4432
AAAGACUCUGCAAGAUGCCU
>hsa-miR-4433a-5pMIMAT0020956HomosapiensmiR-4433a-5p
CGUCCCACCCCCCACUCCUGU
>hsa-miR-4433a-3pMIMAT0018949HomosapiensmiR-4433a-3p
ACAGGAGUGGGGGUGGGACAU
>hsa-miR-4434MIMAT0018950HomosapiensmiR-4434
AGGAGAAGUAAAGUAGAA
>hsa-miR-4435MIMAT0018951HomosapiensmiR-4435
AUGGCCAGAGCUCACACAGAGG
>hsa-miR-4436aMIMAT0018952HomosapiensmiR-4436a
GCAGGACAGGCAGAAGUGGAU
>hsa-miR-4437MIMAT0018953HomosapiensmiR-4437
UGGGCUCAGGGUACAAAGGUU
>hsa-miR-548ae-3pMIMAT0018954HomosapiensmiR-548ae-3p
CAAAAACUGCAAUUACUUUCA
>hsa-miR-548ae-5pMIMAT0032115HomosapiensmiR-548ae-5p
AAAAGUAAUUGUGGUUUUUG
>hsa-miR-4438MIMAT0018956HomosapiensmiR-4438
CACAGGCUUAGAAAAGACAGU
>hsa-miR-4439MIMAT0018957HomosapiensmiR-4439
GUGACUGAUACCUUGGAGGCAU
>hsa-miR-4440MIMAT0018958HomosapiensmiR-4440
UGUCGUGGGGCUUGCUGGCUUG
>hsa-miR-4441MIMAT0018959HomosapiensmiR-4441
ACAGGGAGGAGAUUGUA
>hsa-miR-4442MIMAT0018960HomosapiensmiR-4442
GCCGGACAAGAGGGAGG
>hsa-miR-4443MIMAT0018961HomosapiensmiR-4443
UUGGAGGCGUGGGUUUU
>hsa-miR-4444MIMAT0018962HomosapiensmiR-4444
CUCGAGUUGGAAGAGGCG
>hsa-miR-4445-5pMIMAT0018963HomosapiensmiR-4445-5p
AGAUUGUUUCUUUUGCCGUGCA
>hsa-miR-4445-3pMIMAT0018964HomosapiensmiR-4445-3p
CACGGCAAAAGAAACAAUCCA
>hsa-miR-4446-5pMIMAT0019233HomosapiensmiR-4446-5p
AUUUCCCUGCCAUUCCCUUGGC
>hsa-miR-4446-3pMIMAT0018965HomosapiensmiR-4446-3p
CAGGGCUGGCAGUGACAUGGGU
>hsa-miR-4447MIMAT0018966HomosapiensmiR-4447
GGUGGGGGCUGUUGUUU
>hsa-miR-4448MIMAT0018967HomosapiensmiR-4448
GGCUCCUUGGUCUAGGGGUA
>hsa-miR-4449MIMAT0018968HomosapiensmiR-4449
CGUCCCGGGGCUGCGCGAGGCA
>hsa-miR-548agMIMAT0018969HomosapiensmiR-548ag
AAAGGUAAUUGUGGUUUCUGC
>hsa-miR-4450MIMAT0018971HomosapiensmiR-4450
UGGGGAUUUGGAGAAGUGGUGA
>hsa-miR-548ah-5pMIMAT0018972HomosapiensmiR-548ah-5p
AAAAGUGAUUGCAGUGUUUG
>hsa-miR-548ah-3pMIMAT0020957HomosapiensmiR-548ah-3p
CAAAAACUGCAGUUACUUUUGC
>hsa-miR-4451MIMAT0018973HomosapiensmiR-4451
UGGUAGAGCUGAGGACA
>hsa-miR-4452MIMAT0018974HomosapiensmiR-4452
UUGAAUUCUUGGCCUUAAGUGAU
>hsa-miR-4453MIMAT0018975HomosapiensmiR-4453
GAGCUUGGUCUGUAGCGGUU
>hsa-miR-4454MIMAT0018976HomosapiensmiR-4454
GGAUCCGAGUCACGGCACCA
>hsa-miR-4455MIMAT0018977HomosapiensmiR-4455
AGGGUGUGUGUGUUUUU
>hsa-miR-4456MIMAT0018978HomosapiensmiR-4456
CCUGGUGGCUUCCUUUU
>hsa-miR-4457MIMAT0018979HomosapiensmiR-4457
UCACAAGGUAUUGACUGGCGUA
>hsa-miR-4458MIMAT0018980HomosapiensmiR-4458
AGAGGUAGGUGUGGAAGAA
>hsa-miR-4460MIMAT0018982HomosapiensmiR-4460
AUAGUGGUUGUGAAUUUACCUU
>hsa-miR-378hMIMAT0018984HomosapiensmiR-378h
ACUGGACUUGGUGUCAGAUGG
>hsa-miR-3135bMIMAT0018985HomosapiensmiR-3135b
GGCUGGAGCGAGUGCAGUGGUG
>hsa-miR-4462MIMAT0018986HomosapiensmiR-4462
UGACACGGAGGGUGGCUUGGGAA
>hsa-miR-4463MIMAT0018987HomosapiensmiR-4463
GAGACUGGGGUGGGGCC
>hsa-miR-4464MIMAT0018988HomosapiensmiR-4464
AAGGUUUGGAUAGAUGCAAUA
>hsa-miR-548aiMIMAT0018989HomosapiensmiR-548ai
AAAGGUAAUUGCAGUUUUUCCC
>hsa-miR-548aj-3pMIMAT0018990HomosapiensmiR-548aj-3p
UAAAAACUGCAAUUACUUUUA
>hsa-miR-548aj-5pMIMAT0022739HomosapiensmiR-548aj-5p
UGCAAAAGUAAUUGCAGUUUUUG
>hsa-miR-4465MIMAT0018992HomosapiensmiR-4465
CUCAAGUAGUCUGACCAGGGGA
>hsa-miR-4466MIMAT0018993HomosapiensmiR-4466
GGGUGCGGGCCGGCGGGG
>hsa-miR-4467MIMAT0018994HomosapiensmiR-4467
UGGCGGCGGUAGUUAUGGGCUU
>hsa-miR-4468MIMAT0018995HomosapiensmiR-4468
AGAGCAGAAGGAUGAGAU
>hsa-miR-4469MIMAT0018996HomosapiensmiR-4469
GCUCCCUCUAGGGUCGCUCGGA
>hsa-miR-4470MIMAT0018997HomosapiensmiR-4470
UGGCAAACGUGGAAGCCGAGA
>hsa-miR-4471MIMAT0018998HomosapiensmiR-4471
UGGGAACUUAGUAGAGGUUUAA
>hsa-miR-4472MIMAT0018999HomosapiensmiR-4472
GGUGGGGGGUGUUGUUUU
>hsa-miR-4473MIMAT0019000HomosapiensmiR-4473
CUAGUGCUCUCCGUUACAAGUA
>hsa-miR-4474-5pMIMAT0019234HomosapiensmiR-4474-5p
UUAGUCUCAUGAUCAGACACA
>hsa-miR-4474-3pMIMAT0019001HomosapiensmiR-4474-3p
UUGUGGCUGGUCAUGAGGCUAA
>hsa-miR-4475MIMAT0019002HomosapiensmiR-4475
CAAGGGACCAAGCAUUCAUUAU
>hsa-miR-4476MIMAT0019003HomosapiensmiR-4476
CAGGAAGGAUUUAGGGACAGGC
>hsa-miR-4477aMIMAT0019004HomosapiensmiR-4477a
CUAUUAAGGACAUUUGUGAUUC
>hsa-miR-4477bMIMAT0019005HomosapiensmiR-4477b
AUUAAGGACAUUUGUGAUUGAU
>hsa-miR-4478MIMAT0019006HomosapiensmiR-4478
GAGGCUGAGCUGAGGAG
>hsa-miR-3689cMIMAT0019007HomosapiensmiR-3689c
CUGGGAGGUGUGAUAUUGUGGU
>hsa-miR-3689dMIMAT0019008HomosapiensmiR-3689d
GGGAGGUGUGAUCUCACACUCG
>hsa-miR-3689eMIMAT0019009HomosapiensmiR-3689e
UGUGAUAUCAUGGUUCCUGGGA
>hsa-miR-3689fMIMAT0019010HomosapiensmiR-3689f
UGUGAUAUCGUGCUUCCUGGGA
>hsa-miR-4479MIMAT0019011HomosapiensmiR-4479
CGCGCGGCCGUGCUCGGAGCAG
>hsa-miR-3155bMIMAT0019012HomosapiensmiR-3155b
CCAGGCUCUGCAGUGGGA
>hsa-miR-548akMIMAT0019013HomosapiensmiR-548ak
AAAAGUAACUGCGGUUUUUGA
>hsa-miR-4480MIMAT0019014HomosapiensmiR-4480
AGCCAAGUGGAAGUUACUUUA
>hsa-miR-4481MIMAT0019015HomosapiensmiR-4481
GGAGUGGGCUGGUGGUU
>hsa-miR-4482-5pMIMAT0019016HomosapiensmiR-4482-5p
AACCCAGUGGGCUAUGGAAAUG
>hsa-miR-4482-3pMIMAT0020958HomosapiensmiR-4482-3p
UUUCUAUUUCUCAGUGGGGCUC
>hsa-miR-4483MIMAT0019017HomosapiensmiR-4483
GGGGUGGUCUGUUGUUG
>hsa-miR-4484MIMAT0019018HomosapiensmiR-4484
AAAAGGCGGGAGAAGCCCCA
>hsa-miR-4485-5pMIMAT0032116HomosapiensmiR-4485-5p
ACCGCCUGCCCAGUGA
>hsa-miR-4485-3pMIMAT0019019HomosapiensmiR-4485-3p
UAACGGCCGCGGUACCCUAA
>hsa-miR-4486MIMAT0019020HomosapiensmiR-4486
GCUGGGCGAGGCUGGCA
>hsa-miR-4487MIMAT0019021HomosapiensmiR-4487
AGAGCUGGCUGAAGGGCAG
>hsa-miR-4488MIMAT0019022HomosapiensmiR-4488
AGGGGGCGGGCUCCGGCG
>hsa-miR-4489MIMAT0019023HomosapiensmiR-4489
UGGGGCUAGUGAUGCAGGACG
>hsa-miR-548alMIMAT0019024HomosapiensmiR-548al
AACGGCAAUGACUUUUGUACCA
>hsa-miR-4490MIMAT0019025HomosapiensmiR-4490
UCUGGUAAGAGAUUUGGGCAUA
>hsa-miR-4491MIMAT0019026HomosapiensmiR-4491
AAUGUGGACUGGUGUGACCAAA
>hsa-miR-4492MIMAT0019027HomosapiensmiR-4492
GGGGCUGGGCGCGCGCC
>hsa-miR-4493MIMAT0019028HomosapiensmiR-4493
AGAAGGCCUUUCCAUCUCUGU
>hsa-miR-4494MIMAT0019029HomosapiensmiR-4494
CCAGACUGUGGCUGACCAGAGG
>hsa-miR-4495MIMAT0019030HomosapiensmiR-4495
AAUGUAAACAGGCUUUUUGCU
>hsa-miR-4496MIMAT0019031HomosapiensmiR-4496
GAGGAAACUGAAGCUGAGAGGG
>hsa-miR-4497MIMAT0019032HomosapiensmiR-4497
CUCCGGGACGGCUGGGC
>hsa-miR-4498MIMAT0019033HomosapiensmiR-4498
UGGGCUGGCAGGGCAAGUGCUG
>hsa-miR-4499MIMAT0019035HomosapiensmiR-4499
AAGACUGAGAGGAGGGA
>hsa-miR-4500MIMAT0019036HomosapiensmiR-4500
UGAGGUAGUAGUUUCUU
>hsa-miR-4501MIMAT0019037HomosapiensmiR-4501
UAUGUGACCUCGGAUGAAUCA
>hsa-miR-4502MIMAT0019038HomosapiensmiR-4502
GCUGAUGAUGAUGGUGCUGAAG
>hsa-miR-4503MIMAT0019039HomosapiensmiR-4503
UUUAAGCAGGAAAUAGAAUUUA
>hsa-miR-4504MIMAT0019040HomosapiensmiR-4504
UGUGACAAUAGAGAUGAACAUG
>hsa-miR-4505MIMAT0019041HomosapiensmiR-4505
AGGCUGGGCUGGGACGGA
>hsa-miR-4506MIMAT0019042HomosapiensmiR-4506
AAAUGGGUGGUCUGAGGCAA
>hsa-miR-2392MIMAT0019043HomosapiensmiR-2392
UAGGAUGGGGGUGAGAGGUG
>hsa-miR-4507MIMAT0019044HomosapiensmiR-4507
CUGGGUUGGGCUGGGCUGGG
>hsa-miR-4508MIMAT0019045HomosapiensmiR-4508
GCGGGGCUGGGCGCGCG
>hsa-miR-4509MIMAT0019046HomosapiensmiR-4509
ACUAAAGGAUAUAGAAGGUUUU
>hsa-miR-4510MIMAT0019047HomosapiensmiR-4510
UGAGGGAGUAGGAUGUAUGGUU
>hsa-miR-4511MIMAT0019048HomosapiensmiR-4511
GAAGAACUGUUGCAUUUGCCCU
>hsa-miR-4512MIMAT0019049HomosapiensmiR-4512
CAGGGCCUCACUGUAUCGCCCA
>hsa-miR-4513MIMAT0019050HomosapiensmiR-4513
AGACUGACGGCUGGAGGCCCAU
>hsa-miR-4514MIMAT0019051HomosapiensmiR-4514
ACAGGCAGGAUUGGGGAA
>hsa-miR-4515MIMAT0019052HomosapiensmiR-4515
AGGACUGGACUCCCGGCAGCCC
>hsa-miR-4516MIMAT0019053HomosapiensmiR-4516
GGGAGAAGGGUCGGGGC
>hsa-miR-4517MIMAT0019054HomosapiensmiR-4517
AAAUAUGAUGAAACUCACAGCUGAG
>hsa-miR-4518MIMAT0019055HomosapiensmiR-4518
GCUCAGGGAUGAUAACUGUGCUGAGA
>hsa-miR-4519MIMAT0019056HomosapiensmiR-4519
CAGCAGUGCGCAGGGCUG
>hsa-miR-4520-5pMIMAT0019235HomosapiensmiR-4520-5p
CCUGCGUGUUUUCUGUCCAA
>hsa-miR-4520-3pMIMAT0019057HomosapiensmiR-4520-3p
UUGGACAGAAAACACGCAGGAA
>hsa-miR-4521MIMAT0019058HomosapiensmiR-4521
GCUAAGGAAGUCCUGUGCUCAG
>hsa-miR-1269bMIMAT0019059HomosapiensmiR-1269b
CUGGACUGAGCCAUGCUACUGG
>hsa-miR-4522MIMAT0019060HomosapiensmiR-4522
UGACUCUGCCUGUAGGCCGGU
>hsa-miR-4523MIMAT0019061HomosapiensmiR-4523
GACCGAGAGGGCCUCGGCUGU
>hsa-miR-4524a-5pMIMAT0019062HomosapiensmiR-4524a-5p
AUAGCAGCAUGAACCUGUCUCA
>hsa-miR-4524a-3pMIMAT0019063HomosapiensmiR-4524a-3p
UGAGACAGGCUUAUGCUGCUAU
>hsa-miR-4525MIMAT0019064HomosapiensmiR-4525
GGGGGGAUGUGCAUGCUGGUU
>hsa-miR-4526MIMAT0019065HomosapiensmiR-4526
GCUGACAGCAGGGCUGGCCGCU
>hsa-miR-4527MIMAT0019066HomosapiensmiR-4527
UGGUCUGCAAAGAGAUGACUGU
>hsa-miR-4528MIMAT0019067HomosapiensmiR-4528
UCAUUAUAUGUAUGAUCUGGAC
>hsa-miR-4529-5pMIMAT0019236HomosapiensmiR-4529-5p
AGGCCAUCAGCAGUCCAAUGAA
>hsa-miR-4529-3pMIMAT0019068HomosapiensmiR-4529-3p
AUUGGACUGCUGAUGGCCCGU
>hsa-miR-4530MIMAT0019069HomosapiensmiR-4530
CCCAGCAGGACGGGAGCG
>hsa-miR-4531MIMAT0019070HomosapiensmiR-4531
AUGGAGAAGGCUUCUGA
>hsa-miR-4533MIMAT0019072HomosapiensmiR-4533
UGGAAGGAGGUUGCCGGACGCU
>hsa-miR-4534MIMAT0019073HomosapiensmiR-4534
GGAUGGAGGAGGGGUCU
>hsa-miR-378iMIMAT0019074HomosapiensmiR-378i
ACUGGACUAGGAGUCAGAAGG
>hsa-miR-4535MIMAT0019075HomosapiensmiR-4535
GUGGACCUGGCUGGGAC
>hsa-miR-548am-5pMIMAT0022740HomosapiensmiR-548am-5p
AAAAGUAAUUGCGGUUUUUGCC
>hsa-miR-548am-3pMIMAT0019076HomosapiensmiR-548am-3p
CAAAAACUGCAGUUACUUUUGU
>hsa-miR-1587MIMAT0019077HomosapiensmiR-1587
UUGGGCUGGGCUGGGUUGGG
>hsa-miR-4536-5pMIMAT0019078HomosapiensmiR-4536-5p
UGUGGUAGAUAUAUGCACGAU
>hsa-miR-4536-3pMIMAT0020959HomosapiensmiR-4536-3p
UCGUGCAUAUAUCUACCACAU
>hsa-miR-548anMIMAT0019079HomosapiensmiR-548an
AAAAGGCAUUGUGGUUUUUG
>hsa-miR-4537MIMAT0019080HomosapiensmiR-4537
UGAGCCGAGCUGAGCUUAGCUG
>hsa-miR-4538MIMAT0019081HomosapiensmiR-4538
GAGCUUGGAUGAGCUGGGCUGA
>hsa-miR-4539MIMAT0019082HomosapiensmiR-4539
GCUGAACUGGGCUGAGCUGGGC
>hsa-miR-4540MIMAT0019083HomosapiensmiR-4540
UUAGUCCUGCCUGUAGGUUUA
>hsa-miR-3960MIMAT0019337HomosapiensmiR-3960
GGCGGCGGCGGAGGCGGGGG
>hsa-miR-3972MIMAT0019357HomosapiensmiR-3972
CUGCCAGCCCCGUUCCAGGGCA
>hsa-miR-3973MIMAT0019358HomosapiensmiR-3973
ACAAAGUACAGCAUUAGCCUUAG
>hsa-miR-3974MIMAT0019359HomosapiensmiR-3974
AAAGGUCAUUGUAAGGUUAAUGC
>hsa-miR-3975MIMAT0019360HomosapiensmiR-3975
UGAGGCUAAUGCACUACUUCAC
>hsa-miR-3976MIMAT0019361HomosapiensmiR-3976
UAUAGAGAGCAGGAAGAUUAAUGU
>hsa-miR-3977MIMAT0019362HomosapiensmiR-3977
GUGCUUCAUCGUAAUUAACCUUA
>hsa-miR-3978MIMAT0019363HomosapiensmiR-3978
GUGGAAAGCAUGCAUCCAGGGUGU
>hsa-miR-4632-5pMIMAT0022977HomosapiensmiR-4632-5p
GAGGGCAGCGUGGGUGUGGCGGA
>hsa-miR-4632-3pMIMAT0019688HomosapiensmiR-4632-3p
UGCCGCCCUCUCGCUGCUCUAG
>hsa-miR-4633-5pMIMAT0019689HomosapiensmiR-4633-5p
AUAUGCCUGGCUAGCUCCUC
>hsa-miR-4633-3pMIMAT0019690HomosapiensmiR-4633-3p
AGGAGCUAGCCAGGCAUAUGCA
>hsa-miR-4634MIMAT0019691HomosapiensmiR-4634
CGGCGCGACCGGCCCGGGG
>hsa-miR-4635MIMAT0019692HomosapiensmiR-4635
UCUUGAAGUCAGAACCCGCAA
>hsa-miR-4636MIMAT0019693HomosapiensmiR-4636
AACUCGUGUUCAAAGCCUUUAG
>hsa-miR-4637MIMAT0019694HomosapiensmiR-4637
UACUAACUGCAGAUUCAAGUGA
>hsa-miR-4638-5pMIMAT0019695HomosapiensmiR-4638-5p
ACUCGGCUGCGGUGGACAAGU
>hsa-miR-4638-3pMIMAT0019696HomosapiensmiR-4638-3p
CCUGGACACCGCUCAGCCGGCCG
>hsa-miR-4639-5pMIMAT0019697HomosapiensmiR-4639-5p
UUGCUAAGUAGGCUGAGAUUGA
>hsa-miR-4639-3pMIMAT0019698HomosapiensmiR-4639-3p
UCACUCUCACCUUGCUUUGC
>hsa-miR-4640-5pMIMAT0019699HomosapiensmiR-4640-5p
UGGGCCAGGGAGCAGCUGGUGGG
>hsa-miR-4640-3pMIMAT0019700HomosapiensmiR-4640-3p
CACCCCCUGUUUCCUGGCCCAC
>hsa-miR-4641MIMAT0019701HomosapiensmiR-4641
UGCCCAUGCCAUACUUUUGCCUCA
>hsa-miR-4642MIMAT0019702HomosapiensmiR-4642
AUGGCAUCGUCCCCUGGUGGCU
>hsa-miR-4643MIMAT0019703HomosapiensmiR-4643
GACACAUGACCAUAAAUGCUAA
>hsa-miR-4644MIMAT0019704HomosapiensmiR-4644
UGGAGAGAGAAAAGAGACAGAAG
>hsa-miR-4645-5pMIMAT0019705HomosapiensmiR-4645-5p
ACCAGGCAAGAAAUAUUGU
>hsa-miR-4645-3pMIMAT0019706HomosapiensmiR-4645-3p
AGACAGUAGUUCUUGCCUGGUU
>hsa-miR-4646-5pMIMAT0019707HomosapiensmiR-4646-5p
ACUGGGAAGAGGAGCUGAGGGA
>hsa-miR-4646-3pMIMAT0019708HomosapiensmiR-4646-3p
AUUGUCCCUCUCCCUUCCCAG
>hsa-miR-4647MIMAT0019709HomosapiensmiR-4647
GAAGAUGGUGCUGUGCUGAGGAA
>hsa-miR-4648MIMAT0019710HomosapiensmiR-4648
UGUGGGACUGCAAAUGGGAG
>hsa-miR-4649-5pMIMAT0019711HomosapiensmiR-4649-5p
UGGGCGAGGGGUGGGCUCUCAGAG
>hsa-miR-4649-3pMIMAT0019712HomosapiensmiR-4649-3p
UCUGAGGCCUGCCUCUCCCCA
>hsa-miR-4650-5pMIMAT0019713HomosapiensmiR-4650-5p
UCAGGCCUCUUUCUACCUU
>hsa-miR-4650-3pMIMAT0019714HomosapiensmiR-4650-3p
AGGUAGAAUGAGGCCUGACAU
>hsa-miR-4651MIMAT0019715HomosapiensmiR-4651
CGGGGUGGGUGAGGUCGGGC
>hsa-miR-4652-5pMIMAT0019716HomosapiensmiR-4652-5p
AGGGGACUGGUUAAUAGAACUA
>hsa-miR-4652-3pMIMAT0019717HomosapiensmiR-4652-3p
GUUCUGUUAACCCAUCCCCUCA
>hsa-miR-4653-5pMIMAT0019718HomosapiensmiR-4653-5p
UCUCUGAGCAAGGCUUAACACC
>hsa-miR-4653-3pMIMAT0019719HomosapiensmiR-4653-3p
UGGAGUUAAGGGUUGCUUGGAGA
>hsa-miR-4654MIMAT0019720HomosapiensmiR-4654
UGUGGGAUCUGGAGGCAUCUGG
>hsa-miR-4655-5pMIMAT0019721HomosapiensmiR-4655-5p
CACCGGGGAUGGCAGAGGGUCG
>hsa-miR-4655-3pMIMAT0019722HomosapiensmiR-4655-3p
ACCCUCGUCAGGUCCCCGGGG
>hsa-miR-4656MIMAT0019723HomosapiensmiR-4656
UGGGCUGAGGGCAGGAGGCCUGU
>hsa-miR-4657MIMAT0019724HomosapiensmiR-4657
AAUGUGGAAGUGGUCUGAGGCAU
>hsa-miR-4658MIMAT0019725HomosapiensmiR-4658
GUGAGUGUGGAUCCUGGAGGAAU
>hsa-miR-4659a-5pMIMAT0019726HomosapiensmiR-4659a-5p
CUGCCAUGUCUAAGAAGAAAAC
>hsa-miR-4659a-3pMIMAT0019727HomosapiensmiR-4659a-3p
UUUCUUCUUAGACAUGGCAACG
>hsa-miR-4660MIMAT0019728HomosapiensmiR-4660
UGCAGCUCUGGUGGAAAAUGGAG
>hsa-miR-4661-5pMIMAT0019729HomosapiensmiR-4661-5p
AACUAGCUCUGUGGAUCCUGAC
>hsa-miR-4661-3pMIMAT0019730HomosapiensmiR-4661-3p
CAGGAUCCACAGAGCUAGUCCA
>hsa-miR-4662a-5pMIMAT0019731HomosapiensmiR-4662a-5p
UUAGCCAAUUGUCCAUCUUUAG
>hsa-miR-4662a-3pMIMAT0019732HomosapiensmiR-4662a-3p
AAAGAUAGACAAUUGGCUAAAU
>hsa-miR-4659b-5pMIMAT0019733HomosapiensmiR-4659b-5p
UUGCCAUGUCUAAGAAGAA
>hsa-miR-4659b-3pMIMAT0019734HomosapiensmiR-4659b-3p
UUUCUUCUUAGACAUGGCAGCU
>hsa-miR-4663MIMAT0019735HomosapiensmiR-4663
AGCUGAGCUCCAUGGACGUGCAGU
>hsa-miR-4662bMIMAT0019736HomosapiensmiR-4662b
AAAGAUGGACAAUUGGCUAAAU
>hsa-miR-4664-5pMIMAT0019737HomosapiensmiR-4664-5p
UGGGGUGCCCACUCCGCAAGUU
>hsa-miR-4664-3pMIMAT0019738HomosapiensmiR-4664-3p
CUUCCGGUCUGUGAGCCCCGUC
>hsa-miR-4665-5pMIMAT0019739HomosapiensmiR-4665-5p
CUGGGGGACGCGUGAGCGCGAGC
>hsa-miR-4665-3pMIMAT0019740HomosapiensmiR-4665-3p
CUCGGCCGCGGCGCGUAGCCCCCGCC
>hsa-miR-4666a-5pMIMAT0019741HomosapiensmiR-4666a-5p
AUACAUGUCAGAUUGUAUGCC
>hsa-miR-4666a-3pMIMAT0019742HomosapiensmiR-4666a-3p
CAUACAAUCUGACAUGUAUUU
>hsa-miR-4667-5pMIMAT0019743HomosapiensmiR-4667-5p
ACUGGGGAGCAGAAGGAGAACC
>hsa-miR-4667-3pMIMAT0019744HomosapiensmiR-4667-3p
UCCCUCCUUCUGUCCCCACAG
>hsa-miR-4668-5pMIMAT0019745HomosapiensmiR-4668-5p
AGGGAAAAAAAAAAGGAUUUGUC
>hsa-miR-4668-3pMIMAT0019746HomosapiensmiR-4668-3p
GAAAAUCCUUUUUGUUUUUCCAG
>hsa-miR-219b-5pMIMAT0019747HomosapiensmiR-219b-5p
AGAUGUCCAGCCACAAUUCUCG
>hsa-miR-219b-3pMIMAT0019748HomosapiensmiR-219b-3p
AGAAUUGCGUUUGGACAAUCAGU
>hsa-miR-4669MIMAT0019749HomosapiensmiR-4669
UGUGUCCGGGAAGUGGAGGAGG
>hsa-miR-4670-5pMIMAT0019750HomosapiensmiR-4670-5p
AAGCGACCAUGAUGUAACUUCA
>hsa-miR-4670-3pMIMAT0019751HomosapiensmiR-4670-3p
UGAAGUUACAUCAUGGUCGCUU
>hsa-miR-4671-5pMIMAT0019752HomosapiensmiR-4671-5p
ACCGAAGACUGUGCGCUAAUCU
>hsa-miR-4671-3pMIMAT0019753HomosapiensmiR-4671-3p
UUAGUGCAUAGUCUUUGGUCU
>hsa-miR-4672MIMAT0019754HomosapiensmiR-4672
UUACACAGCUGGACAGAGGCA
>hsa-miR-4673MIMAT0019755HomosapiensmiR-4673
UCCAGGCAGGAGCCGGACUGGA
>hsa-miR-4674MIMAT0019756HomosapiensmiR-4674
CUGGGCUCGGGACGCGCGGCU
>hsa-miR-4675MIMAT0019757HomosapiensmiR-4675
GGGGCUGUGAUUGACCAGCAGG
>hsa-miR-4676-5pMIMAT0019758HomosapiensmiR-4676-5p
GAGCCAGUGGUGAGACAGUGA
>hsa-miR-4676-3pMIMAT0019759HomosapiensmiR-4676-3p
CACUGUUUCACCACUGGCUCUU
>hsa-miR-4677-5pMIMAT0019760HomosapiensmiR-4677-5p
UUGUUCUUUGGUCUUUCAGCCA
>hsa-miR-4677-3pMIMAT0019761HomosapiensmiR-4677-3p
UCUGUGAGACCAAAGAACUACU
>hsa-miR-4678MIMAT0019762HomosapiensmiR-4678
AAGGUAUUGUUCAGACUUAUGA
>hsa-miR-4679MIMAT0019763HomosapiensmiR-4679
UCUGUGAUAGAGAUUCUUUGCU
>hsa-miR-4680-5pMIMAT0019764HomosapiensmiR-4680-5p
AGAACUCUUGCAGUCUUAGAUGU
>hsa-miR-4680-3pMIMAT0019765HomosapiensmiR-4680-3p
UCUGAAUUGUAAGAGUUGUUA
>hsa-miR-4681MIMAT0019766HomosapiensmiR-4681
AACGGGAAUGCAGGCUGUAUCU
>hsa-miR-4682MIMAT0019767HomosapiensmiR-4682
UCUGAGUUCCUGGAGCCUGGUCU
>hsa-miR-4683MIMAT0019768HomosapiensmiR-4683
UGGAGAUCCAGUGCUCGCCCGAU
>hsa-miR-4684-5pMIMAT0019769HomosapiensmiR-4684-5p
CUCUCUACUGACUUGCAACAUA
>hsa-miR-4684-3pMIMAT0019770HomosapiensmiR-4684-3p
UGUUGCAAGUCGGUGGAGACGU
>hsa-miR-4685-5pMIMAT0019771HomosapiensmiR-4685-5p
CCCAGGGCUUGGAGUGGGGCAAGGUU
>hsa-miR-4685-3pMIMAT0019772HomosapiensmiR-4685-3p
UCUCCCUUCCUGCCCUGGCUAG
>hsa-miR-4686MIMAT0019773HomosapiensmiR-4686
UAUCUGCUGGGCUUUCUGGUGUU
>hsa-miR-4687-5pMIMAT0019774HomosapiensmiR-4687-5p
CAGCCCUCCUCCCGCACCCAAA
>hsa-miR-4687-3pMIMAT0019775HomosapiensmiR-4687-3p
UGGCUGUUGGAGGGGGCAGGC
>hsa-miR-1343-5pMIMAT0027038HomosapiensmiR-1343-5p
UGGGGAGCGGCCCCCGGGUGGG
>hsa-miR-1343-3pMIMAT0019776HomosapiensmiR-1343-3p
CUCCUGGGGCCCGCACUCUCGC
>hsa-miR-4688MIMAT0019777HomosapiensmiR-4688
UAGGGGCAGCAGAGGACCUGGG
>hsa-miR-4689MIMAT0019778HomosapiensmiR-4689
UUGAGGAGACAUGGUGGGGGCC
>hsa-miR-4690-5pMIMAT0019779HomosapiensmiR-4690-5p
GAGCAGGCGAGGCUGGGCUGAA
>hsa-miR-4690-3pMIMAT0019780HomosapiensmiR-4690-3p
GCAGCCCAGCUGAGGCCUCUG
>hsa-miR-4691-5pMIMAT0019781HomosapiensmiR-4691-5p
GUCCUCCAGGCCAUGAGCUGCGG
>hsa-miR-4691-3pMIMAT0019782HomosapiensmiR-4691-3p
CCAGCCACGGACUGAGAGUGCAU
>hsa-miR-4692MIMAT0019783HomosapiensmiR-4692
UCAGGCAGUGUGGGUAUCAGAU
>hsa-miR-4693-5pMIMAT0019784HomosapiensmiR-4693-5p
AUACUGUGAAUUUCACUGUCACA
>hsa-miR-4693-3pMIMAT0019785HomosapiensmiR-4693-3p
UGAGAGUGGAAUUCACAGUAUUU
>hsa-miR-4694-5pMIMAT0019786HomosapiensmiR-4694-5p
AGGUGUUAUCCUAUCCAUUUGC
>hsa-miR-4694-3pMIMAT0019787HomosapiensmiR-4694-3p
CAAAUGGACAGGAUAACACCU
>hsa-miR-4695-5pMIMAT0019788HomosapiensmiR-4695-5p
CAGGAGGCAGUGGGCGAGCAGG
>hsa-miR-4695-3pMIMAT0019789HomosapiensmiR-4695-3p
UGAUCUCACCGCUGCCUCCUUC
>hsa-miR-4696MIMAT0019790HomosapiensmiR-4696
UGCAAGACGGAUACUGUCAUCU
>hsa-miR-4697-5pMIMAT0019791HomosapiensmiR-4697-5p
AGGGGGCGCAGUCACUGACGUG
>hsa-miR-4697-3pMIMAT0019792HomosapiensmiR-4697-3p
UGUCAGUGACUCCUGCCCCUUGGU
>hsa-miR-4698MIMAT0019793HomosapiensmiR-4698
UCAAAAUGUAGAGGAAGACCCCA
>hsa-miR-4699-5pMIMAT0019794HomosapiensmiR-4699-5p
AGAAGAUUGCAGAGUAAGUUCC
>hsa-miR-4699-3pMIMAT0019795HomosapiensmiR-4699-3p
AAUUUACUCUGCAAUCUUCUCC
>hsa-miR-4700-5pMIMAT0019796HomosapiensmiR-4700-5p
UCUGGGGAUGAGGACAGUGUGU
>hsa-miR-4700-3pMIMAT0019797HomosapiensmiR-4700-3p
CACAGGACUGACUCCUCACCCCAGUG
>hsa-miR-4701-5pMIMAT0019798HomosapiensmiR-4701-5p
UUGGCCACCACACCUACCCCUU
>hsa-miR-4701-3pMIMAT0019799HomosapiensmiR-4701-3p
AUGGGUGAUGGGUGUGGUGU
>hsa-miR-4703-5pMIMAT0019801HomosapiensmiR-4703-5p
UAGCAAUACAGUACAAAUAUAGU
>hsa-miR-4703-3pMIMAT0019802HomosapiensmiR-4703-3p
UGUAGUUGUAUUGUAUUGCCAC
>hsa-miR-4704-5pMIMAT0019803HomosapiensmiR-4704-5p
GACACUAGGCAUGUGAGUGAUU
>hsa-miR-4704-3pMIMAT0019804HomosapiensmiR-4704-3p
UCAGUCACAUAUCUAGUGUCUA
>hsa-miR-4705MIMAT0019805HomosapiensmiR-4705
UCAAUCACUUGGUAAUUGCUGU
>hsa-miR-4706MIMAT0019806HomosapiensmiR-4706
AGCGGGGAGGAAGUGGGCGCUGCUU
>hsa-miR-4707-5pMIMAT0019807HomosapiensmiR-4707-5p
GCCCCGGCGCGGGCGGGUUCUGG
>hsa-miR-4707-3pMIMAT0019808HomosapiensmiR-4707-3p
AGCCCGCCCCAGCCGAGGUUCU
>hsa-miR-4708-5pMIMAT0019809HomosapiensmiR-4708-5p
AGAGAUGCCGCCUUGCUCCUU
>hsa-miR-4708-3pMIMAT0019810HomosapiensmiR-4708-3p
AGCAAGGCGGCAUCUCUCUGAU
>hsa-miR-4709-5pMIMAT0019811HomosapiensmiR-4709-5p
ACAACAGUGACUUGCUCUCCAA
>hsa-miR-4709-3pMIMAT0019812HomosapiensmiR-4709-3p
UUGAAGAGGAGGUGCUCUGUAGC
>hsa-miR-203b-5pMIMAT0019813HomosapiensmiR-203b-5p
UAGUGGUCCUAAACAUUUCACA
>hsa-miR-203b-3pMIMAT0019814HomosapiensmiR-203b-3p
UUGAACUGUUAAGAACCACUGGA
>hsa-miR-4710MIMAT0019815HomosapiensmiR-4710
GGGUGAGGGCAGGUGGUU
>hsa-miR-4711-5pMIMAT0019816HomosapiensmiR-4711-5p
UGCAUCAGGCCAGAAGACAUGAG
>hsa-miR-4711-3pMIMAT0019817HomosapiensmiR-4711-3p
CGUGUCUUCUGGCUUGAU
>hsa-miR-4712-5pMIMAT0019818HomosapiensmiR-4712-5p
UCCAGUACAGGUCUCUCAUUUC
>hsa-miR-4712-3pMIMAT0019819HomosapiensmiR-4712-3p
AAUGAGAGACCUGUACUGUAU
>hsa-miR-4713-5pMIMAT0019820HomosapiensmiR-4713-5p
UUCUCCCACUACCAGGCUCCCA
>hsa-miR-4713-3pMIMAT0019821HomosapiensmiR-4713-3p
UGGGAUCCAGACAGUGGGAGAA
>hsa-miR-4714-5pMIMAT0019822HomosapiensmiR-4714-5p
AACUCUGACCCCUUAGGUUGAU
>hsa-miR-4714-3pMIMAT0019823HomosapiensmiR-4714-3p
CCAACCUAGGUGGUCAGAGUUG
>hsa-miR-4715-5pMIMAT0019824HomosapiensmiR-4715-5p
AAGUUGGCUGCAGUUAAGGUGG
>hsa-miR-4715-3pMIMAT0019825HomosapiensmiR-4715-3p
GUGCCACCUUAACUGCAGCCAAU
>hsa-miR-4716-5pMIMAT0019826HomosapiensmiR-4716-5p
UCCAUGUUUCCUUCCCCCUUCU
>hsa-miR-4716-3pMIMAT0019827HomosapiensmiR-4716-3p
AAGGGGGAAGGAAACAUGGAGA
>hsa-miR-3529-5pMIMAT0019828HomosapiensmiR-3529-5p
AGGUAGACUGGGAUUUGUUGUU
>hsa-miR-3529-3pMIMAT0022741HomosapiensmiR-3529-3p
AACAACAAAAUCACUAGUCUUCCA
>hsa-miR-4717-5pMIMAT0019829HomosapiensmiR-4717-5p
UAGGCCACAGCCACCCAUGUGU
>hsa-miR-4717-3pMIMAT0019830HomosapiensmiR-4717-3p
ACACAUGGGUGGCUGUGGCCU
>hsa-miR-4718MIMAT0019831HomosapiensmiR-4718
AGCUGUACCUGAAACCAAGCA
>hsa-miR-4719MIMAT0019832HomosapiensmiR-4719
UCACAAAUCUAUAAUAUGCAGG
>hsa-miR-4720-5pMIMAT0019833HomosapiensmiR-4720-5p
CCUGGCAUAUUUGGUAUAACUU
>hsa-miR-4720-3pMIMAT0019834HomosapiensmiR-4720-3p
UGCUUAAGUUGUACCAAGUAU
>hsa-miR-4721MIMAT0019835HomosapiensmiR-4721
UGAGGGCUCCAGGUGACGGUGG
>hsa-miR-4722-5pMIMAT0019836HomosapiensmiR-4722-5p
GGCAGGAGGGCUGUGCCAGGUUG
>hsa-miR-4722-3pMIMAT0019837HomosapiensmiR-4722-3p
ACCUGCCAGCACCUCCCUGCAG
>hsa-miR-4520-2-3pMIMAT0020300HomosapiensmiR-4520-2-3p
UUUGGACAGAAAACACGCAGGU
>hsa-miR-4723-5pMIMAT0019838HomosapiensmiR-4723-5p
UGGGGGAGCCAUGAGAUAAGAGCA
>hsa-miR-4723-3pMIMAT0019839HomosapiensmiR-4723-3p
CCCUCUCUGGCUCCUCCCCAAA
>hsa-miR-451bMIMAT0019840HomosapiensmiR-451b
UAGCAAGAGAACCAUUACCAUU
>hsa-miR-4724-5pMIMAT0019841HomosapiensmiR-4724-5p
AACUGAACCAGGAGUGAGCUUCG
>hsa-miR-4724-3pMIMAT0019842HomosapiensmiR-4724-3p
GUACCUUCUGGUUCAGCUAGU
>hsa-miR-4725-5pMIMAT0019843HomosapiensmiR-4725-5p
AGACCCUGCAGCCUUCCCACC
>hsa-miR-4725-3pMIMAT0019844HomosapiensmiR-4725-3p
UGGGGAAGGCGUCAGUGUCGGG
>hsa-miR-4726-5pMIMAT0019845HomosapiensmiR-4726-5p
AGGGCCAGAGGAGCCUGGAGUGG
>hsa-miR-4726-3pMIMAT0019846HomosapiensmiR-4726-3p
ACCCAGGUUCCCUCUGGCCGCA
>hsa-miR-4727-5pMIMAT0019847HomosapiensmiR-4727-5p
AUCUGCCAGCUUCCACAGUGG
>hsa-miR-4727-3pMIMAT0019848HomosapiensmiR-4727-3p
AUAGUGGGAAGCUGGCAGAUUC
>hsa-miR-4728-5pMIMAT0019849HomosapiensmiR-4728-5p
UGGGAGGGGAGAGGCAGCAAGCA
>hsa-miR-4728-3pMIMAT0019850HomosapiensmiR-4728-3p
CAUGCUGACCUCCCUCCUGCCCCAG
>hsa-miR-4729MIMAT0019851HomosapiensmiR-4729
UCAUUUAUCUGUUGGGAAGCUA
>hsa-miR-4730MIMAT0019852HomosapiensmiR-4730
CUGGCGGAGCCCAUUCCAUGCCA
>hsa-miR-4731-5pMIMAT0019853HomosapiensmiR-4731-5p
UGCUGGGGGCCACAUGAGUGUG
>hsa-miR-4731-3pMIMAT0019854HomosapiensmiR-4731-3p
CACACAAGUGGCCCCCAACACU
>hsa-miR-4732-5pMIMAT0019855HomosapiensmiR-4732-5p
UGUAGAGCAGGGAGCAGGAAGCU
>hsa-miR-4732-3pMIMAT0019856HomosapiensmiR-4732-3p
GCCCUGACCUGUCCUGUUCUG
>hsa-miR-4733-5pMIMAT0019857HomosapiensmiR-4733-5p
AAUCCCAAUGCUAGACCCGGUG
>hsa-miR-4733-3pMIMAT0019858HomosapiensmiR-4733-3p
CCACCAGGUCUAGCAUUGGGAU
>hsa-miR-4734MIMAT0019859HomosapiensmiR-4734
GCUGCGGGCUGCGGUCAGGGCG
>hsa-miR-4735-5pMIMAT0019860HomosapiensmiR-4735-5p
CCUAAUUUGAACACCUUCGGUA
>hsa-miR-4735-3pMIMAT0019861HomosapiensmiR-4735-3p
AAAGGUGCUCAAAUUAGACAU
>hsa-miR-4736MIMAT0019862HomosapiensmiR-4736
AGGCAGGUUAUCUGGGCUG
>hsa-miR-4737MIMAT0019863HomosapiensmiR-4737
AUGCGAGGAUGCUGACAGUG
>hsa-miR-3064-5pMIMAT0019864HomosapiensmiR-3064-5p
UCUGGCUGUUGUGGUGUGCAA
>hsa-miR-3064-3pMIMAT0019865HomosapiensmiR-3064-3p
UUGCCACACUGCAACACCUUACA
>hsa-miR-4738-5pMIMAT0019866HomosapiensmiR-4738-5p
ACCAGCGCGUUUUCAGUUUCAU
>hsa-miR-4738-3pMIMAT0019867HomosapiensmiR-4738-3p
UGAAACUGGAGCGCCUGGAGGA
>hsa-miR-4739MIMAT0019868HomosapiensmiR-4739
AAGGGAGGAGGAGCGGAGGGGCCCU
>hsa-miR-4740-5pMIMAT0019869HomosapiensmiR-4740-5p
AGGACUGAUCCUCUCGGGCAGG
>hsa-miR-4740-3pMIMAT0019870HomosapiensmiR-4740-3p
GCCCGAGAGGAUCCGUCCCUGC
>hsa-miR-4741MIMAT0019871HomosapiensmiR-4741
CGGGCUGUCCGGAGGGGUCGGCU
>hsa-miR-4742-5pMIMAT0019872HomosapiensmiR-4742-5p
UCAGGCAAAGGGAUAUUUACAGA
>hsa-miR-4742-3pMIMAT0019873HomosapiensmiR-4742-3p
UCUGUAUUCUCCUUUGCCUGCAG
>hsa-miR-4743-5pMIMAT0019874HomosapiensmiR-4743-5p
UGGCCGGAUGGGACAGGAGGCAU
>hsa-miR-4743-3pMIMAT0022978HomosapiensmiR-4743-3p
UUUCUGUCUUUUCUGGUCCAG
>hsa-miR-4744MIMAT0019875HomosapiensmiR-4744
UCUAAAGACUAGACUUCGCUAUG
>hsa-miR-122b-5pMIMAT0019876HomosapiensmiR-122b-5p
UUUAGUGUGAUAAUGGCGUUUGA
>hsa-miR-122b-3pMIMAT0019877HomosapiensmiR-122b-3p
AAACACCAUUGUCACACUCCAC
>hsa-miR-4745-5pMIMAT0019878HomosapiensmiR-4745-5p
UGAGUGGGGCUCCCGGGACGGCG
>hsa-miR-4745-3pMIMAT0019879HomosapiensmiR-4745-3p
UGGCCCGGCGACGUCUCACGGUC
>hsa-miR-4746-5pMIMAT0019880HomosapiensmiR-4746-5p
CCGGUCCCAGGAGAACCUGCAGA
>hsa-miR-4746-3pMIMAT0019881HomosapiensmiR-4746-3p
AGCGGUGCUCCUGCGGGCCGA
>hsa-miR-4747-5pMIMAT0019882HomosapiensmiR-4747-5p
AGGGAAGGAGGCUUGGUCUUAG
>hsa-miR-4747-3pMIMAT0019883HomosapiensmiR-4747-3p
AAGGCCCGGGCUUUCCUCCCAG
>hsa-miR-4748MIMAT0019884HomosapiensmiR-4748
GAGGUUUGGGGAGGAUUUGCU
>hsa-miR-4749-5pMIMAT0019885HomosapiensmiR-4749-5p
UGCGGGGACAGGCCAGGGCAUC
>hsa-miR-4749-3pMIMAT0019886HomosapiensmiR-4749-3p
CGCCCCUCCUGCCCCCACAG
>hsa-miR-4750-5pMIMAT0019887HomosapiensmiR-4750-5p
CUCGGGCGGAGGUGGUUGAGUG
>hsa-miR-4750-3pMIMAT0022979HomosapiensmiR-4750-3p
CCUGACCCACCCCCUCCCGCAG
>hsa-miR-4751MIMAT0019888HomosapiensmiR-4751
AGAGGACCCGUAGCUGCUAGAAGG
>hsa-miR-4752MIMAT0019889HomosapiensmiR-4752
UUGUGGAUCUCAAGGAUGUGCU
>hsa-miR-4753-5pMIMAT0019890HomosapiensmiR-4753-5p
CAAGGCCAAAGGAAGAGAACAG
>hsa-miR-4753-3pMIMAT0019891HomosapiensmiR-4753-3p
UUCUCUUUCUUUAGCCUUGUGU
>hsa-miR-371b-5pMIMAT0019892HomosapiensmiR-371b-5p
ACUCAAAAGAUGGCGGCACUUU
>hsa-miR-371b-3pMIMAT0019893HomosapiensmiR-371b-3p
AAGUGCCCCCACAGUUUGAGUGC
>hsa-miR-4754MIMAT0019894HomosapiensmiR-4754
AUGCGGACCUGGGUUAGCGGAGU
>hsa-miR-4755-5pMIMAT0019895HomosapiensmiR-4755-5p
UUUCCCUUCAGAGCCUGGCUUU
>hsa-miR-4755-3pMIMAT0019896HomosapiensmiR-4755-3p
AGCCAGGCUCUGAAGGGAAAGU
>hsa-miR-499b-5pMIMAT0019897HomosapiensmiR-499b-5p
ACAGACUUGCUGUGAUGUUCA
>hsa-miR-499b-3pMIMAT0019898HomosapiensmiR-499b-3p
AACAUCACUGCAAGUCUUAACA
>hsa-miR-4756-5pMIMAT0019899HomosapiensmiR-4756-5p
CAGGGAGGCGCUCACUCUCUGCU
>hsa-miR-4756-3pMIMAT0019900HomosapiensmiR-4756-3p
CCAGAGAUGGUUGCCUUCCUAU
>hsa-miR-4757-5pMIMAT0019901HomosapiensmiR-4757-5p
AGGCCUCUGUGACGUCACGGUGU
>hsa-miR-4757-3pMIMAT0019902HomosapiensmiR-4757-3p
CAUGACGUCACAGAGGCUUCGC
>hsa-miR-4758-5pMIMAT0019903HomosapiensmiR-4758-5p
GUGAGUGGGAGCCGGUGGGGCUG
>hsa-miR-4758-3pMIMAT0019904HomosapiensmiR-4758-3p
UGCCCCACCUGCUGACCACCCUC
>hsa-miR-4759MIMAT0019905HomosapiensmiR-4759
UAGGACUAGAUGUUGGAAUUA
>hsa-miR-4760-5pMIMAT0019906HomosapiensmiR-4760-5p
UUUAGAUUGAACAUGAAGUUAG
>hsa-miR-4760-3pMIMAT0019907HomosapiensmiR-4760-3p
AAAUUCAUGUUCAAUCUAAACC
>hsa-miR-4761-5pMIMAT0019908HomosapiensmiR-4761-5p
ACAAGGUGUGCAUGCCUGACC
>hsa-miR-4761-3pMIMAT0019909HomosapiensmiR-4761-3p
GAGGGCAUGCGCACUUUGUCC
>hsa-miR-4762-5pMIMAT0019910HomosapiensmiR-4762-5p
CCAAAUCUUGAUCAGAAGCCU
>hsa-miR-4762-3pMIMAT0019911HomosapiensmiR-4762-3p
CUUCUGAUCAAGAUUUGUGGUG
>hsa-miR-4763-5pMIMAT0019912HomosapiensmiR-4763-5p
CGCCUGCCCAGCCCUCCUGCU
>hsa-miR-4763-3pMIMAT0019913HomosapiensmiR-4763-3p
AGGCAGGGGCUGGUGCUGGGCGGG
>hsa-miR-4764-5pMIMAT0019914HomosapiensmiR-4764-5p
UGGAUGUGGAAGGAGUUAUCU
>hsa-miR-4764-3pMIMAT0019915HomosapiensmiR-4764-3p
UUAACUCCUUUCACACCCAUGG
>hsa-miR-4765MIMAT0019916HomosapiensmiR-4765
UGAGUGAUUGAUAGCUAUGUUC
>hsa-miR-4766-5pMIMAT0019917HomosapiensmiR-4766-5p
UCUGAAAGAGCAGUUGGUGUU
>hsa-miR-4766-3pMIMAT0019918HomosapiensmiR-4766-3p
AUAGCAAUUGCUCUUUUGGAA
>hsa-miR-4767MIMAT0019919HomosapiensmiR-4767
CGCGGGCGCUCCUGGCCGCCGCC
>hsa-miR-4768-5pMIMAT0019920HomosapiensmiR-4768-5p
AUUCUCUCUGGAUCCCAUGGAU
>hsa-miR-4768-3pMIMAT0019921HomosapiensmiR-4768-3p
CCAGGAGAUCCAGAGAGAAU
>hsa-miR-4769-5pMIMAT0019922HomosapiensmiR-4769-5p
GGUGGGAUGGAGAGAAGGUAUGAG
>hsa-miR-4769-3pMIMAT0019923HomosapiensmiR-4769-3p
UCUGCCAUCCUCCCUCCCCUAC
>hsa-miR-4770MIMAT0019924HomosapiensmiR-4770
UGAGAUGACACUGUAGCU
>hsa-miR-4771MIMAT0019925HomosapiensmiR-4771
AGCAGACUUGACCUACAAUUA
>hsa-miR-4772-5pMIMAT0019926HomosapiensmiR-4772-5p
UGAUCAGGCAAAAUUGCAGACU
>hsa-miR-4772-3pMIMAT0019927HomosapiensmiR-4772-3p
CCUGCAACUUUGCCUGAUCAGA
>hsa-miR-4773MIMAT0019928HomosapiensmiR-4773
CAGAACAGGAGCAUAGAAAGGC
>hsa-miR-4774-5pMIMAT0019929HomosapiensmiR-4774-5p
UCUGGUAUGUAGUAGGUAAUAA
>hsa-miR-4774-3pMIMAT0019930HomosapiensmiR-4774-3p
AUUGCCUAACAUGUGCCAGAA
>hsa-miR-4775MIMAT0019931HomosapiensmiR-4775
UUAAUUUUUUGUUUCGGUCACU
>hsa-miR-4776-5pMIMAT0019932HomosapiensmiR-4776-5p
GUGGACCAGGAUGGCAAGGGCU
>hsa-miR-4776-3pMIMAT0019933HomosapiensmiR-4776-3p
CUUGCCAUCCUGGUCCACUGCAU
>hsa-miR-4777-5pMIMAT0019934HomosapiensmiR-4777-5p
UUCUAGAUGAGAGAUAUAUAUA
>hsa-miR-4777-3pMIMAT0019935HomosapiensmiR-4777-3p
AUACCUCAUCUAGAAUGCUGUA
>hsa-miR-4778-5pMIMAT0019936HomosapiensmiR-4778-5p
AAUUCUGUAAAGGAAGAAGAGG
>hsa-miR-4778-3pMIMAT0019937HomosapiensmiR-4778-3p
UCUUCUUCCUUUGCAGAGUUGA
>hsa-miR-4779MIMAT0019938HomosapiensmiR-4779
UAGGAGGGAAUAGUAAAAGCAG
>hsa-miR-4780MIMAT0019939HomosapiensmiR-4780
ACCCUUGAGCCUGAUCCCUAGC
>hsa-miR-4436b-5pMIMAT0019940HomosapiensmiR-4436b-5p
GUCCACUUCUGCCUGCCCUGCC
>hsa-miR-4436b-3pMIMAT0019941HomosapiensmiR-4436b-3p
CAGGGCAGGAAGAAGUGGACAA
>hsa-miR-4781-5pMIMAT0019942HomosapiensmiR-4781-5p
UAGCGGGGAUUCCAAUAUUGG
>hsa-miR-4781-3pMIMAT0019943HomosapiensmiR-4781-3p
AAUGUUGGAAUCCUCGCUAGAG
>hsa-miR-4782-5pMIMAT0019944HomosapiensmiR-4782-5p
UUCUGGAUAUGAAGACAAUCAA
>hsa-miR-4782-3pMIMAT0019945HomosapiensmiR-4782-3p
UGAUUGUCUUCAUAUCUAGAAC
>hsa-miR-4783-5pMIMAT0019946HomosapiensmiR-4783-5p
GGCGCGCCCAGCUCCCGGGCU
>hsa-miR-4783-3pMIMAT0019947HomosapiensmiR-4783-3p
CCCCGGUGUUGGGGCGCGUCUGC
>hsa-miR-4784MIMAT0019948HomosapiensmiR-4784
UGAGGAGAUGCUGGGACUGA
>hsa-miR-4785MIMAT0019949HomosapiensmiR-4785
AGAGUCGGCGACGCCGCCAGC
>hsa-miR-1245b-5pMIMAT0019950HomosapiensmiR-1245b-5p
UAGGCCUUUAGAUCACUUAAA
>hsa-miR-1245b-3pMIMAT0019951HomosapiensmiR-1245b-3p
UCAGAUGAUCUAAAGGCCUAUA
>hsa-miR-2467-5pMIMAT0019952HomosapiensmiR-2467-5p
UGAGGCUCUGUUAGCCUUGGCUC
>hsa-miR-2467-3pMIMAT0019953HomosapiensmiR-2467-3p
AGCAGAGGCAGAGAGGCUCAGG
>hsa-miR-4786-5pMIMAT0019954HomosapiensmiR-4786-5p
UGAGACCAGGACUGGAUGCACC
>hsa-miR-4786-3pMIMAT0019955HomosapiensmiR-4786-3p
UGAAGCCAGCUCUGGUCUGGGC
>hsa-miR-4787-5pMIMAT0019956HomosapiensmiR-4787-5p
GCGGGGGUGGCGGCGGCAUCCC
>hsa-miR-4787-3pMIMAT0019957HomosapiensmiR-4787-3p
GAUGCGCCGCCCACUGCCCCGCGC
>hsa-miR-4788MIMAT0019958HomosapiensmiR-4788
UUACGGACCAGCUAAGGGAGGC
>hsa-miR-4789-5pMIMAT0019959HomosapiensmiR-4789-5p
GUAUACACCUGAUAUGUGUAUG
>hsa-miR-4789-3pMIMAT0019960HomosapiensmiR-4789-3p
CACACAUAGCAGGUGUAUAUA
>hsa-miR-4790-5pMIMAT0019961HomosapiensmiR-4790-5p
AUCGCUUUACCAUUCAUGUU
>hsa-miR-4790-3pMIMAT0019962HomosapiensmiR-4790-3p
UGAAUGGUAAAGCGAUGUCACA
>hsa-miR-4791MIMAT0019963HomosapiensmiR-4791
UGGAUAUGAUGACUGAAA
>hsa-miR-4793-5pMIMAT0019965HomosapiensmiR-4793-5p
ACAUCCUGCUCCACAGGGCAGAGG
>hsa-miR-4793-3pMIMAT0019966HomosapiensmiR-4793-3p
UCUGCACUGUGAGUUGGCUGGCU
>hsa-miR-4794MIMAT0019967HomosapiensmiR-4794
UCUGGCUAUCUCACGAGACUGU
>hsa-miR-4795-5pMIMAT0019968HomosapiensmiR-4795-5p
AGAAGUGGCUAAUAAUAUUGA
>hsa-miR-4795-3pMIMAT0019969HomosapiensmiR-4795-3p
AUAUUAUUAGCCACUUCUGGAU
>hsa-miR-4796-5pMIMAT0019970HomosapiensmiR-4796-5p
UGUCUAUACUCUGUCACUUUAC
>hsa-miR-4796-3pMIMAT0019971HomosapiensmiR-4796-3p
UAAAGUGGCAGAGUAUAGACAC
>hsa-miR-4797-5pMIMAT0019972HomosapiensmiR-4797-5p
GACAGAGUGCCACUUACUGAA
>hsa-miR-4797-3pMIMAT0019973HomosapiensmiR-4797-3p
UCUCAGUAAGUGGCACUCUGU
>hsa-miR-4798-5pMIMAT0019974HomosapiensmiR-4798-5p
UUCGGUAUACUUUGUGAAUUGG
>hsa-miR-4798-3pMIMAT0019975HomosapiensmiR-4798-3p
AACUCACGAAGUAUACCGAAGU
>hsa-miR-4799-5pMIMAT0019976HomosapiensmiR-4799-5p
AUCUAAAUGCAGCAUGCCAGUC
>hsa-miR-4799-3pMIMAT0019977HomosapiensmiR-4799-3p
ACUGGCAUGCUGCAUUUAUAUA
>hsa-miR-4800-5pMIMAT0019978HomosapiensmiR-4800-5p
AGUGGACCGAGGAAGGAAGGA
>hsa-miR-4800-3pMIMAT0019979HomosapiensmiR-4800-3p
CAUCCGUCCGUCUGUCCAC
>hsa-miR-4801MIMAT0019980HomosapiensmiR-4801
UACACAAGAAAACCAAGGCUCA
>hsa-miR-4802-5pMIMAT0019981HomosapiensmiR-4802-5p
UAUGGAGGUUCUAGACCAUGUU
>hsa-miR-4802-3pMIMAT0019982HomosapiensmiR-4802-3p
UACAUGGAUGGAAACCUUCAAGC
>hsa-miR-4803MIMAT0019983HomosapiensmiR-4803
UAACAUAAUAGUGUGGAUUGA
>hsa-miR-4804-5pMIMAT0019984HomosapiensmiR-4804-5p
UUGGACGGUAAGGUUAAGCAA
>hsa-miR-4804-3pMIMAT0019985HomosapiensmiR-4804-3p
UGCUUAACCUUGCCCUCGAAA
>hsa-miR-4999-5pMIMAT0021017HomosapiensmiR-4999-5p
UGCUGUAUUGUCAGGUAGUGA
>hsa-miR-4999-3pMIMAT0021018HomosapiensmiR-4999-3p
UCACUACCUGACAAUACAGU
>hsa-miR-5000-5pMIMAT0021019HomosapiensmiR-5000-5p
CAGUUCAGAAGUGUUCCUGAGU
>hsa-miR-5000-3pMIMAT0021020HomosapiensmiR-5000-3p
UCAGGACACUUCUGAACUUGGA
>hsa-miR-5001-5pMIMAT0021021HomosapiensmiR-5001-5p
AGGGCUGGACUCAGCGGCGGAGCU
>hsa-miR-5001-3pMIMAT0021022HomosapiensmiR-5001-3p
UUCUGCCUCUGUCCAGGUCCUU
>hsa-miR-5002-5pMIMAT0021023HomosapiensmiR-5002-5p
AAUUUGGUUUCUGAGGCACUUAGU
>hsa-miR-5002-3pMIMAT0021024HomosapiensmiR-5002-3p
UGACUGCCUCACUGACCACUU
>hsa-miR-5003-5pMIMAT0021025HomosapiensmiR-5003-5p
UCACAACAACCUUGCAGGGUAGA
>hsa-miR-5003-3pMIMAT0021026HomosapiensmiR-5003-3p
UACUUUUCUAGGUUGUUGGGG
>hsa-miR-5004-5pMIMAT0021027HomosapiensmiR-5004-5p
UGAGGACAGGGCAAAUUCACGA
>hsa-miR-5004-3pMIMAT0021028HomosapiensmiR-5004-3p
CUUGGAUUUUCCUGGGCCUCAG
>hsa-miR-548ao-5pMIMAT0021029HomosapiensmiR-548ao-5p
AGAAGUAACUACGGUUUUUGCA
>hsa-miR-548ao-3pMIMAT0021030HomosapiensmiR-548ao-3p
AAAGACCGUGACUACUUUUGCA
>hsa-miR-5006-5pMIMAT0021033HomosapiensmiR-5006-5p
UUGCCAGGGCAGGAGGUGGAA
>hsa-miR-5006-3pMIMAT0021034HomosapiensmiR-5006-3p
UUUCCCUUUCCAUCCUGGCAG
>hsa-miR-5007-5pMIMAT0021035HomosapiensmiR-5007-5p
UAGAGUCUGGCUGAUAUGGUUU
>hsa-miR-5007-3pMIMAT0021036HomosapiensmiR-5007-3p
AUCAUAUGAACCAAACUCUAAU
>hsa-miR-548ap-5pMIMAT0021037HomosapiensmiR-548ap-5p
AAAAGUAAUUGCGGUCUUU
>hsa-miR-548ap-3pMIMAT0021038HomosapiensmiR-548ap-3p
AAAAACCACAAUUACUUUU
>hsa-miR-5008-5pMIMAT0021039HomosapiensmiR-5008-5p
UGAGGCCCUUGGGGCACAGUGG
>hsa-miR-5008-3pMIMAT0021040HomosapiensmiR-5008-3p
CCUGUGCUCCCAGGGCCUCGC
>hsa-miR-5009-5pMIMAT0021041HomosapiensmiR-5009-5p
UUGGACUUUUUCAGAUUUGGGGAU
>hsa-miR-5009-3pMIMAT0021042HomosapiensmiR-5009-3p
UCCUAAAUCUGAAAGUCCAAAA
>hsa-miR-5010-5pMIMAT0021043HomosapiensmiR-5010-5p
AGGGGGAUGGCAGAGCAAAAUU
>hsa-miR-5010-3pMIMAT0021044HomosapiensmiR-5010-3p
UUUUGUGUCUCCCAUUCCCCAG
>hsa-miR-5011-5pMIMAT0021045HomosapiensmiR-5011-5p
UAUAUAUACAGCCAUGCACUC
>hsa-miR-5011-3pMIMAT0021046HomosapiensmiR-5011-3p
GUGCAUGGCUGUAUAUAUAACA
>hsa-miR-5047MIMAT0020541HomosapiensmiR-5047
UUGCAGCUGCGGUUGUAAGGU
>hsa-miR-5087MIMAT0021079HomosapiensmiR-5087
GGGUUUGUAGCUUUGCUGGCAUG
>hsa-miR-5088-5pMIMAT0021080HomosapiensmiR-5088-5p
CAGGGCUCAGGGAUUGGAUGGAGG
>hsa-miR-5088-3pMIMAT0027041HomosapiensmiR-5088-3p
UCCCUUCUUCCUGGGCCCUCA
>hsa-miR-5089-5pMIMAT0021081HomosapiensmiR-5089-5p
GUGGGAUUUCUGAGUAGCAUC
>hsa-miR-5089-3pMIMAT0022984HomosapiensmiR-5089-3p
AUGCUACUCGGAAAUCCCACUGA
>hsa-miR-5090MIMAT0021082HomosapiensmiR-5090
CCGGGGCAGAUUGGUGUAGGGUG
>hsa-miR-5091MIMAT0021083HomosapiensmiR-5091
ACGGAGACGACAAGACUGUGCUG
>hsa-miR-5092MIMAT0021084HomosapiensmiR-5092
AAUCCACGCUGAGCUUGGCAUC
>hsa-miR-5093MIMAT0021085HomosapiensmiR-5093
AGGAAAUGAGGCUGGCUAGGAGC
>hsa-miR-5094MIMAT0021086HomosapiensmiR-5094
AAUCAGUGAAUGCCUUGAACCU
>hsa-miR-5186MIMAT0021116HomosapiensmiR-5186
AGAGAUUGGUAGAAAUCAGGU
>hsa-miR-5187-5pMIMAT0021117HomosapiensmiR-5187-5p
UGGGAUGAGGGAUUGAAGUGGA
>hsa-miR-5187-3pMIMAT0021118HomosapiensmiR-5187-3p
ACUGAAUCCUCUUUUCCUCAG
>hsa-miR-5188MIMAT0021119HomosapiensmiR-5188
AAUCGGACCCAUUUAAACCGGAG
>hsa-miR-5189-5pMIMAT0021120HomosapiensmiR-5189-5p
UCUGGGCACAGGCGGAUGGACAGG
>hsa-miR-5189-3pMIMAT0027088HomosapiensmiR-5189-3p
UGCCAACCGUCAGAGCCCAGA
>hsa-miR-5190MIMAT0021121HomosapiensmiR-5190
CCAGUGACUGAGCUGGAGCCA
>hsa-miR-5191MIMAT0021122HomosapiensmiR-5191
AGGAUAGGAAGAAUGAAGUGCU
>hsa-miR-5192MIMAT0021123HomosapiensmiR-5192
AGGAGAGUGGAUUCCAGGUGGU
>hsa-miR-5193MIMAT0021124HomosapiensmiR-5193
UCCUCCUCUACCUCAUCCCAGU
>hsa-miR-5194MIMAT0021125HomosapiensmiR-5194
UGAGGGGUUUGGAAUGGGAUGG
>hsa-miR-5195-5pMIMAT0021126HomosapiensmiR-5195-5p
AACCCCUAAGGCAACUGGAUGG
>hsa-miR-5195-3pMIMAT0021127HomosapiensmiR-5195-3p
AUCCAGUUCUCUGAGGGGGCU
>hsa-miR-5196-5pMIMAT0021128HomosapiensmiR-5196-5p
AGGGAAGGGGACGAGGGUUGGG
>hsa-miR-5196-3pMIMAT0021129HomosapiensmiR-5196-3p
UCAUCCUCGUCUCCCUCCCAG
>hsa-miR-5197-5pMIMAT0021130HomosapiensmiR-5197-5p
CAAUGGCACAAACUCAUUCUUGA
>hsa-miR-5197-3pMIMAT0021131HomosapiensmiR-5197-3p
AAGAAGAGACUGAGUCAUCGAAU
>hsa-miR-4524b-5pMIMAT0022255HomosapiensmiR-4524b-5p
AUAGCAGCAUAAGCCUGUCUC
>hsa-miR-4524b-3pMIMAT0022256HomosapiensmiR-4524b-3p
GAGACAGGUUCAUGCUGCUA
>hsa-miR-5571-5pMIMAT0022257HomosapiensmiR-5571-5p
CAAUUCUCAAAGGAGCCUCCC
>hsa-miR-5571-3pMIMAT0022258HomosapiensmiR-5571-3p
GUCCUAGGAGGCUCCUCUG
>hsa-miR-5100MIMAT0022259HomosapiensmiR-5100
UUCAGAUCCCAGCGGUGCCUCU
>hsa-miR-5572MIMAT0022260HomosapiensmiR-5572
GUUGGGGUGCAGGGGUCUGCU
>hsa-miR-548aq-5pMIMAT0022263HomosapiensmiR-548aq-5p
GAAAGUAAUUGCUGUUUUUGCC
>hsa-miR-548aq-3pMIMAT0022264HomosapiensmiR-548aq-3p
CAAAAACUGCAAUUACUUUUGC
>hsa-miR-548ar-5pMIMAT0022265HomosapiensmiR-548ar-5p
AAAAGUAAUUGCAGUUUUUGC
>hsa-miR-548ar-3pMIMAT0022266HomosapiensmiR-548ar-3p
UAAAACUGCAGUUAUUUUUGC
>hsa-miR-548as-5pMIMAT0022267HomosapiensmiR-548as-5p
AAAAGUAAUUGCGGGUUUUGCC
>hsa-miR-548as-3pMIMAT0022268HomosapiensmiR-548as-3p
UAAAACCCACAAUUAUGUUUGU
>hsa-miR-5579-5pMIMAT0022269HomosapiensmiR-5579-5p
UAUGGUACUCCUUAAGCUAAC
>hsa-miR-5579-3pMIMAT0022270HomosapiensmiR-5579-3p
UUAGCUUAAGGAGUACCAGAUC
>hsa-miR-664b-5pMIMAT0022271HomosapiensmiR-664b-5p
UGGGCUAAGGGAGAUGAUUGGGUA
>hsa-miR-664b-3pMIMAT0022272HomosapiensmiR-664b-3p
UUCAUUUGCCUCCCAGCCUACA
>hsa-miR-5580-5pMIMAT0022273HomosapiensmiR-5580-5p
UGCUGGCUCAUUUCAUAUGUGU
>hsa-miR-5580-3pMIMAT0022274HomosapiensmiR-5580-3p
CACAUAUGAAGUGAGCCAGCAC
>hsa-miR-5581-5pMIMAT0022275HomosapiensmiR-5581-5p
AGCCUUCCAGGAGAAAUGGAGA
>hsa-miR-5581-3pMIMAT0022276HomosapiensmiR-5581-3p
UUCCAUGCCUCCUAGAAGUUCC
>hsa-miR-548at-5pMIMAT0022277HomosapiensmiR-548at-5p
AAAAGUUAUUGCGGUUUUGGCU
>hsa-miR-548at-3pMIMAT0022278HomosapiensmiR-548at-3p
CAAAACCGCAGUAACUUUUGU
>hsa-miR-5582-5pMIMAT0022279HomosapiensmiR-5582-5p
UAGGCACACUUAAAGUUAUAGC
>hsa-miR-5582-3pMIMAT0022280HomosapiensmiR-5582-3p
UAAAACUUUAAGUGUGCCUAGG
>hsa-miR-5583-5pMIMAT0022281HomosapiensmiR-5583-5p
AAACUAAUAUACCCAUAUUCUG
>hsa-miR-5583-3pMIMAT0022282HomosapiensmiR-5583-3p
GAAUAUGGGUAUAUUAGUUUGG
>hsa-miR-5584-5pMIMAT0022283HomosapiensmiR-5584-5p
CAGGGAAAUGGGAAGAACUAGA
>hsa-miR-5584-3pMIMAT0022284HomosapiensmiR-5584-3p
UAGUUCUUCCCUUUGCCCAAUU
>hsa-miR-5585-5pMIMAT0022285HomosapiensmiR-5585-5p
UGAAGUACCAGCUACUCGAGAG
>hsa-miR-5585-3pMIMAT0022286HomosapiensmiR-5585-3p
CUGAAUAGCUGGGACUACAGGU
>hsa-miR-5586-5pMIMAT0022287HomosapiensmiR-5586-5p
UAUCCAGCUUGUUACUAUAUGC
>hsa-miR-5586-3pMIMAT0022288HomosapiensmiR-5586-3p
CAGAGUGACAAGCUGGUUAAAG
>hsa-miR-5587-5pMIMAT0022289HomosapiensmiR-5587-5p
AUGGUCACCUCCGGGACU
>hsa-miR-5587-3pMIMAT0022290HomosapiensmiR-5587-3p
GCCCCGGGCAGUGUGAUCAUC
>hsa-miR-548au-5pMIMAT0022291HomosapiensmiR-548au-5p
AAAAGUAAUUGCGGUUUUUGC
>hsa-miR-548au-3pMIMAT0022292HomosapiensmiR-548au-3p
UGGCAGUUACUUUUGCACCAG
>hsa-miR-1295b-5pMIMAT0022293HomosapiensmiR-1295b-5p
CACCCAGAUCUGCGGCCUAAU
>hsa-miR-1295b-3pMIMAT0022294HomosapiensmiR-1295b-3p
AAUAGGCCACGGAUCUGGGCAA
>hsa-miR-5588-5pMIMAT0022295HomosapiensmiR-5588-5p
ACUGGCAUUAGUGGGACUUUU
>hsa-miR-5588-3pMIMAT0022296HomosapiensmiR-5588-3p
AAGUCCCACUAAUGCCAGC
>hsa-miR-5589-5pMIMAT0022297HomosapiensmiR-5589-5p
GGCUGGGUGCUCUUGUGCAGU
>hsa-miR-5589-3pMIMAT0022298HomosapiensmiR-5589-3p
UGCACAUGGCAACCUAGCUCCCA
>hsa-miR-5590-5pMIMAT0022299HomosapiensmiR-5590-5p
UUGCCAUACAUAGACUUUAUU
>hsa-miR-5590-3pMIMAT0022300HomosapiensmiR-5590-3p
AAUAAAGUUCAUGUAUGGCAA
>hsa-miR-5591-5pMIMAT0022301HomosapiensmiR-5591-5p
UGGGAGCUAAGCUAUGGGUAU
>hsa-miR-5591-3pMIMAT0022302HomosapiensmiR-5591-3p
AUACCCAUAGCUUAGCUCCCA
>hsa-miR-548av-5pMIMAT0022303HomosapiensmiR-548av-5p
AAAAGUACUUGCGGAUUU
>hsa-miR-548av-3pMIMAT0022304HomosapiensmiR-548av-3p
AAAACUGCAGUUACUUUUGC
>hsa-miR-5680MIMAT0022468HomosapiensmiR-5680
GAGAAAUGCUGGACUAAUCUGC
>hsa-miR-5681aMIMAT0022469HomosapiensmiR-5681a
AGAAAGGGUGGCAAUACCUCUU
>hsa-miR-5682MIMAT0022470HomosapiensmiR-5682
GUAGCACCUUGCAGGAUAAGGU
>hsa-miR-548awMIMAT0022471HomosapiensmiR-548aw
GUGCAAAAGUCAUCACGGUU
>hsa-miR-5683MIMAT0022472HomosapiensmiR-5683
UACAGAUGCAGAUUCUCUGACUUC
>hsa-miR-5684MIMAT0022473HomosapiensmiR-5684
AACUCUAGCCUGAGCAACAG
>hsa-miR-548axMIMAT0022474HomosapiensmiR-548ax
AGAAGUAAUUGCGGUUUUGCCA
>hsa-miR-5685MIMAT0022475HomosapiensmiR-5685
ACAGCCCAGCAGUUAUCACGGG
>hsa-miR-5692cMIMAT0022476HomosapiensmiR-5692c
AAUAAUAUCACAGUAGGUGUAC
>hsa-miR-5687MIMAT0022478HomosapiensmiR-5687
UUAGAACGUUUUAGGGUCAAAU
>hsa-miR-5688MIMAT0022479HomosapiensmiR-5688
UAACAAACACCUGUAAAACAGC
>hsa-miR-5681bMIMAT0022480HomosapiensmiR-5681b
AGGUAUUGCCACCCUUUCUAGU
>hsa-miR-5689MIMAT0022481HomosapiensmiR-5689
AGCAUACACCUGUAGUCCUAGA
>hsa-miR-5690MIMAT0022482HomosapiensmiR-5690
UCAGCUACUACCUCUAUUAGG
>hsa-miR-5691MIMAT0022483HomosapiensmiR-5691
UUGCUCUGAGCUCCGAGAAAGC
>hsa-miR-5692aMIMAT0022484HomosapiensmiR-5692a
CAAAUAAUACCACAGUGGGUGU
>hsa-miR-4666bMIMAT0022485HomosapiensmiR-4666b
UUGCAUGUCAGAUUGUAAUUCCC
>hsa-miR-5693MIMAT0022486HomosapiensmiR-5693
GCAGUGGCUCUGAAAUGAACUC
>hsa-miR-5694MIMAT0022487HomosapiensmiR-5694
CAGAUCAUGGGACUGUCUCAG
>hsa-miR-5695MIMAT0022488HomosapiensmiR-5695
ACUCCAAGAAGAAUCUAGACAG
>hsa-miR-5696MIMAT0022489HomosapiensmiR-5696
CUCAUUUAAGUAGUCUGAUGCC
>hsa-miR-5697MIMAT0022490HomosapiensmiR-5697
UCAAGUAGUUUCAUGAUAAAGG
>hsa-miR-5698MIMAT0022491HomosapiensmiR-5698
UGGGGGAGUGCAGUGAUUGUGG
>hsa-miR-5699-5pMIMAT0027103HomosapiensmiR-5699-5p
UGCCCCAACAAGGAAGGACAAG
>hsa-miR-5699-3pMIMAT0022492HomosapiensmiR-5699-3p
UCCUGUCUUUCCUUGUUGGAGC
>hsa-miR-5700MIMAT0022493HomosapiensmiR-5700
UAAUGCAUUAAAUUAUUGAAGG
>hsa-miR-5701MIMAT0022494HomosapiensmiR-5701
UUAUUGUCACGUUCUGAUU
>hsa-miR-5702MIMAT0022495HomosapiensmiR-5702
UGAGUCAGCAACAUAUCCCAUG
>hsa-miR-5703MIMAT0022496HomosapiensmiR-5703
AGGAGAAGUCGGGAAGGU
>hsa-miR-5692bMIMAT0022497HomosapiensmiR-5692b
AAUAAUAUCACAGUAGGUGU
>hsa-miR-5704MIMAT0022498HomosapiensmiR-5704
UUAGGCCAUCAUCCCAUUAUGC
>hsa-miR-5705MIMAT0022499HomosapiensmiR-5705
UGUUUCGGGGCUCAUGGCCUGUG
>hsa-miR-5706MIMAT0022500HomosapiensmiR-5706
UUCUGGAUAACAUGCUGAAGCU
>hsa-miR-5707MIMAT0022501HomosapiensmiR-5707
ACGUUUGAAUGCUGUACAAGGC
>hsa-miR-5708MIMAT0022502HomosapiensmiR-5708
AUGAGCGACUGUGCCUGACC
>hsa-miR-5739MIMAT0023116HomosapiensmiR-5739
GCGGAGAGAGAAUGGGGAGC
>hsa-miR-5787MIMAT0023252HomosapiensmiR-5787
GGGCUGGGGCGCGGGGAGGU
>hsa-miR-1199-5pMIMAT0031119HomosapiensmiR-1199-5p
CCUGAGCCCGGGCCGCGCAG
>hsa-miR-1199-3pMIMAT0031120HomosapiensmiR-1199-3p
UGCGGCCGGUGCUCAACCUGC
>hsa-miR-6068MIMAT0023693HomosapiensmiR-6068
CCUGCGAGUCUCCGGCGGUGG
>hsa-miR-6069MIMAT0023694HomosapiensmiR-6069
GGGCUAGGGCCUGCUGCCCCC
>hsa-miR-6070MIMAT0023695HomosapiensmiR-6070
CCGGUUCCAGUCCCUGGAG
>hsa-miR-6071MIMAT0023696HomosapiensmiR-6071
UUCUGCUGCCGGCCAAGGC
>hsa-miR-6072MIMAT0023697HomosapiensmiR-6072
UCCUCAUCACACUGCACCUUAG
>hsa-miR-6073MIMAT0023698HomosapiensmiR-6073
GGUAGUGAGUUAUCAGCUAC
>hsa-miR-6074MIMAT0023699HomosapiensmiR-6074
GAUAUUCAGAGGCUAGGUGG
>hsa-miR-6075MIMAT0023700HomosapiensmiR-6075
ACGGCCCAGGCGGCAUUGGUG
>hsa-miR-6076MIMAT0023701HomosapiensmiR-6076
AGCAUGACAGAGGAGAGGUGG
>hsa-miR-6077MIMAT0023702HomosapiensmiR-6077
GGGAAGAGCUGUACGGCCUUC
>hsa-miR-6078MIMAT0023703HomosapiensmiR-6078
CCGCCUGAGCUAGCUGUGG
>hsa-miR-6079MIMAT0023704HomosapiensmiR-6079
UUGGAAGCUUGGACCAACUAGCUG
>hsa-miR-6080MIMAT0023705HomosapiensmiR-6080
UCUAGUGCGGGCGUUCCCG
>hsa-miR-6081MIMAT0023706HomosapiensmiR-6081
AGGAGCAGUGCCGGCCAAGGCGCC
>hsa-miR-6082MIMAT0023707HomosapiensmiR-6082
GAAUACGUCUGGUUGAUCC
>hsa-miR-6083MIMAT0023708HomosapiensmiR-6083
CUUAUAUCAGAGGCUGUGGG
>hsa-miR-6084MIMAT0023709HomosapiensmiR-6084
UUCCGCCAGUCGGUGGCCGG
>hsa-miR-6085MIMAT0023710HomosapiensmiR-6085
AAGGGGCUGGGGGAGCACA
>hsa-miR-6086MIMAT0023711HomosapiensmiR-6086
GGAGGUUGGGAAGGGCAGAG
>hsa-miR-6088MIMAT0023713HomosapiensmiR-6088
AGAGAUGAAGCGGGGGGGCG
>hsa-miR-6089MIMAT0023714HomosapiensmiR-6089
GGAGGCCGGGGUGGGGCGGGGCGG
>hsa-miR-6090MIMAT0023715HomosapiensmiR-6090
GGGGAGCGAGGGGCGGGGC
>hsa-miR-6124MIMAT0024597HomosapiensmiR-6124
GGGAAAAGGAAGGGGGAGGA
>hsa-miR-6125MIMAT0024598HomosapiensmiR-6125
GCGGAAGGCGGAGCGGCGGA
>hsa-miR-6126MIMAT0024599HomosapiensmiR-6126
GUGAAGGCCCGGCGGAGA
>hsa-miR-6127MIMAT0024610HomosapiensmiR-6127
UGAGGGAGUGGGUGGGAGG
>hsa-miR-6128MIMAT0024611HomosapiensmiR-6128
ACUGGAAUUGGAGUCAAAA
>hsa-miR-378jMIMAT0024612HomosapiensmiR-378j
ACUGGAUUUGGAGCCAGAA
>hsa-miR-6129MIMAT0024613HomosapiensmiR-6129
UGAGGGAGUUGGGUGUAUA
>hsa-miR-6130MIMAT0024614HomosapiensmiR-6130
UGAGGGAGUGGAUUGUAUG
>hsa-miR-6131MIMAT0024615HomosapiensmiR-6131
GGCUGGUCAGAUGGGAGUG
>hsa-miR-6132MIMAT0024616HomosapiensmiR-6132
AGCAGGGCUGGGGAUUGCA
>hsa-miR-6133MIMAT0024617HomosapiensmiR-6133
UGAGGGAGGAGGUUGGGUA
>hsa-miR-6134MIMAT0024618HomosapiensmiR-6134
UGAGGUGGUAGGAUGUAGA
>hsa-miR-6165MIMAT0024782HomosapiensmiR-6165
CAGCAGGAGGUGAGGGGAG
>hsa-miR-6499-5pMIMAT0025450HomosapiensmiR-6499-5p
UCGGGCGCAAGAGCACUGCAGU
>hsa-miR-6499-3pMIMAT0025451HomosapiensmiR-6499-3p
AGCAGUGUUUGUUUUGCCCACA
>hsa-miR-548ay-5pMIMAT0025452HomosapiensmiR-548ay-5p
AAAAGUAAUUGUGGUUUUUGC
>hsa-miR-548ay-3pMIMAT0025453HomosapiensmiR-548ay-3p
CAAAACCGCGAUUACUCUUGCA
>hsa-miR-6500-5pMIMAT0025454HomosapiensmiR-6500-5p
AGGAGCUAUCCACUCCAGGUGUCC
>hsa-miR-6500-3pMIMAT0025455HomosapiensmiR-6500-3p
ACACUUGUUGGGAUGACCUGC
>hsa-miR-548az-5pMIMAT0025456HomosapiensmiR-548az-5p
CAAAAGUGAUUGUGGUUUUUGC
>hsa-miR-548az-3pMIMAT0025457HomosapiensmiR-548az-3p
AAAAACUGCAAUCACUUUUGC
>hsa-miR-6501-5pMIMAT0025458HomosapiensmiR-6501-5p
AGUUGCCAGGGCUGCCUUUGGU
>hsa-miR-6501-3pMIMAT0025459HomosapiensmiR-6501-3p
CCAGAGCAGCCUGCGGUAACAGU
>hsa-miR-6502-5pMIMAT0025460HomosapiensmiR-6502-5p
AGCUCUAGAAAGAUUGUUGACC
>hsa-miR-6502-3pMIMAT0025461HomosapiensmiR-6502-3p
UAGACCAUCUUUCUAGAGUAU
>hsa-miR-6503-5pMIMAT0025462HomosapiensmiR-6503-5p
AGGUCUGCAUUCAAAUCCCCAGA
>hsa-miR-6503-3pMIMAT0025463HomosapiensmiR-6503-3p
GGGACUAGGAUGCAGACCUCC
>hsa-miR-6504-5pMIMAT0025464HomosapiensmiR-6504-5p
UCUGGCUGUGCUGUAAUGCAG
>hsa-miR-6504-3pMIMAT0025465HomosapiensmiR-6504-3p
CAUUACAGCACAGCCAUUCU
>hsa-miR-6505-5pMIMAT0025466HomosapiensmiR-6505-5p
UUGGAAUAGGGGAUAUCUCAGC
>hsa-miR-6505-3pMIMAT0025467HomosapiensmiR-6505-3p
UGACUUCUACCUCUUCCAAAG
>hsa-miR-6506-5pMIMAT0025468HomosapiensmiR-6506-5p
ACUGGGAUGUCACUGAAUAUGGU
>hsa-miR-6506-3pMIMAT0025469HomosapiensmiR-6506-3p
UCGUAUCAGAGAUUCCAGACAC
>hsa-miR-6507-5pMIMAT0025470HomosapiensmiR-6507-5p
GAAGAAUAGGAGGGACUUUGU
>hsa-miR-6507-3pMIMAT0025471HomosapiensmiR-6507-3p
CAAAGUCCUUCCUAUUUUUCCC
>hsa-miR-6508-5pMIMAT0025472HomosapiensmiR-6508-5p
UCUAGAAAUGCAUGACCCACC
>hsa-miR-6508-3pMIMAT0025473HomosapiensmiR-6508-3p
UGGGCCAUGCAUUUCUAGAACU
>hsa-miR-6509-5pMIMAT0025474HomosapiensmiR-6509-5p
AUUAGGUAGUGGCAGUGGAAC
>hsa-miR-6509-3pMIMAT0025475HomosapiensmiR-6509-3p
UUCCACUGCCACUACCUAAUUU
>hsa-miR-6510-5pMIMAT0025476HomosapiensmiR-6510-5p
CAGCAGGGGAGAGAGAGGAGUC
>hsa-miR-6510-3pMIMAT0025477HomosapiensmiR-6510-3p
CACCGACUCUGUCUCCUGCAG
>hsa-miR-6511a-5pMIMAT0025478HomosapiensmiR-6511a-5p
CAGGCAGAAGUGGGGCUGACAGG
>hsa-miR-6511a-3pMIMAT0025479HomosapiensmiR-6511a-3p
CCUCACCAUCCCUUCUGCCUGC
>hsa-miR-6512-5pMIMAT0025480HomosapiensmiR-6512-5p
UACCAUUAGAAGAGCUGGAAGA
>hsa-miR-6512-3pMIMAT0025481HomosapiensmiR-6512-3p
UUCCAGCCCUUCUAAUGGUAGG
>hsa-miR-6513-5pMIMAT0025482HomosapiensmiR-6513-5p
UUUGGGAUUGACGCCACAUGUCU
>hsa-miR-6513-3pMIMAT0025483HomosapiensmiR-6513-3p
UCAAGUGUCAUCUGUCCCUAG
>hsa-miR-6514-5pMIMAT0025484HomosapiensmiR-6514-5p
UAUGGAGUGGACUUUCAGCUGGC
>hsa-miR-6514-3pMIMAT0025485HomosapiensmiR-6514-3p
CUGCCUGUUCUUCCACUCCAG
>hsa-miR-6515-5pMIMAT0025486HomosapiensmiR-6515-5p
UUGGAGGGUGUGGAAGACAUC
>hsa-miR-6515-3pMIMAT0025487HomosapiensmiR-6515-3p
UCUCUUCAUCUACCCCCCAG
>hsa-miR-6715a-3pMIMAT0025841HomosapiensmiR-6715a-3p
CCAAACCAGUCGUGCCUGUGG
>hsa-miR-6715b-5pMIMAT0025842HomosapiensmiR-6715b-5p
ACAGGCACGACUGGUUUGGCA
>hsa-miR-6715b-3pMIMAT0025843HomosapiensmiR-6715b-3p
CUCAAACCGGCUGUGCCUGUGG
>hsa-miR-6716-5pMIMAT0025844HomosapiensmiR-6716-5p
UGGGAAUGGGGGUAAGGGCC
>hsa-miR-6716-3pMIMAT0025845HomosapiensmiR-6716-3p
UCCGAACUCUCCAUUCCUCUGC
>hsa-miR-6717-5pMIMAT0025846HomosapiensmiR-6717-5p
AGGCGAUGUGGGGAUGUAGAGA
>hsa-miR-6511b-5pMIMAT0025847HomosapiensmiR-6511b-5p
CUGCAGGCAGAAGUGGGGCUGACA
>hsa-miR-6511b-3pMIMAT0025848HomosapiensmiR-6511b-3p
CCUCACCACCCCUUCUGCCUGCA
>hsa-miR-6718-5pMIMAT0025849HomosapiensmiR-6718-5p
UAGUGGUCAGAGGGCUUAUGA
>hsa-miR-6719-3pMIMAT0025850HomosapiensmiR-6719-3p
UCUGACAUCAGUGAUUCUCCUG
>hsa-miR-6720-5pMIMAT0027345HomosapiensmiR-6720-5p
UUCCAGCCCUGGUAGGCGCCGCG
>hsa-miR-6720-3pMIMAT0025851HomosapiensmiR-6720-3p
CGCGCCUGCAGGAACUGGUAGA
>hsa-miR-6721-5pMIMAT0025852HomosapiensmiR-6721-5p
UGGGCAGGGGCUUAUUGUAGGAG
>hsa-miR-6722-5pMIMAT0025853HomosapiensmiR-6722-5p
AGGCGCACCCGACCACAUGC
>hsa-miR-6722-3pMIMAT0025854HomosapiensmiR-6722-3p
UGCAGGGGUCGGGUGGGCCAGG
>hsa-miR-6724-5pMIMAT0025856HomosapiensmiR-6724-5p
CUGGGCCCGCGGCGGGCGUGGGG
>hsa-miR-892c-5pMIMAT0025857HomosapiensmiR-892c-5p
UAUUCAGAAAGGUGCCAGUCA
>hsa-miR-892c-3pMIMAT0025858HomosapiensmiR-892c-3p
CACUGUUUCCUUUCUGAGUGGA
>hsa-miR-6726-5pMIMAT0027353HomosapiensmiR-6726-5p
CGGGAGCUGGGGUCUGCAGGU
>hsa-miR-6726-3pMIMAT0027354HomosapiensmiR-6726-3p
CUCGCCCUGUCUCCCGCUAG
>hsa-miR-6727-5pMIMAT0027355HomosapiensmiR-6727-5p
CUCGGGGCAGGCGGCUGGGAGCG
>hsa-miR-6727-3pMIMAT0027356HomosapiensmiR-6727-3p
UCCUGCCACCUCCUCCGCAG
>hsa-miR-6728-5pMIMAT0027357HomosapiensmiR-6728-5p
UUGGGAUGGUAGGACCAGAGGGG
>hsa-miR-6728-3pMIMAT0027358HomosapiensmiR-6728-3p
UCUCUGCUCUGCUCUCCCCAG
>hsa-miR-6729-5pMIMAT0027359HomosapiensmiR-6729-5p
UGGGCGAGGGCGGCUGAGCGGC
>hsa-miR-6729-3pMIMAT0027360HomosapiensmiR-6729-3p
UCAUCCCCCUCGCCCUCUCAG
>hsa-miR-6730-5pMIMAT0027361HomosapiensmiR-6730-5p
AGAAAGGUGGAGGGGUUGUCAGA
>hsa-miR-6730-3pMIMAT0027362HomosapiensmiR-6730-3p
CCUGACACCCCAUCUGCCCUCA
>hsa-miR-6731-5pMIMAT0027363HomosapiensmiR-6731-5p
UGGGAGAGCAGGGUAUUGUGGA
>hsa-miR-6731-3pMIMAT0027364HomosapiensmiR-6731-3p
UCUAUUCCCCACUCUCCCCAG
>hsa-miR-6732-5pMIMAT0027365HomosapiensmiR-6732-5p
UAGGGGGUGGCAGGCUGGCC
>hsa-miR-6732-3pMIMAT0027366HomosapiensmiR-6732-3p
UAACCCUGUCCUCUCCCUCCCAG
>hsa-miR-6733-5pMIMAT0027367HomosapiensmiR-6733-5p
UGGGAAAGACAAACUCAGAGUU
>hsa-miR-6733-3pMIMAT0027368HomosapiensmiR-6733-3p
UCAGUGUCUGGAUUUCCUAG
>hsa-miR-6734-5pMIMAT0027369HomosapiensmiR-6734-5p
UUGAGGGGAGAAUGAGGUGGAGA
>hsa-miR-6734-3pMIMAT0027370HomosapiensmiR-6734-3p
CCCUUCCCUCACUCUUCUCUCAG
>hsa-miR-6735-5pMIMAT0027371HomosapiensmiR-6735-5p
CAGGGCAGAGGGCACAGGAAUCUGA
>hsa-miR-6735-3pMIMAT0027372HomosapiensmiR-6735-3p
AGGCCUGUGGCUCCUCCCUCAG
>hsa-miR-6736-5pMIMAT0027373HomosapiensmiR-6736-5p
CUGGGUGAGGGCAUCUGUGGU
>hsa-miR-6736-3pMIMAT0027374HomosapiensmiR-6736-3p
UCAGCUCCUCUCUACCCACAG
>hsa-miR-6737-5pMIMAT0027375HomosapiensmiR-6737-5p
UUGGGGUGGUCGGCCCUGGAG
>hsa-miR-6737-3pMIMAT0027376HomosapiensmiR-6737-3p
UCUGUGCUUCACCCCUACCCAG
>hsa-miR-6738-5pMIMAT0027377HomosapiensmiR-6738-5p
CGAGGGGUAGAAGAGCACAGGGG
>hsa-miR-6738-3pMIMAT0027378HomosapiensmiR-6738-3p
CUUCUGCCUGCAUUCUACUCCCAG
>hsa-miR-6739-5pMIMAT0027379HomosapiensmiR-6739-5p
UGGGAAAGAGAAAGAACAAGUA
>hsa-miR-6739-3pMIMAT0027380HomosapiensmiR-6739-3p
AUUGUUCUGUCUUUCUCCCAG
>hsa-miR-6740-5pMIMAT0027381HomosapiensmiR-6740-5p
AGUUUGGGAUGGAGAGAGGAGA
>hsa-miR-6740-3pMIMAT0027382HomosapiensmiR-6740-3p
UGUCUUCUCUCCUCCCAAACAG
>hsa-miR-6741-5pMIMAT0027383HomosapiensmiR-6741-5p
GUGGGUGCUGGUGGGAGCCGUG
>hsa-miR-6741-3pMIMAT0027384HomosapiensmiR-6741-3p
UCGGCUCUCUCCCUCACCCUAG
>hsa-miR-6742-5pMIMAT0027385HomosapiensmiR-6742-5p
AGUGGGGUGGGACCCAGCUGUU
>hsa-miR-6742-3pMIMAT0027386HomosapiensmiR-6742-3p
ACCUGGGUUGUCCCCUCUAG
>hsa-miR-6743-5pMIMAT0027387HomosapiensmiR-6743-5p
AAGGGGCAGGGACGGGUGGCCC
>hsa-miR-6743-3pMIMAT0027388HomosapiensmiR-6743-3p
AGCCGCUCUUCUCCCUGCCCACA
>hsa-miR-6744-5pMIMAT0027389HomosapiensmiR-6744-5p
UGGAUGACAGUGGAGGCCU
>hsa-miR-6744-3pMIMAT0027390HomosapiensmiR-6744-3p
GGGCCUCUCUUGUCAUCCUGCAG
>hsa-miR-6745MIMAT0027391HomosapiensmiR-6745
UGGGUGGAAGAAGGUCUGGUU
>hsa-miR-6746-5pMIMAT0027392HomosapiensmiR-6746-5p
CCGGGAGAAGGAGGUGGCCUGG
>hsa-miR-6746-3pMIMAT0027393HomosapiensmiR-6746-3p
CAGCCGCCGCCUGUCUCCACAG
>hsa-miR-6747-5pMIMAT0027394HomosapiensmiR-6747-5p
AGGGGUGUGGAAAGAGGCAGAACA
>hsa-miR-6747-3pMIMAT0027395HomosapiensmiR-6747-3p
UCCUGCCUUCCUCUGCACCAG
>hsa-miR-6748-5pMIMAT0027396HomosapiensmiR-6748-5p
UGUGGGUGGGAAGGACUGGAUU
>hsa-miR-6748-3pMIMAT0027397HomosapiensmiR-6748-3p
UCCUGUCCCUGUCUCCUACAG
>hsa-miR-6749-5pMIMAT0027398HomosapiensmiR-6749-5p
UCGGGCCUGGGGUUGGGGGAGC
>hsa-miR-6749-3pMIMAT0027399HomosapiensmiR-6749-3p
CUCCUCCCCUGCCUGGCCCAG
>hsa-miR-6750-5pMIMAT0027400HomosapiensmiR-6750-5p
CAGGGAACAGCUGGGUGAGCUGCU
>hsa-miR-6750-3pMIMAT0027401HomosapiensmiR-6750-3p
GAACUCACCCUCUGCUCCCAG
>hsa-miR-6751-5pMIMAT0027402HomosapiensmiR-6751-5p
UUGGGGGUGAGGUUGGUGUCUGG
>hsa-miR-6751-3pMIMAT0027403HomosapiensmiR-6751-3p
ACUGAGCCUCUCUCUCUCCAG
>hsa-miR-6752-5pMIMAT0027404HomosapiensmiR-6752-5p
GGGGGGUGUGGAGCCAGGGGGC
>hsa-miR-6752-3pMIMAT0027405HomosapiensmiR-6752-3p
UCCCUGCCCCCAUACUCCCAG
>hsa-miR-6753-5pMIMAT0027406HomosapiensmiR-6753-5p
CACCAGGGCAGAGCAGGGCUGA
>hsa-miR-6753-3pMIMAT0027407HomosapiensmiR-6753-3p
UGGUCUGUCUCUGCCCUGGCAC
>hsa-miR-6754-5pMIMAT0027408HomosapiensmiR-6754-5p
CCAGGGAGGCUGGUUUGGAGGA
>hsa-miR-6754-3pMIMAT0027409HomosapiensmiR-6754-3p
UCUUCACCUGCCUCUGCCUGCA
>hsa-miR-6755-5pMIMAT0027410HomosapiensmiR-6755-5p
UAGGGUAGACACUGACAACGUU
>hsa-miR-6755-3pMIMAT0027411HomosapiensmiR-6755-3p
UGUUGUCAUGUUUUUUCCCUAG
>hsa-miR-6756-5pMIMAT0027412HomosapiensmiR-6756-5p
AGGGUGGGGCUGGAGGUGGGGCU
>hsa-miR-6756-3pMIMAT0027413HomosapiensmiR-6756-3p
UCCCCUUCCUCCCUGCCCAG
>hsa-miR-6757-5pMIMAT0027414HomosapiensmiR-6757-5p
UAGGGAUGGGAGGCCAGGAUGA
>hsa-miR-6757-3pMIMAT0027415HomosapiensmiR-6757-3p
AACACUGGCCUUGCUAUCCCCA
>hsa-miR-6758-5pMIMAT0027416HomosapiensmiR-6758-5p
UAGAGAGGGGAAGGAUGUGAUGU
>hsa-miR-6758-3pMIMAT0027417HomosapiensmiR-6758-3p
ACUCAUUCUCCUCUGUCCAG
>hsa-miR-6759-5pMIMAT0027418HomosapiensmiR-6759-5p
UUGUGGGUGGGCAGAAGUCUGU
>hsa-miR-6759-3pMIMAT0027419HomosapiensmiR-6759-3p
UGACCUUUGCCUCUCCCCUCAG
>hsa-miR-6760-5pMIMAT0027420HomosapiensmiR-6760-5p
CAGGGAGAAGGUGGAAGUGCAGA
>hsa-miR-6760-3pMIMAT0027421HomosapiensmiR-6760-3p
ACACUGUCCCCUUCUCCCCAG
>hsa-miR-6761-5pMIMAT0027422HomosapiensmiR-6761-5p
UCUGAGAGAGCUCGAUGGCAG
>hsa-miR-6761-3pMIMAT0027423HomosapiensmiR-6761-3p
UCCUACGCUGCUCUCUCACUCC
>hsa-miR-6762-5pMIMAT0027424HomosapiensmiR-6762-5p
CGGGGCCAUGGAGCAGCCUGUGU
>hsa-miR-6762-3pMIMAT0027425HomosapiensmiR-6762-3p
UGGCUGCUUCCCUUGGUCUCCAG
>hsa-miR-6763-5pMIMAT0027426HomosapiensmiR-6763-5p
CUGGGGAGUGGCUGGGGAG
>hsa-miR-6763-3pMIMAT0027427HomosapiensmiR-6763-3p
CUCCCCGGCCUCUGCCCCCAG
>hsa-miR-6764-5pMIMAT0027428HomosapiensmiR-6764-5p
UCCCAGGGUCUGGUCAGAGUUG
>hsa-miR-6764-3pMIMAT0027429HomosapiensmiR-6764-3p
UCUCUGGUCUUUCCUUGACAG
>hsa-miR-6765-5pMIMAT0027430HomosapiensmiR-6765-5p
GUGAGGCGGGGCCAGGAGGGUGUGU
>hsa-miR-6765-3pMIMAT0027431HomosapiensmiR-6765-3p
UCACCUGGCUGGCCCGCCCAG
>hsa-miR-6766-5pMIMAT0027432HomosapiensmiR-6766-5p
CGGGUGGGAGCAGAUCUUAUUGAG
>hsa-miR-6766-3pMIMAT0027433HomosapiensmiR-6766-3p
UGAUUGUCUUCCCCCACCCUCA
>hsa-miR-6767-5pMIMAT0027434HomosapiensmiR-6767-5p
UCGCAGACAGGGACACAUGGAGA
>hsa-miR-6767-3pMIMAT0027435HomosapiensmiR-6767-3p
CCACGUGCUUCUCUUUCCGCAG
>hsa-miR-6768-5pMIMAT0027436HomosapiensmiR-6768-5p
CACACAGGAAAAGCGGGGCCCUG
>hsa-miR-6768-3pMIMAT0027437HomosapiensmiR-6768-3p
CAAAGGCCACAUUCUCCUGUGCAC
>hsa-miR-6769a-5pMIMAT0027438HomosapiensmiR-6769a-5p
AGGUGGGUAUGGAGGAGCCCU
>hsa-miR-6769a-3pMIMAT0027439HomosapiensmiR-6769a-3p
GAGCCCCUCUCUGCUCUCCAG
>hsa-miR-6770-5pMIMAT0027440HomosapiensmiR-6770-5p
UGAGAAGGCACAGCUUGCACGUGA
>hsa-miR-6770-3pMIMAT0027441HomosapiensmiR-6770-3p
CUGGCGGCUGUGUCUUCACAG
>hsa-miR-6771-5pMIMAT0027442HomosapiensmiR-6771-5p
CUCGGGAGGGCAUGGGCCAGGC
>hsa-miR-6771-3pMIMAT0027443HomosapiensmiR-6771-3p
CAAACCCCUGUCUACCCGCAG
>hsa-miR-6772-5pMIMAT0027444HomosapiensmiR-6772-5p
UGGGUGUAGGCUGGAGCUGAGG
>hsa-miR-6772-3pMIMAT0027445HomosapiensmiR-6772-3p
UUGCUCCUGACUCUGUGCCCACA
>hsa-miR-6773-5pMIMAT0027446HomosapiensmiR-6773-5p
UUGGGCCCAGGAGUAAACAGGAU
>hsa-miR-6773-3pMIMAT0027447HomosapiensmiR-6773-3p
ACUGUCACUUCUCUGCCCAUAG
>hsa-miR-6774-5pMIMAT0027448HomosapiensmiR-6774-5p
ACUUGGGCAGGAGGGACCCUGUAUG
>hsa-miR-6774-3pMIMAT0027449HomosapiensmiR-6774-3p
UCGUGUCCCUCUUGUCCACAG
>hsa-miR-6775-5pMIMAT0027450HomosapiensmiR-6775-5p
UCGGGGCAUGGGGGAGGGAGGCUGG
>hsa-miR-6775-3pMIMAT0027451HomosapiensmiR-6775-3p
AGGCCCUGUCCUCUGCCCCAG
>hsa-miR-6776-5pMIMAT0027452HomosapiensmiR-6776-5p
UCUGGGUGCAGUGGGGGUU
>hsa-miR-6776-3pMIMAT0027453HomosapiensmiR-6776-3p
CAACCACCACUGUCUCUCCCCAG
>hsa-miR-6777-5pMIMAT0027454HomosapiensmiR-6777-5p
ACGGGGAGUCAGGCAGUGGUGGA
>hsa-miR-6777-3pMIMAT0027455HomosapiensmiR-6777-3p
UCCACUCUCCUGGCCCCCAG
>hsa-miR-6778-5pMIMAT0027456HomosapiensmiR-6778-5p
AGUGGGAGGACAGGAGGCAGGU
>hsa-miR-6778-3pMIMAT0027457HomosapiensmiR-6778-3p
UGCCUCCCUGACAUUCCACAG
>hsa-miR-6779-5pMIMAT0027458HomosapiensmiR-6779-5p
CUGGGAGGGGCUGGGUUUGGC
>hsa-miR-6779-3pMIMAT0027459HomosapiensmiR-6779-3p
AAGCCCUGUCUCCUCCCAUCU
>hsa-miR-6780a-5pMIMAT0027460HomosapiensmiR-6780a-5p
UUGGGAGGGAAGACAGCUGGAGA
>hsa-miR-6780a-3pMIMAT0027461HomosapiensmiR-6780a-3p
CUCCUCUGUUUUCUUUCCUAG
>hsa-miR-6781-5pMIMAT0027462HomosapiensmiR-6781-5p
CGGGCCGGAGGUCAAGGGCGU
>hsa-miR-6781-3pMIMAT0027463HomosapiensmiR-6781-3p
UGCCUCUUUUCCACGGCCUCAG
>hsa-miR-6782-5pMIMAT0027464HomosapiensmiR-6782-5p
UAGGGGUGGGGGAAUUCAGGGGUGU
>hsa-miR-6782-3pMIMAT0027465HomosapiensmiR-6782-3p
CACCUUUGUGUCCCCAUCCUGCA
>hsa-miR-6783-5pMIMAT0027466HomosapiensmiR-6783-5p
UAGGGGAAAAGUCCUGAUCCGG
>hsa-miR-6783-3pMIMAT0027467HomosapiensmiR-6783-3p
UUCCUGGGCUUCUCCUCUGUAG
>hsa-miR-6784-5pMIMAT0027468HomosapiensmiR-6784-5p
GCCGGGGCUUUGGGUGAGGG
>hsa-miR-6784-3pMIMAT0027469HomosapiensmiR-6784-3p
UCUCACCCCAACUCUGCCCCAG
>hsa-miR-6785-5pMIMAT0027470HomosapiensmiR-6785-5p
UGGGAGGGCGUGGAUGAUGGUG
>hsa-miR-6785-3pMIMAT0027471HomosapiensmiR-6785-3p
ACAUCGCCCCACCUUCCCCAG
>hsa-miR-6786-5pMIMAT0027472HomosapiensmiR-6786-5p
GCGGUGGGGCCGGAGGGGCGU
>hsa-miR-6786-3pMIMAT0027473HomosapiensmiR-6786-3p
UGACGCCCCUUCUGAUUCUGCCU
>hsa-miR-6787-5pMIMAT0027474HomosapiensmiR-6787-5p
UGGCGGGGGUAGAGCUGGCUGC
>hsa-miR-6787-3pMIMAT0027475HomosapiensmiR-6787-3p
UCUCAGCUGCUGCCCUCUCCAG
>hsa-miR-6788-5pMIMAT0027476HomosapiensmiR-6788-5p
CUGGGAGAAGAGUGGUGAAGA
>hsa-miR-6788-3pMIMAT0027477HomosapiensmiR-6788-3p
UUCGCCACUUCCCUCCCUGCAG
>hsa-miR-6789-5pMIMAT0027478HomosapiensmiR-6789-5p
GUAGGGGCGUCCCGGGCGCGCGGG
>hsa-miR-6789-3pMIMAT0027479HomosapiensmiR-6789-3p
CGGCGCCCGUGUCUCCUCCAG
>hsa-miR-6790-5pMIMAT0027480HomosapiensmiR-6790-5p
GUGAGUGUGGAUUUGGCGGGGUU
>hsa-miR-6790-3pMIMAT0027481HomosapiensmiR-6790-3p
CGACCUCGGCGACCCCUCACU
>hsa-miR-6791-5pMIMAT0027482HomosapiensmiR-6791-5p
CCCCUGGGGCUGGGCAGGCGGA
>hsa-miR-6791-3pMIMAT0027483HomosapiensmiR-6791-3p
UGCCUCCUUGGUCUCCGGCAG
>hsa-miR-6792-5pMIMAT0027484HomosapiensmiR-6792-5p
GUAAGCAGGGGCUCUGGGUGA
>hsa-miR-6792-3pMIMAT0027485HomosapiensmiR-6792-3p
CUCCUCCACAGCCCCUGCUCAU
>hsa-miR-6793-5pMIMAT0027486HomosapiensmiR-6793-5p
UGUGGGUUCUGGGUUGGGGUGA
>hsa-miR-6793-3pMIMAT0027487HomosapiensmiR-6793-3p
UCCCCAACCCCUGCCCGCAG
>hsa-miR-6794-5pMIMAT0027488HomosapiensmiR-6794-5p
CAGGGGGACUGGGGGUGAGC
>hsa-miR-6794-3pMIMAT0027489HomosapiensmiR-6794-3p
CUCACUCUCAGUCCCUCCCU
>hsa-miR-6795-5pMIMAT0027490HomosapiensmiR-6795-5p
UGGGGGGACAGGAUGAGAGGCUGU
>hsa-miR-6795-3pMIMAT0027491HomosapiensmiR-6795-3p
ACCCCUCGUUUCUUCCCCCAG
>hsa-miR-6796-5pMIMAT0027492HomosapiensmiR-6796-5p
UUGUGGGGUUGGAGAGCUGGCUG
>hsa-miR-6796-3pMIMAT0027493HomosapiensmiR-6796-3p
GAAGCUCUCCCCUCCCCGCAG
>hsa-miR-6797-5pMIMAT0027494HomosapiensmiR-6797-5p
AGGAGGGAAGGGGCUGAGAACAGGA
>hsa-miR-6797-3pMIMAT0027495HomosapiensmiR-6797-3p
UGCAUGACCCUUCCCUCCCCAC
>hsa-miR-6798-5pMIMAT0027496HomosapiensmiR-6798-5p
CCAGGGGGAUGGGCGAGCUUGGG
>hsa-miR-6798-3pMIMAT0027497HomosapiensmiR-6798-3p
CUACCCCCCAUCCCCCUGUAG
>hsa-miR-6799-5pMIMAT0027498HomosapiensmiR-6799-5p
GGGGAGGUGUGCAGGGCUGG
>hsa-miR-6799-3pMIMAT0027499HomosapiensmiR-6799-3p
UGCCCUGCAUGGUGUCCCCACAG
>hsa-miR-6800-5pMIMAT0027500HomosapiensmiR-6800-5p
GUAGGUGACAGUCAGGGGCGG
>hsa-miR-6800-3pMIMAT0027501HomosapiensmiR-6800-3p
CACCUCUCCUGGCAUCGCCCC
>hsa-miR-6801-5pMIMAT0027502HomosapiensmiR-6801-5p
UGGUCAGAGGCAGCAGGAAAUGA
>hsa-miR-6801-3pMIMAT0027503HomosapiensmiR-6801-3p
ACCCCUGCCACUCACUGGCC
>hsa-miR-6802-5pMIMAT0027504HomosapiensmiR-6802-5p
CUAGGUGGGGGGCUUGAAGC
>hsa-miR-6802-3pMIMAT0027505HomosapiensmiR-6802-3p
UUCACCCCUCUCACCUAAGCAG
>hsa-miR-6803-5pMIMAT0027506HomosapiensmiR-6803-5p
CUGGGGGUGGGGGGCUGGGCGU
>hsa-miR-6803-3pMIMAT0027507HomosapiensmiR-6803-3p
UCCCUCGCCUUCUCACCCUCAG
>hsa-miR-6804-5pMIMAT0027508HomosapiensmiR-6804-5p
UGAGGGUGUCAGCAGGUGACG
>hsa-miR-6804-3pMIMAT0027509HomosapiensmiR-6804-3p
CGCACCUGCCUCUCACCCACAG
>hsa-miR-6805-5pMIMAT0027510HomosapiensmiR-6805-5p
UAGGGGGCGGCUUGUGGAGUGU
>hsa-miR-6805-3pMIMAT0027511HomosapiensmiR-6805-3p
UUGCUCUGCUCCCCCGCCCCCAG
>hsa-miR-6806-5pMIMAT0027512HomosapiensmiR-6806-5p
UGUAGGCAUGAGGCAGGGCCCAGG
>hsa-miR-6806-3pMIMAT0027513HomosapiensmiR-6806-3p
UGAAGCUCUGACAUUCCUGCAG
>hsa-miR-6807-5pMIMAT0027514HomosapiensmiR-6807-5p
GUGAGCCAGUGGAAUGGAGAGG
>hsa-miR-6807-3pMIMAT0027515HomosapiensmiR-6807-3p
CACUGCAUUCCUGCUUGGCCCAG
>hsa-miR-6808-5pMIMAT0027516HomosapiensmiR-6808-5p
CAGGCAGGGAGGUGGGACCAUG
>hsa-miR-6808-3pMIMAT0027517HomosapiensmiR-6808-3p
GUGUGACCACCGUUCCUGCAG
>hsa-miR-6809-5pMIMAT0027518HomosapiensmiR-6809-5p
UGGCAAGGAAAGAAGAGGAUCA
>hsa-miR-6809-3pMIMAT0027519HomosapiensmiR-6809-3p
CUUCUCUUCUCUCCUUCCCAG
>hsa-miR-6810-5pMIMAT0027520HomosapiensmiR-6810-5p
AUGGGGACAGGGAUCAGCAUGGC
>hsa-miR-6810-3pMIMAT0027521HomosapiensmiR-6810-3p
UCCCCUGCUCCCUUGUUCCCCAG
>hsa-miR-6811-5pMIMAT0027522HomosapiensmiR-6811-5p
AUGCAGGCCUGUGUACAGCACU
>hsa-miR-6811-3pMIMAT0027523HomosapiensmiR-6811-3p
AGCCUGUGCUUGUCCCUGCAG
>hsa-miR-6812-5pMIMAT0027524HomosapiensmiR-6812-5p
AUGGGGUGAGAUGGGGAGGAGCAGC
>hsa-miR-6812-3pMIMAT0027525HomosapiensmiR-6812-3p
CCGCUCUUCCCCUGACCCCAG
>hsa-miR-6813-5pMIMAT0027526HomosapiensmiR-6813-5p
CAGGGGCUGGGGUUUCAGGUUCU
>hsa-miR-6813-3pMIMAT0027527HomosapiensmiR-6813-3p
AACCUUGGCCCCUCUCCCCAG
>hsa-miR-6814-5pMIMAT0027528HomosapiensmiR-6814-5p
UCCCAAGGGUGAGAUGCUGCCA
>hsa-miR-6814-3pMIMAT0027529HomosapiensmiR-6814-3p
ACUCGCAUCCUUCCCUUGGCAG
>hsa-miR-6815-5pMIMAT0027530HomosapiensmiR-6815-5p
UAGGUGGCGCCGGAGGAGUCAUU
>hsa-miR-6815-3pMIMAT0027531HomosapiensmiR-6815-3p
UGGCUUCUCUUGCACACCCAG
>hsa-miR-6816-5pMIMAT0027532HomosapiensmiR-6816-5p
UGGGGCGGGGCAGGUCCCUGC
>hsa-miR-6816-3pMIMAT0027533HomosapiensmiR-6816-3p
GAAGGACCUGCACCUUCG
>hsa-miR-6817-5pMIMAT0027534HomosapiensmiR-6817-5p
UCUGCCAUAGGAAGCUUGGAGUGG
>hsa-miR-6817-3pMIMAT0027535HomosapiensmiR-6817-3p
UCUCUCUGACUCCAUGGCA
>hsa-miR-6818-5pMIMAT0027536HomosapiensmiR-6818-5p
UUGUGUGAGUACAGAGAGCAUC
>hsa-miR-6818-3pMIMAT0027537HomosapiensmiR-6818-3p
UUGUCUCUUGUUCCUCACACAG
>hsa-miR-6819-5pMIMAT0027538HomosapiensmiR-6819-5p
UUGGGGUGGAGGGCCAAGGAGC
>hsa-miR-6819-3pMIMAT0027539HomosapiensmiR-6819-3p
AAGCCUCUGUCCCCACCCCAG
>hsa-miR-6820-5pMIMAT0027540HomosapiensmiR-6820-5p
UGCGGCAGAGCUGGGGUCA
>hsa-miR-6820-3pMIMAT0027541HomosapiensmiR-6820-3p
UGUGACUUCUCCCCUGCCACAG
>hsa-miR-6821-5pMIMAT0027542HomosapiensmiR-6821-5p
GUGCGUGGUGGCUCGAGGCGGGG
>hsa-miR-6821-3pMIMAT0027543HomosapiensmiR-6821-3p
UGACCUCUCCGCUCCGCACAG
>hsa-miR-6822-5pMIMAT0027544HomosapiensmiR-6822-5p
CAGGGAACCAGUUGGGGCUU
>hsa-miR-6822-3pMIMAT0027545HomosapiensmiR-6822-3p
AGGCUCUAACUGGCUUUCCCUGCA
>hsa-miR-6823-5pMIMAT0027546HomosapiensmiR-6823-5p
UCAGGGUUGGUAGGGGUUGCU
>hsa-miR-6823-3pMIMAT0027547HomosapiensmiR-6823-3p
UGAGCCUCUCCUUCCCUCCAG
>hsa-miR-6824-5pMIMAT0027548HomosapiensmiR-6824-5p
GUAGGGGAGGUUGGGCCAGGGA
>hsa-miR-6824-3pMIMAT0027549HomosapiensmiR-6824-3p
UCUCUGGUCUUGCCACCCCAG
>hsa-miR-6825-5pMIMAT0027550HomosapiensmiR-6825-5p
UGGGGAGGUGUGGAGUCAGCAU
>hsa-miR-6825-3pMIMAT0027551HomosapiensmiR-6825-3p
GCGCUGACCCGCCUUCUCCGCA
>hsa-miR-6826-5pMIMAT0027552HomosapiensmiR-6826-5p
UCAAUAGGAAAGAGGUGGGACCU
>hsa-miR-6826-3pMIMAT0027553HomosapiensmiR-6826-3p
CUCCCCUCUCUUUCCUGUUCAG
>hsa-miR-6827-5pMIMAT0027554HomosapiensmiR-6827-5p
UGGGAGCCAUGAGGGUCUGUGC
>hsa-miR-6827-3pMIMAT0027555HomosapiensmiR-6827-3p
ACCGUCUCUUCUGUUCCCCAG
>hsa-miR-6828-5pMIMAT0027556HomosapiensmiR-6828-5p
AGGAAGCAAGAGAACCCUGUGG
>hsa-miR-6828-3pMIMAT0027557HomosapiensmiR-6828-3p
AUCUGCUCUCUUGUUCCCAG
>hsa-miR-6829-5pMIMAT0027558HomosapiensmiR-6829-5p
UGGGCUGCUGAGAAGGGGCA
>hsa-miR-6829-3pMIMAT0027559HomosapiensmiR-6829-3p
UGCCUCCUCCGUGGCCUCAG
>hsa-miR-6830-5pMIMAT0027560HomosapiensmiR-6830-5p
CCAAGGAAGGAGGCUGGACAUC
>hsa-miR-6830-3pMIMAT0027561HomosapiensmiR-6830-3p
UGUCUUUCUUCUCUCCCUUGCAG
>hsa-miR-6831-5pMIMAT0027562HomosapiensmiR-6831-5p
UAGGUAGAGUGUGAGGAGGAGGUC
>hsa-miR-6831-3pMIMAT0027563HomosapiensmiR-6831-3p
UGACUAACUCCCACUCUACAG
>hsa-miR-6832-5pMIMAT0027564HomosapiensmiR-6832-5p
AGUAGAGAGGAAAAGUUAGGGUC
>hsa-miR-6832-3pMIMAT0027565HomosapiensmiR-6832-3p
ACCCUUUUUCUCUUUCCCAG
>hsa-miR-6833-5pMIMAT0027566HomosapiensmiR-6833-5p
GUGUGGAAGAUGGGAGGAGAAA
>hsa-miR-6833-3pMIMAT0027567HomosapiensmiR-6833-3p
UUUCUCUCUCCACUUCCUCAG
>hsa-miR-6834-5pMIMAT0027568HomosapiensmiR-6834-5p
GUGAGGGACUGGGAUUUGUGG
>hsa-miR-6834-3pMIMAT0027569HomosapiensmiR-6834-3p
UAUGUCCCAUCCCUCCAUCA
>hsa-miR-6835-5pMIMAT0027570HomosapiensmiR-6835-5p
AGGGGGUAGAAAGUGGCUGAAG
>hsa-miR-6835-3pMIMAT0027571HomosapiensmiR-6835-3p
AAAAGCACUUUUCUGUCUCCCAG
>hsa-miR-6780b-5pMIMAT0027572HomosapiensmiR-6780b-5p
UGGGGAAGGCUUGGCAGGGAAGA
>hsa-miR-6780b-3pMIMAT0027573HomosapiensmiR-6780b-3p
UCCCUUGUCUCCUUUCCCUAG
>hsa-miR-6836-5pMIMAT0027574HomosapiensmiR-6836-5p
CGCAGGGCCCUGGCGCAGGCAU
>hsa-miR-6836-3pMIMAT0027575HomosapiensmiR-6836-3p
AUGCCUCCCCCGGCCCCGCAG
>hsa-miR-6837-5pMIMAT0027576HomosapiensmiR-6837-5p
ACCAGGGCCAGCAGGGAAUGU
>hsa-miR-6837-3pMIMAT0027577HomosapiensmiR-6837-3p
CCUUCACUGUGACUCUGCUGCAG
>hsa-miR-6838-5pMIMAT0027578HomosapiensmiR-6838-5p
AAGCAGCAGUGGCAAGACUCCU
>hsa-miR-6838-3pMIMAT0027579HomosapiensmiR-6838-3p
AAGUCCUGCUUCUGUUGCAG
>hsa-miR-6839-5pMIMAT0027580HomosapiensmiR-6839-5p
UCUGGAUUGAAGAGACGACCCA
>hsa-miR-6839-3pMIMAT0027581HomosapiensmiR-6839-3p
UUGGGUUUUCUCUUCAAUCCAG
>hsa-miR-6840-5pMIMAT0027582HomosapiensmiR-6840-5p
ACCCCCGGGCAAAGACCUGCAGAU
>hsa-miR-6840-3pMIMAT0027583HomosapiensmiR-6840-3p
GCCCAGGACUUUGUGCGGGGUG
>hsa-miR-6841-5pMIMAT0027584HomosapiensmiR-6841-5p
UAGGGUACUCAGAGCAAGUUGU
>hsa-miR-6841-3pMIMAT0027585HomosapiensmiR-6841-3p
ACCUUGCAUCUGCAUCCCCAG
>hsa-miR-6842-5pMIMAT0027586HomosapiensmiR-6842-5p
UGGGGGUGGUCUCUAGCCAAGG
>hsa-miR-6842-3pMIMAT0027587HomosapiensmiR-6842-3p
UUGGCUGGUCUCUGCUCCGCAG
>hsa-miR-6843-3pMIMAT0027588HomosapiensmiR-6843-3p
AUGGUCUCCUGUUCUCUGCAG
>hsa-miR-6844MIMAT0027589HomosapiensmiR-6844
UUCUUUGUUUUUAAUUCACAG
>hsa-miR-6845-5pMIMAT0027590HomosapiensmiR-6845-5p
CGGGGCCAGAGCAGAGAGC
>hsa-miR-6845-3pMIMAT0027591HomosapiensmiR-6845-3p
CCUCUCCUCCCUGUGCCCCAG
>hsa-miR-6846-5pMIMAT0027592HomosapiensmiR-6846-5p
UGGGGGCUGGAUGGGGUAGAGU
>hsa-miR-6846-3pMIMAT0027593HomosapiensmiR-6846-3p
UGACCCCUUCUGUCUCCCUAG
>hsa-miR-6847-5pMIMAT0027594HomosapiensmiR-6847-5p
ACAGAGGACAGUGGAGUGUGAGC
>hsa-miR-6847-3pMIMAT0027595HomosapiensmiR-6847-3p
GGCUCAUGUGUCUGUCCUCUUC
>hsa-miR-6848-5pMIMAT0027596HomosapiensmiR-6848-5p
UGGGGGCUGGGAUGGGCCAUGGU
>hsa-miR-6848-3pMIMAT0027597HomosapiensmiR-6848-3p
GUGGUCUCUUGGCCCCCAG
>hsa-miR-6849-5pMIMAT0027598HomosapiensmiR-6849-5p
GAGUGGAUAGGGGAGUGUGUGGA
>hsa-miR-6849-3pMIMAT0027599HomosapiensmiR-6849-3p
ACCAGCCUGUGUCCACCUCCAG
>hsa-miR-6850-5pMIMAT0027600HomosapiensmiR-6850-5p
GUGCGGAACGCUGGCCGGGGCG
>hsa-miR-6850-3pMIMAT0027601HomosapiensmiR-6850-3p
CCCGGCCGGAACGCCGCACU
>hsa-miR-6851-5pMIMAT0027602HomosapiensmiR-6851-5p
AGGAGGUGGUACUAGGGGCCAGC
>hsa-miR-6851-3pMIMAT0027603HomosapiensmiR-6851-3p
UGGCCCUUUGUACCCCUCCAG
>hsa-miR-6852-5pMIMAT0027604HomosapiensmiR-6852-5p
CCCUGGGGUUCUGAGGACAUG
>hsa-miR-6852-3pMIMAT0027605HomosapiensmiR-6852-3p
UGUCCUCUGUUCCUCAG
>hsa-miR-6853-5pMIMAT0027606HomosapiensmiR-6853-5p
AGCGUGGGAUGUCCAUGAAGUCAG
>hsa-miR-6853-3pMIMAT0027607HomosapiensmiR-6853-3p
UGUUCAUUGGAACCCUGCGCAG
>hsa-miR-6854-5pMIMAT0027608HomosapiensmiR-6854-5p
AAGCUCAGGUUUGAGAACUGCUGA
>hsa-miR-6854-3pMIMAT0027609HomosapiensmiR-6854-3p
UGCGUUUCUCCUCUUGAGCAG
>hsa-miR-6855-5pMIMAT0027610HomosapiensmiR-6855-5p
UUGGGGUUUGGGGUGCAGACAUUGC
>hsa-miR-6855-3pMIMAT0027611HomosapiensmiR-6855-3p
AGACUGACCUUCAACCCCACAG
>hsa-miR-6856-5pMIMAT0027612HomosapiensmiR-6856-5p
AAGAGAGGAGCAGUGGUGCUGUGG
>hsa-miR-6856-3pMIMAT0027613HomosapiensmiR-6856-3p
UACAGCCCUGUGAUCUUUCCAG
>hsa-miR-6857-5pMIMAT0027614HomosapiensmiR-6857-5p
UUGGGGAUUGGGUCAGGCCAGU
>hsa-miR-6857-3pMIMAT0027615HomosapiensmiR-6857-3p
UGACUGAGCUUCUCCCCACAG
>hsa-miR-6858-5pMIMAT0027616HomosapiensmiR-6858-5p
GUGAGGAGGGGCUGGCAGGGAC
>hsa-miR-6858-3pMIMAT0027617HomosapiensmiR-6858-3p
CAGCCAGCCCCUGCUCACCCCU
>hsa-miR-6859-5pMIMAT0027618HomosapiensmiR-6859-5p
GAGAGGAACAUGGGCUCAGGACA
>hsa-miR-6859-3pMIMAT0027619HomosapiensmiR-6859-3p
UGACCCCCAUGUCGCCUCUGUAG
>hsa-miR-6769b-5pMIMAT0027620HomosapiensmiR-6769b-5p
UGGUGGGUGGGGAGGAGAAGUGC
>hsa-miR-6769b-3pMIMAT0027621HomosapiensmiR-6769b-3p
CCCUCUCUGUCCCACCCAUAG
>hsa-miR-6860MIMAT0027622HomosapiensmiR-6860
ACUGGGCAGGGCUGUGGUGAGU
>hsa-miR-6861-5pMIMAT0027623HomosapiensmiR-6861-5p
ACUGGGUAGGUGGGGCUCCAGG
>hsa-miR-6861-3pMIMAT0027624HomosapiensmiR-6861-3p
UGGACCUCUCCUCCCCAG
>hsa-miR-6862-5pMIMAT0027625HomosapiensmiR-6862-5p
CGGGCAUGCUGGGAGAGACUUU
>hsa-miR-6862-3pMIMAT0027626HomosapiensmiR-6862-3p
CCUCACCCAGCUCUCUGGCCCUCU
>hsa-miR-6863MIMAT0027627HomosapiensmiR-6863
UAGACGUGGUGAAGGAUUGAGUG
>hsa-miR-6864-5pMIMAT0027628HomosapiensmiR-6864-5p
UUGAAGGGACAAGUCAGAUAUGCC
>hsa-miR-6864-3pMIMAT0027629HomosapiensmiR-6864-3p
GUGAGACUUCUCUCCCUUCAG
>hsa-miR-6865-5pMIMAT0027630HomosapiensmiR-6865-5p
UAGGUGGCAGAGGAGGGACUUCA
>hsa-miR-6865-3pMIMAT0027631HomosapiensmiR-6865-3p
ACACCCUCUUUCCCUACCGCC
>hsa-miR-6866-5pMIMAT0027632HomosapiensmiR-6866-5p
UUAGAGGCUGGAAUAGAGAUUCU
>hsa-miR-6866-3pMIMAT0027633HomosapiensmiR-6866-3p
GAUCCCUUUAUCUGUCCUCUAG
>hsa-miR-6867-5pMIMAT0027634HomosapiensmiR-6867-5p
UGUGUGUGUAGAGGAAGAAGGGA
>hsa-miR-6867-3pMIMAT0027635HomosapiensmiR-6867-3p
CUCUCCCUCUUUACCCACUAG
>hsa-miR-6868-5pMIMAT0027636HomosapiensmiR-6868-5p
ACUGGCAGAACACUGAAGCAGC
>hsa-miR-6868-3pMIMAT0027637HomosapiensmiR-6868-3p
UUCCUUCUGUUGUCUGUGCAG
>hsa-miR-6869-5pMIMAT0027638HomosapiensmiR-6869-5p
GUGAGUAGUGGCGCGCGGCGGC
>hsa-miR-6869-3pMIMAT0027639HomosapiensmiR-6869-3p
CGCCGCGCGCAUCGGCUCAGC
>hsa-miR-6870-5pMIMAT0027640HomosapiensmiR-6870-5p
UGGGGGAGAUGGGGGUUGA
>hsa-miR-6870-3pMIMAT0027641HomosapiensmiR-6870-3p
GCUCAUCCCCAUCUCCUUUCAG
>hsa-miR-6871-5pMIMAT0027642HomosapiensmiR-6871-5p
CAUGGGAGUUCGGGGUGGUUGC
>hsa-miR-6871-3pMIMAT0027643HomosapiensmiR-6871-3p
CAGCACCCUGUGGCUCCCACAG
>hsa-miR-6872-5pMIMAT0027644HomosapiensmiR-6872-5p
UCUCGCAUCAGGAGGCAAGG
>hsa-miR-6872-3pMIMAT0027645HomosapiensmiR-6872-3p
CCCAUGCCUCCUGCCGCGGUC
>hsa-miR-6873-5pMIMAT0027646HomosapiensmiR-6873-5p
CAGAGGGAAUACAGAGGGCAAU
>hsa-miR-6873-3pMIMAT0027647HomosapiensmiR-6873-3p
UUCUCUCUGUCUUUCUCUCUCAG
>hsa-miR-6874-5pMIMAT0027648HomosapiensmiR-6874-5p
AUGGAGCUGGAACCAGAUCAGGC
>hsa-miR-6874-3pMIMAT0027649HomosapiensmiR-6874-3p
CAGUUCUGCUGUUCUGACUCUAG
>hsa-miR-6875-5pMIMAT0027650HomosapiensmiR-6875-5p
UGAGGGACCCAGGACAGGAGA
>hsa-miR-6875-3pMIMAT0027651HomosapiensmiR-6875-3p
AUUCUUCCUGCCCUGGCUCCAU
>hsa-miR-6876-5pMIMAT0027652HomosapiensmiR-6876-5p
CAGGAAGGAGACAGGCAGUUCA
>hsa-miR-6876-3pMIMAT0027653HomosapiensmiR-6876-3p
AGCUGUCUGUGUUUUCCUUCUCAG
>hsa-miR-6877-5pMIMAT0027654HomosapiensmiR-6877-5p
AGGGCCGAAGGGUGGAAGCUGC
>hsa-miR-6877-3pMIMAT0027655HomosapiensmiR-6877-3p
CAGCCUCUGCCCUUGGCCUCC
>hsa-miR-6878-5pMIMAT0027656HomosapiensmiR-6878-5p
AGGGAGAAAGCUAGAAGCUGAAG
>hsa-miR-6878-3pMIMAT0027657HomosapiensmiR-6878-3p
CUGGCCUCUUCUUUCUCCUAG
>hsa-miR-6879-5pMIMAT0027658HomosapiensmiR-6879-5p
CAGGGCAGGGAAGGUGGGAGAG
>hsa-miR-6879-3pMIMAT0027659HomosapiensmiR-6879-3p
UGUCACCCGCUCCUUGCCCAG
>hsa-miR-6880-5pMIMAT0027660HomosapiensmiR-6880-5p
UGGUGGAGGAAGAGGGCAGCUC
>hsa-miR-6880-3pMIMAT0027661HomosapiensmiR-6880-3p
CCGCCUUCUCUCCUCCCCCAG
>hsa-miR-6881-5pMIMAT0027662HomosapiensmiR-6881-5p
UGGGGUAAGGAUAGGAGGGUCA
>hsa-miR-6881-3pMIMAT0027663HomosapiensmiR-6881-3p
AUCCUCUUUCGUCCUUCCCACU
>hsa-miR-6882-5pMIMAT0027664HomosapiensmiR-6882-5p
UACAAGUCAGGAGCUGAAGCAG
>hsa-miR-6882-3pMIMAT0027665HomosapiensmiR-6882-3p
UGCUGCCUCUCCUCUUGCCUGCAG
>hsa-miR-6883-5pMIMAT0027666HomosapiensmiR-6883-5p
AGGGAGGGUGUGGUAUGGAUGU
>hsa-miR-6883-3pMIMAT0027667HomosapiensmiR-6883-3p
UUCCCUAUCUCACUCUCCUCAG
>hsa-miR-6884-5pMIMAT0027668HomosapiensmiR-6884-5p
AGAGGCUGAGAAGGUGAUGUUG
>hsa-miR-6884-3pMIMAT0027669HomosapiensmiR-6884-3p
CCCAUCACCUUUCCGUCUCCCCU
>hsa-miR-6885-5pMIMAT0027670HomosapiensmiR-6885-5p
AGGGGGGCACUGCGCAAGCAAAGCC
>hsa-miR-6885-3pMIMAT0027671HomosapiensmiR-6885-3p
CUUUGCUUCCUGCUCCCCUAG
>hsa-miR-6886-5pMIMAT0027672HomosapiensmiR-6886-5p
CCCGCAGGUGAGAUGAGGGCU
>hsa-miR-6886-3pMIMAT0027673HomosapiensmiR-6886-3p
UGCCCUUCUCUCCUCCUGCCU
>hsa-miR-6887-5pMIMAT0027674HomosapiensmiR-6887-5p
UGGGGGGACAGAUGGAGAGGACA
>hsa-miR-6887-3pMIMAT0027675HomosapiensmiR-6887-3p
UCCCCUCCACUUUCCUCCUAG
>hsa-miR-6888-5pMIMAT0027676HomosapiensmiR-6888-5p
AAGGAGAUGCUCAGGCAGAU
>hsa-miR-6888-3pMIMAT0027677HomosapiensmiR-6888-3p
AUCUGUCUCGAUUGUUUCCAG
>hsa-miR-6889-5pMIMAT0027678HomosapiensmiR-6889-5p
UCGGGGAGUCUGGGGUCCGGAAU
>hsa-miR-6889-3pMIMAT0027679HomosapiensmiR-6889-3p
UCUGUGCCCCUACUUCCCAG
>hsa-miR-6890-5pMIMAT0027680HomosapiensmiR-6890-5p
CAUGGGGUAGGGCAGAGUAGG
>hsa-miR-6890-3pMIMAT0027681HomosapiensmiR-6890-3p
CCACUGCCUAUGCCCCACAG
>hsa-miR-6891-5pMIMAT0027682HomosapiensmiR-6891-5p
UAAGGAGGGGGAUGAGGGG
>hsa-miR-6891-3pMIMAT0027683HomosapiensmiR-6891-3p
CCCUCAUCUUCCCCUCCUUUC
>hsa-miR-6892-5pMIMAT0027684HomosapiensmiR-6892-5p
GUAAGGGACCGGAGAGUAGGA
>hsa-miR-6892-3pMIMAT0027685HomosapiensmiR-6892-3p
UCCCUCUCCCACCCCUUGCAG
>hsa-miR-6893-5pMIMAT0027686HomosapiensmiR-6893-5p
CAGGCAGGUGUAGGGUGGAGC
>hsa-miR-6893-3pMIMAT0027687HomosapiensmiR-6893-3p
CCCUGCUGCCUUCACCUGCCAG
>hsa-miR-6894-5pMIMAT0027688HomosapiensmiR-6894-5p
AGGAGGAUGGAGAGCUGGGCCAGA
>hsa-miR-6894-3pMIMAT0027689HomosapiensmiR-6894-3p
UUGCCUGCCCUCUUCCUCCAG
>hsa-miR-6895-5pMIMAT0027690HomosapiensmiR-6895-5p
CAGGGCCAGGCACAGAGUAAG
>hsa-miR-6895-3pMIMAT0027691HomosapiensmiR-6895-3p
UGUCUCUCGCCCUUGGCCUUAG
>hsa-miR-7106-5pMIMAT0028109HomosapiensmiR-7106-5p
UGGGAGGAGGGGAUCUUGGG
>hsa-miR-7106-3pMIMAT0028110HomosapiensmiR-7106-3p
AGCUCCCUGAAUCCCUGUCCCAG
>hsa-miR-7107-5pMIMAT0028111HomosapiensmiR-7107-5p
UCGGCCUGGGGAGGAGGAAGGG
>hsa-miR-7107-3pMIMAT0028112HomosapiensmiR-7107-3p
UGGUCUGUUCAUUCUCUCUUUUUGGCC
>hsa-miR-7108-5pMIMAT0028113HomosapiensmiR-7108-5p
GUGUGGCCGGCAGGCGGGUGG
>hsa-miR-7108-3pMIMAT0028114HomosapiensmiR-7108-3p
ACCCGCCCGUCUCCCCACAG
>hsa-miR-7109-5pMIMAT0028115HomosapiensmiR-7109-5p
CUGGGGGGAGGAGACCCUGCU
>hsa-miR-7109-3pMIMAT0028116HomosapiensmiR-7109-3p
CAAGCCUCUCCUGCCCUUCCAG
>hsa-miR-7110-5pMIMAT0028117HomosapiensmiR-7110-5p
UGGGGGUGUGGGGAGAGAGAG
>hsa-miR-7110-3pMIMAT0028118HomosapiensmiR-7110-3p
UCUCUCUCCCACUUCCCUGCAG
>hsa-miR-7111-5pMIMAT0028119HomosapiensmiR-7111-5p
UGGGGGAGGAAGGACAGGCCAU
>hsa-miR-7111-3pMIMAT0028120HomosapiensmiR-7111-3p
AUCCUCUCUUCCCUCCUCCCAG
>hsa-miR-7112-5pMIMAT0028121HomosapiensmiR-7112-5p
ACGGGCAGGGCAGUGCACCCUG
>hsa-miR-7112-3pMIMAT0028122HomosapiensmiR-7112-3p
UGCAUCACAGCCUUUGGCCCUAG
>hsa-miR-7113-5pMIMAT0028123HomosapiensmiR-7113-5p
UCCAGGGAGACAGUGUGUGAG
>hsa-miR-7113-3pMIMAT0028124HomosapiensmiR-7113-3p
CCUCCCUGCCCGCCUCUCUGCAG
>hsa-miR-7114-5pMIMAT0028125HomosapiensmiR-7114-5p
UCUGUGGAGUGGGGUGCCUGU
>hsa-miR-7114-3pMIMAT0028126HomosapiensmiR-7114-3p
UGACCCACCCCUCUCCACCAG
>hsa-miR-7150MIMAT0028211HomosapiensmiR-7150
CUGGCAGGGGGAGAGGUA
>hsa-miR-7151-5pMIMAT0028212HomosapiensmiR-7151-5p
GAUCCAUCUCUGCCUGUAUUGGC
>hsa-miR-7151-3pMIMAT0028213HomosapiensmiR-7151-3p
CUACAGGCUGGAAUGGGCUCA
>hsa-miR-7152-5pMIMAT0028214HomosapiensmiR-7152-5p
UUUCCUGUCCUCCAACCAGACC
>hsa-miR-7152-3pMIMAT0028215HomosapiensmiR-7152-3p
UCUGGUCCUGGACAGGAGGC
>hsa-miR-7153-5pMIMAT0028216HomosapiensmiR-7153-5p
UGAGAACUGACAAAUGUGGUAGG
>hsa-miR-7153-3pMIMAT0028217HomosapiensmiR-7153-3p
CACCAUGGACGGUUUACC
>hsa-miR-7154-5pMIMAT0028218HomosapiensmiR-7154-5p
UUCAUGAACUGGGUCUAGCUUGG
>hsa-miR-7154-3pMIMAT0028219HomosapiensmiR-7154-3p
AGGAGGACAAGUUGUGGGAU
>hsa-miR-7155-5pMIMAT0028220HomosapiensmiR-7155-5p
UCUGGGGUCUUGGGCCAUC
>hsa-miR-7155-3pMIMAT0028221HomosapiensmiR-7155-3p
UGGCCCAAGACCUCAGACC
>hsa-miR-7156-5pMIMAT0028222HomosapiensmiR-7156-5p
UUGUUCUCAAACUGGCUGUCAGA
>hsa-miR-7156-3pMIMAT0028223HomosapiensmiR-7156-3p
CUGCAGCCACUUGGGGAACUGGU
>hsa-miR-7157-5pMIMAT0028224HomosapiensmiR-7157-5p
UCAGCAUUCAUUGGCACCAGAGA
>hsa-miR-7157-3pMIMAT0028225HomosapiensmiR-7157-3p
UCUGUGCUACUGGAUGAAGAGU
>hsa-miR-7158-5pMIMAT0028226HomosapiensmiR-7158-5p
GGCUCAAUCUCUGGUCCUGCAGCC
>hsa-miR-7158-3pMIMAT0028227HomosapiensmiR-7158-3p
CUGAACUAGAGAUUGGGCCCA
>hsa-miR-7161-5pMIMAT0028232HomosapiensmiR-7161-5p
UAAAGACUGUAGAGGCAACUGGU
>hsa-miR-7161-3pMIMAT0028233HomosapiensmiR-7161-3p
UAGAUCUUUGACUCUGGCAGUCUCCAGG
>hsa-miR-7159-5pMIMAT0028228HomosapiensmiR-7159-5p
UUCAACAAGGGUGUAGGAUGG
>hsa-miR-7159-3pMIMAT0028229HomosapiensmiR-7159-3p
UUUCUAUGUUAGUUGGAAG
>hsa-miR-7160-5pMIMAT0028230HomosapiensmiR-7160-5p
UGCUGAGGUCCGGGCUGUGCC
>hsa-miR-7160-3pMIMAT0028231HomosapiensmiR-7160-3p
CAGGGCCCUGGCUUUAGCAGA
>hsa-miR-7162-5pMIMAT0028234HomosapiensmiR-7162-5p
UGCUUCCUUUCUCAGCUG
>hsa-miR-7162-3pMIMAT0028235HomosapiensmiR-7162-3p
UCUGAGGUGGAACAGCAGC
>hsa-miR-7515MIMAT0029310HomosapiensmiR-7515
AGAAGGGAAGAUGGUGAC
>hsa-miR-7702MIMAT0030017HomosapiensmiR-7702
CUUAGACUGCCAGACUCCCUGA
>hsa-miR-7703MIMAT0030018HomosapiensmiR-7703
UUGCACUCUGGCCUUCUCCCAGG
>hsa-miR-7704MIMAT0030019HomosapiensmiR-7704
CGGGGUCGGCGGCGACGUG
>hsa-miR-7705MIMAT0030020HomosapiensmiR-7705
AAUAGCUCAGAAUGUCAGUUCUG
>hsa-miR-7706MIMAT0030021HomosapiensmiR-7706
UGAAGCGCCUGUGCUCUGCCGAGA
>hsa-miR-7843-5pMIMAT0030411HomosapiensmiR-7843-5p
GAGGGCAGAGCCAGCUUCCUGA
>hsa-miR-7843-3pMIMAT0030412HomosapiensmiR-7843-3p
AUGAAGCCUUCUCUGCCUUACG
>hsa-miR-4433b-5pMIMAT0030413HomosapiensmiR-4433b-5p
AUGUCCCACCCCCACUCCUGU
>hsa-miR-4433b-3pMIMAT0030414HomosapiensmiR-4433b-3p
CAGGAGUGGGGGGUGGGACGU
>hsa-miR-1273h-5pMIMAT0030415HomosapiensmiR-1273h-5p
CUGGGAGGUCAAGGCUGCAGU
>hsa-miR-1273h-3pMIMAT0030416HomosapiensmiR-1273h-3p
CUGCAGACUCGACCUCCCAGGC
>hsa-miR-6516-5pMIMAT0030417HomosapiensmiR-6516-5p
UUUGCAGUAACAGGUGUGAGCA
>hsa-miR-6516-3pMIMAT0030418HomosapiensmiR-6516-3p
AUCAUGUAUGAUACUGCAAACA
>hsa-miR-7844-5pMIMAT0030419HomosapiensmiR-7844-5p
AAAACUAGGACUGUGUGGUGUA
>hsa-miR-7845-5pMIMAT0030420HomosapiensmiR-7845-5p
AAGGGACAGGGAGGGUCGUGG
>hsa-miR-7846-3pMIMAT0030421HomosapiensmiR-7846-3p
CAGCGGAGCCUGGAGAGAAGG
>hsa-miR-7847-3pMIMAT0030422HomosapiensmiR-7847-3p
CGUGGAGGACGAGGAGGAGGC
>hsa-miR-7848-3pMIMAT0030423HomosapiensmiR-7848-3p
CUACCCUCGGUCUGCUUACCACA
>hsa-miR-7849-3pMIMAT0030424HomosapiensmiR-7849-3p
GACAAUUGUUGAUCUUGGGCCU
>hsa-miR-7850-5pMIMAT0030425HomosapiensmiR-7850-5p
GUUUGGACAUAGUGUGGCUGG
>hsa-miR-7851-3pMIMAT0030426HomosapiensmiR-7851-3p
UACCUGGGAGACUGAGGUUGGA
>hsa-miR-7852-3pMIMAT0030427HomosapiensmiR-7852-3p
UAUGUAGUAGUCAAAGGCAUUU
>hsa-miR-7853-5pMIMAT0030428HomosapiensmiR-7853-5p
UCAAAUGCAGAUCCUGACUUC
>hsa-miR-7854-3pMIMAT0030429HomosapiensmiR-7854-3p
UGAGGUGACCGCAGAUGGGAA
>hsa-miR-7855-5pMIMAT0030430HomosapiensmiR-7855-5p
UUGGUGAGGACCCCAAGCUCGG
>hsa-miR-7856-5pMIMAT0030431HomosapiensmiR-7856-5p
UUUUAAGGACACUGAGGGAUC
>hsa-miR-548baMIMAT0031175HomosapiensmiR-548ba
AAAGGUAACUGUGAUUUUUGCU
>hsa-miR-7973MIMAT0031176HomosapiensmiR-7973
UGUGACCCUAGAAUAAUUAC
>hsa-miR-7974MIMAT0031177HomosapiensmiR-7974
AGGCUGUGAUGCUCUCCUGAGCCC
>hsa-miR-7975MIMAT0031178HomosapiensmiR-7975
AUCCUAGUCACGGCACCA
>hsa-miR-7976MIMAT0031179HomosapiensmiR-7976
UGCCCUGAGACUUUUGCUC
>hsa-miR-7977MIMAT0031180HomosapiensmiR-7977
UUCCCAGCCAACGCACCA
>hsa-miR-7978MIMAT0031181HomosapiensmiR-7978
UCUGGUGUAUAGCGUUGCUCA
>hsa-miR-8052MIMAT0030979HomosapiensmiR-8052
CGGGACUGUAGAGGGCAUGAGC
>hsa-miR-8053MIMAT0030980HomosapiensmiR-8053
UGGCGAUUUUGGAACUCAAUGGCA
>hsa-miR-8054MIMAT0030981HomosapiensmiR-8054
GAAAGUACAGAUCGGAUGGGU
>hsa-miR-8055MIMAT0030982HomosapiensmiR-8055
CUUUGAGCACAUGAGCAGACGGA
>hsa-miR-8056MIMAT0030983HomosapiensmiR-8056
CGUGGAUUGUCUGGAUGCAU
>hsa-miR-8057MIMAT0030984HomosapiensmiR-8057
GUGGCUCUGUAGUAAGAUGGA
>hsa-miR-8058MIMAT0030985HomosapiensmiR-8058
CUGGACUUUGAUCUUGCCAUAA
>hsa-miR-8059MIMAT0030986HomosapiensmiR-8059
GGGGAACUGUAGAUGAAAAGGC
>hsa-miR-8060MIMAT0030987HomosapiensmiR-8060
CCAUGAAGCAGUGGGUAGGAGGAC
>hsa-miR-8061MIMAT0030988HomosapiensmiR-8061
CUUAGAUUAGAGGAUAUUGUU
>hsa-miR-8062MIMAT0030989HomosapiensmiR-8062
CAGUGAUUUGAGGAUUAUUGC
>hsa-miR-8063MIMAT0030990HomosapiensmiR-8063
UCAAAAUCAGGAGUCGGGGCUU
>hsa-miR-8064MIMAT0030991HomosapiensmiR-8064
AGCACACUGAGCGAGCGGAC
>hsa-miR-8065MIMAT0030992HomosapiensmiR-8065
UGUAGGAACAGUUGAAUUUUGGCU
>hsa-miR-8066MIMAT0030993HomosapiensmiR-8066
CAAUGUGAUCUUUUGGAUGUA
>hsa-miR-8067MIMAT0030994HomosapiensmiR-8067
CCUAGAAACUGUAAACUUAGUC
>hsa-miR-8068MIMAT0030995HomosapiensmiR-8068
UGUUUGUUGUAAGGAUCGUUGU
>hsa-miR-8069MIMAT0030996HomosapiensmiR-8069
GGAUGGUUGGGGGCGGUCGGCGU
>hsa-miR-8070MIMAT0030997HomosapiensmiR-8070
AUGUGAUUGACGGCUGACUCCA
>hsa-miR-8071MIMAT0030998HomosapiensmiR-8071
CGGUGGACUGGAGUGGGUGG
>hsa-miR-8072MIMAT0030999HomosapiensmiR-8072
GGCGGCGGGGAGGUAGGCAG
>hsa-miR-8073MIMAT0031000HomosapiensmiR-8073
ACCUGGCAGCAGGGAGCGUCGU
>hsa-miR-8074MIMAT0031001HomosapiensmiR-8074
CUAUGGCGAGACUGGCAUGUACUC
>hsa-miR-8075MIMAT0031002HomosapiensmiR-8075
UGCUGAUGGCAGAUGUCGGGUCUG
>hsa-miR-8076MIMAT0031003HomosapiensmiR-8076
UAUAUGGACUUUUCUGAUACAAUG
>hsa-miR-8077MIMAT0031004HomosapiensmiR-8077
GGCUGAGUGGGGUUCUGACUCC
>hsa-miR-8078MIMAT0031005HomosapiensmiR-8078
GGUCUAGGCCCGGUGAGAGACUC
>hsa-miR-8079MIMAT0031006HomosapiensmiR-8079
CAGUGAUCGUCUCUGCUGGC
>hsa-miR-8080MIMAT0031007HomosapiensmiR-8080
GAAGGACACUGGUGUCAACGGCU
>hsa-miR-8081MIMAT0031008HomosapiensmiR-8081
CUUGAGUCGUGCCUUUCUGAAUG
>hsa-miR-8082MIMAT0031009HomosapiensmiR-8082
UGAUGGAGCUGGGAAUACUCUG
>hsa-miR-8083MIMAT0031010HomosapiensmiR-8083
CAGGACUUGACGGCUGCAACU
>hsa-miR-8084MIMAT0031011HomosapiensmiR-8084
GAAUACUAAGUAAAAAAUCAGUA
>hsa-miR-8085MIMAT0031012HomosapiensmiR-8085
UGGGAGAGAGGACUGUGAGGC
>hsa-miR-8086MIMAT0031013HomosapiensmiR-8086
UGCUAGUCUGGACUGAUAUGGU
>hsa-miR-8087MIMAT0031014HomosapiensmiR-8087
GAAGACUUCUUGGAUUACAGGGG
>hsa-miR-8088MIMAT0031015HomosapiensmiR-8088
CCUCGGUACUGGAAAGGGGUA
>hsa-miR-8089MIMAT0031016HomosapiensmiR-8089
CCUGGGGACAGGGGAUUGGGGCAG
>hsa-miR-8485MIMAT0033692HomosapiensmiR-8485
CACACACACACACACACGUAU
>hsa-miR-9500MIMAT0035542HomosapiensmiR-9500
AAGGGAAGAUGGUGACCAC
>hsa-miR-548bb-5pMIMAT0035703HomosapiensmiR-548bb-5p
AAAAGUAACUAUGGUUUUUGCC
>hsa-miR-548bb-3pMIMAT0035704HomosapiensmiR-548bb-3p
CAAAAACCAUAGUUACUUUUGC
>hsa-miR-9718MIMAT0039310HomosapiensmiR-9718
UUGCUGACCUGGGUGGUGGU
>hsa-miR-9898MIMAT0039318HomosapiensmiR-9898
UACUUACCUGUCCCCUACCCCA
>hsa-miR-9899MIMAT0039319HomosapiensmiR-9899
CGGGCGCCGCGCUCCCGCCCGC
>hsa-miR-9900MIMAT0039320HomosapiensmiR-9900
ACAGGUCCUAAGAGACUGCAU
>hsa-miR-9901MIMAT0039321HomosapiensmiR-9901
CGGUCGCCGCGGUUCGCCGCC
>hsa-miR-9902MIMAT0039322HomosapiensmiR-9902
CCCAGAAAUCUGGUAUGCCAGC
>hsa-miR-9903MIMAT0039323HomosapiensmiR-9903
UUAUCCUCCAGUAGACUAGGGA
>hsa-miR-9985MIMAT0039763HomosapiensmiR-9985
UUCACAGUGGCUAAGCUAU
>hsa-miR-1843MIMAT0039764HomosapiensmiR-1843
UAUGGAGGUCUCUGUCUGGC
>hsa-miR-548bcMIMAT0039765HomosapiensmiR-548bc
AAAAACUGUGAUUACUUUUGC
>hsa-miR-9986MIMAT0039766HomosapiensmiR-9986
UGUGAGGUUGUCAUGCCUGC
>hsa-miR-10226MIMAT0041128HomosapiensmiR-10226
CCAUGUGUCUGGGCUGGGAAAC
>hsa-miR-10392-5pMIMAT0041615HomosapiensmiR-10392-5p
GCGCUUCGACGGGCUGGGCUGUG
>hsa-miR-10392-3pMIMAT0041616HomosapiensmiR-10392-3p
CCGGCCCCGCCUCGGCUCCGCACC
>hsa-miR-10393-5pMIMAT0041617HomosapiensmiR-10393-5p
AGAAUUCUCUUAUCCAACAUCAACA
>hsa-miR-10393-3pMIMAT0041618HomosapiensmiR-10393-3p
UGGUCAGAUUUGAACUCUUCAA
>hsa-miR-10394-5pMIMAT0041619HomosapiensmiR-10394-5p
UCUGCAGGUCCUGGUGAACGCCAU
>hsa-miR-10394-3pMIMAT0041620HomosapiensmiR-10394-3p
UGGGCGCGCCGGGACUGUGAGAC
>hsa-miR-10395-5pMIMAT0041621HomosapiensmiR-10395-5p
GUGAUGGAGAGCAAUACC
>hsa-miR-10395-3pMIMAT0041622HomosapiensmiR-10395-3p
AUGUAUUCGUACUGUCUGAUG
>hsa-miR-10396a-5pMIMAT0041623HomosapiensmiR-10396a-5p
GGCGGGGCUCGGAGCCGGG
>hsa-miR-10396a-3pMIMAT0041624HomosapiensmiR-10396a-3p
GGCCCCGGGCCCUCGACCGGG
>hsa-miR-10397-5pMIMAT0041625HomosapiensmiR-10397-5p
UCCUUGACCUGAUGCUGUAGGG
>hsa-miR-10397-3pMIMAT0041626HomosapiensmiR-10397-3p
CAUAGAUCUCGUCGCUUACUGGGA
>hsa-miR-10398-5pMIMAT0041627HomosapiensmiR-10398-5p
UGGCUCCCUUCUCUCCGUCUG
>hsa-miR-10398-3pMIMAT0041628HomosapiensmiR-10398-3p
GCCCGGAGAGCUGGGAGCCAG
>hsa-miR-10399-5pMIMAT0041629HomosapiensmiR-10399-5p
AAUUACAGAUUGUCUCAGAGA
>hsa-miR-10399-3pMIMAT0041630HomosapiensmiR-10399-3p
CUCUCGGACAAGCUGUAGGUC
>hsa-miR-10400-5pMIMAT0041631HomosapiensmiR-10400-5p
CGGCGGCGGCGGCUCUGGGCG
>hsa-miR-10400-3pMIMAT0041632HomosapiensmiR-10400-3p
CUGGGCUCCCGGACGAGGCGGG
>hsa-miR-10401-5pMIMAT0041633HomosapiensmiR-10401-5p
CGUGUGGGAAGGCGUGGGGU
>hsa-miR-10401-3pMIMAT0041634HomosapiensmiR-10401-3p
ACCUCGCCGUCCCGCCCGCCG
>hsa-miR-10396b-5pMIMAT0041635HomosapiensmiR-10396b-5p
CGGCGGGGCUCGGAGCCGGG
>hsa-miR-10396b-3pMIMAT0041636HomosapiensmiR-10396b-3p
GGCCCCGGGCCCUCGACCGGAC
>hsa-miR-10522-5pMIMAT0041991HomosapiensmiR-10522-5p
AGAAGAAUUGGCCUACUCAGG
>hsa-miR-10523-5pMIMAT0041992HomosapiensmiR-10523-5p
GACAAUGAUGAGAAGACCUGAGGA
>hsa-miR-9983-3pMIMAT0041993HomosapiensmiR-9983-3p
UUUUUUGCUGGAACAUUUCUGG
>hsa-miR-10524-5pMIMAT0041994HomosapiensmiR-10524-5p
CAGGAUGCCAGCAUAGU
>hsa-miR-10525-3pMIMAT0041995HomosapiensmiR-10525-3p
UGACUAUGAUGUGCACCUGAU
>hsa-miR-10526-3pMIMAT0041996HomosapiensmiR-10526-3p
AAAAGGGGGCUGAGGUGGAG
>hsa-miR-10527-5pMIMAT0041997HomosapiensmiR-10527-5p
AAAGCAAAUGUUGGGUGAACGGC
>hsa-miR-11181-5pMIMAT0043996HomosapiensmiR-11181-5p
GUCUGACCAACCUCCUCCCGC
>hsa-miR-11181-3pMIMAT0043997HomosapiensmiR-11181-3p
AGGAGGAGGAGGUCAGGC
>hsa-miR-11399MIMAT0044656HomosapiensmiR-11399
UUCAGGUCUGGGGCUGAAACCU
>hsa-miR-11400MIMAT0044657HomosapiensmiR-11400
UCGGCUGUGUAUCUCUGUGUC
>hsa-miR-11401MIMAT0044658HomosapiensmiR-11401
UCACGUCUGCGGCUGUCACG
>hsa-miR-3059-5pMIMAT0048633HomosapiensmiR-3059-5p
UUUCCUCUCUGCCCCAUAGGGUGU
>hsa-miR-3059-3pMIMAT0048634HomosapiensmiR-3059-3p
CCUCUAGGGAAGAGAAGGUUGG
>hsa-miR-3085-5pMIMAT0048635HomosapiensmiR-3085-5p
AGGUGCCAUUCUGAGGGCCAGGAGU
>hsa-miR-3085-3pMIMAT0048636HomosapiensmiR-3085-3p
UCUGGCUGCUAUGGCCCCCUC
>hsa-miR-6529-5pMIMAT0048637HomosapiensmiR-6529-5p
GAGAGAUCAGAGGCGCAGAGUG
>hsa-miR-6529-3pMIMAT0048638HomosapiensmiR-6529-3p
CCUGUGCCUUUUACUUCUUUAA
>hsa-miR-9851-5pMIMAT0048639HomosapiensmiR-9851-5p
CGCUGGCAGUGUUGGUGACACU
>hsa-miR-9851-3pMIMAT0048640HomosapiensmiR-9851-3p
UGGCACCAGCACUGGCGGUGUC
>hsa-miR-12113MIMAT0049007HomosapiensmiR-12113
UCUGAACUCUAUGUGGGAUUAG
>hsa-miR-12114MIMAT0049008HomosapiensmiR-12114
CAGGUGGAGGUGUGAGGUC
>hsa-miR-12115MIMAT0049009HomosapiensmiR-12115
UAGUGGAGCUGGGAGGCAGCUCGG
>hsa-miR-12116MIMAT0049010HomosapiensmiR-12116
UUAGGCUUCCCCCUCCUCCUGC
>hsa-miR-12117MIMAT0049011HomosapiensmiR-12117
GAAGUGGAGCACAUCAGUGA
>hsa-miR-12118MIMAT0049012HomosapiensmiR-12118
CAAGGAGGAGCGGGGAUUAG
>hsa-miR-12119MIMAT0049013HomosapiensmiR-12119
UUCUGAGGGGACGGUAGAUUUGGGG
>hsa-miR-12120MIMAT0049014HomosapiensmiR-12120
UAAGGAACGCGGGGCCUUGGUAGAGC
>hsa-miR-12121MIMAT0049015HomosapiensmiR-12121
CUGCCACGAGCGUGCGGGCCU
>hsa-miR-12122MIMAT0049016HomosapiensmiR-12122
UGUCACAGAUGGCCGGAAGAGACUC
>hsa-miR-12123MIMAT0049017HomosapiensmiR-12123
UUAUUCAUUCACAAAAGCUUUA
>hsa-miR-12124MIMAT0049018HomosapiensmiR-12124
GAGGAAAUGCAGAUGCUGGA
>hsa-miR-12125MIMAT0049019HomosapiensmiR-12125
UCUCUCACCUGGCAUAAGCAAU
>hsa-miR-12126MIMAT0049020HomosapiensmiR-12126
GACUUGGGGACCAGACCUUUUCUU
>hsa-miR-12127MIMAT0049021HomosapiensmiR-12127
UAGAGGUUCUAAUGGUCCAGGGUUA
>hsa-miR-12128MIMAT0049022HomosapiensmiR-12128
UUCAGGGAUGGCGCAUGAAGAGGAGA
>hsa-miR-12129MIMAT0049023HomosapiensmiR-12129
GAUGUACUGAACUGGGUCAGAC
>hsa-miR-12130MIMAT0049024HomosapiensmiR-12130
CGGGUUGUACCUUUUUUGC
>hsa-miR-12131MIMAT0049025HomosapiensmiR-12131
UUUGGAGAGGUGUACUCCCA
>hsa-miR-12132MIMAT0049026HomosapiensmiR-12132
UAUUACUGUGAGAAUUAUGAUG
>hsa-miR-12133MIMAT0049027HomosapiensmiR-12133
CUUGGCACCAUUAAAAAGUACA
>hsa-miR-12135MIMAT0049031HomosapiensmiR-12135
UAAAGGUUUGUUUGUAAA
>hsa-miR-12136MIMAT0049032HomosapiensmiR-12136
GAAAAAGUCAUGGAGGCC
