# Supplementary material for: The impact of hsa-miR-1972 on the expression of von Willebrand factor in breast cancer progression regulation
Source: PeerJ. 2024 Nov 8;12:e18476. doi: 10.7717/peerj.18476 (PMC11552492; doi:10.7717/peerj.18476)
Supplement: Supplemental Information 3 [file peerj-12-18476-s003.zip › 1_Analysis/3_miRNA prediction/miRanda/human_miRNA.R]

library(tidyverse)
library(dplyr)

data = read.delim("mature.fa", header = F)
View(data)

data$V1[seq(2,length(data$V1),by = 2)]

df = data.frame("miRNA" = data$V1[seq(1,length(data$V1),by = 2)],
                "sequence" = data$V1[seq(2,length(data$V1),by = 2)])
df = subset(df, miRNA %in% grep("^>hsa-", df$miRNA, value = T))
head(df)
fasta_content = paste(df$miRNA,"\n",df$sequence)
writeLines(fasta_content, "human_miRNA.fasta")
