# Supplementary material for: The impact of hsa-miR-1972 on the expression of von Willebrand factor in breast cancer progression regulation
Source: PeerJ. 2024 Nov 8;12:e18476. doi: 10.7717/peerj.18476 (PMC11552492; doi:10.7717/peerj.18476)
Supplement: Supplemental Information 3 [file peerj-12-18476-s003.zip › 1_Analysis/3_miRNA prediction/miRanda/mature.fa]

>cel-let-7-5p MIMAT0000001 Caenorhabditis elegans let-7-5p
UGAGGUAGUAGGUUGUAUAGUU
>cel-let-7-3p MIMAT0015091 Caenorhabditis elegans let-7-3p
CUAUGCAAUUUUCUACCUUACC
>cel-lin-4-5p MIMAT0000002 Caenorhabditis elegans lin-4-5p
UCCCUGAGACCUCAAGUGUGA
>cel-lin-4-3p MIMAT0015092 Caenorhabditis elegans lin-4-3p
ACACCUGGGCUCUCCGGGUACC
>cel-miR-1-5p MIMAT0020301 Caenorhabditis elegans miR-1-5p
CAUACUUCCUUACAUGCCCAUA
>cel-miR-1-3p MIMAT0000003 Caenorhabditis elegans miR-1-3p
UGGAAUGUAAAGAAGUAUGUA
>cel-miR-2-5p MIMAT0020302 Caenorhabditis elegans miR-2-5p
CAUCAAAGCGGUGGUUGAUGUG
>cel-miR-2-3p MIMAT0000004 Caenorhabditis elegans miR-2-3p
UAUCACAGCCAGCUUUGAUGUGC
>cel-miR-34-5p MIMAT0000005 Caenorhabditis elegans miR-34-5p
AGGCAGUGUGGUUAGCUGGUUG
>cel-miR-34-3p MIMAT0015093 Caenorhabditis elegans miR-34-3p
ACGGCUACCUUCACUGCCACCC
>cel-miR-35-5p MIMAT0020303 Caenorhabditis elegans miR-35-5p
UGCUGGUUUCUUCCACAGUGGUA
>cel-miR-35-3p MIMAT0000006 Caenorhabditis elegans miR-35-3p
UCACCGGGUGGAAACUAGCAGU
>cel-miR-36-5p MIMAT0020304 Caenorhabditis elegans miR-36-5p
CGCCAAUUUUCGCUUCAGUGCUA
>cel-miR-36-3p MIMAT0000007 Caenorhabditis elegans miR-36-3p
UCACCGGGUGAAAAUUCGCAUG
>cel-miR-37-5p MIMAT0015094 Caenorhabditis elegans miR-37-5p
UGUGGGUGUCCGUUGCGGUGCUA
>cel-miR-37-3p MIMAT0000008 Caenorhabditis elegans miR-37-3p
UCACCGGGUGAACACUUGCAGU
>cel-miR-38-5p MIMAT0020305 Caenorhabditis elegans miR-38-5p
UCCGGUUUUUUCCGUGGUGAUA
>cel-miR-38-3p MIMAT0000009 Caenorhabditis elegans miR-38-3p
UCACCGGGAGAAAAACUGGAGU
>cel-miR-39-5p MIMAT0020306 Caenorhabditis elegans miR-39-5p
AGCUGAUUUCGUCUUGGUAAUA
>cel-miR-39-3p MIMAT0000010 Caenorhabditis elegans miR-39-3p
UCACCGGGUGUAAAUCAGCUUG
>cel-miR-40-5p MIMAT0020307 Caenorhabditis elegans miR-40-5p
AGUGGAUGUAUGCCAUGAUGAUA
>cel-miR-40-3p MIMAT0000011 Caenorhabditis elegans miR-40-3p
UCACCGGGUGUACAUCAGCUAA
>cel-miR-41-5p MIMAT0020770 Caenorhabditis elegans miR-41-5p
GGUGGUUUUUCUCUGCAGUGAUA
>cel-miR-41-3p MIMAT0000012 Caenorhabditis elegans miR-41-3p
UCACCGGGUGAAAAAUCACCUA
>cel-miR-42-5p MIMAT0015095 Caenorhabditis elegans miR-42-5p
GUGGGUGUUUGCUUUUUCGGUGAAG
>cel-miR-42-3p MIMAT0000013 Caenorhabditis elegans miR-42-3p
UCACCGGGUUAACAUCUACAGA
>cel-miR-43-5p MIMAT0020308 Caenorhabditis elegans miR-43-5p
GACAUCAAGAAACUAGUGAUUAUG
>cel-miR-43-3p MIMAT0000014 Caenorhabditis elegans miR-43-3p
UAUCACAGUUUACUUGCUGUCGC
>cel-miR-44-5p MIMAT0020771 Caenorhabditis elegans miR-44-5p
CUGGAUGUGCUCGUUGGUCAUA
>cel-miR-44-3p MIMAT0000015 Caenorhabditis elegans miR-44-3p
UGACUAGAGACACAUUCAGCU
>cel-miR-45-5p MIMAT0020772 Caenorhabditis elegans miR-45-5p
CUGGAUGUGCUCGUUAGUCAUA
>cel-miR-45-3p MIMAT0000016 Caenorhabditis elegans miR-45-3p
UGACUAGAGACACAUUCAGCU
>cel-miR-46-5p MIMAT0015096 Caenorhabditis elegans miR-46-5p
AAGAGAGCCGUCUAUUGACAGU
>cel-miR-46-3p MIMAT0000017 Caenorhabditis elegans miR-46-3p
UGUCAUGGAGUCGCUCUCUUCA
>cel-miR-47-5p MIMAT0015097 Caenorhabditis elegans miR-47-5p
AAGAGAGCAGUCUAUUGACAGU
>cel-miR-47-3p MIMAT0000018 Caenorhabditis elegans miR-47-3p
UGUCAUGGAGGCGCUCUCUUCA
>cel-miR-48-5p MIMAT0000019 Caenorhabditis elegans miR-48-5p
UGAGGUAGGCUCAGUAGAUGCGA
>cel-miR-48-3p MIMAT0015098 Caenorhabditis elegans miR-48-3p
ACAUCCACCAGCCUAGCUCGCA
>cel-miR-49-5p MIMAT0020309 Caenorhabditis elegans miR-49-5p
CGCAGUUUGUUGUGAUGUGCUCC
>cel-miR-49-3p MIMAT0000020 Caenorhabditis elegans miR-49-3p
AAGCACCACGAGAAGCUGCAGA
>cel-miR-50-5p MIMAT0000021 Caenorhabditis elegans miR-50-5p
UGAUAUGUCUGGUAUUCUUGGGUU
>cel-miR-50-3p MIMAT0020310 Caenorhabditis elegans miR-50-3p
CCCGCAUAUUAGACGUAUCGAC
>cel-miR-51-5p MIMAT0000022 Caenorhabditis elegans miR-51-5p
UACCCGUAGCUCCUAUCCAUGUU
>cel-miR-51-3p MIMAT0015099 Caenorhabditis elegans miR-51-3p
CAUGGAAGCAGGUACAGGUGCA
>cel-miR-52-5p MIMAT0000023 Caenorhabditis elegans miR-52-5p
CACCCGUACAUAUGUUUCCGUGCU
>cel-miR-52-3p MIMAT0020311 Caenorhabditis elegans miR-52-3p
CACGUUACAAUGAAAGGGUAGC
>cel-miR-53-5p MIMAT0000024 Caenorhabditis elegans miR-53-5p
CACCCGUACAUUUGUUUCCGUGCU
>cel-miR-53-3p MIMAT0020312 Caenorhabditis elegans miR-53-3p
CACGGCACAAUAUAUGGGUCGC
>cel-miR-54-5p MIMAT0020773 Caenorhabditis elegans miR-54-5p
AGGAUAUGAGACGACGAGAACA
>cel-miR-54-3p MIMAT0000025 Caenorhabditis elegans miR-54-3p
UACCCGUAAUCUUCAUAAUCCGAG
>cel-miR-55-5p MIMAT0020313 Caenorhabditis elegans miR-55-5p
CGGCAGAAACCUAUCGGUUAUA
>cel-miR-55-3p MIMAT0000026 Caenorhabditis elegans miR-55-3p
UACCCGUAUAAGUUUCUGCUGAG
>cel-miR-56-5p MIMAT0000027 Caenorhabditis elegans miR-56-5p
UGGCGGAUCCAUUUUGGGUUGUACC
>cel-miR-56-3p MIMAT0000028 Caenorhabditis elegans miR-56-3p
UACCCGUAAUGUUUCCGCUGAG
>cel-miR-57-5p MIMAT0000029 Caenorhabditis elegans miR-57-5p
UACCCUGUAGAUCGAGCUGUGUGU
>cel-miR-57-3p MIMAT0020314 Caenorhabditis elegans miR-57-3p
ACGAGCUAGACUACAAGGUGCA
>cel-miR-58a-5p MIMAT0015100 Caenorhabditis elegans miR-58a-5p
UGCCCUACUCUUCGCAUCUCAUC
>cel-miR-58a-3p MIMAT0000030 Caenorhabditis elegans miR-58a-3p
UGAGAUCGUUCAGUACGGCAAU
>cel-miR-59-5p MIMAT0015101 Caenorhabditis elegans miR-59-5p
UCGUCCUGAAAACGAAACGGAA
>cel-miR-59-3p MIMAT0000031 Caenorhabditis elegans miR-59-3p
UCGAAUCGUUUAUCAGGAUGAUG
>cel-miR-60-5p MIMAT0015102 Caenorhabditis elegans miR-60-5p
AACUGGAAGAGUGCCAUAAAAUC
>cel-miR-60-3p MIMAT0000032 Caenorhabditis elegans miR-60-3p
UAUUAUGCACAUUUUCUAGUUCA
>cel-miR-61-5p MIMAT0015103 Caenorhabditis elegans miR-61-5p
UGGGUUACGGGGCUUAGUCCUU
>cel-miR-61-3p MIMAT0000033 Caenorhabditis elegans miR-61-3p
UGACUAGAACCGUUACUCAUC
>cel-miR-62 MIMAT0000034 Caenorhabditis elegans miR-62
UGAUAUGUAAUCUAGCUUACAG
>cel-miR-63-5p MIMAT0015104 Caenorhabditis elegans miR-63-5p
UCUAACUCGUCGGUAGUCAUCGU
>cel-miR-63-3p MIMAT0000035 Caenorhabditis elegans miR-63-3p
UAUGACACUGAAGCGAGUUGGAAA
>cel-miR-64-5p MIMAT0000036 Caenorhabditis elegans miR-64-5p
UAUGACACUGAAGCGUUACCGAA
>cel-miR-64-3p MIMAT0015105 Caenorhabditis elegans miR-64-3p
GUGCAACGAUCAGUGGCAUGC
>cel-miR-65-5p MIMAT0000037 Caenorhabditis elegans miR-65-5p
UAUGACACUGAAGCGUAACCGAA
>cel-miR-65-3p MIMAT0015106 Caenorhabditis elegans miR-65-3p
CUGCUACGCGCAGUGCCAUGC
>cel-miR-66-5p MIMAT0000038 Caenorhabditis elegans miR-66-5p
CAUGACACUGAUUAGGGAUGUGA
>cel-miR-66-3p MIMAT0020315 Caenorhabditis elegans miR-66-3p
AAAUUCCUAACGGUGUCAAAC
>cel-miR-67-5p MIMAT0020316 Caenorhabditis elegans miR-67-5p
CGCUCAUUCUGCCGGUUGUUAUG
>cel-miR-67-3p MIMAT0000039 Caenorhabditis elegans miR-67-3p
UCACAACCUCCUAGAAAGAGUAGA
>cel-miR-70-5p MIMAT0020317 Caenorhabditis elegans miR-70-5p
CGAAAUACUAUCGACGAAUAACA
>cel-miR-70-3p MIMAT0000042 Caenorhabditis elegans miR-70-3p
UAAUACGUCGUUGGUGUUUCCAU
>cel-miR-71-5p MIMAT0000043 Caenorhabditis elegans miR-71-5p
UGAAAGACAUGGGUAGUGAGACG
>cel-miR-71-3p MIMAT0015107 Caenorhabditis elegans miR-71-3p
UAUCACUAUUCUGUUUUUCGC
>cel-miR-72-5p MIMAT0000044 Caenorhabditis elegans miR-72-5p
AGGCAAGAUGUUGGCAUAGCUGA
>cel-miR-72-3p MIMAT0020318 Caenorhabditis elegans miR-72-3p
AGCUUCGCCACAUUCUGCCACG
>cel-miR-73-5p MIMAT0020319 Caenorhabditis elegans miR-73-5p
UGGACUUCCAUAUCGAGCCACAGC
>cel-miR-73-3p MIMAT0000045 Caenorhabditis elegans miR-73-3p
UGGCAAGAUGUAGGCAGUUCAGU
>cel-miR-74-5p MIMAT0020320 Caenorhabditis elegans miR-74-5p
CGGGCUUCCAUCUCUUUCCCAGC
>cel-miR-74-3p MIMAT0000046 Caenorhabditis elegans miR-74-3p
UGGCAAGAAAUGGCAGUCUACA
>cel-miR-75-5p MIMAT0015108 Caenorhabditis elegans miR-75-5p
CAGUCGGUUGCAAGCUUAAAUA
>cel-miR-75-3p MIMAT0000047 Caenorhabditis elegans miR-75-3p
UUAAAGCUACCAACCGGCUUCA
>cel-miR-76-5p MIMAT0020321 Caenorhabditis elegans miR-76-5p
UGGGCUUCACAAUAGUCGAAUA
>cel-miR-76-3p MIMAT0000048 Caenorhabditis elegans miR-76-3p
UUCGUUGUUGAUGAAGCCUUGA
>cel-miR-77-5p MIMAT0020774 Caenorhabditis elegans miR-77-5p
GAUGGUUGUGCUCUGAGGAAAU
>cel-miR-77-3p MIMAT0000049 Caenorhabditis elegans miR-77-3p
UUCAUCAGGCCAUAGCUGUCCA
>cel-miR-78 MIMAT0000050 Caenorhabditis elegans miR-78
UGGAGGCCUGGUUGUUUGUGC
>cel-miR-79-5p MIMAT0020322 Caenorhabditis elegans miR-79-5p
CUUUGGUGAUUCAGCUUCAAUGA
>cel-miR-79-3p MIMAT0000051 Caenorhabditis elegans miR-79-3p
AUAAAGCUAGGUUACCAAAGCU
>cel-miR-80-5p MIMAT0000052 Caenorhabditis elegans miR-80-5p
AGCUUUCGACAUGAUUCUGAAC
>cel-miR-80-3p MIMAT0000053 Caenorhabditis elegans miR-80-3p
UGAGAUCAUUAGUUGAAAGCCGA
>cel-miR-81-5p MIMAT0015109 Caenorhabditis elegans miR-81-5p
CGGUUUUCACCGUGAUCUGAGA
>cel-miR-81-3p MIMAT0000054 Caenorhabditis elegans miR-81-3p
UGAGAUCAUCGUGAAAGCUAGU
>cel-miR-82-5p MIMAT0020323 Caenorhabditis elegans miR-82-5p
CGGUUUUCUCUGUGAUCUACAGA
>cel-miR-82-3p MIMAT0000055 Caenorhabditis elegans miR-82-3p
UGAGAUCAUCGUGAAAGCCAGU
>cel-miR-83-5p MIMAT0020775 Caenorhabditis elegans miR-83-5p
ACUGAAUUUAUGUGUGUACUUGA
>cel-miR-83-3p MIMAT0000056 Caenorhabditis elegans miR-83-3p
UAGCACCAUAUAAAUUCAGUAA
>cel-miR-84-5p MIMAT0000057 Caenorhabditis elegans miR-84-5p
UGAGGUAGUAUGUAAUAUUGUAGA
>cel-miR-84-3p MIMAT0015110 Caenorhabditis elegans miR-84-3p
CACAAUGUUUCAACUAACUCGGC
>cel-miR-85-5p MIMAT0020324 Caenorhabditis elegans miR-85-5p
CCGAUUUUUCAAUAGUUUGAAAC
>cel-miR-85-3p MIMAT0000058 Caenorhabditis elegans miR-85-3p
UACAAAGUAUUUGAAAAGUCGUGC
>cel-miR-86-5p MIMAT0000059 Caenorhabditis elegans miR-86-5p
UAAGUGAAUGCUUUGCCACAGUC
>cel-miR-86-3p MIMAT0020776 Caenorhabditis elegans miR-86-3p
CUGGGCUCAGAUUCGCUUAGGC
>cel-miR-87-5p MIMAT0020325 Caenorhabditis elegans miR-87-5p
CGCCUGAUACUUUCGUCUCAACCU
>cel-miR-87-3p MIMAT0000060 Caenorhabditis elegans miR-87-3p
GUGAGCAAAGUUUCAGGUGUGC
>cel-miR-90-5p MIMAT0020326 Caenorhabditis elegans miR-90-5p
CGGCUUUCAACGACGAUAUCAAC
>cel-miR-90-3p MIMAT0000061 Caenorhabditis elegans miR-90-3p
UGAUAUGUUGUUUGAAUGCCCCU
>hsa-let-7a-5p MIMAT0000062 Homo sapiens let-7a-5p
UGAGGUAGUAGGUUGUAUAGUU
>hsa-let-7a-3p MIMAT0004481 Homo sapiens let-7a-3p
CUAUACAAUCUACUGUCUUUC
>hsa-let-7a-2-3p MIMAT0010195 Homo sapiens let-7a-2-3p
CUGUACAGCCUCCUAGCUUUCC
>hsa-let-7b-5p MIMAT0000063 Homo sapiens let-7b-5p
UGAGGUAGUAGGUUGUGUGGUU
>hsa-let-7b-3p MIMAT0004482 Homo sapiens let-7b-3p
CUAUACAACCUACUGCCUUCCC
>hsa-let-7c-5p MIMAT0000064 Homo sapiens let-7c-5p
UGAGGUAGUAGGUUGUAUGGUU
>hsa-let-7c-3p MIMAT0026472 Homo sapiens let-7c-3p
CUGUACAACCUUCUAGCUUUCC
>hsa-let-7d-5p MIMAT0000065 Homo sapiens let-7d-5p
AGAGGUAGUAGGUUGCAUAGUU
>hsa-let-7d-3p MIMAT0004484 Homo sapiens let-7d-3p
CUAUACGACCUGCUGCCUUUCU
>hsa-let-7e-5p MIMAT0000066 Homo sapiens let-7e-5p
UGAGGUAGGAGGUUGUAUAGUU
>hsa-let-7e-3p MIMAT0004485 Homo sapiens let-7e-3p
CUAUACGGCCUCCUAGCUUUCC
>hsa-let-7f-5p MIMAT0000067 Homo sapiens let-7f-5p
UGAGGUAGUAGAUUGUAUAGUU
>hsa-let-7f-1-3p MIMAT0004486 Homo sapiens let-7f-1-3p
CUAUACAAUCUAUUGCCUUCCC
>hsa-let-7f-2-3p MIMAT0004487 Homo sapiens let-7f-2-3p
CUAUACAGUCUACUGUCUUUCC
>hsa-miR-15a-5p MIMAT0000068 Homo sapiens miR-15a-5p
UAGCAGCACAUAAUGGUUUGUG
>hsa-miR-15a-3p MIMAT0004488 Homo sapiens miR-15a-3p
CAGGCCAUAUUGUGCUGCCUCA
>hsa-miR-16-5p MIMAT0000069 Homo sapiens miR-16-5p
UAGCAGCACGUAAAUAUUGGCG
>hsa-miR-16-1-3p MIMAT0004489 Homo sapiens miR-16-1-3p
CCAGUAUUAACUGUGCUGCUGA
>hsa-miR-17-5p MIMAT0000070 Homo sapiens miR-17-5p
CAAAGUGCUUACAGUGCAGGUAG
>hsa-miR-17-3p MIMAT0000071 Homo sapiens miR-17-3p
ACUGCAGUGAAGGCACUUGUAG
>hsa-miR-18a-5p MIMAT0000072 Homo sapiens miR-18a-5p
UAAGGUGCAUCUAGUGCAGAUAG
>hsa-miR-18a-3p MIMAT0002891 Homo sapiens miR-18a-3p
ACUGCCCUAAGUGCUCCUUCUGG
>hsa-miR-19a-5p MIMAT0004490 Homo sapiens miR-19a-5p
AGUUUUGCAUAGUUGCACUACA
>hsa-miR-19a-3p MIMAT0000073 Homo sapiens miR-19a-3p
UGUGCAAAUCUAUGCAAAACUGA
>hsa-miR-19b-1-5p MIMAT0004491 Homo sapiens miR-19b-1-5p
AGUUUUGCAGGUUUGCAUCCAGC
>hsa-miR-19b-3p MIMAT0000074 Homo sapiens miR-19b-3p
UGUGCAAAUCCAUGCAAAACUGA
>hsa-miR-19b-2-5p MIMAT0004492 Homo sapiens miR-19b-2-5p
AGUUUUGCAGGUUUGCAUUUCA
>hsa-miR-20a-5p MIMAT0000075 Homo sapiens miR-20a-5p
UAAAGUGCUUAUAGUGCAGGUAG
>hsa-miR-20a-3p MIMAT0004493 Homo sapiens miR-20a-3p
ACUGCAUUAUGAGCACUUAAAG
>hsa-miR-21-5p MIMAT0000076 Homo sapiens miR-21-5p
UAGCUUAUCAGACUGAUGUUGA
>hsa-miR-21-3p MIMAT0004494 Homo sapiens miR-21-3p
CAACACCAGUCGAUGGGCUGU
>hsa-miR-22-5p MIMAT0004495 Homo sapiens miR-22-5p
AGUUCUUCAGUGGCAAGCUUUA
>hsa-miR-22-3p MIMAT0000077 Homo sapiens miR-22-3p
AAGCUGCCAGUUGAAGAACUGU
>hsa-miR-23a-5p MIMAT0004496 Homo sapiens miR-23a-5p
GGGGUUCCUGGGGAUGGGAUUU
>hsa-miR-23a-3p MIMAT0000078 Homo sapiens miR-23a-3p
AUCACAUUGCCAGGGAUUUCC
>hsa-miR-24-1-5p MIMAT0000079 Homo sapiens miR-24-1-5p
UGCCUACUGAGCUGAUAUCAGU
>hsa-miR-24-3p MIMAT0000080 Homo sapiens miR-24-3p
UGGCUCAGUUCAGCAGGAACAG
>hsa-miR-24-2-5p MIMAT0004497 Homo sapiens miR-24-2-5p
UGCCUACUGAGCUGAAACACAG
>hsa-miR-25-5p MIMAT0004498 Homo sapiens miR-25-5p
AGGCGGAGACUUGGGCAAUUG
>hsa-miR-25-3p MIMAT0000081 Homo sapiens miR-25-3p
CAUUGCACUUGUCUCGGUCUGA
>hsa-miR-26a-5p MIMAT0000082 Homo sapiens miR-26a-5p
UUCAAGUAAUCCAGGAUAGGCU
>hsa-miR-26a-1-3p MIMAT0004499 Homo sapiens miR-26a-1-3p
CCUAUUCUUGGUUACUUGCACG
>hsa-miR-26b-5p MIMAT0000083 Homo sapiens miR-26b-5p
UUCAAGUAAUUCAGGAUAGGU
>hsa-miR-26b-3p MIMAT0004500 Homo sapiens miR-26b-3p
CCUGUUCUCCAUUACUUGGCU
>hsa-miR-27a-5p MIMAT0004501 Homo sapiens miR-27a-5p
AGGGCUUAGCUGCUUGUGAGCA
>hsa-miR-27a-3p MIMAT0000084 Homo sapiens miR-27a-3p
UUCACAGUGGCUAAGUUCCGC
>hsa-miR-28-5p MIMAT0000085 Homo sapiens miR-28-5p
AAGGAGCUCACAGUCUAUUGAG
>hsa-miR-28-3p MIMAT0004502 Homo sapiens miR-28-3p
CACUAGAUUGUGAGCUCCUGGA
>hsa-miR-29a-5p MIMAT0004503 Homo sapiens miR-29a-5p
ACUGAUUUCUUUUGGUGUUCAG
>hsa-miR-29a-3p MIMAT0000086 Homo sapiens miR-29a-3p
UAGCACCAUCUGAAAUCGGUUA
>hsa-miR-30a-5p MIMAT0000087 Homo sapiens miR-30a-5p
UGUAAACAUCCUCGACUGGAAG
>hsa-miR-30a-3p MIMAT0000088 Homo sapiens miR-30a-3p
CUUUCAGUCGGAUGUUUGCAGC
>hsa-miR-31-5p MIMAT0000089 Homo sapiens miR-31-5p
AGGCAAGAUGCUGGCAUAGCU
>hsa-miR-31-3p MIMAT0004504 Homo sapiens miR-31-3p
UGCUAUGCCAACAUAUUGCCAU
>hsa-miR-32-5p MIMAT0000090 Homo sapiens miR-32-5p
UAUUGCACAUUACUAAGUUGCA
>hsa-miR-32-3p MIMAT0004505 Homo sapiens miR-32-3p
CAAUUUAGUGUGUGUGAUAUUU
>hsa-miR-33a-5p MIMAT0000091 Homo sapiens miR-33a-5p
GUGCAUUGUAGUUGCAUUGCA
>hsa-miR-33a-3p MIMAT0004506 Homo sapiens miR-33a-3p
CAAUGUUUCCACAGUGCAUCAC
>hsa-miR-92a-1-5p MIMAT0004507 Homo sapiens miR-92a-1-5p
AGGUUGGGAUCGGUUGCAAUGCU
>hsa-miR-92a-3p MIMAT0000092 Homo sapiens miR-92a-3p
UAUUGCACUUGUCCCGGCCUGU
>hsa-miR-92a-2-5p MIMAT0004508 Homo sapiens miR-92a-2-5p
GGGUGGGGAUUUGUUGCAUUAC
>hsa-miR-93-5p MIMAT0000093 Homo sapiens miR-93-5p
CAAAGUGCUGUUCGUGCAGGUAG
>hsa-miR-93-3p MIMAT0004509 Homo sapiens miR-93-3p
ACUGCUGAGCUAGCACUUCCCG
>hsa-miR-95-5p MIMAT0026473 Homo sapiens miR-95-5p
UCAAUAAAUGUCUGUUGAAUU
>hsa-miR-95-3p MIMAT0000094 Homo sapiens miR-95-3p
UUCAACGGGUAUUUAUUGAGCA
>hsa-miR-96-5p MIMAT0000095 Homo sapiens miR-96-5p
UUUGGCACUAGCACAUUUUUGCU
>hsa-miR-96-3p MIMAT0004510 Homo sapiens miR-96-3p
AAUCAUGUGCAGUGCCAAUAUG
>hsa-miR-98-5p MIMAT0000096 Homo sapiens miR-98-5p
UGAGGUAGUAAGUUGUAUUGUU
>hsa-miR-98-3p MIMAT0022842 Homo sapiens miR-98-3p
CUAUACAACUUACUACUUUCCC
>hsa-miR-99a-5p MIMAT0000097 Homo sapiens miR-99a-5p
AACCCGUAGAUCCGAUCUUGUG
>hsa-miR-99a-3p MIMAT0004511 Homo sapiens miR-99a-3p
CAAGCUCGCUUCUAUGGGUCUG
>hsa-miR-100-5p MIMAT0000098 Homo sapiens miR-100-5p
AACCCGUAGAUCCGAACUUGUG
>hsa-miR-100-3p MIMAT0004512 Homo sapiens miR-100-3p
CAAGCUUGUAUCUAUAGGUAUG
>hsa-miR-101-5p MIMAT0004513 Homo sapiens miR-101-5p
CAGUUAUCACAGUGCUGAUGCU
>hsa-miR-101-3p MIMAT0000099 Homo sapiens miR-101-3p
UACAGUACUGUGAUAACUGAA
>hsa-miR-29b-1-5p MIMAT0004514 Homo sapiens miR-29b-1-5p
GCUGGUUUCAUAUGGUGGUUUAGA
>hsa-miR-29b-3p MIMAT0000100 Homo sapiens miR-29b-3p
UAGCACCAUUUGAAAUCAGUGUU
>hsa-miR-29b-2-5p MIMAT0004515 Homo sapiens miR-29b-2-5p
CUGGUUUCACAUGGUGGCUUAG
>hsa-miR-103a-2-5p MIMAT0009196 Homo sapiens miR-103a-2-5p
AGCUUCUUUACAGUGCUGCCUUG
>hsa-miR-103a-3p MIMAT0000101 Homo sapiens miR-103a-3p
AGCAGCAUUGUACAGGGCUAUGA
>hsa-miR-103a-1-5p MIMAT0037306 Homo sapiens miR-103a-1-5p
GGCUUCUUUACAGUGCUGCCUUG
>hsa-miR-105-5p MIMAT0000102 Homo sapiens miR-105-5p
UCAAAUGCUCAGACUCCUGUGGU
>hsa-miR-105-3p MIMAT0004516 Homo sapiens miR-105-3p
ACGGAUGUUUGAGCAUGUGCUA
>hsa-miR-106a-5p MIMAT0000103 Homo sapiens miR-106a-5p
AAAAGUGCUUACAGUGCAGGUAG
>hsa-miR-106a-3p MIMAT0004517 Homo sapiens miR-106a-3p
CUGCAAUGUAAGCACUUCUUAC
>hsa-miR-107 MIMAT0000104 Homo sapiens miR-107
AGCAGCAUUGUACAGGGCUAUCA
>hsa-miR-16-2-3p MIMAT0004518 Homo sapiens miR-16-2-3p
CCAAUAUUACUGUGCUGCUUUA
>dme-miR-1-5p MIMAT0020779 Drosophila melanogaster miR-1-5p
CCAUGCUUCCUUGCAUUCAAUA
>dme-miR-1-3p MIMAT0000105 Drosophila melanogaster miR-1-3p
UGGAAUGUAAAGAAGUAUGGAG
>dme-miR-2a-1-5p MIMAT0020780 Drosophila melanogaster miR-2a-1-5p
CUCUCAAAGUGGUUGUGAAAUG
>dme-miR-2a-3p MIMAT0000106 Drosophila melanogaster miR-2a-3p
UAUCACAGCCAGCUUUGAUGAGC
>dme-miR-2a-2-5p MIMAT0020781 Drosophila melanogaster miR-2a-2-5p
CCUCAUCAAGUGGUUGUGAUA
>dme-miR-2b-1-5p MIMAT0020782 Drosophila melanogaster miR-2b-1-5p
GUCUUCAAAGUGGCAGUGACAUG
>dme-miR-2b-3p MIMAT0000107 Drosophila melanogaster miR-2b-3p
UAUCACAGCCAGCUUUGAGGAGC
>dme-miR-2b-2-5p MIMAT0020783 Drosophila melanogaster miR-2b-2-5p
UUCUUCAAAGUGGUUGUGAAAUG
>dme-miR-3-5p MIMAT0020784 Drosophila melanogaster miR-3-5p
GGAUGCAUCUUGUGCAGUUAUG
>dme-miR-3-3p MIMAT0000108 Drosophila melanogaster miR-3-3p
UCACUGGGCAAAGUGUGUCUCA
>dme-miR-4-5p MIMAT0020785 Drosophila melanogaster miR-4-5p
CUUUGGUCGUCCAGCCUUAGGUGA
>dme-miR-4-3p MIMAT0000109 Drosophila melanogaster miR-4-3p
AUAAAGCUAGACAACCAUUGA
>dme-miR-5-5p MIMAT0000110 Drosophila melanogaster miR-5-5p
AAAGGAACGAUCGUUGUGAUAUG
>dme-miR-5-3p MIMAT0020786 Drosophila melanogaster miR-5-3p
UAUCACAGUGAUUUUCCUUUAUA
>dme-miR-6-1-5p MIMAT0020787 Drosophila melanogaster miR-6-1-5p
AGGGAAUAGUUGCUGUGCUGUA
>dme-miR-6-3p MIMAT0000111 Drosophila melanogaster miR-6-3p
UAUCACAGUGGCUGUUCUUUUU
>dme-miR-6-2-5p MIMAT0020788 Drosophila melanogaster miR-6-2-5p
AGGGAACUUCUGCUGCUGAUAUA
>dme-miR-6-3-5p MIMAT0020789 Drosophila melanogaster miR-6-3-5p
AGGGAACGGUUGCUGAUGAUGUA
>dme-miR-7-5p MIMAT0000112 Drosophila melanogaster miR-7-5p
UGGAAGACUAGUGAUUUUGUUGU
>dme-miR-7-3p MIMAT0020790 Drosophila melanogaster miR-7-3p
CAAUAAAUCCCUUGUCUUCUUA
>dme-miR-8-5p MIMAT0020791 Drosophila melanogaster miR-8-5p
CAUCUUACCGGGCAGCAUUAGA
>dme-miR-8-3p MIMAT0000113 Drosophila melanogaster miR-8-3p
UAAUACUGUCAGGUAAAGAUGUC
>dme-miR-9a-5p MIMAT0000114 Drosophila melanogaster miR-9a-5p
UCUUUGGUUAUCUAGCUGUAUGA
>dme-miR-9a-3p MIMAT0020792 Drosophila melanogaster miR-9a-3p
UAAAGCUAGCUUACCGAAGUUA
>dme-miR-10-5p MIMAT0000115 Drosophila melanogaster miR-10-5p
ACCCUGUAGAUCCGAAUUUGUU
>dme-miR-10-3p MIMAT0012531 Drosophila melanogaster miR-10-3p
CAAAUUCGGUUCUAGAGAGGUUU
>dme-miR-11-5p MIMAT0020793 Drosophila melanogaster miR-11-5p
CAAGAACUUUCUCUGUGACCCG
>dme-miR-11-3p MIMAT0000116 Drosophila melanogaster miR-11-3p
CAUCACAGUCUGAGUUCUUGC
>dme-miR-12-5p MIMAT0000117 Drosophila melanogaster miR-12-5p
UGAGUAUUACAUCAGGUACUGGU
>dme-miR-12-3p MIMAT0020794 Drosophila melanogaster miR-12-3p
CAGUACUUAUGUCAUACUACGC
>dme-miR-13a-5p MIMAT0020795 Drosophila melanogaster miR-13a-5p
CUCCUCAAAGGGUUGUGAAAUG
>dme-miR-13a-3p MIMAT0000118 Drosophila melanogaster miR-13a-3p
UAUCACAGCCAUUUUGAUGAGU
>dme-miR-13b-1-5p MIMAT0020796 Drosophila melanogaster miR-13b-1-5p
UCGUUAAAAUGUUUGUGAACUUAUG
>dme-miR-13b-3p MIMAT0000119 Drosophila melanogaster miR-13b-3p
UAUCACAGCCAUUUUGACGAGU
>dme-miR-13b-2-5p MIMAT0020797 Drosophila melanogaster miR-13b-2-5p
GCGUCAAAAUGACUGUGAGCUAUG
>dme-miR-14-5p MIMAT0020798 Drosophila melanogaster miR-14-5p
GGGAGCGAGACGGGGACUCACU
>dme-miR-14-3p MIMAT0000120 Drosophila melanogaster miR-14-3p
UCAGUCUUUUUCUCUCUCCUAU
>mmu-let-7g-5p MIMAT0000121 Mus musculus let-7g-5p
UGAGGUAGUAGUUUGUACAGUU
>mmu-let-7g-3p MIMAT0004519 Mus musculus let-7g-3p
ACUGUACAGGCCACUGCCUUGC
>mmu-let-7i-5p MIMAT0000122 Mus musculus let-7i-5p
UGAGGUAGUAGUUUGUGCUGUU
>mmu-let-7i-3p MIMAT0004520 Mus musculus let-7i-3p
CUGCGCAAGCUACUGCCUUGCU
>mmu-miR-1a-1-5p MIMAT0016979 Mus musculus miR-1a-1-5p
ACAUACUUCUUUAUAUGCCCAUA
>mmu-miR-1a-3p MIMAT0000123 Mus musculus miR-1a-3p
UGGAAUGUAAAGAAGUAUGUAU
>mmu-miR-15b-5p MIMAT0000124 Mus musculus miR-15b-5p
UAGCAGCACAUCAUGGUUUACA
>mmu-miR-15b-3p MIMAT0004521 Mus musculus miR-15b-3p
CGAAUCAUUAUUUGCUGCUCUA
>mmu-miR-23b-5p MIMAT0016980 Mus musculus miR-23b-5p
GGGUUCCUGGCAUGCUGAUUU
>mmu-miR-23b-3p MIMAT0000125 Mus musculus miR-23b-3p
AUCACAUUGCCAGGGAUUACC
>mmu-miR-27b-5p MIMAT0004522 Mus musculus miR-27b-5p
AGAGCUUAGCUGAUUGGUGAAC
>mmu-miR-27b-3p MIMAT0000126 Mus musculus miR-27b-3p
UUCACAGUGGCUAAGUUCUGC
>mmu-miR-29b-1-5p MIMAT0004523 Mus musculus miR-29b-1-5p
GCUGGUUUCAUAUGGUGGUUUA
>mmu-miR-29b-3p MIMAT0000127 Mus musculus miR-29b-3p
UAGCACCAUUUGAAAUCAGUGUU
>mmu-miR-30a-5p MIMAT0000128 Mus musculus miR-30a-5p
UGUAAACAUCCUCGACUGGAAG
>mmu-miR-30a-3p MIMAT0000129 Mus musculus miR-30a-3p
CUUUCAGUCGGAUGUUUGCAGC
>mmu-miR-30b-5p MIMAT0000130 Mus musculus miR-30b-5p
UGUAAACAUCCUACACUCAGCU
>mmu-miR-30b-3p MIMAT0004524 Mus musculus miR-30b-3p
CUGGGAUGUGGAUGUUUACGUC
>mmu-miR-99a-5p MIMAT0000131 Mus musculus miR-99a-5p
AACCCGUAGAUCCGAUCUUGUG
>mmu-miR-99a-3p MIMAT0016981 Mus musculus miR-99a-3p
CAAGCUCGUUUCUAUGGGUCU
>mmu-miR-99b-5p MIMAT0000132 Mus musculus miR-99b-5p
CACCCGUAGAACCGACCUUGCG
>mmu-miR-99b-3p MIMAT0004525 Mus musculus miR-99b-3p
CAAGCUCGUGUCUGUGGGUCCG
>mmu-miR-101a-5p MIMAT0004526 Mus musculus miR-101a-5p
UCAGUUAUCACAGUGCUGAUGC
>mmu-miR-101a-3p MIMAT0000133 Mus musculus miR-101a-3p
UACAGUACUGUGAUAACUGAA
>mmu-miR-124-5p MIMAT0004527 Mus musculus miR-124-5p
CGUGUUCACAGCGGACCUUGAU
>mmu-miR-124-3p MIMAT0000134 Mus musculus miR-124-3p
UAAGGCACGCGGUGAAUGCC
>mmu-miR-125a-5p MIMAT0000135 Mus musculus miR-125a-5p
UCCCUGAGACCCUUUAACCUGUGA
>mmu-miR-125a-3p MIMAT0004528 Mus musculus miR-125a-3p
ACAGGUGAGGUUCUUGGGAGCC
>mmu-miR-125b-5p MIMAT0000136 Mus musculus miR-125b-5p
UCCCUGAGACCCUAACUUGUGA
>mmu-miR-125b-2-3p MIMAT0004529 Mus musculus miR-125b-2-3p
ACAAGUCAGGUUCUUGGGACCU
>mmu-miR-126a-5p MIMAT0000137 Mus musculus miR-126a-5p
CAUUAUUACUUUUGGUACGCG
>mmu-miR-126a-3p MIMAT0000138 Mus musculus miR-126a-3p
UCGUACCGUGAGUAAUAAUGCG
>mmu-miR-127-5p MIMAT0004530 Mus musculus miR-127-5p
CUGAAGCUCAGAGGGCUCUGAU
>mmu-miR-127-3p MIMAT0000139 Mus musculus miR-127-3p
UCGGAUCCGUCUGAGCUUGGCU
>mmu-miR-128-1-5p MIMAT0016982 Mus musculus miR-128-1-5p
CGGGGCCGUAGCACUGUCUGA
>mmu-miR-128-3p MIMAT0000140 Mus musculus miR-128-3p
UCACAGUGAACCGGUCUCUUU
>mmu-miR-130a-5p MIMAT0016983 Mus musculus miR-130a-5p
GCUCUUUUCACAUUGUGCUACU
>mmu-miR-130a-3p MIMAT0000141 Mus musculus miR-130a-3p
CAGUGCAAUGUUAAAAGGGCAU
>mmu-miR-9-5p MIMAT0000142 Mus musculus miR-9-5p
UCUUUGGUUAUCUAGCUGUAUGA
>mmu-miR-9-3p MIMAT0000143 Mus musculus miR-9-3p
AUAAAGCUAGAUAACCGAAAGU
>mmu-miR-132-5p MIMAT0016984 Mus musculus miR-132-5p
AACCGUGGCUUUCGAUUGUUAC
>mmu-miR-132-3p MIMAT0000144 Mus musculus miR-132-3p
UAACAGUCUACAGCCAUGGUCG
>mmu-miR-133a-5p MIMAT0003473 Mus musculus miR-133a-5p
GCUGGUAAAAUGGAACCAAAU
>mmu-miR-133a-3p MIMAT0000145 Mus musculus miR-133a-3p
UUUGGUCCCCUUCAACCAGCUG
>mmu-miR-134-5p MIMAT0000146 Mus musculus miR-134-5p
UGUGACUGGUUGACCAGAGGGG
>mmu-miR-134-3p MIMAT0016985 Mus musculus miR-134-3p
CUGUGGGCCACCUAGUCACC
>mmu-miR-135a-5p MIMAT0000147 Mus musculus miR-135a-5p
UAUGGCUUUUUAUUCCUAUGUGA
>mmu-miR-135a-1-3p MIMAT0004531 Mus musculus miR-135a-1-3p
UAUAGGGAUUGGAGCCGUGGCG
>mmu-miR-136-5p MIMAT0000148 Mus musculus miR-136-5p
ACUCCAUUUGUUUUGAUGAUGG
>mmu-miR-136-3p MIMAT0004532 Mus musculus miR-136-3p
AUCAUCGUCUCAAAUGAGUCUU
>mmu-miR-137-5p MIMAT0016986 Mus musculus miR-137-5p
ACGGGUAUUCUUGGGUGGAUAAU
>mmu-miR-137-3p MIMAT0000149 Mus musculus miR-137-3p
UUAUUGCUUAAGAAUACGCGUAG
>mmu-miR-138-5p MIMAT0000150 Mus musculus miR-138-5p
AGCUGGUGUUGUGAAUCAGGCCG
>mmu-miR-138-2-3p MIMAT0016987 Mus musculus miR-138-2-3p
GCUAUUUCACGACACCAGGGU
>mmu-miR-140-5p MIMAT0000151 Mus musculus miR-140-5p
CAGUGGUUUUACCCUAUGGUAG
>mmu-miR-140-3p MIMAT0000152 Mus musculus miR-140-3p
UACCACAGGGUAGAACCACGG
>mmu-miR-141-5p MIMAT0004533 Mus musculus miR-141-5p
CAUCUUCCAGUGCAGUGUUGGA
>mmu-miR-141-3p MIMAT0000153 Mus musculus miR-141-3p
UAACACUGUCUGGUAAAGAUGG
>mmu-miR-142a-5p MIMAT0000154 Mus musculus miR-142a-5p
CAUAAAGUAGAAAGCACUACU
>mmu-miR-142a-3p MIMAT0000155 Mus musculus miR-142a-3p
UGUAGUGUUUCCUACUUUAUGGA
>mmu-miR-144-5p MIMAT0016988 Mus musculus miR-144-5p
GGAUAUCAUCAUAUACUGUAAGU
>mmu-miR-144-3p MIMAT0000156 Mus musculus miR-144-3p
UACAGUAUAGAUGAUGUACU
>mmu-miR-145a-5p MIMAT0000157 Mus musculus miR-145a-5p
GUCCAGUUUUCCCAGGAAUCCCU
>mmu-miR-145a-3p MIMAT0004534 Mus musculus miR-145a-3p
AUUCCUGGAAAUACUGUUCUUG
>mmu-miR-146a-5p MIMAT0000158 Mus musculus miR-146a-5p
UGAGAACUGAAUUCCAUGGGUU
>mmu-miR-146a-3p MIMAT0016989 Mus musculus miR-146a-3p
CCUGUGAAAUUCAGUUCUUCAG
>mmu-miR-149-5p MIMAT0000159 Mus musculus miR-149-5p
UCUGGCUCCGUGUCUUCACUCCC
>mmu-miR-149-3p MIMAT0016990 Mus musculus miR-149-3p
GAGGGAGGGACGGGGGCGGUGC
>mmu-miR-150-5p MIMAT0000160 Mus musculus miR-150-5p
UCUCCCAACCCUUGUACCAGUG
>mmu-miR-150-3p MIMAT0004535 Mus musculus miR-150-3p
CUGGUACAGGCCUGGGGGAUAG
>mmu-miR-151-5p MIMAT0004536 Mus musculus miR-151-5p
UCGAGGAGCUCACAGUCUAGU
>mmu-miR-151-3p MIMAT0000161 Mus musculus miR-151-3p
CUAGACUGAGGCUCCUUGAGG
>mmu-miR-152-5p MIMAT0016991 Mus musculus miR-152-5p
UAGGUUCUGUGAUACACUCCGACU
>mmu-miR-152-3p MIMAT0000162 Mus musculus miR-152-3p
UCAGUGCAUGACAGAACUUGG
>mmu-miR-153-5p MIMAT0016992 Mus musculus miR-153-5p
GUCAUUUUUGUGACGUUGCAGCU
>mmu-miR-153-3p MIMAT0000163 Mus musculus miR-153-3p
UUGCAUAGUCACAAAAGUGAUC
>mmu-miR-154-5p MIMAT0000164 Mus musculus miR-154-5p
UAGGUUAUCCGUGUUGCCUUCG
>mmu-miR-154-3p MIMAT0004537 Mus musculus miR-154-3p
AAUCAUACACGGUUGACCUAUU
>mmu-miR-155-5p MIMAT0000165 Mus musculus miR-155-5p
UUAAUGCUAAUUGUGAUAGGGGU
>mmu-miR-155-3p MIMAT0016993 Mus musculus miR-155-3p
CUCCUACCUGUUAGCAUUAAC
>ath-miR156a-5p MIMAT0000166 Arabidopsis thaliana miR156a-5p
UGACAGAAGAGAGUGAGCAC
>ath-miR156a-3p MIMAT0031865 Arabidopsis thaliana miR156a-3p
GCUCACUGCUCUUUCUGUCAGA
>ath-miR156b-5p MIMAT0000167 Arabidopsis thaliana miR156b-5p
UGACAGAAGAGAGUGAGCAC
>ath-miR156b-3p MIMAT0031866 Arabidopsis thaliana miR156b-3p
UGCUCACCUCUCUUUCUGUCAGU
>ath-miR156c-5p MIMAT0000168 Arabidopsis thaliana miR156c-5p
UGACAGAAGAGAGUGAGCAC
>ath-miR156c-3p MIMAT0031867 Arabidopsis thaliana miR156c-3p
GCUCACUGCUCUAUCUGUCAGA
>ath-miR156d-5p MIMAT0000169 Arabidopsis thaliana miR156d-5p
UGACAGAAGAGAGUGAGCAC
>ath-miR156d-3p MIMAT0031868 Arabidopsis thaliana miR156d-3p
GCUCACUCUCUUUUUGUCAUAAC
>ath-miR156e MIMAT0000170 Arabidopsis thaliana miR156e
UGACAGAAGAGAGUGAGCAC
>ath-miR156f-5p MIMAT0000171 Arabidopsis thaliana miR156f-5p
UGACAGAAGAGAGUGAGCAC
>ath-miR156f-3p MIMAT0031869 Arabidopsis thaliana miR156f-3p
GCUCACUCUCUAUCCGUCACC
>ath-miR157a-5p MIMAT0000172 Arabidopsis thaliana miR157a-5p
UUGACAGAAGAUAGAGAGCAC
>ath-miR157a-3p MIMAT0031870 Arabidopsis thaliana miR157a-3p
GCUCUCUAGCCUUCUGUCAUC
>ath-miR157b-5p MIMAT0000173 Arabidopsis thaliana miR157b-5p
UUGACAGAAGAUAGAGAGCAC
>ath-miR157b-3p MIMAT0031871 Arabidopsis thaliana miR157b-3p
GCUCUCUAGCCUUCUGUCAUC
>ath-miR157c-5p MIMAT0000174 Arabidopsis thaliana miR157c-5p
UUGACAGAAGAUAGAGAGCAC
>ath-miR157c-3p MIMAT0031872 Arabidopsis thaliana miR157c-3p
GCUCUCUAUACUUCUGUCACC
>ath-miR157d MIMAT0000175 Arabidopsis thaliana miR157d
UGACAGAAGAUAGAGAGCAC
>ath-miR158a-5p MIMAT0031873 Arabidopsis thaliana miR158a-5p
CUUUGUCUACAAUUUUGGAAA
>ath-miR158a-3p MIMAT0000176 Arabidopsis thaliana miR158a-3p
UCCCAAAUGUAGACAAAGCA
>ath-miR159a MIMAT0000177 Arabidopsis thaliana miR159a
UUUGGAUUGAAGGGAGCUCUA
>ath-miR160a-5p MIMAT0000178 Arabidopsis thaliana miR160a-5p
UGCCUGGCUCCCUGUAUGCCA
>ath-miR160a-3p MIMAT0031874 Arabidopsis thaliana miR160a-3p
GCGUAUGAGGAGCCAUGCAUA
>ath-miR160b MIMAT0000179 Arabidopsis thaliana miR160b
UGCCUGGCUCCCUGUAUGCCA
>ath-miR160c-5p MIMAT0000180 Arabidopsis thaliana miR160c-5p
UGCCUGGCUCCCUGUAUGCCA
>ath-miR160c-3p MIMAT0031875 Arabidopsis thaliana miR160c-3p
CGUACAAGGAGUCAAGCAUGA
>ath-miR161.2 MIMAT0006779 Arabidopsis thaliana miR161.2
UCAAUGCAUUGAAAGUGACUA
>ath-miR161.1 MIMAT0000181 Arabidopsis thaliana miR161.1
UGAAAGUGACUACAUCGGGGU
>ath-miR162a-5p MIMAT0031876 Arabidopsis thaliana miR162a-5p
UGGAGGCAGCGGUUCAUCGAUC
>ath-miR162a-3p MIMAT0000182 Arabidopsis thaliana miR162a-3p
UCGAUAAACCUCUGCAUCCAG
>ath-miR162b-5p MIMAT0031877 Arabidopsis thaliana miR162b-5p
UGGAGGCAGCGGUUCAUCGAUC
>ath-miR162b-3p MIMAT0000183 Arabidopsis thaliana miR162b-3p
UCGAUAAACCUCUGCAUCCAG
>ath-miR163 MIMAT0000184 Arabidopsis thaliana miR163
UUGAAGAGGACUUGGAACUUCGAU
>ath-miR164a MIMAT0000185 Arabidopsis thaliana miR164a
UGGAGAAGCAGGGCACGUGCA
>ath-miR164b-5p MIMAT0000186 Arabidopsis thaliana miR164b-5p
UGGAGAAGCAGGGCACGUGCA
>ath-miR164b-3p MIMAT0031878 Arabidopsis thaliana miR164b-3p
CAUGUGCCCAUCUUCACCAUC
>ath-miR165a-5p MIMAT0031879 Arabidopsis thaliana miR165a-5p
GGAAUGUUGUCUGGAUCGAGG
>ath-miR165a-3p MIMAT0000187 Arabidopsis thaliana miR165a-3p
UCGGACCAGGCUUCAUCCCCC
>ath-miR165b MIMAT0000188 Arabidopsis thaliana miR165b
UCGGACCAGGCUUCAUCCCCC
>ath-miR166a-5p MIMAT0031880 Arabidopsis thaliana miR166a-5p
GGACUGUUGUCUGGCUCGAGG
>ath-miR166a-3p MIMAT0000189 Arabidopsis thaliana miR166a-3p
UCGGACCAGGCUUCAUUCCCC
>ath-miR166b-5p MIMAT0031881 Arabidopsis thaliana miR166b-5p
GGACUGUUGUCUGGCUCGAGG
>ath-miR166b-3p MIMAT0000190 Arabidopsis thaliana miR166b-3p
UCGGACCAGGCUUCAUUCCCC
>ath-miR166c MIMAT0000191 Arabidopsis thaliana miR166c
UCGGACCAGGCUUCAUUCCCC
>ath-miR166d MIMAT0000192 Arabidopsis thaliana miR166d
UCGGACCAGGCUUCAUUCCCC
>ath-miR166e-5p MIMAT0031882 Arabidopsis thaliana miR166e-5p
GGAAUGUUGUCUGGCACGAGG
>ath-miR166e-3p MIMAT0000193 Arabidopsis thaliana miR166e-3p
UCGGACCAGGCUUCAUUCCCC
>ath-miR166f MIMAT0000194 Arabidopsis thaliana miR166f
UCGGACCAGGCUUCAUUCCCC
>ath-miR166g MIMAT0000195 Arabidopsis thaliana miR166g
UCGGACCAGGCUUCAUUCCCC
>ath-miR167a-5p MIMAT0000196 Arabidopsis thaliana miR167a-5p
UGAAGCUGCCAGCAUGAUCUA
>ath-miR167a-3p MIMAT0031883 Arabidopsis thaliana miR167a-3p
GAUCAUGUUCGCAGUUUCACC
>ath-miR167b MIMAT0000197 Arabidopsis thaliana miR167b
UGAAGCUGCCAGCAUGAUCUA
>ath-miR168a-5p MIMAT0000198 Arabidopsis thaliana miR168a-5p
UCGCUUGGUGCAGGUCGGGAA
>ath-miR168a-3p MIMAT0031884 Arabidopsis thaliana miR168a-3p
CCCGCCUUGCAUCAACUGAAU
>ath-miR168b-5p MIMAT0000199 Arabidopsis thaliana miR168b-5p
UCGCUUGGUGCAGGUCGGGAA
>ath-miR168b-3p MIMAT0031885 Arabidopsis thaliana miR168b-3p
CCCGUCUUGUAUCAACUGAAU
>ath-miR169a-5p MIMAT0000200 Arabidopsis thaliana miR169a-5p
CAGCCAAGGAUGACUUGCCGA
>ath-miR169a-3p MIMAT0031886 Arabidopsis thaliana miR169a-3p
GGCAAGUUGUCCUUGGCUAC
>ath-miR170-5p MIMAT0031887 Arabidopsis thaliana miR170-5p
UAUUGGCCUGGUUCACUCAGA
>ath-miR170-3p MIMAT0000201 Arabidopsis thaliana miR170-3p
UGAUUGAGCCGUGUCAAUAUC
>ath-miR171a-5p MIMAT0031888 Arabidopsis thaliana miR171a-5p
UAUUGGCCUGGUUCACUCAGA
>ath-miR171a-3p MIMAT0000202 Arabidopsis thaliana miR171a-3p
UGAUUGAGCCGCGCCAAUAUC
>ath-miR172a MIMAT0000203 Arabidopsis thaliana miR172a
AGAAUCUUGAUGAUGCUGCAU
>ath-miR172b-5p MIMAT0000204 Arabidopsis thaliana miR172b-5p
GCAGCACCAUUAAGAUUCAC
>ath-miR172b-3p MIMAT0000205 Arabidopsis thaliana miR172b-3p
AGAAUCUUGAUGAUGCUGCAU
>ath-miR173-5p MIMAT0000206 Arabidopsis thaliana miR173-5p
UUCGCUUGCAGAGAGAAAUCAC
>ath-miR173-3p MIMAT0022843 Arabidopsis thaliana miR173-3p
UGAUUCUCUGUGUAAGCGAAA
>ath-miR159b-5p MIMAT0031889 Arabidopsis thaliana miR159b-5p
GAGCUCCUUGAAGUUCAAUGG
>ath-miR159b-3p MIMAT0000207 Arabidopsis thaliana miR159b-3p
UUUGGAUUGAAGGGAGCUCUU
>mmu-miR-10b-5p MIMAT0000208 Mus musculus miR-10b-5p
UACCCUGUAGAACCGAAUUUGUG
>mmu-miR-10b-3p MIMAT0004538 Mus musculus miR-10b-3p
CAGAUUCGAUUCUAGGGGAAUA
>mmu-miR-129-5p MIMAT0000209 Mus musculus miR-129-5p
CUUUUUGCGGUCUGGGCUUGC
>mmu-miR-129-1-3p MIMAT0016994 Mus musculus miR-129-1-3p
AAGCCCUUACCCCAAAAAGUAU
>mmu-miR-181a-5p MIMAT0000210 Mus musculus miR-181a-5p
AACAUUCAACGCUGUCGGUGAGU
>mmu-miR-181a-2-3p MIMAT0005443 Mus musculus miR-181a-2-3p
ACCACCGACCGUUGACUGUACC
>mmu-miR-182-5p MIMAT0000211 Mus musculus miR-182-5p
UUUGGCAAUGGUAGAACUCACACCG
>mmu-miR-182-3p MIMAT0016995 Mus musculus miR-182-3p
GUGGUUCUAGACUUGCCAACU
>mmu-miR-183-5p MIMAT0000212 Mus musculus miR-183-5p
UAUGGCACUGGUAGAAUUCACU
>mmu-miR-183-3p MIMAT0004539 Mus musculus miR-183-3p
GUGAAUUACCGAAGGGCCAUAA
>mmu-miR-184-5p MIMAT0022690 Mus musculus miR-184-5p
CCUUAUCACUUUUCCAGCCAGC
>mmu-miR-184-3p MIMAT0000213 Mus musculus miR-184-3p
UGGACGGAGAACUGAUAAGGGU
>mmu-miR-185-5p MIMAT0000214 Mus musculus miR-185-5p
UGGAGAGAAAGGCAGUUCCUGA
>mmu-miR-185-3p MIMAT0016996 Mus musculus miR-185-3p
AGGGGCUGGCUUUCCUCUGGU
>mmu-miR-186-5p MIMAT0000215 Mus musculus miR-186-5p
CAAAGAAUUCUCCUUUUGGGCU
>mmu-miR-186-3p MIMAT0004540 Mus musculus miR-186-3p
GCCCUAAGGUGAAUUUUUUGGG
>mmu-miR-187-5p MIMAT0016997 Mus musculus miR-187-5p
AGGCUACAACACAGGACCCGGG
>mmu-miR-187-3p MIMAT0000216 Mus musculus miR-187-3p
UCGUGUCUUGUGUUGCAGCCGG
>mmu-miR-188-5p MIMAT0000217 Mus musculus miR-188-5p
CAUCCCUUGCAUGGUGGAGGG
>mmu-miR-188-3p MIMAT0004541 Mus musculus miR-188-3p
CUCCCACAUGCAGGGUUUGCA
>mmu-miR-24-1-5p MIMAT0000218 Mus musculus miR-24-1-5p
GUGCCUACUGAGCUGAUAUCAGU
>mmu-miR-24-3p MIMAT0000219 Mus musculus miR-24-3p
UGGCUCAGUUCAGCAGGAACAG
>mmu-miR-190a-5p MIMAT0000220 Mus musculus miR-190a-5p
UGAUAUGUUUGAUAUAUUAGGU
>mmu-miR-190a-3p MIMAT0016998 Mus musculus miR-190a-3p
ACUAUAUAUCAAGCAUAUUCCU
>mmu-miR-191-5p MIMAT0000221 Mus musculus miR-191-5p
CAACGGAAUCCCAAAAGCAGCUG
>mmu-miR-191-3p MIMAT0004542 Mus musculus miR-191-3p
GCUGCACUUGGAUUUCGUUCCC
>hsa-miR-192-5p MIMAT0000222 Homo sapiens miR-192-5p
CUGACCUAUGAAUUGACAGCC
>hsa-miR-192-3p MIMAT0004543 Homo sapiens miR-192-3p
CUGCCAAUUCCAUAGGUCACAG
>mmu-miR-193a-5p MIMAT0004544 Mus musculus miR-193a-5p
UGGGUCUUUGCGGGCAAGAUGA
>mmu-miR-193a-3p MIMAT0000223 Mus musculus miR-193a-3p
AACUGGCCUACAAAGUCCCAGU
>mmu-miR-194-5p MIMAT0000224 Mus musculus miR-194-5p
UGUAACAGCAACUCCAUGUGGA
>mmu-miR-194-1-3p MIMAT0016999 Mus musculus miR-194-1-3p
CCAGUGGAGCUGCUGUUACUUC
>mmu-miR-195a-5p MIMAT0000225 Mus musculus miR-195a-5p
UAGCAGCACAGAAAUAUUGGC
>mmu-miR-195a-3p MIMAT0017000 Mus musculus miR-195a-3p
CCAAUAUUGGCUGUGCUGCUCC
>hsa-miR-196a-5p MIMAT0000226 Homo sapiens miR-196a-5p
UAGGUAGUUUCAUGUUGUUGGG
>hsa-miR-196a-1-3p MIMAT0037307 Homo sapiens miR-196a-1-3p
CAACAACAUUAAACCACCCGA
>hsa-miR-197-5p MIMAT0022691 Homo sapiens miR-197-5p
CGGGUAGAGAGGGCAGUGGGAGG
>hsa-miR-197-3p MIMAT0000227 Homo sapiens miR-197-3p
UUCACCACCUUCUCCACCCAGC
>hsa-miR-198 MIMAT0000228 Homo sapiens miR-198
GGUCCAGAGGGGAGAUAGGUUC
>mmu-miR-199a-5p MIMAT0000229 Mus musculus miR-199a-5p
CCCAGUGUUCAGACUACCUGUUC
>mmu-miR-199a-3p MIMAT0000230 Mus musculus miR-199a-3p
ACAGUAGUCUGCACAUUGGUUA
>hsa-miR-199a-5p MIMAT0000231 Homo sapiens miR-199a-5p
CCCAGUGUUCAGACUACCUGUUC
>hsa-miR-199a-3p MIMAT0000232 Homo sapiens miR-199a-3p
ACAGUAGUCUGCACAUUGGUUA
>mmu-miR-200b-5p MIMAT0004545 Mus musculus miR-200b-5p
CAUCUUACUGGGCAGCAUUGGA
>mmu-miR-200b-3p MIMAT0000233 Mus musculus miR-200b-3p
UAAUACUGCCUGGUAAUGAUGA
>mmu-miR-201-5p MIMAT0000234 Mus musculus miR-201-5p
UACUCAGUAAGGCAUUGUUCUU
>mmu-miR-201-3p MIMAT0017001 Mus musculus miR-201-3p
UGAACAGUGCCUUUCUGUGUAGG
>mmu-miR-202-5p MIMAT0004546 Mus musculus miR-202-5p
UUCCUAUGCAUAUACUUCUUU
>mmu-miR-202-3p MIMAT0000235 Mus musculus miR-202-3p
AGAGGUAUAGCGCAUGGGAAGA
>mmu-miR-203-5p MIMAT0004547 Mus musculus miR-203-5p
AGUGGUUCUUGACAGUUCAACA
>mmu-miR-203-3p MIMAT0000236 Mus musculus miR-203-3p
GUGAAAUGUUUAGGACCACUAG
>mmu-miR-204-5p MIMAT0000237 Mus musculus miR-204-5p
UUCCCUUUGUCAUCCUAUGCCU
>mmu-miR-204-3p MIMAT0017002 Mus musculus miR-204-3p
GCUGGGAAGGCAAAGGGACGU
>mmu-miR-205-5p MIMAT0000238 Mus musculus miR-205-5p
UCCUUCAUUCCACCGGAGUCUG
>mmu-miR-205-3p MIMAT0017003 Mus musculus miR-205-3p
GAUUUCAGUGGAGUGAAGCUCA
>mmu-miR-206-5p MIMAT0017004 Mus musculus miR-206-5p
ACAUGCUUCUUUAUAUCCUCAUA
>mmu-miR-206-3p MIMAT0000239 Mus musculus miR-206-3p
UGGAAUGUAAGGAAGUGUGUGG
>mmu-miR-207 MIMAT0000240 Mus musculus miR-207
GCUUCUCCUGGCUCUCCUCCCUC
>hsa-miR-208a-5p MIMAT0026474 Homo sapiens miR-208a-5p
GAGCUUUUGGCCCGGGUUAUAC
>hsa-miR-208a-3p MIMAT0000241 Homo sapiens miR-208a-3p
AUAAGACGAGCAAAAAGCUUGU
>hsa-miR-129-5p MIMAT0000242 Homo sapiens miR-129-5p
CUUUUUGCGGUCUGGGCUUGC
>hsa-miR-129-1-3p MIMAT0004548 Homo sapiens miR-129-1-3p
AAGCCCUUACCCCAAAAAGUAU
>hsa-miR-148a-5p MIMAT0004549 Homo sapiens miR-148a-5p
AAAGUUCUGAGACACUCCGACU
>hsa-miR-148a-3p MIMAT0000243 Homo sapiens miR-148a-3p
UCAGUGCACUACAGAACUUUGU
>hsa-miR-30c-5p MIMAT0000244 Homo sapiens miR-30c-5p
UGUAAACAUCCUACACUCUCAGC
>hsa-miR-30c-2-3p MIMAT0004550 Homo sapiens miR-30c-2-3p
CUGGGAGAAGGCUGUUUACUCU
>hsa-miR-30d-5p MIMAT0000245 Homo sapiens miR-30d-5p
UGUAAACAUCCCCGACUGGAAG
>hsa-miR-30d-3p MIMAT0004551 Homo sapiens miR-30d-3p
CUUUCAGUCAGAUGUUUGCUGC
>mmu-miR-122-5p MIMAT0000246 Mus musculus miR-122-5p
UGGAGUGUGACAAUGGUGUUUG
>mmu-miR-122-3p MIMAT0017005 Mus musculus miR-122-3p
AAACGCCAUUAUCACACUAAAU
>mmu-miR-143-5p MIMAT0017006 Mus musculus miR-143-5p
GGUGCAGUGCUGCAUCUCUGG
>mmu-miR-143-3p MIMAT0000247 Mus musculus miR-143-3p
UGAGAUGAAGCACUGUAGCUC
>mmu-miR-30e-5p MIMAT0000248 Mus musculus miR-30e-5p
UGUAAACAUCCUUGACUGGAAG
>mmu-miR-30e-3p MIMAT0000249 Mus musculus miR-30e-3p
CUUUCAGUCGGAUGUUUACAGC
>hsa-miR-139-5p MIMAT0000250 Homo sapiens miR-139-5p
UCUACAGUGCACGUGUCUCCAGU
>hsa-miR-139-3p MIMAT0004552 Homo sapiens miR-139-3p
UGGAGACGCGGCCCUGUUGGAGU
>hsa-miR-147a MIMAT0000251 Homo sapiens miR-147a
GUGUGUGGAAAUGCUUCUGC
>hsa-miR-7-5p MIMAT0000252 Homo sapiens miR-7-5p
UGGAAGACUAGUGAUUUUGUUGUU
>hsa-miR-7-1-3p MIMAT0004553 Homo sapiens miR-7-1-3p
CAACAAAUCACAGUCUGCCAUA
>hsa-miR-7-2-3p MIMAT0004554 Homo sapiens miR-7-2-3p
CAACAAAUCCCAGUCUACCUAA
>hsa-miR-10a-5p MIMAT0000253 Homo sapiens miR-10a-5p
UACCCUGUAGAUCCGAAUUUGUG
>hsa-miR-10a-3p MIMAT0004555 Homo sapiens miR-10a-3p
CAAAUUCGUAUCUAGGGGAAUA
>hsa-miR-10b-5p MIMAT0000254 Homo sapiens miR-10b-5p
UACCCUGUAGAACCGAAUUUGUG
>hsa-miR-10b-3p MIMAT0004556 Homo sapiens miR-10b-3p
ACAGAUUCGAUUCUAGGGGAAU
>hsa-miR-34a-5p MIMAT0000255 Homo sapiens miR-34a-5p
UGGCAGUGUCUUAGCUGGUUGU
>hsa-miR-34a-3p MIMAT0004557 Homo sapiens miR-34a-3p
CAAUCAGCAAGUAUACUGCCCU
>hsa-miR-181a-5p MIMAT0000256 Homo sapiens miR-181a-5p
AACAUUCAACGCUGUCGGUGAGU
>hsa-miR-181a-2-3p MIMAT0004558 Homo sapiens miR-181a-2-3p
ACCACUGACCGUUGACUGUACC
>hsa-miR-181b-5p MIMAT0000257 Homo sapiens miR-181b-5p
AACAUUCAUUGCUGUCGGUGGGU
>hsa-miR-181b-3p MIMAT0022692 Homo sapiens miR-181b-3p
CUCACUGAACAAUGAAUGCAA
>hsa-miR-181c-5p MIMAT0000258 Homo sapiens miR-181c-5p
AACAUUCAACCUGUCGGUGAGU
>hsa-miR-181c-3p MIMAT0004559 Homo sapiens miR-181c-3p
AACCAUCGACCGUUGAGUGGAC
>hsa-miR-182-5p MIMAT0000259 Homo sapiens miR-182-5p
UUUGGCAAUGGUAGAACUCACACU
>hsa-miR-182-3p MIMAT0000260 Homo sapiens miR-182-3p
UGGUUCUAGACUUGCCAACUA
>hsa-miR-183-5p MIMAT0000261 Homo sapiens miR-183-5p
UAUGGCACUGGUAGAAUUCACU
>hsa-miR-183-3p MIMAT0004560 Homo sapiens miR-183-3p
GUGAAUUACCGAAGGGCCAUAA
>hsa-miR-187-5p MIMAT0004561 Homo sapiens miR-187-5p
GGCUACAACACAGGACCCGGGC
>hsa-miR-187-3p MIMAT0000262 Homo sapiens miR-187-3p
UCGUGUCUUGUGUUGCAGCCGG
>hsa-miR-196a-3p MIMAT0004562 Homo sapiens miR-196a-3p
CGGCAACAAGAAACUGCCUGAG
>hsa-miR-199b-5p MIMAT0000263 Homo sapiens miR-199b-5p
CCCAGUGUUUAGACUAUCUGUUC
>hsa-miR-199b-3p MIMAT0004563 Homo sapiens miR-199b-3p
ACAGUAGUCUGCACAUUGGUUA
>hsa-miR-203a-5p MIMAT0031890 Homo sapiens miR-203a-5p
AGUGGUUCUUAACAGUUCAACAGUU
>hsa-miR-203a-3p MIMAT0000264 Homo sapiens miR-203a-3p
GUGAAAUGUUUAGGACCACUAG
>hsa-miR-204-5p MIMAT0000265 Homo sapiens miR-204-5p
UUCCCUUUGUCAUCCUAUGCCU
>hsa-miR-204-3p MIMAT0022693 Homo sapiens miR-204-3p
GCUGGGAAGGCAAAGGGACGU
>hsa-miR-205-5p MIMAT0000266 Homo sapiens miR-205-5p
UCCUUCAUUCCACCGGAGUCUG
>hsa-miR-205-3p MIMAT0009197 Homo sapiens miR-205-3p
GAUUUCAGUGGAGUGAAGUUC
>hsa-miR-210-5p MIMAT0026475 Homo sapiens miR-210-5p
AGCCCCUGCCCACCGCACACUG
>hsa-miR-210-3p MIMAT0000267 Homo sapiens miR-210-3p
CUGUGCGUGUGACAGCGGCUGA
>hsa-miR-211-5p MIMAT0000268 Homo sapiens miR-211-5p
UUCCCUUUGUCAUCCUUCGCCU
>hsa-miR-211-3p MIMAT0022694 Homo sapiens miR-211-3p
GCAGGGACAGCAAAGGGGUGC
>hsa-miR-212-5p MIMAT0022695 Homo sapiens miR-212-5p
ACCUUGGCUCUAGACUGCUUACU
>hsa-miR-212-3p MIMAT0000269 Homo sapiens miR-212-3p
UAACAGUCUCCAGUCACGGCC
>hsa-miR-181a-3p MIMAT0000270 Homo sapiens miR-181a-3p
ACCAUCGACCGUUGAUUGUACC
>hsa-miR-214-5p MIMAT0004564 Homo sapiens miR-214-5p
UGCCUGUCUACACUUGCUGUGC
>hsa-miR-214-3p MIMAT0000271 Homo sapiens miR-214-3p
ACAGCAGGCACAGACAGGCAGU
>hsa-miR-215-5p MIMAT0000272 Homo sapiens miR-215-5p
AUGACCUAUGAAUUGACAGAC
>hsa-miR-215-3p MIMAT0026476 Homo sapiens miR-215-3p
UCUGUCAUUUCUUUAGGCCAAUA
>hsa-miR-216a-5p MIMAT0000273 Homo sapiens miR-216a-5p
UAAUCUCAGCUGGCAACUGUGA
>hsa-miR-216a-3p MIMAT0022844 Homo sapiens miR-216a-3p
UCACAGUGGUCUCUGGGAUUAU
>hsa-miR-217-5p MIMAT0000274 Homo sapiens miR-217-5p
UACUGCAUCAGGAACUGAUUGGA
>hsa-miR-217-3p MIMAT0037308 Homo sapiens miR-217-3p
CAUCAGUUCCUAAUGCAUUGCC
>hsa-miR-218-5p MIMAT0000275 Homo sapiens miR-218-5p
UUGUGCUUGAUCUAACCAUGU
>hsa-miR-218-1-3p MIMAT0004565 Homo sapiens miR-218-1-3p
AUGGUUCCGUCAAGCACCAUGG
>hsa-miR-218-2-3p MIMAT0004566 Homo sapiens miR-218-2-3p
CAUGGUUCUGUCAAGCACCGCG
>hsa-miR-219a-5p MIMAT0000276 Homo sapiens miR-219a-5p
UGAUUGUCCAAACGCAAUUCU
>hsa-miR-219a-1-3p MIMAT0004567 Homo sapiens miR-219a-1-3p
AGAGUUGAGUCUGGACGUCCCG
>hsa-miR-221-5p MIMAT0004568 Homo sapiens miR-221-5p
ACCUGGCAUACAAUGUAGAUUU
>hsa-miR-221-3p MIMAT0000278 Homo sapiens miR-221-3p
AGCUACAUUGUCUGCUGGGUUUC
>hsa-miR-222-5p MIMAT0004569 Homo sapiens miR-222-5p
CUCAGUAGCCAGUGUAGAUCCU
>hsa-miR-222-3p MIMAT0000279 Homo sapiens miR-222-3p
AGCUACAUCUGGCUACUGGGU
>hsa-miR-223-5p MIMAT0004570 Homo sapiens miR-223-5p
CGUGUAUUUGACAAGCUGAGUU
>hsa-miR-223-3p MIMAT0000280 Homo sapiens miR-223-3p
UGUCAGUUUGUCAAAUACCCCA
>hsa-miR-224-5p MIMAT0000281 Homo sapiens miR-224-5p
UCAAGUCACUAGUGGUUCCGUUUAG
>hsa-miR-224-3p MIMAT0009198 Homo sapiens miR-224-3p
AAAAUGGUGCCCUAGUGACUACA
>cel-miR-124-5p MIMAT0015111 Caenorhabditis elegans miR-124-5p
GCAUGCACCCUAGUGACUUUAGU
>cel-miR-124-3p MIMAT0000282 Caenorhabditis elegans miR-124-3p
UAAGGCACGCGGUGAAUGCCA
>cel-miR-228-5p MIMAT0000283 Caenorhabditis elegans miR-228-5p
AAUGGCACUGCAUGAAUUCACGG
>cel-miR-228-3p MIMAT0020327 Caenorhabditis elegans miR-228-3p
GCGGAUCAUACGGUACCAUAGC
>cel-miR-229-5p MIMAT0000284 Caenorhabditis elegans miR-229-5p
AAUGACACUGGUUAUCUUUUCCAUCG
>cel-miR-229-3p MIMAT0015112 Caenorhabditis elegans miR-229-3p
AGAAAGGUAUCGGGUGUCAUAG
>cel-miR-230-5p MIMAT0015113 Caenorhabditis elegans miR-230-5p
ACUUGGUCGGCGAUUUAAUAUUA
>cel-miR-230-3p MIMAT0000285 Caenorhabditis elegans miR-230-3p
GUAUUAGUUGUGCGACCAGGAGA
>cel-miR-231-5p MIMAT0020328 Caenorhabditis elegans miR-231-5p
CUGACUGUUUCAAAAGCUUGUA
>cel-miR-231-3p MIMAT0000286 Caenorhabditis elegans miR-231-3p
UAAGCUCGUGAUCAACAGGCAGAA
>cel-miR-232-5p MIMAT0020777 Caenorhabditis elegans miR-232-5p
CCUGCAGUUUCGAUGAUUUUAUC
>cel-miR-232-3p MIMAT0000287 Caenorhabditis elegans miR-232-3p
UAAAUGCAUCUUAACUGCGGUGA
>cel-miR-233-5p MIMAT0020329 Caenorhabditis elegans miR-233-5p
UCGCCCAUCCCGUUGCUCCAAUA
>cel-miR-233-3p MIMAT0000288 Caenorhabditis elegans miR-233-3p
UUGAGCAAUGCGCAUGUGCGGGA
>cel-miR-234-5p MIMAT0020330 Caenorhabditis elegans miR-234-5p
CGGUAUUCCAGAGUUGAUAAUA
>cel-miR-234-3p MIMAT0000289 Caenorhabditis elegans miR-234-3p
UUAUUGCUCGAGAAUACCCUU
>cel-miR-235-5p MIMAT0020331 Caenorhabditis elegans miR-235-5p
AGGCCUUGGCUGAUUGCAAAAUU
>cel-miR-235-3p MIMAT0000290 Caenorhabditis elegans miR-235-3p
UAUUGCACUCUCCCCGGCCUGA
>cel-miR-236-5p MIMAT0020332 Caenorhabditis elegans miR-236-5p
CGUCUUACCUGUUCAAUAUUUAGA
>cel-miR-236-3p MIMAT0000291 Caenorhabditis elegans miR-236-3p
UAAUACUGUCAGGUAAUGACGCU
>cel-miR-237-5p MIMAT0000292 Caenorhabditis elegans miR-237-5p
UCCCUGAGAAUUCUCGAACAGCU
>cel-miR-237-3p MIMAT0020333 Caenorhabditis elegans miR-237-3p
CUGUCGAGUUUUGUCAAGGACC
>cel-miR-238-5p MIMAT0015114 Caenorhabditis elegans miR-238-5p
UGGAUGUUCUCGGACGUUCAAAGC
>cel-miR-238-3p MIMAT0000293 Caenorhabditis elegans miR-238-3p
UUUGUACUCCGAUGCCAUUCAGA
>cel-miR-239a-5p MIMAT0000294 Caenorhabditis elegans miR-239a-5p
UUUGUACUACACAUAGGUACUGG
>cel-miR-239a-3p MIMAT0020334 Caenorhabditis elegans miR-239a-3p
AGUGUCUAGUCUAGUGCAAACA
>cel-miR-239b-5p MIMAT0000295 Caenorhabditis elegans miR-239b-5p
UUUGUACUACACAAAAGUACUG
>cel-miR-239b-3p MIMAT0015115 Caenorhabditis elegans miR-239b-3p
GCACUUUUGUGGUGUGCAAAAA
>cel-miR-240-5p MIMAT0015116 Caenorhabditis elegans miR-240-5p
CGAGGAUUUUGAGACUAGAAUGC
>cel-miR-240-3p MIMAT0000296 Caenorhabditis elegans miR-240-3p
UACUGGCCCCCAAAUCUUCGCU
>cel-miR-241-5p MIMAT0000297 Caenorhabditis elegans miR-241-5p
UGAGGUAGGUGCGAGAAAUGA
>cel-miR-241-3p MIMAT0020335 Caenorhabditis elegans miR-241-3p
AUUGUCUCUCAGCUGCUUCAUC
>cel-miR-242 MIMAT0000298 Caenorhabditis elegans miR-242
UUGCGUAGGCCUUUGCUUCGA
>cel-miR-243-5p MIMAT0015117 Caenorhabditis elegans miR-243-5p
UAUCUCGGUGCGAUCGUAC
>cel-miR-243-3p MIMAT0000299 Caenorhabditis elegans miR-243-3p
CGGUACGAUCGCGGCGGGAUAUC
>cel-miR-244-5p MIMAT0000300 Caenorhabditis elegans miR-244-5p
UCUUUGGUUGUACAAAGUGGUAUG
>cel-miR-244-3p MIMAT0015118 Caenorhabditis elegans miR-244-3p
UACUGCUUUUCAGCUAAAGGA
>cel-miR-245-5p MIMAT0020336 Caenorhabditis elegans miR-245-5p
GCUAUUUGCAAGGUACCUAAUUG
>cel-miR-245-3p MIMAT0000301 Caenorhabditis elegans miR-245-3p
AUUGGUCCCCUCCAAGUAGCUC
>cel-miR-246-5p MIMAT0020337 Caenorhabditis elegans miR-246-5p
CGCCUAACCGUUGUCAUGUAAUA
>cel-miR-246-3p MIMAT0000302 Caenorhabditis elegans miR-246-3p
UUACAUGUUUCGGGUAGGAGC
>cel-miR-247-5p MIMAT0015119 Caenorhabditis elegans miR-247-5p
UAGAGAAAAGUUUCUAAUUACC
>cel-miR-247-3p MIMAT0000303 Caenorhabditis elegans miR-247-3p
UGACUAGAGCCUAUUCUCUUCU
>cel-miR-248 MIMAT0000304 Caenorhabditis elegans miR-248
AUACACGUGCACGGAUAACGCUCA
>cel-miR-249-5p MIMAT0020338 Caenorhabditis elegans miR-249-5p
AGCAACGCACAAACGUCUUCUGUG
>cel-miR-249-3p MIMAT0000305 Caenorhabditis elegans miR-249-3p
UCACAGGACUUUUGAGCGUUGCC
>cel-miR-250-5p MIMAT0020339 Caenorhabditis elegans miR-250-5p
CCUUCAGUUGCCUCGUGAUCCG
>cel-miR-250-3p MIMAT0000306 Caenorhabditis elegans miR-250-3p
AAUCACAGUCAACUGUUGGC
>cel-miR-251 MIMAT0000307 Caenorhabditis elegans miR-251
UUAAGUAGUGGUGCCGCUCUUA
>cel-miR-252-5p MIMAT0000308 Caenorhabditis elegans miR-252-5p
AUAAGUAGUAGUGCCGCAGGUAA
>cel-miR-252-3p MIMAT0020340 Caenorhabditis elegans miR-252-3p
CUUACCUACUGCCUUCUGC
>cel-miR-253-5p MIMAT0000309 Caenorhabditis elegans miR-253-5p
CUUUUCACACACCUCACUAACA
>cel-miR-253-3p MIMAT0004215 Caenorhabditis elegans miR-253-3p
UUAGUAGGCGUUGUGGGAAGGG
>cel-miR-254-5p MIMAT0031891 Caenorhabditis elegans miR-254-5p
UACAGAAGCAUAGAUUUCCACA
>cel-miR-254-3p MIMAT0000310 Caenorhabditis elegans miR-254-3p
UGCAAAUCUUUCGCGAC
>cel-miR-255-5p MIMAT0020341 Caenorhabditis elegans miR-255-5p
GUAAGAAAUCUUUGUAGUUCUC
>cel-miR-255-3p MIMAT0004216 Caenorhabditis elegans miR-255-3p
AAACUGAAGAGAUUUUUUACAG
>cel-miR-256 MIMAT0000311 Caenorhabditis elegans miR-256
UGGAAUGCAUAGAAGACUGUA
>cel-miR-259-5p MIMAT0000314 Caenorhabditis elegans miR-259-5p
AAAUCUCAUCCUAAUCUGGUAGCA
>cel-miR-259-3p MIMAT0020342 Caenorhabditis elegans miR-259-3p
CCACCGAUUUGGCAUGGGAUUGAC
>cel-miR-261 MIMAT0000316 Caenorhabditis elegans miR-261
UAGCUUUUUAGUUUUCACG
>hsa-miR-200b-5p MIMAT0004571 Homo sapiens miR-200b-5p
CAUCUUACUGGGCAGCAUUGGA
>hsa-miR-200b-3p MIMAT0000318 Homo sapiens miR-200b-3p
UAAUACUGCCUGGUAAUGAUGA
>dme-miR-263a-5p MIMAT0000319 Drosophila melanogaster miR-263a-5p
AAUGGCACUGGAAGAAUUCACGGG
>dme-miR-263a-3p MIMAT0020799 Drosophila melanogaster miR-263a-3p
CGUGAUCUCUUAGUGGCAUCUA
>cel-miR-264 MIMAT0000320 Caenorhabditis elegans miR-264
GGCGGGUGGUUGUUGUUAUG
>cel-miR-265 MIMAT0000321 Caenorhabditis elegans miR-265
UGAGGGAGGAAGGGUGGUAU
>cel-miR-266 MIMAT0000322 Caenorhabditis elegans miR-266
AGGCAAGACUUUGGCAAAGC
>cel-miR-267 MIMAT0000323 Caenorhabditis elegans miR-267
CCCGUGAAGUGUCUGCUGCA
>cel-miR-268 MIMAT0000324 Caenorhabditis elegans miR-268
GGCAAGAAUUAGAAGCAGUUUGGU
>cel-miR-269 MIMAT0000325 Caenorhabditis elegans miR-269
GGCAAGACUCUGGCAAAACU
>cel-miR-270 MIMAT0000326 Caenorhabditis elegans miR-270
GGCAUGAUGUAGCAGUGGAG
>cel-miR-271 MIMAT0000327 Caenorhabditis elegans miR-271
UCGCCGGGUGGAAAGCAUUC
>cel-miR-272 MIMAT0000328 Caenorhabditis elegans miR-272
UGUAGGCAUGGGUGUUUG
>cel-miR-273 MIMAT0000329 Caenorhabditis elegans miR-273
UGCCCGUACUGUGUCGGCUG
>dme-miR-184-5p MIMAT0000330 Drosophila melanogaster miR-184-5p
CCUUAUCAUUCUCUCGCCCCG
>dme-miR-184-3p MIMAT0000331 Drosophila melanogaster miR-184-3p
UGGACGGAGAACUGAUAAGGGC
>dme-miR-274-5p MIMAT0000332 Drosophila melanogaster miR-274-5p
UUUGUGACCGACACUAACGGGUA
>dme-miR-274-3p MIMAT0020800 Drosophila melanogaster miR-274-3p
CUCGUUUUUGCGAUCACAAAUUA
>dme-miR-275-5p MIMAT0020801 Drosophila melanogaster miR-275-5p
CGCGCUAAUCAGUGACCGGGGCU
>dme-miR-275-3p MIMAT0000333 Drosophila melanogaster miR-275-3p
UCAGGUACCUGAAGUAGCGCGCG
>dme-miR-92a-5p MIMAT0020802 Drosophila melanogaster miR-92a-5p
AGGACGGGAAGGUGUCAACGUU
>dme-miR-92a-3p MIMAT0000334 Drosophila melanogaster miR-92a-3p
CAUUGCACUUGUCCCGGCCUAU
>dme-miR-219-5p MIMAT0000335 Drosophila melanogaster miR-219-5p
UGAUUGUCCAAACGCAAUUCU
>dme-miR-219-3p MIMAT0020803 Drosophila melanogaster miR-219-3p
AGGGUUGCGACUGGGCAUCGCG
>dme-miR-276a-5p MIMAT0000336 Drosophila melanogaster miR-276a-5p
CAGCGAGGUAUAGAGUUCCUACG
>dme-miR-276a-3p MIMAT0000337 Drosophila melanogaster miR-276a-3p
UAGGAACUUCAUACCGUGCUCU
>dme-miR-277-5p MIMAT0020804 Drosophila melanogaster miR-277-5p
CGUGUCAGGAGUGCAUUUGCA
>dme-miR-277-3p MIMAT0000338 Drosophila melanogaster miR-277-3p
UAAAUGCACUAUCUGGUACGACA
>dme-miR-278-5p MIMAT0020805 Drosophila melanogaster miR-278-5p
CCGGAUGAUGGUUCACAACGACC
>dme-miR-278-3p MIMAT0000339 Drosophila melanogaster miR-278-3p
UCGGUGGGACUUUCGUCCGUUU
>dme-miR-133-5p MIMAT0020806 Drosophila melanogaster miR-133-5p
AGCUGGUUGACAUCGGGUCAGAU
>dme-miR-133-3p MIMAT0000340 Drosophila melanogaster miR-133-3p
UUGGUCCCCUUCAACCAGCUGU
>dme-miR-279-5p MIMAT0020807 Drosophila melanogaster miR-279-5p
AGUGGGUGGGGGUCCAGUGUUUCACA
>dme-miR-279-3p MIMAT0000341 Drosophila melanogaster miR-279-3p
UGACUAGAUCCACACUCAUUAA
>dme-miR-33-5p MIMAT0000342 Drosophila melanogaster miR-33-5p
GUGCAUUGUAGUCGCAUUGUC
>dme-miR-33-3p MIMAT0020808 Drosophila melanogaster miR-33-3p
CAAUACAACUUCAGUGCAAGCU
>dme-miR-280-5p MIMAT0000343 Drosophila melanogaster miR-280-5p
UGUAUUUACGUUGCAUAUGAAAUGAUA
>dme-miR-281-1-5p MIMAT0000344 Drosophila melanogaster miR-281-1-5p
AAAGAGAGCUGUCCGUCGACAGU
>dme-miR-281-3p MIMAT0000345 Drosophila melanogaster miR-281-3p
UGUCAUGGAAUUGCUCUCUUUGU
>dme-miR-282-5p MIMAT0000346 Drosophila melanogaster miR-282-5p
UAGCCUCUACUAGGCUUUGUCUGU
>dme-miR-282-3p MIMAT0020809 Drosophila melanogaster miR-282-3p
ACAUAGCCUAUAAGAGGUUAGG
>dme-miR-283-5p MIMAT0000347 Drosophila melanogaster miR-283-5p
AAAUAUCAGCUGGUAAUUCUGG
>dme-miR-283-3p MIMAT0020810 Drosophila melanogaster miR-283-3p
CGGAAUUUCAGUUGGUAUCGA
>dme-miR-284-5p MIMAT0020811 Drosophila melanogaster miR-284-5p
CCUGGAAUUAAGUUGACUGUGUAGCC
>dme-miR-284-3p MIMAT0000348 Drosophila melanogaster miR-284-3p
GUCAGCAACUUGAUUCCAGCA
>dme-miR-281-2-5p MIMAT0000349 Drosophila melanogaster miR-281-2-5p
AAGAGAGCUAUCCGUCGACAGU
>dme-miR-34-5p MIMAT0000350 Drosophila melanogaster miR-34-5p
UGGCAGUGUGGUUAGCUGGUUGUG
>dme-miR-34-3p MIMAT0020812 Drosophila melanogaster miR-34-3p
CAGCCACUAUCUUCACUGCCGCC
>dme-miR-124-5p MIMAT0020813 Drosophila melanogaster miR-124-5p
GGUAUCCACUGUAGGCCUAUAUG
>dme-miR-124-3p MIMAT0000351 Drosophila melanogaster miR-124-3p
UAAGGCACGCGGUGAAUGCCAAG
>dme-miR-79-5p MIMAT0020814 Drosophila melanogaster miR-79-5p
GCUUUGGCGCUUUAGCUGUAUGA
>dme-miR-79-3p MIMAT0000352 Drosophila melanogaster miR-79-3p
UAAAGCUAGAUUACCAAAGCAU
>dme-miR-276b-5p MIMAT0020815 Drosophila melanogaster miR-276b-5p
CAGCGAGGUAUAGAGUUCCUACG
>dme-miR-276b-3p MIMAT0000354 Drosophila melanogaster miR-276b-3p
UAGGAACUUAAUACCGUGCUCU
>dme-miR-210-5p MIMAT0020816 Drosophila melanogaster miR-210-5p
AGCUGCUGGCCACUGCACAAGAU
>dme-miR-210-3p MIMAT0000355 Drosophila melanogaster miR-210-3p
CUUGUGCGUGUGACAGCGGCUAU
>dme-miR-285-5p MIMAT0020817 Drosophila melanogaster miR-285-5p
ACUGAGAUCGAUUGGUGCAUAGA
>dme-miR-285-3p MIMAT0000356 Drosophila melanogaster miR-285-3p
UAGCACCAUUCGAAAUCAGUGC
>dme-miR-100-5p MIMAT0000357 Drosophila melanogaster miR-100-5p
AACCCGUAAAUCCGAACUUGUG
>dme-miR-100-3p MIMAT0020818 Drosophila melanogaster miR-100-3p
CAAGACCGGCAUUAUGGGAGUC
>dme-miR-92b-5p MIMAT0020819 Drosophila melanogaster miR-92b-5p
AGGCCGUGCCCAGUGCUUAUUUG
>dme-miR-92b-3p MIMAT0000358 Drosophila melanogaster miR-92b-3p
AAUUGCACUAGUCCCGGCCUGC
>dme-miR-286-5p MIMAT0020820 Drosophila melanogaster miR-286-5p
GGCGAAUGUCGGUAUGGUCUCU
>dme-miR-286-3p MIMAT0000359 Drosophila melanogaster miR-286-3p
UGACUAGACCGAACACUCGUGCU
>dme-miR-287-3p MIMAT0000360 Drosophila melanogaster miR-287-3p
UGUGUUGAAAAUCGUUUGCAC
>dme-miR-87-5p MIMAT0020821 Drosophila melanogaster miR-87-5p
UCGCGCCUGUAUCUUGCUGAAC
>dme-miR-87-3p MIMAT0000361 Drosophila melanogaster miR-87-3p
UUGAGCAAAAUUUCAGGUGUGUGA
>dme-miR-263b-5p MIMAT0000362 Drosophila melanogaster miR-263b-5p
CUUGGCACUGGGAGAAUUCAC
>dme-miR-263b-3p MIMAT0020822 Drosophila melanogaster miR-263b-3p
GUGGUUCUGCGGGUGCCAAAAC
>dme-miR-288-3p MIMAT0000363 Drosophila melanogaster miR-288-3p
UUUCAUGUCGAUUUCAUUUCAUG
>dme-miR-289-5p MIMAT0000364 Drosophila melanogaster miR-289-5p
UAAAUAUUUAAGUGGAGCCUGCGACU
>dme-bantam-5p MIMAT0020823 Drosophila melanogaster bantam-5p
CCGGUUUUCGAUUUGGUUUGACU
>dme-bantam-3p MIMAT0000365 Drosophila melanogaster bantam-3p
UGAGAUCAUUUUGAAAGCUGAUU
>mmu-miR-290a-5p MIMAT0000366 Mus musculus miR-290a-5p
ACUCAAACUAUGGGGGCACUUU
>mmu-miR-290a-3p MIMAT0004572 Mus musculus miR-290a-3p
AAAGUGCCGCCUAGUUUUAAGCCC
>mmu-miR-291a-5p MIMAT0000367 Mus musculus miR-291a-5p
CAUCAAAGUGGAGGCCCUCUCU
>mmu-miR-291a-3p MIMAT0000368 Mus musculus miR-291a-3p
AAAGUGCUUCCACUUUGUGUGC
>mmu-miR-292a-5p MIMAT0000369 Mus musculus miR-292a-5p
ACUCAAACUGGGGGCUCUUUUG
>mmu-miR-292a-3p MIMAT0000370 Mus musculus miR-292a-3p
AAAGUGCCGCCAGGUUUUGAGUGU
>mmu-miR-293-5p MIMAT0004573 Mus musculus miR-293-5p
ACUCAAACUGUGUGACAUUUUG
>mmu-miR-293-3p MIMAT0000371 Mus musculus miR-293-3p
AGUGCCGCAGAGUUUGUAGUGU
>mmu-miR-294-5p MIMAT0004574 Mus musculus miR-294-5p
ACUCAAAAUGGAGGCCCUAUCU
>mmu-miR-294-3p MIMAT0000372 Mus musculus miR-294-3p
AAAGUGCUUCCCUUUUGUGUGU
>mmu-miR-295-5p MIMAT0004575 Mus musculus miR-295-5p
ACUCAAAUGUGGGGCACACUUC
>mmu-miR-295-3p MIMAT0000373 Mus musculus miR-295-3p
AAAGUGCUACUACUUUUGAGUCU
>mmu-miR-296-5p MIMAT0000374 Mus musculus miR-296-5p
AGGGCCCCCCCUCAAUCCUGU
>mmu-miR-296-3p MIMAT0004576 Mus musculus miR-296-3p
GAGGGUUGGGUGGAGGCUCUCC
>mmu-miR-297a-5p MIMAT0000375 Mus musculus miR-297a-5p
AUGUAUGUGUGCAUGUGCAUGU
>mmu-miR-298-5p MIMAT0000376 Mus musculus miR-298-5p
GGCAGAGGAGGGCUGUUCUUCCC
>mmu-miR-298-3p MIMAT0017007 Mus musculus miR-298-3p
GAGGAACUAGCCUUCUCUCAGCUU
>mmu-miR-299a-5p MIMAT0000377 Mus musculus miR-299a-5p
UGGUUUACCGUCCCACAUACAU
>mmu-miR-299a-3p MIMAT0004577 Mus musculus miR-299a-3p
UAUGUGGGACGGUAAACCGCUU
>mmu-miR-300-5p MIMAT0004578 Mus musculus miR-300-5p
UUGAAGAGAGGUUAUCCUUUGU
>mmu-miR-300-3p MIMAT0000378 Mus musculus miR-300-3p
UAUGCAAGGGCAAGCUCUCUUC
>mmu-miR-301a-5p MIMAT0017008 Mus musculus miR-301a-5p
GCUCUGACUUUAUUGCACUACU
>mmu-miR-301a-3p MIMAT0000379 Mus musculus miR-301a-3p
CAGUGCAAUAGUAUUGUCAAAGC
>mmu-miR-302a-5p MIMAT0004579 Mus musculus miR-302a-5p
ACUUAAACGUGGUUGUACUUGC
>mmu-miR-302a-3p MIMAT0000380 Mus musculus miR-302a-3p
UAAGUGCUUCCAUGUUUUGGUGA
>mmu-miR-34c-5p MIMAT0000381 Mus musculus miR-34c-5p
AGGCAGUGUAGUUAGCUGAUUGC
>mmu-miR-34c-3p MIMAT0004580 Mus musculus miR-34c-3p
AAUCACUAACCACACAGCCAGG
>mmu-miR-34b-5p MIMAT0000382 Mus musculus miR-34b-5p
AGGCAGUGUAAUUAGCUGAUUGU
>mmu-miR-34b-3p MIMAT0004581 Mus musculus miR-34b-3p
AAUCACUAACUCCACUGCCAUC
>mmu-let-7d-5p MIMAT0000383 Mus musculus let-7d-5p
AGAGGUAGUAGGUUGCAUAGUU
>mmu-let-7d-3p MIMAT0000384 Mus musculus let-7d-3p
CUAUACGACCUGCUGCCUUUCU
>mmu-miR-106a-5p MIMAT0000385 Mus musculus miR-106a-5p
CAAAGUGCUAACAGUGCAGGUAG
>mmu-miR-106a-3p MIMAT0017009 Mus musculus miR-106a-3p
ACUGCAGUGCCAGCACUUCUUAC
>mmu-miR-106b-5p MIMAT0000386 Mus musculus miR-106b-5p
UAAAGUGCUGACAGUGCAGAU
>mmu-miR-106b-3p MIMAT0004582 Mus musculus miR-106b-3p
CCGCACUGUGGGUACUUGCUGC
>mmu-miR-130b-5p MIMAT0004583 Mus musculus miR-130b-5p
ACUCUUUCCCUGUUGCACUACU
>mmu-miR-130b-3p MIMAT0000387 Mus musculus miR-130b-3p
CAGUGCAAUGAUGAAAGGGCAU
>dme-miR-303-5p MIMAT0000388 Drosophila melanogaster miR-303-5p
UUUAGGUUUCACAGGAAACUGGU
>dme-miR-303-3p MIMAT0020824 Drosophila melanogaster miR-303-3p
CUAGUUUCCUCUAAAAUCCUAA
>dme-miR-31b-5p MIMAT0000389 Drosophila melanogaster miR-31b-5p
UGGCAAGAUGUCGGAAUAGCUG
>dme-miR-31b-3p MIMAT0020825 Drosophila melanogaster miR-31b-3p
GGCUAUGCCUCAUCUAGUCAAU
>dme-miR-304-5p MIMAT0000390 Drosophila melanogaster miR-304-5p
UAAUCUCAAUUUGUAAAUGUGAG
>dme-miR-304-3p MIMAT0020826 Drosophila melanogaster miR-304-3p
CACUUUGCAAUUGGAGAUUGCU
>dme-miR-305-5p MIMAT0000391 Drosophila melanogaster miR-305-5p
AUUGUACUUCAUCAGGUGCUCUG
>dme-miR-305-3p MIMAT0020827 Drosophila melanogaster miR-305-3p
CGGCACAUGUUGAAGUACACUCA
>dme-miR-9c-5p MIMAT0000392 Drosophila melanogaster miR-9c-5p
UCUUUGGUAUUCUAGCUGUAGA
>dme-miR-9c-3p MIMAT0020828 Drosophila melanogaster miR-9c-3p
UAAAGCUUUUAUACCAAAGCUC
>dme-miR-306-5p MIMAT0000393 Drosophila melanogaster miR-306-5p
UCAGGUACUUAGUGACUCUCAA
>dme-miR-306-3p MIMAT0000394 Drosophila melanogaster miR-306-3p
GGGGGUCACUCUGUGCCUGUGC
>dme-miR-9b-5p MIMAT0000395 Drosophila melanogaster miR-9b-5p
UCUUUGGUGAUUUUAGCUGUAUG
>dme-miR-9b-3p MIMAT0020829 Drosophila melanogaster miR-9b-3p
UAGAGCUUUAUUACCAAAAACC
>dme-let-7-5p MIMAT0000396 Drosophila melanogaster let-7-5p
UGAGGUAGUAGGUUGUAUAGU
>dme-let-7-3p MIMAT0020830 Drosophila melanogaster let-7-3p
CUAUACAAUGUGCUAGCUUUCU
>dme-miR-125-5p MIMAT0000397 Drosophila melanogaster miR-125-5p
UCCCUGAGACCCUAACUUGUGA
>dme-miR-125-3p MIMAT0020831 Drosophila melanogaster miR-125-3p
ACAAGUUUUGAUCUCCGGUAU
>dme-miR-307a-5p MIMAT0020832 Drosophila melanogaster miR-307a-5p
ACUCACUCAACCUGGGUGUGAU
>dme-miR-307a-3p MIMAT0000398 Drosophila melanogaster miR-307a-3p
UCACAACCUCCUUGAGUGAGCGA
>dme-miR-308-5p MIMAT0020833 Drosophila melanogaster miR-308-5p
CGCAGUAUAUUUUUGUGUUUUG
>dme-miR-308-3p MIMAT0000399 Drosophila melanogaster miR-308-3p
AAUCACAGGAUUAUACUGUGAG
>dme-miR-31a-5p MIMAT0000400 Drosophila melanogaster miR-31a-5p
UGGCAAGAUGUCGGCAUAGCUGA
>dme-miR-31a-3p MIMAT0020834 Drosophila melanogaster miR-31a-3p
CGCUAUGCUGCAUCUAGUCAGU
>dme-miR-309-5p MIMAT0020835 Drosophila melanogaster miR-309-5p
CGACAAACCUUGUUCGGUUUUG
>dme-miR-309-3p MIMAT0000401 Drosophila melanogaster miR-309-3p
GCACUGGGUAAAGUUUGUCCUA
>dme-miR-310-5p MIMAT0020836 Drosophila melanogaster miR-310-5p
AGGGCGGGUCGUGUGUCAGUGUA
>dme-miR-310-3p MIMAT0000402 Drosophila melanogaster miR-310-3p
UAUUGCACACUUCCCGGCCUUU
>dme-miR-311-5p MIMAT0020837 Drosophila melanogaster miR-311-5p
CGGACGGUAUAUGGGUUAAUAUU
>dme-miR-311-3p MIMAT0000403 Drosophila melanogaster miR-311-3p
UAUUGCACAUUCACCGGCCUGA
>dme-miR-312-5p MIMAT0020838 Drosophila melanogaster miR-312-5p
UGGUUCGUCACAAGGGCAAUUCU
>dme-miR-312-3p MIMAT0000404 Drosophila melanogaster miR-312-3p
UAUUGCACUUGAGACGGCCUGA
>dme-miR-313-5p MIMAT0020839 Drosophila melanogaster miR-313-5p
UGCUGCGGAUGGGGGCAGUACU
>dme-miR-313-3p MIMAT0000405 Drosophila melanogaster miR-313-3p
UAUUGCACUUUUCACAGCCCGA
>dme-miR-314-5p MIMAT0020840 Drosophila melanogaster miR-314-5p
GUAACUUGUGUGGCUUCGAACUUACC
>dme-miR-314-3p MIMAT0000406 Drosophila melanogaster miR-314-3p
UAUUCGAGCCAAUAAGUUCGG
>dme-miR-315-5p MIMAT0000407 Drosophila melanogaster miR-315-5p
UUUUGAUUGUUGCUCAGAAAGC
>dme-miR-315-3p MIMAT0020841 Drosophila melanogaster miR-315-3p
CUUUCGAGCAAUAAUUGAAACC
>dme-miR-316-5p MIMAT0000408 Drosophila melanogaster miR-316-5p
UGUCUUUUUCCGCUUACUGGCG
>dme-miR-316-3p MIMAT0020842 Drosophila melanogaster miR-316-3p
ACAGGAAAGGGAAAAAGGCGUA
>dme-miR-317-5p MIMAT0020843 Drosophila melanogaster miR-317-5p
UGGGAUACACCCUGUGCUCGCU
>dme-miR-317-3p MIMAT0000409 Drosophila melanogaster miR-317-3p
UGAACACAGCUGGUGGUAUCCAGU
>dme-miR-318-5p MIMAT0020844 Drosophila melanogaster miR-318-5p
GGAUACACACAGUUCAGUUUUG
>dme-miR-318-3p MIMAT0000410 Drosophila melanogaster miR-318-3p
UCACUGGGCUUUGUUUAUCUCA
>dme-miR-2c-5p MIMAT0020845 Drosophila melanogaster miR-2c-5p
UCAUCAAAAAGGGCUGAAGAAAGAU
>dme-miR-2c-3p MIMAT0000411 Drosophila melanogaster miR-2c-3p
UAUCACAGCCAGCUUUGAUGGGC
>dme-miR-iab-4-5p MIMAT0000412 Drosophila melanogaster miR-iab-4-5p
ACGUAUACUGAAUGUAUCCUGA
>dme-miR-iab-4-3p MIMAT0000413 Drosophila melanogaster miR-iab-4-3p
CGGUAUACCUUCAGUAUACGUAAC
>hsa-let-7g-5p MIMAT0000414 Homo sapiens let-7g-5p
UGAGGUAGUAGUUUGUACAGUU
>hsa-let-7g-3p MIMAT0004584 Homo sapiens let-7g-3p
CUGUACAGGCCACUGCCUUGC
>hsa-let-7i-5p MIMAT0000415 Homo sapiens let-7i-5p
UGAGGUAGUAGUUUGUGCUGUU
>hsa-let-7i-3p MIMAT0004585 Homo sapiens let-7i-3p
CUGCGCAAGCUACUGCCUUGCU
>hsa-miR-1-3p MIMAT0000416 Homo sapiens miR-1-3p
UGGAAUGUAAAGAAGUAUGUAU
>hsa-miR-15b-5p MIMAT0000417 Homo sapiens miR-15b-5p
UAGCAGCACAUCAUGGUUUACA
>hsa-miR-15b-3p MIMAT0004586 Homo sapiens miR-15b-3p
CGAAUCAUUAUUUGCUGCUCUA
>hsa-miR-23b-5p MIMAT0004587 Homo sapiens miR-23b-5p
UGGGUUCCUGGCAUGCUGAUUU
>hsa-miR-23b-3p MIMAT0000418 Homo sapiens miR-23b-3p
AUCACAUUGCCAGGGAUUACCAC
>hsa-miR-27b-5p MIMAT0004588 Homo sapiens miR-27b-5p
AGAGCUUAGCUGAUUGGUGAAC
>hsa-miR-27b-3p MIMAT0000419 Homo sapiens miR-27b-3p
UUCACAGUGGCUAAGUUCUGC
>hsa-miR-30b-5p MIMAT0000420 Homo sapiens miR-30b-5p
UGUAAACAUCCUACACUCAGCU
>hsa-miR-30b-3p MIMAT0004589 Homo sapiens miR-30b-3p
CUGGGAGGUGGAUGUUUACUUC
>hsa-miR-122-5p MIMAT0000421 Homo sapiens miR-122-5p
UGGAGUGUGACAAUGGUGUUUG
>hsa-miR-122-3p MIMAT0004590 Homo sapiens miR-122-3p
AACGCCAUUAUCACACUAAAUA
>hsa-miR-124-5p MIMAT0004591 Homo sapiens miR-124-5p
CGUGUUCACAGCGGACCUUGAU
>hsa-miR-124-3p MIMAT0000422 Homo sapiens miR-124-3p
UAAGGCACGCGGUGAAUGCCAA
>hsa-miR-125b-5p MIMAT0000423 Homo sapiens miR-125b-5p
UCCCUGAGACCCUAACUUGUGA
>hsa-miR-125b-1-3p MIMAT0004592 Homo sapiens miR-125b-1-3p
ACGGGUUAGGCUCUUGGGAGCU
>hsa-miR-128-1-5p MIMAT0026477 Homo sapiens miR-128-1-5p
CGGGGCCGUAGCACUGUCUGAGA
>hsa-miR-128-3p MIMAT0000424 Homo sapiens miR-128-3p
UCACAGUGAACCGGUCUCUUU
>hsa-miR-130a-5p MIMAT0004593 Homo sapiens miR-130a-5p
GCUCUUUUCACAUUGUGCUACU
>hsa-miR-130a-3p MIMAT0000425 Homo sapiens miR-130a-3p
CAGUGCAAUGUUAAAAGGGCAU
>hsa-miR-132-5p MIMAT0004594 Homo sapiens miR-132-5p
ACCGUGGCUUUCGAUUGUUACU
>hsa-miR-132-3p MIMAT0000426 Homo sapiens miR-132-3p
UAACAGUCUACAGCCAUGGUCG
>hsa-miR-133a-5p MIMAT0026478 Homo sapiens miR-133a-5p
AGCUGGUAAAAUGGAACCAAAU
>hsa-miR-133a-3p MIMAT0000427 Homo sapiens miR-133a-3p
UUUGGUCCCCUUCAACCAGCUG
>hsa-miR-135a-5p MIMAT0000428 Homo sapiens miR-135a-5p
UAUGGCUUUUUAUUCCUAUGUGA
>hsa-miR-135a-3p MIMAT0004595 Homo sapiens miR-135a-3p
UAUAGGGAUUGGAGCCGUGGCG
>hsa-miR-135a-2-3p MIMAT0037309 Homo sapiens miR-135a-2-3p
AUGUAGGGAUGGAAGCCAUGAA
>hsa-miR-137-5p MIMAT0037310 Homo sapiens miR-137-5p
ACGGGUAUUCUUGGGUGGAUAAU
>hsa-miR-137-3p MIMAT0000429 Homo sapiens miR-137-3p
UUAUUGCUUAAGAAUACGCGUAG
>hsa-miR-138-5p MIMAT0000430 Homo sapiens miR-138-5p
AGCUGGUGUUGUGAAUCAGGCCG
>hsa-miR-138-2-3p MIMAT0004596 Homo sapiens miR-138-2-3p
GCUAUUUCACGACACCAGGGUU
>hsa-miR-140-5p MIMAT0000431 Homo sapiens miR-140-5p
CAGUGGUUUUACCCUAUGGUAG
>hsa-miR-140-3p MIMAT0004597 Homo sapiens miR-140-3p
UACCACAGGGUAGAACCACGG
>hsa-miR-141-5p MIMAT0004598 Homo sapiens miR-141-5p
CAUCUUCCAGUACAGUGUUGGA
>hsa-miR-141-3p MIMAT0000432 Homo sapiens miR-141-3p
UAACACUGUCUGGUAAAGAUGG
>hsa-miR-142-5p MIMAT0000433 Homo sapiens miR-142-5p
CAUAAAGUAGAAAGCACUACU
>hsa-miR-142-3p MIMAT0000434 Homo sapiens miR-142-3p
UGUAGUGUUUCCUACUUUAUGGA
>hsa-miR-143-5p MIMAT0004599 Homo sapiens miR-143-5p
GGUGCAGUGCUGCAUCUCUGGU
>hsa-miR-143-3p MIMAT0000435 Homo sapiens miR-143-3p
UGAGAUGAAGCACUGUAGCUC
>hsa-miR-144-5p MIMAT0004600 Homo sapiens miR-144-5p
GGAUAUCAUCAUAUACUGUAAG
>hsa-miR-144-3p MIMAT0000436 Homo sapiens miR-144-3p
UACAGUAUAGAUGAUGUACU
>hsa-miR-145-5p MIMAT0000437 Homo sapiens miR-145-5p
GUCCAGUUUUCCCAGGAAUCCCU
>hsa-miR-145-3p MIMAT0004601 Homo sapiens miR-145-3p
GGAUUCCUGGAAAUACUGUUCU
>hsa-miR-152-5p MIMAT0026479 Homo sapiens miR-152-5p
AGGUUCUGUGAUACACUCCGACU
>hsa-miR-152-3p MIMAT0000438 Homo sapiens miR-152-3p
UCAGUGCAUGACAGAACUUGG
>hsa-miR-153-3p MIMAT0000439 Homo sapiens miR-153-3p
UUGCAUAGUCACAAAAGUGAUC
>hsa-miR-153-5p MIMAT0026480 Homo sapiens miR-153-5p
UCAUUUUUGUGAUGUUGCAGCU
>hsa-miR-191-5p MIMAT0000440 Homo sapiens miR-191-5p
CAACGGAAUCCCAAAAGCAGCUG
>hsa-miR-191-3p MIMAT0001618 Homo sapiens miR-191-3p
GCUGCGCUUGGAUUUCGUCCCC
>hsa-miR-9-5p MIMAT0000441 Homo sapiens miR-9-5p
UCUUUGGUUAUCUAGCUGUAUGA
>hsa-miR-9-3p MIMAT0000442 Homo sapiens miR-9-3p
AUAAAGCUAGAUAACCGAAAGU
>hsa-miR-125a-5p MIMAT0000443 Homo sapiens miR-125a-5p
UCCCUGAGACCCUUUAACCUGUGA
>hsa-miR-125a-3p MIMAT0004602 Homo sapiens miR-125a-3p
ACAGGUGAGGUUCUUGGGAGCC
>hsa-miR-125b-2-3p MIMAT0004603 Homo sapiens miR-125b-2-3p
UCACAAGUCAGGCUCUUGGGAC
>hsa-miR-126-5p MIMAT0000444 Homo sapiens miR-126-5p
CAUUAUUACUUUUGGUACGCG
>hsa-miR-126-3p MIMAT0000445 Homo sapiens miR-126-3p
UCGUACCGUGAGUAAUAAUGCG
>hsa-miR-127-5p MIMAT0004604 Homo sapiens miR-127-5p
CUGAAGCUCAGAGGGCUCUGAU
>hsa-miR-127-3p MIMAT0000446 Homo sapiens miR-127-3p
UCGGAUCCGUCUGAGCUUGGCU
>hsa-miR-129-2-3p MIMAT0004605 Homo sapiens miR-129-2-3p
AAGCCCUUACCCCAAAAAGCAU
>hsa-miR-134-5p MIMAT0000447 Homo sapiens miR-134-5p
UGUGACUGGUUGACCAGAGGGG
>hsa-miR-134-3p MIMAT0026481 Homo sapiens miR-134-3p
CCUGUGGGCCACCUAGUCACCAA
>hsa-miR-136-5p MIMAT0000448 Homo sapiens miR-136-5p
ACUCCAUUUGUUUUGAUGAUGGA
>hsa-miR-136-3p MIMAT0004606 Homo sapiens miR-136-3p
CAUCAUCGUCUCAAAUGAGUCU
>hsa-miR-138-1-3p MIMAT0004607 Homo sapiens miR-138-1-3p
GCUACUUCACAACACCAGGGCC
>hsa-miR-146a-5p MIMAT0000449 Homo sapiens miR-146a-5p
UGAGAACUGAAUUCCAUGGGUU
>hsa-miR-146a-3p MIMAT0004608 Homo sapiens miR-146a-3p
CCUCUGAAAUUCAGUUCUUCAG
>hsa-miR-149-5p MIMAT0000450 Homo sapiens miR-149-5p
UCUGGCUCCGUGUCUUCACUCCC
>hsa-miR-149-3p MIMAT0004609 Homo sapiens miR-149-3p
AGGGAGGGACGGGGGCUGUGC
>hsa-miR-150-5p MIMAT0000451 Homo sapiens miR-150-5p
UCUCCCAACCCUUGUACCAGUG
>hsa-miR-150-3p MIMAT0004610 Homo sapiens miR-150-3p
CUGGUACAGGCCUGGGGGACAG
>hsa-miR-154-5p MIMAT0000452 Homo sapiens miR-154-5p
UAGGUUAUCCGUGUUGCCUUCG
>hsa-miR-154-3p MIMAT0000453 Homo sapiens miR-154-3p
AAUCAUACACGGUUGACCUAUU
>hsa-miR-184 MIMAT0000454 Homo sapiens miR-184
UGGACGGAGAACUGAUAAGGGU
>hsa-miR-185-5p MIMAT0000455 Homo sapiens miR-185-5p
UGGAGAGAAAGGCAGUUCCUGA
>hsa-miR-185-3p MIMAT0004611 Homo sapiens miR-185-3p
AGGGGCUGGCUUUCCUCUGGUC
>hsa-miR-186-5p MIMAT0000456 Homo sapiens miR-186-5p
CAAAGAAUUCUCCUUUUGGGCU
>hsa-miR-186-3p MIMAT0004612 Homo sapiens miR-186-3p
GCCCAAAGGUGAAUUUUUUGGG
>hsa-miR-188-5p MIMAT0000457 Homo sapiens miR-188-5p
CAUCCCUUGCAUGGUGGAGGG
>hsa-miR-188-3p MIMAT0004613 Homo sapiens miR-188-3p
CUCCCACAUGCAGGGUUUGCA
>hsa-miR-190a-5p MIMAT0000458 Homo sapiens miR-190a-5p
UGAUAUGUUUGAUAUAUUAGGU
>hsa-miR-190a-3p MIMAT0026482 Homo sapiens miR-190a-3p
CUAUAUAUCAAACAUAUUCCU
>hsa-miR-193a-5p MIMAT0004614 Homo sapiens miR-193a-5p
UGGGUCUUUGCGGGCGAGAUGA
>hsa-miR-193a-3p MIMAT0000459 Homo sapiens miR-193a-3p
AACUGGCCUACAAAGUCCCAGU
>hsa-miR-194-5p MIMAT0000460 Homo sapiens miR-194-5p
UGUAACAGCAACUCCAUGUGGA
>hsa-miR-195-5p MIMAT0000461 Homo sapiens miR-195-5p
UAGCAGCACAGAAAUAUUGGC
>hsa-miR-195-3p MIMAT0004615 Homo sapiens miR-195-3p
CCAAUAUUGGCUGUGCUGCUCC
>hsa-miR-206 MIMAT0000462 Homo sapiens miR-206
UGGAAUGUAAGGAAGUGUGUGG
>cbr-let-7 MIMAT0000463 Caenorhabditis briggsae let-7
UGAGGUAGUAGGUUGUAUAGUU
>cbr-lin-4 MIMAT0000464 Caenorhabditis briggsae lin-4
UCCCUGAGACCUCAAGUGUGA
>cbr-miR-1 MIMAT0000465 Caenorhabditis briggsae miR-1
UGGAAUGUAAAGAAGUAUGUA
>cbr-miR-34 MIMAT0000466 Caenorhabditis briggsae miR-34
AGGCAGUGUGGUUAGCUGGUUG
>cbr-miR-42 MIMAT0000467 Caenorhabditis briggsae miR-42
CACCGGGUUAACAUCUACAG
>cbr-miR-43 MIMAT0000468 Caenorhabditis briggsae miR-43
UAUCACAGUUUACUUGCUGUCGC
>cbr-miR-44 MIMAT0000469 Caenorhabditis briggsae miR-44
UGACUAGAGACACAUUCAGCU
>cbr-miR-45 MIMAT0000470 Caenorhabditis briggsae miR-45
UGACUAGAGACACAUUCAGCU
>cbr-miR-46 MIMAT0000471 Caenorhabditis briggsae miR-46
UGUCAUGGAGUCGCUCUCUUCA
>cbr-miR-47 MIMAT0000472 Caenorhabditis briggsae miR-47
UGUCAUGGAGGCGCUCUCUUCA
>cbr-miR-48 MIMAT0000473 Caenorhabditis briggsae miR-48
UGAGGUAGGCUCAGUAGAUGCGA
>cbr-miR-49 MIMAT0000474 Caenorhabditis briggsae miR-49
AAGCACCACGAGAAGCUGCAGA
>cbr-miR-50 MIMAT0000475 Caenorhabditis briggsae miR-50
UGAUAUGUCUGAUAUUCUUGGGUU
>cbr-miR-52 MIMAT0000476 Caenorhabditis briggsae miR-52
CACCCGUACAUAUGUUUCCGUGCU
>cbr-miR-57 MIMAT0000477 Caenorhabditis briggsae miR-57
UACCCUGUAGAUCGAGCUGUGUGU
>cbr-miR-58a MIMAT0000478 Caenorhabditis briggsae miR-58a
UGAGAUCGUUCAGUACGGCAAU
>cbr-miR-60 MIMAT0000479 Caenorhabditis briggsae miR-60
UAUUAUGCACAUUUUCUAGUCCA
>cbr-miR-67 MIMAT0000480 Caenorhabditis briggsae miR-67
UCACAACCUCCUAGAAAGAGUAGA
>cbr-miR-71 MIMAT0000481 Caenorhabditis briggsae miR-71
UGAAAGACAUGGGUAGUGA
>cbr-miR-73a MIMAT0000482 Caenorhabditis briggsae miR-73a
UGGCAAGAUGUUGGCAGUUCAGU
>cbr-miR-74a MIMAT0000483 Caenorhabditis briggsae miR-74a
UGGCAAGAAAUGGCAGUCUAGA
>cbr-miR-75 MIMAT0000484 Caenorhabditis briggsae miR-75
UUAAAGCUACCAACCGCCUUCA
>cbr-miR-77 MIMAT0000485 Caenorhabditis briggsae miR-77
UUCAUCAGGCCAUAGCUGUCCA
>cbr-miR-79 MIMAT0000486 Caenorhabditis briggsae miR-79
AUAAAGCUAGGUUACCAAAGCU
>cbr-miR-80 MIMAT0000487 Caenorhabditis briggsae miR-80
UGAGAUCAUUAGUUGAAAGCCGA
>cbr-miR-81 MIMAT0000488 Caenorhabditis briggsae miR-81
UGAGAUCAUCGUGAAAGCUAGU
>cbr-miR-82 MIMAT0000489 Caenorhabditis briggsae miR-82
UGAGAUCAUCGUGAAAGCCAGU
>cbr-miR-85 MIMAT0000490 Caenorhabditis briggsae miR-85
UACAAAGUAUUUGAAAAGGCGUGC
>cbr-miR-86 MIMAT0000491 Caenorhabditis briggsae miR-86
UAAGUGAAUGCUUUGCCACAGUC
>cbr-miR-87 MIMAT0000492 Caenorhabditis briggsae miR-87
GUGAGCAAAGUUUCAGGUGU
>cbr-miR-90a MIMAT0000493 Caenorhabditis briggsae miR-90a
UGAUAUGUUGUUUGAAUGCCCC
>cbr-miR-124a MIMAT0000494 Caenorhabditis briggsae miR-124a
UAAGGCACGCGGUGAAUGCCA
>cbr-miR-228 MIMAT0000495 Caenorhabditis briggsae miR-228
AAUGGCACUGCAUGAAUUCACGG
>cbr-miR-230 MIMAT0000496 Caenorhabditis briggsae miR-230
GUAUUAGUUGUGCGACCAGGAAA
>cbr-miR-232 MIMAT0000497 Caenorhabditis briggsae miR-232
UAAAUGCAUCUUAACUGCGGUGA
>cbr-miR-233 MIMAT0000498 Caenorhabditis briggsae miR-233
UUGAGCAAUGCGCAUGUGCGGGA
>cbr-miR-234 MIMAT0000499 Caenorhabditis briggsae miR-234
UUAUUGCUCGAGAAUACCCUU
>cbr-miR-236 MIMAT0000500 Caenorhabditis briggsae miR-236
UAAUACUGUCAGGUAAUGACGCU
>cbr-miR-241 MIMAT0000501 Caenorhabditis briggsae miR-241
UGAGGUAGGUGUGAGAAAUGA
>cbr-miR-244 MIMAT0000502 Caenorhabditis briggsae miR-244
UCUUUGGUUGUACAAAGUGGUAUG
>cbr-miR-245 MIMAT0000503 Caenorhabditis briggsae miR-245
AUUGGUCCCCUCCAAGUAGCUC
>cbr-miR-248 MIMAT0000504 Caenorhabditis briggsae miR-248
UACACGUGCUCGGAUAACGCUCA
>cbr-miR-250 MIMAT0000505 Caenorhabditis briggsae miR-250
UCACAGUCAACUGUUGGCACGG
>cbr-miR-251 MIMAT0000506 Caenorhabditis briggsae miR-251
UUAAGUAGUGGUGCCGCUCUUAUU
>cbr-miR-252 MIMAT0000507 Caenorhabditis briggsae miR-252
UAAGUAGUAGUGCCGCAGGUAAC
>cbr-miR-259 MIMAT0000508 Caenorhabditis briggsae miR-259
AAAUCUCAUCCUAAUCUGGUU
>cbr-miR-268 MIMAT0000509 Caenorhabditis briggsae miR-268
GGCAAGAAUUAGAAGCAGUUUUGGU
>hsa-miR-320a-5p MIMAT0037311 Homo sapiens miR-320a-5p
GCCUUCUCUUCCCGGUUCUUCC
>hsa-miR-320a-3p MIMAT0000510 Homo sapiens miR-320a-3p
AAAAGCUGGGUUGAGAGGGCGA
>ath-miR319a MIMAT0000511 Arabidopsis thaliana miR319a
UUGGACUGAAGGGAGCUCCCU
>ath-miR319b MIMAT0000512 Arabidopsis thaliana miR319b
UUGGACUGAAGGGAGCUCCCU
>mmu-miR-19b-2-5p MIMAT0017010 Mus musculus miR-19b-2-5p
AGUUUUGCAGAUUUGCAGUUCAGC
>mmu-miR-19b-3p MIMAT0000513 Mus musculus miR-19b-3p
UGUGCAAAUCCAUGCAAAACUGA
>mmu-miR-30c-5p MIMAT0000514 Mus musculus miR-30c-5p
UGUAAACAUCCUACACUCUCAGC
>mmu-miR-30c-1-3p MIMAT0004616 Mus musculus miR-30c-1-3p
CUGGGAGAGGGUUGUUUACUCC
>mmu-miR-30c-2-3p MIMAT0005438 Mus musculus miR-30c-2-3p
CUGGGAGAAGGCUGUUUACUCU
>mmu-miR-30d-5p MIMAT0000515 Mus musculus miR-30d-5p
UGUAAACAUCCCCGACUGGAAG
>mmu-miR-30d-3p MIMAT0017011 Mus musculus miR-30d-3p
CUUUCAGUCAGAUGUUUGCUGC
>mmu-miR-148a-5p MIMAT0004617 Mus musculus miR-148a-5p
AAAGUUCUGAGACACUCCGACU
>mmu-miR-148a-3p MIMAT0000516 Mus musculus miR-148a-3p
UCAGUGCACUACAGAACUUUGU
>mmu-miR-192-5p MIMAT0000517 Mus musculus miR-192-5p
CUGACCUAUGAAUUGACAGCC
>mmu-miR-192-3p MIMAT0017012 Mus musculus miR-192-3p
CUGCCAAUUCCAUAGGUCACAG
>mmu-miR-196a-5p MIMAT0000518 Mus musculus miR-196a-5p
UAGGUAGUUUCAUGUUGUUGGG
>mmu-miR-196a-1-3p MIMAT0017013 Mus musculus miR-196a-1-3p
CAACGACAUCAAACCACCUGAU
>mmu-miR-196a-2-3p MIMAT0004618 Mus musculus miR-196a-2-3p
UCGGCAACAAGAAACUGCCUGA
>mmu-miR-200a-5p MIMAT0004619 Mus musculus miR-200a-5p
CAUCUUACCGGACAGUGCUGGA
>mmu-miR-200a-3p MIMAT0000519 Mus musculus miR-200a-3p
UAACACUGUCUGGUAACGAUGU
>mmu-miR-208a-5p MIMAT0017014 Mus musculus miR-208a-5p
GAGCUUUUGGCCCGGGUUAUAC
>mmu-miR-208a-3p MIMAT0000520 Mus musculus miR-208a-3p
AUAAGACGAGCAAAAAGCUUGU
>mmu-let-7a-5p MIMAT0000521 Mus musculus let-7a-5p
UGAGGUAGUAGGUUGUAUAGUU
>mmu-let-7a-1-3p MIMAT0004620 Mus musculus let-7a-1-3p
CUAUACAAUCUACUGUCUUUCC
>mmu-let-7a-2-3p MIMAT0017015 Mus musculus let-7a-2-3p
CUGUACAGCCUCCUAGCUUUC
>mmu-let-7b-5p MIMAT0000522 Mus musculus let-7b-5p
UGAGGUAGUAGGUUGUGUGGUU
>mmu-let-7b-3p MIMAT0004621 Mus musculus let-7b-3p
CUAUACAACCUACUGCCUUCCC
>mmu-let-7c-5p MIMAT0000523 Mus musculus let-7c-5p
UGAGGUAGUAGGUUGUAUGGUU
>mmu-let-7c-1-3p MIMAT0004622 Mus musculus let-7c-1-3p
CUGUACAACCUUCUAGCUUUCC
>mmu-let-7c-2-3p MIMAT0005439 Mus musculus let-7c-2-3p
CUAUACAAUCUACUGUCUUUCC
>mmu-let-7e-5p MIMAT0000524 Mus musculus let-7e-5p
UGAGGUAGGAGGUUGUAUAGUU
>mmu-let-7e-3p MIMAT0017016 Mus musculus let-7e-3p
CUAUACGGCCUCCUAGCUUUCC
>mmu-let-7f-5p MIMAT0000525 Mus musculus let-7f-5p
UGAGGUAGUAGAUUGUAUAGUU
>mmu-let-7f-1-3p MIMAT0004623 Mus musculus let-7f-1-3p
CUAUACAAUCUAUUGCCUUCCC
>mmu-let-7f-2-3p MIMAT0017017 Mus musculus let-7f-2-3p
CUAUACAGUCUACUGUCUUUC
>mmu-miR-15a-5p MIMAT0000526 Mus musculus miR-15a-5p
UAGCAGCACAUAAUGGUUUGUG
>mmu-miR-15a-3p MIMAT0004624 Mus musculus miR-15a-3p
CAGGCCAUACUGUGCUGCCUCA
>mmu-miR-16-5p MIMAT0000527 Mus musculus miR-16-5p
UAGCAGCACGUAAAUAUUGGCG
>mmu-miR-16-1-3p MIMAT0004625 Mus musculus miR-16-1-3p
CCAGUAUUGACUGUGCUGCUGA
>mmu-miR-16-2-3p MIMAT0017018 Mus musculus miR-16-2-3p
ACCAAUAUUAUUGUGCUGCUUU
>mmu-miR-18a-5p MIMAT0000528 Mus musculus miR-18a-5p
UAAGGUGCAUCUAGUGCAGAUAG
>mmu-miR-18a-3p MIMAT0004626 Mus musculus miR-18a-3p
ACUGCCCUAAGUGCUCCUUCUG
>mmu-miR-20a-5p MIMAT0000529 Mus musculus miR-20a-5p
UAAAGUGCUUAUAGUGCAGGUAG
>mmu-miR-20a-3p MIMAT0004627 Mus musculus miR-20a-3p
ACUGCAUUACGAGCACUUAAAG
>mmu-miR-21a-5p MIMAT0000530 Mus musculus miR-21a-5p
UAGCUUAUCAGACUGAUGUUGA
>mmu-miR-21a-3p MIMAT0004628 Mus musculus miR-21a-3p
CAACAGCAGUCGAUGGGCUGUC
>mmu-miR-22-5p MIMAT0004629 Mus musculus miR-22-5p
AGUUCUUCAGUGGCAAGCUUUA
>mmu-miR-22-3p MIMAT0000531 Mus musculus miR-22-3p
AAGCUGCCAGUUGAAGAACUGU
>mmu-miR-23a-5p MIMAT0017019 Mus musculus miR-23a-5p
GGGGUUCCUGGGGAUGGGAUUU
>mmu-miR-23a-3p MIMAT0000532 Mus musculus miR-23a-3p
AUCACAUUGCCAGGGAUUUCC
>mmu-miR-24-2-5p MIMAT0005440 Mus musculus miR-24-2-5p
GUGCCUACUGAGCUGAAACAGU
>mmu-miR-26a-5p MIMAT0000533 Mus musculus miR-26a-5p
UUCAAGUAAUCCAGGAUAGGCU
>mmu-miR-26a-1-3p MIMAT0017020 Mus musculus miR-26a-1-3p
CCUAUUCUUGGUUACUUGCACG
>mmu-miR-26b-5p MIMAT0000534 Mus musculus miR-26b-5p
UUCAAGUAAUUCAGGAUAGGU
>mmu-miR-26b-3p MIMAT0004630 Mus musculus miR-26b-3p
CCUGUUCUCCAUUACUUGGCUC
>mmu-miR-29a-5p MIMAT0004631 Mus musculus miR-29a-5p
ACUGAUUUCUUUUGGUGUUCAG
>mmu-miR-29a-3p MIMAT0000535 Mus musculus miR-29a-3p
UAGCACCAUCUGAAAUCGGUUA
>mmu-miR-29c-5p MIMAT0004632 Mus musculus miR-29c-5p
UGACCGAUUUCUCCUGGUGUUC
>mmu-miR-29c-3p MIMAT0000536 Mus musculus miR-29c-3p
UAGCACCAUUUGAAAUCGGUUA
>mmu-miR-27a-5p MIMAT0004633 Mus musculus miR-27a-5p
AGGGCUUAGCUGCUUGUGAGCA
>mmu-miR-27a-3p MIMAT0000537 Mus musculus miR-27a-3p
UUCACAGUGGCUAAGUUCCGC
>mmu-miR-31-5p MIMAT0000538 Mus musculus miR-31-5p
AGGCAAGAUGCUGGCAUAGCUG
>mmu-miR-31-3p MIMAT0004634 Mus musculus miR-31-3p
UGCUAUGCCAACAUAUUGCCAUC
>mmu-miR-92a-2-5p MIMAT0004635 Mus musculus miR-92a-2-5p
AGGUGGGGAUUGGUGGCAUUAC
>mmu-miR-92a-3p MIMAT0000539 Mus musculus miR-92a-3p
UAUUGCACUUGUCCCGGCCUG
>mmu-miR-93-5p MIMAT0000540 Mus musculus miR-93-5p
CAAAGUGCUGUUCGUGCAGGUAG
>mmu-miR-93-3p MIMAT0004636 Mus musculus miR-93-3p
ACUGCUGAGCUAGCACUUCCCG
>mmu-miR-96-5p MIMAT0000541 Mus musculus miR-96-5p
UUUGGCACUAGCACAUUUUUGCU
>mmu-miR-96-3p MIMAT0017021 Mus musculus miR-96-3p
CAAUCAUGUGUAGUGCCAAUAU
>mmu-miR-34a-5p MIMAT0000542 Mus musculus miR-34a-5p
UGGCAGUGUCUUAGCUGGUUGU
>mmu-miR-34a-3p MIMAT0017022 Mus musculus miR-34a-3p
AAUCAGCAAGUAUACUGCCCU
>mmu-miR-129-2-3p MIMAT0000544 Mus musculus miR-129-2-3p
AAGCCCUUACCCCAAAAAGCAU
>mmu-miR-98-5p MIMAT0000545 Mus musculus miR-98-5p
UGAGGUAGUAAGUUGUAUUGUU
>mmu-miR-98-3p MIMAT0017023 Mus musculus miR-98-3p
CUAUACAACUUACUACUUUCCU
>mmu-miR-103-1-5p MIMAT0017024 Mus musculus miR-103-1-5p
GGCUUCUUUACAGUGCUGCCUUG
>mmu-miR-103-3p MIMAT0000546 Mus musculus miR-103-3p
AGCAGCAUUGUACAGGGCUAUGA
>mmu-miR-103-2-5p MIMAT0017025 Mus musculus miR-103-2-5p
AGCUUCUUUACAGUGCUGCCUUG
>rno-miR-322-5p MIMAT0001619 Rattus norvegicus miR-322-5p
CAGCAGCAAUUCAUGUUUUGGA
>rno-miR-322-3p MIMAT0000547 Rattus norvegicus miR-322-3p
AAACAUGAAGCGCUGCAACA
>mmu-miR-322-5p MIMAT0000548 Mus musculus miR-322-5p
CAGCAGCAAUUCAUGUUUUGGA
>mmu-miR-322-3p MIMAT0000549 Mus musculus miR-322-3p
AAACAUGAAGCGCUGCAACAC
>rno-miR-323-5p MIMAT0004637 Rattus norvegicus miR-323-5p
AGGUGGUCCGUGGCGCGUUCGC
>rno-miR-323-3p MIMAT0000550 Rattus norvegicus miR-323-3p
CACAUUACACGGUCGACCUCU
>mmu-miR-323-5p MIMAT0004638 Mus musculus miR-323-5p
AGGUGGUCCGUGGCGCGUUCGC
>mmu-miR-323-3p MIMAT0000551 Mus musculus miR-323-3p
CACAUUACACGGUCGACCUCU
>rno-miR-301a-5p MIMAT0017026 Rattus norvegicus miR-301a-5p
GCUCUGACUUUAUUGCACUAC
>rno-miR-301a-3p MIMAT0000552 Rattus norvegicus miR-301a-3p
CAGUGCAAUAGUAUUGUCAAAGC
>rno-miR-324-5p MIMAT0000553 Rattus norvegicus miR-324-5p
CGCAUCCCCUAGGGCAUUGGUGU
>rno-miR-324-3p MIMAT0000554 Rattus norvegicus miR-324-3p
CCACUGCCCCAGGUGCUGCUGG
>mmu-miR-324-5p MIMAT0000555 Mus musculus miR-324-5p
CGCAUCCCCUAGGGCAUUGGUGU
>mmu-miR-324-3p MIMAT0000556 Mus musculus miR-324-3p
CCACUGCCCCAGGUGCUGCU
>rno-miR-325-5p MIMAT0000557 Rattus norvegicus miR-325-5p
CCUAGUAGGUGCUCAGUAAGUGU
>rno-miR-325-3p MIMAT0004639 Rattus norvegicus miR-325-3p
UUUAUUGAGCACCUCCUAUCAA
>mmu-miR-325-5p MIMAT0000558 Mus musculus miR-325-5p
CCUAGUAGGUGCUCAGUAAGUGU
>mmu-miR-325-3p MIMAT0004640 Mus musculus miR-325-3p
UUUAUUGAGCACCUCCUAUCAA
>mmu-miR-326-5p MIMAT0017027 Mus musculus miR-326-5p
GGGGGCAGGGCCUUUGUGAAGGCG
>mmu-miR-326-3p MIMAT0000559 Mus musculus miR-326-3p
CCUCUGGGCCCUUCCUCCAGU
>rno-miR-326-5p MIMAT0017028 Rattus norvegicus miR-326-5p
GGGGGCAGGGCCUUUGUGAA
>rno-miR-326-3p MIMAT0000560 Rattus norvegicus miR-326-3p
CCUCUGGGCCCUUCCUCCAGU
>rno-miR-327 MIMAT0000561 Rattus norvegicus miR-327
CCUUGAGGGGCAUGAGGGU
>rno-let-7d-5p MIMAT0000562 Rattus norvegicus let-7d-5p
AGAGGUAGUAGGUUGCAUAGUU
>rno-let-7d-3p MIMAT0000563 Rattus norvegicus let-7d-3p
CUAUACGACCUGCUGCCUUUCU
>rno-miR-328a-5p MIMAT0017029 Rattus norvegicus miR-328a-5p
GGGGGGCAGGAGGGGCUCA
>rno-miR-328a-3p MIMAT0000564 Rattus norvegicus miR-328a-3p
CUGGCCCUCUCUGCCCUUCCGU
>mmu-miR-328-5p MIMAT0017030 Mus musculus miR-328-5p
GGGGGGCAGGAGGGGCUCAGGG
>mmu-miR-328-3p MIMAT0000565 Mus musculus miR-328-3p
CUGGCCCUCUCUGCCCUUCCGU
>rno-miR-329-5p MIMAT0017031 Rattus norvegicus miR-329-5p
AGAGGUUUUCUGGGUCUCUGUUUC
>rno-miR-329-3p MIMAT0000566 Rattus norvegicus miR-329-3p
AACACACCCAGCUAACCUUUUU
>mmu-miR-329-5p MIMAT0017032 Mus musculus miR-329-5p
AGAGGUUUUCUGGGUCUCUGUU
>mmu-miR-329-3p MIMAT0000567 Mus musculus miR-329-3p
AACACACCCAGCUAACCUUUUU
>rno-miR-330-5p MIMAT0004641 Rattus norvegicus miR-330-5p
UCUCUGGGCCUGUGUCUUAGGC
>rno-miR-330-3p MIMAT0000568 Rattus norvegicus miR-330-3p
GCAAAGCACAGGGCCUGCAGAGA
>mmu-miR-330-5p MIMAT0004642 Mus musculus miR-330-5p
UCUCUGGGCCUGUGUCUUAGGC
>mmu-miR-330-3p MIMAT0000569 Mus musculus miR-330-3p
GCAAAGCACAGGGCCUGCAGAGA
>rno-miR-331-5p MIMAT0017033 Rattus norvegicus miR-331-5p
GGUCUUGUUUGGGUUUGUU
>rno-miR-331-3p MIMAT0000570 Rattus norvegicus miR-331-3p
GCCCCUGGGCCUAUCCUAGAA
>mmu-miR-331-5p MIMAT0004643 Mus musculus miR-331-5p
CUAGGUAUGGUCCCAGGGAUCC
>mmu-miR-331-3p MIMAT0000571 Mus musculus miR-331-3p
GCCCCUGGGCCUAUCCUAGAA
>rno-miR-140-5p MIMAT0000573 Rattus norvegicus miR-140-5p
CAGUGGUUUUACCCUAUGGUAG
>rno-miR-140-3p MIMAT0000574 Rattus norvegicus miR-140-3p
UACCACAGGGUAGAACCACGG
>rno-miR-335 MIMAT0000575 Rattus norvegicus miR-335
UCAAGAGCAAUAACGAAAAAUGU
>rno-miR-336-5p MIMAT0000576 Rattus norvegicus miR-336-5p
UCACCCUUCCAUAUCUAGUCU
>rno-miR-336-3p MIMAT0017034 Rattus norvegicus miR-336-3p
ACUGGAUUCCAUGAAGGGAUGUGA
>rno-miR-337-5p MIMAT0017035 Rattus norvegicus miR-337-5p
CGGCGUCAUGCAGGAGUUGAU
>rno-miR-337-3p MIMAT0000577 Rattus norvegicus miR-337-3p
UUCAGCUCCUAUAUGAUGCCUUU
>mmu-miR-337-5p MIMAT0004644 Mus musculus miR-337-5p
CGGCGUCAUGCAGGAGUUGAUU
>mmu-miR-337-3p MIMAT0000578 Mus musculus miR-337-3p
UCAGCUCCUAUAUGAUGCCUUU
>rno-miR-148b-5p MIMAT0004645 Rattus norvegicus miR-148b-5p
GAAGUUCUGUUAUACACUCAGG
>rno-miR-148b-3p MIMAT0000579 Rattus norvegicus miR-148b-3p
UCAGUGCAUCACAGAACUUUGU
>mmu-miR-148b-5p MIMAT0017036 Mus musculus miR-148b-5p
GAAGUUCUGUUAUACACUCAGGCU
>mmu-miR-148b-3p MIMAT0000580 Mus musculus miR-148b-3p
UCAGUGCAUCACAGAACUUUGU
>rno-miR-338-5p MIMAT0004646 Rattus norvegicus miR-338-5p
AACAAUAUCCUGGUGCUGAGUG
>rno-miR-338-3p MIMAT0000581 Rattus norvegicus miR-338-3p
UCCAGCAUCAGUGAUUUUGUUGA
>mmu-miR-338-5p MIMAT0004647 Mus musculus miR-338-5p
AACAAUAUCCUGGUGCUGAGUG
>mmu-miR-338-3p MIMAT0000582 Mus musculus miR-338-3p
UCCAGCAUCAGUGAUUUUGUUG
>rno-miR-339-5p MIMAT0000583 Rattus norvegicus miR-339-5p
UCCCUGUCCUCCAGGAGCUCACG
>rno-miR-339-3p MIMAT0004648 Rattus norvegicus miR-339-3p
UGAGCGCCUCGACGACAGAGCCA
>mmu-miR-339-5p MIMAT0000584 Mus musculus miR-339-5p
UCCCUGUCCUCCAGGAGCUCACG
>mmu-miR-339-3p MIMAT0004649 Mus musculus miR-339-3p
UGAGCGCCUCGGCGACAGAGCCG
>rno-miR-340-5p MIMAT0004650 Rattus norvegicus miR-340-5p
UUAUAAAGCAAUGAGACUGAUU
>rno-miR-340-3p MIMAT0000585 Rattus norvegicus miR-340-3p
UCCGUCUCAGUUACUUUAUAGCC
>mmu-miR-340-5p MIMAT0004651 Mus musculus miR-340-5p
UUAUAAAGCAAUGAGACUGAUU
>mmu-miR-340-3p MIMAT0000586 Mus musculus miR-340-3p
UCCGUCUCAGUUACUUUAUAGC
>rno-miR-341 MIMAT0000587 Rattus norvegicus miR-341
UCGGUCGAUCGGUCGGUCGGU
>mmu-miR-341-5p MIMAT0017037 Mus musculus miR-341-5p
CGGUCGGCCGAUCGCUCGGUC
>mmu-miR-341-3p MIMAT0000588 Mus musculus miR-341-3p
UCGGUCGAUCGGUCGGUCGGU
>rno-miR-342-5p MIMAT0004652 Rattus norvegicus miR-342-5p
AGGGGUGCUAUCUGUGAUUGAG
>rno-miR-342-3p MIMAT0000589 Rattus norvegicus miR-342-3p
UCUCACACAGAAAUCGCACCCGU
>mmu-miR-342-5p MIMAT0004653 Mus musculus miR-342-5p
AGGGGUGCUAUCUGUGAUUGAG
>mmu-miR-342-3p MIMAT0000590 Mus musculus miR-342-3p
UCUCACACAGAAAUCGCACCCGU
>rno-miR-343 MIMAT0000591 Rattus norvegicus miR-343
UCUCCCUCCGUGUGCCCAGA
>rno-miR-344a-5p MIMAT0004654 Rattus norvegicus miR-344a-5p
UCAGGCUCCUGGCUAGAUU
>rno-miR-344a-3p MIMAT0000592 Rattus norvegicus miR-344a-3p
UGAUCUAGCCAAAGCCUGACUGU
>mmu-miR-344-5p MIMAT0017038 Mus musculus miR-344-5p
AGUCAGGCUCCUGGCUAGAUUCCAGG
>mmu-miR-344-3p MIMAT0000593 Mus musculus miR-344-3p
UGAUCUAGCCAAAGCCUGACUGU
>rno-miR-345-5p MIMAT0000594 Rattus norvegicus miR-345-5p
UGCUGACCCCUAGUCCAGUGC
>rno-miR-345-3p MIMAT0004655 Rattus norvegicus miR-345-3p
CCCUGAACUAGGGGUCUGGAGA
>mmu-miR-345-5p MIMAT0000595 Mus musculus miR-345-5p
GCUGACCCCUAGUCCAGUGCUU
>mmu-miR-345-3p MIMAT0004656 Mus musculus miR-345-3p
CCUGAACUAGGGGUCUGGAGAC
>rno-miR-346 MIMAT0000596 Rattus norvegicus miR-346
UGUCUGCCUGAGUGCCUGCCUCU
>mmu-miR-346-5p MIMAT0000597 Mus musculus miR-346-5p
UGUCUGCCCGAGUGCCUGCCUCU
>mmu-miR-346-3p MIMAT0017039 Mus musculus miR-346-3p
AGGCAGGGGCUGGGCCUGCAGC
>rno-miR-347 MIMAT0000598 Rattus norvegicus miR-347
UGUCCCUCUGGGUCGCCCA
>rno-miR-349 MIMAT0000599 Rattus norvegicus miR-349
CAGCCCUGCUGUCUUAACCUCU
>rno-miR-129-5p MIMAT0000600 Rattus norvegicus miR-129-5p
CUUUUUGCGGUCUGGGCUUGC
>rno-miR-129-2-3p MIMAT0000601 Rattus norvegicus miR-129-2-3p
AAGCCCUUACCCCAAAAAGCAU
>rno-miR-20a-5p MIMAT0000602 Rattus norvegicus miR-20a-5p
UAAAGUGCUUAUAGUGCAGGUAG
>rno-miR-20a-3p MIMAT0000603 Rattus norvegicus miR-20a-3p
ACUGCAUUACGAGCACUUACA
>rno-miR-350 MIMAT0000604 Rattus norvegicus miR-350
UUCACAAAGCCCAUACACUUUCAC
>mmu-miR-350-5p MIMAT0017040 Mus musculus miR-350-5p
AAAGUGCAUGCGCUUUGGG
>mmu-miR-350-3p MIMAT0000605 Mus musculus miR-350-3p
UUCACAAAGCCCAUACACUUUC
>rno-miR-7a-5p MIMAT0000606 Rattus norvegicus miR-7a-5p
UGGAAGACUAGUGAUUUUGUUGU
>rno-miR-7a-1-3p MIMAT0000607 Rattus norvegicus miR-7a-1-3p
ACAACAAAUCACAGUCUGCCAU
>rno-miR-351-5p MIMAT0000608 Rattus norvegicus miR-351-5p
UCCCUGAGGAGCCCUUUGAGCCUGA
>rno-miR-351-3p MIMAT0017041 Rattus norvegicus miR-351-3p
GGUCAAGAGGCGCCUGGGAAC
>mmu-miR-351-5p MIMAT0000609 Mus musculus miR-351-5p
UCCCUGAGGAGCCCUUUGAGCCUG
>mmu-miR-351-3p MIMAT0017042 Mus musculus miR-351-3p
GGUCAAGAGGCGCCUGGGAAC
>rno-miR-352 MIMAT0000610 Rattus norvegicus miR-352
AGAGUAGUAGGUUGCAUAGUA
>rno-miR-135b-5p MIMAT0000611 Rattus norvegicus miR-135b-5p
UAUGGCUUUUCAUUCCUAUGUGA
>rno-miR-135b-3p MIMAT0017043 Rattus norvegicus miR-135b-3p
AUGUAGGGCUAAAAGCCAUGGG
>mmu-miR-135b-5p MIMAT0000612 Mus musculus miR-135b-5p
UAUGGCUUUUCAUUCCUAUGUGA
>mmu-miR-135b-3p MIMAT0017044 Mus musculus miR-135b-3p
AUGUAGGGCUAAAAGCCAUGGG
>rno-miR-151-5p MIMAT0000613 Rattus norvegicus miR-151-5p
UCGAGGAGCUCACAGUCUAGU
>rno-miR-151-3p MIMAT0000614 Rattus norvegicus miR-151-3p
CUAGACUGAGGCUCCUUGAGG
>rno-miR-101b-5p MIMAT0017045 Rattus norvegicus miR-101b-5p
UCGGUUAUCAUGGUACCGAUGC
>rno-miR-101b-3p MIMAT0000615 Rattus norvegicus miR-101b-3p
UACAGUACUGUGAUAGCUGAA
>mmu-miR-101b-5p MIMAT0017046 Mus musculus miR-101b-5p
UCGGUUAUCAUGGUACCGAUGCU
>mmu-miR-101b-3p MIMAT0000616 Mus musculus miR-101b-3p
GUACAGUACUGUGAUAGCU
>hsa-miR-200c-5p MIMAT0004657 Homo sapiens miR-200c-5p
CGUCUUACCCAGCAGUGUUUGG
>hsa-miR-200c-3p MIMAT0000617 Homo sapiens miR-200c-3p
UAAUACUGCCGGGUAAUGAUGGA
>hsa-miR-1-5p MIMAT0031892 Homo sapiens miR-1-5p
ACAUACUUCUUUAUAUGCCCAU
>mmu-miR-1a-2-5p MIMAT0017047 Mus musculus miR-1a-2-5p
ACAUACUUCUUUAUGUACCCAUA
>osa-miR156a MIMAT0000618 Oryza sativa miR156a
UGACAGAAGAGAGUGAGCAC
>osa-miR156b-5p MIMAT0000619 Oryza sativa miR156b-5p
UGACAGAAGAGAGUGAGCAC
>osa-miR156b-3p MIMAT0022845 Oryza sativa miR156b-3p
GCUCACUCUCUAUCUGUCAGC
>osa-miR156c-5p MIMAT0000620 Oryza sativa miR156c-5p
UGACAGAAGAGAGUGAGCAC
>osa-miR156c-3p MIMAT0022846 Oryza sativa miR156c-3p
GCUCACUUCUCUCUCUGUCAGC
>osa-miR156d MIMAT0000621 Oryza sativa miR156d
UGACAGAAGAGAGUGAGCAC
>osa-miR156e MIMAT0000622 Oryza sativa miR156e
UGACAGAAGAGAGUGAGCAC
>osa-miR156f-5p MIMAT0000623 Oryza sativa miR156f-5p
UGACAGAAGAGAGUGAGCAC
>osa-miR156f-3p MIMAT0022847 Oryza sativa miR156f-3p
GCUCACUUCUCUUUCUGUCAGC
>osa-miR156g-5p MIMAT0000624 Oryza sativa miR156g-5p
UGACAGAAGAGAGUGAGCAC
>osa-miR156g-3p MIMAT0022848 Oryza sativa miR156g-3p
GCUCACUUCUCUCUCUGUCAGC
>osa-miR156h-5p MIMAT0031156 Oryza sativa miR156h-5p
UGACAGAAGAGAGUGAGCAC
>osa-miR156h-3p MIMAT0031157 Oryza sativa miR156h-3p
GCUCACUUCUCUUUCUGUCAGC
>osa-miR156i MIMAT0000626 Oryza sativa miR156i
UGACAGAAGAGAGUGAGCAC
>osa-miR156j-5p MIMAT0000627 Oryza sativa miR156j-5p
UGACAGAAGAGAGUGAGCAC
>osa-miR156j-3p MIMAT0022850 Oryza sativa miR156j-3p
GCUCGCUCCUCUUUCUGUCAGC
>osa-miR160a-5p MIMAT0000628 Oryza sativa miR160a-5p
UGCCUGGCUCCCUGUAUGCCA
>osa-miR160a-3p MIMAT0022851 Oryza sativa miR160a-3p
GCGUGCAAGGAGCCAAGCAUG
>osa-miR160b-5p MIMAT0000629 Oryza sativa miR160b-5p
UGCCUGGCUCCCUGUAUGCCA
>osa-miR160b-3p MIMAT0022852 Oryza sativa miR160b-3p
GCGUGCAAGGAGCCAAGCAUG
>osa-miR160c-5p MIMAT0000630 Oryza sativa miR160c-5p
UGCCUGGCUCCCUGUAUGCCA
>osa-miR160c-3p MIMAT0022853 Oryza sativa miR160c-3p
GCGUGCACGGAGCCAAGCAUA
>osa-miR160d-5p MIMAT0000631 Oryza sativa miR160d-5p
UGCCUGGCUCCCUGUAUGCCA
>osa-miR160d-3p MIMAT0022854 Oryza sativa miR160d-3p
GCGUGCGAGGAGCCAAGCAUG
>osa-miR162a MIMAT0000632 Oryza sativa miR162a
UCGAUAAACCUCUGCAUCCAG
>osa-miR164a MIMAT0000633 Oryza sativa miR164a
UGGAGAAGCAGGGCACGUGCA
>osa-miR164b MIMAT0000634 Oryza sativa miR164b
UGGAGAAGCAGGGCACGUGCA
>osa-miR166a-5p MIMAT0022855 Oryza sativa miR166a-5p
GGAAUGUUGUCUGGUUCAAGG
>osa-miR166a-3p MIMAT0000635 Oryza sativa miR166a-3p
UCGGACCAGGCUUCAUUCCCC
>osa-miR166b-5p MIMAT0022856 Oryza sativa miR166b-5p
GGAAUGUUGUCUGGCUCGGGG
>osa-miR166b-3p MIMAT0000636 Oryza sativa miR166b-3p
UCGGACCAGGCUUCAUUCCCC
>osa-miR166c-5p MIMAT0022857 Oryza sativa miR166c-5p
GGAAUGUUGUCUGGUCCGAG
>osa-miR166c-3p MIMAT0000637 Oryza sativa miR166c-3p
UCGGACCAGGCUUCAUUCCCC
>osa-miR166d-5p MIMAT0022858 Oryza sativa miR166d-5p
GGAAUGUUGUCUGGCUCGAGG
>osa-miR166d-3p MIMAT0000638 Oryza sativa miR166d-3p
UCGGACCAGGCUUCAUUCCCC
>osa-miR166e-5p MIMAT0022859 Oryza sativa miR166e-5p
GGAAUGUUGUCUGGUUCAAGG
>osa-miR166e-3p MIMAT0000639 Oryza sativa miR166e-3p
UCGAACCAGGCUUCAUUCCCC
>osa-miR166f MIMAT0000640 Oryza sativa miR166f
UCGGACCAGGCUUCAUUCCCC
>osa-miR167a-5p MIMAT0000641 Oryza sativa miR167a-5p
UGAAGCUGCCAGCAUGAUCUA
>osa-miR167a-3p MIMAT0006780 Oryza sativa miR167a-3p
AUCAUGCAUGACAGCCUCAUUU
>osa-miR167b MIMAT0000642 Oryza sativa miR167b
UGAAGCUGCCAGCAUGAUCUA
>osa-miR167c-5p MIMAT0000643 Oryza sativa miR167c-5p
UGAAGCUGCCAGCAUGAUCUA
>osa-miR167c-3p MIMAT0022860 Oryza sativa miR167c-3p
GGUCAUGCUGCGGCAGCCUCACU
>osa-miR169a MIMAT0000644 Oryza sativa miR169a
CAGCCAAGGAUGACUUGCCGA
>osa-miR171a MIMAT0000645 Oryza sativa miR171a
UGAUUGAGCCGCGCCAAUAUC
>hsa-miR-155-5p MIMAT0000646 Homo sapiens miR-155-5p
UUAAUGCUAAUCGUGAUAGGGGUU
>hsa-miR-155-3p MIMAT0004658 Homo sapiens miR-155-3p
CUCCUACAUAUUAGCAUUAACA
>hsa-miR-181b-2-3p MIMAT0031893 Homo sapiens miR-181b-2-3p
CUCACUGAUCAAUGAAUGCA
>mmu-miR-107-5p MIMAT0017048 Mus musculus miR-107-5p
AGCUUCUUUACAGUGUUGCCUUG
>mmu-miR-107-3p MIMAT0000647 Mus musculus miR-107-3p
AGCAGCAUUGUACAGGGCUAUCA
>mmu-miR-10a-5p MIMAT0000648 Mus musculus miR-10a-5p
UACCCUGUAGAUCCGAAUUUGUG
>mmu-miR-10a-3p MIMAT0004659 Mus musculus miR-10a-3p
CAAAUUCGUAUCUAGGGGAAUA
>mmu-miR-17-5p MIMAT0000649 Mus musculus miR-17-5p
CAAAGUGCUUACAGUGCAGGUAG
>mmu-miR-17-3p MIMAT0000650 Mus musculus miR-17-3p
ACUGCAGUGAGGGCACUUGUAG
>mmu-miR-19a-5p MIMAT0004660 Mus musculus miR-19a-5p
UAGUUUUGCAUAGUUGCACUAC
>mmu-miR-19a-3p MIMAT0000651 Mus musculus miR-19a-3p
UGUGCAAAUCUAUGCAAAACUGA
>mmu-miR-25-5p MIMAT0017049 Mus musculus miR-25-5p
AGGCGGAGACUUGGGCAAUUGC
>mmu-miR-25-3p MIMAT0000652 Mus musculus miR-25-3p
CAUUGCACUUGUCUCGGUCUGA
>mmu-miR-28a-5p MIMAT0000653 Mus musculus miR-28a-5p
AAGGAGCUCACAGUCUAUUGAG
>mmu-miR-28a-3p MIMAT0004661 Mus musculus miR-28a-3p
CACUAGAUUGUGAGCUGCUGGA
>mmu-miR-32-5p MIMAT0000654 Mus musculus miR-32-5p
UAUUGCACAUUACUAAGUUGCA
>mmu-miR-32-3p MIMAT0017050 Mus musculus miR-32-3p
CAAUUUAGUGUGUGUGAUAUU
>mmu-miR-100-5p MIMAT0000655 Mus musculus miR-100-5p
AACCCGUAGAUCCGAACUUGUG
>mmu-miR-100-3p MIMAT0017051 Mus musculus miR-100-3p
ACAAGCUUGUGUCUAUAGGUAU
>mmu-miR-139-5p MIMAT0000656 Mus musculus miR-139-5p
UCUACAGUGCACGUGUCUCCAG
>mmu-miR-139-3p MIMAT0004662 Mus musculus miR-139-3p
UGGAGACGCGGCCCUGUUGGAG
>mmu-miR-200c-5p MIMAT0004663 Mus musculus miR-200c-5p
CGUCUUACCCAGCAGUGUUUGG
>mmu-miR-200c-3p MIMAT0000657 Mus musculus miR-200c-3p
UAAUACUGCCGGGUAAUGAUGGA
>mmu-miR-210-5p MIMAT0017052 Mus musculus miR-210-5p
AGCCACUGCCCACCGCACACUG
>mmu-miR-210-3p MIMAT0000658 Mus musculus miR-210-3p
CUGUGCGUGUGACAGCGGCUGA
>mmu-miR-212-5p MIMAT0017053 Mus musculus miR-212-5p
ACCUUGGCUCUAGACUGCUUACU
>mmu-miR-212-3p MIMAT0000659 Mus musculus miR-212-3p
UAACAGUCUCCAGUCACGGCCA
>mmu-miR-181a-1-3p MIMAT0000660 Mus musculus miR-181a-1-3p
ACCAUCGACCGUUGAUUGUACC
>mmu-miR-214-5p MIMAT0004664 Mus musculus miR-214-5p
UGCCUGUCUACACUUGCUGUGC
>mmu-miR-214-3p MIMAT0000661 Mus musculus miR-214-3p
ACAGCAGGCACAGACAGGCAGU
>mmu-miR-216a-5p MIMAT0000662 Mus musculus miR-216a-5p
UAAUCUCAGCUGGCAACUGUGA
>mmu-miR-216a-3p MIMAT0017054 Mus musculus miR-216a-3p
CACAGUGGUCUCUGGGAUUAUG
>mmu-miR-218-5p MIMAT0000663 Mus musculus miR-218-5p
UUGUGCUUGAUCUAACCAUGU
>mmu-miR-218-1-3p MIMAT0004665 Mus musculus miR-218-1-3p
AAACAUGGUUCCGUCAAGCACC
>mmu-miR-218-2-3p MIMAT0005444 Mus musculus miR-218-2-3p
CAUGGUUCUGUCAAGCACCGCG
>mmu-miR-219a-5p MIMAT0000664 Mus musculus miR-219a-5p
UGAUUGUCCAAACGCAAUUCU
>mmu-miR-219a-1-3p MIMAT0017055 Mus musculus miR-219a-1-3p
AGAGUUGCGUCUGGACGUCCCG
>mmu-miR-223-5p MIMAT0017056 Mus musculus miR-223-5p
CGUGUAUUUGACAAGCUGAGUUG
>mmu-miR-223-3p MIMAT0000665 Mus musculus miR-223-3p
UGUCAGUUUGUCAAAUACCCCA
>mmu-miR-320-5p MIMAT0017057 Mus musculus miR-320-5p
GCCUUCUCUUCCCGGUUCUUCC
>mmu-miR-320-3p MIMAT0000666 Mus musculus miR-320-3p
AAAAGCUGGGUUGAGAGGGCGA
>mmu-miR-26a-2-3p MIMAT0017058 Mus musculus miR-26a-2-3p
CCUGUUCUUGAUUACUUGUUUC
>mmu-miR-33-5p MIMAT0000667 Mus musculus miR-33-5p
GUGCAUUGUAGUUGCAUUGCA
>mmu-miR-33-3p MIMAT0004666 Mus musculus miR-33-3p
CAAUGUUUCCACAGUGCAUCAC
>mmu-miR-211-5p MIMAT0000668 Mus musculus miR-211-5p
UUCCCUUUGUCAUCCUUUGCCU
>mmu-miR-211-3p MIMAT0017059 Mus musculus miR-211-3p
GCAAGGACAGCAAAGGGGGGC
>mmu-miR-221-5p MIMAT0017060 Mus musculus miR-221-5p
ACCUGGCAUACAAUGUAGAUUUCUGU
>mmu-miR-221-3p MIMAT0000669 Mus musculus miR-221-3p
AGCUACAUUGUCUGCUGGGUUUC
>mmu-miR-222-5p MIMAT0017061 Mus musculus miR-222-5p
CUCAGUAGCCAGUGUAGAUCC
>mmu-miR-222-3p MIMAT0000670 Mus musculus miR-222-3p
AGCUACAUCUGGCUACUGGGUCU
>mmu-miR-224-5p MIMAT0000671 Mus musculus miR-224-5p
UAAGUCACUAGUGGUUCCGUU
>mmu-miR-224-3p MIMAT0017062 Mus musculus miR-224-3p
AAAUGGUGCCCUAGUGACUACA
>mmu-miR-29b-2-5p MIMAT0017063 Mus musculus miR-29b-2-5p
CUGGUUUCACAUGGUGGCUUAGAUU
>mmu-miR-199b-5p MIMAT0000672 Mus musculus miR-199b-5p
CCCAGUGUUUAGACUACCUGUUC
>mmu-miR-199b-3p MIMAT0004667 Mus musculus miR-199b-3p
ACAGUAGUCUGCACAUUGGUUA
>mmu-miR-135a-2-3p MIMAT0017064 Mus musculus miR-135a-2-3p
UGUAGGGAUGGAAGCCAUGAA
>mmu-miR-19b-1-5p MIMAT0017065 Mus musculus miR-19b-1-5p
AGUUUUGCAGGUUUGCAUCCAGC
>mmu-miR-92a-1-5p MIMAT0017066 Mus musculus miR-92a-1-5p
AGGUUGGGAUUUGUCGCAAUGCU
>mmu-miR-138-1-3p MIMAT0004668 Mus musculus miR-138-1-3p
CGGCUACUUCACAACACCAGGG
>mmu-miR-181b-5p MIMAT0000673 Mus musculus miR-181b-5p
AACAUUCAUUGCUGUCGGUGGGUU
>mmu-miR-181b-1-3p MIMAT0017067 Mus musculus miR-181b-1-3p
CUCACUGAACAAUGAAUGCAA
>mmu-miR-181c-5p MIMAT0000674 Mus musculus miR-181c-5p
AACAUUCAACCUGUCGGUGAGU
>mmu-miR-181c-3p MIMAT0017068 Mus musculus miR-181c-3p
ACCAUCGACCGUUGAGUGGACC
>mmu-miR-125b-1-3p MIMAT0004669 Mus musculus miR-125b-1-3p
ACGGGUUAGGCUCUUGGGAGCU
>mmu-miR-128-2-5p MIMAT0017069 Mus musculus miR-128-2-5p
GGGGGCCGAUGCACUGUAAGAGA
>hsa-miR-128-2-5p MIMAT0031095 Homo sapiens miR-128-2-5p
GGGGGCCGAUACACUGUACGAGA
>mmu-miR-7a-5p MIMAT0000677 Mus musculus miR-7a-5p
UGGAAGACUAGUGAUUUUGUUGU
>mmu-miR-7a-1-3p MIMAT0004670 Mus musculus miR-7a-1-3p
CAACAAAUCACAGUCUGCCAUA
>mmu-miR-7a-2-3p MIMAT0017070 Mus musculus miR-7a-2-3p
CAACAAGUCCCAGUCUGCCACA
>mmu-miR-7b-5p MIMAT0000678 Mus musculus miR-7b-5p
UGGAAGACUUGUGAUUUUGUUGUU
>mmu-miR-7b-3p MIMAT0017071 Mus musculus miR-7b-3p
CAACAAGUCACAGCCAGCCUCA
>mmu-miR-217-5p MIMAT0000679 Mus musculus miR-217-5p
UACUGCAUCAGGAACUGACUGGA
>mmu-miR-217-3p MIMAT0017072 Mus musculus miR-217-3p
CAUCAGUUCCUAAUGCAUUGCCU
>hsa-miR-194-3p MIMAT0004671 Homo sapiens miR-194-3p
CCAGUGGGGCUGCUGUUAUCUG
>mmu-miR-194-2-3p MIMAT0017073 Mus musculus miR-194-2-3p
CCAGUGGGGCUGCUGUUAUCUG
>hsa-miR-106b-5p MIMAT0000680 Homo sapiens miR-106b-5p
UAAAGUGCUGACAGUGCAGAU
>hsa-miR-106b-3p MIMAT0004672 Homo sapiens miR-106b-3p
CCGCACUGUGGGUACUUGCUGC
>hsa-miR-29c-5p MIMAT0004673 Homo sapiens miR-29c-5p
UGACCGAUUUCUCCUGGUGUUC
>hsa-miR-29c-3p MIMAT0000681 Homo sapiens miR-29c-3p
UAGCACCAUUUGAAAUCGGUUA
>hsa-miR-30c-1-3p MIMAT0004674 Homo sapiens miR-30c-1-3p
CUGGGAGAGGGUUGUUUACUCC
>hsa-miR-200a-5p MIMAT0001620 Homo sapiens miR-200a-5p
CAUCUUACCGGACAGUGCUGGA
>hsa-miR-200a-3p MIMAT0000682 Homo sapiens miR-200a-3p
UAACACUGUCUGGUAACGAUGU
>hsa-miR-302a-5p MIMAT0000683 Homo sapiens miR-302a-5p
ACUUAAACGUGGAUGUACUUGCU
>hsa-miR-302a-3p MIMAT0000684 Homo sapiens miR-302a-3p
UAAGUGCUUCCAUGUUUUGGUGA
>hsa-miR-101-2-5p MIMAT0037312 Homo sapiens miR-101-2-5p
UCGGUUAUCAUGGUACCGAUGC
>hsa-miR-219a-2-3p MIMAT0004675 Homo sapiens miR-219a-2-3p
AGAAUUGUGGCUGGACAUCUGU
>mmu-miR-219a-2-3p MIMAT0022841 Mus musculus miR-219a-2-3p
AGAAUUGUGGCUGGACAUCUGU
>hsa-miR-34b-5p MIMAT0000685 Homo sapiens miR-34b-5p
UAGGCAGUGUCAUUAGCUGAUUG
>hsa-miR-34b-3p MIMAT0004676 Homo sapiens miR-34b-3p
CAAUCACUAACUCCACUGCCAU
>hsa-miR-34c-5p MIMAT0000686 Homo sapiens miR-34c-5p
AGGCAGUGUAGUUAGCUGAUUGC
>hsa-miR-34c-3p MIMAT0004677 Homo sapiens miR-34c-3p
AAUCACUAACCACACGGCCAGG
>hsa-miR-299-5p MIMAT0002890 Homo sapiens miR-299-5p
UGGUUUACCGUCCCACAUACAU
>hsa-miR-299-3p MIMAT0000687 Homo sapiens miR-299-3p
UAUGUGGGAUGGUAAACCGCUU
>hsa-miR-301a-5p MIMAT0022696 Homo sapiens miR-301a-5p
GCUCUGACUUUAUUGCACUACU
>hsa-miR-301a-3p MIMAT0000688 Homo sapiens miR-301a-3p
CAGUGCAAUAGUAUUGUCAAAGC
>hsa-miR-99b-5p MIMAT0000689 Homo sapiens miR-99b-5p
CACCCGUAGAACCGACCUUGCG
>hsa-miR-99b-3p MIMAT0004678 Homo sapiens miR-99b-3p
CAAGCUCGUGUCUGUGGGUCCG
>hsa-miR-296-5p MIMAT0000690 Homo sapiens miR-296-5p
AGGGCCCCCCCUCAAUCCUGU
>hsa-miR-296-3p MIMAT0004679 Homo sapiens miR-296-3p
GAGGGUUGGGUGGAGGCUCUCC
>hsa-miR-130b-5p MIMAT0004680 Homo sapiens miR-130b-5p
ACUCUUUCCCUGUUGCACUAC
>hsa-miR-130b-3p MIMAT0000691 Homo sapiens miR-130b-3p
CAGUGCAAUGAUGAAAGGGCAU
>hsa-miR-30e-5p MIMAT0000692 Homo sapiens miR-30e-5p
UGUAAACAUCCUUGACUGGAAG
>hsa-miR-30e-3p MIMAT0000693 Homo sapiens miR-30e-3p
CUUUCAGUCGGAUGUUUACAGC
>hsa-miR-26a-2-3p MIMAT0004681 Homo sapiens miR-26a-2-3p
CCUAUUCUUGAUUACUUGUUUC
>cbr-miR-72 MIMAT0000694 Caenorhabditis briggsae miR-72
AGGCAGAUGUUGGCAUAGC
>cel-miR-354-5p MIMAT0031894 Caenorhabditis elegans miR-354-5p
GGUGCGGCUGCAGACGGGUAU
>cel-miR-354-3p MIMAT0000696 Caenorhabditis elegans miR-354-3p
ACCUUGUUUGUUGCUGCUCCU
>cel-miR-355-5p MIMAT0000697 Caenorhabditis elegans miR-355-5p
UUUGUUUUAGCCUGAGCUAUG
>cel-miR-355-3p MIMAT0031895 Caenorhabditis elegans miR-355-3p
UAGCUUCUUGCUAAAACAUGCC
>cel-miR-356a MIMAT0000698 Caenorhabditis elegans miR-356a
UUGAGCAACGCGAACAAAUCA
>cel-miR-357-5p MIMAT0020343 Caenorhabditis elegans miR-357-5p
CCCUACAACGCUGCGCAUAUGC
>cel-miR-357-3p MIMAT0000699 Caenorhabditis elegans miR-357-3p
AAAUGCCAGUCGUUGCAGGAGU
>cel-miR-358-5p MIMAT0015120 Caenorhabditis elegans miR-358-5p
ACCUGGCCAGGCAUUCCAACUGU
>cel-miR-358-3p MIMAT0000700 Caenorhabditis elegans miR-358-3p
AUUGGUAUCCCUGUCAAGGUCU
>cel-miR-359 MIMAT0000701 Caenorhabditis elegans miR-359
UCACUGGUCUUUCUCUGACGAA
>cel-miR-360-5p MIMAT0015121 Caenorhabditis elegans miR-360-5p
UUGUGACCGUUGUUACGGUCA
>cel-miR-360-3p MIMAT0000702 Caenorhabditis elegans miR-360-3p
UGACCGUAAUCCCGUUCACAA
>hsa-miR-361-5p MIMAT0000703 Homo sapiens miR-361-5p
UUAUCAGAAUCUCCAGGGGUAC
>hsa-miR-361-3p MIMAT0004682 Homo sapiens miR-361-3p
UCCCCCAGGUGUGAUUCUGAUUU
>mmu-miR-361-5p MIMAT0000704 Mus musculus miR-361-5p
UUAUCAGAAUCUCCAGGGGUAC
>mmu-miR-361-3p MIMAT0017075 Mus musculus miR-361-3p
UCCCCCAGGUGUGAUUCUGAUUUGU
>hsa-miR-362-5p MIMAT0000705 Homo sapiens miR-362-5p
AAUCCUUGGAACCUAGGUGUGAGU
>hsa-miR-362-3p MIMAT0004683 Homo sapiens miR-362-3p
AACACACCUAUUCAAGGAUUCA
>mmu-miR-362-5p MIMAT0000706 Mus musculus miR-362-5p
AAUCCUUGGAACCUAGGUGUGAAU
>mmu-miR-362-3p MIMAT0004684 Mus musculus miR-362-3p
AACACACCUGUUCAAGGAUUCA
>hsa-miR-363-5p MIMAT0003385 Homo sapiens miR-363-5p
CGGGUGGAUCACGAUGCAAUUU
>hsa-miR-363-3p MIMAT0000707 Homo sapiens miR-363-3p
AAUUGCACGGUAUCCAUCUGUA
>mmu-miR-363-5p MIMAT0017076 Mus musculus miR-363-5p
CAGGUGGAACACGAUGCAAUUU
>mmu-miR-363-3p MIMAT0000708 Mus musculus miR-363-3p
AAUUGCACGGUAUCCAUCUGUA
>hsa-miR-365a-5p MIMAT0009199 Homo sapiens miR-365a-5p
AGGGACUUUUGGGGGCAGAUGUG
>hsa-miR-365a-3p MIMAT0000710 Homo sapiens miR-365a-3p
UAAUGCCCCUAAAAAUCCUUAU
>mmu-miR-365-1-5p MIMAT0017077 Mus musculus miR-365-1-5p
AGGGACUUUUGGGGGCAGAUGUG
>mmu-miR-365-3p MIMAT0000711 Mus musculus miR-365-3p
UAAUGCCCCUAAAAAUCCUUAU
>hsa-miR-365b-5p MIMAT0022833 Homo sapiens miR-365b-5p
AGGGACUUUCAGGGGCAGCUGU
>hsa-miR-365b-3p MIMAT0022834 Homo sapiens miR-365b-3p
UAAUGCCCCUAAAAAUCCUUAU
>hsa-miR-302b-5p MIMAT0000714 Homo sapiens miR-302b-5p
ACUUUAACAUGGAAGUGCUUUC
>hsa-miR-302b-3p MIMAT0000715 Homo sapiens miR-302b-3p
UAAGUGCUUCCAUGUUUUAGUAG
>hsa-miR-302c-5p MIMAT0000716 Homo sapiens miR-302c-5p
UUUAACAUGGGGGUACCUGCUG
>hsa-miR-302c-3p MIMAT0000717 Homo sapiens miR-302c-3p
UAAGUGCUUCCAUGUUUCAGUGG
>hsa-miR-302d-5p MIMAT0004685 Homo sapiens miR-302d-5p
ACUUUAACAUGGAGGCACUUGC
>hsa-miR-302d-3p MIMAT0000718 Homo sapiens miR-302d-3p
UAAGUGCUUCCAUGUUUGAGUGU
>hsa-miR-367-5p MIMAT0004686 Homo sapiens miR-367-5p
ACUGUUGCUAAUAUGCAACUCU
>hsa-miR-367-3p MIMAT0000719 Homo sapiens miR-367-3p
AAUUGCACUUUAGCAAUGGUGA
>hsa-miR-376c-5p MIMAT0022861 Homo sapiens miR-376c-5p
GGUGGAUAUUCCUUCUAUGUU
>hsa-miR-376c-3p MIMAT0000720 Homo sapiens miR-376c-3p
AACAUAGAGGAAAUUCCACGU
>hsa-miR-369-5p MIMAT0001621 Homo sapiens miR-369-5p
AGAUCGACCGUGUUAUAUUCGC
>hsa-miR-369-3p MIMAT0000721 Homo sapiens miR-369-3p
AAUAAUACAUGGUUGAUCUUU
>hsa-miR-370-5p MIMAT0026483 Homo sapiens miR-370-5p
CAGGUCACGUCUCUGCAGUUAC
>hsa-miR-370-3p MIMAT0000722 Homo sapiens miR-370-3p
GCCUGCUGGGGUGGAACCUGGU
>hsa-miR-371a-5p MIMAT0004687 Homo sapiens miR-371a-5p
ACUCAAACUGUGGGGGCACU
>hsa-miR-371a-3p MIMAT0000723 Homo sapiens miR-371a-3p
AAGUGCCGCCAUCUUUUGAGUGU
>hsa-miR-372-5p MIMAT0026484 Homo sapiens miR-372-5p
CCUCAAAUGUGGAGCACUAUUCU
>hsa-miR-372-3p MIMAT0000724 Homo sapiens miR-372-3p
AAAGUGCUGCGACAUUUGAGCGU
>hsa-miR-373-5p MIMAT0000725 Homo sapiens miR-373-5p
ACUCAAAAUGGGGGCGCUUUCC
>hsa-miR-373-3p MIMAT0000726 Homo sapiens miR-373-3p
GAAGUGCUUCGAUUUUGGGGUGU
>hsa-miR-374a-5p MIMAT0000727 Homo sapiens miR-374a-5p
UUAUAAUACAACCUGAUAAGUG
>hsa-miR-374a-3p MIMAT0004688 Homo sapiens miR-374a-3p
CUUAUCAGAUUGUAUUGUAAUU
>hsa-miR-375-5p MIMAT0037313 Homo sapiens miR-375-5p
GCGACGAGCCCCUCGCACAAACC
>hsa-miR-375-3p MIMAT0000728 Homo sapiens miR-375-3p
UUUGUUCGUUCGGCUCGCGUGA
>hsa-miR-376a-5p MIMAT0003386 Homo sapiens miR-376a-5p
GUAGAUUCUCCUUCUAUGAGUA
>hsa-miR-376a-3p MIMAT0000729 Homo sapiens miR-376a-3p
AUCAUAGAGGAAAAUCCACGU
>hsa-miR-377-5p MIMAT0004689 Homo sapiens miR-377-5p
AGAGGUUGCCCUUGGUGAAUUC
>hsa-miR-377-3p MIMAT0000730 Homo sapiens miR-377-3p
AUCACACAAAGGCAACUUUUGU
>hsa-miR-378a-5p MIMAT0000731 Homo sapiens miR-378a-5p
CUCCUGACUCCAGGUCCUGUGU
>hsa-miR-378a-3p MIMAT0000732 Homo sapiens miR-378a-3p
ACUGGACUUGGAGUCAGAAGGC
>hsa-miR-379-5p MIMAT0000733 Homo sapiens miR-379-5p
UGGUAGACUAUGGAACGUAGG
>hsa-miR-379-3p MIMAT0004690 Homo sapiens miR-379-3p
UAUGUAACAUGGUCCACUAACU
>hsa-miR-380-5p MIMAT0000734 Homo sapiens miR-380-5p
UGGUUGACCAUAGAACAUGCGC
>hsa-miR-380-3p MIMAT0000735 Homo sapiens miR-380-3p
UAUGUAAUAUGGUCCACAUCUU
>hsa-miR-381-5p MIMAT0022862 Homo sapiens miR-381-5p
AGCGAGGUUGCCCUUUGUAUAU
>hsa-miR-381-3p MIMAT0000736 Homo sapiens miR-381-3p
UAUACAAGGGCAAGCUCUCUGU
>hsa-miR-382-5p MIMAT0000737 Homo sapiens miR-382-5p
GAAGUUGUUCGUGGUGGAUUCG
>hsa-miR-382-3p MIMAT0022697 Homo sapiens miR-382-3p
AAUCAUUCACGGACAACACUU
>hsa-miR-383-5p MIMAT0000738 Homo sapiens miR-383-5p
AGAUCAGAAGGUGAUUGUGGCU
>hsa-miR-383-3p MIMAT0026485 Homo sapiens miR-383-3p
ACAGCACUGCCUGGUCAGA
>mmu-miR-375-5p MIMAT0017078 Mus musculus miR-375-5p
GCGACGAGCCCCUCGCACAAAC
>mmu-miR-375-3p MIMAT0000739 Mus musculus miR-375-3p
UUUGUUCGUUCGGCUCGCGUGA
>mmu-miR-376a-5p MIMAT0003387 Mus musculus miR-376a-5p
GGUAGAUUCUCCUUCUAUGAGU
>mmu-miR-376a-3p MIMAT0000740 Mus musculus miR-376a-3p
AUCGUAGAGGAAAAUCCACGU
>mmu-miR-377-5p MIMAT0017079 Mus musculus miR-377-5p
AGAGGUUGCCCUUGGUGAAUUC
>mmu-miR-377-3p MIMAT0000741 Mus musculus miR-377-3p
AUCACACAAAGGCAACUUUUGU
>mmu-miR-378a-5p MIMAT0000742 Mus musculus miR-378a-5p
CUCCUGACUCCAGGUCCUGUGU
>mmu-miR-378a-3p MIMAT0003151 Mus musculus miR-378a-3p
ACUGGACUUGGAGUCAGAAGG
>mmu-miR-379-5p MIMAT0000743 Mus musculus miR-379-5p
UGGUAGACUAUGGAACGUAGG
>mmu-miR-379-3p MIMAT0017080 Mus musculus miR-379-3p
UAUGUAACAUGGUCCACUAACU
>mmu-miR-380-5p MIMAT0000744 Mus musculus miR-380-5p
AUGGUUGACCAUAGAACAUGCG
>mmu-miR-380-3p MIMAT0000745 Mus musculus miR-380-3p
UAUGUAGUAUGGUCCACAUCUU
>mmu-miR-381-5p MIMAT0017081 Mus musculus miR-381-5p
AGCGAGGUUGCCCUUUGUAUAUU
>mmu-miR-381-3p MIMAT0000746 Mus musculus miR-381-3p
UAUACAAGGGCAAGCUCUCUGU
>mmu-miR-382-5p MIMAT0000747 Mus musculus miR-382-5p
GAAGUUGUUCGUGGUGGAUUCG
>mmu-miR-382-3p MIMAT0004691 Mus musculus miR-382-3p
UCAUUCACGGACAACACUUUUU
>mmu-miR-383-5p MIMAT0000748 Mus musculus miR-383-5p
AGAUCAGAAGGUGACUGUGGCU
>mmu-miR-383-3p MIMAT0017082 Mus musculus miR-383-3p
CCACAGCACUGCCUGGUCAGA
>cel-lsy-6-5p MIMAT0031896 Caenorhabditis elegans lsy-6-5p
AAAUGCGUCUAGUAUCAAAAU
>cel-lsy-6-3p MIMAT0000749 Caenorhabditis elegans lsy-6-3p
UUUUGUAUGAGACGCAUUUCGA
>hsa-miR-340-5p MIMAT0004692 Homo sapiens miR-340-5p
UUAUAAAGCAAUGAGACUGAUU
>hsa-miR-340-3p MIMAT0000750 Homo sapiens miR-340-3p
UCCGUCUCAGUUACUUUAUAGC
>hsa-miR-330-5p MIMAT0004693 Homo sapiens miR-330-5p
UCUCUGGGCCUGUGUCUUAGGC
>hsa-miR-330-3p MIMAT0000751 Homo sapiens miR-330-3p
GCAAAGCACACGGCCUGCAGAGA
>hsa-miR-328-5p MIMAT0026486 Homo sapiens miR-328-5p
GGGGGGGCAGGAGGGGCUCAGGG
>hsa-miR-328-3p MIMAT0000752 Homo sapiens miR-328-3p
CUGGCCCUCUCUGCCCUUCCGU
>hsa-miR-342-5p MIMAT0004694 Homo sapiens miR-342-5p
AGGGGUGCUAUCUGUGAUUGA
>hsa-miR-342-3p MIMAT0000753 Homo sapiens miR-342-3p
UCUCACACAGAAAUCGCACCCGU
>hsa-miR-337-5p MIMAT0004695 Homo sapiens miR-337-5p
GAACGGCUUCAUACAGGAGUU
>hsa-miR-337-3p MIMAT0000754 Homo sapiens miR-337-3p
CUCCUAUAUGAUGCCUUUCUUC
>hsa-miR-323a-5p MIMAT0004696 Homo sapiens miR-323a-5p
AGGUGGUCCGUGGCGCGUUCGC
>hsa-miR-323a-3p MIMAT0000755 Homo sapiens miR-323a-3p
CACAUUACACGGUCGACCUCU
>hsa-miR-326 MIMAT0000756 Homo sapiens miR-326
CCUCUGGGCCCUUCCUCCAG
>hsa-miR-151a-5p MIMAT0004697 Homo sapiens miR-151a-5p
UCGAGGAGCUCACAGUCUAGU
>hsa-miR-151a-3p MIMAT0000757 Homo sapiens miR-151a-3p
CUAGACUGAAGCUCCUUGAGG
>hsa-miR-135b-5p MIMAT0000758 Homo sapiens miR-135b-5p
UAUGGCUUUUCAUUCCUAUGUGA
>hsa-miR-135b-3p MIMAT0004698 Homo sapiens miR-135b-3p
AUGUAGGGCUAAAAGCCAUGGG
>hsa-miR-148b-5p MIMAT0004699 Homo sapiens miR-148b-5p
AAGUUCUGUUAUACACUCAGGC
>hsa-miR-148b-3p MIMAT0000759 Homo sapiens miR-148b-3p
UCAGUGCAUCACAGAACUUUGU
>hsa-miR-331-5p MIMAT0004700 Homo sapiens miR-331-5p
CUAGGUAUGGUCCCAGGGAUCC
>hsa-miR-331-3p MIMAT0000760 Homo sapiens miR-331-3p
GCCCCUGGGCCUAUCCUAGAA
>hsa-miR-324-5p MIMAT0000761 Homo sapiens miR-324-5p
CGCAUCCCCUAGGGCAUUGGUG
>hsa-miR-324-3p MIMAT0000762 Homo sapiens miR-324-3p
CCCACUGCCCCAGGUGCUGCUGG
>hsa-miR-338-5p MIMAT0004701 Homo sapiens miR-338-5p
AACAAUAUCCUGGUGCUGAGUG
>hsa-miR-338-3p MIMAT0000763 Homo sapiens miR-338-3p
UCCAGCAUCAGUGAUUUUGUUG
>hsa-miR-339-5p MIMAT0000764 Homo sapiens miR-339-5p
UCCCUGUCCUCCAGGAGCUCACG
>hsa-miR-339-3p MIMAT0004702 Homo sapiens miR-339-3p
UGAGCGCCUCGACGACAGAGCCG
>hsa-miR-335-5p MIMAT0000765 Homo sapiens miR-335-5p
UCAAGAGCAAUAACGAAAAAUGU
>hsa-miR-335-3p MIMAT0004703 Homo sapiens miR-335-3p
UUUUUCAUUAUUGCUCCUGACC
>mmu-miR-335-5p MIMAT0000766 Mus musculus miR-335-5p
UCAAGAGCAAUAACGAAAAAUGU
>mmu-miR-335-3p MIMAT0004704 Mus musculus miR-335-3p
UUUUUCAUUAUUGCUCCUGACC
>cbr-lsy-6 MIMAT0000767 Caenorhabditis briggsae lsy-6
UUUUGUAUGAGACGCAUUCCG
>cel-miR-392-5p MIMAT0020344 Caenorhabditis elegans miR-392-5p
AGCAUUCGUGGUUGAGGAUAU
>cel-miR-392-3p MIMAT0000768 Caenorhabditis elegans miR-392-3p
UAUCAUCGAUCACGUGUGAUGA
>mmu-miR-133b-5p MIMAT0017083 Mus musculus miR-133b-5p
GCUGGUCAAACGGAACCAAGUC
>mmu-miR-133b-3p MIMAT0000769 Mus musculus miR-133b-3p
UUUGGUCCCCUUCAACCAGCUA
>hsa-miR-133b MIMAT0000770 Homo sapiens miR-133b
UUUGGUCCCCUUCAACCAGCUA
>mmu-miR-181b-2-3p MIMAT0017084 Mus musculus miR-181b-2-3p
CUCACUGAUCAAUGAAUGCAAA
>hsa-miR-325 MIMAT0000771 Homo sapiens miR-325
CCUAGUAGGUGUCCAGUAAGUGU
>hsa-miR-345-5p MIMAT0000772 Homo sapiens miR-345-5p
GCUGACUCCUAGUCCAGGGCUC
>hsa-miR-345-3p MIMAT0022698 Homo sapiens miR-345-3p
GCCCUGAACGAGGGGUCUGGAG
>hsa-miR-346 MIMAT0000773 Homo sapiens miR-346
UGUCUGCCCGCAUGCCUGCCUCU
>rno-let-7a-5p MIMAT0000774 Rattus norvegicus let-7a-5p
UGAGGUAGUAGGUUGUAUAGUU
>rno-let-7a-1-3p MIMAT0017085 Rattus norvegicus let-7a-1-3p
CUAUACAAUCUACUGUCUUUCC
>rno-let-7a-2-3p MIMAT0017086 Rattus norvegicus let-7a-2-3p
CUGUACAGCCUCCUAGCUUUCC
>rno-let-7b-5p MIMAT0000775 Rattus norvegicus let-7b-5p
UGAGGUAGUAGGUUGUGUGGUU
>rno-let-7b-3p MIMAT0004705 Rattus norvegicus let-7b-3p
CUAUACAACCUACUGCCUUCCC
>rno-let-7c-5p MIMAT0000776 Rattus norvegicus let-7c-5p
UGAGGUAGUAGGUUGUAUGGUU
>rno-let-7c-1-3p MIMAT0017087 Rattus norvegicus let-7c-1-3p
CUGUACAACCUUCUAGCUUUCC
>rno-let-7c-2-3p MIMAT0017088 Rattus norvegicus let-7c-2-3p
CUAUACAAUCUACUGUCUUUCC
>rno-let-7e-5p MIMAT0000777 Rattus norvegicus let-7e-5p
UGAGGUAGGAGGUUGUAUAGUU
>rno-let-7e-3p MIMAT0004706 Rattus norvegicus let-7e-3p
CUAUACGGCCUCCUAGCUUUCC
>rno-let-7f-5p MIMAT0000778 Rattus norvegicus let-7f-5p
UGAGGUAGUAGAUUGUAUAGUU
>rno-let-7f-1-3p MIMAT0017089 Rattus norvegicus let-7f-1-3p
CUAUACAAUCUAUUGCCUUCC
>rno-let-7f-2-3p MIMAT0017090 Rattus norvegicus let-7f-2-3p
CUAUACAGUCUACUGUCUUUC
>rno-let-7i-5p MIMAT0000779 Rattus norvegicus let-7i-5p
UGAGGUAGUAGUUUGUGCUGUU
>rno-let-7i-3p MIMAT0004707 Rattus norvegicus let-7i-3p
CUGCGCAAGCUACUGCCUUGCU
>rno-miR-7a-2-3p MIMAT0017091 Rattus norvegicus miR-7a-2-3p
CAACAAGUCCCAGUCUGCCACA
>rno-miR-7b MIMAT0000780 Rattus norvegicus miR-7b
UGGAAGACUUGUGAUUUUGUUGU
>rno-miR-9a-5p MIMAT0000781 Rattus norvegicus miR-9a-5p
UCUUUGGUUAUCUAGCUGUAUGA
>rno-miR-9a-3p MIMAT0004708 Rattus norvegicus miR-9a-3p
AUAAAGCUAGAUAACCGAAAGU
>rno-miR-10a-5p MIMAT0000782 Rattus norvegicus miR-10a-5p
UACCCUGUAGAUCCGAAUUUGUG
>rno-miR-10a-3p MIMAT0004709 Rattus norvegicus miR-10a-3p
CAAAUUCGUAUCUAGGGGAAUA
>rno-miR-10b-5p MIMAT0000783 Rattus norvegicus miR-10b-5p
CCCUGUAGAACCGAAUUUGUGU
>rno-miR-10b-3p MIMAT0017092 Rattus norvegicus miR-10b-3p
ACAGAUUCGAUUCUAGGGGAA
>rno-miR-15b-5p MIMAT0000784 Rattus norvegicus miR-15b-5p
UAGCAGCACAUCAUGGUUUACA
>rno-miR-15b-3p MIMAT0017093 Rattus norvegicus miR-15b-3p
CGAAUCAUUAUUUGCUGCUCUA
>rno-miR-16-5p MIMAT0000785 Rattus norvegicus miR-16-5p
UAGCAGCACGUAAAUAUUGGCG
>rno-miR-16-3p MIMAT0017094 Rattus norvegicus miR-16-3p
ACCAAUAUUAUUGUGCUGCUU
>rno-miR-17-5p MIMAT0000786 Rattus norvegicus miR-17-5p
CAAAGUGCUUACAGUGCAGGUAG
>rno-miR-17-1-3p MIMAT0004710 Rattus norvegicus miR-17-1-3p
ACUGCAGUGAAGGCACUUGUGG
>rno-miR-18a-5p MIMAT0000787 Rattus norvegicus miR-18a-5p
UAAGGUGCAUCUAGUGCAGAUAG
>rno-miR-18a-3p MIMAT0017095 Rattus norvegicus miR-18a-3p
ACUGCCCUAAGUGCUCCUUCU
>rno-miR-19b-1-5p MIMAT0017096 Rattus norvegicus miR-19b-1-5p
AGUUUUGCAGGUUUGCAUCCAG
>rno-miR-19b-3p MIMAT0000788 Rattus norvegicus miR-19b-3p
UGUGCAAAUCCAUGCAAAACUGA
>rno-miR-19b-2-5p MIMAT0017097 Rattus norvegicus miR-19b-2-5p
AGUUUUGCAGAUUUGCAGUUCAG
>rno-miR-19a-5p MIMAT0017098 Rattus norvegicus miR-19a-5p
UCGUUUUGCAUAGUUGCACU
>rno-miR-19a-3p MIMAT0000789 Rattus norvegicus miR-19a-3p
UGUGCAAAUCUAUGCAAAACUGA
>rno-miR-21-5p MIMAT0000790 Rattus norvegicus miR-21-5p
UAGCUUAUCAGACUGAUGUUGA
>rno-miR-21-3p MIMAT0004711 Rattus norvegicus miR-21-3p
CAACAGCAGUCGAUGGGCUGUC
>rno-miR-22-5p MIMAT0003152 Rattus norvegicus miR-22-5p
AGUUCUUCAGUGGCAAGCUUUA
>rno-miR-22-3p MIMAT0000791 Rattus norvegicus miR-22-3p
AAGCUGCCAGUUGAAGAACUGU
>rno-miR-23a-5p MIMAT0004712 Rattus norvegicus miR-23a-5p
GGGGUUCCUGGGGAUGGGAUUU
>rno-miR-23a-3p MIMAT0000792 Rattus norvegicus miR-23a-3p
AUCACAUUGCCAGGGAUUUCC
>rno-miR-23b-5p MIMAT0017099 Rattus norvegicus miR-23b-5p
GGGUUCCUGGCAUGCUGAUUU
>rno-miR-23b-3p MIMAT0000793 Rattus norvegicus miR-23b-3p
AUCACAUUGCCAGGGAUUACC
>rno-miR-24-1-5p MIMAT0003153 Rattus norvegicus miR-24-1-5p
GUGCCUACUGAGCUGAUAUCAG
>rno-miR-24-3p MIMAT0000794 Rattus norvegicus miR-24-3p
UGGCUCAGUUCAGCAGGAACAG
>rno-miR-24-2-5p MIMAT0005441 Rattus norvegicus miR-24-2-5p
GUGCCUACUGAGCUGAAACAGU
>rno-miR-25-5p MIMAT0004713 Rattus norvegicus miR-25-5p
AGGCGGAGACACGGGCAAUUGC
>rno-miR-25-3p MIMAT0000795 Rattus norvegicus miR-25-3p
CAUUGCACUUGUCUCGGUCUGA
>rno-miR-26a-5p MIMAT0000796 Rattus norvegicus miR-26a-5p
UUCAAGUAAUCCAGGAUAGGCU
>rno-miR-26a-3p MIMAT0017100 Rattus norvegicus miR-26a-3p
CCUAUUCUUGGUUACUUGCAC
>rno-miR-26b-5p MIMAT0000797 Rattus norvegicus miR-26b-5p
UUCAAGUAAUUCAGGAUAGGU
>rno-miR-26b-3p MIMAT0004714 Rattus norvegicus miR-26b-3p
CCUGUUCUCCAUUACUUGGCUC
>rno-miR-27b-5p MIMAT0017101 Rattus norvegicus miR-27b-5p
AGAGCUUAGCUGAUUGGUGAACAG
>rno-miR-27b-3p MIMAT0000798 Rattus norvegicus miR-27b-3p
UUCACAGUGGCUAAGUUCUGC
>rno-miR-27a-5p MIMAT0004715 Rattus norvegicus miR-27a-5p
AGGGCUUAGCUGCUUGUGAGCA
>rno-miR-27a-3p MIMAT0000799 Rattus norvegicus miR-27a-3p
UUCACAGUGGCUAAGUUCCGC
>rno-miR-28-5p MIMAT0000800 Rattus norvegicus miR-28-5p
AAGGAGCUCACAGUCUAUUGAG
>rno-miR-28-3p MIMAT0004716 Rattus norvegicus miR-28-3p
CACUAGAUUGUGAGCUCCUGGA
>rno-miR-29b-5p MIMAT0004717 Rattus norvegicus miR-29b-5p
CUGGUUUCACAUGGUGGCUUAG
>rno-miR-29b-3p MIMAT0000801 Rattus norvegicus miR-29b-3p
UAGCACCAUUUGAAAUCAGUGUU
>rno-miR-29a-5p MIMAT0004718 Rattus norvegicus miR-29a-5p
ACUGAUUUCUUUUGGUGUUCAG
>rno-miR-29a-3p MIMAT0000802 Rattus norvegicus miR-29a-3p
UAGCACCAUCUGAAAUCGGUUA
>rno-miR-29b-1-5p MIMAT0005445 Rattus norvegicus miR-29b-1-5p
UUUCAUAUGGUGGUUUAGAUUU
>rno-miR-29c-5p MIMAT0003154 Rattus norvegicus miR-29c-5p
UGACCGAUUUCUCCUGGUGUUC
>rno-miR-29c-3p MIMAT0000803 Rattus norvegicus miR-29c-3p
UAGCACCAUUUGAAAUCGGUUA
>rno-miR-30c-5p MIMAT0000804 Rattus norvegicus miR-30c-5p
UGUAAACAUCCUACACUCUCAGC
>rno-miR-30c-1-3p MIMAT0004719 Rattus norvegicus miR-30c-1-3p
CUGGGAGAGGGUUGUUUACUCC
>rno-miR-30e-5p MIMAT0000805 Rattus norvegicus miR-30e-5p
UGUAAACAUCCUUGACUGGAAG
>rno-miR-30e-3p MIMAT0004720 Rattus norvegicus miR-30e-3p
CUUUCAGUCGGAUGUUUACAGC
>rno-miR-30b-5p MIMAT0000806 Rattus norvegicus miR-30b-5p
UGUAAACAUCCUACACUCAGCU
>rno-miR-30b-3p MIMAT0004721 Rattus norvegicus miR-30b-3p
CUGGGAUGUGGAUGUUUACGUC
>rno-miR-30d-5p MIMAT0000807 Rattus norvegicus miR-30d-5p
UGUAAACAUCCCCGACUGGAAG
>rno-miR-30d-3p MIMAT0004722 Rattus norvegicus miR-30d-3p
CUUUCAGUCAGAUGUUUGCUGC
>rno-miR-30a-5p MIMAT0000808 Rattus norvegicus miR-30a-5p
UGUAAACAUCCUCGACUGGAAG
>rno-miR-30a-3p MIMAT0000809 Rattus norvegicus miR-30a-3p
CUUUCAGUCGGAUGUUUGCAGC
>rno-miR-30c-2-3p MIMAT0005442 Rattus norvegicus miR-30c-2-3p
CUGGGAGAAGGCUGUUUACUCU
>rno-miR-31a-5p MIMAT0000810 Rattus norvegicus miR-31a-5p
AGGCAAGAUGCUGGCAUAGCUG
>rno-miR-31a-3p MIMAT0017102 Rattus norvegicus miR-31a-3p
UGCUAUGCCAACAUAUUGCCAUC
>rno-miR-32-5p MIMAT0000811 Rattus norvegicus miR-32-5p
UAUUGCACAUUACUAAGUUGCA
>rno-miR-32-3p MIMAT0017103 Rattus norvegicus miR-32-3p
GCAAUUUAGUGUGUGUGAUAUU
>rno-miR-33-5p MIMAT0000812 Rattus norvegicus miR-33-5p
GUGCAUUGUAGUUGCAUUGCA
>rno-miR-33-3p MIMAT0017104 Rattus norvegicus miR-33-3p
CAAUGUUUCCACAGUGCAUCA
>rno-miR-34b-5p MIMAT0000813 Rattus norvegicus miR-34b-5p
AGGCAGUGUAAUUAGCUGAUUGU
>rno-miR-34b-3p MIMAT0017105 Rattus norvegicus miR-34b-3p
AAUCACUAACUCCACUGCCAUC
>rno-miR-34c-5p MIMAT0000814 Rattus norvegicus miR-34c-5p
AGGCAGUGUAGUUAGCUGAUUGC
>rno-miR-34c-3p MIMAT0004723 Rattus norvegicus miR-34c-3p
AAUCACUAACCACACAGCCAGG
>rno-miR-34a-5p MIMAT0000815 Rattus norvegicus miR-34a-5p
UGGCAGUGUCUUAGCUGGUUGU
>rno-miR-34a-3p MIMAT0017106 Rattus norvegicus miR-34a-3p
AAUCAGCAAGUAUACUGCCCUA
>rno-miR-92a-1-5p MIMAT0017107 Rattus norvegicus miR-92a-1-5p
AGGUUGGGAUUUGUCGCAAUGCU
>rno-miR-92a-3p MIMAT0000816 Rattus norvegicus miR-92a-3p
UAUUGCACUUGUCCCGGCCUG
>rno-miR-92a-2-5p MIMAT0017108 Rattus norvegicus miR-92a-2-5p
AGGUGGGGAUUAGUGCCAUUAC
>rno-miR-93-5p MIMAT0000817 Rattus norvegicus miR-93-5p
CAAAGUGCUGUUCGUGCAGGUAG
>rno-miR-93-3p MIMAT0017109 Rattus norvegicus miR-93-3p
ACUGCUGAGCUAGCACUUCCCGA
>rno-miR-96-5p MIMAT0000818 Rattus norvegicus miR-96-5p
UUUGGCACUAGCACAUUUUUGCU
>rno-miR-96-3p MIMAT0017110 Rattus norvegicus miR-96-3p
CAAUCAUGUGCAGUGCCAAUAU
>rno-miR-98-5p MIMAT0000819 Rattus norvegicus miR-98-5p
UGAGGUAGUAAGUUGUAUUGUU
>rno-miR-98-3p MIMAT0017111 Rattus norvegicus miR-98-3p
CUAUACAACUUACUACUUUCC
>rno-miR-99a-5p MIMAT0000820 Rattus norvegicus miR-99a-5p
AACCCGUAGAUCCGAUCUUGUG
>rno-miR-99a-3p MIMAT0004724 Rattus norvegicus miR-99a-3p
CAAGCUCGUUUCUAUGGGUCUG
>rno-miR-99b-5p MIMAT0000821 Rattus norvegicus miR-99b-5p
CACCCGUAGAACCGACCUUGCG
>rno-miR-99b-3p MIMAT0004725 Rattus norvegicus miR-99b-3p
CAAGCUCGUGUCUGUGGGUCCG
>rno-miR-100-5p MIMAT0000822 Rattus norvegicus miR-100-5p
AACCCGUAGAUCCGAACUUGUG
>rno-miR-100-3p MIMAT0017112 Rattus norvegicus miR-100-3p
CAAGCUUGUGUCUAUAGGU
>rno-miR-101a-5p MIMAT0004726 Rattus norvegicus miR-101a-5p
UCAGUUAUCACAGUGCUGAUGC
>rno-miR-101a-3p MIMAT0000823 Rattus norvegicus miR-101a-3p
UACAGUACUGUGAUAACUGAA
>rno-miR-103-2-5p MIMAT0017113 Rattus norvegicus miR-103-2-5p
AGCUUCUUUACAGUGCU
>rno-miR-103-3p MIMAT0000824 Rattus norvegicus miR-103-3p
AGCAGCAUUGUACAGGGCUAUGA
>rno-miR-103-1-5p MIMAT0017114 Rattus norvegicus miR-103-1-5p
GGCUUCUUUACAGUGCUGCCUUGU
>rno-miR-106b-5p MIMAT0000825 Rattus norvegicus miR-106b-5p
UAAAGUGCUGACAGUGCAGAU
>rno-miR-106b-3p MIMAT0004727 Rattus norvegicus miR-106b-3p
CCGCACUGUGGGUACUUGCUGC
>rno-miR-107-5p MIMAT0017115 Rattus norvegicus miR-107-5p
AGCUUCUUUACAGUGUUGCCUUGU
>rno-miR-107-3p MIMAT0000826 Rattus norvegicus miR-107-3p
AGCAGCAUUGUACAGGGCUAUCA
>rno-miR-122-5p MIMAT0000827 Rattus norvegicus miR-122-5p
UGGAGUGUGACAAUGGUGUUUG
>rno-miR-122-3p MIMAT0017116 Rattus norvegicus miR-122-3p
AACGCCAUCAUCACACUAA
>rno-miR-124-5p MIMAT0004728 Rattus norvegicus miR-124-5p
CGUGUUCACAGCGGACCUUGAU
>rno-miR-124-3p MIMAT0000828 Rattus norvegicus miR-124-3p
UAAGGCACGCGGUGAAUGCC
>rno-miR-125a-5p MIMAT0000829 Rattus norvegicus miR-125a-5p
UCCCUGAGACCCUUUAACCUGUGA
>rno-miR-125a-3p MIMAT0004729 Rattus norvegicus miR-125a-3p
ACAGGUGAGGUUCUUGGGAGCC
>rno-miR-125b-5p MIMAT0000830 Rattus norvegicus miR-125b-5p
UCCCUGAGACCCUAACUUGUGA
>rno-miR-125b-1-3p MIMAT0004730 Rattus norvegicus miR-125b-1-3p
ACGGGUUAGGCUCUUGGGAGCU
>rno-miR-125b-2-3p MIMAT0026467 Rattus norvegicus miR-125b-2-3p
ACAAGUCAGGCUCUUGGGACCU
>rno-miR-126a-5p MIMAT0000831 Rattus norvegicus miR-126a-5p
CAUUAUUACUUUUGGUACGCG
>rno-miR-126a-3p MIMAT0000832 Rattus norvegicus miR-126a-3p
UCGUACCGUGAGUAAUAAUGCG
>rno-miR-127-5p MIMAT0017117 Rattus norvegicus miR-127-5p
CUGAAGCUCAGAGGGCUCUGAUU
>rno-miR-127-3p MIMAT0000833 Rattus norvegicus miR-127-3p
UCGGAUCCGUCUGAGCUUGGCU
>rno-miR-128-1-5p MIMAT0017118 Rattus norvegicus miR-128-1-5p
CGGGGCCGUAGCACUGUCUGA
>rno-miR-128-3p MIMAT0000834 Rattus norvegicus miR-128-3p
UCACAGUGAACCGGUCUCUUU
>rno-miR-128-2-5p MIMAT0017119 Rattus norvegicus miR-128-2-5p
GGGGGCCGAUGCACUGUAAGA
>rno-miR-129-1-3p MIMAT0017120 Rattus norvegicus miR-129-1-3p
AAGCCCUUACCCCAAAAAG
>rno-miR-130a-5p MIMAT0017121 Rattus norvegicus miR-130a-5p
GCUCUUUUCACAUUGUGCUACU
>rno-miR-130a-3p MIMAT0000836 Rattus norvegicus miR-130a-3p
CAGUGCAAUGUUAAAAGGGCAU
>rno-miR-130b-5p MIMAT0017122 Rattus norvegicus miR-130b-5p
ACUCUUUCCCUGUUGCACUACU
>rno-miR-130b-3p MIMAT0000837 Rattus norvegicus miR-130b-3p
CAGUGCAAUGAUGAAAGGGCAU
>rno-miR-132-5p MIMAT0017123 Rattus norvegicus miR-132-5p
ACCGUGGCUUUCGAUUGUUACU
>rno-miR-132-3p MIMAT0000838 Rattus norvegicus miR-132-3p
UAACAGUCUACAGCCAUGGUCG
>rno-miR-133a-5p MIMAT0017124 Rattus norvegicus miR-133a-5p
AGCUGGUAAAAUGGAACCAAAU
>rno-miR-133a-3p MIMAT0000839 Rattus norvegicus miR-133a-3p
UUUGGUCCCCUUCAACCAGCUG
>rno-miR-134-5p MIMAT0000840 Rattus norvegicus miR-134-5p
UGUGACUGGUUGACCAGAGGGG
>rno-miR-134-3p MIMAT0017125 Rattus norvegicus miR-134-3p
CUGUGGGCCACCUAGUCACCAA
>rno-miR-135a-5p MIMAT0000841 Rattus norvegicus miR-135a-5p
UAUGGCUUUUUAUUCCUAUGUGA
>rno-miR-135a-3p MIMAT0004732 Rattus norvegicus miR-135a-3p
UGUAGGGAUGGAAGCCAUGAAA
>rno-miR-136-5p MIMAT0000842 Rattus norvegicus miR-136-5p
ACUCCAUUUGUUUUGAUGAUGGA
>rno-miR-136-3p MIMAT0004733 Rattus norvegicus miR-136-3p
CAUCAUCGUCUCAAAUGAGUCU
>rno-miR-137-5p MIMAT0017126 Rattus norvegicus miR-137-5p
ACGGGUAUUCUUGGGUGGAUAA
>rno-miR-137-3p MIMAT0000843 Rattus norvegicus miR-137-3p
UUAUUGCUUAAGAAUACGCGUAG
>rno-miR-138-5p MIMAT0000844 Rattus norvegicus miR-138-5p
AGCUGGUGUUGUGAAUCAGGCCG
>rno-miR-138-2-3p MIMAT0017127 Rattus norvegicus miR-138-2-3p
GCUAUUUCACGACACCAGGGU
>rno-miR-138-1-3p MIMAT0004734 Rattus norvegicus miR-138-1-3p
CGGCUACUUCACAACACCAGGG
>rno-miR-139-5p MIMAT0000845 Rattus norvegicus miR-139-5p
UCUACAGUGCACGUGUCUCCAG
>rno-miR-139-3p MIMAT0004735 Rattus norvegicus miR-139-3p
UGGAGACGCGGCCCUGUUGGAG
>rno-miR-141-5p MIMAT0017128 Rattus norvegicus miR-141-5p
UCCAUCUUCCAGUGCAGUGUUG
>rno-miR-141-3p MIMAT0000846 Rattus norvegicus miR-141-3p
UAACACUGUCUGGUAAAGAUGG
>rno-miR-142-5p MIMAT0000847 Rattus norvegicus miR-142-5p
CAUAAAGUAGAAAGCACUACU
>rno-miR-142-3p MIMAT0000848 Rattus norvegicus miR-142-3p
UGUAGUGUUUCCUACUUUAUGGA
>rno-miR-143-5p MIMAT0017129 Rattus norvegicus miR-143-5p
GGUGCAGUGCUGCAUCUCUGG
>rno-miR-143-3p MIMAT0000849 Rattus norvegicus miR-143-3p
UGAGAUGAAGCACUGUAGCUCA
>rno-miR-144-5p MIMAT0017130 Rattus norvegicus miR-144-5p
GGAUAUCAUCAUAUACUGUAAGU
>rno-miR-144-3p MIMAT0000850 Rattus norvegicus miR-144-3p
UACAGUAUAGAUGAUGUACU
>rno-miR-145-5p MIMAT0000851 Rattus norvegicus miR-145-5p
GUCCAGUUUUCCCAGGAAUCCCU
>rno-miR-145-3p MIMAT0017131 Rattus norvegicus miR-145-3p
GGAUUCCUGGAAAUACUGUUC
>rno-miR-146a-5p MIMAT0000852 Rattus norvegicus miR-146a-5p
UGAGAACUGAAUUCCAUGGGUU
>rno-miR-146a-3p MIMAT0017132 Rattus norvegicus miR-146a-3p
ACCUGUGAAGUUCAGUUCUUU
>rno-miR-150-5p MIMAT0000853 Rattus norvegicus miR-150-5p
UCUCCCAACCCUUGUACCAGUG
>rno-miR-150-3p MIMAT0017133 Rattus norvegicus miR-150-3p
CUGGUACAGGCCUGGGGGA
>rno-miR-152-5p MIMAT0017134 Rattus norvegicus miR-152-5p
AGGUUCUGUGAUACACUCCGACU
>rno-miR-152-3p MIMAT0000854 Rattus norvegicus miR-152-3p
UCAGUGCAUGACAGAACUUGG
>rno-miR-153-5p MIMAT0017135 Rattus norvegicus miR-153-5p
GUCAUUUUUGUGAUGUUGCAGCU
>rno-miR-153-3p MIMAT0000855 Rattus norvegicus miR-153-3p
UUGCAUAGUCACAAAAGUGAUC
>rno-miR-154-5p MIMAT0000856 Rattus norvegicus miR-154-5p
UAGGUUAUCCGUGUUGCCUUCG
>rno-miR-154-3p MIMAT0017136 Rattus norvegicus miR-154-3p
AAUCAUACACGGUUGACCUAUU
>rno-miR-181c-5p MIMAT0000857 Rattus norvegicus miR-181c-5p
AACAUUCAACCUGUCGGUGAGU
>rno-miR-181c-3p MIMAT0017137 Rattus norvegicus miR-181c-3p
ACCAUCGACCGUUGAGUGGACC
>rno-miR-181a-5p MIMAT0000858 Rattus norvegicus miR-181a-5p
AACAUUCAACGCUGUCGGUGAGU
>rno-miR-181a-2-3p MIMAT0017138 Rattus norvegicus miR-181a-2-3p
ACCACCAACCGUUGACUGU
>rno-miR-181b-5p MIMAT0000859 Rattus norvegicus miR-181b-5p
AACAUUCAUUGCUGUCGGUGGGU
>rno-miR-181b-1-3p MIMAT0017139 Rattus norvegicus miR-181b-1-3p
CUCACUGAACAAUGAAUGCAA
>rno-miR-181b-2-3p MIMAT0017140 Rattus norvegicus miR-181b-2-3p
CUCACUGGUCAAUGAAUGCAAA
>rno-miR-183-5p MIMAT0000860 Rattus norvegicus miR-183-5p
UAUGGCACUGGUAGAAUUCACU
>rno-miR-183-3p MIMAT0017141 Rattus norvegicus miR-183-3p
UGAAUUACCGAAGGGCCAUAA
>rno-miR-184 MIMAT0000861 Rattus norvegicus miR-184
UGGACGGAGAACUGAUAAGGGU
>rno-miR-185-5p MIMAT0000862 Rattus norvegicus miR-185-5p
UGGAGAGAAAGGCAGUUCCUGA
>rno-miR-185-3p MIMAT0017142 Rattus norvegicus miR-185-3p
UUUCCUCUGGUCCUUCUCU
>rno-miR-186-5p MIMAT0000863 Rattus norvegicus miR-186-5p
CAAAGAAUUCUCCUUUUGGGCU
>rno-miR-186-3p MIMAT0017143 Rattus norvegicus miR-186-3p
GCCCAAAGGUGAAUUUUUUGG
>rno-miR-187-5p MIMAT0017144 Rattus norvegicus miR-187-5p
AGGCUACAACACAGGACC
>rno-miR-187-3p MIMAT0000864 Rattus norvegicus miR-187-3p
UCGUGUCUUGUGUUGCAGCCGG
>rno-miR-190a-5p MIMAT0000865 Rattus norvegicus miR-190a-5p
UGAUAUGUUUGAUAUAUUAGGU
>rno-miR-190a-3p MIMAT0017145 Rattus norvegicus miR-190a-3p
ACUAUAUAUCAAGCAUAUUCCU
>rno-miR-191a-5p MIMAT0000866 Rattus norvegicus miR-191a-5p
CAACGGAAUCCCAAAAGCAGCUG
>rno-miR-191a-3p MIMAT0017146 Rattus norvegicus miR-191a-3p
GCUGCACUUGGAUUUCGUUCCC
>rno-miR-192-5p MIMAT0000867 Rattus norvegicus miR-192-5p
CUGACCUAUGAAUUGACAGCC
>rno-miR-192-3p MIMAT0017147 Rattus norvegicus miR-192-3p
CUGCCAGUUCCAUAGGUCACAG
>rno-miR-193a-5p MIMAT0004736 Rattus norvegicus miR-193a-5p
UGGGUCUUUGCGGGCAAGAUGA
>rno-miR-193a-3p MIMAT0000868 Rattus norvegicus miR-193a-3p
AACUGGCCUACAAAGUCCCAGU
>rno-miR-194-5p MIMAT0000869 Rattus norvegicus miR-194-5p
UGUAACAGCAACUCCAUGUGGA
>rno-miR-194-3p MIMAT0017148 Rattus norvegicus miR-194-3p
CCAGUGGGGCUGCUGUUAUCU
>rno-miR-195-5p MIMAT0000870 Rattus norvegicus miR-195-5p
UAGCAGCACAGAAAUAUUGGC
>rno-miR-195-3p MIMAT0017149 Rattus norvegicus miR-195-3p
CCAAUAUUGGCUGUGCUGCUCCA
>rno-miR-196a-5p MIMAT0000871 Rattus norvegicus miR-196a-5p
UAGGUAGUUUCAUGUUGUUGGG
>rno-miR-196a-3p MIMAT0004737 Rattus norvegicus miR-196a-3p
UCGGCAACAAGAAACUGCCUGA
>rno-miR-199a-5p MIMAT0000872 Rattus norvegicus miR-199a-5p
CCCAGUGUUCAGACUACCUGUUC
>rno-miR-199a-3p MIMAT0004738 Rattus norvegicus miR-199a-3p
ACAGUAGUCUGCACAUUGGUUA
>rno-miR-200c-5p MIMAT0017150 Rattus norvegicus miR-200c-5p
CGUCUUACCCAGCAGUGUUUG
>rno-miR-200c-3p MIMAT0000873 Rattus norvegicus miR-200c-3p
UAAUACUGCCGGGUAAUGAUG
>rno-miR-200a-5p MIMAT0017151 Rattus norvegicus miR-200a-5p
CAUCUUACCGGACAGUGCUGG
>rno-miR-200a-3p MIMAT0000874 Rattus norvegicus miR-200a-3p
UAACACUGUCUGGUAACGAUGU
>rno-miR-200b-5p MIMAT0017152 Rattus norvegicus miR-200b-5p
CAUCUUACUGGGCAGCAUUGGA
>rno-miR-200b-3p MIMAT0000875 Rattus norvegicus miR-200b-3p
UAAUACUGCCUGGUAAUGAUGAC
>rno-miR-203a-5p MIMAT0017153 Rattus norvegicus miR-203a-5p
AGUGGUUCUUAACAGUUCAAC
>rno-miR-203a-3p MIMAT0000876 Rattus norvegicus miR-203a-3p
GUGAAAUGUUUAGGACCACUAG
>rno-miR-204-5p MIMAT0000877 Rattus norvegicus miR-204-5p
UUCCCUUUGUCAUCCUAUGCCU
>rno-miR-204-3p MIMAT0004739 Rattus norvegicus miR-204-3p
GCUGGGAAGGCAAAGGGACGUU
>rno-miR-205 MIMAT0000878 Rattus norvegicus miR-205
UCCUUCAUUCCACCGGAGUCUGU
>rno-miR-206-5p MIMAT0017154 Rattus norvegicus miR-206-5p
ACAUGCUUCUUUAUAUCCUCAU
>rno-miR-206-3p MIMAT0000879 Rattus norvegicus miR-206-3p
UGGAAUGUAAGGAAGUGUGUGG
>rno-miR-208a-5p MIMAT0017155 Rattus norvegicus miR-208a-5p
GAGCUUUUGGCCCGGGUUAUAC
>rno-miR-208a-3p MIMAT0000880 Rattus norvegicus miR-208a-3p
AUAAGACGAGCAAAAAGC
>rno-miR-210-5p MIMAT0017156 Rattus norvegicus miR-210-5p
AGCCACUGCCCACAGCACACUG
>rno-miR-210-3p MIMAT0000881 Rattus norvegicus miR-210-3p
CUGUGCGUGUGACAGCGGCUGA
>rno-miR-211-5p MIMAT0000882 Rattus norvegicus miR-211-5p
UUCCCUUUGUCAUCCUUUGCCU
>rno-miR-211-3p MIMAT0017157 Rattus norvegicus miR-211-3p
GGCAAGGACAGCAAAGGGGG
>rno-miR-212-5p MIMAT0017158 Rattus norvegicus miR-212-5p
ACCUUGGCUCUAGACUGCUUACUG
>rno-miR-212-3p MIMAT0000883 Rattus norvegicus miR-212-3p
UAACAGUCUCCAGUCACGGCCA
>rno-miR-181a-1-3p MIMAT0000884 Rattus norvegicus miR-181a-1-3p
ACCAUCGACCGUUGAUUGUACC
>rno-miR-214-5p MIMAT0017159 Rattus norvegicus miR-214-5p
AGAGUUGUCAUGUGUCU
>rno-miR-214-3p MIMAT0000885 Rattus norvegicus miR-214-3p
ACAGCAGGCACAGACAGGCAG
>rno-miR-216a-5p MIMAT0000886 Rattus norvegicus miR-216a-5p
UAAUCUCAGCUGGCAACUGUGA
>rno-miR-216a-3p MIMAT0017160 Rattus norvegicus miR-216a-3p
CACAGUGGUCUCUGGGAUUAUG
>rno-miR-217-5p MIMAT0000887 Rattus norvegicus miR-217-5p
UACUGCAUCAGGAACUGACUGG
>rno-miR-217-3p MIMAT0017161 Rattus norvegicus miR-217-3p
AUCAGUUCCUAAUGCAUUGCCU
>rno-miR-218a-5p MIMAT0000888 Rattus norvegicus miR-218a-5p
UUGUGCUUGAUCUAACCAUGU
>rno-miR-218a-2-3p MIMAT0004740 Rattus norvegicus miR-218a-2-3p
CAUGGUUCUGUCAAGCACCGCG
>rno-miR-218a-1-3p MIMAT0017162 Rattus norvegicus miR-218a-1-3p
AAACAUGGUUCCGUCAAGCAC
>rno-miR-219a-5p MIMAT0000889 Rattus norvegicus miR-219a-5p
UGAUUGUCCAAACGCAAUUCU
>rno-miR-219a-1-3p MIMAT0004741 Rattus norvegicus miR-219a-1-3p
AGAGUUGCGUCUGGACGUCCCG
>rno-miR-219a-2-3p MIMAT0005446 Rattus norvegicus miR-219a-2-3p
AGAAUUGUGGCUGGACAUCUGU
>rno-miR-221-5p MIMAT0017163 Rattus norvegicus miR-221-5p
ACCUGGCAUACAAUGUAGAUUUC
>rno-miR-221-3p MIMAT0000890 Rattus norvegicus miR-221-3p
AGCUACAUUGUCUGCUGGGUUUC
>rno-miR-222-5p MIMAT0017164 Rattus norvegicus miR-222-5p
GGCUCAGUAGCCAGUGUAGAU
>rno-miR-222-3p MIMAT0000891 Rattus norvegicus miR-222-3p
AGCUACAUCUGGCUACUGGGU
>rno-miR-223-5p MIMAT0017165 Rattus norvegicus miR-223-5p
CGUGUAUUUGACAAGCUGAGUUG
>rno-miR-223-3p MIMAT0000892 Rattus norvegicus miR-223-3p
UGUCAGUUUGUCAAAUACCCC
>rno-miR-290 MIMAT0000893 Rattus norvegicus miR-290
UCUCAAACUAUGGGGGCA
>rno-miR-291a-5p MIMAT0000894 Rattus norvegicus miR-291a-5p
CAUCAAAGUGGAGGCCCUCUCU
>rno-miR-291a-3p MIMAT0000895 Rattus norvegicus miR-291a-3p
AAAGUGCUUCCACUUUGUGUGCC
>rno-miR-292-5p MIMAT0000896 Rattus norvegicus miR-292-5p
ACUCAAACUGGGGGCUCUUUUG
>rno-miR-292-3p MIMAT0000897 Rattus norvegicus miR-292-3p
AAGUGCCGCCAGGUUUUGAGUGU
>rno-miR-296-5p MIMAT0000898 Rattus norvegicus miR-296-5p
AGGGCCCCCCCUCAAUCCUGU
>rno-miR-296-3p MIMAT0004742 Rattus norvegicus miR-296-3p
GAGGGUUGGGUGGAGGCUCUCC
>rno-miR-297 MIMAT0000899 Rattus norvegicus miR-297
AUGUAUGUGUGCAUGUAUGCAUG
>rno-miR-298-5p MIMAT0000900 Rattus norvegicus miR-298-5p
GGCAGAGGAGGGCUGUUCUUCCC
>rno-miR-298-3p MIMAT0017166 Rattus norvegicus miR-298-3p
AGGAACUAGCCUUCUCUCUGCU
>rno-miR-299a-5p MIMAT0000901 Rattus norvegicus miR-299a-5p
UGGUUUACCGUCCCACAUACAU
>rno-miR-299a-3p MIMAT0017167 Rattus norvegicus miR-299a-3p
UAUGUGGGACGGUAAACCGCU
>rno-miR-300-5p MIMAT0004743 Rattus norvegicus miR-300-5p
UUGAAGAGAGGUUAUCCUUUGU
>rno-miR-300-3p MIMAT0000902 Rattus norvegicus miR-300-3p
UAUGCAAGGGCAAGCUCUCUUC
>rno-miR-320-5p MIMAT0017168 Rattus norvegicus miR-320-5p
GCCUUCUCUUCCCGGUUCUUCC
>rno-miR-320-3p MIMAT0000903 Rattus norvegicus miR-320-3p
AAAAGCUGGGUUGAGAGGGCGA
>mmu-miR-215-5p MIMAT0000904 Mus musculus miR-215-5p
AUGACCUAUGAUUUGACAGAC
>mmu-miR-215-3p MIMAT0017169 Mus musculus miR-215-3p
UCUGUCAUUCUGUAGGCCAAU
>ath-miR167d MIMAT0000905 Arabidopsis thaliana miR167d
UGAAGCUGCCAGCAUGAUCUGG
>ath-miR169b-5p MIMAT0000906 Arabidopsis thaliana miR169b-5p
CAGCCAAGGAUGACUUGCCGG
>ath-miR169b-3p MIMAT0031897 Arabidopsis thaliana miR169b-3p
GGCAAGUUGUCCUUCGGCUACA
>ath-miR169c MIMAT0000907 Arabidopsis thaliana miR169c
CAGCCAAGGAUGACUUGCCGG
>ath-miR169d MIMAT0000908 Arabidopsis thaliana miR169d
UGAGCCAAGGAUGACUUGCCG
>ath-miR169e MIMAT0000909 Arabidopsis thaliana miR169e
UGAGCCAAGGAUGACUUGCCG
>ath-miR169f-5p MIMAT0000910 Arabidopsis thaliana miR169f-5p
UGAGCCAAGGAUGACUUGCCG
>ath-miR169f-3p MIMAT0031898 Arabidopsis thaliana miR169f-3p
GCAAGUUGACCUUGGCUCUGC
>ath-miR169g-5p MIMAT0000911 Arabidopsis thaliana miR169g-5p
UGAGCCAAGGAUGACUUGCCG
>ath-miR169g-3p MIMAT0000912 Arabidopsis thaliana miR169g-3p
UCCGGCAAGUUGACCUUGGCU
>ath-miR169h MIMAT0000913 Arabidopsis thaliana miR169h
UAGCCAAGGAUGACUUGCCUG
>ath-miR169i MIMAT0000914 Arabidopsis thaliana miR169i
UAGCCAAGGAUGACUUGCCUG
>ath-miR169j MIMAT0000915 Arabidopsis thaliana miR169j
UAGCCAAGGAUGACUUGCCUG
>ath-miR169k MIMAT0000916 Arabidopsis thaliana miR169k
UAGCCAAGGAUGACUUGCCUG
>ath-miR169l MIMAT0000917 Arabidopsis thaliana miR169l
UAGCCAAGGAUGACUUGCCUG
>ath-miR169m MIMAT0000918 Arabidopsis thaliana miR169m
UAGCCAAGGAUGACUUGCCUG
>ath-miR169n MIMAT0000919 Arabidopsis thaliana miR169n
UAGCCAAGGAUGACUUGCCUG
>ath-miR171b-5p MIMAT0031899 Arabidopsis thaliana miR171b-5p
AGAUAUUAGUGCGGUUCAAUC
>ath-miR171b-3p MIMAT0000920 Arabidopsis thaliana miR171b-3p
UUGAGCCGUGCCAAUAUCACG
>ath-miR171c-5p MIMAT0031900 Arabidopsis thaliana miR171c-5p
AGAUAUUGGUGCGGUUCAAUC
>ath-miR171c-3p MIMAT0000921 Arabidopsis thaliana miR171c-3p
UUGAGCCGUGCCAAUAUCACG
>ath-miR172c MIMAT0000922 Arabidopsis thaliana miR172c
AGAAUCUUGAUGAUGCUGCAG
>ath-miR172d-5p MIMAT0031901 Arabidopsis thaliana miR172d-5p
GCAACAUCUUCAAGAUUCAGA
>ath-miR172d-3p MIMAT0000923 Arabidopsis thaliana miR172d-3p
AGAAUCUUGAUGAUGCUGCAG
>ath-miR390a-5p MIMAT0000931 Arabidopsis thaliana miR390a-5p
AAGCUCAGGAGGGAUAGCGCC
>ath-miR390a-3p MIMAT0031902 Arabidopsis thaliana miR390a-3p
CGCUAUCCAUCCUGAGUUUCA
>ath-miR390b-5p MIMAT0000932 Arabidopsis thaliana miR390b-5p
AAGCUCAGGAGGGAUAGCGCC
>ath-miR390b-3p MIMAT0031903 Arabidopsis thaliana miR390b-3p
CGCUAUCCAUCCUGAGUUCC
>ath-miR391-5p MIMAT0000933 Arabidopsis thaliana miR391-5p
UUCGCAGGAGAGAUAGCGCCA
>ath-miR391-3p MIMAT0031904 Arabidopsis thaliana miR391-3p
ACGGUAUCUCUCCUACGUAGC
>ath-miR393a-5p MIMAT0000934 Arabidopsis thaliana miR393a-5p
UCCAAAGGGAUCGCAUUGAUCC
>ath-miR393a-3p MIMAT0031905 Arabidopsis thaliana miR393a-3p
AUCAUGCUAUCUCUUUGGAUU
>ath-miR393b-5p MIMAT0000935 Arabidopsis thaliana miR393b-5p
UCCAAAGGGAUCGCAUUGAUCC
>ath-miR393b-3p MIMAT0031906 Arabidopsis thaliana miR393b-3p
AUCAUGCGAUCUCUUUGGAUU
>ath-miR394a MIMAT0000936 Arabidopsis thaliana miR394a
UUGGCAUUCUGUCCACCUCC
>ath-miR394b-5p MIMAT0000937 Arabidopsis thaliana miR394b-5p
UUGGCAUUCUGUCCACCUCC
>ath-miR394b-3p MIMAT0031907 Arabidopsis thaliana miR394b-3p
AGGUGGGCAUACUGCCAAUAG
>ath-miR395a MIMAT0000938 Arabidopsis thaliana miR395a
CUGAAGUGUUUGGGGGAACUC
>ath-miR395b MIMAT0000939 Arabidopsis thaliana miR395b
CUGAAGUGUUUGGGGGGACUC
>ath-miR395c MIMAT0000940 Arabidopsis thaliana miR395c
CUGAAGUGUUUGGGGGGACUC
>ath-miR395d MIMAT0000941 Arabidopsis thaliana miR395d
CUGAAGUGUUUGGGGGAACUC
>ath-miR395e MIMAT0000942 Arabidopsis thaliana miR395e
CUGAAGUGUUUGGGGGAACUC
>ath-miR395f MIMAT0000943 Arabidopsis thaliana miR395f
CUGAAGUGUUUGGGGGGACUC
>ath-miR396a-5p MIMAT0000944 Arabidopsis thaliana miR396a-5p
UUCCACAGCUUUCUUGAACUG
>ath-miR396a-3p MIMAT0031908 Arabidopsis thaliana miR396a-3p
GUUCAAUAAAGCUGUGGGAAG
>ath-miR396b-5p MIMAT0000945 Arabidopsis thaliana miR396b-5p
UUCCACAGCUUUCUUGAACUU
>ath-miR396b-3p MIMAT0031909 Arabidopsis thaliana miR396b-3p
GCUCAAGAAAGCUGUGGGAAA
>ath-miR397a MIMAT0000946 Arabidopsis thaliana miR397a
UCAUUGAGUGCAGCGUUGAUG
>ath-miR397b MIMAT0000947 Arabidopsis thaliana miR397b
UCAUUGAGUGCAUCGUUGAUG
>ath-miR398a-5p MIMAT0031910 Arabidopsis thaliana miR398a-5p
AAGGAGUGGCAUGUGAACACA
>ath-miR398a-3p MIMAT0000948 Arabidopsis thaliana miR398a-3p
UGUGUUCUCAGGUCACCCCUU
>ath-miR398b-5p MIMAT0031911 Arabidopsis thaliana miR398b-5p
AGGGUUGAUAUGAGAACACAC
>ath-miR398b-3p MIMAT0000949 Arabidopsis thaliana miR398b-3p
UGUGUUCUCAGGUCACCCCUG
>ath-miR398c-5p MIMAT0031912 Arabidopsis thaliana miR398c-5p
AGGGUUGAUAUGAGAACACAC
>ath-miR398c-3p MIMAT0000950 Arabidopsis thaliana miR398c-3p
UGUGUUCUCAGGUCACCCCUG
>ath-miR399a MIMAT0000951 Arabidopsis thaliana miR399a
UGCCAAAGGAGAUUUGCCCUG
>ath-miR399b MIMAT0000952 Arabidopsis thaliana miR399b
UGCCAAAGGAGAGUUGCCCUG
>ath-miR399c-5p MIMAT0031913 Arabidopsis thaliana miR399c-5p
GGGCAUCUUUCUAUUGGCAGG
>ath-miR399c-3p MIMAT0000953 Arabidopsis thaliana miR399c-3p
UGCCAAAGGAGAGUUGCCCUG
>ath-miR399d MIMAT0000954 Arabidopsis thaliana miR399d
UGCCAAAGGAGAUUUGCCCCG
>ath-miR399e MIMAT0000955 Arabidopsis thaliana miR399e
UGCCAAAGGAGAUUUGCCUCG
>ath-miR399f MIMAT0000956 Arabidopsis thaliana miR399f
UGCCAAAGGAGAUUUGCCCGG
>osa-miR393a MIMAT0000957 Oryza sativa miR393a
UCCAAAGGGAUCGCAUUGAUC
>osa-miR394 MIMAT0000958 Oryza sativa miR394
UUGGCAUUCUGUCCACCUCC
>osa-miR395b MIMAT0000959 Oryza sativa miR395b
GUGAAGUGUUUGGGGGAACUC
>osa-miR395d MIMAT0000960 Oryza sativa miR395d
GUGAAGUGUUUGGGGGAACUC
>osa-miR395e MIMAT0000961 Oryza sativa miR395e
GUGAAGUGUUUGGGGGAACUC
>osa-miR395g MIMAT0000962 Oryza sativa miR395g
GUGAAGUGUUUGGGGGAACUC
>osa-miR395h MIMAT0000963 Oryza sativa miR395h
GUGAAGUGUUUGGGGGAACUC
>osa-miR395i MIMAT0000964 Oryza sativa miR395i
GUGAAGUGUUUGGGGGAACUC
>osa-miR395j MIMAT0000965 Oryza sativa miR395j
GUGAAGUGUUUGGGGGAACUC
>osa-miR395k MIMAT0000966 Oryza sativa miR395k
GUGAAGUGUUUGGGGGAACUC
>osa-miR395l MIMAT0000967 Oryza sativa miR395l
GUGAAGUGUUUGGGGGAACUC
>osa-miR395s MIMAT0000968 Oryza sativa miR395s
GUGAAGUGUUUGGGGGAACUC
>osa-miR395t MIMAT0000969 Oryza sativa miR395t
GUGAAGUGUUUGGGGAAACUC
>osa-miR395c MIMAT0000972 Oryza sativa miR395c
GUGAAGUGUUUGGAGGAACUC
>osa-miR395a MIMAT0000973 Oryza sativa miR395a
GUGAAGUGCUUGGGGGAACUC
>osa-miR395f MIMAT0000974 Oryza sativa miR395f
GUGAAUUGUUUGGGGGAACUC
>osa-miR395u MIMAT0000975 Oryza sativa miR395u
GUGAAGCGUUUGGGGGAAAUC
>osa-miR396a-5p MIMAT0000977 Oryza sativa miR396a-5p
UUCCACAGCUUUCUUGAACUG
>osa-miR396a-3p MIMAT0022863 Oryza sativa miR396a-3p
GUUCAAUAAAGCUGUGGGAA
>osa-miR396b-5p MIMAT0000978 Oryza sativa miR396b-5p
UUCCACAGCUUUCUUGAACUG
>osa-miR396b-3p MIMAT0022864 Oryza sativa miR396b-3p
GUUCAAUAAAGCUGUGGGAA
>osa-miR396c-5p MIMAT0000979 Oryza sativa miR396c-5p
UUCCACAGCUUUCUUGAACUU
>osa-miR396c-3p MIMAT0022865 Oryza sativa miR396c-3p
GGUCAAGAAAGCUGUGGGAAG
>osa-miR397a MIMAT0000980 Oryza sativa miR397a
UCAUUGAGUGCAGCGUUGAUG
>osa-miR397b MIMAT0000981 Oryza sativa miR397b
UUAUUGAGUGCAGCGUUGAUG
>osa-miR398a MIMAT0000982 Oryza sativa miR398a
UGUGUUCUCAGGUCACCCCUU
>osa-miR398b MIMAT0000983 Oryza sativa miR398b
UGUGUUCUCAGGUCGCCCCUG
>osa-miR399a MIMAT0000984 Oryza sativa miR399a
UGCCAAAGGAGAAUUGCCCUG
>osa-miR399b MIMAT0000985 Oryza sativa miR399b
UGCCAAAGGAGAAUUGCCCUG
>osa-miR399c MIMAT0000986 Oryza sativa miR399c
UGCCAAAGGAGAAUUGCCCUG
>osa-miR399d MIMAT0000987 Oryza sativa miR399d
UGCCAAAGGAGAGUUGCCCUG
>osa-miR399e MIMAT0000988 Oryza sativa miR399e
UGCCAAAGGAGAUUUGCCCAG
>osa-miR399f MIMAT0000989 Oryza sativa miR399f
UGCCAAAGGAGAUUUGCCCAG
>osa-miR399g MIMAT0000990 Oryza sativa miR399g
UGCCAAAGGAGAUUUGCCCAG
>osa-miR399h MIMAT0000991 Oryza sativa miR399h
UGCCAAAGGAGACUUGCCCAG
>osa-miR399i MIMAT0000992 Oryza sativa miR399i
UGCCAAAGGAGAGCUGCCCUG
>osa-miR399j MIMAT0000993 Oryza sativa miR399j
UGCCAAAGGAGAGUUGCCCUA
>osa-miR399k MIMAT0000994 Oryza sativa miR399k
UGCCAAAGGAAAUUUGCCCCG
>ebv-miR-BHRF1-1 MIMAT0000995 Epstein Barr miR-BHRF1-1
UAACCUGAUCAGCCCCGGAGUU
>ebv-miR-BHRF1-2-5p MIMAT0000996 Epstein Barr miR-BHRF1-2-5p
AAAUUCUGUUGCAGCAGAUAGC
>ebv-miR-BHRF1-2-3p MIMAT0000997 Epstein Barr miR-BHRF1-2-3p
UAUCUUUUGCGGCAGAAAUUGA
>ebv-miR-BHRF1-3 MIMAT0000998 Epstein Barr miR-BHRF1-3
UAACGGGAAGUGUGUAAGCACA
>ebv-miR-BART1-5p MIMAT0000999 Epstein Barr miR-BART1-5p
UCUUAGUGGAAGUGACGUGCUGUG
>ebv-miR-BART1-3p MIMAT0003390 Epstein Barr miR-BART1-3p
UAGCACCGCUAUCCACUAUGUC
>ebv-miR-BART2-5p MIMAT0001000 Epstein Barr miR-BART2-5p
UAUUUUCUGCAUUCGCCCUUGC
>ebv-miR-BART2-3p MIMAT0004744 Epstein Barr miR-BART2-3p
AAGGAGCGAUUUGGAGAAAAUAAA
>ath-miR400 MIMAT0001001 Arabidopsis thaliana miR400
UAUGAGAGUAUUAUAAGUCAC
>ath-miR401 MIMAT0001002 Arabidopsis thaliana miR401
CGAAACUGGUGUCGACCGACA
>ath-miR402 MIMAT0001003 Arabidopsis thaliana miR402
UUCGAGGCCUAUUAAACCUCUG
>ath-miR403-5p MIMAT0031914 Arabidopsis thaliana miR403-5p
UGUUUUGUGCUUGAAUCUAAUU
>ath-miR403-3p MIMAT0001004 Arabidopsis thaliana miR403-3p
UUAGAUUCACGCACAAACUCG
>ath-miR404 MIMAT0001005 Arabidopsis thaliana miR404
AUUAACGCUGGCGGUUGCGGCAGC
>ath-miR405a MIMAT0001006 Arabidopsis thaliana miR405a
AUGAGUUGGGUCUAACCCAUAACU
>ath-miR405b MIMAT0001007 Arabidopsis thaliana miR405b
AUGAGUUGGGUCUAACCCAUAACU
>ath-miR405d MIMAT0001008 Arabidopsis thaliana miR405d
AUGAGUUGGGUCUAACCCAUAACU
>ath-miR406 MIMAT0001009 Arabidopsis thaliana miR406
UAGAAUGCUAUUGUAAUCCAG
>ath-miR407 MIMAT0001010 Arabidopsis thaliana miR407
UUUAAAUCAUAUACUUUUGGU
>ath-miR408-5p MIMAT0031915 Arabidopsis thaliana miR408-5p
ACAGGGAACAAGCAGAGCAUG
>ath-miR408-3p MIMAT0001011 Arabidopsis thaliana miR408-3p
AUGCACUGCCUCUUCCCUGGC
>ath-miR156g MIMAT0001012 Arabidopsis thaliana miR156g
CGACAGAAGAGAGUGAGCAC
>ath-miR156h MIMAT0001013 Arabidopsis thaliana miR156h
UGACAGAAGAAAGAGAGCAC
>ath-miR158b MIMAT0001014 Arabidopsis thaliana miR158b
CCCCAAAUGUAGACAAAGCA
>ath-miR159c MIMAT0001015 Arabidopsis thaliana miR159c
UUUGGAUUGAAGGGAGCUCCU
>ath-miR319c MIMAT0001016 Arabidopsis thaliana miR319c
UUGGACUGAAGGGAGCUCCUU
>ath-miR164c-5p MIMAT0001017 Arabidopsis thaliana miR164c-5p
UGGAGAAGCAGGGCACGUGCG
>ath-miR164c-3p MIMAT0031916 Arabidopsis thaliana miR164c-3p
CACGUGUUCUACUACUCCAAC
>ath-miR167c-5p MIMAT0001018 Arabidopsis thaliana miR167c-5p
UAAGCUGCCAGCAUGAUCUUG
>ath-miR167c-3p MIMAT0031917 Arabidopsis thaliana miR167c-3p
UAGGUCAUGCUGGUAGUUUCACC
>ath-miR172e-5p MIMAT0031918 Arabidopsis thaliana miR172e-5p
GCAGCACCAUUAAGAUUCAC
>ath-miR172e-3p MIMAT0001019 Arabidopsis thaliana miR172e-3p
GGAAUCUUGAUGAUGCUGCAU
>osa-miR156k MIMAT0001020 Oryza sativa miR156k
UGACAGAAGAGAGAGAGCACA
>osa-miR156l-5p MIMAT0001021 Oryza sativa miR156l-5p
CGACAGAAGAGAGUGAGCAUA
>osa-miR156l-3p MIMAT0022866 Oryza sativa miR156l-3p
GCUCACUUCUCUUUCUGUCAGC
>osa-miR159a.2 MIMAT0009200 Oryza sativa miR159a.2
UUGCAUGCCCCAGGAGCUGCA
>osa-miR159a.1 MIMAT0001022 Oryza sativa miR159a.1
UUUGGAUUGAAGGGAGCUCUG
>osa-miR159b MIMAT0001023 Oryza sativa miR159b
UUUGGAUUGAAGGGAGCUCUG
>osa-miR159c MIMAT0001024 Oryza sativa miR159c
AUUGGAUUGAAGGGAGCUCCA
>osa-miR159d MIMAT0001025 Oryza sativa miR159d
AUUGGAUUGAAGGGAGCUCCG
>osa-miR159e MIMAT0001026 Oryza sativa miR159e
AUUGGAUUGAAGGGAGCUCCU
>osa-miR159f MIMAT0001027 Oryza sativa miR159f
CUUGGAUUGAAGGGAGCUCUA
>osa-miR319a-5p MIMAT0020914 Oryza sativa miR319a-5p
AGCUGCCGAAUCAUCCAUUCA
>osa-miR319a-3p MIMAT0020915 Oryza sativa miR319a-3p
ACUGGAUGACGCGGGAGCUAA
>osa-miR319a-3p.2-3p MIMAT0001028 Oryza sativa miR319a-3p.2-3p
UUGGACUGAAGGGUGCUCCC
>osa-miR319b MIMAT0001029 Oryza sativa miR319b
UUGGACUGAAGGGUGCUCCC
>osa-miR160e-5p MIMAT0001030 Oryza sativa miR160e-5p
UGCCUGGCUCCCUGUAUGCCG
>osa-miR160e-3p MIMAT0022867 Oryza sativa miR160e-3p
GCGUGCGAGGUGCCAAGCAUG
>osa-miR160f-5p MIMAT0001031 Oryza sativa miR160f-5p
UGCCUGGCUCCCUGAAUGCCA
>osa-miR160f-3p MIMAT0022868 Oryza sativa miR160f-3p
GCAUUGAGGGAGUCAUGCAGG
>osa-miR162b MIMAT0001032 Oryza sativa miR162b
UCGAUAAGCCUCUGCAUCCAG
>osa-miR164c MIMAT0001033 Oryza sativa miR164c
UGGAGAAGCAGGGUACGUGCA
>osa-miR164d MIMAT0001034 Oryza sativa miR164d
UGGAGAAGCAGGGCACGUGCU
>osa-miR164e MIMAT0001035 Oryza sativa miR164e
UGGAGAAGCAGGGCACGUGAG
>osa-miR166k-5p MIMAT0022870 Oryza sativa miR166k-5p
GGUUUGUUGUCUGGCUCGAGG
>osa-miR166k-3p MIMAT0001037 Oryza sativa miR166k-3p
UCGGACCAGGCUUCAAUCCCU
>osa-miR166l-5p MIMAT0022871 Oryza sativa miR166l-5p
GGAUUGUUGUCUGGUUCAAGG
>osa-miR166l-3p MIMAT0001038 Oryza sativa miR166l-3p
UCGGACCAGGCUUCAAUCCCU
>osa-miR167d-5p MIMAT0001039 Oryza sativa miR167d-5p
UGAAGCUGCCAGCAUGAUCUG
>osa-miR167d-3p MIMAT0022872 Oryza sativa miR167d-3p
GAUCAUGCUGUGCAGUUUCAUC
>osa-miR167e-5p MIMAT0001040 Oryza sativa miR167e-5p
UGAAGCUGCCAGCAUGAUCUG
>osa-miR167e-3p MIMAT0022873 Oryza sativa miR167e-3p
AGAUCAUGUUGCAGCUUCACU
>osa-miR167f MIMAT0001041 Oryza sativa miR167f
UGAAGCUGCCAGCAUGAUCUG
>osa-miR167g MIMAT0001042 Oryza sativa miR167g
UGAAGCUGCCAGCAUGAUCUG
>osa-miR167h-5p MIMAT0001043 Oryza sativa miR167h-5p
UGAAGCUGCCAGCAUGAUCUG
>osa-miR167h-3p MIMAT0022874 Oryza sativa miR167h-3p
AGGUCAUGCUGUAGUUUCAUC
>osa-miR167i-5p MIMAT0001044 Oryza sativa miR167i-5p
UGAAGCUGCCAGCAUGAUCUG
>osa-miR167i-3p MIMAT0022875 Oryza sativa miR167i-3p
AGAUCAUGUUGCAGCUUCACU
>osa-miR168a-5p MIMAT0001045 Oryza sativa miR168a-5p
UCGCUUGGUGCAGAUCGGGAC
>osa-miR168a-3p MIMAT0015122 Oryza sativa miR168a-3p
GAUCCCGCCUUGCACCAAGUGAAU
>osa-miR168b MIMAT0001046 Oryza sativa miR168b
AGGCUUGGUGCAGCUCGGGAA
>osa-miR169b MIMAT0001047 Oryza sativa miR169b
CAGCCAAGGAUGACUUGCCGG
>osa-miR169c MIMAT0001048 Oryza sativa miR169c
CAGCCAAGGAUGACUUGCCGG
>osa-miR169d MIMAT0001049 Oryza sativa miR169d
UAGCCAAGGAUGAAUUGCCGG
>osa-miR169e MIMAT0001050 Oryza sativa miR169e
UAGCCAAGGAUGACUUGCCGG
>osa-miR169f.2 MIMAT0020916 Oryza sativa miR169f.2
UGAGGACAAGAGCUGAUUCGG
>osa-miR169f.1 MIMAT0001051 Oryza sativa miR169f.1
UAGCCAAGGAUGACUUGCCUA
>osa-miR169g MIMAT0001052 Oryza sativa miR169g
UAGCCAAGGAUGACUUGCCUA
>osa-miR169h MIMAT0001053 Oryza sativa miR169h
UAGCCAAGGAUGACUUGCCUG
>osa-miR169i-5p.2 MIMAT0020917 Oryza sativa miR169i-5p.2
UGGUGAUAAGGGUGUAGCUCUG
>osa-miR169i-5p.1 MIMAT0001054 Oryza sativa miR169i-5p.1
UAGCCAAGGAUGACUUGCCUG
>osa-miR169i-3p MIMAT0022876 Oryza sativa miR169i-3p
UGAGUCGCUCUUAUCACUCAUG
>osa-miR169j MIMAT0001055 Oryza sativa miR169j
UAGCCAAGGAUGACUUGCCUG
>osa-miR169k MIMAT0001056 Oryza sativa miR169k
UAGCCAAGGAUGACUUGCCUG
>osa-miR169l MIMAT0001057 Oryza sativa miR169l
UAGCCAAGGAUGACUUGCCUG
>osa-miR169m MIMAT0001058 Oryza sativa miR169m
UAGCCAAGGAUGACUUGCCUG
>osa-miR169n MIMAT0001059 Oryza sativa miR169n
UAGCCAAGAAUGACUUGCCUA
>osa-miR169o MIMAT0001060 Oryza sativa miR169o
UAGCCAAGAAUGACUUGCCUA
>osa-miR169p MIMAT0001061 Oryza sativa miR169p
UAGCCAAGGACAAACUUGCCGG
>osa-miR169q MIMAT0001062 Oryza sativa miR169q
UAGCCAAGGAGACUGCCCAUG
>osa-miR171b MIMAT0001063 Oryza sativa miR171b
UGAUUGAGCCGUGCCAAUAUC
>osa-miR171c-5p MIMAT0022877 Oryza sativa miR171c-5p
GGAUAUUGGUGCGGUUCAAUC
>osa-miR171c-3p MIMAT0001064 Oryza sativa miR171c-3p
UGAUUGAGCCGUGCCAAUAUC
>osa-miR171d-5p MIMAT0022878 Oryza sativa miR171d-5p
UGUUGGCCCGGCUCACUCAGA
>osa-miR171d-3p MIMAT0001065 Oryza sativa miR171d-3p
UGAUUGAGCCGUGCCAAUAUC
>osa-miR171e-5p MIMAT0022879 Oryza sativa miR171e-5p
UGUUGGCUCGGCUCACUCAGA
>osa-miR171e-3p MIMAT0001066 Oryza sativa miR171e-3p
UGAUUGAGCCGUGCCAAUAUC
>osa-miR171f-5p MIMAT0022880 Oryza sativa miR171f-5p
UGUUGGCAUGGUUCAAUCAAA
>osa-miR171f-3p MIMAT0001067 Oryza sativa miR171f-3p
UGAUUGAGCCGUGCCAAUAUC
>osa-miR171g MIMAT0001068 Oryza sativa miR171g
GAGGUGAGCCGAGCCAAUAUC
>osa-miR172a MIMAT0001069 Oryza sativa miR172a
AGAAUCUUGAUGAUGCUGCAU
>osa-miR172b MIMAT0001070 Oryza sativa miR172b
GGAAUCUUGAUGAUGCUGCAU
>osa-miR172c MIMAT0001071 Oryza sativa miR172c
UGAAUCUUGAUGAUGCUGCAC
>osa-miR166g-5p MIMAT0022881 Oryza sativa miR166g-5p
AAUGGAGGCUGAUCCAAGAUC
>osa-miR166g-3p MIMAT0001072 Oryza sativa miR166g-3p
UCGGACCAGGCUUCAUUCCUC
>osa-miR166h-5p MIMAT0022882 Oryza sativa miR166h-5p
GGAAUGUUGGCUGGCUCGAGG
>osa-miR166h-3p MIMAT0001073 Oryza sativa miR166h-3p
UCGGACCAGGCUUCAUUCCUC
>osa-miR166i-5p MIMAT0022883 Oryza sativa miR166i-5p
AAUGCAGUUUGAUCCAAGAUC
>osa-miR166i-3p MIMAT0001074 Oryza sativa miR166i-3p
UCGGAUCAGGCUUCAUUCCUC
>hsa-miR-384 MIMAT0001075 Homo sapiens miR-384
AUUCCUAGAAAUUGUUCAUA
>mmu-miR-384-5p MIMAT0004745 Mus musculus miR-384-5p
UGUAAACAAUUCCUAGGCAAUGU
>mmu-miR-384-3p MIMAT0001076 Mus musculus miR-384-3p
AUUCCUAGAAAUUGUUCACAAU
>osa-miR171h MIMAT0001077 Oryza sativa miR171h
GUGAGCCGAACCAAUAUCACU
>osa-miR393b-5p MIMAT0001078 Oryza sativa miR393b-5p
UCCAAAGGGAUCGCAUUGAUCU
>osa-miR393b-3p MIMAT0015123 Oryza sativa miR393b-3p
UCAGUGCAAUCCCUUUGGAAU
>osa-miR408-5p MIMAT0022884 Oryza sativa miR408-5p
CAGGGAUGAGGCAGAGCAUGG
>osa-miR408-3p MIMAT0001079 Oryza sativa miR408-3p
CUGCACUGCCUCUUCCCUGGC
>hsa-miR-196b-5p MIMAT0001080 Homo sapiens miR-196b-5p
UAGGUAGUUUCCUGUUGUUGGG
>hsa-miR-196b-3p MIMAT0009201 Homo sapiens miR-196b-3p
UCGACAGCACGACACUGCCUUC
>mmu-miR-196b-5p MIMAT0001081 Mus musculus miR-196b-5p
UAGGUAGUUUCCUGUUGUUGGG
>mmu-miR-196b-3p MIMAT0017170 Mus musculus miR-196b-3p
UCGACAGCACGACACUGCCUUC
>rno-miR-196b-5p MIMAT0001082 Rattus norvegicus miR-196b-5p
UAGGUAGUUUCCUGUUGUUGGG
>rno-miR-196b-3p MIMAT0017171 Rattus norvegicus miR-196b-3p
UCGACAGCACGACACUGCCUUCA
>osa-miR172d-5p MIMAT0022885 Oryza sativa miR172d-5p
GCAGCACCAUCAAGAUUCAC
>osa-miR172d-3p MIMAT0001084 Oryza sativa miR172d-3p
AGAAUCUUGAUGAUGCUGCAU
>osa-miR171i-5p MIMAT0022886 Oryza sativa miR171i-5p
AGGUAUUGGCGUGCCUCAAUC
>osa-miR171i-3p MIMAT0001085 Oryza sativa miR171i-3p
GGAUUGAGCCGCGUCAAUAUC
>osa-miR167j MIMAT0001086 Oryza sativa miR167j
UGAAGCUGCCAGCAUGAUCUG
>osa-miR166m MIMAT0001087 Oryza sativa miR166m
UCGGACCAGGCUUCAUUCCCU
>osa-miR166j-5p MIMAT0022887 Oryza sativa miR166j-5p
GAAUGACGUCCGGUCUGAAGA
>osa-miR166j-3p MIMAT0001088 Oryza sativa miR166j-3p
UCGGACCAGGCUUCAUUCCCC
>osa-miR164f MIMAT0001089 Oryza sativa miR164f
UGGAGAAGCAGGGCACGUGCA
>mmu-miR-409-5p MIMAT0004746 Mus musculus miR-409-5p
AGGUUACCCGAGCAACUUUGCAU
>mmu-miR-409-3p MIMAT0001090 Mus musculus miR-409-3p
GAAUGUUGCUCGGUGAACCCCU
>mmu-miR-410-5p MIMAT0017172 Mus musculus miR-410-5p
AGGUUGUCUGUGAUGAGUUCG
>mmu-miR-410-3p MIMAT0001091 Mus musculus miR-410-3p
AAUAUAACACAGAUGGCCUGU
>mmu-miR-376b-5p MIMAT0003388 Mus musculus miR-376b-5p
GUGGAUAUUCCUUCUAUGGUUA
>mmu-miR-376b-3p MIMAT0001092 Mus musculus miR-376b-3p
AUCAUAGAGGAACAUCCACUU
>mmu-miR-411-5p MIMAT0004747 Mus musculus miR-411-5p
UAGUAGACCGUAUAGCGUACG
>mmu-miR-411-3p MIMAT0001093 Mus musculus miR-411-3p
UAUGUAACACGGUCCACUAACC
>mmu-miR-412-5p MIMAT0017173 Mus musculus miR-412-5p
UGGUCGACCAGCUGGAAAGUAAU
>mmu-miR-412-3p MIMAT0001094 Mus musculus miR-412-3p
UUCACCUGGUCCACUAGCCG
>mmu-miR-370-5p MIMAT0017174 Mus musculus miR-370-5p
CAGGUCACGUCUCUGCAGUU
>mmu-miR-370-3p MIMAT0001095 Mus musculus miR-370-3p
GCCUGCUGGGGUGGAACCUGGU
>gga-miR-29a-5p MIMAT0026487 Gallus gallus miR-29a-5p
CUGAUUUCUUUUGGUGUUCAGA
>gga-miR-29a-3p MIMAT0001096 Gallus gallus miR-29a-3p
UAGCACCAUUUGAAAUCGGUU
>gga-miR-29b-1-5p MIMAT0026488 Gallus gallus miR-29b-1-5p
AGCUGGUUUCAUAUGGUGGUUUAGA
>gga-miR-29b-3p MIMAT0001097 Gallus gallus miR-29b-3p
UAGCACCAUUUGAAAUCAGUGUU
>gga-let-7i MIMAT0001098 Gallus gallus let-7i
UGAGGUAGUAGUUUGUGCUGU
>gga-miR-135a-5p MIMAT0001099 Gallus gallus miR-135a-5p
UAUGGCUUUUUAUUCCUAUGUGA
>gga-miR-135a-2-3p MIMAT0026489 Gallus gallus miR-135a-2-3p
AUGUAGGGAUGGAAGCCAUGAA
>gga-miR-33-5p MIMAT0001100 Gallus gallus miR-33-5p
GUGCAUUGUAGUUGCAUUGC
>gga-miR-33-3p MIMAT0026490 Gallus gallus miR-33-3p
AAUGUUCCUGCAGUGCAGUA
>gga-let-7a-5p MIMAT0001101 Gallus gallus let-7a-5p
UGAGGUAGUAGGUUGUAUAGUU
>gga-let-7a-3p MIMAT0026491 Gallus gallus let-7a-3p
CUAUACAAUCUACUGUCUUUCC
>gga-let-7b MIMAT0001102 Gallus gallus let-7b
UGAGGUAGUAGGUUGUGUGGUU
>gga-miR-99a-5p MIMAT0001103 Gallus gallus miR-99a-5p
AACCCGUAGAUCCGAUCUUGUG
>gga-miR-99a-3p MIMAT0006781 Gallus gallus miR-99a-3p
CAAGCUCGCUUCUAUGGGUCU
>gga-let-7c-5p MIMAT0001104 Gallus gallus let-7c-5p
UGAGGUAGUAGGUUGUAUGGUU
>gga-let-7c-3p MIMAT0026492 Gallus gallus let-7c-3p
CUGUACAACCUUCUAGCUUUCC
>gga-miR-125b-5p MIMAT0001105 Gallus gallus miR-125b-5p
UCCCUGAGACCCUAACUUGUGA
>gga-miR-125b-3p MIMAT0026493 Gallus gallus miR-125b-3p
ACAAGUCAGGCUCUUGGGACCU
>gga-miR-155 MIMAT0001106 Gallus gallus miR-155
UUAAUGCUAAUCGUGAUAGGGG
>gga-miR-222a MIMAT0001107 Gallus gallus miR-222a
AGCUACAUCUGGCUACUGGGUCUC
>gga-miR-221-5p MIMAT0026494 Gallus gallus miR-221-5p
AACCUGGCAUACAAUGUAGAUUUCUGU
>gga-miR-221-3p MIMAT0001108 Gallus gallus miR-221-3p
AGCUACAUUGUCUGCUGGGUUUC
>gga-miR-92-5p MIMAT0026495 Gallus gallus miR-92-5p
AGGUUGGGAUCAGUUGCAAUGCU
>gga-miR-92-3p MIMAT0001109 Gallus gallus miR-92-3p
UAUUGCACUUGUCCCGGCCUG
>gga-miR-19b-5p MIMAT0026496 Gallus gallus miR-19b-5p
AGUUUUGCAGGUUUGCAUCCAGC
>gga-miR-19b-3p MIMAT0001110 Gallus gallus miR-19b-3p
UGUGCAAAUCCAUGCAAAACUGA
>gga-miR-20a-5p MIMAT0001111 Gallus gallus miR-20a-5p
UAAAGUGCUUAUAGUGCAGGUAG
>gga-miR-20a-3p MIMAT0026497 Gallus gallus miR-20a-3p
AAUCUACUGCAUUAUAAGCACUUAAAGU
>gga-miR-19a-5p MIMAT0026498 Gallus gallus miR-19a-5p
AGUUUUGCAUAGUUGCACUAC
>gga-miR-19a-3p MIMAT0001112 Gallus gallus miR-19a-3p
UGUGCAAAUCUAUGCAAAACUGA
>gga-miR-18a-5p MIMAT0001113 Gallus gallus miR-18a-5p
UAAGGUGCAUCUAGUGCAGAUA
>gga-miR-18a-3p MIMAT0026499 Gallus gallus miR-18a-3p
ACUGCCCUAAGUGCUCCUUCUG
>gga-miR-17-5p MIMAT0001114 Gallus gallus miR-17-5p
CAAAGUGCUUACAGUGCAGGUAGU
>gga-miR-17-3p MIMAT0001115 Gallus gallus miR-17-3p
ACUGCAGUGAAGGCACUUGU
>gga-miR-16-5p MIMAT0001116 Gallus gallus miR-16-5p
UAGCAGCACGUAAAUAUUGGUG
>gga-miR-16-1-3p MIMAT0026500 Gallus gallus miR-16-1-3p
CCAGUAUUAACUGUGCUGCUGAA
>gga-miR-15a MIMAT0001117 Gallus gallus miR-15a
UAGCAGCACAUAAUGGUUUGU
>gga-miR-26a-5p MIMAT0001118 Gallus gallus miR-26a-5p
UUCAAGUAAUCCAGGAUAGGC
>gga-miR-26a-3p MIMAT0026501 Gallus gallus miR-26a-3p
CCUAUUCUUGGUUACUUGCACUG
>gga-miR-153-5p MIMAT0026502 Gallus gallus miR-153-5p
UCAUUUUUGUGAUGUUGCAGCU
>gga-miR-153-3p MIMAT0001119 Gallus gallus miR-153-3p
UUGCAUAGUCACAAAAGUGA
>gga-miR-148a-5p MIMAT0026503 Gallus gallus miR-148a-5p
AAAGUUCUGUGACACUCAGACU
>gga-miR-148a-3p MIMAT0001120 Gallus gallus miR-148a-3p
UCAGUGCACUACAGAACUUUGU
>gga-miR-196-5p MIMAT0001121 Gallus gallus miR-196-5p
UAGGUAGUUUCAUGUUGUUGG
>gga-miR-196-2-3p MIMAT0026504 Gallus gallus miR-196-2-3p
CUACAGCACGAAACUGCCUUAA
>gga-miR-138-5p MIMAT0001122 Gallus gallus miR-138-5p
AGCUGGUGUUGUGAAUC
>gga-miR-138-1-3p MIMAT0026505 Gallus gallus miR-138-1-3p
UACUUCACAACACCAGGGUG
>gga-miR-128-2-5p MIMAT0026506 Gallus gallus miR-128-2-5p
GGGGGCCGUUACACUGUAAGAGA
>gga-miR-128-3p MIMAT0001123 Gallus gallus miR-128-3p
UCACAGUGAACCGGUCUCUUU
>gga-miR-187-5p MIMAT0026507 Gallus gallus miR-187-5p
GGCUACAACACAGGACAUGGGA
>gga-miR-187-3p MIMAT0001124 Gallus gallus miR-187-3p
UCGUGUCUUGUGUUGCAGCC
>gga-miR-32-5p MIMAT0001125 Gallus gallus miR-32-5p
UAUUGCACAUUACUAAGUUGC
>gga-miR-32-3p MIMAT0026508 Gallus gallus miR-32-3p
AAUUUAGUGUGUGCGAUACU
>gga-miR-133a-5p MIMAT0026509 Gallus gallus miR-133a-5p
AGCUGGUAAAAUGGAACCAAAUC
>gga-miR-133a-3p MIMAT0001126 Gallus gallus miR-133a-3p
UUGGUCCCCUUCAACCAGCUGU
>gga-miR-1a-2-5p MIMAT0026510 Gallus gallus miR-1a-2-5p
ACAUACUUCUUUAUGUACCCAUA
>gga-miR-1a-3p MIMAT0001127 Gallus gallus miR-1a-3p
UGGAAUGUAAAGAAGUAUGUA
>gga-miR-124a-5p MIMAT0026511 Gallus gallus miR-124a-5p
GUUCACAGCGGACCUUGAU
>gga-miR-124a-3p MIMAT0001128 Gallus gallus miR-124a-3p
UUAAGGCACGCGGUGAAUGCCA
>gga-miR-30d MIMAT0001129 Gallus gallus miR-30d
UGUAAACAUCCCCGACUGGAAG
>gga-miR-30b-5p MIMAT0001130 Gallus gallus miR-30b-5p
UGUAAACAUCCUACACUCAGCU
>gga-miR-30b-3p MIMAT0026512 Gallus gallus miR-30b-3p
CUGGGGGGUGGAUGUUUACUUC
>gga-miR-216a MIMAT0001131 Gallus gallus miR-216a
UAAUCUCAGCUGGCAACUGUG
>gga-miR-217-5p MIMAT0001132 Gallus gallus miR-217-5p
UACUGCAUCAGGAACUGAUUGGAU
>gga-miR-217-3p MIMAT0026513 Gallus gallus miR-217-3p
CCAUCAGUUCCUAAUGCAUUGCC
>gga-miR-194 MIMAT0001133 Gallus gallus miR-194
UGUAACAGCAACUCCAUGUGGA
>gga-miR-215-5p MIMAT0001134 Gallus gallus miR-215-5p
AUGACCUAUGAAUUGACAGAC
>gga-miR-215-3p MIMAT0026514 Gallus gallus miR-215-3p
CCUGUCAUUUCUAUAGGCCAAUA
>gga-miR-30a-5p MIMAT0001135 Gallus gallus miR-30a-5p
UGUAAACAUCCUCGACUGGAAG
>gga-miR-30a-3p MIMAT0001136 Gallus gallus miR-30a-3p
CUUUCAGUCGGAUGUUUGCAGC
>gga-miR-30c-5p MIMAT0001137 Gallus gallus miR-30c-5p
UGUAAACAUCCUACACUCUCAGCU
>gga-miR-30c-2-3p MIMAT0026515 Gallus gallus miR-30c-2-3p
UGGGAGAAGGCUGUUUACUCU
>gga-miR-133b MIMAT0001138 Gallus gallus miR-133b
UUGGUCCCCUUCAACCAGCUA
>gga-miR-206 MIMAT0001139 Gallus gallus miR-206
UGGAAUGUAAGGAAGUGUGUGG
>gga-miR-223 MIMAT0001140 Gallus gallus miR-223
UGUCAGUUUGUCAAAUACCCC
>gga-miR-18b-5p MIMAT0001141 Gallus gallus miR-18b-5p
UAAGGUGCAUCUAGUGCAGUUA
>gga-miR-18b-3p MIMAT0026516 Gallus gallus miR-18b-3p
UACUGCCCUAAAUGCUCCUUCUGGC
>gga-miR-106-5p MIMAT0001142 Gallus gallus miR-106-5p
AAAAGUGCUUACAGUGCAGGUA
>gga-miR-106-3p MIMAT0026517 Gallus gallus miR-106-3p
ACUGCAGUAUAAGCACUUCUGG
>gga-miR-302a MIMAT0001143 Gallus gallus miR-302a
AAGUGCUUCCAUGUUUUAGUGA
>gga-miR-218-5p MIMAT0001144 Gallus gallus miR-218-5p
UUGUGCUUGAUCUAACCAUGU
>gga-miR-218-3p MIMAT0026518 Gallus gallus miR-218-3p
CAUGGUUCUGUCAAGCACCAUG
>gga-miR-103-2-5p MIMAT0026519 Gallus gallus miR-103-2-5p
AGCUUCUUUACAGUGCUGCCUUG
>gga-miR-103-3p MIMAT0001145 Gallus gallus miR-103-3p
AGCAGCAUUGUACAGGGCUAUGA
>gga-miR-203a MIMAT0001146 Gallus gallus miR-203a
GUGAAAUGUUUAGGACCACUUG
>gga-miR-107-5p MIMAT0026520 Gallus gallus miR-107-5p
AGCUUCUUUACAGUGUUGCCUUG
>gga-miR-107-3p MIMAT0001147 Gallus gallus miR-107-3p
AGCAGCAUUGUACAGGGCUAUCA
>gga-miR-10b-5p MIMAT0001148 Gallus gallus miR-10b-5p
UACCCUGUAGAACCGAAUUUGU
>gga-miR-10b-3p MIMAT0026521 Gallus gallus miR-10b-3p
AGAUUCGAUUCUAGGGGAAUA
>gga-miR-128-1-5p MIMAT0031096 Gallus gallus miR-128-1-5p
CGGGGCCGUAACACUGUCUGAGA
>gga-miR-181a-5p MIMAT0001168 Gallus gallus miR-181a-5p
AACAUUCAACGCUGUCGGUGAGU
>gga-miR-181a-3p MIMAT0001150 Gallus gallus miR-181a-3p
ACCAUCGACCGUUGAUUGUACC
>gga-miR-181b-5p MIMAT0001151 Gallus gallus miR-181b-5p
AACAUUCAUUGCUGUCGGUGGG
>gga-miR-181b-1-3p MIMAT0026522 Gallus gallus miR-181b-1-3p
UCACUGAACAAUGAAUGCAAC
>gga-miR-199-5p MIMAT0001152 Gallus gallus miR-199-5p
CCCAGUGUUCAGACUACCUGUUC
>gga-miR-199-3p MIMAT0003721 Gallus gallus miR-199-3p
UACAGUAGUCUGCACAUUGG
>gga-miR-137-5p MIMAT0026523 Gallus gallus miR-137-5p
ACGGGUAUUCUUGGGUGGAUAAUA
>gga-miR-137-3p MIMAT0001153 Gallus gallus miR-137-3p
UAUUGCUUAAGAAUACGCGUAG
>gga-miR-16-2-3p MIMAT0031058 Gallus gallus miR-16-2-3p
CCAAUAUUAUUGUGCUGCUUAA
>gga-miR-15b-5p MIMAT0001154 Gallus gallus miR-15b-5p
UAGCAGCACAUCAUGGUUUGCA
>gga-miR-15b-3p MIMAT0026524 Gallus gallus miR-15b-3p
GAAUCAUUAUUUGCUGCUUUA
>gga-miR-190a-5p MIMAT0001155 Gallus gallus miR-190a-5p
UGAUAUGUUUGAUAUAUUAGGU
>gga-miR-190a-3p MIMAT0026525 Gallus gallus miR-190a-3p
CUAUAUAUCAAACAUAUUCCU
>gga-miR-204 MIMAT0001156 Gallus gallus miR-204
UUCCCUUUGUCAUCCUAUGCCU
>gga-miR-7 MIMAT0001157 Gallus gallus miR-7
UGGAAGACUAGUGAUUUUGUUG
>gga-miR-184-5p MIMAT0026526 Gallus gallus miR-184-5p
CCUUAUCACUUUUCCAGCCCAGC
>gga-miR-184-3p MIMAT0001158 Gallus gallus miR-184-3p
UGGACGGAGAACUGAUAAGGGU
>gga-miR-138-2-3p MIMAT0031069 Gallus gallus miR-138-2-3p
UAUUUCACUACACCAGGGUU
>gga-miR-140-5p MIMAT0001159 Gallus gallus miR-140-5p
AGUGGUUUUACCCUAUGGUAG
>gga-miR-140-3p MIMAT0003722 Gallus gallus miR-140-3p
CCACAGGGUAGAACCACGGAC
>gga-let-7g-5p MIMAT0001160 Gallus gallus let-7g-5p
UGAGGUAGUAGUUUGUACAGU
>gga-let-7g-3p MIMAT0026527 Gallus gallus let-7g-3p
CUGUACAGGCCACUGCCUUGCC
>gga-miR-135a-1-3p MIMAT0031036 Gallus gallus miR-135a-1-3p
AUAUAGGGAUUGAAGCCGUGCA
>gga-let-7d MIMAT0001161 Gallus gallus let-7d
AGAGGUAGUGGGUUGCAUAGU
>gga-let-7f-5p MIMAT0001162 Gallus gallus let-7f-5p
UGAGGUAGUAGAUUGUAUAGUU
>gga-let-7f-3p MIMAT0026528 Gallus gallus let-7f-3p
CUAUACAAUCUAUUGCCUUCCC
>gga-miR-146a-5p MIMAT0001163 Gallus gallus miR-146a-5p
UGAGAACUGAAUUCCAUGGGUU
>gga-miR-146a-3p MIMAT0026529 Gallus gallus miR-146a-3p
ACCCAUGGGGCUCAGUUCUUCAG
>gga-miR-103-1-5p MIMAT0031070 Gallus gallus miR-103-1-5p
UCGGCUUCUUUACAGUGCUGCCUUG
>gga-miR-205b MIMAT0001164 Gallus gallus miR-205b
CCCUUCAUUCCACCGGAAUCUG
>gga-miR-130b-5p MIMAT0026530 Gallus gallus miR-130b-5p
CCUCUUUCCCUGUUGCACUACU
>gga-miR-130b-3p MIMAT0001165 Gallus gallus miR-130b-3p
CAGUGCAAUAAUGAAAGGGCGU
>gga-miR-301a-5p MIMAT0026531 Gallus gallus miR-301a-5p
UCUGACAAUGUUGCACUACU
>gga-miR-301a-3p MIMAT0001166 Gallus gallus miR-301a-3p
CAGUGCAAUAAUAUUGUCAAAGCAU
>gga-miR-130a-5p MIMAT0026532 Gallus gallus miR-130a-5p
GCCCUUUUUCUGUUGUACUACU
>gga-miR-130a-3p MIMAT0001167 Gallus gallus miR-130a-3p
CAGUGCAAUAUUAAAAGGGCAU
>gga-miR-181b-2-3p MIMAT0031059 Gallus gallus miR-181b-2-3p
UCACUGAUCAAUGAAUGCAAA
>gga-miR-126-5p MIMAT0003723 Gallus gallus miR-126-5p
CAUUAUUACUUUUGGUACGCG
>gga-miR-126-3p MIMAT0001169 Gallus gallus miR-126-3p
UCGUACCGUGAGUAAUAAUGCGC
>gga-miR-219a MIMAT0001170 Gallus gallus miR-219a
UGAUUGUCCAAACGCAAUUCU
>gga-miR-1a-1-5p MIMAT0031071 Gallus gallus miR-1a-1-5p
ACAUACUUCUUUAUAUGCCCAUA
>gga-miR-200a-5p MIMAT0026533 Gallus gallus miR-200a-5p
CAUCUUACUAGACAGUGCUGGA
>gga-miR-200a-3p MIMAT0001171 Gallus gallus miR-200a-3p
UAACACUGUCUGGUAACGAUGU
>gga-miR-200b-5p MIMAT0026534 Gallus gallus miR-200b-5p
UCUUACUGGGCAGCAUUGGA
>gga-miR-200b-3p MIMAT0001172 Gallus gallus miR-200b-3p
UAAUACUGCCUGGUAAUGAUGAU
>gga-miR-34a-5p MIMAT0001173 Gallus gallus miR-34a-5p
UGGCAGUGUCUUAGCUGGUUGUU
>gga-miR-34a-3p MIMAT0026535 Gallus gallus miR-34a-3p
CAAUCAGCAAGUAUACUGCCCUA
>gga-miR-124b MIMAT0001174 Gallus gallus miR-124b
UUAAGGCACGCAGUGAAUGCCA
>gga-miR-1b-5p MIMAT0026536 Gallus gallus miR-1b-5p
ACAUACUUCUUCAUAUGCCCAUA
>gga-miR-1b-3p MIMAT0001175 Gallus gallus miR-1b-3p
UGGAAUGUUAAGAAGUAUGUA
>gga-miR-133c-5p MIMAT0026537 Gallus gallus miR-133c-5p
GCUGGUAAAAAGGAACCAGAUC
>gga-miR-133c-3p MIMAT0001176 Gallus gallus miR-133c-3p
UUGGUCCCCUUCAACCAGCUGC
>gga-miR-30e-5p MIMAT0001177 Gallus gallus miR-30e-5p
UGUAAACAUCCUUGACUGG
>gga-miR-30e-3p MIMAT0026538 Gallus gallus miR-30e-3p
UUUCAGUCGGAUGUUUACAGC
>gga-miR-30c-1-3p MIMAT0031105 Gallus gallus miR-30c-1-3p
UGGGAGAGGAUUGUUUACGCC
>gga-miR-100-5p MIMAT0001178 Gallus gallus miR-100-5p
AACCCGUAGAUCCGAACUUGUG
>gga-miR-100-3p MIMAT0026539 Gallus gallus miR-100-3p
AAGCUUGUAUCUAUAGGUAUG
>gga-let-7a-2-3p MIMAT0031037 Gallus gallus let-7a-2-3p
CUGUACAACCUCCUAGCUUUCC
>gga-miR-34b-5p MIMAT0001179 Gallus gallus miR-34b-5p
CAGGCAGUGUAGUUAGCUGAUUG
>gga-miR-34b-3p MIMAT0026540 Gallus gallus miR-34b-3p
AAUCACUAAAUUCACUGCCAUC
>gga-miR-34c-5p MIMAT0001180 Gallus gallus miR-34c-5p
AGGCAGUGUAGUUAGCUGAUUGC
>gga-miR-34c-3p MIMAT0026541 Gallus gallus miR-34c-3p
AAUCACUAACCACACAGCCAGG
>gga-let-7j-5p MIMAT0001181 Gallus gallus let-7j-5p
UGAGGUAGUAGGUUGUAUAGUU
>gga-let-7j-3p MIMAT0026542 Gallus gallus let-7j-3p
CUAUACAGUCUAUUGCCUUCCU
>gga-let-7k-5p MIMAT0001182 Gallus gallus let-7k-5p
UGAGGUAGUAGAUUGAAUAGUU
>gga-let-7k-3p MIMAT0026543 Gallus gallus let-7k-3p
CUAUACAAUCUACUGUCUUUCC
>gga-miR-135a-3-3p MIMAT0031038 Gallus gallus miR-135a-3-3p
AUGUAGGGCGAAAAGCCAUGGG
>gga-miR-29c-5p MIMAT0026544 Gallus gallus miR-29c-5p
CCGAUUUCUCUUGGUGUUCAG
>gga-miR-29c-3p MIMAT0001183 Gallus gallus miR-29c-3p
UAGCACCAUUUGAAAUCGGU
>gga-miR-29b-2-5p MIMAT0031072 Gallus gallus miR-29b-2-5p
AGCUGGUUUCACAUGGUGGCUUAGA
>gga-miR-205a MIMAT0001184 Gallus gallus miR-205a
UCCUUCAUUCCACCGGAGUCUG
>gga-miR-196-1-3p MIMAT0031017 Gallus gallus miR-196-1-3p
CAAGAACAUCAAACUACCUGAU
>gga-miR-101-1-5p MIMAT0026545 Gallus gallus miR-101-1-5p
UCGGUUAUCAUGGUACCGGUGCU
>gga-miR-101-3p MIMAT0001185 Gallus gallus miR-101-3p
GUACAGUACUGUGAUAACUGAA
>gga-miR-23b-5p MIMAT0026546 Gallus gallus miR-23b-5p
GGGUUCCUGGCAUGAUGAUUU
>gga-miR-23b-3p MIMAT0001186 Gallus gallus miR-23b-3p
AUCACAUUGCCAGGGAUUACC
>gga-miR-27b-5p MIMAT0026547 Gallus gallus miR-27b-5p
AGAGCUUAGCUGAUUGGUGAACA
>gga-miR-27b-3p MIMAT0001187 Gallus gallus miR-27b-3p
UUCACAGUGGCUAAGUUCUGC
>gga-miR-24-5p MIMAT0026548 Gallus gallus miR-24-5p
GUGCCUACUGAGCUGAUAUCAGU
>gga-miR-24-3p MIMAT0001188 Gallus gallus miR-24-3p
UGGCUCAGUUCAGCAGGAACAG
>gga-miR-31-5p MIMAT0001189 Gallus gallus miR-31-5p
AGGCAAGAUGUUGGCAUAGCUG
>gga-miR-31-3p MIMAT0026549 Gallus gallus miR-31-3p
UGCUAUGCCAACAUAUUGUCAUC
>gga-miR-122-5p MIMAT0001190 Gallus gallus miR-122-5p
UGGAGUGUGACAAUGGUGUUUGU
>gga-miR-122-3p MIMAT0026550 Gallus gallus miR-122-3p
AACGCCAUUAUCACACUAAAUA
>gga-miR-183 MIMAT0001191 Gallus gallus miR-183
UAUGGCACUGGUAGAAUUCACUG
>gga-miR-7b MIMAT0001192 Gallus gallus miR-7b
UGGAAGACUAGUGAUUUUUGUU
>gga-miR-142-5p MIMAT0001193 Gallus gallus miR-142-5p
CCCAUAAAGUAGAAAGCACUAC
>gga-miR-142-3p MIMAT0001194 Gallus gallus miR-142-3p
UGUAGUGUUUCCUACUUUAUGG
>gga-miR-9-5p MIMAT0001195 Gallus gallus miR-9-5p
UCUUUGGUUAUCUAGCUGUAUGA
>dps-bantam MIMAT0001197 Drosophila pseudoobscura bantam
UGAGAUCAUUUUGAAAGCUGAUU
>dps-let-7 MIMAT0001198 Drosophila pseudoobscura let-7
UGAGGUAGUAGGUUGUAUAGU
>dps-miR-1 MIMAT0001199 Drosophila pseudoobscura miR-1
UGGAAUGUAAAGAAGUAUGGAG
>dps-miR-2a MIMAT0001200 Drosophila pseudoobscura miR-2a
UAUCACAGCCAGCUUUGAUGAGC
>dps-miR-2b MIMAT0001201 Drosophila pseudoobscura miR-2b
UAUCACAGCCAGCUUUGAGGAGC
>dps-miR-2c MIMAT0001202 Drosophila pseudoobscura miR-2c
UAUCACAGCCAGCUUUGAUGGGC
>dps-miR-3 MIMAT0001203 Drosophila pseudoobscura miR-3
UCACUGGGCAAAGUGUGUCUCA
>dps-miR-4 MIMAT0001204 Drosophila pseudoobscura miR-4
AUAAAGCUAGACAACCAUUGA
>dps-miR-iab-4-5p MIMAT0001205 Drosophila pseudoobscura miR-iab-4-5p
ACGUAUACUGAAUGUAUCCUGA
>dps-miR-iab-4-3p MIMAT0001206 Drosophila pseudoobscura miR-iab-4-3p
CGGUAUACCUUCAGUAUACGUAAC
>dps-miR-5 MIMAT0001207 Drosophila pseudoobscura miR-5
AAAGGAACGAUCGUUGUGAUAUG
>dps-miR-6 MIMAT0001208 Drosophila pseudoobscura miR-6
UAUCACAGUGGCUGUUCUUUUU
>dps-miR-7 MIMAT0001209 Drosophila pseudoobscura miR-7
UGGAAGACUAGUGAUUUUGUUGU
>dps-miR-8 MIMAT0001210 Drosophila pseudoobscura miR-8
UAAUACUGUCAGGUAAAGAUGUC
>dps-miR-9a MIMAT0001211 Drosophila pseudoobscura miR-9a
UCUUUGGUUAUCUAGCUGUAUGA
>dps-miR-9b MIMAT0001212 Drosophila pseudoobscura miR-9b
UCUUUGGUGAUUUUAGCUGUAUG
>dps-miR-9c MIMAT0001213 Drosophila pseudoobscura miR-9c
UCUUUGGUAUUCUAGCUGUAGA
>dps-miR-10 MIMAT0001214 Drosophila pseudoobscura miR-10
ACCCUGUAGAUCCGAAUUUGU
>dps-miR-11 MIMAT0001215 Drosophila pseudoobscura miR-11
CAUCACAGUCUGAGUUCUUGC
>dps-miR-12 MIMAT0001216 Drosophila pseudoobscura miR-12
UGAGUAUUACAUCAGGUACUGGU
>dps-miR-13a MIMAT0001217 Drosophila pseudoobscura miR-13a
UAUCACAGCCAUUUUGAUGAGU
>dps-miR-13b MIMAT0001218 Drosophila pseudoobscura miR-13b
UAUCACAGCCAUUUUGACGAGU
>dps-miR-14 MIMAT0001219 Drosophila pseudoobscura miR-14
UCAGUCUUUUUCUCUCUCCUA
>dps-miR-31a MIMAT0001220 Drosophila pseudoobscura miR-31a
UGGCAAGAUGUCGGCAUAGCUGA
>dps-miR-31b MIMAT0001221 Drosophila pseudoobscura miR-31b
UGGCAAGAUGUCGGAAUAGCUGA
>dps-miR-33 MIMAT0001222 Drosophila pseudoobscura miR-33
AGGUGCAUUGUAGUCGCAUUG
>dps-miR-34 MIMAT0001223 Drosophila pseudoobscura miR-34
UGGCAGUGUGGUUAGCUGGUUG
>dps-miR-79 MIMAT0001224 Drosophila pseudoobscura miR-79
UAAAGCUAGAUUACCAAAGCAU
>dps-miR-87 MIMAT0001225 Drosophila pseudoobscura miR-87
UUGAGCAAAAUUUCAGGUGUG
>dps-miR-92a MIMAT0001226 Drosophila pseudoobscura miR-92a
CAUUGCACUUGUCCCGGCCUAU
>dps-miR-92b MIMAT0001227 Drosophila pseudoobscura miR-92b
AAUUGCACUAGUCCCGGCCUGC
>dps-miR-100 MIMAT0001228 Drosophila pseudoobscura miR-100
AACCCGUAAUUCCGAACUUGUG
>dps-miR-124 MIMAT0001229 Drosophila pseudoobscura miR-124
UAAGGCACGCGGUGAAUGCCAAG
>dps-miR-125 MIMAT0001230 Drosophila pseudoobscura miR-125
UCCCUGAGACCCUAACUUGUGA
>dps-miR-133 MIMAT0001231 Drosophila pseudoobscura miR-133
UUGGUCCCCUUCAACCAGCUGU
>dps-miR-184 MIMAT0001232 Drosophila pseudoobscura miR-184
UGGACGGAGAACUGAUAAGGGC
>dps-miR-210a MIMAT0001233 Drosophila pseudoobscura miR-210a
UUGUGCGUGUGACAGCGGCUA
>dps-miR-219 MIMAT0001234 Drosophila pseudoobscura miR-219
UGAUUGUCCAAACGCAAUUCUUG
>dps-miR-263a MIMAT0001235 Drosophila pseudoobscura miR-263a
GUUAAUGGCACUGGAAGAAUUCAC
>dps-miR-263b MIMAT0001236 Drosophila pseudoobscura miR-263b
CUUGGCACUGGGAGAAUUCAC
>dps-miR-274 MIMAT0001237 Drosophila pseudoobscura miR-274
UUUUGUGACCGACACUAACGGGUAAU
>dps-miR-275 MIMAT0001238 Drosophila pseudoobscura miR-275
UCAGGUACCUGAAGUAGCGCGCG
>dps-miR-276a MIMAT0001239 Drosophila pseudoobscura miR-276a
UAGGAACUUCAUACCGUGCUCU
>dps-miR-276b MIMAT0001240 Drosophila pseudoobscura miR-276b
UAGGAACUUAAUACCGUGCUCU
>dps-miR-277 MIMAT0001241 Drosophila pseudoobscura miR-277
UAAAUGCACUAUCUGGUACGACA
>dps-miR-278 MIMAT0001242 Drosophila pseudoobscura miR-278
UCGGUGGGACUUUCGUCCGUUU
>dps-miR-279 MIMAT0001243 Drosophila pseudoobscura miR-279
UGACUAGAUCCACACUCAUUAA
>dps-miR-280 MIMAT0001244 Drosophila pseudoobscura miR-280
UGUAUUUACGUUGCAUAUGAAAUGAUA
>dps-miR-281 MIMAT0001245 Drosophila pseudoobscura miR-281
UGUCAUGGAAUUGCUCUCUUUGU
>dps-miR-282 MIMAT0001246 Drosophila pseudoobscura miR-282
AAUCUAGCCUCUACUAGGCUUUGUCUGU
>dps-miR-283 MIMAT0001247 Drosophila pseudoobscura miR-283
UAAAUAUCAGCUGGUAAUUCU
>dps-miR-284 MIMAT0001248 Drosophila pseudoobscura miR-284
UGAAGUCAGCAACUUGAUUCCAGCAAUUG
>dps-miR-285 MIMAT0001249 Drosophila pseudoobscura miR-285
UAGCACCAUUCGAAAUCAGUGC
>dps-miR-286 MIMAT0001250 Drosophila pseudoobscura miR-286
UGACUAGACCGAACACUCGUGCU
>dps-miR-287 MIMAT0001251 Drosophila pseudoobscura miR-287
UGUGUUGAAAAUCGUUUGCAC
>dps-miR-288 MIMAT0001252 Drosophila pseudoobscura miR-288
UUUCAUGUCGAUUUCAUUUCAUG
>dps-miR-289 MIMAT0001253 Drosophila pseudoobscura miR-289
UAAAUAUUUAAGUGGAGCCUGCGACU
>dps-miR-304 MIMAT0001254 Drosophila pseudoobscura miR-304
UAAUCUCAAUUUGUAAAUGUGAG
>dps-miR-305 MIMAT0001255 Drosophila pseudoobscura miR-305
AUUGUACUUCAUCAGGUGCUCUG
>dps-miR-306 MIMAT0001256 Drosophila pseudoobscura miR-306
UCAGGUACUUAGUGACUCUCAA
>dps-miR-307a MIMAT0001257 Drosophila pseudoobscura miR-307a
UCACAACCUCCUUGAGUGAG
>dps-miR-308 MIMAT0001258 Drosophila pseudoobscura miR-308
AAUCACAGGAUUAUACUGUGAG
>dps-miR-309 MIMAT0001259 Drosophila pseudoobscura miR-309
GCACUGGGUGAAGUUUGUCUUA
>dps-miR-314 MIMAT0001260 Drosophila pseudoobscura miR-314
UAUUCGAGCCAAUAAGUUCGG
>dps-miR-315 MIMAT0001261 Drosophila pseudoobscura miR-315
UUUUGAUUGUUGCUCAGAAAGC
>dps-miR-316 MIMAT0001262 Drosophila pseudoobscura miR-316
UGUCUUUUUCCGCUUACUGGCG
>dps-miR-317 MIMAT0001263 Drosophila pseudoobscura miR-317
UGAACACAGCUGGUGGUAUCCAAU
>dps-miR-318 MIMAT0001264 Drosophila pseudoobscura miR-318
UCACUGGGCUUUGUUUAUCUCA
>dre-miR-7b MIMAT0001265 Danio rerio miR-7b
UGGAAGACUUGUGAUUUUGUU
>dre-miR-7a MIMAT0001266 Danio rerio miR-7a
UGGAAGACUAGUGAUUUUGUUGU
>dre-miR-10a-5p MIMAT0001267 Danio rerio miR-10a-5p
UACCCUGUAGAUCCGAAUUUGU
>dre-miR-10a-3p MIMAT0003391 Danio rerio miR-10a-3p
CAAAUUCGUGUCUUGGGGAAUA
>dre-miR-10b-5p MIMAT0001268 Danio rerio miR-10b-5p
UACCCUGUAGAACCGAAUUUGUG
>dre-miR-10b-3p MIMAT0031919 Danio rerio miR-10b-3p
ACAGAUUCGAUUCUAGGGGAGU
>dre-miR-34a MIMAT0001269 Danio rerio miR-34a
UGGCAGUGUCUUAGCUGGUUGU
>dre-miR-181b-5p MIMAT0001270 Danio rerio miR-181b-5p
AACAUUCAUUGCUGUCGGUGGG
>dre-miR-181b-3p MIMAT0031920 Danio rerio miR-181b-3p
CUCACUGAUCAAUGAAUGCAAA
>dre-miR-182-5p MIMAT0001271 Danio rerio miR-182-5p
UUUGGCAAUGGUAGAACUCACA
>dre-miR-182-3p MIMAT0001272 Danio rerio miR-182-3p
UGGUUCUAGACUUGCCAACUA
>dre-miR-183-5p MIMAT0001273 Danio rerio miR-183-5p
UAUGGCACUGGUAGAAUUCACUG
>dre-miR-183-3p MIMAT0031921 Danio rerio miR-183-3p
UGAAUUACCAAAGGGCCAUAA
>dre-miR-187 MIMAT0001274 Danio rerio miR-187
UCGUGUCUUGUGUUGCAGCC
>dre-miR-192 MIMAT0001275 Danio rerio miR-192
AUGACCUAUGAAUUGACAGCC
>dre-miR-196a-5p MIMAT0001276 Danio rerio miR-196a-5p
UAGGUAGUUUCAUGUUGUUGGG
>dre-miR-199-5p MIMAT0001277 Danio rerio miR-199-5p
CCCAGUGUUCAGACUACCUGUUC
>dre-miR-199-3p MIMAT0003155 Danio rerio miR-199-3p
UACAGUAGUCUGCACAUUGGUU
>dre-miR-199-3-3p MIMAT0031922 Danio rerio miR-199-3-3p
ACAGUAGUCCGCACAUUGGUU
>dre-miR-203a-5p MIMAT0031923 Danio rerio miR-203a-5p
AGUGGUUCUUAACAGUUCAACAGU
>dre-miR-203a-3p MIMAT0001278 Danio rerio miR-203a-3p
GUGAAAUGUUUAGGACCACUUG
>dre-miR-204-5p MIMAT0001279 Danio rerio miR-204-5p
UUCCCUUUGUCAUCCUAUGCCU
>dre-miR-204-3p MIMAT0031924 Danio rerio miR-204-3p
GGCUGGGAAGUCAAAGGGACGC
>dre-miR-205-5p MIMAT0001280 Danio rerio miR-205-5p
UCCUUCAUUCCACCGGAGUCUG
>dre-miR-205-3p MIMAT0031925 Danio rerio miR-205-3p
GAUUUCAGUGGUGUGAAGUGUA
>dre-miR-210-5p MIMAT0003392 Danio rerio miR-210-5p
AGCCACUGACUAACGCACAUUG
>dre-miR-210-3p MIMAT0001281 Danio rerio miR-210-3p
CUGUGCGUGUGACAGCGGCUAA
>dre-miR-181a-5p MIMAT0001623 Danio rerio miR-181a-5p
AACAUUCAACGCUGUCGGUGAGU
>dre-miR-181a-3p MIMAT0001282 Danio rerio miR-181a-3p
ACCAUCGACCGUUGAUUGUACC
>dre-miR-214 MIMAT0001283 Danio rerio miR-214
ACAGCAGGCACAGACAGGCAG
>dre-miR-216a MIMAT0001284 Danio rerio miR-216a
UAAUCUCAGCUGGCAACUGUGA
>dre-miR-217 MIMAT0001285 Danio rerio miR-217
UACUGCAUCAGGAACUGAUUGG
>dre-miR-219-5p MIMAT0001286 Danio rerio miR-219-5p
UGAUUGUCCAAACGCAAUUCUU
>dre-miR-221-5p MIMAT0031926 Danio rerio miR-221-5p
ACCUGGCAUACAAUGUAGAUUUCUGU
>dre-miR-221-3p MIMAT0001288 Danio rerio miR-221-3p
AGCUACAUUGUCUGCUGGGUUUC
>dre-miR-222a-5p MIMAT0031927 Danio rerio miR-222a-5p
UGCUCAGUAGUCAGUGUAGAUCC
>dre-miR-222a-3p MIMAT0001289 Danio rerio miR-222a-3p
AGCUACAUCUGGCUACUGGGUCUC
>dre-miR-223 MIMAT0001290 Danio rerio miR-223
UGUCAGUUUGUCAAAUACCCC
>cbr-miR-64a MIMAT0001292 Caenorhabditis briggsae miR-64a
CAUGACACUGAAGCGUGUACGGA
>cbr-miR-231 MIMAT0001293 Caenorhabditis briggsae miR-231
UAAGCUCGUGAACAACAGGCAGGA
>cbr-miR-356 MIMAT0001294 Caenorhabditis briggsae miR-356
AUGAGCAACGCGAACAAAUCC
>cbr-miR-83 MIMAT0001295 Caenorhabditis briggsae miR-83
UAGCACCAUAUAAAUUCAGUGU
>cbr-miR-246 MIMAT0001296 Caenorhabditis briggsae miR-246
UUACAUGUAUUGGGUAGGAGCU
>cbr-miR-51 MIMAT0001297 Caenorhabditis briggsae miR-51
UACCCGUAGCUCCUUGCCAUGUU
>cbr-miR-357 MIMAT0001298 Caenorhabditis briggsae miR-357
AAAAUGCCAGUCAUUGACGGA
>cbr-miR-253 MIMAT0001299 Caenorhabditis briggsae miR-253
CACACCUCACUAACACUAACU
>cbr-miR-70 MIMAT0001300 Caenorhabditis briggsae miR-70
UAAUACGUGAUUGGUGUUCCCAG
>cbr-miR-358 MIMAT0001301 Caenorhabditis briggsae miR-358
CAAUUGGUAUCCUUAGUCGUGG
>cbr-miR-61 MIMAT0001302 Caenorhabditis briggsae miR-61
UGACUAGAACCUUGACUCUGCUC
>cbr-miR-360 MIMAT0001303 Caenorhabditis briggsae miR-360
UGACCGUAAUCCCGUUCACAA
>cbr-miR-239a MIMAT0001304 Caenorhabditis briggsae miR-239a
UUUGUACUACAAUUAGGUACUGG
>cbr-miR-249 MIMAT0001305 Caenorhabditis briggsae miR-249
UCACAGGAUUUUUGAGUGUUGC
>cbr-miR-240 MIMAT0001306 Caenorhabditis briggsae miR-240
UACUGGCCUCCAAAUUUUCGCU
>cbr-miR-254 MIMAT0001307 Caenorhabditis briggsae miR-254
UGCAAAUCUUUUGCAACUGUAUA
>cbr-miR-239b MIMAT0001308 Caenorhabditis briggsae miR-239b
UUGUACUGCACAAAAGUACUG
>cbr-miR-62 MIMAT0001309 Caenorhabditis briggsae miR-62
UGAUAUGUAAUCUAGCUUACAG
>cbr-miR-55 MIMAT0001310 Caenorhabditis briggsae miR-55
UACCCGUAUAUUUUUCUGCCGAG
>cbr-miR-84 MIMAT0001311 Caenorhabditis briggsae miR-84
UGAGGUAGUUUGCAAUGCUGUC
>cbr-miR-354 MIMAT0001312 Caenorhabditis briggsae miR-354
ACCUUGUUUGUUGCUGCUCCU
>cbr-miR-35a MIMAT0001313 Caenorhabditis briggsae miR-35a
UCACCGGGUGAAAACUUGCAAG
>cbr-miR-36 MIMAT0001314 Caenorhabditis briggsae miR-36
UCACCGGGUGAAAAUUCGCAAU
>cbr-miR-38 MIMAT0001315 Caenorhabditis briggsae miR-38
UCACCGGGAGACAACCUGGUAU
>cbr-miR-39 MIMAT0001316 Caenorhabditis briggsae miR-39
UCACCGGGUGAAAAACGGUUAG
>cbr-miR-40 MIMAT0001317 Caenorhabditis briggsae miR-40
UCACCGGGUGUCAAUCAGCUAG
>cbr-miR-41a MIMAT0001318 Caenorhabditis briggsae miR-41a
UCACCGGGUGAAAAACUCCCA
>cbr-miR-355 MIMAT0001319 Caenorhabditis briggsae miR-355
UUUGUUUUAGCCUGAGCUAUG
>rno-miR-421-5p MIMAT0001320 Rattus norvegicus miR-421-5p
GGCCUCAUUAAAUGUUUGUUG
>rno-miR-421-3p MIMAT0017175 Rattus norvegicus miR-421-3p
AUCAACAGACAUUAAUUGGG
>ath-miR413 MIMAT0001321 Arabidopsis thaliana miR413
AUAGUUUCUCUUGUUCUGCAC
>ath-miR414 MIMAT0001322 Arabidopsis thaliana miR414
UCAUCUUCAUCAUCAUCGUCA
>ath-miR415 MIMAT0001323 Arabidopsis thaliana miR415
AACAGAGCAGAAACAGAACAU
>ath-miR416 MIMAT0001324 Arabidopsis thaliana miR416
GGUUCGUACGUACACUGUUCA
>ath-miR417 MIMAT0001325 Arabidopsis thaliana miR417
GAAGGUAGUGAAUUUGUUCGA
>ath-miR418 MIMAT0001326 Arabidopsis thaliana miR418
UAAUGUGAUGAUGAACUGACC
>ath-miR419 MIMAT0001327 Arabidopsis thaliana miR419
UUAUGAAUGCUGAGGAUGUUG
>ath-miR420 MIMAT0001328 Arabidopsis thaliana miR420
UAAACUAAUCACGGAAAUGCA
>osa-miR413 MIMAT0001329 Oryza sativa miR413
CUAGUUUCACUUGUUCUGCAC
>osa-miR414 MIMAT0001330 Oryza sativa miR414
UCAUCCUCAUCAUCAUCGUCC
>osa-miR415 MIMAT0001331 Oryza sativa miR415
AACAGAACAGAAGCAGAGCAG
>osa-miR416 MIMAT0001332 Oryza sativa miR416
UGUUCGUCCGUACACUGUUCA
>osa-miR417 MIMAT0001333 Oryza sativa miR417
GAAUGUAGUGAAUUUGUUCCA
>osa-miR418 MIMAT0001334 Oryza sativa miR418
UAAUGUGAUGAUGAAAUGACG
>osa-miR419 MIMAT0001335 Oryza sativa miR419
UGAUGAAUGCUGACGAUGUUG
>ath-miR426 MIMAT0001337 Arabidopsis thaliana miR426
UUUUGGAAAUUUGUCCUUACG
>osa-miR426 MIMAT0001338 Oryza sativa miR426
UUUUGGAAGUUUGUCCUUACG
>hsa-miR-422a MIMAT0001339 Homo sapiens miR-422a
ACUGGACUUAGGGUCAGAAGGC
>hsa-miR-423-5p MIMAT0004748 Homo sapiens miR-423-5p
UGAGGGGCAGAGAGCGAGACUUU
>hsa-miR-423-3p MIMAT0001340 Homo sapiens miR-423-3p
AGCUCGGUCUGAGGCCCCUCAGU
>hsa-miR-424-5p MIMAT0001341 Homo sapiens miR-424-5p
CAGCAGCAAUUCAUGUUUUGAA
>hsa-miR-424-3p MIMAT0004749 Homo sapiens miR-424-3p
CAAAACGUGAGGCGCUGCUAU
>mmu-miR-425-5p MIMAT0004750 Mus musculus miR-425-5p
AAUGACACGAUCACUCCCGUUGA
>mmu-miR-425-3p MIMAT0001342 Mus musculus miR-425-3p
AUCGGGAAUGUCGUGUCCGCC
>hsa-miR-425-5p MIMAT0003393 Homo sapiens miR-425-5p
AAUGACACGAUCACUCCCGUUGA
>hsa-miR-425-3p MIMAT0001343 Homo sapiens miR-425-3p
AUCGGGAAUGUCGUGUCCGCCC
>xla-miR-427 MIMAT0001344 Xenopus laevis miR-427
AAAGUGCUUUCUGUUUUUGGCG
>xla-miR-428 MIMAT0001345 Xenopus laevis miR-428
UAAGUGCUCUCUAGUUCGGUUG
>xla-miR-429 MIMAT0001346 Xenopus laevis miR-429
UAAUACUGUCUGGUAAUGCCG
>xla-miR-19b MIMAT0001347 Xenopus laevis miR-19b
UGUGCAAAUCCAUGCAAAACUGA
>xla-miR-20 MIMAT0001348 Xenopus laevis miR-20
CAAAGUGCUCAUAGUGCAGGUAG
>xla-miR-18a-5p MIMAT0001349 Xenopus laevis miR-18a-5p
UAAGGUGCAUCUAGUGCAGUUAG
>xla-miR-133a MIMAT0001350 Xenopus laevis miR-133a
UUGGUCCCCUUCAACCAGCUGU
>zma-miR156d-5p MIMAT0001351 Zea mays miR156d-5p
UGACAGAAGAGAGUGAGCAC
>zma-miR156d-3p MIMAT0015124 Zea mays miR156d-3p
GCUCACUUCUCUUUCUGUCAGC
>zma-miR156f-5p MIMAT0001352 Zea mays miR156f-5p
UGACAGAAGAGAGUGAGCAC
>zma-miR156f-3p MIMAT0015125 Zea mays miR156f-3p
GCUCACUUCUCUUUCUGUCAGC
>zma-miR156g-5p MIMAT0001353 Zea mays miR156g-5p
UGACAGAAGAGAGUGAGCAC
>zma-miR156g-3p MIMAT0015126 Zea mays miR156g-3p
GCUCACUUCUCUUUCUGUCAGC
>zma-miR156b-5p MIMAT0001354 Zea mays miR156b-5p
UGACAGAAGAGAGUGAGCAC
>zma-miR156b-3p MIMAT0015127 Zea mays miR156b-3p
GCUCACCCUCUAUCUGUCAGU
>zma-miR156c MIMAT0001355 Zea mays miR156c
UGACAGAAGAGAGUGAGCAC
>zma-miR156e-5p MIMAT0001356 Zea mays miR156e-5p
UGACAGAAGAGAGUGAGCAC
>zma-miR156e-3p MIMAT0015128 Zea mays miR156e-3p
GCUCACUGCUCUCUCUGUCAUC
>zma-miR156a-5p MIMAT0001357 Zea mays miR156a-5p
UGACAGAAGAGAGUGAGCAC
>zma-miR156a-3p MIMAT0015129 Zea mays miR156a-3p
GCUCACUUCUCUCUCUGUCAGU
>zma-miR156h-5p MIMAT0001358 Zea mays miR156h-5p
UGACAGAAGAGAGUGAGCAC
>zma-miR156h-3p MIMAT0015130 Zea mays miR156h-3p
GCUCACUGCUCUUUCUGUCAUC
>zma-miR156i-5p MIMAT0001359 Zea mays miR156i-5p
UGACAGAAGAGAGUGAGCAC
>zma-miR156i-3p MIMAT0015131 Zea mays miR156i-3p
GCUCACUGCUCUAUCUGUCAUC
>zma-miR160a-5p MIMAT0001360 Zea mays miR160a-5p
UGCCUGGCUCCCUGUAUGCCA
>zma-miR160a-3p MIMAT0015132 Zea mays miR160a-3p
GCGUGCAAGGGGCCAAGCAUG
>zma-miR160c-5p MIMAT0001361 Zea mays miR160c-5p
UGCCUGGCUCCCUGUAUGCCA
>zma-miR160c-3p MIMAT0015133 Zea mays miR160c-3p
GCGUGCAUGGUGCCAAGCAUA
>zma-miR160d-5p MIMAT0001362 Zea mays miR160d-5p
UGCCUGGCUCCCUGUAUGCCA
>zma-miR160d-3p MIMAT0015134 Zea mays miR160d-3p
GCGUGCGUGGAGCCAAGCAUG
>zma-miR160b-5p MIMAT0001363 Zea mays miR160b-5p
UGCCUGGCUCCCUGUAUGCCA
>zma-miR160b-3p MIMAT0015135 Zea mays miR160b-3p
GCGUGCAAGGAGCCAAGCAUG
>zma-miR164a-5p MIMAT0001364 Zea mays miR164a-5p
UGGAGAAGCAGGGCACGUGCA
>zma-miR164a-3p MIMAT0015136 Zea mays miR164a-3p
CACGUGUUCUCCUUCUCCAUC
>zma-miR164d-5p MIMAT0001365 Zea mays miR164d-5p
UGGAGAAGCAGGGCACGUGCA
>zma-miR164d-3p MIMAT0015137 Zea mays miR164d-3p
CACGUGGUCUCCUUCUCCAU
>zma-miR164b-5p MIMAT0001366 Zea mays miR164b-5p
UGGAGAAGCAGGGCACGUGCA
>zma-miR164b-3p MIMAT0015138 Zea mays miR164b-3p
AUGUGCCCAUCUUCUCCACC
>zma-miR164c-5p MIMAT0001367 Zea mays miR164c-5p
UGGAGAAGCAGGGCACGUGCA
>zma-miR164c-3p MIMAT0015139 Zea mays miR164c-3p
CAUGUGCCCUUCUUCUCCAUC
>zma-miR169a-5p MIMAT0001368 Zea mays miR169a-5p
CAGCCAAGGAUGACUUGCCGA
>zma-miR169a-3p MIMAT0015140 Zea mays miR169a-3p
GGCAAGUUGUUCUUGGCUACA
>zma-miR169b-5p MIMAT0001369 Zea mays miR169b-5p
CAGCCAAGGAUGACUUGCCGA
>zma-miR169b-3p MIMAT0015141 Zea mays miR169b-3p
GGCAAGUUGUUCUUGGCUACA
>zma-miR167a-5p MIMAT0001370 Zea mays miR167a-5p
UGAAGCUGCCAGCAUGAUCUA
>zma-miR167a-3p MIMAT0015142 Zea mays miR167a-3p
GAUCAUGCAUGACAGCCUCAUU
>zma-miR167b-5p MIMAT0001371 Zea mays miR167b-5p
UGAAGCUGCCAGCAUGAUCUA
>zma-miR167b-3p MIMAT0015143 Zea mays miR167b-3p
GAUCAUGCUGUGACAGUUUCACU
>zma-miR167d-5p MIMAT0001372 Zea mays miR167d-5p
UGAAGCUGCCAGCAUGAUCUA
>zma-miR167d-3p MIMAT0015144 Zea mays miR167d-3p
GGUCAUGCUGCUGCAGCCUCACU
>zma-miR167c-5p MIMAT0001373 Zea mays miR167c-5p
UGAAGCUGCCAGCAUGAUCUA
>zma-miR167c-3p MIMAT0015145 Zea mays miR167c-3p
GAUCAUGCUGUGGCAGCCUCACU
>zma-miR160e MIMAT0001374 Zea mays miR160e
UGCCUGGCUCCCUGUAUGCCA
>zma-miR166a-5p MIMAT0015146 Zea mays miR166a-5p
GGAAUGUUGUCUGGCUCGGGG
>zma-miR166a-3p MIMAT0001375 Zea mays miR166a-3p
UCGGACCAGGCUUCAUUCCCC
>zma-miR162-5p MIMAT0015147 Zea mays miR162-5p
GGGCGCAGUGGUUUAUCGAUC
>zma-miR162-3p MIMAT0001376 Zea mays miR162-3p
UCGAUAAACCUCUGCAUCCA
>zma-miR166h-5p MIMAT0015148 Zea mays miR166h-5p
GGAAUGACGUCCGGUCCGAAC
>zma-miR166h-3p MIMAT0001377 Zea mays miR166h-3p
UCGGACCAGGCUUCAUUCCC
>zma-miR166e MIMAT0001378 Zea mays miR166e
UCGGACCAGGCUUCAUUCCC
>zma-miR166i-5p MIMAT0015149 Zea mays miR166i-5p
GGAAUGUCGUCUGGCGCGAGA
>zma-miR166i-3p MIMAT0001379 Zea mays miR166i-3p
UCGGACCAGGCUUCAUUCCC
>zma-miR166f MIMAT0001380 Zea mays miR166f
UCGGACCAGGCUUCAUUCCC
>zma-miR166g-5p MIMAT0015150 Zea mays miR166g-5p
GGAAUGUUGUCUGGUUGGAGA
>zma-miR166g-3p MIMAT0001381 Zea mays miR166g-3p
UCGGACCAGGCUUCAUUCCC
>zma-miR166b-5p MIMAT0015151 Zea mays miR166b-5p
GGAAUGUUGUCUGGUUCAAGG
>zma-miR166b-3p MIMAT0001382 Zea mays miR166b-3p
UCGGACCAGGCUUCAUUCCC
>zma-miR166c-5p MIMAT0015152 Zea mays miR166c-5p
GGAAUGUUGUCUGGCUCGAGG
>zma-miR166c-3p MIMAT0001383 Zea mays miR166c-3p
UCGGACCAGGCUUCAUUCCC
>zma-miR166d-5p MIMAT0015153 Zea mays miR166d-5p
GGAAUGUUGUCUGGUUCAAGG
>zma-miR166d-3p MIMAT0001384 Zea mays miR166d-3p
UCGGACCAGGCUUCAUUCCC
>zma-miR171a-5p MIMAT0015154 Zea mays miR171a-5p
UAUUGGCGAGGUUCAAUCAGA
>zma-miR171a-3p MIMAT0001385 Zea mays miR171a-3p
UGAUUGAGCCGCGCCAAUAU
>zma-miR171b-5p MIMAT0015155 Zea mays miR171b-5p
GAUAUUGGCGCGGUUCAAUC
>zma-miR171b-3p MIMAT0001386 Zea mays miR171b-3p
UUGAGCCGUGCCAAUAUCAC
>zma-miR172a MIMAT0001387 Zea mays miR172a
AGAAUCUUGAUGAUGCUGCA
>zma-miR172d-5p MIMAT0015156 Zea mays miR172d-5p
CAGCACCAUCAAGAUUCACA
>zma-miR172d-3p MIMAT0001388 Zea mays miR172d-3p
AGAAUCUUGAUGAUGCUGCA
>zma-miR172b-5p MIMAT0015157 Zea mays miR172b-5p
CAGCACCAUCAAGAUUCACA
>zma-miR172b-3p MIMAT0001389 Zea mays miR172b-3p
AGAAUCUUGAUGAUGCUGCA
>zma-miR172c-5p MIMAT0015158 Zea mays miR172c-5p
CAGCACCACCAAGAUUCACA
>zma-miR172c-3p MIMAT0001390 Zea mays miR172c-3p
AGAAUCUUGAUGAUGCUGCA
>sbi-miR166d MIMAT0001391 Sorghum bicolor miR166d
UCGGACCAGGCUUCAUUCCC
>sbi-miR166c MIMAT0001392 Sorghum bicolor miR166c
UCGGACCAGGCUUCAUUCCC
>sbi-miR166b MIMAT0001393 Sorghum bicolor miR166b
UCGGACCAGGCUUCAUUCCC
>sbi-miR166a MIMAT0001394 Sorghum bicolor miR166a
UCGGACCAGGCUUCAUUCCC
>sbi-miR172b MIMAT0001395 Sorghum bicolor miR172b
GGAAUCUUGAUGAUGCUGCA
>sbi-miR172c MIMAT0001396 Sorghum bicolor miR172c
AGAAUCUUGAUGAUGCUGCA
>sbi-miR172a MIMAT0001397 Sorghum bicolor miR172a
AGAAUCUUGAUGAUGCUGCA
>sbi-miR156a MIMAT0001398 Sorghum bicolor miR156a
UGACAGAAGAGAGUGAGCAC
>sbi-miR156c MIMAT0001399 Sorghum bicolor miR156c
UGACAGAAGAGAGUGAGCAC
>sbi-miR156b MIMAT0001400 Sorghum bicolor miR156b
UGACAGAAGAGAGUGAGCAC
>sbi-miR160d MIMAT0001401 Sorghum bicolor miR160d
UGCCUGGCUCCCUGUAUGCCA
>sbi-miR160a MIMAT0001402 Sorghum bicolor miR160a
UGCCUGGCUCCCUGUAUGCCA
>sbi-miR160c MIMAT0001403 Sorghum bicolor miR160c
UGCCUGGCUCCCUGUAUGCCA
>sbi-miR160b MIMAT0001404 Sorghum bicolor miR160b
UGCCUGGCUCCCUGUAUGCCA
>sbi-miR160e MIMAT0001405 Sorghum bicolor miR160e
UGCCUGGCUCCCUGUAUGCCA
>sbi-miR164a MIMAT0001406 Sorghum bicolor miR164a
UGGAGAAGCAGGGCACGUGCA
>sbi-miR167a MIMAT0001407 Sorghum bicolor miR167a
UGAAGCUGCCAGCAUGAUCUA
>sbi-miR167b MIMAT0001408 Sorghum bicolor miR167b
UGAAGCUGCCAGCAUGAUCUA
>sbi-miR169b MIMAT0001409 Sorghum bicolor miR169b
CAGCCAAGGAUGACUUGCCGG
>sbi-miR169a MIMAT0001410 Sorghum bicolor miR169a
CAGCCAAGGAUGACUUGCCGA
>gga-miR-20b-5p MIMAT0001411 Gallus gallus miR-20b-5p
CAAAGUGCUCAUAGUGCAGGUAG
>gga-miR-20b-3p MIMAT0026551 Gallus gallus miR-20b-3p
ACUGUAAUGUGGGCACUUACAG
>hsa-miR-18b-5p MIMAT0001412 Homo sapiens miR-18b-5p
UAAGGUGCAUCUAGUGCAGUUAG
>hsa-miR-18b-3p MIMAT0004751 Homo sapiens miR-18b-3p
UGCCCUAAAUGCCCCUUCUGGC
>hsa-miR-20b-5p MIMAT0001413 Homo sapiens miR-20b-5p
CAAAGUGCUCAUAGUGCAGGUAG
>hsa-miR-20b-3p MIMAT0004752 Homo sapiens miR-20b-3p
ACUGUAGUAUGGGCACUUCCAG
>oar-miR-431 MIMAT0001414 Ovis aries miR-431
UGUCUUGCAGGCCGUCAUGCAGG
>oar-miR-127 MIMAT0001415 Ovis aries miR-127
AUCGGAUCCGUCUGAGCUUGGCU
>oar-miR-432 MIMAT0001416 Ovis aries miR-432
UCUUGGAGUAGGUCAUUGGGUGG
>oar-miR-136 MIMAT0001417 Ovis aries miR-136
ACUCCAUUUGUUUUGAUGAUGGA
>mmu-miR-431-5p MIMAT0001418 Mus musculus miR-431-5p
UGUCUUGCAGGCCGUCAUGCA
>mmu-miR-431-3p MIMAT0004753 Mus musculus miR-431-3p
CAGGUCGUCUUGCAGGGCUUCU
>mmu-miR-433-5p MIMAT0001419 Mus musculus miR-433-5p
UACGGUGAGCCUGUCAUUAUUC
>mmu-miR-433-3p MIMAT0001420 Mus musculus miR-433-3p
AUCAUGAUGGGCUCCUCGGUGU
>mmu-miR-434-5p MIMAT0001421 Mus musculus miR-434-5p
GCUCGACUCAUGGUUUGAACCA
>mmu-miR-434-3p MIMAT0001422 Mus musculus miR-434-3p
UUUGAACCAUCACUCGACUCCU
>dre-miR-430a-3p MIMAT0001423 Danio rerio miR-430a-3p
UAAGUGCUAUUUGUUGGGGUAG
>dre-miR-430b-5p MIMAT0031928 Danio rerio miR-430b-5p
CAACUCUAACUUUAGCAUCUUUC
>dre-miR-430b-3p MIMAT0001424 Danio rerio miR-430b-3p
AAAGUGCUAUCAAGUUGGGGUAG
>dre-miR-430c-5p MIMAT0031929 Danio rerio miR-430c-5p
CACUUCAAACAGGAGCAUUGA
>dre-miR-430c-3p MIMAT0001425 Danio rerio miR-430c-3p
UAAGUGCUUCUCUUUGGGGUAG
>sbi-miR393a MIMAT0001426 Sorghum bicolor miR393a
UCCAAAGGGAUCGCAUUGAUC
>sbi-miR394a MIMAT0001427 Sorghum bicolor miR394a
UUGGCAUUCUGUCCACCUCC
>sbi-miR395b MIMAT0001429 Sorghum bicolor miR395b
GUGAAGUGUUUGGGGGAACUC
>sbi-miR395a MIMAT0001430 Sorghum bicolor miR395a
GUGAAGUGUUUGGGGGAACUC
>sbi-miR395d MIMAT0001432 Sorghum bicolor miR395d
GUGAAGUGUUUGGGGGAACUC
>sbi-miR395e MIMAT0001433 Sorghum bicolor miR395e
GUGAAGUGUUUGGGGGAACUC
>sbi-miR396b MIMAT0001434 Sorghum bicolor miR396b
UUCCACAGCUUUCUUGAACUG
>sbi-miR396a MIMAT0001435 Sorghum bicolor miR396a
UUCCACAGCUUUCUUGAACUG
>sbi-miR396c MIMAT0001436 Sorghum bicolor miR396c
UUCCACAGCUUUCUUGAACUU
>sbi-miR399a MIMAT0001437 Sorghum bicolor miR399a
UGCCAAAGGAGAAUUGCCCUG
>sbi-miR399c MIMAT0001438 Sorghum bicolor miR399c
UGCCAAAGGAGAAUUGCCCUG
>sbi-miR399d MIMAT0001439 Sorghum bicolor miR399d
UGCCAAAGGAGAGUUGCCCUG
>sbi-miR399e MIMAT0001440 Sorghum bicolor miR399e
UGCCAAAGGAGAUUUGCCCAG
>sbi-miR399f MIMAT0001441 Sorghum bicolor miR399f
UGCCAAAGGAGAUUUGCCCAG
>sbi-miR399b MIMAT0001442 Sorghum bicolor miR399b
UGCCAAAGGAGAGCUGCCCUG
>sbi-miR399g MIMAT0001443 Sorghum bicolor miR399g
UGCCAAAGGAAAUUUGCCCCG
>sbi-miR156d MIMAT0001444 Sorghum bicolor miR156d
UGACAGAAGAGAGAGAGCACA
>sbi-miR164b MIMAT0001445 Sorghum bicolor miR164b
UGGAGAAGCAGGGCACGUGCU
>sbi-miR166e MIMAT0001446 Sorghum bicolor miR166e
UCGGACCAGGCUUCAAUCCCU
>sbi-miR167d MIMAT0001447 Sorghum bicolor miR167d
UGAAGCUGCCAGCAUGAUCUG
>sbi-miR167f MIMAT0001448 Sorghum bicolor miR167f
UGAAGCUGCCAGCAUGAUCUG
>sbi-miR167g MIMAT0001449 Sorghum bicolor miR167g
UGAAGCUGCCAGCAUGAUCUG
>sbi-miR167e MIMAT0001450 Sorghum bicolor miR167e
UGAAGCUGCCAGCAUGAUCUG
>sbi-miR167c MIMAT0001451 Sorghum bicolor miR167c
UGAAGCUGCCAGCAUGAUCUG
>sbi-miR168 MIMAT0001452 Sorghum bicolor miR168
UCGCUUGGUGCAGAUCGGGAC
>sbi-miR169c MIMAT0001453 Sorghum bicolor miR169c
UAGCCAAGGAUGACUUGCCUA
>sbi-miR169d-5p MIMAT0001454 Sorghum bicolor miR169d-5p
UAGCCAAGGAUGACUUGCCU
>sbi-miR169d-3p MIMAT0026431 Sorghum bicolor miR169d-3p
GGGCGGUCACCUUGGCUAGC
>sbi-miR169f MIMAT0001456 Sorghum bicolor miR169f
UAGCCAAGGAUGACUUGCCUG
>sbi-miR169g MIMAT0001457 Sorghum bicolor miR169g
UAGCCAAGGAUGACUUGCCUG
>sbi-miR169i MIMAT0001459 Sorghum bicolor miR169i
UAGCCAAGAAUGACUUGCCUA
>sbi-miR171b MIMAT0001460 Sorghum bicolor miR171b
UGAUUGAGCCGUGCCAAUAUC
>sbi-miR171d MIMAT0001461 Sorghum bicolor miR171d
UGAUUGAGCCGUGCCAAUAUC
>sbi-miR171a MIMAT0001462 Sorghum bicolor miR171a
UGAUUGAGCCGUGCCAAUAUC
>sbi-miR171c MIMAT0001463 Sorghum bicolor miR171c
GAGGUGAGCCGAGCCAAUAUC
>sbi-miR172e MIMAT0001464 Sorghum bicolor miR172e
UGAAUCUUGAUGAUGCUGCAC
>sbi-miR166f MIMAT0001465 Sorghum bicolor miR166f
UCGGACCAGGCUUCAUUCCUC
>sbi-miR171e MIMAT0001466 Sorghum bicolor miR171e
GUGAGCCGAACCAAUAUCACU
>sbi-miR159a MIMAT0001468 Sorghum bicolor miR159a
UUUGGAUUGAAGGGAGCUCUG
>sbi-miR319a MIMAT0001469 Sorghum bicolor miR319a
UUGGACUGAAGGGUGCUCCC
>ame-bantam-3p MIMAT0001470 Apis mellifera bantam-3p
UGAGAUCAUUGUGAAAGCUGAUU
>ame-miR-1-3p MIMAT0001471 Apis mellifera miR-1-3p
UGGAAUGUAAAGAAGUAUGGAG
>ame-miR-12-5p MIMAT0001472 Apis mellifera miR-12-5p
UGAGUAUUACAUCAGGUACUGGU
>ame-miR-124-3p MIMAT0001473 Apis mellifera miR-124-3p
UAAGGCACGCGGUGAAUGCCAAG
>ame-miR-125-5p MIMAT0001474 Apis mellifera miR-125-5p
CCCCUGAGACCCUAACUUGUGA
>ame-miR-133-3p MIMAT0001475 Apis mellifera miR-133-3p
UUGGUCCCCUUCAACCAGCUGU
>ame-miR-184-3p MIMAT0001476 Apis mellifera miR-184-3p
UGGACGGAGAACUGAUAAGGGC
>ame-miR-210-3p MIMAT0001477 Apis mellifera miR-210-3p
UUGUGCGUGUGACAGCGGCUA
>ame-miR-219-5p MIMAT0001478 Apis mellifera miR-219-5p
UGAUUGUCCAAACGCAAUUCUUG
>ame-miR-263a-5p MIMAT0001479 Apis mellifera miR-263a-5p
GUAAAUGGCACUGGAAGAAUUCAC
>ame-miR-276-3p MIMAT0001480 Apis mellifera miR-276-3p
UAGGAACUUCAUACCGUGCUCU
>ame-miR-277-3p MIMAT0001481 Apis mellifera miR-277-3p
UAAAUGCACUAUCUGGUACGACA
>ame-miR-278-3p MIMAT0001482 Apis mellifera miR-278-3p
UCGGUGGGACUUUCGUCCGUUU
>ame-miR-281-3p MIMAT0001483 Apis mellifera miR-281-3p
UGUCAUGGAGUUGCUCUCUUUGU
>ame-miR-282-5p MIMAT0001484 Apis mellifera miR-282-5p
GAUUUAGCCUCUCCUAGGCUUUGUCUGU
>ame-miR-2-3p MIMAT0001485 Apis mellifera miR-2-3p
UAUCACAGCCAGCUUUGAUGAGC
>ame-miR-305-5p MIMAT0001486 Apis mellifera miR-305-5p
AUUGUACUUCAUCAGGUGCUCUG
>ame-miR-315-5p MIMAT0001487 Apis mellifera miR-315-5p
UUUUGAUUGUUGCUCAGAAAGC
>ame-miR-317-3p MIMAT0001488 Apis mellifera miR-317-3p
UGAACACAGCUGGUGGUAUCUCAGU
>ame-miR-7-5p MIMAT0001489 Apis mellifera miR-7-5p
UGGAAGACUAGUGAUUUUGUUGU
>ame-miR-8-3p MIMAT0001490 Apis mellifera miR-8-3p
UAAUACUGUCAGGUAAAGAUGUC
>ame-miR-9a-5p MIMAT0001491 Apis mellifera miR-9a-5p
UCUUUGGUUAUCUAGCUGUAUGA
>ame-miR-9b-5p MIMAT0001492 Apis mellifera miR-9b-5p
GCUUUGGUAAUCUAGCUUUAUGA
>ame-miR-iab-4-5p MIMAT0001493 Apis mellifera miR-iab-4-5p
ACGUAUACUGAAUGUAUCCUGA
>aga-bantam MIMAT0001494 Anopheles gambiae bantam
UGAGAUCACUUUGAAAGCUGAUU
>aga-let-7 MIMAT0001495 Anopheles gambiae let-7
UGAGGUAGUUGGUUGUAUAGU
>aga-miR-1 MIMAT0001496 Anopheles gambiae miR-1
UGGAAUGUAAAGAAGUAUGGAG
>aga-miR-10 MIMAT0001497 Anopheles gambiae miR-10
ACCCUGUAGAUCCGAAUUUGU
>aga-miR-100 MIMAT0001498 Anopheles gambiae miR-100
AACCCGUAGAUCCGAACUUGUG
>aga-miR-124 MIMAT0001499 Anopheles gambiae miR-124
UAAGGCACGCGGUGAAUGCCAAG
>aga-miR-125 MIMAT0001500 Anopheles gambiae miR-125
UCCCUGAGACCCUAACUUGUGA
>aga-miR-133 MIMAT0001501 Anopheles gambiae miR-133
UUGGUCCCCUUCAACCAGCUGU
>aga-miR-13b MIMAT0001502 Anopheles gambiae miR-13b
UAUCACAGCCAUUUUGACGAGU
>aga-miR-14 MIMAT0001503 Anopheles gambiae miR-14
UCAGUCUUUUUCUCUCUCCUA
>aga-miR-184 MIMAT0001504 Anopheles gambiae miR-184
UGGACGGAGAACUGAUAAGGG
>aga-miR-210 MIMAT0001505 Anopheles gambiae miR-210
UUGUGCGUGUGACAACGGCUA
>aga-miR-219 MIMAT0001506 Anopheles gambiae miR-219
UGAUUGUCCAAACGCAAUUCUUG
>aga-miR-263a MIMAT0001507 Anopheles gambiae miR-263a
UGUAAUGGCACUGGAAGAAUUCAC
>aga-miR-275 MIMAT0001508 Anopheles gambiae miR-275
UCAGGUACCUGAAGUAGCGCGCG
>aga-miR-276-5p MIMAT0001509 Anopheles gambiae miR-276-5p
AGCGAGGUAUAGAGUUCCUA
>aga-miR-276-3p MIMAT0006782 Anopheles gambiae miR-276-3p
UAGGAACUUCAUACCGUGCUCU
>aga-miR-277 MIMAT0001510 Anopheles gambiae miR-277
UAAAUGCACUAUCUGGUACGACA
>aga-miR-278 MIMAT0001511 Anopheles gambiae miR-278
UCGGUGGGACUUUCGUCCGUUU
>aga-miR-279 MIMAT0001512 Anopheles gambiae miR-279
UGACUAGAUCCACACUCAUUAA
>aga-miR-281 MIMAT0001513 Anopheles gambiae miR-281
UGUCAUGGAAUUGCUCUCUUUAU
>aga-miR-282 MIMAT0001514 Anopheles gambiae miR-282
AAUCUAGCCUCUUCUAGGCUUUGUCUGU
>aga-miR-283 MIMAT0001515 Anopheles gambiae miR-283
UAAAUAUCAGCUGGUAAUUCU
>aga-miR-2 MIMAT0009202 Anopheles gambiae miR-2
UAUCACAGCCAGCUUUGAUGAGC
>aga-miR-305 MIMAT0001518 Anopheles gambiae miR-305
AUUGUACUUCAUCAGGUGCUCUG
>aga-miR-307 MIMAT0001519 Anopheles gambiae miR-307
UCACAACCUCCUUGAGUGAG
>aga-miR-308 MIMAT0001520 Anopheles gambiae miR-308
AAUCACAGGAGUAUACUGUGAG
>aga-miR-315 MIMAT0001521 Anopheles gambiae miR-315
UUUUGAUUGUUGCUCAGAAAGC
>aga-miR-317 MIMAT0001522 Anopheles gambiae miR-317
UGAACACAUCUGGUGGUAUCUCAGU
>aga-miR-7 MIMAT0001523 Anopheles gambiae miR-7
UGGAAGACUAGUGAUUUUGUUGU
>aga-miR-79 MIMAT0001524 Anopheles gambiae miR-79
UAAAGCUAGAUUACCAAAGCAU
>aga-miR-8 MIMAT0001525 Anopheles gambiae miR-8
UAAUACUGUCAGGUAAAGAUGUC
>aga-miR-9a MIMAT0001526 Anopheles gambiae miR-9a
UCUUUGGUUAUCUAGCUGUAUGA
>aga-miR-92a MIMAT0001527 Anopheles gambiae miR-92a
UAUUGCACUUGUCCCGGCCUAU
>aga-miR-92b MIMAT0001528 Anopheles gambiae miR-92b
AAUUGCACUUGUCCCGGCCUGC
>aga-miR-9b MIMAT0001529 Anopheles gambiae miR-9b
ACUUUGGUGAUUUUAGCUGUAUG
>aga-miR-9c MIMAT0001530 Anopheles gambiae miR-9c
UCUUUGGUAUUCUAGCUGUAGA
>aga-miR-iab-4 MIMAT0001531 Anopheles gambiae miR-iab-4
ACGUAUACUGAAUGUAUCCUGA
>hsa-miR-448 MIMAT0001532 Homo sapiens miR-448
UUGCAUAUGUAGGAUGUCCCAU
>mmu-miR-448-5p MIMAT0017176 Mus musculus miR-448-5p
GAACAUCCUGCAUAGUGCUGCC
>mmu-miR-448-3p MIMAT0001533 Mus musculus miR-448-3p
UUGCAUAUGUAGGAUGUCCCAU
>rno-miR-448-5p MIMAT0017177 Rattus norvegicus miR-448-5p
AACAUCCUGCAUAGUGCUGCCA
>rno-miR-448-3p MIMAT0001534 Rattus norvegicus miR-448-3p
UUGCAUAUGUAGGAUGUCCCA
>cfa-miR-448 MIMAT0001535 Canis familiaris miR-448
UUGCAUAUGUAGGAUGUCCCAU
>hsa-miR-429 MIMAT0001536 Homo sapiens miR-429
UAAUACUGUCUGGUAAAACCGU
>mmu-miR-429-5p MIMAT0017178 Mus musculus miR-429-5p
GUCUUACCAGACAUGGUUAGA
>mmu-miR-429-3p MIMAT0001537 Mus musculus miR-429-3p
UAAUACUGUCUGGUAAUGCCGU
>rno-miR-429 MIMAT0001538 Rattus norvegicus miR-429
UAAUACUGUCUGGUAAUGCCGU
>cfa-miR-429 MIMAT0001539 Canis familiaris miR-429
UAAUACUGUCUGGUAAUGCCGU
>mmu-miR-365-2-5p MIMAT0017179 Mus musculus miR-365-2-5p
AGGGACUUUCAGGGGCAGCUGUG
>cfa-miR-365 MIMAT0001540 Canis familiaris miR-365
UAAUGCCCCUAAAAAUCCUUAU
>hsa-miR-449a MIMAT0001541 Homo sapiens miR-449a
UGGCAGUGUAUUGUUAGCUGGU
>mmu-miR-449a-5p MIMAT0001542 Mus musculus miR-449a-5p
UGGCAGUGUAUUGUUAGCUGGU
>mmu-miR-449a-3p MIMAT0017180 Mus musculus miR-449a-3p
CAGCUAACAUGCGACUGCUCUC
>rno-miR-449a-5p MIMAT0001543 Rattus norvegicus miR-449a-5p
UGGCAGUGUAUUGUUAGCUGGU
>rno-miR-449a-3p MIMAT0017181 Rattus norvegicus miR-449a-3p
CAGCUAACAUGCAACUGCUCUC
>cfa-miR-449a MIMAT0001544 Canis familiaris miR-449a
UGGCAGUGUAUUGUUAGCUGGU
>hsa-miR-450a-5p MIMAT0001545 Homo sapiens miR-450a-5p
UUUUGCGAUGUGUUCCUAAUAU
>hsa-miR-450a-1-3p MIMAT0022700 Homo sapiens miR-450a-1-3p
AUUGGGAACAUUUUGCAUGUAU
>mmu-miR-450a-5p MIMAT0001546 Mus musculus miR-450a-5p
UUUUGCGAUGUGUUCCUAAUAU
>mmu-miR-450a-1-3p MIMAT0017182 Mus musculus miR-450a-1-3p
AUUGGGAACAUUUUGCAUAAAU
>rno-miR-450a-5p MIMAT0001547 Rattus norvegicus miR-450a-5p
UUUUGCGAUGUGUUCCUAAUGU
>rno-miR-450a-3p MIMAT0017183 Rattus norvegicus miR-450a-3p
UAUUGGGAACAUUUUGCAUAA
>cfa-miR-450a MIMAT0001548 Canis familiaris miR-450a
UUUUUGCGAUGUGUUCCUAAUA
>rno-miR-365-5p MIMAT0017184 Rattus norvegicus miR-365-5p
GAGGGACUUUCAGGGGC
>rno-miR-365-3p MIMAT0001549 Rattus norvegicus miR-365-3p
UAAUGCCCCUAAAAAUCCUUAU
>mghv-miR-M1-1-5p MIMAT0017185 Mouse gammaherpesvirus miR-M1-1-5p
AGGAAGUGGGUCCAACUU
>mghv-miR-M1-1-3p MIMAT0001564 Mouse gammaherpesvirus miR-M1-1-3p
UAGAAAUGGCCGUACUUCCUUU
>mghv-miR-M1-2-5p MIMAT0017186 Mouse gammaherpesvirus miR-M1-2-5p
AGAGGGGGAGUGUGUGGUCUGU
>mghv-miR-M1-2-3p MIMAT0001565 Mouse gammaherpesvirus miR-M1-2-3p
CAGACCCCCUCUCCCCCUCUUU
>mghv-miR-M1-3-5p MIMAT0017187 Mouse gammaherpesvirus miR-M1-3-5p
AGCGAACCUCUGCUCACUGCCC
>mghv-miR-M1-3-3p MIMAT0001566 Mouse gammaherpesvirus miR-M1-3-3p
GAGGUGAGCAGGAGUUGCGCUU
>mghv-miR-M1-4-5p MIMAT0001567 Mouse gammaherpesvirus miR-M1-4-5p
UCGAGGAGCACGUGUUAUUCUA
>mghv-miR-M1-4-3p MIMAT0017188 Mouse gammaherpesvirus miR-M1-4-3p
AGAUAGCAUGUGCCGUCCUCUUU
>mghv-miR-M1-5-5p MIMAT0001568 Mouse gammaherpesvirus miR-M1-5-5p
AGAGUUGAGAUCGGGUCGUCUC
>mghv-miR-M1-5-3p MIMAT0017189 Mouse gammaherpesvirus miR-M1-5-3p
AGGCAAACCCGAGCUCCUCCUU
>mghv-miR-M1-6-5p MIMAT0017190 Mouse gammaherpesvirus miR-M1-6-5p
CAACCACCUCCCACAAUUUCA
>mghv-miR-M1-6-3p MIMAT0001569 Mouse gammaherpesvirus miR-M1-6-3p
UGAAACUGUGUGAGGUGGUUUU
>mghv-miR-M1-7-5p MIMAT0001570 Mouse gammaherpesvirus miR-M1-7-5p
AAAGGUGGAGGUGCGGUAACCU
>mghv-miR-M1-7-3p MIMAT0001571 Mouse gammaherpesvirus miR-M1-7-3p
GAUAUCGCGCCCACCUUUAUU
>mghv-miR-M1-8-5p MIMAT0001572 Mouse gammaherpesvirus miR-M1-8-5p
AGCACUCACUGGGGGUUUGGUC
>mghv-miR-M1-8-3p MIMAT0017191 Mouse gammaherpesvirus miR-M1-8-3p
UGACCAACCCUAAGUGAGUUUU
>mghv-miR-M1-9 MIMAT0001573 Mouse gammaherpesvirus miR-M1-9
UCACAUUUGCCUGGACCUUUUU
>hcmv-miR-UL22A-5p MIMAT0001574 Human cytomegalovirus miR-UL22A-5p
UAACUAGCCUUCCCGUGAGA
>hcmv-miR-UL22A-3p MIMAT0001575 Human cytomegalovirus miR-UL22A-3p
UCACCAGAAUGCUAGUUUGUAG
>hcmv-miR-UL36-5p MIMAT0001576 Human cytomegalovirus miR-UL36-5p
UCGUUGAAGACACCUGGAAAGA
>hcmv-miR-UL36-3p MIMAT0004754 Human cytomegalovirus miR-UL36-3p
UUUCCAGGUGUUUUCAACGUGC
>hcmv-miR-UL112-5p MIMAT0026552 Human cytomegalovirus miR-UL112-5p
CCUCCGGAUCACAUGGUUACUCA
>hcmv-miR-UL112-3p MIMAT0001577 Human cytomegalovirus miR-UL112-3p
AAGUGACGGUGAGAUCCAGGCU
>hcmv-miR-UL148D MIMAT0001578 Human cytomegalovirus miR-UL148D
UCGUCCUCCCCUUCUUCACCG
>hcmv-miR-US5-1 MIMAT0001579 Human cytomegalovirus miR-US5-1
UGACAAGCCUGACGAGAGCGU
>hcmv-miR-US5-2-5p MIMAT0026553 Human cytomegalovirus miR-US5-2-5p
CUUUCGCCACACCUAUCCUGAAAG
>hcmv-miR-US5-2-3p MIMAT0001580 Human cytomegalovirus miR-US5-2-3p
UAUGAUAGGUGUGACGAUGUCU
>hcmv-miR-US25-1-5p MIMAT0001581 Human cytomegalovirus miR-US25-1-5p
AACCGCUCAGUGGCUCGGACC
>hcmv-miR-US25-1-3p MIMAT0004755 Human cytomegalovirus miR-US25-1-3p
UCCGAACGCUAGGUCGGUUCU
>hcmv-miR-US25-2-5p MIMAT0001582 Human cytomegalovirus miR-US25-2-5p
AGCGGUCUGUUCAGGUGGAUGA
>hcmv-miR-US25-2-3p MIMAT0001583 Human cytomegalovirus miR-US25-2-3p
AUCCACUUGGAGAGCUCCCGCGGU
>hcmv-miR-US33-5p MIMAT0001584 Human cytomegalovirus miR-US33-5p
GAUUGUGCCCGGACCGUGGGCG
>hcmv-miR-US33-3p MIMAT0004756 Human cytomegalovirus miR-US33-3p
UCACGGUCCGAGCACAUCCAA
>osa-miR435 MIMAT0001585 Oryza sativa miR435
UUAUCCGGUAUUGGAGUUGA
>osa-miR437 MIMAT0001586 Oryza sativa miR437
AAAGUUAGAGAAGUUUGACUU
>osa-miR438 MIMAT0001587 Oryza sativa miR438
UUCCCACGCGUUAUAGUGAAA
>osa-miR390-5p MIMAT0001588 Oryza sativa miR390-5p
AAGCUCAGGAGGGAUAGCGCC
>osa-miR390-3p MIMAT0022888 Oryza sativa miR390-3p
CGCUAUCUAUCCUGAGCUCC
>osa-miR439a MIMAT0001589 Oryza sativa miR439a
UGUCGAACCGCGGUUGUUCGA
>osa-miR439b MIMAT0001590 Oryza sativa miR439b
UGUCGAACCGCGGUUGUUCGA
>osa-miR439c MIMAT0001591 Oryza sativa miR439c
UGUCGAACCGCGGUUGUUCGA
>osa-miR439d MIMAT0001592 Oryza sativa miR439d
UGUCGAACCGCGGUUGUUCGA
>osa-miR439e MIMAT0001593 Oryza sativa miR439e
UGUCGAACCGCGGUUGUUCGA
>osa-miR439f MIMAT0001594 Oryza sativa miR439f
UGUCGAACCGCGGUUGUUCGA
>osa-miR439g MIMAT0001595 Oryza sativa miR439g
UGUCGAACCGCGGUUGUUCGA
>osa-miR439h MIMAT0001596 Oryza sativa miR439h
UGUCGAACCGCGGUUGUUCGA
>osa-miR439i MIMAT0001598 Oryza sativa miR439i
UGUCGAACCGCGGUUGUUCGA
>osa-miR440 MIMAT0001599 Oryza sativa miR440
AGUGUCUCCUGAUGAUCGGGACAA
>osa-miR396e-5p MIMAT0001601 Oryza sativa miR396e-5p
UCCACAGGCUUUCUUGAACUG
>osa-miR396e-3p MIMAT0015159 Oryza sativa miR396e-3p
AUGGUUCAAGAAAGCCCAUGGAAA
>osa-miR443 MIMAT0001606 Oryza sativa miR443
AUCACAAUACAAUAAAUCUGGA
>osa-miR444a-5p MIMAT0020918 Oryza sativa miR444a-5p
GCUAGAGGUGGCAACUGCAUA
>osa-miR444a-3p.2 MIMAT0005790 Oryza sativa miR444a-3p.2
UGCAGUUGCUGCCUCAAGCUU
>osa-miR444a-3p.1 MIMAT0001617 Oryza sativa miR444a-3p.1
UUGCUGCCUCAAGCUUGCUGC
>dre-miR-429a MIMAT0001624 Danio rerio miR-429a
UAAUACUGUCUGGUAAUGCCGU
>hsa-miR-431-5p MIMAT0001625 Homo sapiens miR-431-5p
UGUCUUGCAGGCCGUCAUGCA
>hsa-miR-431-3p MIMAT0004757 Homo sapiens miR-431-3p
CAGGUCGUCUUGCAGGGCUUCU
>rno-miR-431 MIMAT0001626 Rattus norvegicus miR-431
UGUCUUGCAGGCCGUCAUGCA
>hsa-miR-433-5p MIMAT0026554 Homo sapiens miR-433-5p
UACGGUGAGCCUGUCAUUAUUC
>hsa-miR-433-3p MIMAT0001627 Homo sapiens miR-433-3p
AUCAUGAUGGGCUCCUCGGUGU
>rno-miR-433-5p MIMAT0017192 Rattus norvegicus miR-433-5p
UACGGUGAGCCUGUCAUUAUUC
>rno-miR-433-3p MIMAT0001628 Rattus norvegicus miR-433-3p
AUCAUGAUGGGCUCCUCGGUGU
>hsa-miR-329-5p MIMAT0026555 Homo sapiens miR-329-5p
GAGGUUUUCUGGGUUUCUGUUUC
>hsa-miR-329-3p MIMAT0001629 Homo sapiens miR-329-3p
AACACACCUGGUUAACCUCUUU
>hsa-miR-451a MIMAT0001631 Homo sapiens miR-451a
AAACCGUUACCAUUACUGAGUU
>mmu-miR-451a MIMAT0001632 Mus musculus miR-451a
AAACCGUUACCAUUACUGAGUU
>rno-miR-451-5p MIMAT0001633 Rattus norvegicus miR-451-5p
AAACCGUUACCAUUACUGAGUU
>rno-miR-451-3p MIMAT0017193 Rattus norvegicus miR-451-3p
AUGGUAAUGGUUCUCUUGCUGCU
>dre-miR-451 MIMAT0001634 Danio rerio miR-451
AAACCGUUACCAUUACUGAGUU
>hsa-miR-452-5p MIMAT0001635 Homo sapiens miR-452-5p
AACUGUUUGCAGAGGAAACUGA
>hsa-miR-452-3p MIMAT0001636 Homo sapiens miR-452-3p
CUCAUCUGCAAAGAAGUAAGUG
>mmu-miR-452-5p MIMAT0001637 Mus musculus miR-452-5p
UGUUUGCAGAGGAAACUGAGAC
>mmu-miR-452-3p MIMAT0017194 Mus musculus miR-452-3p
UCAGUCUCAUCUGCAAAGAGGU
>hsa-miR-409-5p MIMAT0001638 Homo sapiens miR-409-5p
AGGUUACCCGAGCAACUUUGCAU
>hsa-miR-409-3p MIMAT0001639 Homo sapiens miR-409-3p
GAAUGUUGCUCGGUGAACCCCU
>mtr-miR162 MIMAT0001640 Medicago truncatula miR162
UCGAUAAACCUCUGCAUCCAG
>mtr-miR160a MIMAT0001641 Medicago truncatula miR160a
UGCCUGGCUCCCUGUAUGCCA
>mtr-miR166a MIMAT0001642 Medicago truncatula miR166a
UCGGACCAGGCUUCAUUCCCC
>mtr-miR169a MIMAT0001643 Medicago truncatula miR169a
CAGCCAAGGAUGACUUGCCGA
>mtr-miR399b MIMAT0001645 Medicago truncatula miR399b
UGCCAAAGGAGAGCUGCCCUG
>mtr-miR399d MIMAT0001646 Medicago truncatula miR399d
UGCCAAAGGAGAGCUGCCCUA
>mtr-miR393a MIMAT0001647 Medicago truncatula miR393a
UCCAAAGGGAUCGCAUUGAUC
>mtr-miR395a MIMAT0001648 Medicago truncatula miR395a
AUGAAGUGUUUGGGGGAACUC
>mtr-miR395b MIMAT0001649 Medicago truncatula miR395b
AUGAAGUAUUUGGGGGAACUC
>mtr-miR399c MIMAT0001650 Medicago truncatula miR399c
UGCCAAAGGAGAUUUGCCCUG
>mtr-miR399a MIMAT0001651 Medicago truncatula miR399a
UGCCAAAGGAGAUUUGCCCAG
>mtr-miR399e MIMAT0001652 Medicago truncatula miR399e
UGCCAAAGGAGAUUUGCCCAG
>mtr-miR319a-5p MIMAT0026556 Medicago truncatula miR319a-5p
AGAGCUUCCUUCAGUCCACUC
>mtr-miR319a-3p MIMAT0001653 Medicago truncatula miR319a-3p
UUGGACUGAAGGGAGCUCCC
>mtr-miR156a MIMAT0001654 Medicago truncatula miR156a
UGACAGAAGAGAGAGAGCACA
>mtr-miR171a MIMAT0001655 Medicago truncatula miR171a
UGAUUGAGUCGUGCCAAUAUC
>sof-miR156 MIMAT0001656 Saccharum officinarum miR156
UGACAGAAGAGAGUGAGCAC
>sof-miR396 MIMAT0001657 Saccharum officinarum miR396
UUCCACAGCUUUCUUGAACUG
>sof-miR159a MIMAT0001658 Saccharum officinarum miR159a
UUUGGAUUGAAGGGAGCUCUG
>sof-miR159b MIMAT0001659 Saccharum officinarum miR159b
UUUGGAUUGAAGGGAGCUCUG
>sof-miR159d MIMAT0001660 Saccharum officinarum miR159d
UUUGGAUUGAAGGGAGCUCUG
>sof-miR159e MIMAT0001661 Saccharum officinarum miR159e
UUUGGAUUGAAAGGAGCUCUU
>sof-miR159c MIMAT0001662 Saccharum officinarum miR159c
CUUGGAUUGAAGGGAGCUCCU
>sof-miR167a MIMAT0001663 Saccharum officinarum miR167a
UGAAGCUGCCAGCAUGAUCUG
>sof-miR167b MIMAT0001664 Saccharum officinarum miR167b
UGAAGCUGCCAGCAUGAUCUG
>sof-miR168a MIMAT0001665 Saccharum officinarum miR168a
UCGCUUGGUGCAGAUCGGGAC
>sof-miR168b MIMAT0001666 Saccharum officinarum miR168b
UCGCUUGGGCAGAUCGGGAC
>sof-miR408a MIMAT0001667 Saccharum officinarum miR408a
CUGCACUGCCUCUUCCCUGGC
>sof-miR408b MIMAT0001668 Saccharum officinarum miR408b
CUGCACUGCCUCUUCCCUGGC
>sof-miR408c MIMAT0001669 Saccharum officinarum miR408c
CUGCACUGCCUCUUCCCUGGC
>sof-miR408d MIMAT0001670 Saccharum officinarum miR408d
CUGCACUGCCUCUUCCCUGGC
>sof-miR408e MIMAT0001671 Saccharum officinarum miR408e
CUGCACUGACUCUUCCCUGGC
>gma-miR156d MIMAT0001672 Glycine max miR156d
UUGACAGAAGAUAGAGAGCAC
>gma-miR156e MIMAT0001673 Glycine max miR156e
CUGACAGAAGAUAGAGAGCAC
>gma-miR156c MIMAT0001674 Glycine max miR156c
UUGACAGAAGAUAGAGAGCAC
>gma-miR159a-5p MIMAT0020919 Glycine max miR159a-5p
GAGCUCCUUGAAGUCCAAUUG
>gma-miR159a-3p MIMAT0001675 Glycine max miR159a-3p
UUUGGAUUGAAGGGAGCUCUA
>gma-miR160a-5p MIMAT0001676 Glycine max miR160a-5p
UGCCUGGCUCCCUGUAUGCCA
>gma-miR160a-3p MIMAT0022889 Glycine max miR160a-3p
GCGUAUGAGGAGCCAAGCAUA
>gma-miR166a-5p MIMAT0020920 Glycine max miR166a-5p
GGAAUGUUGUCUGGCUCGAGG
>gma-miR166a-3p MIMAT0001677 Glycine max miR166a-3p
UCGGACCAGGCUUCAUUCCCC
>gma-miR166b MIMAT0001678 Glycine max miR166b
UCGGACCAGGCUUCAUUCCCC
>gma-miR167a MIMAT0001679 Glycine max miR167a
UGAAGCUGCCAGCAUGAUCUA
>gma-miR167b MIMAT0001680 Glycine max miR167b
UGAAGCUGCCAGCAUGAUCUA
>gma-miR168a MIMAT0001681 Glycine max miR168a
UCGCUUGGUGCAGGUCGGGAA
>gma-miR172a MIMAT0001682 Glycine max miR172a
AGAAUCUUGAUGAUGCUGCAU
>gma-miR172b-5p MIMAT0020921 Glycine max miR172b-5p
GUAGCAUCAUCAAGAUUCAC
>gma-miR172b-3p MIMAT0001683 Glycine max miR172b-3p
AGAAUCUUGAUGAUGCUGCAU
>gma-miR319a MIMAT0001684 Glycine max miR319a
UUGGACUGAAGGGAGCUCCC
>gma-miR319b MIMAT0001685 Glycine max miR319b
UUGGACUGAAGGGAGCUCCC
>gma-miR156a MIMAT0001686 Glycine max miR156a
UGACAGAAGAGAGUGAGCAC
>gma-miR396a-5p MIMAT0001687 Glycine max miR396a-5p
UUCCACAGCUUUCUUGAACUG
>gma-miR396a-3p MIMAT0020922 Glycine max miR396a-3p
UUCAAUAAAGCUGUGGGAAG
>gma-miR396b-5p MIMAT0001688 Glycine max miR396b-5p
UUCCACAGCUUUCUUGAACUU
>gma-miR396b-3p MIMAT0020923 Glycine max miR396b-3p
GCUCAAGAAAGCUGUGGGAGA
>gma-miR398a MIMAT0001689 Glycine max miR398a
UGUGUUCUCAGGUCACCCCUU
>gma-miR398b-5p MIMAT0037314 Glycine max miR398b-5p
GAGUGGAUCUGAGAACACAAGG
>gma-miR398b-3p MIMAT0001690 Glycine max miR398b-3p
UGUGUUCUCAGGUCACCCCUU
>gma-miR319c MIMAT0001691 Glycine max miR319c
UUGGACUGAAGGGAGCUCCU
>gma-miR156b MIMAT0001692 Glycine max miR156b
UGACAGAAGAGAGAGAGCACA
>gma-miR169a MIMAT0001693 Glycine max miR169a
CAGCCAAGGAUGACUUGCCGG
>zma-miR171d-5p MIMAT0015160 Zea mays miR171d-5p
UGUUGGCUCGGCUCACUCAGA
>zma-miR171d-3p MIMAT0001694 Zea mays miR171d-3p
UGAUUGAGCCGUGCCAAUAUC
>zma-miR171f-5p MIMAT0015161 Zea mays miR171f-5p
CGAUGUUGGCAUGGCUCAAUC
>zma-miR171f-3p MIMAT0001695 Zea mays miR171f-3p
UUGAGCCGUGCCAAUAUCACA
>zma-miR394a-5p MIMAT0001696 Zea mays miR394a-5p
UUGGCAUUCUGUCCACCUCC
>zma-miR394a-3p MIMAT0015162 Zea mays miR394a-3p
AGGUGGGCAUACUGCCAAUG
>zma-miR394b-5p MIMAT0001697 Zea mays miR394b-5p
UUGGCAUUCUGUCCACCUCC
>zma-miR394b-3p MIMAT0015163 Zea mays miR394b-3p
AGGUGGGCAUACUGCCAAUG
>zma-miR395b-5p MIMAT0015164 Zea mays miR395b-5p
GUUCCCUACAAGCACUUCACAA
>zma-miR395b-3p MIMAT0001698 Zea mays miR395b-3p
GUGAAGUGUUUGGGGGAACUC
>zma-miR395c-5p MIMAT0015165 Zea mays miR395c-5p
GUUCCCUGCAAACACUUCACCA
>zma-miR395c-3p MIMAT0001700 Zea mays miR395c-3p
GUGAAGUGUUUGGAGGAACUC
>zma-miR395a-5p MIMAT0015166 Zea mays miR395a-5p
GUUCUCCUCAAACCACUUCAGUU
>zma-miR395a-3p MIMAT0001701 Zea mays miR395a-3p
GUGAAGUGUUUGGGGGAACUC
>zma-miR396b-5p MIMAT0001702 Zea mays miR396b-5p
UUCCACAGCUUUCUUGAACUG
>zma-miR396b-3p MIMAT0015167 Zea mays miR396b-3p
GUUCAAUAAAGCUGUGGGAAA
>zma-miR396a-5p MIMAT0001703 Zea mays miR396a-5p
UUCCACAGCUUUCUUGAACUG
>zma-miR396a-3p MIMAT0015168 Zea mays miR396a-3p
GUUCAAUAAAGCUGUGGGAAA
>zma-miR399a-5p MIMAT0015169 Zea mays miR399a-5p
GUGCGGUUCUCCUCUGGCACG
>zma-miR399a-3p MIMAT0001704 Zea mays miR399a-3p
UGCCAAAGGAGAAUUGCCCUG
>zma-miR399c-5p MIMAT0015170 Zea mays miR399c-5p
GGGUACGUCUCCUUUGGCACA
>zma-miR399c-3p MIMAT0001705 Zea mays miR399c-3p
UGCCAAAGGAGAAUUGCCCUG
>zma-miR399b-5p MIMAT0015171 Zea mays miR399b-5p
GUGCAGCUCUCCUCUGGCAUG
>zma-miR399b-3p MIMAT0001706 Zea mays miR399b-3p
UGCCAAAGGAGAGCUGUCCUG
>zma-miR399d-5p MIMAT0015172 Zea mays miR399d-5p
GUGUGGCUCUCCUCUGGCAUG
>zma-miR399d-3p MIMAT0001707 Zea mays miR399d-3p
UGCCAAAGGAGAGCUGCCCUG
>zma-miR399e-5p MIMAT0015173 Zea mays miR399e-5p
GGGCUUCUCUUUCUUGGCAGG
>zma-miR399e-3p MIMAT0001708 Zea mays miR399e-3p
UGCCAAAGGAGAGUUGCCCUG
>zma-miR399f-5p MIMAT0015174 Zea mays miR399f-5p
GGGCAACUUCUCCUUUGGCAGA
>zma-miR399f-3p MIMAT0001709 Zea mays miR399f-3p
UGCCAAAGGAAAUUUGCCCCG
>zma-miR156j-5p MIMAT0001710 Zea mays miR156j-5p
UGACAGAAGAGAGAGAGCACA
>zma-miR156j-3p MIMAT0015175 Zea mays miR156j-3p
UGCUCUCUGCUCUCACUGUCAUC
>zma-miR159a-5p MIMAT0015176 Zea mays miR159a-5p
GAGCUCCUAUCAUUCCAAUGA
>zma-miR159a-3p MIMAT0001711 Zea mays miR159a-3p
UUUGGAUUGAAGGGAGCUCUG
>zma-miR159b-5p MIMAT0015177 Zea mays miR159b-5p
GUGCUCCCUUCAAACCAAUAA
>zma-miR159b-3p MIMAT0001712 Zea mays miR159b-3p
UUUGGAUUGAAGGGAGCUCUG
>zma-miR159c-5p MIMAT0015178 Zea mays miR159c-5p
GAGCUCCCUUCGAUCCAAUCC
>zma-miR159c-3p MIMAT0001713 Zea mays miR159c-3p
CUUGGAUUGAAGGGAGCUCCU
>zma-miR159d-5p MIMAT0015179 Zea mays miR159d-5p
GAGCUCCCUUCGAUCCAAUCC
>zma-miR159d-3p MIMAT0001714 Zea mays miR159d-3p
CUUGGAUUGAAGGGAGCUCCU
>zma-miR319a-5p MIMAT0015180 Zea mays miR319a-5p
GAGCUCUCUUCAGUCCACUC
>zma-miR319a-3p MIMAT0001715 Zea mays miR319a-3p
UUGGACUGAAGGGUGCUCCC
>zma-miR319c-5p MIMAT0015181 Zea mays miR319c-5p
GAGCUCUCUUCAGUCCACUC
>zma-miR319c-3p MIMAT0001716 Zea mays miR319c-3p
UUGGACUGAAGGGUGCUCCC
>zma-miR319b-5p MIMAT0015182 Zea mays miR319b-5p
AGAGCGUCCUUCAGUCCACUC
>zma-miR319b-3p MIMAT0001717 Zea mays miR319b-3p
UUGGACUGAAGGGUGCUCCC
>zma-miR319d-5p MIMAT0015183 Zea mays miR319d-5p
AGAGCGUCCUUCAGUCCACUC
>zma-miR319d-3p MIMAT0001718 Zea mays miR319d-3p
UUGGACUGAAGGGUGCUCCC
>zma-miR166k-5p MIMAT0015184 Zea mays miR166k-5p
GGAUUGUUGUCUGGCUCGGGG
>zma-miR166k-3p MIMAT0001719 Zea mays miR166k-3p
UCGGACCAGGCUUCAAUCCCU
>zma-miR166j-5p MIMAT0015185 Zea mays miR166j-5p
GGUUUGUUUGUCUGGUUCAAGG
>zma-miR166j-3p MIMAT0001720 Zea mays miR166j-3p
UCGGACCAGGCUUCAAUCCCU
>zma-miR167e-5p MIMAT0001721 Zea mays miR167e-5p
UGAAGCUGCCAGCAUGAUCUG
>zma-miR167e-3p MIMAT0015186 Zea mays miR167e-3p
GAUCAUGCUGUGCAGUUUCAUC
>zma-miR167f-5p MIMAT0001722 Zea mays miR167f-5p
UGAAGCUGCCAGCAUGAUCUG
>zma-miR167f-3p MIMAT0015187 Zea mays miR167f-3p
GAUCGUGCUGCGCAGUUUCACC
>zma-miR167g-5p MIMAT0001723 Zea mays miR167g-5p
UGAAGCUGCCAGCAUGAUCUG
>zma-miR167g-3p MIMAT0015188 Zea mays miR167g-3p
GGUCAUGCUGUAGUUUCAUC
>zma-miR167h-5p MIMAT0001724 Zea mays miR167h-5p
UGAAGCUGCCAGCAUGAUCUG
>zma-miR167h-3p MIMAT0015189 Zea mays miR167h-3p
GAUCAUGUUGCAGCUUCAC
>zma-miR167i-5p MIMAT0001725 Zea mays miR167i-5p
UGAAGCUGCCAGCAUGAUCUG
>zma-miR167i-3p MIMAT0015190 Zea mays miR167i-3p
GAUCAUGUUGCAGCUUCAC
>zma-miR168a-5p MIMAT0001726 Zea mays miR168a-5p
UCGCUUGGUGCAGAUCGGGAC
>zma-miR168a-3p MIMAT0015191 Zea mays miR168a-3p
CCCGCCUUGCACCAAGUGAA
>zma-miR168b-5p MIMAT0001727 Zea mays miR168b-5p
UCGCUUGGUGCAGAUCGGGAC
>zma-miR168b-3p MIMAT0015192 Zea mays miR168b-3p
CCCGCCUUGCAUCAAGUGAA
>zma-miR169c-5p MIMAT0001728 Zea mays miR169c-5p
CAGCCAAGGAUGACUUGCCGG
>zma-miR169c-3p MIMAT0015193 Zea mays miR169c-3p
GGCAAGUCUGUCCUUGGCUACA
>zma-miR169f-5p MIMAT0001729 Zea mays miR169f-5p
UAGCCAAGGAUGACUUGCCUA
>zma-miR169f-3p MIMAT0015194 Zea mays miR169f-3p
GGCAUGUCUUCCUUGGCUACU
>zma-miR169g MIMAT0001730 Zea mays miR169g
UAGCCAAGGAUGACUUGCCUA
>zma-miR169h MIMAT0001731 Zea mays miR169h
UAGCCAAGGAUGACUUGCCUA
>zma-miR169i-5p MIMAT0001732 Zea mays miR169i-5p
UAGCCAAGGAUGACUUGCCUG
>zma-miR169i-3p MIMAT0015195 Zea mays miR169i-3p
GGCAGUCUCCUUGGCUAG
>zma-miR169k-5p MIMAT0001733 Zea mays miR169k-5p
UAGCCAAGGAUGACUUGCCUG
>zma-miR169k-3p MIMAT0015196 Zea mays miR169k-3p
GGCAGUCUCCUUGGCUAG
>zma-miR169j-5p MIMAT0001734 Zea mays miR169j-5p
UAGCCAAGGAUGACUUGCCUG
>zma-miR169j-3p MIMAT0015197 Zea mays miR169j-3p
GGCAGUCUCCUUGGCUAG
>zma-miR169d MIMAT0001735 Zea mays miR169d
UAGCCAAGGAGACUGCCUAUG
>zma-miR169e MIMAT0001736 Zea mays miR169e
UAGCCAAGGAGACUGCCUACG
>zma-miR171c-5p MIMAT0015198 Zea mays miR171c-5p
UAUUGGUGCGGUUCAAUCAGA
>zma-miR171c-3p MIMAT0001737 Zea mays miR171c-3p
UGACUGAGCCGUGCCAAUAUC
>zma-miR171j-5p MIMAT0015199 Zea mays miR171j-5p
UAUUGACGCGGUUCAAUUCGA
>zma-miR171j-3p MIMAT0001738 Zea mays miR171j-3p
UGAUUGAGCCGUGCCAAUAUC
>zma-miR171e-5p MIMAT0015200 Zea mays miR171e-5p
UGUUGGCUCGGCUCACUCAGA
>zma-miR171e-3p MIMAT0001739 Zea mays miR171e-3p
UGAUUGAGCCGUGCCAAUAUC
>zma-miR171i-5p MIMAT0015201 Zea mays miR171i-5p
UGUUGGCACGGUUCAAUCAAA
>zma-miR171i-3p MIMAT0001740 Zea mays miR171i-3p
UGAUUGAGCCGUGCCAAUAUC
>zma-miR171g-5p MIMAT0015202 Zea mays miR171g-5p
UAUUGACUUGGCUCAUCUCUC
>zma-miR171g-3p MIMAT0001741 Zea mays miR171g-3p
GAGGUGAGCCGAGCCAAUAUC
>zma-miR172e MIMAT0001742 Zea mays miR172e
GGAAUCUUGAUGAUGCUGCAU
>zma-miR166l-5p MIMAT0015203 Zea mays miR166l-5p
GAAUGGAGGCUGGUCCAAGA
>zma-miR166l-3p MIMAT0001743 Zea mays miR166l-3p
UCGGACCAGGCUUCAUUCCUC
>zma-miR166m-5p MIMAT0015204 Zea mays miR166m-5p
GGAAUGUUGGCUGGCUCGAGG
>zma-miR166m-3p MIMAT0001744 Zea mays miR166m-3p
UCGGACCAGGCUUCAUUCCUC
>zma-miR171k-5p MIMAT0015205 Zea mays miR171k-5p
UGGUAUUGUUUCGGCUCAUGU
>zma-miR171k-3p MIMAT0001745 Zea mays miR171k-3p
GUGAGCCGAACCAAUAUCACU
>zma-miR171h-5p MIMAT0015206 Zea mays miR171h-5p
UGGUAUUGUUUCGGCUCAUGU
>zma-miR171h-3p MIMAT0001746 Zea mays miR171h-3p
GUGAGCCGAACCAAUAUCACU
>zma-miR393a-5p MIMAT0001747 Zea mays miR393a-5p
UCCAAAGGGAUCGCAUUGAUCU
>zma-miR393a-3p MIMAT0015207 Zea mays miR393a-3p
AUCAGUGCAAUCCCUUUGGAAU
>zma-miR408a MIMAT0001748 Zea mays miR408a
CUGCACUGCCUCUUCCCUGGC
>zma-miR156k-5p MIMAT0001749 Zea mays miR156k-5p
UGACAGAAGAGAGCGAGCAC
>zma-miR156k-3p MIMAT0015208 Zea mays miR156k-3p
GCUCGCUUCUCUUUCUGUCAGC
>zma-miR160f-5p MIMAT0001750 Zea mays miR160f-5p
UGCCUGGCUCCCUGUAUGCCG
>zma-miR160f-3p MIMAT0015209 Zea mays miR160f-3p
GCGUGCGAGGUGCCAGGCAUG
>sbi-miR399h MIMAT0001751 Sorghum bicolor miR399h
UGCCAAAGGAGAAUUGCCCUG
>sbi-miR399i MIMAT0001752 Sorghum bicolor miR399i
UGCCAAAGGAGAGUUGCCCUG
>sbi-miR159b MIMAT0001753 Sorghum bicolor miR159b
CUUGGAUUGAAGGGAGCUCCU
>sbi-miR164c MIMAT0001754 Sorghum bicolor miR164c
UGGAGAAGCAGGACACGUGAG
>sbi-miR166g MIMAT0001755 Sorghum bicolor miR166g
UCGGACCAGGCUUCAAUCCCU
>sbi-miR171f MIMAT0001756 Sorghum bicolor miR171f
AUGAGCCGAACCAAUAUCACU
>sbi-miR395f MIMAT0001757 Sorghum bicolor miR395f
AUGAAGUGUUUGGGGGAACUC
>sbi-miR156e MIMAT0001758 Sorghum bicolor miR156e
UGACAGAAGAGAGCGAGCAC
>dre-let-7a MIMAT0001759 Danio rerio let-7a
UGAGGUAGUAGGUUGUAUAGUU
>dre-let-7b MIMAT0001760 Danio rerio let-7b
UGAGGUAGUAGGUUGUGUGGUU
>dre-let-7c-5p MIMAT0001761 Danio rerio let-7c-5p
UGAGGUAGUAGGUUGUAUGGUU
>dre-let-7c-3p MIMAT0031930 Danio rerio let-7c-3p
CUGUACAACCUUCUAGCUUUCC
>dre-let-7d-5p MIMAT0001762 Danio rerio let-7d-5p
UGAGGUAGUUGGUUGUAUGGUU
>dre-let-7d-3p MIMAT0031931 Danio rerio let-7d-3p
CUGUACAACCUUCUAGCUUUCC
>dre-let-7e MIMAT0001763 Danio rerio let-7e
UGAGGUAGUAGAUUGAAUAGUU
>dre-let-7f MIMAT0001764 Danio rerio let-7f
UGAGGUAGUAGAUUGUAUAGUU
>dre-let-7g MIMAT0001765 Danio rerio let-7g
UGAGGUAGUAGUUUGUAUAGUU
>dre-let-7h MIMAT0001766 Danio rerio let-7h
UGAGGUAGUAAGUUGUGUUGUU
>dre-let-7i MIMAT0001767 Danio rerio let-7i
UGAGGUAGUAGUUUGUGCUGUU
>dre-miR-1 MIMAT0001768 Danio rerio miR-1
UGGAAUGUAAAGAAGUAUGUAU
>dre-miR-9-5p MIMAT0001769 Danio rerio miR-9-5p
UCUUUGGUUAUCUAGCUGUAUGA
>dre-miR-9-3p MIMAT0003156 Danio rerio miR-9-3p
UAAAGCUAGAUAACCGAAAGU
>dre-miR-9-4-3p MIMAT0031932 Danio rerio miR-9-4-3p
UAAAGCUAGAGAACCGAAUGUA
>dre-miR-9-7-3p MIMAT0031933 Danio rerio miR-9-7-3p
UAAAGCUAGAGAACCGAAAGUA
>dre-miR-10b-2-3p MIMAT0031934 Danio rerio miR-10b-2-3p
CAAAUACGUCUCUACAGGAAU
>dre-miR-10c-5p MIMAT0001770 Danio rerio miR-10c-5p
UACCCUGUAGAUCCGGAUUUGU
>dre-miR-10c-3p MIMAT0031935 Danio rerio miR-10c-3p
AAAUUCGUAUCUAGGGGAGUA
>dre-miR-10d-5p MIMAT0001771 Danio rerio miR-10d-5p
UACCCUGUAGAACCGAAUGUGUG
>dre-miR-10d-3p MIMAT0003394 Danio rerio miR-10d-3p
CAGAUUCGGUUUUAGGGGAGUA
>dre-miR-15a-5p MIMAT0001772 Danio rerio miR-15a-5p
UAGCAGCACAGAAUGGUUUGUG
>dre-miR-15a-3p MIMAT0003395 Danio rerio miR-15a-3p
CAGGCCGUACUGUGCUGCGGCA
>dre-miR-15b-5p MIMAT0001773 Danio rerio miR-15b-5p
UAGCAGCACAUCAUGGUUUGUA
>dre-miR-15b-3p MIMAT0031936 Danio rerio miR-15b-3p
CGAAUCAUGAUGUGCUGUCACU
>dre-miR-16a MIMAT0001774 Danio rerio miR-16a
UAGCAGCACGUAAAUAUUGGUG
>dre-miR-16b MIMAT0001775 Danio rerio miR-16b
UAGCAGCACGUAAAUAUUGGAG
>dre-miR-16c-5p MIMAT0001776 Danio rerio miR-16c-5p
UAGCAGCAUGUAAAUAUUGGAG
>dre-miR-16c-3p MIMAT0031937 Danio rerio miR-16c-3p
UCCAAUAUUGCUCGUGCUGCUGA
>dre-miR-17a-5p MIMAT0001777 Danio rerio miR-17a-5p
CAAAGUGCUUACAGUGCAGGUA
>dre-miR-17a-3p MIMAT0003396 Danio rerio miR-17a-3p
ACUGCAGUGGAGGCACUUCUAG
>dre-miR-17a-2-3p MIMAT0031938 Danio rerio miR-17a-2-3p
ACUGCAGUGGAGGCACUUCAAGC
>dre-miR-20b-5p MIMAT0001778 Danio rerio miR-20b-5p
CAAAGUGCUCACAGUGCAGGUAG
>dre-miR-20b-3p MIMAT0031939 Danio rerio miR-20b-3p
ACUGCAAUGUCUGCACUUCAAGU
>dre-miR-18a MIMAT0001779 Danio rerio miR-18a
UAAGGUGCAUCUAGUGCAGAUA
>dre-miR-18b-5p MIMAT0001780 Danio rerio miR-18b-5p
UAAGGUGCAUUUAGUGCAGAUA
>dre-miR-18b-3p MIMAT0003397 Danio rerio miR-18b-3p
CUGCCCUAAGUGCCCCUUCUGG
>dre-miR-18c MIMAT0001781 Danio rerio miR-18c
UAAGGUGCAUCUUGUGUAGUUA
>dre-miR-19a-5p MIMAT0003398 Danio rerio miR-19a-5p
CUAGUUUUGCAUAGUUGCACUA
>dre-miR-19a-3p MIMAT0001782 Danio rerio miR-19a-3p
UGUGCAAAUCUAUGCAAAACUGA
>dre-miR-19b-5p MIMAT0003399 Danio rerio miR-19b-5p
AGUUUUGCUGGUUUGCAUUCAG
>dre-miR-19b-3p MIMAT0001783 Danio rerio miR-19b-3p
UGUGCAAAUCCAUGCAAAACUGA
>dre-miR-19c-5p MIMAT0031940 Danio rerio miR-19c-5p
AGUUUUGCAGGAUUGCAUCCGG
>dre-miR-19c-3p MIMAT0001784 Danio rerio miR-19c-3p
UGUGCAAAUCCAUGCAAAACUCG
>dre-miR-19d-5p MIMAT0031941 Danio rerio miR-19d-5p
AGCUUUGCGGGGUGGGCAGUCAGC
>dre-miR-19d-3p MIMAT0001785 Danio rerio miR-19d-3p
UGUGCAAACCCAUGCAAAACUGA
>dre-miR-20a-5p MIMAT0001786 Danio rerio miR-20a-5p
UAAAGUGCUUAUAGUGCAGGUAG
>dre-miR-20a-3p MIMAT0003400 Danio rerio miR-20a-3p
ACUGCAGUGUGAGCACUUGAAG
>dre-miR-21 MIMAT0001787 Danio rerio miR-21
UAGCUUAUCAGACUGGUGUUGGC
>dre-miR-22a-5p MIMAT0031942 Danio rerio miR-22a-5p
AGUUCUUCACUGGCAAGCUUUA
>dre-miR-22a-3p MIMAT0001788 Danio rerio miR-22a-3p
AAGCUGCCAGCUGAAGAACUGU
>dre-miR-22b-5p MIMAT0031943 Danio rerio miR-22b-5p
CGUUCUUCACUGGCUAGCUUUA
>dre-miR-22b-3p MIMAT0001789 Danio rerio miR-22b-3p
AAGCUGCCAGUUGAAGAGCUGU
>dre-miR-23a-3p MIMAT0001790 Danio rerio miR-23a-3p
AUCACAUUGCCAGGGAUUUCCA
>dre-miR-23a-5p MIMAT0031944 Danio rerio miR-23a-5p
GAAUUCCUGGCAGAGUGAUUU
>dre-miR-23a-3-5p MIMAT0031945 Danio rerio miR-23a-3-5p
GGAUUCCUGGCAGAGUGAUUU
>dre-miR-23b MIMAT0001791 Danio rerio miR-23b
AUCACAUUGCCAGGGAUUACCA
>dre-miR-24 MIMAT0001792 Danio rerio miR-24
UGGCUCAGUUCAGCAGGAACAG
>dre-miR-25-5p MIMAT0031946 Danio rerio miR-25-5p
AGGCGGAGACUUGGGCAGCUGCC
>dre-miR-25-3p MIMAT0001793 Danio rerio miR-25-3p
CAUUGCACUUGUCUCGGUCUGA
>dre-miR-26a-5p MIMAT0001794 Danio rerio miR-26a-5p
UUCAAGUAAUCCAGGAUAGGCU
>dre-miR-26a-3p MIMAT0031947 Danio rerio miR-26a-3p
CCUAUUCGGGAUGACUUGGUUC
>dre-miR-26a-2-3p MIMAT0031948 Danio rerio miR-26a-2-3p
CCUAUUCAUGAUUACUUGCACU
>dre-miR-26b MIMAT0001795 Danio rerio miR-26b
UUCAAGUAAUCCAGGAUAGGUU
>dre-miR-27a-5p MIMAT0031949 Danio rerio miR-27a-5p
AGGACUUAGCUCACUCUGUGAACA
>dre-miR-27a-3p MIMAT0001796 Danio rerio miR-27a-3p
UUCACAGUGGCUAAGUUCCGCU
>dre-miR-27b-5p MIMAT0031950 Danio rerio miR-27b-5p
AGAGCUUAGCUGAUUGGUGAACA
>dre-miR-27b-3p MIMAT0001797 Danio rerio miR-27b-3p
UUCACAGUGGCUAAGUUCUGCA
>dre-miR-27c-5p MIMAT0003401 Danio rerio miR-27c-5p
CUUAACCCACUUGUGAACAAUG
>dre-miR-27c-3p MIMAT0001798 Danio rerio miR-27c-3p
UUCACAGUGGUUAAGUUCUGC
>dre-miR-27d MIMAT0001799 Danio rerio miR-27d
UUCACAGUGGCUAAGUUCUUCA
>dre-miR-27e MIMAT0001800 Danio rerio miR-27e
UUCACAGUGGCUAAGUUCAGUG
>dre-miR-29b MIMAT0001801 Danio rerio miR-29b
UAGCACCAUUUGAAAUCAGUGU
>dre-miR-29a MIMAT0001802 Danio rerio miR-29a
UAGCACCAUUUGAAAUCGGUUA
>dre-miR-30a-5p MIMAT0001803 Danio rerio miR-30a-5p
UGUAAACAUUCCCGACUGGAAG
>dre-miR-30a-3p MIMAT0031951 Danio rerio miR-30a-3p
CUUUCAGUCUGAUGUUUGCUGC
>dre-miR-30b MIMAT0001804 Danio rerio miR-30b
UGUAAACAUCCUACACUCAGCU
>dre-miR-30c-5p MIMAT0001805 Danio rerio miR-30c-5p
UGUAAACAUCCUACACUCUCAG
>dre-miR-30c-3p MIMAT0031952 Danio rerio miR-30c-3p
CCGGGAGUGGGAUGUUUGCGCU
>dre-miR-30d MIMAT0001806 Danio rerio miR-30d
UGUAAACAUCCCCGACUGGAAG
>dre-miR-30e-5p MIMAT0001807 Danio rerio miR-30e-5p
UGUAAACAUCCUUGACUGGAAG
>dre-miR-30e-3p MIMAT0003402 Danio rerio miR-30e-3p
CUUUCAGUCGGAUGUUUGCAGC
>dre-miR-92a-5p MIMAT0031953 Danio rerio miR-92a-5p
AGGUUGGGAUUGGUAGCAAUGCU
>dre-miR-92a-3p MIMAT0001808 Danio rerio miR-92a-3p
UAUUGCACUUGUCCCGGCCUGU
>dre-miR-92a-2-5p MIMAT0031954 Danio rerio miR-92a-2-5p
AGGUUGGGAUCGGCCGCAAUGCU
>dre-miR-92b-5p MIMAT0031955 Danio rerio miR-92b-5p
AGGUGUGGGAUGUUGUGCAGUGUU
>dre-miR-92b-3p MIMAT0001809 Danio rerio miR-92b-3p
UAUUGCACUCGUCCCGGCCUCC
>dre-miR-93 MIMAT0001810 Danio rerio miR-93
AAAAGUGCUGUUUGUGCAGGUA
>dre-miR-96-5p MIMAT0001811 Danio rerio miR-96-5p
UUUGGCACUAGCACAUUUUUGCU
>dre-miR-96-3p MIMAT0031956 Danio rerio miR-96-3p
CAAUUAUGUGUAGUGCCAAUAU
>dre-miR-99 MIMAT0001812 Danio rerio miR-99
AACCCGUAGAUCCGAUCUUGUG
>dre-miR-100-5p MIMAT0001813 Danio rerio miR-100-5p
AACCCGUAGAUCCGAACUUGUG
>dre-miR-100-3p MIMAT0031957 Danio rerio miR-100-3p
CAAGCUUGUAUCUAUAGGUAUC
>dre-miR-100-2-3p MIMAT0031958 Danio rerio miR-100-2-3p
CAAGCUCGUGUCUAUAGGUAUG
>dre-miR-101a MIMAT0001814 Danio rerio miR-101a
UACAGUACUGUGAUAACUGAAG
>dre-miR-101b MIMAT0001815 Danio rerio miR-101b
UACAGUACUAUGAUAACUGAAG
>dre-miR-103 MIMAT0001816 Danio rerio miR-103
AGCAGCAUUGUACAGGGCUAUGA
>dre-miR-107a-5p MIMAT0031959 Danio rerio miR-107a-5p
AGCUUCUUUACAGUGUUGUCUUG
>dre-miR-107a-3p MIMAT0001817 Danio rerio miR-107a-3p
AGCAGCAUUGUACAGGGCUAUCA
>dre-miR-122 MIMAT0001818 Danio rerio miR-122
UGGAGUGUGACAAUGGUGUUUG
>dre-miR-124-3p MIMAT0001819 Danio rerio miR-124-3p
UAAGGCACGCGGUGAAUGCCAA
>dre-miR-124-5p MIMAT0031960 Danio rerio miR-124-5p
CGUGUUCACAGCGGACCUUGAU
>dre-miR-124-4-5p MIMAT0031961 Danio rerio miR-124-4-5p
UGUGUUCACAGUGGACCUUGAU
>dre-miR-124-6-5p MIMAT0031962 Danio rerio miR-124-6-5p
CGUGUUCACGGCGGACCUUGAU
>dre-miR-125a MIMAT0001820 Danio rerio miR-125a
UCCCUGAGACCCUUAACCUGUG
>dre-miR-125b-5p MIMAT0001821 Danio rerio miR-125b-5p
UCCCUGAGACCCUAACUUGUGA
>dre-miR-125b-1-3p MIMAT0031963 Danio rerio miR-125b-1-3p
ACGGGUUAGGUUCUUGGGAGCU
>dre-miR-125b-2-3p MIMAT0031964 Danio rerio miR-125b-2-3p
CGGGUUGGGUUCUCGGGAGCU
>dre-miR-125b-3-3p MIMAT0031965 Danio rerio miR-125b-3-3p
ACAGGUUAAGCUCUUGGGACCU
>dre-miR-125c-5p MIMAT0001822 Danio rerio miR-125c-5p
UCCCUGAGACCCUAACUCGUGA
>dre-miR-125c-3p MIMAT0031966 Danio rerio miR-125c-3p
ACGGGUCAGGAGCUUGGGAGAC
>dre-miR-126a-5p MIMAT0003157 Danio rerio miR-126a-5p
CAUUAUUACUUUUGGUACGCG
>dre-miR-126a-3p MIMAT0001823 Danio rerio miR-126a-3p
UCGUACCGUGAGUAAUAAUGC
>dre-miR-128-5p MIMAT0031967 Danio rerio miR-128-5p
CGGGGCCGUGGCACUGUAUGAGA
>dre-miR-128-3p MIMAT0001824 Danio rerio miR-128-3p
UCACAGUGAACCGGUCUCUUUU
>dre-miR-129-5p MIMAT0001825 Danio rerio miR-129-5p
CUUUUUGCGGUCUGGGCUUGCU
>dre-miR-129-3p MIMAT0003158 Danio rerio miR-129-3p
AAGCCCUUACCCCAAAAAGCAU
>dre-miR-129-1-3p MIMAT0031968 Danio rerio miR-129-1-3p
GAAGCCCUUACCCCAAAAAGU
>dre-miR-130a MIMAT0001826 Danio rerio miR-130a
CAGUGCAAUGUUAAAAGGGCAU
>dre-miR-130b MIMAT0001827 Danio rerio miR-130b
CAGUGCAAUAAUGAAAGGGCAU
>dre-miR-130c-5p MIMAT0031969 Danio rerio miR-130c-5p
GCCCUUUUUCUGUUGUACUACU
>dre-miR-130c-3p MIMAT0001828 Danio rerio miR-130c-3p
CAGUGCAAUAUUAAAAGGGCAU
>dre-miR-132-5p MIMAT0003403 Danio rerio miR-132-5p
ACCGUGGCAUUAGAUUGUUACU
>dre-miR-132-3p MIMAT0001829 Danio rerio miR-132-3p
UAACAGUCUACAGCCAUGGUCG
>dre-miR-133a-2-5p MIMAT0031970 Danio rerio miR-133a-2-5p
AGCUGGUAAAAUGGAACCAAA
>dre-miR-133a-3p MIMAT0001830 Danio rerio miR-133a-3p
UUUGGUCCCCUUCAACCAGCUG
>dre-miR-133a-5p MIMAT0003404 Danio rerio miR-133a-5p
AGCUGGUAAAAUGGAACCAAAU
>dre-miR-133b-5p MIMAT0003405 Danio rerio miR-133b-5p
GCUGGUCAAAUGGAACCAAGUC
>dre-miR-133b-3p MIMAT0001831 Danio rerio miR-133b-3p
UUUGGUCCCCUUCAACCAGCUA
>dre-miR-133c-5p MIMAT0031971 Danio rerio miR-133c-5p
GCUGGUAAAACGGAACCAAGUC
>dre-miR-133c-3p MIMAT0001832 Danio rerio miR-133c-3p
UUUGGUCCCUUUCAACCAGCUA
>dre-miR-135c MIMAT0001833 Danio rerio miR-135c
UAUGGCUUUCUAUUCCUAUGUG
>dre-miR-137-5p MIMAT0031972 Danio rerio miR-137-5p
ACGGGUAUUCUUGGGUGGAUAAUA
>dre-miR-137-3p MIMAT0001834 Danio rerio miR-137-3p
UUAUUGCUUAAGAAUACGCGUA
>dre-miR-138-5p MIMAT0001835 Danio rerio miR-138-5p
AGCUGGUGUUGUGAAUCAGGCCG
>dre-miR-138-3p MIMAT0031973 Danio rerio miR-138-3p
GCUAUUUCACAACACCAGGGU
>dre-miR-140-5p MIMAT0001836 Danio rerio miR-140-5p
CAGUGGUUUUACCCUAUGGUAG
>dre-miR-140-3p MIMAT0003159 Danio rerio miR-140-3p
UACCACAGGGUAGAACCACGGAC
>dre-miR-141-5p MIMAT0031974 Danio rerio miR-141-5p
CAUCUUACCUGACAGUGCUUGG
>dre-miR-141-3p MIMAT0001837 Danio rerio miR-141-3p
UAACACUGUCUGGUAACGAUGC
>dre-miR-142a-5p MIMAT0001838 Danio rerio miR-142a-5p
CAUAAAGUAGAAAGCACUACU
>dre-miR-142a-3p MIMAT0003160 Danio rerio miR-142a-3p
UGUAGUGUUUCCUACUUUAUGGA
>dre-miR-142b-5p MIMAT0001839 Danio rerio miR-142b-5p
CAUAAAGUAGACAGCACUACUA
>dre-miR-143 MIMAT0001840 Danio rerio miR-143
UGAGAUGAAGCACUGUAGCUC
>dre-miR-144-5p MIMAT0031975 Danio rerio miR-144-5p
GGAUAUCAUCGUAUACUGUAAGU
>dre-miR-144-3p MIMAT0001841 Danio rerio miR-144-3p
UACAGUAUAGAUGAUGUACU
>dre-miR-145-5p MIMAT0001842 Danio rerio miR-145-5p
GUCCAGUUUUCCCAGGAAUCCC
>dre-miR-145-3p MIMAT0031976 Danio rerio miR-145-3p
GGAUUCCUGGAAAUACUGUUCU
>dre-miR-146a MIMAT0001843 Danio rerio miR-146a
UGAGAACUGAAUUCCAUAGAUGG
>dre-miR-146b MIMAT0001844 Danio rerio miR-146b
UGAGAACUGAAUUCCAAGGGUG
>dre-miR-148 MIMAT0001845 Danio rerio miR-148
UCAGUGCAUUACAGAACUUUGU
>dre-miR-150 MIMAT0001846 Danio rerio miR-150
UCUCCCAAUCCUUGUACCAGUG
>dre-miR-152 MIMAT0001847 Danio rerio miR-152
UCAGUGCAUGACAGAACUUUGG
>dre-miR-153b-5p MIMAT0031977 Danio rerio miR-153b-5p
GUCAUUUUUGUGGUUUGCAGCU
>dre-miR-153b-3p MIMAT0001848 Danio rerio miR-153b-3p
UUGCAUAGUCACAAAAAUGAGC
>dre-miR-153a-5p MIMAT0031978 Danio rerio miR-153a-5p
GUCAUUUUUGUGAUGUUGCAGCU
>dre-miR-153a-3p MIMAT0001849 Danio rerio miR-153a-3p
UUGCAUAGUCACAAAAGUGAUC
>dre-miR-153c-5p MIMAT0031979 Danio rerio miR-153c-5p
GUCAUUUUUGUGAUUUGCAGCU
>dre-miR-153c-3p MIMAT0001850 Danio rerio miR-153c-3p
UUGCAUAGUCACAAAAAUGAUC
>dre-miR-155 MIMAT0001851 Danio rerio miR-155
UUAAUGCUAAUCGUGAUAGGGG
>dre-miR-181c-5p MIMAT0001852 Danio rerio miR-181c-5p
CACAUUCAUUGCUGUCGGUGGG
>dre-miR-181c-3p MIMAT0031980 Danio rerio miR-181c-3p
CUCGCCGGACAAUGAAUGAGAA
>dre-miR-184 MIMAT0001853 Danio rerio miR-184
UGGACGGAGAACUGAUAAGGGC
>dre-miR-190a MIMAT0001854 Danio rerio miR-190a
UGAUAUGUUUGAUAUAUUAGGU
>dre-miR-462 MIMAT0001855 Danio rerio miR-462
UAACGGAACCCAUAAUGCAGCU
>dre-miR-193a-5p MIMAT0031981 Danio rerio miR-193a-5p
UGGGUCUUUGCGGGCAAGGUGA
>dre-miR-193a-3p MIMAT0001856 Danio rerio miR-193a-3p
AACUGGCCUACAAAGUCCCAGU
>dre-miR-193b-5p MIMAT0031982 Danio rerio miR-193b-5p
CGGGACUUUGGGGGCGAGAUG
>dre-miR-193b-3p MIMAT0001857 Danio rerio miR-193b-3p
AACUGGCCCGCAAAGUCCCGCU
>dre-miR-194a MIMAT0001858 Danio rerio miR-194a
UGUAACAGCAACUCCAUGUGG
>dre-miR-194b MIMAT0001859 Danio rerio miR-194b
UGUAACAGCCGCUCCAUGUGGA
>dre-miR-196a-3p MIMAT0031983 Danio rerio miR-196a-3p
CUGCAACGUGAAACUGUCUUAA
>dre-miR-196b MIMAT0001860 Danio rerio miR-196b
UAGGUAGUUUCAAGUUGUUGGG
>dre-miR-200a-5p MIMAT0031984 Danio rerio miR-200a-5p
CAUCUUACCGGACAGUGCUGGA
>dre-miR-200a-3p MIMAT0001861 Danio rerio miR-200a-3p
UAACACUGUCUGGUAACGAUGU
>dre-miR-200b-5p MIMAT0031985 Danio rerio miR-200b-5p
CAUCUUACGAGGCAGCAUUGGA
>dre-miR-200b-3p MIMAT0001862 Danio rerio miR-200b-3p
UAAUACUGCCUGGUAAUGAUGA
>dre-miR-200c-5p MIMAT0031986 Danio rerio miR-200c-5p
CAUCUUACAAGGCAGUUUUGGA
>dre-miR-200c-3p MIMAT0001863 Danio rerio miR-200c-3p
UAAUACUGCCUGGUAAUGAUGC
>dre-miR-202-5p MIMAT0003406 Danio rerio miR-202-5p
UUCCUAUGCAUAUACCUCUUUG
>dre-miR-202-3p MIMAT0001864 Danio rerio miR-202-3p
AGAGGCAUAGGGCAUGGGAAAA
>dre-miR-203b-5p MIMAT0003407 Danio rerio miR-203b-5p
AGUGGUUCUCAACAGUUCAACA
>dre-miR-203b-3p MIMAT0001865 Danio rerio miR-203b-3p
GUGAAAUGUUCAGGACCACUUG
>dre-miR-204-2-3p MIMAT0031987 Danio rerio miR-204-2-3p
GCUGGGACAGCAAAGGGAGGU
>dre-miR-206-5p MIMAT0031988 Danio rerio miR-206-5p
ACAUGCUUCCUUAUAUGCCCAUA
>dre-miR-206-3p MIMAT0001866 Danio rerio miR-206-3p
UGGAAUGUAAGGAAGUGUGUGG
>dre-miR-216b MIMAT0001867 Danio rerio miR-216b
UAAUCUCUGCAGGCAACUGUGA
>dre-miR-218a MIMAT0001868 Danio rerio miR-218a
UUGUGCUUGAUCUAACCAUGUG
>dre-miR-218b MIMAT0001869 Danio rerio miR-218b
UUGUGCUUGAUCUAACCAUGCA
>dre-miR-219-3p MIMAT0031989 Danio rerio miR-219-3p
GGAGUUGUGGAUGGACAUCACGC
>dre-miR-301a MIMAT0001870 Danio rerio miR-301a
CAGUGCAAUAGUAUUGUCAAAG
>dre-miR-301b-5p MIMAT0031990 Danio rerio miR-301b-5p
GCUUUGACGAUGUUGCACUAC
>dre-miR-301b-3p MIMAT0001871 Danio rerio miR-301b-3p
CAGUGCAAUAGUAUUGUCAUUG
>dre-miR-301c-5p MIMAT0031991 Danio rerio miR-301c-5p
GCUCUGACGAUGUUGCACUAC
>dre-miR-301c-3p MIMAT0001872 Danio rerio miR-301c-3p
CAGUGCAAUAGUAUUGUCAUAG
>dre-miR-338 MIMAT0001873 Danio rerio miR-338
UCCAGCAUCAGUGAUUUUGUUG
>dre-miR-363-5p MIMAT0031992 Danio rerio miR-363-5p
CGGGUGGAUGACUCUGCAAUUUU
>dre-miR-363-3p MIMAT0001874 Danio rerio miR-363-3p
AAUUGCACGGUAUCCAUCUGUA
>dre-miR-365 MIMAT0001875 Danio rerio miR-365
UAAUGCCCCUAAAAAUCCUUAU
>dre-miR-375 MIMAT0001876 Danio rerio miR-375
UUUGUUCGUUCGGCUCGCGUUA
>dre-miR-454a MIMAT0001877 Danio rerio miR-454a
UAGUGCAAUAUUGCUAAUAGGG
>dre-miR-454b MIMAT0001878 Danio rerio miR-454b
UAGUGCAAUAUUGCUUAUAGGG
>dre-miR-455-5p MIMAT0001879 Danio rerio miR-455-5p
UAUGUGCCCUUGGACUACAUCG
>dre-miR-455-3p MIMAT0031993 Danio rerio miR-455-3p
AUGCAGUCCAUGGGCAUAUACAC
>dre-miR-430a-5p MIMAT0031994 Danio rerio miR-430a-5p
ACCCUCACAAAGGCACUGACU
>dre-miR-430a-4-5p MIMAT0031995 Danio rerio miR-430a-4-5p
ACCCUCACAAAAGCACUGACU
>dre-miR-430a-11-5p MIMAT0031996 Danio rerio miR-430a-11-5p
ACCCUCACAAAAGCACUGACU
>dre-miR-430a-12-5p MIMAT0031997 Danio rerio miR-430a-12-5p
ACCCUCACAAAAGCACUGACU
>dre-miR-430a-13-5p MIMAT0031998 Danio rerio miR-430a-13-5p
ACCCUCACAAAAGCACUGACU
>dre-miR-430a-14-5p MIMAT0031999 Danio rerio miR-430a-14-5p
ACCCUCACAAAAGCACUGACU
>dre-miR-430a-15-5p MIMAT0032000 Danio rerio miR-430a-15-5p
ACCCUCACAAAAGCACUGACU
>dre-miR-430a-16-5p MIMAT0032001 Danio rerio miR-430a-16-5p
ACCCUCACAAAAGCACUGACU
>dre-miR-430a-17-5p MIMAT0032002 Danio rerio miR-430a-17-5p
ACCCUCACAAAAGCACUGACU
>dre-miR-430i-5p MIMAT0032003 Danio rerio miR-430i-5p
ACCCUCACAAAAGCACUGACU
>dre-miR-430i-3p MIMAT0001880 Danio rerio miR-430i-3p
UAAGUGCUAUUUGUUGGCGUAG
>dre-miR-456 MIMAT0001882 Danio rerio miR-456
CAGGCUGGUUAGAUGGUUGUCA
>dre-miR-457a MIMAT0001883 Danio rerio miR-457a
AAGCAGCACAUCAAUAUUGGCA
>dre-miR-457b-5p MIMAT0001884 Danio rerio miR-457b-5p
AAGCAGCACAUAAAUACUGGAG
>dre-miR-457b-3p MIMAT0032004 Danio rerio miR-457b-3p
UCCAGUAUUGCUGUUCUGCUGU
>dre-miR-458-5p MIMAT0032005 Danio rerio miR-458-5p
AGCGCCAUUUACAGAGCUAUAA
>dre-miR-458-3p MIMAT0001885 Danio rerio miR-458-3p
AUAGCUCUUUGAAUGGUACUGC
>dre-miR-459-5p MIMAT0001886 Danio rerio miR-459-5p
UCAGUAACAAGGAUUCAUCCUG
>dre-miR-459-3p MIMAT0003408 Danio rerio miR-459-3p
CAGGGAAUCUCUGUUACUGGGG
>dre-miR-460-5p MIMAT0001887 Danio rerio miR-460-5p
CCUGCAUUGUACACACUGUGCG
>dre-miR-460-3p MIMAT0001888 Danio rerio miR-460-3p
CACAGCGCAUACAAUGUGGAUG
>dre-miR-461 MIMAT0001889 Danio rerio miR-461
UCAGGAAUGGGCUAAAUGCCAA
>ptc-miR156a MIMAT0001890 Populus trichocarpa miR156a
UGACAGAAGAGAGUGAGCAC
>ptc-miR156b MIMAT0001891 Populus trichocarpa miR156b
UGACAGAAGAGAGUGAGCAC
>ptc-miR156c MIMAT0001892 Populus trichocarpa miR156c
UGACAGAAGAGAGUGAGCAC
>ptc-miR156d MIMAT0001893 Populus trichocarpa miR156d
UGACAGAAGAGAGUGAGCAC
>ptc-miR156e MIMAT0001894 Populus trichocarpa miR156e
UGACAGAAGAGAGUGAGCAC
>ptc-miR156f MIMAT0001895 Populus trichocarpa miR156f
UGACAGAAGAGAGUGAGCAC
>ptc-miR156g MIMAT0001896 Populus trichocarpa miR156g
UUGACAGAAGAUAGAGAGCAC
>ptc-miR156h MIMAT0001897 Populus trichocarpa miR156h
UUGACAGAAGAUAGAGAGCAC
>ptc-miR156i MIMAT0001898 Populus trichocarpa miR156i
UUGACAGAAGAUAGAGAGCAC
>ptc-miR156j MIMAT0001899 Populus trichocarpa miR156j
UUGACAGAAGAUAGAGAGCAC
>ptc-miR156k MIMAT0001900 Populus trichocarpa miR156k
UGACAGAAGAGAGGGAGCAC
>ptc-miR159a MIMAT0001901 Populus trichocarpa miR159a
UUUGGAUUGAAGGGAGCUCUA
>ptc-miR159b MIMAT0001902 Populus trichocarpa miR159b
UUUGGAUUGAAGGGAGCUCUA
>ptc-miR159d MIMAT0001904 Populus trichocarpa miR159d
CUUGGAUUGAAGGGAGCUCCU
>ptc-miR159e MIMAT0001905 Populus trichocarpa miR159e
CUUGGGGUGAAGGGAGCUCCU
>ptc-miR159c MIMAT0001906 Populus trichocarpa miR159c
AUUGGAGUGAAGGGAGCUCGA
>ptc-miR160a MIMAT0001907 Populus trichocarpa miR160a
UGCCUGGCUCCCUGUAUGCCA
>ptc-miR160b-5p MIMAT0001908 Populus trichocarpa miR160b-5p
UGCCUGGCUCCCUGUAUGCCA
>ptc-miR160b-3p MIMAT0022890 Populus trichocarpa miR160b-3p
GCGUAUGAGGAGCCAUGCAUA
>ptc-miR160c-5p MIMAT0001909 Populus trichocarpa miR160c-5p
UGCCUGGCUCCCUGUAUGCCA
>ptc-miR160c-3p MIMAT0022891 Populus trichocarpa miR160c-3p
GCGUAUGAGGAGCCAUGCAUA
>ptc-miR160d MIMAT0001910 Populus trichocarpa miR160d
UGCCUGGCUCCCUGUAUGCCA
>ptc-miR160e-5p MIMAT0001911 Populus trichocarpa miR160e-5p
UGCCUGGCUCCCUGAAUGCCA
>ptc-miR160e-3p MIMAT0022892 Populus trichocarpa miR160e-3p
GCAUGAGGGGAGUCGAGCAGG
>ptc-miR160f MIMAT0001912 Populus trichocarpa miR160f
UGCCUGGCUCCCUGAAUGCCA
>ptc-miR160g MIMAT0001913 Populus trichocarpa miR160g
UGCCUGGCUCCCUGGAUGCCA
>ptc-miR160h MIMAT0001914 Populus trichocarpa miR160h
UGCCUGGCUCCCUGCAUGCCA
>ptc-miR162a MIMAT0001915 Populus trichocarpa miR162a
UCGAUAAACCUCUGCAUCCAG
>ptc-miR162b MIMAT0001916 Populus trichocarpa miR162b
UCGAUAAACCUCUGCAUCCAG
>ptc-miR164a MIMAT0001918 Populus trichocarpa miR164a
UGGAGAAGCAGGGCACGUGCA
>ptc-miR164b MIMAT0001919 Populus trichocarpa miR164b
UGGAGAAGCAGGGCACGUGCA
>ptc-miR164c MIMAT0001920 Populus trichocarpa miR164c
UGGAGAAGCAGGGCACGUGCA
>ptc-miR164d MIMAT0001921 Populus trichocarpa miR164d
UGGAGAAGCAGGGCACGUGCA
>ptc-miR164e MIMAT0001922 Populus trichocarpa miR164e
UGGAGAAGCAGGGCACGUGCA
>ptc-miR164f MIMAT0001923 Populus trichocarpa miR164f
UGGAGAAGCAGGGCACAUGCU
>ptc-miR166a MIMAT0001924 Populus trichocarpa miR166a
UCGGACCAGGCUUCAUUCCCC
>ptc-miR166b MIMAT0001925 Populus trichocarpa miR166b
UCGGACCAGGCUUCAUUCCCC
>ptc-miR166c MIMAT0001926 Populus trichocarpa miR166c
UCGGACCAGGCUUCAUUCCCC
>ptc-miR166d MIMAT0001927 Populus trichocarpa miR166d
UCGGACCAGGCUUCAUUCCCC
>ptc-miR166e MIMAT0001928 Populus trichocarpa miR166e
UCGGACCAGGCUUCAUUCCCC
>ptc-miR166f MIMAT0001929 Populus trichocarpa miR166f
UCGGACCAGGCUUCAUUCCCC
>ptc-miR166g MIMAT0001930 Populus trichocarpa miR166g
UCGGACCAGGCUUCAUUCCCC
>ptc-miR166h MIMAT0001931 Populus trichocarpa miR166h
UCGGACCAGGCUUCAUUCCCC
>ptc-miR166i MIMAT0001932 Populus trichocarpa miR166i
UCGGACCAGGCUUCAUUCCCC
>ptc-miR166j MIMAT0001933 Populus trichocarpa miR166j
UCGGACCAGGCUUCAUUCCCC
>ptc-miR166k MIMAT0001934 Populus trichocarpa miR166k
UCGGACCAGGCUUCAUUCCCC
>ptc-miR166l MIMAT0001935 Populus trichocarpa miR166l
UCGGACCAGGCUUCAUUCCCC
>ptc-miR166m MIMAT0001936 Populus trichocarpa miR166m
UCGGACCAGGCUUCAUUCCCC
>ptc-miR166n MIMAT0001937 Populus trichocarpa miR166n
UCGGACCAGGCUUCAUUCCUU
>ptc-miR166o MIMAT0001938 Populus trichocarpa miR166o
UCGGACCAGGCUUCAUUCCUU
>ptc-miR166p MIMAT0001939 Populus trichocarpa miR166p
UCGGACCAGGCUCCAUUCCUU
>ptc-miR166q MIMAT0001940 Populus trichocarpa miR166q
UCGGACCAGGCUUCAUUCCUU
>ptc-miR167a MIMAT0001941 Populus trichocarpa miR167a
UGAAGCUGCCAGCAUGAUCUA
>ptc-miR167b MIMAT0001942 Populus trichocarpa miR167b
UGAAGCUGCCAGCAUGAUCUA
>ptc-miR167c MIMAT0001943 Populus trichocarpa miR167c
UGAAGCUGCCAGCAUGAUCUA
>ptc-miR167d MIMAT0001944 Populus trichocarpa miR167d
UGAAGCUGCCAGCAUGAUCUA
>ptc-miR167e MIMAT0001945 Populus trichocarpa miR167e
UGAAGCUGCCAGCAUGAUCUG
>ptc-miR167f-5p MIMAT0001946 Populus trichocarpa miR167f-5p
UGAAGCUGCCAGCAUGAUCUU
>ptc-miR167f-3p MIMAT0022893 Populus trichocarpa miR167f-3p
AGAUCAUGUGGCAGUUUCACC
>ptc-miR167g-5p MIMAT0001947 Populus trichocarpa miR167g-5p
UGAAGCUGCCAGCAUGAUCUU
>ptc-miR167g-3p MIMAT0022894 Populus trichocarpa miR167g-3p
AGAUCAUGUGGCAGUUUCACC
>ptc-miR167h-5p MIMAT0001948 Populus trichocarpa miR167h-5p
UGAAGCUGCCAACAUGAUCUG
>ptc-miR167h-3p MIMAT0022895 Populus trichocarpa miR167h-3p
AGAUCAUGUGGCAGUUUCACC
>ptc-miR168a-5p MIMAT0001949 Populus trichocarpa miR168a-5p
UCGCUUGGUGCAGGUCGGGAA
>ptc-miR168a-3p MIMAT0022896 Populus trichocarpa miR168a-3p
CCCGCCUUGCAUCAACUGAAU
>ptc-miR168b-5p MIMAT0001950 Populus trichocarpa miR168b-5p
UCGCUUGGUGCAGGUCGGGAA
>ptc-miR168b-3p MIMAT0022897 Populus trichocarpa miR168b-3p
CCCGCCUUGCAUCAACUGAAU
>ptc-miR169a MIMAT0001951 Populus trichocarpa miR169a
CAGCCAAGGAUGACUUGCCGA
>ptc-miR169aa MIMAT0001952 Populus trichocarpa miR169aa
GAGCCAAGAAUGACUUGUCGG
>ptc-miR169ab MIMAT0001953 Populus trichocarpa miR169ab
CAGCCAAGGAAGACUUGCCC
>ptc-miR169ac MIMAT0001954 Populus trichocarpa miR169ac
UAGCCAAGGACGACUUGCCCA
>ptc-miR169ad MIMAT0001955 Populus trichocarpa miR169ad
UAGCCAAGGACGACUUGCCCA
>ptc-miR169ae MIMAT0001956 Populus trichocarpa miR169ae
UAGCCAAGGACGACUUGCCCA
>ptc-miR169af MIMAT0001957 Populus trichocarpa miR169af
UAGCCAAGGACGACUUGCCCA
>ptc-miR169b-5p MIMAT0001958 Populus trichocarpa miR169b-5p
CAGCCAAGGAUGACUUGCCGA
>ptc-miR169b-3p MIMAT0022898 Populus trichocarpa miR169b-3p
GGCAGGUUGUUCUUGGCUAC
>ptc-miR169c MIMAT0001959 Populus trichocarpa miR169c
CAGCCAAGGAUGACUUGCCGA
>ptc-miR169d MIMAT0001960 Populus trichocarpa miR169d
CAGCCAAGGAUGACUUGCCGG
>ptc-miR169e MIMAT0001961 Populus trichocarpa miR169e
CAGCCAAGGAUGACUUGCCGG
>ptc-miR169f MIMAT0001962 Populus trichocarpa miR169f
CAGCCAAGGAUGACUUGCCGG
>ptc-miR169g MIMAT0001963 Populus trichocarpa miR169g
CAGCCAAGGAUGACUUGCCGG
>ptc-miR169h MIMAT0001964 Populus trichocarpa miR169h
CAGCCAAGGAUGACUUGCCGG
>ptc-miR169i MIMAT0001965 Populus trichocarpa miR169i
UAGCCAAGGAUGACUUGCCUG
>ptc-miR169j MIMAT0001966 Populus trichocarpa miR169j
UAGCCAAGGAUGACUUGCCUG
>ptc-miR169k MIMAT0001967 Populus trichocarpa miR169k
UAGCCAAGGAUGACUUGCCUG
>ptc-miR169l MIMAT0001968 Populus trichocarpa miR169l
UAGCCAAGGAUGACUUGCCUG
>ptc-miR169m MIMAT0001969 Populus trichocarpa miR169m
UAGCCAAGGAUGACUUGCCUG
>ptc-miR169n-5p MIMAT0001970 Populus trichocarpa miR169n-5p
UGAGCCAAGGAUGACUUGCCG
>ptc-miR169n-3p MIMAT0022899 Populus trichocarpa miR169n-3p
GCAAGCAUCCUUGGUUCUCC
>ptc-miR169o MIMAT0001971 Populus trichocarpa miR169o
AAGCCAAGGAUGACUUGCCUG
>ptc-miR169p MIMAT0001972 Populus trichocarpa miR169p
CAGCCAAGGAUGACUUGCCGG
>ptc-miR169q MIMAT0001973 Populus trichocarpa miR169q
UAGCCAAGGACGACUUGCCUG
>ptc-miR169r MIMAT0001974 Populus trichocarpa miR169r
UAGCCAAGGAUGACUUGCCUA
>ptc-miR169s MIMAT0001975 Populus trichocarpa miR169s
UCAGCCAAGGAUGACUUGCCG
>ptc-miR169t MIMAT0001976 Populus trichocarpa miR169t
GAGCCAAGAAUGACUUGCCGG
>ptc-miR169u-5p MIMAT0001977 Populus trichocarpa miR169u-5p
UAGCCAAGGACGACUUGCCUA
>ptc-miR169u-3p MIMAT0022900 Populus trichocarpa miR169u-3p
GGCAGUCUCCUUUGGCUAUCC
>ptc-miR169v MIMAT0001978 Populus trichocarpa miR169v
UAGCCAAGGAUGACUUGCCCA
>ptc-miR169w MIMAT0001979 Populus trichocarpa miR169w
UAGCCAAGGAUGACUUGCCCA
>ptc-miR169x MIMAT0001980 Populus trichocarpa miR169x
UAGCCAAGGAUGACUUGCUCG
>ptc-miR169y MIMAT0001981 Populus trichocarpa miR169y
UAGCCAUGGAUGAAUUGCCUG
>ptc-miR169z MIMAT0001982 Populus trichocarpa miR169z
CAGCCAAGAAUGAUUUGCCGG
>ptc-miR171a-5p MIMAT0022901 Populus trichocarpa miR171a-5p
GGAUAUUGGUACGGUUCAAUC
>ptc-miR171a-3p MIMAT0001983 Populus trichocarpa miR171a-3p
UUGAGCCGUGCCAAUAUCACG
>ptc-miR171b MIMAT0001984 Populus trichocarpa miR171b
UUGAGCCGUGCCAAUAUCACG
>ptc-miR171c MIMAT0001985 Populus trichocarpa miR171c
AGAUUGAGCCGCGCCAAUAUC
>ptc-miR171d MIMAT0001986 Populus trichocarpa miR171d
AGAUUGAGCCGCGCCAAUAUC
>ptc-miR171e MIMAT0001987 Populus trichocarpa miR171e
UGAUUGAGCCGUGCCAAUAUC
>ptc-miR171f MIMAT0001988 Populus trichocarpa miR171f
UGAUUGAGCCGUGCCAAUAUC
>ptc-miR171g-5p MIMAT0022902 Populus trichocarpa miR171g-5p
UGUUGGGAUGGCUCAAUCAUG
>ptc-miR171g-3p MIMAT0001989 Populus trichocarpa miR171g-3p
UGAUUGAGCCGUGCCAAUAUC
>ptc-miR171h-5p MIMAT0022903 Populus trichocarpa miR171h-5p
UGUUGGGAUGGCUCAAUCAUA
>ptc-miR171h-3p MIMAT0001990 Populus trichocarpa miR171h-3p
UGAUUGAGCCGUGCCAAUAUC
>ptc-miR171i MIMAT0001991 Populus trichocarpa miR171i
UGAUUGAGCCGUGCCAAUAUC
>ptc-miR172a MIMAT0001993 Populus trichocarpa miR172a
AGAAUCUUGAUGAUGCUGCAU
>ptc-miR172b-5p MIMAT0022904 Populus trichocarpa miR172b-5p
GGAGCAUCAUCAAGAUUCACA
>ptc-miR172b-3p MIMAT0001994 Populus trichocarpa miR172b-3p
AGAAUCUUGAUGAUGCUGCAU
>ptc-miR172c MIMAT0001995 Populus trichocarpa miR172c
AGAAUCUUGAUGAUGCUGCAU
>ptc-miR172d MIMAT0001996 Populus trichocarpa miR172d
GGAAUCUUGAUGAUGCUGCAU
>ptc-miR172e MIMAT0001997 Populus trichocarpa miR172e
GGAAUCUUGAUGAUGCUGCAU
>ptc-miR172f MIMAT0001998 Populus trichocarpa miR172f
AGAAUCUUGAUGAUGCUGCAU
>ptc-miR172g-5p MIMAT0022905 Populus trichocarpa miR172g-5p
GGAGCAUCAUCAAGAUUCACA
>ptc-miR172g-3p MIMAT0001999 Populus trichocarpa miR172g-3p
GGAAUCUUGAUGAUGCUGCAG
>ptc-miR172h-5p MIMAT0022906 Populus trichocarpa miR172h-5p
GGAGCACCAUCAAGAUUCACA
>ptc-miR172h-3p MIMAT0002000 Populus trichocarpa miR172h-3p
GGAAUCUUGAUGAUGCUGCAG
>ptc-miR172i MIMAT0002001 Populus trichocarpa miR172i
AGAAUCCUGAUGAUGCUGCAA
>ptc-miR319a MIMAT0002002 Populus trichocarpa miR319a
UUGGACUGAAGGGAGCUCCC
>ptc-miR319b MIMAT0002003 Populus trichocarpa miR319b
UUGGACUGAAGGGAGCUCCC
>ptc-miR319c MIMAT0002004 Populus trichocarpa miR319c
UUGGACUGAAGGGAGCUCCC
>ptc-miR319d MIMAT0002005 Populus trichocarpa miR319d
UUGGACUGAAGGGAGCUCCC
>ptc-miR319e MIMAT0002006 Populus trichocarpa miR319e
UUGGACUGAAGGGAGCUCCU
>ptc-miR319f MIMAT0002007 Populus trichocarpa miR319f
UUGGACUGAAGGGAGCUCCU
>ptc-miR319g MIMAT0002008 Populus trichocarpa miR319g
UUGGACUGAAGGGAGCUCCU
>ptc-miR319h MIMAT0002009 Populus trichocarpa miR319h
UUGGACUGAAGGGAGCUCCU
>ptc-miR319i MIMAT0002010 Populus trichocarpa miR319i
UUGGGCUGAAGGGAGCUCCC
>ptc-miR390a MIMAT0002011 Populus trichocarpa miR390a
AAGCUCAGGAGGGAUAGCGCC
>ptc-miR390b MIMAT0002012 Populus trichocarpa miR390b
AAGCUCAGGAGGGAUAGCGCC
>ptc-miR390c MIMAT0002013 Populus trichocarpa miR390c
AAGCUCAGGAGGGAUAGCGCC
>ptc-miR390d-5p MIMAT0002014 Populus trichocarpa miR390d-5p
AAGCUCAGGAGGGAUAGCGCC
>ptc-miR390d-3p MIMAT0022907 Populus trichocarpa miR390d-3p
CGCUAUCCAUCCUGAGUUUUA
>ptc-miR393a-5p MIMAT0002015 Populus trichocarpa miR393a-5p
UCCAAAGGGAUCGCAUUGAUC
>ptc-miR393a-3p MIMAT0022908 Populus trichocarpa miR393a-3p
AUCAUGCUAUCCCUUUGGAUU
>ptc-miR393b-5p MIMAT0002016 Populus trichocarpa miR393b-5p
UCCAAAGGGAUCGCAUUGAUC
>ptc-miR393b-3p MIMAT0022909 Populus trichocarpa miR393b-3p
AUCAUGCUAUCCCUUUGGAUU
>ptc-miR393c MIMAT0002017 Populus trichocarpa miR393c
UCCAAAGGGAUCGCAUUGAUC
>ptc-miR394a-5p MIMAT0002019 Populus trichocarpa miR394a-5p
UUGGCAUUCUGUCCACCUCC
>ptc-miR394a-3p MIMAT0006783 Populus trichocarpa miR394a-3p
CUGUUGGUCUCUCUUUGUAA
>ptc-miR394b-5p MIMAT0002020 Populus trichocarpa miR394b-5p
UUGGCAUUCUGUCCACCUCC
>ptc-miR394b-3p MIMAT0006784 Populus trichocarpa miR394b-3p
CUGUUGGUCUCUCUUUGUAA
>ptc-miR395a MIMAT0002021 Populus trichocarpa miR395a
CUGAAGGGUUUGGAGGAACUC
>ptc-miR395b MIMAT0002022 Populus trichocarpa miR395b
CUGAAGUGUUUGGGGGAACUC
>ptc-miR395c MIMAT0002023 Populus trichocarpa miR395c
CUGAAGUGUUUGGGGGAACUC
>ptc-miR395d MIMAT0002024 Populus trichocarpa miR395d
CUGAAGUGUUUGGGGGAACUC
>ptc-miR395e MIMAT0002025 Populus trichocarpa miR395e
CUGAAGUGUUUGGGGGAACUC
>ptc-miR395f MIMAT0002026 Populus trichocarpa miR395f
CUGAAGUGUUUGGGGGAACUC
>ptc-miR395g MIMAT0002027 Populus trichocarpa miR395g
CUGAAGUGUUUGGGGGAACUC
>ptc-miR395h MIMAT0002028 Populus trichocarpa miR395h
CUGAAGUGUUUGGGGGAACUC
>ptc-miR395i MIMAT0002029 Populus trichocarpa miR395i
CUGAAGUGUUUGGGGGAACUC
>ptc-miR395j MIMAT0002030 Populus trichocarpa miR395j
CUGAAGUGUUUGGGGGAACUC
>ptc-miR396a MIMAT0002031 Populus trichocarpa miR396a
UUCCACAGCUUUCUUGAACUG
>ptc-miR396b MIMAT0002032 Populus trichocarpa miR396b
UUCCACAGCUUUCUUGAACUG
>ptc-miR396c MIMAT0002033 Populus trichocarpa miR396c
UUCCACAGCUUUCUUGAACUU
>ptc-miR396d MIMAT0002034 Populus trichocarpa miR396d
UUCCACAGCUUUCUUGAACUU
>ptc-miR396e-5p MIMAT0002035 Populus trichocarpa miR396e-5p
UUCCACAGCUUUCUUGAACUU
>ptc-miR396e-3p MIMAT0022910 Populus trichocarpa miR396e-3p
CUCAAGAAAGCUGUGGGAGA
>ptc-miR396f MIMAT0002036 Populus trichocarpa miR396f
UUCCACGGCUUUCUUGAACUG
>ptc-miR396g-5p MIMAT0002037 Populus trichocarpa miR396g-5p
UUCCACGGCUUUCUUGAACUU
>ptc-miR396g-3p MIMAT0022911 Populus trichocarpa miR396g-3p
CUCAAGAAAGCCGUGGGAAAA
>ptc-miR397a MIMAT0002038 Populus trichocarpa miR397a
UCAUUGAGUGCAGCGUUGAUG
>ptc-miR397b MIMAT0002039 Populus trichocarpa miR397b
CCAUUGAGUGCAGCGUUGAUG
>ptc-miR397c MIMAT0002040 Populus trichocarpa miR397c
UCAAUGAGUGGAGCUUUGAUG
>ptc-miR398a MIMAT0002041 Populus trichocarpa miR398a
UGUGUUCUCAGGUCACCCCUU
>ptc-miR398b MIMAT0002042 Populus trichocarpa miR398b
UGUGUUCUCAGGUCGCCCCUG
>ptc-miR398c-5p MIMAT0022912 Populus trichocarpa miR398c-5p
GGAGCGACCUGAAAUCACAUG
>ptc-miR398c-3p MIMAT0002043 Populus trichocarpa miR398c-3p
UGUGUUCUCAGGUCGCCCCUG
>ptc-miR399a MIMAT0002044 Populus trichocarpa miR399a
UGCCAAAGGAGAUUUGCCCCG
>ptc-miR399b MIMAT0002045 Populus trichocarpa miR399b
UGCCAAAGGAGAUUUGCCCGG
>ptc-miR399d MIMAT0002047 Populus trichocarpa miR399d
UGCCAAAGAAGAUUUGCCCCG
>ptc-miR399f MIMAT0002049 Populus trichocarpa miR399f
UGCCAAAGGAGAAUUGCCCUG
>ptc-miR399g MIMAT0002050 Populus trichocarpa miR399g
UGCCAAAGGAGAAUUGCCCUG
>ptc-miR399h MIMAT0002051 Populus trichocarpa miR399h
UGCCAAAGGAGAGUUUCCCUG
>ptc-miR399i MIMAT0002052 Populus trichocarpa miR399i
UGCCAAAGGAGAGUUGCCCUA
>ptc-miR399j MIMAT0002053 Populus trichocarpa miR399j
UGCCAAAGGAGAUUUGUCCGG
>ptc-miR399c MIMAT0002054 Populus trichocarpa miR399c
UGCCAAAGGAGAUUUGCUCAC
>ptc-miR399e MIMAT0002055 Populus trichocarpa miR399e
CGCCAAAGGAGAGUUGCCCUC
>ptc-miR403a MIMAT0002056 Populus trichocarpa miR403a
UUAGAUUCACGCACAAACUCG
>ptc-miR403b MIMAT0002057 Populus trichocarpa miR403b
UUAGAUUCACGCACAAACUCG
>ptc-miR408-5p MIMAT0022913 Populus trichocarpa miR408-5p
CGGGGAACAGGCAGAGCAUGG
>ptc-miR408-3p MIMAT0002058 Populus trichocarpa miR408-3p
AUGCACUGCCUCUUCCCUGGC
>ptc-miR472a MIMAT0002060 Populus trichocarpa miR472a
UUUUCCCUACUCCACCCAUCCC
>ptc-miR472b MIMAT0002061 Populus trichocarpa miR472b
UUUUCCCAACUCCACCCAUCCC
>ptc-miR477e-5p MIMAT0002062 Populus trichocarpa miR477e-5p
ACUCUCCCUCAAGGCUUCCA
>ptc-miR477e-3p MIMAT0022914 Populus trichocarpa miR477e-3p
UGAGGCCUUUGGGGGAGAGUGG
>ptc-miR477f MIMAT0002063 Populus trichocarpa miR477f
GCUCUCCCUCAGGGCUUCCA
>ptc-miR474a MIMAT0002064 Populus trichocarpa miR474a
CAAAAGUUGCUGGGUUUGGCUGGG
>ptc-miR474b MIMAT0002065 Populus trichocarpa miR474b
CAAAAGUUGUUGGGUUUGGCUGGG
>ptc-miR474c MIMAT0002066 Populus trichocarpa miR474c
CAAAAGCUGUUGGGUUUGGCUGGG
>ptc-miR475a-5p MIMAT0022915 Populus trichocarpa miR475a-5p
AAUGGCCAUUGUAAGAGUAGA
>ptc-miR475a-3p MIMAT0002067 Populus trichocarpa miR475a-3p
UUACAGUGCCCAUUGAUUAAG
>ptc-miR475b-5p MIMAT0022916 Populus trichocarpa miR475b-5p
AAUGGCCAUUGUAAGAGUAGA
>ptc-miR475b-3p MIMAT0002068 Populus trichocarpa miR475b-3p
UUACAGUGCCCAUUGAUUAAG
>ptc-miR475c MIMAT0002069 Populus trichocarpa miR475c
UUACAAUGUCCAUUGAUUAAG
>ptc-miR475d-5p MIMAT0022917 Populus trichocarpa miR475d-5p
AAUGGCCAUUGUAAGAGUAGA
>ptc-miR475d-3p MIMAT0002070 Populus trichocarpa miR475d-3p
UUACAGAGUCCAUUGAUUAAG
>ptc-miR476a MIMAT0002071 Populus trichocarpa miR476a
UAGUAAUCCUUCUUUGCAAAG
>ptc-miR476b MIMAT0002072 Populus trichocarpa miR476b
UAGUAAUUCUUCUUUGCAAAA
>ptc-miR477a-5p MIMAT0002074 Populus trichocarpa miR477a-5p
AUCUCCCUCAGAGGCUUCCAA
>ptc-miR477a-3p MIMAT0022918 Populus trichocarpa miR477a-3p
GGAUGCCUUUGGGGGAGAUUG
>ptc-miR477b MIMAT0002075 Populus trichocarpa miR477b
AUCUCCCUCAGAGGCUUCCAA
>ptc-miR478a MIMAT0002076 Populus trichocarpa miR478a
UGACGUGUCUUCUAUUUUUAGGGA
>ptc-miR478b MIMAT0002077 Populus trichocarpa miR478b
UGACGUGUCUUCUAUUUUUAGGGA
>ptc-miR478c MIMAT0002078 Populus trichocarpa miR478c
UGACGUGUCUUCUAUUUUUAGGGA
>ptc-miR478d MIMAT0002079 Populus trichocarpa miR478d
UGACAUGUCUUCUAUUUUUAGUAA
>ptc-miR478e MIMAT0002080 Populus trichocarpa miR478e
UGACGAGUCUUCUAUUUUUAGGGA
>ptc-miR478f MIMAT0002081 Populus trichocarpa miR478f
UGACAUGUCUUCUAUUUUUAGGGA
>ptc-miR478h MIMAT0002082 Populus trichocarpa miR478h
UAACGUGUCUCCUAUUUUUAGGGA
>ptc-miR478i MIMAT0002083 Populus trichocarpa miR478i
UAACGUGUCUCCUAUUUUUAGGGA
>ptc-miR478j MIMAT0002084 Populus trichocarpa miR478j
UAACGUGUCUCCUAUUUUUAGGGA
>ptc-miR478k MIMAT0002085 Populus trichocarpa miR478k
UAACGUGUCUCCUAUUUUUAGGGA
>ptc-miR478l MIMAT0002086 Populus trichocarpa miR478l
UAACGUGUCUCCUAUUUUUAGGGA
>ptc-miR478m MIMAT0002087 Populus trichocarpa miR478m
UAACGUGUCUCCUAUUUUUAGGGA
>ptc-miR478o MIMAT0002089 Populus trichocarpa miR478o
UAACGUGUCUCCUAUUUUUAGGGA
>ptc-miR478p MIMAT0002090 Populus trichocarpa miR478p
UAACGUGUCUUCUAUUUUUAGGGA
>ptc-miR478q MIMAT0002091 Populus trichocarpa miR478q
UAACGUGUCUCCUAUUUUUAGGGA
>ptc-miR478r MIMAT0002092 Populus trichocarpa miR478r
UAACGUGUCUCCUAUUUUUAGGGA
>ptc-miR478s MIMAT0002093 Populus trichocarpa miR478s
UAACGUGUCUCCUAUUUUUAGGGA
>ptc-miR478n MIMAT0002094 Populus trichocarpa miR478n
UAACGUGUCUCCUAUUUUUAGGGA
>ptc-miR480 MIMAT0002096 Populus trichocarpa miR480
ACUACUACAUCAUUGACGUUGAAC
>ptc-miR481a MIMAT0002098 Populus trichocarpa miR481a
AGGACCUCACUUAACAGCUUAAGC
>ptc-miR481b MIMAT0002099 Populus trichocarpa miR481b
AGGACCUCACUUAACAGCUUAAGC
>ptc-miR481c MIMAT0002100 Populus trichocarpa miR481c
AGGACCUCACUUAACAGCUUAAGC
>ptc-miR481d MIMAT0002102 Populus trichocarpa miR481d
AGGACCUCACCUAACAGCUUAAGC
>ptc-miR482a.2 MIMAT0006785 Populus trichocarpa miR482a.2
UCUUGCCUACUCCUCCCAUU
>ptc-miR482a.1 MIMAT0002103 Populus trichocarpa miR482a.1
CCUACUCCUCCCAUUCC
>mmu-miR-463-5p MIMAT0002104 Mus musculus miR-463-5p
UACCUAAUUUGUUGUCCAUCAU
>mmu-miR-463-3p MIMAT0004758 Mus musculus miR-463-3p
UGAUAGACACCAUAUAAGGUAG
>mmu-miR-465a-5p MIMAT0002106 Mus musculus miR-465a-5p
UAUUUAGAAUGGCACUGAUGUGA
>mmu-miR-465a-3p MIMAT0004217 Mus musculus miR-465a-3p
GAUCAGGGCCUUUCUAAGUAGA
>mmu-miR-466a-5p MIMAT0004759 Mus musculus miR-466a-5p
UAUGUGUGUGUACAUGUACAUA
>mmu-miR-466a-3p MIMAT0002107 Mus musculus miR-466a-3p
UAUACAUACACGCACACAUAAGA
>mmu-miR-467a-5p MIMAT0003409 Mus musculus miR-467a-5p
UAAGUGCCUGCAUGUAUAUGCG
>mmu-miR-467a-3p MIMAT0002108 Mus musculus miR-467a-3p
CAUAUACAUACACACACCUACA
>mmu-miR-468-5p MIMAT0022699 Mus musculus miR-468-5p
GACUGAUGUACUGAUAAGAAACUCAGU
>mmu-miR-468-3p MIMAT0002109 Mus musculus miR-468-3p
UAUGACUGAUGUGCGUGUGUCUG
>mmu-miR-470-5p MIMAT0002111 Mus musculus miR-470-5p
UUCUUGGACUGGCACUGGUGAGU
>mmu-miR-470-3p MIMAT0004760 Mus musculus miR-470-3p
AACCAGUACCUUUCUGAGAAGA
>mmu-miR-471-5p MIMAT0002112 Mus musculus miR-471-5p
UACGUAGUAUAGUGCUUUUCAC
>mmu-miR-471-3p MIMAT0017195 Mus musculus miR-471-3p
UGAAAGGUGCCAUACUAUGUAU
>ath-miR447a-3p MIMAT0002113 Arabidopsis thaliana miR447a-3p
UUGGGGACGAGAUGUUUUGUUG
>ath-miR447a.2-3p MIMAT0020345 Arabidopsis thaliana miR447a.2-3p
UAUGGAAGAAAUUGUAGUAUU
>ath-miR447b MIMAT0002114 Arabidopsis thaliana miR447b
UUGGGGACGAGAUGUUUUGUUG
>ath-miR447c-5p MIMAT0020346 Arabidopsis thaliana miR447c-5p
CCCCUUACAAUGUCGAGUAAA
>ath-miR447c-3p MIMAT0002115 Arabidopsis thaliana miR447c-3p
UUGGGGACGACAUCUUUUGUUG
>ssc-miR-105-1 MIMAT0002116 Sus scrofa miR-105-1
UCAAAUGCUCAGACUCCUGU
>ssc-miR-105-2 MIMAT0002117 Sus scrofa miR-105-2
UCAAAUGCUCAGACUCCUUG
>ssc-miR-106a MIMAT0002118 Sus scrofa miR-106a
AAAAGUGCUUACAGUGCAGGUAGC
>ssc-miR-122-5p MIMAT0002119 Sus scrofa miR-122-5p
UGGAGUGUGACAAUGGUGUUUGU
>ssc-miR-122-3p MIMAT0037315 Sus scrofa miR-122-3p
AACGCCAUUAUCACACUAAAU
>ssc-miR-125b MIMAT0002120 Sus scrofa miR-125b
UCCCUGAGACCCUAACUUGUGA
>ssc-miR-135 MIMAT0002121 Sus scrofa miR-135
UAUGGCUUUUUAUUCCUAUGUGA
>ssc-miR-145-5p MIMAT0002123 Sus scrofa miR-145-5p
GUCCAGUUUUCCCAGGAAUCCCUU
>ssc-miR-145-3p MIMAT0022919 Sus scrofa miR-145-3p
GGAUUCCUGGAAAUACUGUUCU
>ssc-miR-148a-5p MIMAT0022920 Sus scrofa miR-148a-5p
AAAGUUCUGAGACACUCCGACU
>ssc-miR-148a-3p MIMAT0002124 Sus scrofa miR-148a-3p
UCAGUGCACUACAGAACUUUGU
>ssc-miR-15b MIMAT0002125 Sus scrofa miR-15b
UAGCAGCACAUCAUGGUUUACA
>ssc-miR-181b MIMAT0002126 Sus scrofa miR-181b
AACAUUCAUUGCUGUCGGUGGGUU
>ssc-miR-184 MIMAT0002127 Sus scrofa miR-184
UGGACGGAGAACUGAUAAGGGU
>ssc-miR-19a MIMAT0002128 Sus scrofa miR-19a
UGUGCAAAUCUAUGCAAAACUGA
>ssc-miR-20a-5p MIMAT0002129 Sus scrofa miR-20a-5p
UAAAGUGCUUAUAGUGCAGGUA
>ssc-miR-20a-3p MIMAT0037316 Sus scrofa miR-20a-3p
ACUGCAUUAUGAGCACUUAAAGU
>ssc-miR-216 MIMAT0002130 Sus scrofa miR-216
UAAUCUCAGCUGGCAACUGUGAG
>ssc-miR-217 MIMAT0002131 Sus scrofa miR-217
UACUGCAUCAGGAACUGAUUGGAU
>ssc-miR-224 MIMAT0002132 Sus scrofa miR-224
CAAGUCACUAGUGGUUCCGUUUA
>ssc-miR-23a MIMAT0002133 Sus scrofa miR-23a
AUCACAUUGCCAGGGAUUUCC
>ssc-miR-24-1-5p MIMAT0015210 Sus scrofa miR-24-1-5p
GUGCCUACUGAGCUGAAACACAGU
>ssc-miR-24-3p MIMAT0002134 Sus scrofa miR-24-3p
UGGCUCAGUUCAGCAGGAACAG
>ssc-miR-26a MIMAT0002135 Sus scrofa miR-26a
UUCAAGUAAUCCAGGAUAGGCU
>ssc-miR-28-5p MIMAT0002136 Sus scrofa miR-28-5p
AAGGAGCUCACAGUCUAUUGAG
>ssc-miR-28-3p MIMAT0015211 Sus scrofa miR-28-3p
CACUAGAUUGUGAGCUCCUGGA
>ssc-miR-29b MIMAT0002137 Sus scrofa miR-29b
UAGCACCAUUUGAAAUCAGUGUU
>ssc-miR-301 MIMAT0002138 Sus scrofa miR-301
CAGUCCAAUAGUAUUGUCAAAGC
>ssc-miR-323 MIMAT0002139 Sus scrofa miR-323
GCACAUUACACGGUCGACCUCU
>ssc-miR-326 MIMAT0002140 Sus scrofa miR-326
CCUCUGGGCCCUUCCUCCAG
>ssc-miR-7-5p MIMAT0002141 Sus scrofa miR-7-5p
UGGAAGACUAGUGAUUUUGUUGUU
>ssc-miR-7-3p MIMAT0037317 Sus scrofa miR-7-3p
CAACAAAUCACAGUCUGCCAUA
>ssc-miR-95 MIMAT0002142 Sus scrofa miR-95
UUCAACGGGUAUUUAUUGAGCA
>ssc-miR-140-5p MIMAT0002143 Sus scrofa miR-140-5p
AGUGGUUUUACCCUAUGGUAG
>ssc-miR-140-3p MIMAT0006786 Sus scrofa miR-140-3p
UACCACAGGGUAGAACCACGGAC
>ssc-miR-181c MIMAT0002144 Sus scrofa miR-181c
AACAUUCAACCUGUCGGUGAGU
>ssc-miR-183 MIMAT0002145 Sus scrofa miR-183
UAUGGCACUGGUAGAAUUCACUG
>ssc-miR-205 MIMAT0002146 Sus scrofa miR-205
UCCUUCAUUCCACCGGAGUCUG
>ssc-miR-214-5p MIMAT0037318 Sus scrofa miR-214-5p
UGCCUGUCUACACUUGCUGUGC
>ssc-miR-214-3p MIMAT0002147 Sus scrofa miR-214-3p
ACAGCAGGCACAGACAGGCAG
>ssc-miR-27a MIMAT0002148 Sus scrofa miR-27a
UUCACAGUGGCUAAGUUCCGC
>ssc-miR-32 MIMAT0002149 Sus scrofa miR-32
UAUUGCACAUUACUAAGUUGC
>ssc-miR-325 MIMAT0002150 Sus scrofa miR-325
CCUAGUAGGUGUUCAGUAAGUGU
>ssc-let-7c MIMAT0002151 Sus scrofa let-7c
UGAGGUAGUAGGUUGUAUGGUU
>ssc-let-7f-5p MIMAT0002152 Sus scrofa let-7f-5p
UGAGGUAGUAGAUUGUAUAGUU
>ssc-let-7i-5p MIMAT0002153 Sus scrofa let-7i-5p
UGAGGUAGUAGUUUGUGCU
>ssc-let-7i-3p MIMAT0037319 Sus scrofa let-7i-3p
CUGCGCAAGCUACUGCCUUGCU
>ssc-miR-103 MIMAT0002154 Sus scrofa miR-103
AGCAGCAUUGUACAGGGCUAUGA
>ssc-miR-107 MIMAT0002155 Sus scrofa miR-107
AGCAGCAUUGUACAGGGCUAUCA
>ssc-miR-124a MIMAT0002156 Sus scrofa miR-124a
UAAGGCACGCGGUGAAUGCCA
>ssc-miR-128 MIMAT0002157 Sus scrofa miR-128
UCACAGUGAACCGGUCUCUUU
>ssc-miR-136-5p MIMAT0002158 Sus scrofa miR-136-5p
ACUCCAUUUGUUUUGAUGAUGGA
>ssc-miR-136-3p MIMAT0037320 Sus scrofa miR-136-3p
CAUCAUCGUCUCAAAUGAGUCU
>ssc-miR-139-5p MIMAT0002159 Sus scrofa miR-139-5p
UCUACAGUGCACGUGUCUCCAG
>ssc-miR-139-3p MIMAT0022921 Sus scrofa miR-139-3p
UGGAGACGCGGCCCUGUUGGAGU
>ssc-miR-153 MIMAT0002160 Sus scrofa miR-153
UUGCAUAGUCACAAAAGUGA
>ssc-miR-18a MIMAT0002161 Sus scrofa miR-18a
UAAGGUGCAUCUAGUGCAGAUA
>ssc-miR-186-5p MIMAT0002162 Sus scrofa miR-186-5p
CAAAGAAUUCUCCUUUUGGGCUU
>ssc-miR-186-3p MIMAT0037321 Sus scrofa miR-186-3p
GCCCAAAGGUGAAUUUUUUGGG
>ssc-miR-196a MIMAT0002163 Sus scrofa miR-196a
UAGGUAGUUUCAUGUUGUUGGG
>ssc-miR-204 MIMAT0002164 Sus scrofa miR-204
UUCCCUUUGUCAUCCUAUGCCU
>ssc-miR-21-5p MIMAT0002165 Sus scrofa miR-21-5p
UAGCUUAUCAGACUGAUGUUGA
>ssc-miR-21-3p MIMAT0037322 Sus scrofa miR-21-3p
CAACAGCAGUCGAUGGGCUGU
>ssc-miR-29c MIMAT0002166 Sus scrofa miR-29c
UAGCACCAUUUGAAAUCGGUUA
>ssc-miR-30c-5p MIMAT0002167 Sus scrofa miR-30c-5p
UGUAAACAUCCUACACUCUCAGC
>ssc-miR-30c-3p MIMAT0022922 Sus scrofa miR-30c-3p
CUGGGAGAAGGCUGUUUACUCU
>ssc-miR-9-1 MIMAT0002168 Sus scrofa miR-9-1
UCUUUGGUUAUCUAGCUGUAUGA
>ssc-miR-9-2 MIMAT0002169 Sus scrofa miR-9-2
UCUUUGGUUAUCUAGCUGUAUGA
>hsa-miR-412-5p MIMAT0026557 Homo sapiens miR-412-5p
UGGUCGACCAGUUGGAAAGUAAU
>hsa-miR-412-3p MIMAT0002170 Homo sapiens miR-412-3p
ACUUCACCUGGUCCACUAGCCGU
>hsa-miR-410-5p MIMAT0026558 Homo sapiens miR-410-5p
AGGUUGUCUGUGAUGAGUUCG
>hsa-miR-410-3p MIMAT0002171 Homo sapiens miR-410-3p
AAUAUAACACAGAUGGCCUGU
>hsa-miR-376b-5p MIMAT0022923 Homo sapiens miR-376b-5p
CGUGGAUAUUCCUUCUAUGUUU
>hsa-miR-376b-3p MIMAT0002172 Homo sapiens miR-376b-3p
AUCAUAGAGGAAAAUCCAUGUU
>hsa-miR-483-5p MIMAT0004761 Homo sapiens miR-483-5p
AAGACGGGAGGAAAGAAGGGAG
>hsa-miR-483-3p MIMAT0002173 Homo sapiens miR-483-3p
UCACUCCUCUCCUCCCGUCUU
>hsa-miR-484 MIMAT0002174 Homo sapiens miR-484
UCAGGCUCAGUCCCCUCCCGAU
>hsa-miR-485-5p MIMAT0002175 Homo sapiens miR-485-5p
AGAGGCUGGCCGUGAUGAAUUC
>hsa-miR-485-3p MIMAT0002176 Homo sapiens miR-485-3p
GUCAUACACGGCUCUCCUCUCU
>hsa-miR-486-5p MIMAT0002177 Homo sapiens miR-486-5p
UCCUGUACUGAGCUGCCCCGAG
>hsa-miR-486-3p MIMAT0004762 Homo sapiens miR-486-3p
CGGGGCAGCUCAGUACAGGAU
>hsa-miR-487a-5p MIMAT0026559 Homo sapiens miR-487a-5p
GUGGUUAUCCCUGCUGUGUUCG
>hsa-miR-487a-3p MIMAT0002178 Homo sapiens miR-487a-3p
AAUCAUACAGGGACAUCCAGUU
>kshv-miR-K12-10a-5p MIMAT0015212 Kaposi sarcoma-associated miR-K12-10a-5p
GGCUUGGGGCGAUACCACCACU
>kshv-miR-K12-10a-3p MIMAT0002179 Kaposi sarcoma-associated miR-K12-10a-3p
UAGUGUUGUCCCCCCGAGUGGC
>kshv-miR-K12-10b MIMAT0002180 Kaposi sarcoma-associated miR-K12-10b
UGGUGUUGUCCCCCCGAGUGGC
>kshv-miR-K12-11-5p MIMAT0015213 Kaposi sarcoma-associated miR-K12-11-5p
GGUCACAGCUUAAACAUUUCUAGG
>kshv-miR-K12-11-3p MIMAT0002181 Kaposi sarcoma-associated miR-K12-11-3p
UUAAUGCUUAGCCUGUGUCCGA
>kshv-miR-K12-1-5p MIMAT0002182 Kaposi sarcoma-associated miR-K12-1-5p
AUUACAGGAAACUGGGUGUAAGC
>kshv-miR-K12-1-3p MIMAT0015214 Kaposi sarcoma-associated miR-K12-1-3p
GCAGCACCUGUUUCCUGCAACC
>kshv-miR-K12-2-5p MIMAT0002183 Kaposi sarcoma-associated miR-K12-2-5p
AACUGUAGUCCGGGUCGAUCUG
>kshv-miR-K12-2-3p MIMAT0015215 Kaposi sarcoma-associated miR-K12-2-3p
GAUCUUCCAGGGCUAGAGCUG
>kshv-miR-K12-9-5p MIMAT0002184 Kaposi sarcoma-associated miR-K12-9-5p
ACCCAGCUGCGUAAACCCCGCU
>kshv-miR-K12-9-3p MIMAT0002185 Kaposi sarcoma-associated miR-K12-9-3p
CUGGGUAUACGCAGCUGCGUAA
>kshv-miR-K12-8-5p MIMAT0015216 Kaposi sarcoma-associated miR-K12-8-5p
ACUCCCUCACUAACGCCCCGCU
>kshv-miR-K12-8-3p MIMAT0002186 Kaposi sarcoma-associated miR-K12-8-3p
CUAGGCGCGACUGAGAGAGCA
>kshv-miR-K12-7-5p MIMAT0015217 Kaposi sarcoma-associated miR-K12-7-5p
AGCGCCACCGGACGGGGAUUUAUG
>kshv-miR-K12-7-3p MIMAT0002187 Kaposi sarcoma-associated miR-K12-7-3p
UGAUCCCAUGUUGCUGGCGC
>kshv-miR-K12-6-5p MIMAT0002188 Kaposi sarcoma-associated miR-K12-6-5p
CCAGCAGCACCUAAUCCAUCGG
>kshv-miR-K12-6-3p MIMAT0002189 Kaposi sarcoma-associated miR-K12-6-3p
UGAUGGUUUUCGGGCUGUUGAG
>kshv-miR-K12-5-5p MIMAT0015218 Kaposi sarcoma-associated miR-K12-5-5p
AGGUAGUCCCUGGUGCCCUAAGG
>kshv-miR-K12-5-3p MIMAT0002190 Kaposi sarcoma-associated miR-K12-5-3p
UAGGAUGCCUGGAACUUGCCGGU
>kshv-miR-K12-4-5p MIMAT0002191 Kaposi sarcoma-associated miR-K12-4-5p
AGCUAAACCGCAGUACUCUAGG
>kshv-miR-K12-4-3p MIMAT0002192 Kaposi sarcoma-associated miR-K12-4-3p
UAGAAUACUGAGGCCUAGCUGA
>kshv-miR-K12-3-5p MIMAT0002193 Kaposi sarcoma-associated miR-K12-3-5p
UCACAUUCUGAGGACGGCAGCGA
>kshv-miR-K12-3-3p MIMAT0002194 Kaposi sarcoma-associated miR-K12-3-3p
UCGCGGUCACAGAAUGUGACA
>mml-miR-200c-5p MIMAT0026560 Macaca mulatta miR-200c-5p
CGUCUUACCCAGCAGUGUUUGG
>mml-miR-200c-3p MIMAT0002195 Macaca mulatta miR-200c-3p
AAUACUGCCGGGUAAUGAUGGA
>mml-miR-141-5p MIMAT0026561 Macaca mulatta miR-141-5p
UCUUCCAGUACAGUGUUGGA
>mml-miR-141-3p MIMAT0002196 Macaca mulatta miR-141-3p
AACACUGUCUGGUAAAGAUGG
>ggo-miR-200c MIMAT0002197 Gorilla gorilla miR-200c
AAUACUGCCGGGUAAUGAUGGA
>ggo-miR-141 MIMAT0002198 Gorilla gorilla miR-141
AACACUGUCUGGUAAAGAUGG
>ppy-miR-200c MIMAT0002199 Pongo pygmaeus miR-200c
AAUACUGCCGGGUAAUGAUGGA
>ppy-miR-141 MIMAT0002200 Pongo pygmaeus miR-141
AACACUGUCUGGUAAAGAUGG
>ppa-miR-141 MIMAT0002201 Pan paniscus miR-141
AACACUGUCUGGUAAAGAUGG
>ggo-miR-15b MIMAT0002202 Gorilla gorilla miR-15b
UAGCAGCACAUCAUGGUUUACA
>age-miR-15b MIMAT0002203 Ateles geoffroyi miR-15b
UAGCAGCACAUCAUGGUUUACA
>ppa-miR-15b MIMAT0002204 Pan paniscus miR-15b
UAGCAGCACAUCAUGGUUUACA
>ppy-miR-15b MIMAT0002205 Pongo pygmaeus miR-15b
UAGCAGCACAUCAUGGUUUACA
>ptr-miR-15b MIMAT0002206 Pan troglodytes miR-15b
UAGCAGCACAUCAUGGUUUACA
>mml-miR-15b-5p MIMAT0002207 Macaca mulatta miR-15b-5p
UAGCAGCACAUCAUGGUUUACA
>mml-miR-15b-3p MIMAT0026562 Macaca mulatta miR-15b-3p
CGAAUCAUUAUUUGCUGCUCUA
>lla-miR-15b MIMAT0002208 Lagothrix lagotricha miR-15b
UAGCAGCACAUCAUGGUUUACA
>mne-miR-15b MIMAT0002209 Macaca nemestrina miR-15b
UAGCAGCACAUCAUGGUUUACA
>ptr-miR-23b MIMAT0002210 Pan troglodytes miR-23b
AUCACAUUGCCAGGGAUUACCAC
>ppy-miR-23b MIMAT0002211 Pongo pygmaeus miR-23b
AUCACAUUGCCAGGGAUUACCAC
>ppa-miR-23b MIMAT0002212 Pan paniscus miR-23b
AUCACAUUGCCAGGGAUUACCAC
>mml-miR-30b-5p MIMAT0002213 Macaca mulatta miR-30b-5p
UGUAAACAUCCUACACUCAGC
>mml-miR-30b-3p MIMAT0026563 Macaca mulatta miR-30b-3p
CUGGGAGGUGGAUGUUUACUUC
>ptr-miR-30b MIMAT0002214 Pan troglodytes miR-30b
UGUAAACAUCCUACACUCAGC
>ggo-miR-30b MIMAT0002215 Gorilla gorilla miR-30b
UGUAAACAUCCUACACUCAGC
>lla-miR-30b MIMAT0002216 Lagothrix lagotricha miR-30b
UGUAAACAUCCUACACUCAGC
>mne-miR-30b MIMAT0002217 Macaca nemestrina miR-30b
UGUAAACAUCCUACACUCAGC
>age-miR-30b MIMAT0002218 Ateles geoffroyi miR-30b
UGUAAACAUCCUACACUCAGC
>ppa-miR-30b MIMAT0002219 Pan paniscus miR-30b
UGUAAACAUCCUACACUCAGC
>ggo-miR-125b MIMAT0002220 Gorilla gorilla miR-125b
UCCCUGAGACCCUAACUUGUGA
>age-miR-125b MIMAT0002221 Ateles geoffroyi miR-125b
UCCCUGAGACCCUAACUUGUGA
>ppa-miR-125b MIMAT0002222 Pan paniscus miR-125b
UCCCUGAGACCCUAACUUGUGA
>ppy-miR-125b MIMAT0002223 Pongo pygmaeus miR-125b
UCCCUGAGACCCUAACUUGUGA
>ptr-miR-125b MIMAT0002224 Pan troglodytes miR-125b
UCCCUGAGACCCUAACUUGUGA
>mml-miR-125b-5p MIMAT0002225 Macaca mulatta miR-125b-5p
UCCCUGAGACCCUAACUUGUGA
>mml-miR-125b-1-3p MIMAT0026564 Macaca mulatta miR-125b-1-3p
ACGGGUUAGGCUCUUGGGAGCU
>sla-miR-125b MIMAT0002226 Saguinus labiatus miR-125b
UCCCUGAGACCCUAACUUGUGA
>lla-miR-125b MIMAT0002227 Lagothrix lagotricha miR-125b
UCCCUGAGACCCUAACUUGUGA
>mne-miR-125b MIMAT0002228 Macaca nemestrina miR-125b
UCCCUGAGACCCUAACUUGUGA
>mml-miR-128a-5p MIMAT0026565 Macaca mulatta miR-128a-5p
CGGGGCCGUAGCACUGUCUGAGA
>mml-miR-128a-3p MIMAT0002229 Macaca mulatta miR-128a-3p
UCACAGUGAACCGGUCUCUUUU
>ptr-miR-128 MIMAT0002230 Pan troglodytes miR-128
UCACAGUGAACCGGUCUCUUU
>ppy-miR-128 MIMAT0002231 Pongo pygmaeus miR-128
UCACAGUGAACCGGUCUCUUU
>sla-miR-128 MIMAT0002232 Saguinus labiatus miR-128
UCACAGUGAACCGGUCUCUUUU
>age-miR-128 MIMAT0002233 Ateles geoffroyi miR-128
UCACAGUGAACCGGUCUCUUUU
>ppa-miR-128 MIMAT0002234 Pan paniscus miR-128
UCACAGUGAACCGGUCUCUUUU
>mml-miR-130a-5p MIMAT0026566 Macaca mulatta miR-130a-5p
GCUCUUUUCACAUUGUGCUACU
>mml-miR-130a-3p MIMAT0002235 Macaca mulatta miR-130a-3p
CAGUGCAAUGUUAAAAGGGC
>ggo-miR-130a MIMAT0002236 Gorilla gorilla miR-130a
CAGUGCAAUGUUAAAAGGGC
>mne-miR-130a MIMAT0002237 Macaca nemestrina miR-130a
CAGUGCAAUGUUAAAAGGGC
>ppa-miR-130a MIMAT0002238 Pan paniscus miR-130a
CAGUGCAAUGUUAAAAGGGC
>ggo-miR-133a MIMAT0002239 Gorilla gorilla miR-133a
UUGGUCCCCUUCAACCAGCUGU
>age-miR-133a MIMAT0002240 Ateles geoffroyi miR-133a
UUGGUCCCCUUCAACCAGCUGU
>ppa-miR-133a MIMAT0002241 Pan paniscus miR-133a
UUGGUCCCCUUCAACCAGCUGU
>ppy-miR-133a MIMAT0002242 Pongo pygmaeus miR-133a
UUGGUCCCCUUCAACCAGCUG
>ptr-miR-133a MIMAT0002243 Pan troglodytes miR-133a
UUUGGUCCCCUUCAACCAGCUG
>mml-miR-133a MIMAT0002244 Macaca mulatta miR-133a
UUGGUCCCCUUCAACCAGCUG
>sla-miR-133a MIMAT0002245 Saguinus labiatus miR-133a
UUGGUCCCCUUCAACCAGCUGU
>lla-miR-133a MIMAT0002246 Lagothrix lagotricha miR-133a
UUGGUCCCCUUCAACCAGCUGU
>mne-miR-133a MIMAT0002247 Macaca nemestrina miR-133a
UUGGUCCCCUUCAACCAGCUGU
>lla-miR-135 MIMAT0002248 Lagothrix lagotricha miR-135
UAUGGCUUUUUAUUCCUAUGUGA
>age-miR-135 MIMAT0002249 Ateles geoffroyi miR-135
UAUGGCUUUUUAUUCCUAUGUGA
>ppa-miR-135 MIMAT0002250 Pan paniscus miR-135
UAUGGCUUUUUAUUCCUAUGUGA
>mml-miR-135a-5p MIMAT0002251 Macaca mulatta miR-135a-5p
UAUGGCUUUUUAUUCCUAUGUGA
>mml-miR-135a-2-3p MIMAT0026567 Macaca mulatta miR-135a-2-3p
AUGUAGGGAUGGAAGCCAUGAA
>ptr-miR-135a MIMAT0002252 Pan troglodytes miR-135a
UAUGGCUUUUUAUUCCUAUGUGA
>ggo-miR-135a MIMAT0002253 Gorilla gorilla miR-135a
UAUGGCUUUUUAUUCCUAUGUGA
>ppy-miR-135a MIMAT0015757 Pongo pygmaeus miR-135a
UAUGGCUUUUUAUUCCUAUGUGA
>ptr-miR-140 MIMAT0002255 Pan troglodytes miR-140
AGUGGUUUUACCCUAUGGUAG
>mne-miR-140 MIMAT0002256 Macaca nemestrina miR-140
AGUGGUUCUACCCUAUGGUAG
>ptr-miR-143 MIMAT0002257 Pan troglodytes miR-143
UGAGAUGAAGCACUGUAGCUCA
>ggo-miR-143 MIMAT0002258 Gorilla gorilla miR-143
UGAGAUGAAGCACUGUAGCUCA
>ppy-miR-143 MIMAT0002259 Pongo pygmaeus miR-143
UGAGAUGAAGCACUGUAGCUCA
>lla-miR-143 MIMAT0002260 Lagothrix lagotricha miR-143
UGAGAUGAAGCACUGUAGCUCA
>ppa-miR-143 MIMAT0002261 Pan paniscus miR-143
UGAGAUGAAGCACUGUAGCUCA
>ptr-miR-144 MIMAT0002262 Pan troglodytes miR-144
UACAGUAUAGAUGAUGUACUAG
>ppy-miR-144 MIMAT0002263 Pongo pygmaeus miR-144
UACAGUAUAGAUGAUGUACUAG
>mne-miR-144 MIMAT0002264 Macaca nemestrina miR-144
UACAGUAUAGAUGAUGUACUAG
>ppa-miR-144 MIMAT0002265 Pan paniscus miR-144
UACAGUAUAGAUGAUGUACUAG
>mml-miR-145-5p MIMAT0002266 Macaca mulatta miR-145-5p
GUCCAGUUUUCCCAGGAAUCCCUU
>mml-miR-145-3p MIMAT0026568 Macaca mulatta miR-145-3p
GGAUUCCUGGAAAUACUGUUCUU
>ptr-miR-145 MIMAT0002267 Pan troglodytes miR-145
GUCCAGUUUUCCCAGGAAUCCCUU
>ggo-miR-145 MIMAT0002268 Gorilla gorilla miR-145
GUCCAGUUUUCCCAGGAAUCCCUU
>ppy-miR-145 MIMAT0002269 Pongo pygmaeus miR-145
GUCCAGUUUUCCCAGGAAUCCCUU
>mne-miR-145 MIMAT0002270 Macaca nemestrina miR-145
GUCCAGUUUUCCCAGGAAUCCCUU
>mml-miR-153-1-5p MIMAT0026569 Macaca mulatta miR-153-1-5p
UCAUUUUUGUGAUCUGCAGCU
>mml-miR-153-3p MIMAT0002271 Macaca mulatta miR-153-3p
UUGCAUAGUCACAAAAGUGA
>ppy-miR-153 MIMAT0002272 Pongo pygmaeus miR-153
UUGCAUAGUCACAAAAGUGAUC
>mne-miR-153 MIMAT0002273 Macaca nemestrina miR-153
UUGCAUAGUCACAAAAGUGA
>mml-miR-153-2-5p MIMAT0031060 Macaca mulatta miR-153-2-5p
UCAUUUUUGUGAUGUUGCAGCU
>ggo-miR-153 MIMAT0002274 Gorilla gorilla miR-153
UUGCAUAGUCACAAAAGUGA
>ptr-miR-9 MIMAT0002275 Pan troglodytes miR-9
UCUUUGGUUAUCUAGCUGUAUGA
>ggo-miR-9 MIMAT0002276 Gorilla gorilla miR-9
UCUUUGGUUAUCUAGCUGUAUGA
>lla-miR-9 MIMAT0002277 Lagothrix lagotricha miR-9
UCUUUGGUUAUCUAGCUGUAUGA
>mne-miR-9 MIMAT0002278 Macaca nemestrina miR-9
UCUUUGGUUAUCUAGCUGUAUGA
>age-miR-9 MIMAT0002279 Ateles geoffroyi miR-9
UCUUUGGUUAUCUAGCUGUAUGA
>lca-miR-125b MIMAT0002280 Lemur catta miR-125b
UCCCUGAGACCCUAACUUGUGA
>mml-miR-125b-2-3p MIMAT0031073 Macaca mulatta miR-125b-2-3p
ACAAGUCAGGCUCUUGGGACCU
>mml-miR-127-5p MIMAT0026570 Macaca mulatta miR-127-5p
UGAAGCUCAGAGGGCUCUGAUU
>mml-miR-127-3p MIMAT0002281 Macaca mulatta miR-127-3p
UCGGAUCCGUCUGAGCUUGGCU
>ptr-miR-127 MIMAT0002282 Pan troglodytes miR-127
UCGGAUCCGUCUGAGCUUGGCU
>ppy-miR-127 MIMAT0002283 Pongo pygmaeus miR-127
UCGGAUCCGUCUGAGCUUGGCU
>sla-miR-127 MIMAT0002284 Saguinus labiatus miR-127
UCGGAUCCGUCUGAGCUUGGCU
>lla-miR-127 MIMAT0002285 Lagothrix lagotricha miR-127
UCGGAUCCGUCUGAGCUUGGCU
>mne-miR-127 MIMAT0002286 Macaca nemestrina miR-127
UCGGAUCCGUCUGAGCUUGGCU
>age-miR-127 MIMAT0002287 Ateles geoffroyi miR-127
UCGGAUCCGUCUGAGCUUGGCU
>ggo-miR-134 MIMAT0002288 Gorilla gorilla miR-134
UGUGACUGGUUGACCAGAGGG
>ppy-miR-134 MIMAT0002289 Pongo pygmaeus miR-134
UGUGACUGGUUGACCAGAGGG
>mne-miR-134 MIMAT0002290 Macaca nemestrina miR-134
UGUGACUGGUUGACCAGAGGG
>ppa-miR-134 MIMAT0002291 Pan paniscus miR-134
UGUGACUGGUUGACCAGAGGG
>ptr-miR-136 MIMAT0002292 Pan troglodytes miR-136
ACUCCAUUUGUUUUGAUGAUGGA
>ggo-miR-136 MIMAT0002293 Gorilla gorilla miR-136
ACUCCAUUUGUUUUGAUGAUGGA
>ppy-miR-136 MIMAT0002294 Pongo pygmaeus miR-136
ACUCCAUUUGUUUUGAUGAUGGA
>ppa-miR-136 MIMAT0002295 Pan paniscus miR-136
ACUCCAUUUGUUUUGAUGAUGGA
>ptr-miR-154 MIMAT0002296 Pan troglodytes miR-154
UAGGUUAUCCGUGUUGCCUUCG
>ggo-miR-154 MIMAT0002297 Gorilla gorilla miR-154
UAGGUUAUCCGUGUUGCCUUCG
>ppy-miR-154 MIMAT0002298 Pongo pygmaeus miR-154
UAGGUUAUCCGUGUUGCCUUCG
>mne-miR-154 MIMAT0002299 Macaca nemestrina miR-154
UAGGUUAUCCGUGUUGCCUUCG
>ppa-miR-154 MIMAT0002300 Pan paniscus miR-154
UAGGUUAUCCGUGUUGCCUUCG
>ptr-miR-184 MIMAT0002301 Pan troglodytes miR-184
UGGACGGAGAACUGAUAAGGGU
>ppy-miR-184 MIMAT0002302 Pongo pygmaeus miR-184
UGGACGGAGAACUGAUAAGGGU
>mne-miR-184 MIMAT0002303 Macaca nemestrina miR-184
UGGACGGAGAACUGAUAAGGGU
>ptr-miR-186 MIMAT0002304 Pan troglodytes miR-186
CAAAGAAUUCUCCUUUUGGGCUU
>ggo-miR-186 MIMAT0002305 Gorilla gorilla miR-186
CAAAGAAUUCUCCUUUUGGGCUU
>ppa-miR-186 MIMAT0002306 Pan paniscus miR-186
CAAAGAAUUCUCCUUUUGGGCUU
>mml-miR-188-5p MIMAT0002307 Macaca mulatta miR-188-5p
CAUCCCUUGCAUGGUGGAGGGU
>mml-miR-188-3p MIMAT0026571 Macaca mulatta miR-188-3p
UCCCACAUGCAGGGUUUGCA
>ptr-miR-188 MIMAT0002308 Pan troglodytes miR-188
CAUCCCUUGCAUGGUGGAGGGU
>ppy-miR-188 MIMAT0002309 Pongo pygmaeus miR-188
CAUCCCUUGCAUGGUGGAGGGU
>mne-miR-188 MIMAT0002310 Macaca nemestrina miR-188
CAUCCCUUGCAUGGUGGAGGGU
>ppa-miR-188 MIMAT0002311 Pan paniscus miR-188
CAUCCCUUGCAUGGUGGAGGGU
>mml-miR-190a-5p MIMAT0002312 Macaca mulatta miR-190a-5p
UGAUAUGUUUGAUAUAUUAGGU
>mml-miR-190a-3p MIMAT0026572 Macaca mulatta miR-190a-3p
CUAUAUAUCAAACAUAUUCCU
>ptr-miR-190a MIMAT0002313 Pan troglodytes miR-190a
UGAUAUGUUUGAUAUAUUAGGU
>ggo-miR-190a MIMAT0002314 Gorilla gorilla miR-190a
UGAUAUGUUUGAUAUAUUAGGU
>ppa-miR-190 MIMAT0002315 Pan paniscus miR-190
UGAUAUGUUUGAUAUAUUAGGU
>ggo-miR-195 MIMAT0002316 Gorilla gorilla miR-195
UAGCAGCACAGAAAUAUUGGC
>ppa-miR-195 MIMAT0002317 Pan paniscus miR-195
UAGCAGCACAGAAAUAUUGGC
>ppy-miR-206 MIMAT0002318 Pongo pygmaeus miR-206
UGGAAUGUAAGGAAGUGUGUGG
>mne-miR-206 MIMAT0002319 Macaca nemestrina miR-206
UGGAAUGUAAGGAAGUGUGUGG
>mml-miR-21-5p MIMAT0002320 Macaca mulatta miR-21-5p
UAGCUUAUCAGACUGAUGUUGA
>mml-miR-21-3p MIMAT0026573 Macaca mulatta miR-21-3p
CAACACCAGUCGAUGGGCUGUC
>ptr-miR-21 MIMAT0002321 Pan troglodytes miR-21
UAGCUUAUCAGACUGAUGUUGA
>ggo-miR-21 MIMAT0002322 Gorilla gorilla miR-21
UAGCUUAUCAGACUGAUGUUGA
>ppy-miR-21 MIMAT0002323 Pongo pygmaeus miR-21
UAGCUUAUCAGACUGAUGUUGA
>mne-miR-21 MIMAT0002324 Macaca nemestrina miR-21
UAGCUUAUCAGACUGAUGUUGA
>age-miR-21 MIMAT0002325 Ateles geoffroyi miR-21
UAGCUUAUCAGACUGAUGUUGA
>ppa-miR-21 MIMAT0002326 Pan paniscus miR-21
UAGCUUAUCAGACUGAUGUUGA
>age-miR-22 MIMAT0002327 Ateles geoffroyi miR-22
AAGCUGCCAGUUGAAGAACUGU
>ppa-miR-22 MIMAT0002328 Pan paniscus miR-22
AAGCUGCCAGUUGAAGAACUGU
>lca-miR-22 MIMAT0002329 Lemur catta miR-22
AAGCUGCCAGUUGAAGAACUGU
>mml-miR-22 MIMAT0002330 Macaca mulatta miR-22
AAGCUGCCAGUUGAAGAACUGU
>ppy-miR-22 MIMAT0002331 Pongo pygmaeus miR-22
AAGCUGCCAGUUGAAGAACUGU
>ptr-miR-22 MIMAT0002332 Pan troglodytes miR-22
AAGCUGCCAGUUGAAGAACUGU
>sla-miR-22 MIMAT0002333 Saguinus labiatus miR-22
AAGCUGCCAGUUGAAGAACUGU
>lla-miR-22 MIMAT0002334 Lagothrix lagotricha miR-22
AAGCUGCCAGUUGAAGAACUGU
>mne-miR-22 MIMAT0002335 Macaca nemestrina miR-22
AAGCUGCCAGUUGAAGAACUGU
>mml-miR-24-5p MIMAT0002336 Macaca mulatta miR-24-5p
GUGCCUACUGAGCUGAUAUCAGU
>mml-miR-24-3p MIMAT0002337 Macaca mulatta miR-24-3p
UGGCUCAGUUCAGCAGGAACAG
>ppy-miR-24-5p MIMAT0002338 Pongo pygmaeus miR-24-5p
GUGCCUACUGAGCUGAUAUCAGU
>ppy-miR-24-3p MIMAT0002339 Pongo pygmaeus miR-24-3p
UGGCUCAGUUCAGCAGGAACAG
>mne-miR-24-5p MIMAT0002340 Macaca nemestrina miR-24-5p
GUGCCUACUGAGCUGAUAUCAGU
>mne-miR-24-3p MIMAT0002341 Macaca nemestrina miR-24-3p
UGGCUCAGUUCAGCAGGAACAG
>ppa-miR-24-5p MIMAT0002342 Pan paniscus miR-24-5p
GUGCCUACUGAGCUGAUAUCAGU
>ppa-miR-24-3p MIMAT0002343 Pan paniscus miR-24-3p
UGGCUCAGUUCAGCAGGAACAG
>ptr-miR-26a MIMAT0002344 Pan troglodytes miR-26a
UUCAAGUAAUCCAGGAUAGGCU
>ggo-miR-26a MIMAT0002345 Gorilla gorilla miR-26a
UUCAAGUAAUCCAGGAUAGGCU
>ppy-miR-26a MIMAT0002346 Pongo pygmaeus miR-26a
UUCAAGUAAUCCAGGAUAGGCU
>lla-miR-26a MIMAT0002347 Lagothrix lagotricha miR-26a
UUCAAGUAAUCCAGGAUAGGCU
>mne-miR-26a MIMAT0002348 Macaca nemestrina miR-26a
UUCAAGUAAUCCAGGAUAGGCU
>mml-miR-26a-5p MIMAT0002349 Macaca mulatta miR-26a-5p
UUCAAGUAAUCCAGGAUAGGCU
>mml-miR-26a-1-3p MIMAT0026574 Macaca mulatta miR-26a-1-3p
CCUAUUCUUGGUUACUUGCACG
>ppa-miR-26a MIMAT0002350 Pan paniscus miR-26a
UUCAAGUAAUCCAGGAUAGGCU
>age-miR-28 MIMAT0002351 Ateles geoffroyi miR-28
AAGGAGCUCACAGUCUAUUGAG
>mml-miR-28-5p MIMAT0002352 Macaca mulatta miR-28-5p
AAGGAGCUCACAGUCUAUUGAG
>mml-miR-28-3p MIMAT0026575 Macaca mulatta miR-28-3p
CACUAGAUUGUGAGCUCCUGGA
>ptr-miR-28 MIMAT0002353 Pan troglodytes miR-28
AAGGAGCUCACAGUCUAUUGAG
>ggo-miR-28 MIMAT0002354 Gorilla gorilla miR-28
AAGGAGCUCACAGUCUAUUGAG
>ppy-miR-28 MIMAT0002355 Pongo pygmaeus miR-28
AAGGAGCUCACAGUCUAUUGAG
>mne-miR-28 MIMAT0002356 Macaca nemestrina miR-28
AAGGAGCUCACAGUCUAUUGAG
>sla-miR-28 MIMAT0002357 Saguinus labiatus miR-28
AAGGAGCUCACAGUCUAUUGAG
>lla-miR-28 MIMAT0002358 Lagothrix lagotricha miR-28
AAGGAGCUCACAGUCUAUUGAG
>ppa-miR-28 MIMAT0002359 Pan paniscus miR-28
AAGGAGCUCACAGUCUAUUGAG
>ggo-miR-29a MIMAT0002360 Gorilla gorilla miR-29a
CUAGCACCAUCUGAAAUCGGUU
>age-miR-29a MIMAT0002361 Ateles geoffroyi miR-29a
CUAGCACCAUCUGAAAUCGGUU
>ppa-miR-29a MIMAT0002362 Pan paniscus miR-29a
CUAGCACCAUCUGAAAUCGGUU
>ppy-miR-29a MIMAT0002363 Pongo pygmaeus miR-29a
CUAGCACCAUCUGAAAUCGGUU
>ptr-miR-29a MIMAT0002364 Pan troglodytes miR-29a
CUAGCACCAUCUGAAAUCGGUU
>mml-miR-29a-5p MIMAT0026576 Macaca mulatta miR-29a-5p
CUGAUUUCUUUUGGUGUUCAGA
>mml-miR-29a-3p MIMAT0002365 Macaca mulatta miR-29a-3p
CUAGCACCAUCUGAAAUCGGUU
>sla-miR-29a MIMAT0002366 Saguinus labiatus miR-29a
CUAGCACCAUCUGAAAUCGGUU
>lla-miR-29a MIMAT0002367 Lagothrix lagotricha miR-29a
CUAGCACCAUCUGAAAUCGGUU
>mne-miR-29a MIMAT0002368 Macaca nemestrina miR-29a
CUAGCACCAUCUGAAAUCGGUU
>mml-miR-30a-5p MIMAT0002369 Macaca mulatta miR-30a-5p
UGUAAACAUCCUCGACUGGAAG
>mml-miR-30a-3p MIMAT0002370 Macaca mulatta miR-30a-3p
CUUUCAGUCGGAUGUUUGCAGC
>ptr-miR-30a-5p MIMAT0002371 Pan troglodytes miR-30a-5p
UGUAAACAUCCUCGACUGGAAG
>ptr-miR-30a-3p MIMAT0002372 Pan troglodytes miR-30a-3p
CUUUCAGUCGGAUGUUUGCAGC
>ggo-miR-30a-5p MIMAT0002373 Gorilla gorilla miR-30a-5p
UGUAAACAUCCUCGACUGGAAG
>ggo-miR-30a-3p MIMAT0002374 Gorilla gorilla miR-30a-3p
CUUUCAGUCGGAUGUUUGCAGC
>ppy-miR-30a-5p MIMAT0002375 Pongo pygmaeus miR-30a-5p
UGUAAACAUCCUCGACUGGAAG
>ppy-miR-30a-3p MIMAT0002376 Pongo pygmaeus miR-30a-3p
CUUUCAGUCGGAUGUUUGCAGC
>ppa-miR-30a-5p MIMAT0002377 Pan paniscus miR-30a-5p
UGUAAACAUCCUCGACUGGAAG
>ppa-miR-30a-3p MIMAT0002378 Pan paniscus miR-30a-3p
CUUUCAGUCGGAUGUUUGCAGC
>mml-miR-31-5p MIMAT0002379 Macaca mulatta miR-31-5p
GGCAAGAUGCUGGCAUAGCUG
>mml-miR-31-3p MIMAT0026577 Macaca mulatta miR-31-3p
GCUAUGCCAACAUAUUGCCAUC
>ptr-miR-31 MIMAT0002380 Pan troglodytes miR-31
GGCAAGAUGCUGGCAUAGCUG
>ggo-miR-31 MIMAT0002381 Gorilla gorilla miR-31
GGCAAGAUGCUGGCAUAGCUG
>ppy-miR-31 MIMAT0002382 Pongo pygmaeus miR-31
GGCAAGAUGCUGGCAUAGCUG
>mne-miR-31 MIMAT0002383 Macaca nemestrina miR-31
GGCAAGAUGCUGGCAUAGCUG
>ppa-miR-31 MIMAT0002384 Pan paniscus miR-31
GGCAAGAUGCUGGCAUAGCUG
>mml-miR-32-5p MIMAT0002385 Macaca mulatta miR-32-5p
UAUUGCACAUUACUAAGUUGC
>mml-miR-32-3p MIMAT0026578 Macaca mulatta miR-32-3p
AAUUUAGUGUGUGUGAUAUU
>ptr-miR-32 MIMAT0002386 Pan troglodytes miR-32
UAUUGCACAUUACUAAGUUGC
>ggo-miR-32 MIMAT0002387 Gorilla gorilla miR-32
UAUUGCACAUUACUAAGUUGC
>ppy-miR-32 MIMAT0002388 Pongo pygmaeus miR-32
UAUUGCACAUUACUAAGUUGC
>sla-miR-32 MIMAT0002389 Saguinus labiatus miR-32
UAUUGCACAUUACUAAGUUGC
>mne-miR-32 MIMAT0002390 Macaca nemestrina miR-32
UAUUGCACAUUACUAAGUUGC
>ppa-miR-32 MIMAT0002391 Pan paniscus miR-32
UAUUGCACAUUACUAAGUUGC
>mml-miR-33a MIMAT0002392 Macaca mulatta miR-33a
GUGCAUUGUAGUUGCAUUG
>ptr-miR-33a MIMAT0002393 Pan troglodytes miR-33a
GUGCAUUGUAGUUGCAUUG
>ggo-miR-33 MIMAT0002394 Gorilla gorilla miR-33
GUGCAUUGUAGUUGCAUUG
>ppy-miR-33a MIMAT0002395 Pongo pygmaeus miR-33a
GUGCAUUGUAGUUGCAUUG
>mne-miR-33 MIMAT0002396 Macaca nemestrina miR-33
GUGCAUUGUAGUUGCAUUG
>ppa-miR-33 MIMAT0002397 Pan paniscus miR-33
GUGCAUUGUAGUUGCAUUG
>ptr-miR-95 MIMAT0002398 Pan troglodytes miR-95
UUCAACGGGUAUUUAUUGAGCA
>ggo-miR-95 MIMAT0002399 Gorilla gorilla miR-95
UUCAACGGGUAUUUAUUGAGCA
>ppy-miR-95 MIMAT0002400 Pongo pygmaeus miR-95
UUCAACGGGUAUUUAUUGAGCA
>sla-miR-95 MIMAT0002401 Saguinus labiatus miR-95
UUCAACGGGUAUUUAUUGAGCA
>lla-miR-95 MIMAT0002402 Lagothrix lagotricha miR-95
UUCAACGGGUAUUUAUUGAGCA
>ppa-miR-95 MIMAT0002403 Pan paniscus miR-95
UUCAACGGGUAUUUAUUGAGCA
>mml-miR-98 MIMAT0002404 Macaca mulatta miR-98
UGAGGUAGUAAGUUGUAUUGUU
>ptr-miR-98 MIMAT0002405 Pan troglodytes miR-98
UGAGGUAGUAAGUUGUAUUGUU
>ggo-miR-98 MIMAT0002406 Gorilla gorilla miR-98
UGAGGUAGUAAGUUGUAUUGUU
>ppy-miR-98 MIMAT0002407 Pongo pygmaeus miR-98
UGAGGUAGUAAGUUGUAUUGUU
>age-miR-98 MIMAT0002408 Ateles geoffroyi miR-98
UGAGGUAGUAAGUUGUAUUGUU
>ppa-miR-98 MIMAT0002409 Pan paniscus miR-98
UGAGGUAGUAAGUUGUAUUGUU
>mml-miR-99a-5p MIMAT0002410 Macaca mulatta miR-99a-5p
AACCCGUAGAUCCGAUCUUGUG
>mml-miR-99a-3p MIMAT0026579 Macaca mulatta miR-99a-3p
AAGCUCGCUUCUAUGGGUCUG
>ptr-miR-99a MIMAT0002411 Pan troglodytes miR-99a
AACCCGUAGAUCCGAUCUUGUG
>ggo-miR-99a MIMAT0002412 Gorilla gorilla miR-99a
AACCCGUAGAUCCGAUCUUGUG
>ppy-miR-99a MIMAT0002413 Pongo pygmaeus miR-99a
AACCCGUAGAUCCGAUCUUGUG
>lla-miR-99a MIMAT0002414 Lagothrix lagotricha miR-99a
AACCCGUAGAUCCGAUCUUGUG
>mne-miR-99a MIMAT0002415 Macaca nemestrina miR-99a
AACCCGUAGAUCCGAUCUUGUG
>ppa-miR-99a MIMAT0002416 Pan paniscus miR-99a
AACCCGUAGAUCCGAUCUUGUG
>ggo-miR-100 MIMAT0002417 Gorilla gorilla miR-100
AACCCGUAGAUCCGAACUUGUG
>age-miR-100 MIMAT0002418 Ateles geoffroyi miR-100
AACCCGUAGAUCCGAACUUGUG
>ppa-miR-100 MIMAT0002419 Pan paniscus miR-100
AACCCGUAGAUCCGAACUUGUG
>ppy-miR-100 MIMAT0002420 Pongo pygmaeus miR-100
AACCCGUAGAUCCGAACUUGUG
>ptr-miR-100 MIMAT0002421 Pan troglodytes miR-100
AACCCGUAGAUCCGAACUUGUG
>mml-miR-100-5p MIMAT0002422 Macaca mulatta miR-100-5p
AACCCGUAGAUCCGAACUUGUG
>mml-miR-100-3p MIMAT0026580 Macaca mulatta miR-100-3p
AAGCUUGUGUCUAUAGGUAUG
>sla-miR-100 MIMAT0002423 Saguinus labiatus miR-100
AACCCGUAGAUCCGAACUUGUG
>lla-miR-100 MIMAT0002424 Lagothrix lagotricha miR-100
AACCCGUAGAUCCGAACUUGUG
>ggo-miR-101 MIMAT0002425 Gorilla gorilla miR-101
UACAGUACUGUGAUAACUGAAG
>sla-miR-101 MIMAT0002426 Saguinus labiatus miR-101
UACAGUACUGUGAUAACUGAAG
>age-miR-101 MIMAT0002427 Ateles geoffroyi miR-101
UACAGUACUGUGAUAACUGAAG
>ppa-miR-101 MIMAT0002428 Pan paniscus miR-101
UACAGUACUGUGAUAACUGAAG
>ptr-miR-101 MIMAT0002430 Pan troglodytes miR-101
UACAGUACUGUGAUAACUGAAG
>mml-miR-101-1-5p MIMAT0026581 Macaca mulatta miR-101-1-5p
UCAGUUAUCACAGUGCUGAUGCU
>mml-miR-101-3p MIMAT0002431 Macaca mulatta miR-101-3p
UACAGUACUGUGAUAACUGAAG
>lla-miR-101 MIMAT0002432 Lagothrix lagotricha miR-101
UACAGUACUGUGAUAACUGAAG
>mne-miR-101 MIMAT0002433 Macaca nemestrina miR-101
UACAGUACUGUGAUAACUGAAG
>ppy-miR-29b MIMAT0002434 Pongo pygmaeus miR-29b
UAGCACCAUUUGAAAUCAGU
>ptr-miR-29b MIMAT0002435 Pan troglodytes miR-29b
UAGCACCAUUUGAAAUCAGU
>ggo-miR-29b MIMAT0002436 Gorilla gorilla miR-29b
UAGCACCAUUUGAAAUCAGU
>lla-miR-29b MIMAT0002437 Lagothrix lagotricha miR-29b
UAGCACCAUUUGAAAUCAGU
>age-miR-29b MIMAT0002438 Ateles geoffroyi miR-29b
UAGCACCAUUUGAAAUCAGU
>ppa-miR-29b MIMAT0002439 Pan paniscus miR-29b
UAGCACCAUUUGAAAUCAGU
>sla-miR-29b MIMAT0002440 Saguinus labiatus miR-29b
UAGCACCAUUUGAAAUCAGU
>mne-miR-29b MIMAT0002441 Macaca nemestrina miR-29b
UAGCACCAUUUGAAAUCAGU
>age-miR-103 MIMAT0002442 Ateles geoffroyi miR-103
AGCAGCAUUGUACAGGGCUAUGA
>ggo-miR-103 MIMAT0002443 Gorilla gorilla miR-103
AGCAGCAUUGUACAGGGCUAUGA
>ppa-miR-103 MIMAT0002444 Pan paniscus miR-103
AGCAGCAUUGUACAGGGCUAUGA
>ppy-miR-103 MIMAT0002445 Pongo pygmaeus miR-103
AGCAGCAUUGUACAGGGCUAUGA
>ptr-miR-103 MIMAT0002446 Pan troglodytes miR-103
AGCAGCAUUGUACAGGGCUAUGA
>mml-miR-103-5p MIMAT0026582 Macaca mulatta miR-103-5p
UCGGCUUCUUUACAGUGCUGCCUUG
>mml-miR-103-3p MIMAT0002447 Macaca mulatta miR-103-3p
AGCAGCAUUGUACAGGGCUAUGA
>lla-miR-103 MIMAT0002448 Lagothrix lagotricha miR-103
AGCAGCAUUGUACAGGGCUAUGA
>mne-miR-103 MIMAT0002449 Macaca nemestrina miR-103
AGCAGCAUUGUACAGGGCUAUGA
>ppy-miR-105 MIMAT0002450 Pongo pygmaeus miR-105
UCAAAUGCUCAGACUCCUGUGGU
>ggo-miR-105 MIMAT0002451 Gorilla gorilla miR-105
UCAAAUGCUCAGACUCCUGU
>ppa-miR-105 MIMAT0002452 Pan paniscus miR-105
UCAAAUGCUCAGACUCCUGU
>ptr-miR-105 MIMAT0002453 Pan troglodytes miR-105
UCAAAUGCUCAGACUCCUGU
>mml-miR-105-5p MIMAT0002454 Macaca mulatta miR-105-5p
UCAAAUGCUCAGACUCCUGUGGU
>mml-miR-105-3p MIMAT0026583 Macaca mulatta miR-105-3p
ACGGAUGUUUGAGCAUGUGCUA
>sla-miR-105 MIMAT0002455 Saguinus labiatus miR-105
UCAAAUGCUCAGACUCCUGU
>lla-miR-105 MIMAT0002456 Lagothrix lagotricha miR-105
UCAAAUGCUCAGACUCCUGU
>mne-miR-105 MIMAT0002457 Macaca nemestrina miR-105
UCAAAUGCUCAGACUCCUGU
>mml-miR-107-5p MIMAT0026584 Macaca mulatta miR-107-5p
AGCUUCUUUACAGUGUUGCCUUG
>mml-miR-107-3p MIMAT0002458 Macaca mulatta miR-107-3p
AGCAGCAUUGUACAGGGCUAUCA
>ptr-miR-107 MIMAT0002459 Pan troglodytes miR-107
AGCAGCAUUGUACAGGGCUAUCA
>ggo-miR-107 MIMAT0002460 Gorilla gorilla miR-107
AGCAGCAUUGUACAGGGCUAUCA
>ppy-miR-107 MIMAT0002461 Pongo pygmaeus miR-107
AGCAGCAUUGUACAGGGCUAUCA
>lla-miR-107 MIMAT0002462 Lagothrix lagotricha miR-107
AGCAGCAUUGUACAGGGCUAUCA
>mne-miR-107 MIMAT0002463 Macaca nemestrina miR-107
AGCAGCAUUGUACAGGGCUAUCA
>ppa-miR-107 MIMAT0002464 Pan paniscus miR-107
AGCAGCAUUGUACAGGGCUAUCA
>ggo-miR-124a MIMAT0002465 Gorilla gorilla miR-124a
UUAAGGCACGCGGUGAAUGCCA
>age-miR-124a MIMAT0002466 Ateles geoffroyi miR-124a
UUAAGGCACGCGGUGAAUGCCA
>ppa-miR-124a MIMAT0002467 Pan paniscus miR-124a
UUAAGGCACGCGGUGAAUGCCA
>ppy-miR-124a MIMAT0002468 Pongo pygmaeus miR-124a
UUAAGGCACGCGGUGAAUGCCA
>ptr-miR-124a MIMAT0002469 Pan troglodytes miR-124a
UUAAGGCACGCGGUGAAUGCCA
>mml-miR-124a-5p MIMAT0026585 Macaca mulatta miR-124a-5p
GUUCACAGCGGACCUUGAU
>mml-miR-124a-3p MIMAT0002470 Macaca mulatta miR-124a-3p
UUAAGGCACGCGGUGAAUGCCA
>lla-miR-124a MIMAT0002471 Lagothrix lagotricha miR-124a
UUAAGGCACGCGGUGAAUGCCA
>lla-miR-139 MIMAT0002472 Lagothrix lagotricha miR-139
UCUACAGUGCACGUGUCU
>ppa-miR-139 MIMAT0002473 Pan paniscus miR-139
UCUACAGUGCACGUGUCU
>ptr-miR-147a MIMAT0002474 Pan troglodytes miR-147a
GUGUGUGGAAAUGCUUCUGC
>ppy-miR-147a MIMAT0002475 Pongo pygmaeus miR-147a
GUGUGUGGAAAUGCUUCUGC
>sla-miR-147 MIMAT0002476 Saguinus labiatus miR-147
GUGUGUGGAAAUGCUUCUGC
>mne-miR-147 MIMAT0002477 Macaca nemestrina miR-147
GUGUGUGGAAAUGCUUCUGC
>ppa-miR-147 MIMAT0002478 Pan paniscus miR-147
GUGUGUGGAAAUGCUUCUGC
>ggo-miR-7 MIMAT0002479 Gorilla gorilla miR-7
UGGAAGACUAGUGAUUUUGUU
>ppy-miR-7 MIMAT0002480 Pongo pygmaeus miR-7
UGGAAGACUAGUGAUUUUGUU
>sla-miR-7 MIMAT0002481 Saguinus labiatus miR-7
UGGAAGACUAGUGAUUUUGUU
>lla-miR-7 MIMAT0002482 Lagothrix lagotricha miR-7
UGGAAGACUAGUGAUUUUGUU
>mne-miR-7 MIMAT0002483 Macaca nemestrina miR-7
UGGAAGACUAGUGAUUUUGUU
>ppa-miR-7 MIMAT0002484 Pan paniscus miR-7
UGGAAGACUAGUGAUUUUGUU
>ptr-miR-7 MIMAT0002485 Pan troglodytes miR-7
UGGAAGACUAGUGAUUUUGUUGU
>ggo-miR-10a MIMAT0002486 Gorilla gorilla miR-10a
UACCCUGUAGAUCCGAAUUUGUG
>ppy-miR-10a MIMAT0002487 Pongo pygmaeus miR-10a
UACCCUGUAGAUCCGAAUUUGUG
>sla-miR-10a MIMAT0002488 Saguinus labiatus miR-10a
UACCCUGUAGAUCCGAAUUUGUG
>age-miR-10a MIMAT0002489 Ateles geoffroyi miR-10a
UACCCUGUAGAUCCGAAUUUGUG
>ppa-miR-10a MIMAT0002490 Pan paniscus miR-10a
UACCCUGUAGAUCCGAAUUUGUG
>ggo-miR-10b MIMAT0002491 Gorilla gorilla miR-10b
UACCCUGUAGAACCGAAUUUGU
>mne-miR-10b MIMAT0002492 Macaca nemestrina miR-10b
UACCCUGUAGAACCGAAUUUGU
>ppa-miR-10b MIMAT0002493 Pan paniscus miR-10b
UACCCUGUAGAACCGAAUUUGU
>ggo-miR-34a MIMAT0002494 Gorilla gorilla miR-34a
UGGCAGUGUCUUAGCUGGUUGU
>age-miR-34a MIMAT0002495 Ateles geoffroyi miR-34a
UGGCAGUGUCUUAGCUGGUUGU
>ppa-miR-34a MIMAT0002496 Pan paniscus miR-34a
UGGCAGUGUCUUAGCUGGUUGU
>ppy-miR-34a MIMAT0002497 Pongo pygmaeus miR-34a
UGGCAGUGUCUUAGCUGGUUGU
>ptr-miR-34a MIMAT0002498 Pan troglodytes miR-34a
UGGCAGUGUCUUAGCUGGUUGU
>mml-miR-34a-5p MIMAT0002499 Macaca mulatta miR-34a-5p
UGGCAGUGUCUUAGCUGGUUGU
>mml-miR-34a-3p MIMAT0026586 Macaca mulatta miR-34a-3p
AAUCAGCAAGUAUACUGCCCUA
>sla-miR-34a MIMAT0002500 Saguinus labiatus miR-34a
UGGCAGUGUCUUAGCUGGUUGU
>lla-miR-34a MIMAT0002501 Lagothrix lagotricha miR-34a
UGGCAGUGUCUUAGCUGGUUGU
>mne-miR-34a MIMAT0002502 Macaca nemestrina miR-34a
UGGCAGUGUCUUAGCUGGUUGU
>ggo-miR-181a-5p MIMAT0002503 Gorilla gorilla miR-181a-5p
AACAUUCAACGCUGUCGGUGAGU
>ppa-miR-181a-5p MIMAT0002504 Pan paniscus miR-181a-5p
AACAUUCAACGCUGUCGGUGAGU
>ptr-miR-181a-5p MIMAT0002505 Pan troglodytes miR-181a-5p
AACAUUCAACGCUGUCGGUGAGU
>mml-miR-181a-5p MIMAT0002506 Macaca mulatta miR-181a-5p
AACAUUCAACGCUGUCGGUGAGU
>sla-miR-181a MIMAT0002507 Saguinus labiatus miR-181a
AACAUUCAACGCUGUCGGUGAGU
>mne-miR-181a-5p MIMAT0002508 Macaca nemestrina miR-181a-5p
AACAUUCAACGCUGUCGGUGAGU
>mml-miR-181c-5p MIMAT0002509 Macaca mulatta miR-181c-5p
AACAUUCAACCUGUCGGUGAGU
>mml-miR-181c-3p MIMAT0026587 Macaca mulatta miR-181c-3p
CCAUCGACCGUUGAGUGGACC
>ptr-miR-181c MIMAT0002510 Pan troglodytes miR-181c
AACAUUCAACCUGUCGGUGAGU
>ggo-miR-181c MIMAT0002511 Gorilla gorilla miR-181c
AACAUUCAACCUGUCGGUGAGU
>ppa-miR-181c MIMAT0002512 Pan paniscus miR-181c
AACAUUCAACCUGUCGGUGAGU
>mml-miR-182 MIMAT0002513 Macaca mulatta miR-182
UUUGGCAAUGGUAGAACUCACA
>ppy-miR-182 MIMAT0002514 Pongo pygmaeus miR-182
UUUGGCAAUGGUAGAACUCACA
>ggo-miR-187 MIMAT0002515 Gorilla gorilla miR-187
UCGUGUCUUGUGUUGCAGCCG
>ppy-miR-187 MIMAT0002516 Pongo pygmaeus miR-187
UCGUGUCUUGUGUUGCAGCCG
>mne-miR-187 MIMAT0002517 Macaca nemestrina miR-187
UCGUGUCUUGUGUUGCAGCCG
>ppa-miR-187 MIMAT0002518 Pan paniscus miR-187
UCGUGUCUUGUGUUGCAGCCG
>mml-miR-196a-5p MIMAT0002519 Macaca mulatta miR-196a-5p
UAGGUAGUUUCAUGUUGUUGG
>ggo-miR-196 MIMAT0002520 Gorilla gorilla miR-196
UAGGUAGUUUCAUGUUGUUGG
>ppy-miR-196 MIMAT0002521 Pongo pygmaeus miR-196
UAGGUAGUUUCAUGUUGUUGG
>ptr-miR-196a MIMAT0002522 Pan troglodytes miR-196a
UAGGUAGUUUCAUGUUGUUGGG
>ppy-miR-196-2 MIMAT0002523 Pongo pygmaeus miR-196-2
UAGGUAGUUUCAUGUUGUUGGG
>lla-miR-196 MIMAT0002524 Lagothrix lagotricha miR-196
UAGGUAGUUUCAUGUUGUUGGG
>age-miR-196 MIMAT0002525 Ateles geoffroyi miR-196
UAGGUAGUUUCAUGUUGUUGGG
>ppa-miR-196 MIMAT0002526 Pan paniscus miR-196
UAGGUAGUUUCAUGUUGUUGGG
>ggo-miR-199a MIMAT0002527 Gorilla gorilla miR-199a
CCCAGUGUUCAGACUACCUGUUC
>ppa-miR-199a MIMAT0002528 Pan paniscus miR-199a
CCCAGUGUUCAGACUACCUGUUC
>ppy-miR-199a MIMAT0002529 Pongo pygmaeus miR-199a
CCCAGUGUUCAGACUACCUGUUC
>ptr-miR-199a-5p MIMAT0002530 Pan troglodytes miR-199a-5p
CCCAGUGUUCAGACUACCUGUUC
>mml-miR-199a MIMAT0002531 Macaca mulatta miR-199a
CCCAGUGUUCAGACUACCUGUUC
>sla-miR-199a MIMAT0002532 Saguinus labiatus miR-199a
CCCAGUGUUCAGACUACCUGUUC
>lla-miR-199a MIMAT0002533 Lagothrix lagotricha miR-199a
CCCAGUGUUCAGACUACCUGUUC
>mne-miR-199a MIMAT0002534 Macaca nemestrina miR-199a
CCCAGUGUUCAGACUACCUGUUC
>ptr-miR-204 MIMAT0002535 Pan troglodytes miR-204
UUCCCUUUGUCAUCCUAUGCCU
>ggo-miR-204 MIMAT0002536 Gorilla gorilla miR-204
UUCCCUUUGUCAUCCUAUGCCU
>ppy-miR-204 MIMAT0002537 Pongo pygmaeus miR-204
UUCCCUUUGUCAUCCUAUGCCU
>sla-miR-204 MIMAT0002538 Saguinus labiatus miR-204
UUCCCUUUGUCAUCCUAUGCCU
>mne-miR-204 MIMAT0002539 Macaca nemestrina miR-204
UUCCCUUUGUCAUCCUAUGCCU
>ppa-miR-204 MIMAT0002540 Pan paniscus miR-204
UUCCCUUUGUCAUCCUAUGCCU
>ggo-miR-205 MIMAT0002541 Gorilla gorilla miR-205
UCCUUCAUUCCACCGGAGUCUG
>age-miR-205 MIMAT0002542 Ateles geoffroyi miR-205
UCCUUCAUUCCACCGGAGUCUG
>ppa-miR-205 MIMAT0002543 Pan paniscus miR-205
UCCUUCAUUCCACCGGAGUCUG
>ptr-miR-205 MIMAT0002544 Pan troglodytes miR-205
UCCUUCAUUCCACCGGAGUCUG
>lla-miR-205 MIMAT0002545 Lagothrix lagotricha miR-205
UCCUUCAUUCCACCGGAGUCUG
>mne-miR-205 MIMAT0002546 Macaca nemestrina miR-205
UCCUUCAUUCCACCGGAGUCUG
>mml-miR-211 MIMAT0002547 Macaca mulatta miR-211
UUCCCUUUGUCAUCCUUUGCCU
>ppy-miR-211 MIMAT0002548 Pongo pygmaeus miR-211
UUCCCUUUGUCAUCCUUCGCCU
>mne-miR-211 MIMAT0002549 Macaca nemestrina miR-211
UUCCCUUUGUCAUCCUUCGCCU
>ggo-miR-214 MIMAT0002550 Gorilla gorilla miR-214
ACAGCAGGCACAGACAGGCAG
>age-miR-214 MIMAT0002551 Ateles geoffroyi miR-214
ACAGCAGGCACAGACAGGCAG
>ppa-miR-214 MIMAT0002552 Pan paniscus miR-214
ACAGCAGGCACAGACAGGCAG
>ppy-miR-214 MIMAT0002553 Pongo pygmaeus miR-214
ACAGCAGGCACAGACAGGCAG
>ptr-miR-214 MIMAT0002554 Pan troglodytes miR-214
ACAGCAGGCACAGACAGGCAG
>mml-miR-214-5p MIMAT0026588 Macaca mulatta miR-214-5p
UGCCUGUCUACACUUGCUGUGC
>mml-miR-214-3p MIMAT0002555 Macaca mulatta miR-214-3p
ACAGCAGGCACAGACAGGCAG
>sla-miR-214 MIMAT0002556 Saguinus labiatus miR-214
ACAGCAGGCACAGACAGGCAG
>mne-miR-214 MIMAT0002557 Macaca nemestrina miR-214
ACAGCAGGCACAGACAGGCAG
>lca-miR-216 MIMAT0002558 Lemur catta miR-216
UAAUCUCAGCUGGCAACUGUG
>ptr-miR-216a MIMAT0002559 Pan troglodytes miR-216a
UUAAUCUCAGCUGGCAACUGU
>ggo-miR-216 MIMAT0002560 Gorilla gorilla miR-216
UAAUCUCAGCUGGCAACUGUG
>ppy-miR-216a MIMAT0002561 Pongo pygmaeus miR-216a
UAAUCUCAGCUGGCAACUGUG
>ppa-miR-216 MIMAT0002562 Pan paniscus miR-216
UAAUCUCAGCUGGCAACUGUG
>ggo-miR-217 MIMAT0002563 Gorilla gorilla miR-217
UACUGCAUCAGGAACUGAUUGGAU
>ppa-miR-217 MIMAT0002564 Pan paniscus miR-217
UACUGCAUCAGGAACUGAUUGGAU
>ggo-miR-218 MIMAT0002565 Gorilla gorilla miR-218
UUGUGCUUGAUCUAACCAUGU
>age-miR-218 MIMAT0002566 Ateles geoffroyi miR-218
UUGUGCUUGAUCUAACCAUGU
>ppa-miR-218 MIMAT0002567 Pan paniscus miR-218
UUGUGCUUGAUCUAACCAUGU
>lca-miR-218 MIMAT0002568 Lemur catta miR-218
UUGUGCUUGAUCUAACCAUGU
>ppy-miR-218 MIMAT0002569 Pongo pygmaeus miR-218
UUGUGCUUGAUCUAACCAUGU
>ptr-miR-218 MIMAT0002570 Pan troglodytes miR-218
UUGUGCUUGAUCUAACCAUGU
>sla-miR-218 MIMAT0002571 Saguinus labiatus miR-218
UUGUGCUUGAUCUAACCAUGU
>lla-miR-218 MIMAT0002572 Lagothrix lagotricha miR-218
UUGUGCUUGAUCUAACCAUGU
>mne-miR-218 MIMAT0002573 Macaca nemestrina miR-218
UUGUGCUUGAUCUAACCAUGU
>mml-miR-218-5p MIMAT0002574 Macaca mulatta miR-218-5p
UUGUGCUUGAUCUAACCAUGU
>mml-miR-218-2-3p MIMAT0026589 Macaca mulatta miR-218-2-3p
AUGGUUCUGUCAAGCACCGCG
>mml-miR-219 MIMAT0002575 Macaca mulatta miR-219
UGAUUGUCCAAACGCAAUUCU
>ggo-miR-219 MIMAT0002576 Gorilla gorilla miR-219
UGAUUGUCCAAACGCAAUUCU
>ppy-miR-219 MIMAT0002577 Pongo pygmaeus miR-219
UGAUUGUCCAAACGCAAUUCU
>mml-miR-221-5p MIMAT0026590 Macaca mulatta miR-221-5p
ACCUGGCAUACAAUGUAGAUUUCUGU
>mml-miR-221-3p MIMAT0002583 Macaca mulatta miR-221-3p
AGCUACAUUGUCUGCUGGGUUUC
>ggo-miR-221 MIMAT0002584 Gorilla gorilla miR-221
AGCUACAUUGUCUGCUGGGUUUC
>ppy-miR-221 MIMAT0002585 Pongo pygmaeus miR-221
AGCUACAUUGUCUGCUGGGUUUC
>ppa-miR-221 MIMAT0002586 Pan paniscus miR-221
AGCUACAUUGUCUGCUGGGUUUC
>age-miR-222 MIMAT0002587 Ateles geoffroyi miR-222
AGCUACAUCUGGCUACUGGGUCUC
>mml-miR-223 MIMAT0002588 Macaca mulatta miR-223
UGUCAGUUUGUCAAAUACCCC
>ptr-miR-223 MIMAT0002589 Pan troglodytes miR-223
UGUCAGUUUGUCAAAUACCCC
>ggo-miR-223 MIMAT0002590 Gorilla gorilla miR-223
UGUCAGUUUGUCAAAUACCCC
>ppy-miR-223 MIMAT0002591 Pongo pygmaeus miR-223
UGUCAGUUUGUCAAAUACCCC
>sla-miR-223 MIMAT0002592 Saguinus labiatus miR-223
UGUCAGUUUGUCAAAUACCCC
>ppa-miR-223 MIMAT0002593 Pan paniscus miR-223
UGUCAGUUUGUCAAAUACCCC
>mml-miR-224-5p MIMAT0002594 Macaca mulatta miR-224-5p
CAAGUCACUAGUGGUUCCGUUUA
>mml-miR-224-3p MIMAT0026591 Macaca mulatta miR-224-3p
AUGGUGCCCUAGUGACUACAA
>ptr-miR-224 MIMAT0002595 Pan troglodytes miR-224
CAAGUCACUAGUGGUUCCGUUUA
>ggo-miR-224 MIMAT0002596 Gorilla gorilla miR-224
CAAGUCACUAGUGGUUCCGUUUA
>ppy-miR-224 MIMAT0002597 Pongo pygmaeus miR-224
CAAGUCACUAGUGGUUCCGUUUA
>mne-miR-224 MIMAT0002598 Macaca nemestrina miR-224
CAAGUCACUAGUGGUUCCGUUUA
>ppa-miR-224 MIMAT0002599 Pan paniscus miR-224
CAAGUCACUAGUGGUUCCGUUUA
>ptr-miR-197 MIMAT0002600 Pan troglodytes miR-197
UUCACCACCUUCUCCACCCAGC
>ppy-miR-197 MIMAT0002601 Pongo pygmaeus miR-197
UUCACCACCUUCUCCACCCAGC
>mne-miR-197 MIMAT0002602 Macaca nemestrina miR-197
UUCACCACCUUCUCCACCCGGC
>age-miR-197 MIMAT0002603 Ateles geoffroyi miR-197
UUCACCACCUUCUCCACCCAGC
>ppa-miR-197 MIMAT0002604 Pan paniscus miR-197
UUCACCACCUUCUCCACCCAGC
>ggo-miR-198 MIMAT0002605 Gorilla gorilla miR-198
GGUCCAGAGGGGAGAUAGG
>age-miR-198 MIMAT0002606 Ateles geoffroyi miR-198
GGUCCAGAGGGGAGCUAGG
>ppa-miR-198 MIMAT0002607 Pan paniscus miR-198
GGUCCAGAGGGGAGAUAGG
>ppy-miR-198 MIMAT0002608 Pongo pygmaeus miR-198
GGUCCAGAGGGGAGAUAGG
>ptr-miR-198 MIMAT0002609 Pan troglodytes miR-198
GGUCCAGAGGGGAGAUAGG
>mml-miR-198 MIMAT0002610 Macaca mulatta miR-198
GGUCCAGAGGGGAAAUAGG
>sla-miR-198 MIMAT0002611 Saguinus labiatus miR-198
GGUCCAGAGGGGAGCUCGA
>lla-miR-198 MIMAT0002612 Lagothrix lagotricha miR-198
GGUCCAGAAGGGAGCUAGG
>mne-miR-198 MIMAT0002613 Macaca nemestrina miR-198
GGUCCAGAGGGGAAAUAGG
>ptr-miR-30c MIMAT0002614 Pan troglodytes miR-30c
UGUAAACAUCCUACACUCUCAGC
>lla-miR-30c MIMAT0002615 Lagothrix lagotricha miR-30c
UGUAAACAUCCUACACUCUCAGC
>mne-miR-30c MIMAT0002616 Macaca nemestrina miR-30c
UGUAAACAUCCUACACUCUCAGC
>ptr-miR-30d MIMAT0002617 Pan troglodytes miR-30d
UGUAAACAUCCCCGACUGGAAG
>ggo-miR-30d MIMAT0002618 Gorilla gorilla miR-30d
UGUAAACAUCCCCGACUGGAAG
>mne-miR-30d MIMAT0002619 Macaca nemestrina miR-30d
UGUAAACAUCCCCGACUGGAAG
>ppa-miR-30d MIMAT0002620 Pan paniscus miR-30d
UGUAAACAUCCCCGACUGGAAG
>ppa-miR-1 MIMAT0002621 Pan paniscus miR-1
UGGAAUGUAAAGAAGUAUGUA
>mml-miR-181a-3p MIMAT0002622 Macaca mulatta miR-181a-3p
ACCAUCGACCGUUGAUUGUACC
>mml-miR-181b-5p MIMAT0002623 Macaca mulatta miR-181b-5p
AACAUUCAUUGCUGUCGGUGGGUU
>mml-miR-181b-1-3p MIMAT0026592 Macaca mulatta miR-181b-1-3p
ACUGAACAAUGAAUGCAAC
>ptr-miR-181a-3p MIMAT0002624 Pan troglodytes miR-181a-3p
ACCAUCGACCGUUGAUUGUACC
>ptr-miR-181b MIMAT0002625 Pan troglodytes miR-181b
AACAUUCAUUGCUGUCGGUGGGU
>ppy-miR-181a-5p MIMAT0002626 Pongo pygmaeus miR-181a-5p
AACAUUCAACGCUGUCGGUGAGU
>ppy-miR-181a-3p MIMAT0002627 Pongo pygmaeus miR-181a-3p
ACCAUCGACCGUUGAUUGUACC
>ppy-miR-181b MIMAT0002628 Pongo pygmaeus miR-181b
AACAUUCAUUGCUGUCGGUGGGU
>ggo-miR-181a-3p MIMAT0002629 Gorilla gorilla miR-181a-3p
ACCAUCGACCGUUGAUUGUACC
>ggo-miR-181b MIMAT0002630 Gorilla gorilla miR-181b
AACAUUCAUUGCUGUCGGUGGGUU
>lla-miR-181a-5p MIMAT0002631 Lagothrix lagotricha miR-181a-5p
AACAUUCAACGCUGUCGGUGAGU
>lla-miR-181a-3p MIMAT0002632 Lagothrix lagotricha miR-181a-3p
ACCAUCGACCGUUGAUUGUACC
>lla-miR-181b MIMAT0002633 Lagothrix lagotricha miR-181b
AACAUUCAUUGCUGUCGGUGGGUU
>mne-miR-181a-3p MIMAT0002634 Macaca nemestrina miR-181a-3p
ACCAUCGACCGUUGAUUGUACC
>mne-miR-181b MIMAT0002635 Macaca nemestrina miR-181b
AACAUUCAUUGCUGUCGGUGGGUU
>ppa-miR-181a-3p MIMAT0002636 Pan paniscus miR-181a-3p
ACCAUCGACCGUUGAUUGUACC
>ppa-miR-181b MIMAT0002637 Pan paniscus miR-181b
AACAUUCAUUGCUGUCGGUGGGUU
>age-miR-15a MIMAT0002638 Ateles geoffroyi miR-15a
UAGCAGCACAUAAUGGUUUGUG
>age-miR-16 MIMAT0002639 Ateles geoffroyi miR-16
UAGCAGCACGUAAAUAUUGGCG
>ggo-miR-15a MIMAT0002640 Gorilla gorilla miR-15a
UAGCAGCACAUAAUGGUUUGUG
>ggo-miR-16 MIMAT0002641 Gorilla gorilla miR-16
UAGCAGCACGUAAAUAUUGGCG
>mne-miR-15a MIMAT0002642 Macaca nemestrina miR-15a
UAGCAGCACAUAAUGGUUUGUG
>mne-miR-16 MIMAT0002643 Macaca nemestrina miR-16
UAGCAGCACGUAAAUAUUGGCG
>sla-miR-15a MIMAT0002644 Saguinus labiatus miR-15a
UAGCAGCACAUAAUGGUUUGUG
>sla-miR-16 MIMAT0002645 Saguinus labiatus miR-16
UAGCAGCACGUAAAUAUUGGCG
>ppa-miR-15a MIMAT0002646 Pan paniscus miR-15a
UAGCAGCACAUAAUGGUUUGUG
>ppa-miR-16 MIMAT0002647 Pan paniscus miR-16
UAGCAGCACGUAAAUAUUGGCG
>lca-miR-15a MIMAT0002648 Lemur catta miR-15a
UAGCAGCACAUAAUGGUUUGUG
>lca-miR-16 MIMAT0002649 Lemur catta miR-16
UAGCAGCACGUAAAUAUUGGUG
>mml-miR-15a-5p MIMAT0002650 Macaca mulatta miR-15a-5p
UAGCAGCACAUAAUGGUUUGUG
>mml-miR-15a-3p MIMAT0026593 Macaca mulatta miR-15a-3p
GCAGGCCAUAUUGUGCUGCCUCA
>mml-miR-16-5p MIMAT0002651 Macaca mulatta miR-16-5p
UAGCAGCACGUAAAUAUUGGCG
>mml-miR-16-1-3p MIMAT0026594 Macaca mulatta miR-16-1-3p
CCAGUAUUAACUGUGCUGCUGAA
>ppy-miR-15a MIMAT0002652 Pongo pygmaeus miR-15a
UAGCAGCACAUAAUGGUUUGUG
>ppy-miR-16 MIMAT0002653 Pongo pygmaeus miR-16
UAGCAGCACGUAAAUAUUGG
>ptr-miR-15a MIMAT0002654 Pan troglodytes miR-15a
UAGCAGCACAUAAUGGUUUGUG
>ptr-miR-16 MIMAT0002655 Pan troglodytes miR-16
UAGCAGCACGUAAAUAUUGGCG
>lla-miR-15a MIMAT0002656 Lagothrix lagotricha miR-15a
UAGCAGCACAUAAUGGUUUGUG
>lla-miR-16 MIMAT0002657 Lagothrix lagotricha miR-16
UAGCAGCACGUAAAUAUUGGCG
>ggo-miR-17-5p MIMAT0002658 Gorilla gorilla miR-17-5p
CAAAGUGCUUACAGUGCAGGUAGU
>ggo-miR-17-3p MIMAT0002659 Gorilla gorilla miR-17-3p
ACUGCAGUGAAGGCACUUGU
>ggo-miR-18a MIMAT0002660 Gorilla gorilla miR-18a
UAAGGUGCAUCUAGUGCAGAUA
>ggo-miR-19a MIMAT0002661 Gorilla gorilla miR-19a
UGUGCAAAUCUAUGCAAAACUGA
>ggo-miR-20a MIMAT0002662 Gorilla gorilla miR-20a
UAAAGUGCUUAUAGUGCAGGUA
>ggo-miR-19b MIMAT0002663 Gorilla gorilla miR-19b
UGUGCAAAUCCAUGCAAAACUGA
>ggo-miR-92 MIMAT0002664 Gorilla gorilla miR-92
UAUUGCACUUGUCCCGGCCUGU
>lca-miR-17-5p MIMAT0002665 Lemur catta miR-17-5p
CAAAGUGCUUACAGUGCAGGUAGU
>lca-miR-17-3p MIMAT0002666 Lemur catta miR-17-3p
ACUGCAGUGAAGGCACUUGU
>lca-miR-18 MIMAT0002667 Lemur catta miR-18
UAAGGUGCAUCUAGUGCAGAUA
>lca-miR-19a MIMAT0002668 Lemur catta miR-19a
UGUGCAAAUCUAUGCAAAACUGA
>lca-miR-20 MIMAT0002669 Lemur catta miR-20
UAAAGUGCUUAUAGUGCAGGUA
>lca-miR-19b MIMAT0002670 Lemur catta miR-19b
UGUGCAAAUCCAUGCAAAACUGA
>lca-miR-92 MIMAT0002671 Lemur catta miR-92
UAUUGCACUUGUCCCGGCCUGU
>age-miR-17-5p MIMAT0002672 Ateles geoffroyi miR-17-5p
CAAAGUGCUUACAGUGCAGGUAGU
>age-miR-17-3p MIMAT0002673 Ateles geoffroyi miR-17-3p
ACUGCAGUGAAGGCACUUGU
>age-miR-18 MIMAT0002674 Ateles geoffroyi miR-18
UAAGGUGCAUCUAGUGCAGAUA
>age-miR-19a MIMAT0002675 Ateles geoffroyi miR-19a
UGUGCAAAUCUAUGCAAAACUGA
>age-miR-20 MIMAT0002676 Ateles geoffroyi miR-20
UAAAGUGCUUAUAGUGCAGGUA
>age-miR-19b MIMAT0002677 Ateles geoffroyi miR-19b
UGUGCAAAUCCAUGCAAAACUGA
>age-miR-92 MIMAT0002678 Ateles geoffroyi miR-92
UAUUGCACUUGUCCCGGCCUGU
>ppa-miR-17-5p MIMAT0002679 Pan paniscus miR-17-5p
CAAAGUGCUUACAGUGCAGGUAGU
>ppa-miR-17-3p MIMAT0002680 Pan paniscus miR-17-3p
ACUGCAGUGAAGGCACUUGU
>ppa-miR-18 MIMAT0002681 Pan paniscus miR-18
UAAGGUGCAUCUAGUGCAGAUA
>ppa-miR-19a MIMAT0002682 Pan paniscus miR-19a
UGUGCAAAUCUAUGCAAAACUGA
>ppa-miR-20 MIMAT0002683 Pan paniscus miR-20
UAAAGUGCUUAUAGUGCAGGUA
>ppa-miR-19b MIMAT0002684 Pan paniscus miR-19b
UGUGCAAAUCCAUGCAAAACUGA
>ppa-miR-92a MIMAT0002685 Pan paniscus miR-92a
UAUUGCACUUGUCCCGGCCUGU
>ppy-miR-17-5p MIMAT0002686 Pongo pygmaeus miR-17-5p
CAAAGUGCUUACAGUGCAGGUAGU
>ppy-miR-17-3p MIMAT0002687 Pongo pygmaeus miR-17-3p
ACUGCAGUGAAGGCACUUGU
>ppy-miR-18a MIMAT0002688 Pongo pygmaeus miR-18a
UAAGGUGCAUCUAGUGCAGAUA
>ppy-miR-19a MIMAT0002689 Pongo pygmaeus miR-19a
UGUGCAAAUCUAUGCAAAACUGA
>ppy-miR-20a MIMAT0002690 Pongo pygmaeus miR-20a
UAAAGUGCUUAUAGUGCAGGUA
>ppy-miR-19b MIMAT0002691 Pongo pygmaeus miR-19b
UGUGCAAAUCCAUGCAAAACUGA
>ppy-miR-92 MIMAT0002692 Pongo pygmaeus miR-92
UAUUGCACUUGUCCCGGCCUGU
>ptr-miR-17-5p MIMAT0002693 Pan troglodytes miR-17-5p
CAAAGUGCUUACAGUGCAGGUAGU
>ptr-miR-17-3p MIMAT0002694 Pan troglodytes miR-17-3p
ACUGCAGUGAAGGCACUUGU
>ptr-miR-18a MIMAT0002695 Pan troglodytes miR-18a
UAAGGUGCAUCUAGUGCAGAUA
>ptr-miR-19a MIMAT0002696 Pan troglodytes miR-19a
UGUGCAAAUCUAUGCAAAACUGA
>ptr-miR-20a MIMAT0002697 Pan troglodytes miR-20a
UAAAGUGCUUAUAGUGCAGGUA
>ptr-miR-19b MIMAT0002698 Pan troglodytes miR-19b
UGUGCAAAUCCAUGCAAAACUGA
>ptr-miR-92 MIMAT0002699 Pan troglodytes miR-92
UAUUGCACUUGUCCCGGCCUGU
>mml-miR-17-5p MIMAT0002700 Macaca mulatta miR-17-5p
CAAAGUGCUUACAGUGCAGGUAGU
>mml-miR-17-3p MIMAT0002701 Macaca mulatta miR-17-3p
ACUGCAGUGAAGGCACUUGU
>mml-miR-18a-5p MIMAT0002702 Macaca mulatta miR-18a-5p
UAAGGUGCAUCUAGUGCAGAUA
>mml-miR-18a-3p MIMAT0026595 Macaca mulatta miR-18a-3p
ACUGCCCUAAGUGCUCCUUCUGGC
>mml-miR-19a-5p MIMAT0026596 Macaca mulatta miR-19a-5p
AGUUUUGCAUAGUUGCACUAC
>mml-miR-19a-3p MIMAT0002703 Macaca mulatta miR-19a-3p
UGUGCAAAUCUAUGCAAAACUGA
>mml-miR-20a-5p MIMAT0002704 Macaca mulatta miR-20a-5p
UAAAGUGCUUAUAGUGCAGGUA
>mml-miR-20a-3p MIMAT0026597 Macaca mulatta miR-20a-3p
ACUGCAUUAUGAGCACUUAAAGU
>mml-miR-19b MIMAT0002705 Macaca mulatta miR-19b
UGUGCAAAUCCAUGCAAAACUGA
>mml-miR-92a-3p MIMAT0002706 Macaca mulatta miR-92a-3p
UAUUGCACUUGUCCCGGCCUGU
>sla-miR-17-5p MIMAT0002707 Saguinus labiatus miR-17-5p
CAAAGUGCUUACAGUGCAGGUAGU
>sla-miR-17-3p MIMAT0002708 Saguinus labiatus miR-17-3p
ACUGCAGUGAAGGCACUUGU
>sla-miR-18 MIMAT0002709 Saguinus labiatus miR-18
UAAGGUGCAUCUAGUGCAGAUA
>sla-miR-19a MIMAT0002710 Saguinus labiatus miR-19a
UGUGCAAAUCUAUGCAAAACUGA
>sla-miR-20 MIMAT0002711 Saguinus labiatus miR-20
UAAAGUGCUUAUAGUGCAGGUA
>sla-miR-19b MIMAT0002712 Saguinus labiatus miR-19b
UGUGCAAAUCCAUGCAAAACUGA
>sla-miR-92 MIMAT0002713 Saguinus labiatus miR-92
UAUUGCACUUGUCCCGGCCUGU
>lla-miR-17-5p MIMAT0002714 Lagothrix lagotricha miR-17-5p
CAAAGUGCUUACAGUGCAGGUAGU
>lla-miR-17-3p MIMAT0002715 Lagothrix lagotricha miR-17-3p
ACUGCAGUGAAGGCACUUGU
>lla-miR-18 MIMAT0002716 Lagothrix lagotricha miR-18
UAAGGUGCAUCUAGUGCAGAUA
>lla-miR-19a MIMAT0002717 Lagothrix lagotricha miR-19a
UGUGCAAAUCUAUGCAAAACUGA
>lla-miR-20 MIMAT0002718 Lagothrix lagotricha miR-20
UAAAGUGCUUAUAGUGCAGGUA
>lla-miR-19b MIMAT0002719 Lagothrix lagotricha miR-19b
UGUGCAAAUCCAUGCAAAACUGA
>lla-miR-92 MIMAT0002720 Lagothrix lagotricha miR-92
UAUUGCACUUGUCCCGGCCUGU
>mne-miR-17-5p MIMAT0002721 Macaca nemestrina miR-17-5p
CAAAGUGCUUACAGUGCAGGUAGU
>mne-miR-17-3p MIMAT0002722 Macaca nemestrina miR-17-3p
ACUGCAGUGAAGGCACUUGU
>mne-miR-18 MIMAT0002723 Macaca nemestrina miR-18
UAAGGUGCAUCUAGUGCAGAUA
>mne-miR-19a MIMAT0002724 Macaca nemestrina miR-19a
UGUGCAAAUCUAUGCAAAACUGA
>mne-miR-20 MIMAT0002725 Macaca nemestrina miR-20
UAAAGUGCUUAUAGUGCAGGUA
>mne-miR-19b MIMAT0002726 Macaca nemestrina miR-19b
UGUGCAAAUCCAUGCAAAACUGA
>mml-miR-194-5p MIMAT0002727 Macaca mulatta miR-194-5p
UGUAACAGCAACUCCAUGUGGA
>mml-miR-215-5p MIMAT0002728 Macaca mulatta miR-215-5p
AUGACCUAUGAAUUGACAGAC
>mml-miR-215-3p MIMAT0026598 Macaca mulatta miR-215-3p
UCUGUCAUUUCUUUAGGCCAAUA
>ptr-miR-194 MIMAT0002729 Pan troglodytes miR-194
UGUAACAGCAACUCCAUGUGGA
>ptr-miR-215 MIMAT0002730 Pan troglodytes miR-215
AUGACCUAUGAAUUGACAGAC
>ppy-miR-194 MIMAT0002731 Pongo pygmaeus miR-194
UGUAACAGCAACUCCAUGUGGA
>ppy-miR-215 MIMAT0002732 Pongo pygmaeus miR-215
AUGACCUAUGAAUUGACAGAC
>ggo-miR-194 MIMAT0002733 Gorilla gorilla miR-194
UGUAACAGCAACUCCAUGUGGA
>ggo-miR-215 MIMAT0002734 Gorilla gorilla miR-215
AUGACCUAUGAAUUGACAGAC
>mne-miR-194 MIMAT0002735 Macaca nemestrina miR-194
UGUAACAGCAACUCCAUGUGGA
>mne-miR-215 MIMAT0002736 Macaca nemestrina miR-215
AUGACCUAUGAAUUGACAGAC
>age-miR-194 MIMAT0002737 Ateles geoffroyi miR-194
UGUAACAGCAACUCCAUGUGGA
>ggo-miR-23a MIMAT0002738 Gorilla gorilla miR-23a
AUCACAUUGCCAGGGAUUUCC
>ggo-miR-27a MIMAT0002739 Gorilla gorilla miR-27a
UUCACAGUGGCUAAGUUCCGCC
>ggo-miR-24 MIMAT0002740 Gorilla gorilla miR-24
UGGCUCAGUUCAGCAGGAACAG
>age-miR-23a MIMAT0002741 Ateles geoffroyi miR-23a
AUCACAUUGCCAGGGAUUUCC
>age-miR-27a MIMAT0002742 Ateles geoffroyi miR-27a
UUCACAGUGGCUAAGUUCCGCC
>ppa-miR-23a MIMAT0002743 Pan paniscus miR-23a
AUCACAUUGCCAGGGAUUUCC
>ppa-miR-27a MIMAT0002744 Pan paniscus miR-27a
UUCACAGUGGCUAAGUUCCGCC
>lca-miR-23a MIMAT0002745 Lemur catta miR-23a
AUCACAUUGCCAGGGAUUUCC
>lca-miR-27a MIMAT0002746 Lemur catta miR-27a
UUCACAGUGGCUAAGUUCCGCC
>ppy-miR-23a MIMAT0002747 Pongo pygmaeus miR-23a
AUCACAUUGCCAGGGAUUUCC
>ppy-miR-27a MIMAT0002748 Pongo pygmaeus miR-27a
UUCACAGUGGCUAAGUUCCGCC
>ptr-miR-23a MIMAT0002749 Pan troglodytes miR-23a
AUCACAUUGCCAGGGAUUUCC
>ptr-miR-27a MIMAT0002750 Pan troglodytes miR-27a
UUCACAGUGGCUAAGUUCCGCC
>ptr-miR-24 MIMAT0002751 Pan troglodytes miR-24
UGGCUCAGUUCAGCAGGAACAG
>mml-miR-23a-5p MIMAT0026599 Macaca mulatta miR-23a-5p
GGUUCCUGGGGAUGGGAUUU
>mml-miR-23a-3p MIMAT0002752 Macaca mulatta miR-23a-3p
AUCACAUUGCCAGGGAUUUCC
>mml-miR-27a-5p MIMAT0026600 Macaca mulatta miR-27a-5p
AGGGCUUAGCUGCUUGUGAGCA
>mml-miR-27a-3p MIMAT0002753 Macaca mulatta miR-27a-3p
UUCACAGUGGCUAAGUUCCGCC
>sla-miR-23a MIMAT0002754 Saguinus labiatus miR-23a
AUCACAUUGCCAGGGAUUUCC
>sla-miR-27a MIMAT0002755 Saguinus labiatus miR-27a
UUCACAGUGGCUAAGUUCCGCC
>mne-miR-23a MIMAT0002756 Macaca nemestrina miR-23a
AUCACAUUGCCAGGGAUUUCC
>mne-miR-27a MIMAT0002757 Macaca nemestrina miR-27a
UUCACAGUGGCUAAGUUCCGCC
>ggo-miR-106b MIMAT0002758 Gorilla gorilla miR-106b
UAAAGUGCUGACAGUGCAGAU
>ggo-miR-93 MIMAT0002759 Gorilla gorilla miR-93
AAAGUGCUGUUCGUGCAGGUAG
>ggo-miR-25 MIMAT0002760 Gorilla gorilla miR-25
CAUUGCACUUGUCUCGGUCUGA
>age-miR-106b MIMAT0002761 Ateles geoffroyi miR-106b
UAAAGUGCUGACAGUGCAGAU
>age-miR-93 MIMAT0002762 Ateles geoffroyi miR-93
AAAGUGCUGUUCGUGCAGGUAG
>ppa-miR-106b MIMAT0002763 Pan paniscus miR-106b
UAAAGUGCUGACAGUGCAGAU
>ppa-miR-93 MIMAT0002764 Pan paniscus miR-93
AAAGUGCUGUUCGUGCAGGUAG
>ppa-miR-25 MIMAT0002765 Pan paniscus miR-25
CAUUGCACUUGUCUCGGUCUGA
>ppy-miR-106b MIMAT0002766 Pongo pygmaeus miR-106b
UAAAGUGCUGACAGUGCAGAU
>ppy-miR-93 MIMAT0002767 Pongo pygmaeus miR-93
AAAGUGCUGUUCGUGCAGGUAG
>ppy-miR-25 MIMAT0002768 Pongo pygmaeus miR-25
CAUUGCACUUGUCUCGGUCUGA
>ptr-miR-106b MIMAT0002769 Pan troglodytes miR-106b
UAAAGUGCUGACAGUGCAGAU
>ptr-miR-93 MIMAT0002770 Pan troglodytes miR-93
AAAGUGCUGUUCGUGCAGGUAG
>ptr-miR-25 MIMAT0002771 Pan troglodytes miR-25
CAUUGCACUUGUCUCGGUCUG
>mml-miR-106b-5p MIMAT0002772 Macaca mulatta miR-106b-5p
UAAAGUGCUGACAGUGCAGAU
>mml-miR-106b-3p MIMAT0026601 Macaca mulatta miR-106b-3p
ACCGCACUGUGGGUACUUGCUG
>mml-miR-93-5p MIMAT0002773 Macaca mulatta miR-93-5p
AAAGUGCUGUUCGUGCAGGUAG
>mml-miR-93-3p MIMAT0026602 Macaca mulatta miR-93-3p
ACUGCUGAGCUAGCACUUCCCG
>mml-miR-25 MIMAT0002774 Macaca mulatta miR-25
CAUUGCACUUGUCUCGGUCUGA
>sla-miR-106b MIMAT0002775 Saguinus labiatus miR-106b
UAAAGUGCUGACAGUGCAGAU
>sla-miR-93 MIMAT0002776 Saguinus labiatus miR-93
AAAGUGCUGUUCGUGCAGGUAG
>lla-miR-106b MIMAT0002777 Lagothrix lagotricha miR-106b
UAAAGUGCUGACAGUGCAGAU
>lla-miR-93 MIMAT0002778 Lagothrix lagotricha miR-93
AAAGUGCUGUUCGUGCAGGUAG
>lla-miR-25 MIMAT0002779 Lagothrix lagotricha miR-25
CAUUGCACUUGUCUCGGUCUGA
>mne-miR-106b MIMAT0002780 Macaca nemestrina miR-106b
UAAAGUGCUGACAGUGCAGAU
>mne-miR-93 MIMAT0002781 Macaca nemestrina miR-93
AAAGUGCUGUUCGUGCAGGUAG
>mne-miR-25 MIMAT0002782 Macaca nemestrina miR-25
CAUUGCACUUGUCUCGGUCUGA
>mml-miR-183-5p MIMAT0002783 Macaca mulatta miR-183-5p
UAUGGCACUGGUAGAAUUCACUG
>mml-miR-183-3p MIMAT0026603 Macaca mulatta miR-183-3p
GUGAAUUACCGAAGGGCCAUAAA
>mml-miR-96 MIMAT0002784 Macaca mulatta miR-96
UUUGGCACUAGCACAUUUUUGC
>ptr-miR-183 MIMAT0002785 Pan troglodytes miR-183
UAUGGCACUGGUAGAAUUCACUG
>ptr-miR-96 MIMAT0002786 Pan troglodytes miR-96
UUUGGCACUAGCACAUUUUUGC
>ggo-miR-183 MIMAT0002787 Gorilla gorilla miR-183
UAUGGCACUGGUAGAAUUCACUG
>ggo-miR-96 MIMAT0002788 Gorilla gorilla miR-96
UUUGGCACUAGCACAUUUUUGC
>sla-miR-183 MIMAT0002789 Saguinus labiatus miR-183
UAUGGCACUGGUAGAAUUCACUG
>sla-miR-96 MIMAT0002790 Saguinus labiatus miR-96
UUUGGCACUAGCACAUUUUUGC
>mne-miR-183 MIMAT0002791 Macaca nemestrina miR-183
UAUGGCACUGGUAGAAUUCACUG
>mne-miR-96 MIMAT0002792 Macaca nemestrina miR-96
UUUGGCACUAGCACAUUUUUGC
>ppa-miR-183 MIMAT0002793 Pan paniscus miR-183
UAUGGCACUGGUAGAAUUCACUG
>ppa-miR-96 MIMAT0002794 Pan paniscus miR-96
UUUGGCACUAGCACAUUUUUGC
>ggo-miR-106a MIMAT0002795 Gorilla gorilla miR-106a
AAAAGUGCUUACAGUGCAGGUAGC
>age-miR-106a MIMAT0002796 Ateles geoffroyi miR-106a
AAAAGUGCUUACAGUGCAGGUAGC
>ppa-miR-106a MIMAT0002797 Pan paniscus miR-106a
AAAAGUGCUUACAGUGCAGGUAGC
>mml-miR-106a-5p MIMAT0002798 Macaca mulatta miR-106a-5p
AAAAGUGCUUACAGUGCAGGUAGC
>mml-miR-106a-3p MIMAT0026604 Macaca mulatta miR-106a-3p
ACUGCAAUGCAAGCACUUCUUAC
>ppy-miR-106a MIMAT0002799 Pongo pygmaeus miR-106a
AAAAGUGCUUACAGUGCAGGUAGC
>ptr-miR-106a MIMAT0002800 Pan troglodytes miR-106a
AAAAGUGCUUACAGUGCAGGUAGC
>sla-miR-106a MIMAT0002801 Saguinus labiatus miR-106a
AAAAGUGCUUACAGUGCAGGUAGC
>mne-miR-106a MIMAT0002802 Macaca nemestrina miR-106a
AAAAGUGCUUACAGUGCAGGUAGC
>mne-miR-92 MIMAT0002803 Macaca nemestrina miR-92
UAUUGCACUUGUCCCGGCCUGU
>hsa-miR-488-5p MIMAT0002804 Homo sapiens miR-488-5p
CCCAGAUAAUGGCACUCUCAA
>hsa-miR-488-3p MIMAT0004763 Homo sapiens miR-488-3p
UUGAAAGGCUAUUUCUUGGUC
>hsa-miR-489-5p MIMAT0026605 Homo sapiens miR-489-5p
GGUCGUAUGUGUGACGCCAUUU
>hsa-miR-489-3p MIMAT0002805 Homo sapiens miR-489-3p
GUGACAUCACAUAUACGGCAGC
>hsa-miR-490-5p MIMAT0004764 Homo sapiens miR-490-5p
CCAUGGAUCUCCAGGUGGGU
>hsa-miR-490-3p MIMAT0002806 Homo sapiens miR-490-3p
CAACCUGGAGGACUCCAUGCUG
>hsa-miR-491-5p MIMAT0002807 Homo sapiens miR-491-5p
AGUGGGGAACCCUUCCAUGAGG
>hsa-miR-491-3p MIMAT0004765 Homo sapiens miR-491-3p
CUUAUGCAAGAUUCCCUUCUAC
>hsa-miR-511-5p MIMAT0002808 Homo sapiens miR-511-5p
GUGUCUUUUGCUCUGCAGUCA
>hsa-miR-511-3p MIMAT0026606 Homo sapiens miR-511-3p
AAUGUGUAGCAAAAGACAGA
>hsa-miR-146b-5p MIMAT0002809 Homo sapiens miR-146b-5p
UGAGAACUGAAUUCCAUAGGCUG
>hsa-miR-146b-3p MIMAT0004766 Homo sapiens miR-146b-3p
GCCCUGUGGACUCAGUUCUGGU
>hsa-miR-202-5p MIMAT0002810 Homo sapiens miR-202-5p
UUCCUAUGCAUAUACUUCUUUG
>hsa-miR-202-3p MIMAT0002811 Homo sapiens miR-202-3p
AGAGGUAUAGGGCAUGGGAA
>hsa-miR-492 MIMAT0002812 Homo sapiens miR-492
AGGACCUGCGGGACAAGAUUCUU
>hsa-miR-493-5p MIMAT0002813 Homo sapiens miR-493-5p
UUGUACAUGGUAGGCUUUCAUU
>hsa-miR-493-3p MIMAT0003161 Homo sapiens miR-493-3p
UGAAGGUCUACUGUGUGCCAGG
>hsa-miR-432-5p MIMAT0002814 Homo sapiens miR-432-5p
UCUUGGAGUAGGUCAUUGGGUGG
>hsa-miR-432-3p MIMAT0002815 Homo sapiens miR-432-3p
CUGGAUGGCUCCUCCAUGUCU
>hsa-miR-494-5p MIMAT0026607 Homo sapiens miR-494-5p
AGGUUGUCCGUGUUGUCUUCUCU
>hsa-miR-494-3p MIMAT0002816 Homo sapiens miR-494-3p
UGAAACAUACACGGGAAACCUC
>hsa-miR-495-5p MIMAT0022924 Homo sapiens miR-495-5p
GAAGUUGCCCAUGUUAUUUUCG
>hsa-miR-495-3p MIMAT0002817 Homo sapiens miR-495-3p
AAACAAACAUGGUGCACUUCUU
>hsa-miR-496 MIMAT0002818 Homo sapiens miR-496
UGAGUAUUACAUGGCCAAUCUC
>hsa-miR-193b-5p MIMAT0004767 Homo sapiens miR-193b-5p
CGGGGUUUUGAGGGCGAGAUGA
>hsa-miR-193b-3p MIMAT0002819 Homo sapiens miR-193b-3p
AACUGGCCCUCAAAGUCCCGCU
>hsa-miR-497-5p MIMAT0002820 Homo sapiens miR-497-5p
CAGCAGCACACUGUGGUUUGU
>hsa-miR-497-3p MIMAT0004768 Homo sapiens miR-497-3p
CAAACCACACUGUGGUGUUAGA
>hsa-miR-181d-5p MIMAT0002821 Homo sapiens miR-181d-5p
AACAUUCAUUGUUGUCGGUGGGU
>hsa-miR-181d-3p MIMAT0026608 Homo sapiens miR-181d-3p
CCACCGGGGGAUGAAUGUCAC
>hsa-miR-512-5p MIMAT0002822 Homo sapiens miR-512-5p
CACUCAGCCUUGAGGGCACUUUC
>hsa-miR-512-3p MIMAT0002823 Homo sapiens miR-512-3p
AAGUGCUGUCAUAGCUGAGGUC
>hsa-miR-498-5p MIMAT0002824 Homo sapiens miR-498-5p
UUUCAAGCCAGGGGGCGUUUUUC
>hsa-miR-498-3p MIMAT0037323 Homo sapiens miR-498-3p
AAAGCACCUCCAGAGCUUGAAGC
>hsa-miR-520e-5p MIMAT0037324 Homo sapiens miR-520e-5p
CUCAAGAUGGAAGCAGUUUCUG
>hsa-miR-520e-3p MIMAT0002825 Homo sapiens miR-520e-3p
AAAGUGCUUCCUUUUUGAGGG
>hsa-miR-515-5p MIMAT0002826 Homo sapiens miR-515-5p
UUCUCCAAAAGAAAGCACUUUCUG
>hsa-miR-515-3p MIMAT0002827 Homo sapiens miR-515-3p
GAGUGCCUUCUUUUGGAGCGUU
>hsa-miR-519e-5p MIMAT0002828 Homo sapiens miR-519e-5p
UUCUCCAAAAGGGAGCACUUUC
>hsa-miR-519e-3p MIMAT0002829 Homo sapiens miR-519e-3p
AAGUGCCUCCUUUUAGAGUGUU
>hsa-miR-520f-5p MIMAT0026609 Homo sapiens miR-520f-5p
CCUCUAAAGGGAAGCGCUUUCU
>hsa-miR-520f-3p MIMAT0002830 Homo sapiens miR-520f-3p
AAGUGCUUCCUUUUAGAGGGUU
>hsa-miR-519c-5p MIMAT0002831 Homo sapiens miR-519c-5p
CUCUAGAGGGAAGCGCUUUCUG
>hsa-miR-519c-3p MIMAT0002832 Homo sapiens miR-519c-3p
AAAGUGCAUCUUUUUAGAGGAU
>hsa-miR-520a-5p MIMAT0002833 Homo sapiens miR-520a-5p
CUCCAGAGGGAAGUACUUUCU
>hsa-miR-520a-3p MIMAT0002834 Homo sapiens miR-520a-3p
AAAGUGCUUCCCUUUGGACUGU
>hsa-miR-526b-5p MIMAT0002835 Homo sapiens miR-526b-5p
CUCUUGAGGGAAGCACUUUCUGU
>hsa-miR-526b-3p MIMAT0002836 Homo sapiens miR-526b-3p
GAAAGUGCUUCCUUUUAGAGGC
>hsa-miR-519b-5p MIMAT0005454 Homo sapiens miR-519b-5p
CUCUAGAGGGAAGCGCUUUCUG
>hsa-miR-519b-3p MIMAT0002837 Homo sapiens miR-519b-3p
AAAGUGCAUCCUUUUAGAGGUU
>hsa-miR-525-5p MIMAT0002838 Homo sapiens miR-525-5p
CUCCAGAGGGAUGCACUUUCU
>hsa-miR-525-3p MIMAT0002839 Homo sapiens miR-525-3p
GAAGGCGCUUCCCUUUAGAGCG
>hsa-miR-523-5p MIMAT0005449 Homo sapiens miR-523-5p
CUCUAGAGGGAAGCGCUUUCUG
>hsa-miR-523-3p MIMAT0002840 Homo sapiens miR-523-3p
GAACGCGCUUCCCUAUAGAGGGU
>hsa-miR-518f-5p MIMAT0002841 Homo sapiens miR-518f-5p
CUCUAGAGGGAAGCACUUUCUC
>hsa-miR-518f-3p MIMAT0002842 Homo sapiens miR-518f-3p
GAAAGCGCUUCUCUUUAGAGG
>hsa-miR-520b-5p MIMAT0037325 Homo sapiens miR-520b-5p
CCUCUACAGGGAAGCGCUUUC
>hsa-miR-520b-3p MIMAT0002843 Homo sapiens miR-520b-3p
AAAGUGCUUCCUUUUAGAGGG
>hsa-miR-518b MIMAT0002844 Homo sapiens miR-518b
CAAAGCGCUCCCCUUUAGAGGU
>hsa-miR-526a-5p MIMAT0002845 Homo sapiens miR-526a-5p
CUCUAGAGGGAAGCACUUUCUG
>hsa-miR-526a-3p MIMAT0037326 Homo sapiens miR-526a-3p
GAAAGCGCUUCCUUUUAGAGGA
>hsa-miR-520c-5p MIMAT0005455 Homo sapiens miR-520c-5p
CUCUAGAGGGAAGCACUUUCUG
>hsa-miR-520c-3p MIMAT0002846 Homo sapiens miR-520c-3p
AAAGUGCUUCCUUUUAGAGGGU
>hsa-miR-518c-5p MIMAT0002847 Homo sapiens miR-518c-5p
UCUCUGGAGGGAAGCACUUUCUG
>hsa-miR-518c-3p MIMAT0002848 Homo sapiens miR-518c-3p
CAAAGCGCUUCUCUUUAGAGUGU
>hsa-miR-524-5p MIMAT0002849 Homo sapiens miR-524-5p
CUACAAAGGGAAGCACUUUCUC
>hsa-miR-524-3p MIMAT0002850 Homo sapiens miR-524-3p
GAAGGCGCUUCCCUUUGGAGU
>hsa-miR-517-5p MIMAT0002851 Homo sapiens miR-517-5p
CCUCUAGAUGGAAGCACUGUCU
>hsa-miR-517a-3p MIMAT0002852 Homo sapiens miR-517a-3p
AUCGUGCAUCCCUUUAGAGUGU
>hsa-miR-519d-5p MIMAT0026610 Homo sapiens miR-519d-5p
CCUCCAAAGGGAAGCGCUUUCUGUU
>hsa-miR-519d-3p MIMAT0002853 Homo sapiens miR-519d-3p
CAAAGUGCCUCCCUUUAGAGUG
>hsa-miR-521 MIMAT0002854 Homo sapiens miR-521
AACGCACUUCCCUUUAGAGUGU
>hsa-miR-520d-5p MIMAT0002855 Homo sapiens miR-520d-5p
CUACAAAGGGAAGCCCUUUC
>hsa-miR-520d-3p MIMAT0002856 Homo sapiens miR-520d-3p
AAAGUGCUUCUCUUUGGUGGGU
>hsa-miR-517b-3p MIMAT0002857 Homo sapiens miR-517b-3p
AUCGUGCAUCCCUUUAGAGUGU
>hsa-miR-520g-5p MIMAT0026611 Homo sapiens miR-520g-5p
UCUAGAGGAAGCACUUUCUGUUU
>hsa-miR-520g-3p MIMAT0002858 Homo sapiens miR-520g-3p
ACAAAGUGCUUCCCUUUAGAGUGU
>hsa-miR-516b-5p MIMAT0002859 Homo sapiens miR-516b-5p
AUCUGGAGGUAAGAAGCACUUU
>hsa-miR-516b-3p MIMAT0002860 Homo sapiens miR-516b-3p
UGCUUCCUUUCAGAGGGU
>hsa-miR-518e-5p MIMAT0005450 Homo sapiens miR-518e-5p
CUCUAGAGGGAAGCGCUUUCUG
>hsa-miR-518e-3p MIMAT0002861 Homo sapiens miR-518e-3p
AAAGCGCUUCCCUUCAGAGUG
>hsa-miR-518a-5p MIMAT0005457 Homo sapiens miR-518a-5p
CUGCAAAGGGAAGCCCUUUC
>hsa-miR-518a-3p MIMAT0002863 Homo sapiens miR-518a-3p
GAAAGCGCUUCCCUUUGCUGGA
>hsa-miR-518d-5p MIMAT0005456 Homo sapiens miR-518d-5p
CUCUAGAGGGAAGCACUUUCUG
>hsa-miR-518d-3p MIMAT0002864 Homo sapiens miR-518d-3p
CAAAGCGCUUCCCUUUGGAGC
>hsa-miR-517c-3p MIMAT0002866 Homo sapiens miR-517c-3p
AUCGUGCAUCCUUUUAGAGUGU
>hsa-miR-520h MIMAT0002867 Homo sapiens miR-520h
ACAAAGUGCUUCCCUUUAGAGU
>hsa-miR-522-5p MIMAT0005451 Homo sapiens miR-522-5p
CUCUAGAGGGAAGCGCUUUCUG
>hsa-miR-522-3p MIMAT0002868 Homo sapiens miR-522-3p
AAAAUGGUUCCCUUUAGAGUGU
>hsa-miR-519a-5p MIMAT0005452 Homo sapiens miR-519a-5p
CUCUAGAGGGAAGCGCUUUCUG
>hsa-miR-519a-3p MIMAT0002869 Homo sapiens miR-519a-3p
AAAGUGCAUCCUUUUAGAGUGU
>hsa-miR-527 MIMAT0002862 Homo sapiens miR-527
CUGCAAAGGGAAGCCCUUUC
>hsa-miR-516a-5p MIMAT0004770 Homo sapiens miR-516a-5p
UUCUCGAGGAAAGAAGCACUUUC
>hsa-miR-516a-3p MIMAT0006778 Homo sapiens miR-516a-3p
UGCUUCCUUUCAGAGGGU
>hsa-miR-519a-2-5p MIMAT0037327 Homo sapiens miR-519a-2-5p
CCUCUACAGGGAAGCGCUUUC
>hsa-miR-499a-5p MIMAT0002870 Homo sapiens miR-499a-5p
UUAAGACUUGCAGUGAUGUUU
>hsa-miR-499a-3p MIMAT0004772 Homo sapiens miR-499a-3p
AACAUCACAGCAAGUCUGUGCU
>hsa-miR-500a-5p MIMAT0004773 Homo sapiens miR-500a-5p
UAAUCCUUGCUACCUGGGUGAGA
>hsa-miR-500a-3p MIMAT0002871 Homo sapiens miR-500a-3p
AUGCACCUGGGCAAGGAUUCUG
>hsa-miR-501-5p MIMAT0002872 Homo sapiens miR-501-5p
AAUCCUUUGUCCCUGGGUGAGA
>hsa-miR-501-3p MIMAT0004774 Homo sapiens miR-501-3p
AAUGCACCCGGGCAAGGAUUCU
>hsa-miR-502-5p MIMAT0002873 Homo sapiens miR-502-5p
AUCCUUGCUAUCUGGGUGCUA
>hsa-miR-502-3p MIMAT0004775 Homo sapiens miR-502-3p
AAUGCACCUGGGCAAGGAUUCA
>hsa-miR-450a-2-3p MIMAT0031074 Homo sapiens miR-450a-2-3p
AUUGGGGACAUUUUGCAUUCAU
>hsa-miR-503-5p MIMAT0002874 Homo sapiens miR-503-5p
UAGCAGCGGGAACAGUUCUGCAG
>hsa-miR-503-3p MIMAT0022925 Homo sapiens miR-503-3p
GGGGUAUUGUUUCCGCUGCCAGG
>hsa-miR-504-5p MIMAT0002875 Homo sapiens miR-504-5p
AGACCCUGGUCUGCACUCUAUC
>hsa-miR-504-3p MIMAT0026612 Homo sapiens miR-504-3p
GGGAGUGCAGGGCAGGGUUUC
>hsa-miR-505-5p MIMAT0004776 Homo sapiens miR-505-5p
GGGAGCCAGGAAGUAUUGAUGU
>hsa-miR-505-3p MIMAT0002876 Homo sapiens miR-505-3p
CGUCAACACUUGCUGGUUUCCU
>hsa-miR-513a-5p MIMAT0002877 Homo sapiens miR-513a-5p
UUCACAGGGAGGUGUCAU
>hsa-miR-513a-3p MIMAT0004777 Homo sapiens miR-513a-3p
UAAAUUUCACCUUUCUGAGAAGG
>hsa-miR-506-5p MIMAT0022701 Homo sapiens miR-506-5p
UAUUCAGGAAGGUGUUACUUAA
>hsa-miR-506-3p MIMAT0002878 Homo sapiens miR-506-3p
UAAGGCACCCUUCUGAGUAGA
>hsa-miR-507 MIMAT0002879 Homo sapiens miR-507
UUUUGCACCUUUUGGAGUGAA
>hsa-miR-508-5p MIMAT0004778 Homo sapiens miR-508-5p
UACUCCAGAGGGCGUCACUCAUG
>hsa-miR-508-3p MIMAT0002880 Homo sapiens miR-508-3p
UGAUUGUAGCCUUUUGGAGUAGA
>hsa-miR-509-5p MIMAT0004779 Homo sapiens miR-509-5p
UACUGCAGACAGUGGCAAUCA
>hsa-miR-509-3p MIMAT0002881 Homo sapiens miR-509-3p
UGAUUGGUACGUCUGUGGGUAG
>hsa-miR-510-5p MIMAT0002882 Homo sapiens miR-510-5p
UACUCAGGAGAGUGGCAAUCAC
>hsa-miR-510-3p MIMAT0026613 Homo sapiens miR-510-3p
AUUGAAACCUCUAAGAGUGGA
>hsa-miR-514a-5p MIMAT0022702 Homo sapiens miR-514a-5p
UACUCUGGAGAGUGACAAUCAUG
>hsa-miR-514a-3p MIMAT0002883 Homo sapiens miR-514a-3p
AUUGACACUUCUGUGAGUAGA
>osa-miR528-5p MIMAT0002884 Oryza sativa miR528-5p
UGGAAGGGGCAUGCAGAGGAG
>osa-miR528-3p MIMAT0022926 Oryza sativa miR528-3p
CCUGUGCUUGCCUCUUCCAUU
>osa-miR529a MIMAT0002885 Oryza sativa miR529a
CUGUACCCUCUCUCUUCUUC
>osa-miR530-5p MIMAT0006787 Oryza sativa miR530-5p
UGCAUUUGCACCUGCACCUA
>osa-miR530-3p MIMAT0002886 Oryza sativa miR530-3p
AGGUGCAGAGGCAGAUGCAAC
>osa-miR531a MIMAT0002887 Oryza sativa miR531a
CUCGCCGGGGCUGCGUGCCGCCAU
>hsa-miR-532-5p MIMAT0002888 Homo sapiens miR-532-5p
CAUGCCUUGAGUGUAGGACCGU
>hsa-miR-532-3p MIMAT0004780 Homo sapiens miR-532-3p
CCUCCCACACCCAAGGCUUGCA
>mmu-miR-532-5p MIMAT0002889 Mus musculus miR-532-5p
CAUGCCUUGAGUGUAGGACCGU
>mmu-miR-532-3p MIMAT0004781 Mus musculus miR-532-3p
CCUCCCACACCCAAGGCUUGCA
>fru-let-7h MIMAT0002892 Fugu rubripes let-7h
UGAGGUAGUAAGUUGUGUUGUU
>tni-let-7h MIMAT0002893 Tetraodon nigroviridis let-7h
UGAGGUAGUAAGUUGUGUUGUU
>fru-miR-223 MIMAT0002894 Fugu rubripes miR-223
UGUCAGUUUGUCAAAUACCCC
>tni-miR-223 MIMAT0002895 Tetraodon nigroviridis miR-223
UGUCAGUUUGUCAAAUACCCC
>fru-miR-124 MIMAT0002896 Fugu rubripes miR-124
UAAGGCACGCGGUGAAUGCCAA
>tni-miR-124 MIMAT0002897 Tetraodon nigroviridis miR-124
UAAGGCACGCGGUGAAUGCCAA
>fru-let-7e MIMAT0002898 Fugu rubripes let-7e
UGAGGUAGUAGAUUGAAUAGUU
>tni-let-7e MIMAT0002899 Tetraodon nigroviridis let-7e
UGAGGUAGUAGAUUGAAUAGUU
>fru-miR-219 MIMAT0002900 Fugu rubripes miR-219
UGAUUGUCCAAACGCAAUUCUU
>tni-miR-219 MIMAT0002901 Tetraodon nigroviridis miR-219
UGAUUGUCCAAACGCAAUUCUU
>fru-miR-101a MIMAT0002902 Fugu rubripes miR-101a
UACAGUACUGUGAUAACUGAAG
>tni-miR-101a MIMAT0002903 Tetraodon nigroviridis miR-101a
UACAGUACUGUGAUAACUGAAG
>fru-miR-222 MIMAT0002904 Fugu rubripes miR-222
AGCUACAUCUGGCUACUGGGUCUC
>tni-miR-222 MIMAT0002905 Tetraodon nigroviridis miR-222
AGCUACAUCUGGCUACUGGGUCUC
>fru-miR-221 MIMAT0002906 Fugu rubripes miR-221
AGCUACAUUGUCUGCUGGGUUUC
>tni-miR-221 MIMAT0002907 Tetraodon nigroviridis miR-221
AGCUACAUUGUCUGCUGGGUUUC
>fru-miR-142 MIMAT0002908 Fugu rubripes miR-142
CAUAAAGUAGAAAGCACUACU
>tni-miR-142a MIMAT0002909 Tetraodon nigroviridis miR-142a
CAUAAAGUAGAAAGCACUACU
>fru-miR-9 MIMAT0002910 Fugu rubripes miR-9
UCUUUGGUUAUCUAGCUGUAUGA
>tni-miR-9 MIMAT0002911 Tetraodon nigroviridis miR-9
UCUUUGGUUAUCUAGCUGUAUGA
>fru-miR-23a MIMAT0002912 Fugu rubripes miR-23a
AUCACAUUGCCAGGGAUUUCCA
>tni-miR-23a MIMAT0002913 Tetraodon nigroviridis miR-23a
AUCACAUUGCCAGGGAUUUCCA
>fru-miR-25 MIMAT0002914 Fugu rubripes miR-25
CAUUGCACUUGUCUCGGUCUGA
>tni-miR-25 MIMAT0002915 Tetraodon nigroviridis miR-25
CAUUGCACUUGUCUCGGUCUGA
>fru-miR-17 MIMAT0002916 Fugu rubripes miR-17
CAAAGUGCUUACAGUGCAGGUA
>tni-miR-17 MIMAT0002917 Tetraodon nigroviridis miR-17
CAAAGUGCUUACAGUGCAGGUA
>fru-miR-18 MIMAT0002918 Fugu rubripes miR-18
UAAGGUGCAUCUAGUGCAGAUA
>tni-miR-18 MIMAT0002919 Tetraodon nigroviridis miR-18
UAAGGUGCAUCUAGUGCAGAUA
>fru-miR-19a MIMAT0002920 Fugu rubripes miR-19a
UGUGCAAAUCUAUGCAAAACUGA
>tni-miR-19a MIMAT0002921 Tetraodon nigroviridis miR-19a
UGUGCAAAUCUAUGCAAAACUGA
>fru-miR-19b MIMAT0002922 Fugu rubripes miR-19b
UGUGCAAAUCCAUGCAAAACUGA
>tni-miR-19b MIMAT0002923 Tetraodon nigroviridis miR-19b
UGUGCAAAUCCAUGCAAAACUGA
>fru-miR-92 MIMAT0002924 Fugu rubripes miR-92
UAUUGCACUUGUCCCGGCCUGU
>tni-miR-92 MIMAT0002925 Tetraodon nigroviridis miR-92
UAUUGCACUUGUCCCGGCCUGU
>fru-miR-184 MIMAT0002926 Fugu rubripes miR-184
UGGACGGAGAACUGAUAAGGG
>tni-miR-184 MIMAT0002927 Tetraodon nigroviridis miR-184
UGGACGGAGAACUGAUAAGGG
>fru-let-7a MIMAT0002928 Fugu rubripes let-7a
UGAGGUAGUAGGUUGUAUAGUU
>tni-let-7a MIMAT0002929 Tetraodon nigroviridis let-7a
UGAGGUAGUAGGUUGUAUAGUU
>fru-miR-187 MIMAT0002930 Fugu rubripes miR-187
UCGUGUCUUGUGUUGCAGCC
>tni-miR-187 MIMAT0002931 Tetraodon nigroviridis miR-187
UCGUGUCUUGUGUUGCAGCC
>fru-miR-137 MIMAT0002932 Fugu rubripes miR-137
UUAUUGCUUGAGAAUACGCGUA
>tni-miR-137 MIMAT0002933 Tetraodon nigroviridis miR-137
UUAUUGCUUGAGAAUACGCGUA
>tni-miR-204b MIMAT0002935 Tetraodon nigroviridis miR-204b
UUCCCUUUGUUAUCCUAUGCCU
>fru-miR-458 MIMAT0002936 Fugu rubripes miR-458
AUAGCUCUUUAAAUGGUACUGC
>tni-miR-458 MIMAT0002937 Tetraodon nigroviridis miR-458
AUAGCUCUUUAAAUGGUUCUGC
>fru-miR-489 MIMAT0002938 Fugu rubripes miR-489
AGUGACAUCAUAUGUACGGCUGC
>tni-miR-489 MIMAT0002939 Tetraodon nigroviridis miR-489
AGUGACAUCAUAUGUACGGCUGC
>dre-miR-489 MIMAT0002940 Danio rerio miR-489
AGUGACAUCAUAUGUACGGCUGC
>fru-miR-192 MIMAT0002941 Fugu rubripes miR-192
AUGACCUAUGAAUUGACAGCC
>tni-miR-192 MIMAT0002942 Tetraodon nigroviridis miR-192
AUGACCUAUGAAUUGACAGCC
>fru-miR-194 MIMAT0002943 Fugu rubripes miR-194
UGUAACAGCAACUCCAUGUGG
>tni-miR-194 MIMAT0002944 Tetraodon nigroviridis miR-194
UGUAACAGCAACUCCAUGUGG
>tni-miR-142b MIMAT0002946 Tetraodon nigroviridis miR-142b
CAUAAAGUAGAAAGCACUACUA
>fru-miR-30b MIMAT0002947 Fugu rubripes miR-30b
UGUAAACAUCCUACACUCAGCU
>tni-miR-30b MIMAT0002948 Tetraodon nigroviridis miR-30b
UGUAAACAUCCUACACUCAGCU
>fru-miR-30d MIMAT0002949 Fugu rubripes miR-30d
UGUAAACAUCCCCGACUGGAAG
>tni-miR-30d MIMAT0002950 Tetraodon nigroviridis miR-30d
UGUAAACAUCCCCGACUGGAAG
>fru-miR-27b MIMAT0002951 Fugu rubripes miR-27b
UUCACAGUGGCUAAGUUCUGCA
>tni-miR-27b MIMAT0002952 Tetraodon nigroviridis miR-27b
UUCACAGUGGCUAAGUUCUGCA
>fru-miR-23b MIMAT0002953 Fugu rubripes miR-23b
AUCACAUUGCCAGGGAUUACCA
>tni-miR-23b MIMAT0002954 Tetraodon nigroviridis miR-23b
AUCACAUUGCCAGGGAUUACCA
>fru-miR-196a MIMAT0002955 Fugu rubripes miR-196a
UAGGUAGUUUCAUGUUGUUGGG
>tni-miR-196a MIMAT0002956 Tetraodon nigroviridis miR-196a
UAGGUAGUUUCAUGUUGUUGGG
>fru-miR-126 MIMAT0002957 Fugu rubripes miR-126
UCGUACCGUGAGUAAUAAUGC
>tni-miR-126 MIMAT0002958 Tetraodon nigroviridis miR-126
UCGUACCGUGAGUAAUAAUGC
>fru-miR-199 MIMAT0002959 Fugu rubripes miR-199
CCCAGUGUUCAGACUACCUGUUC
>tni-miR-199 MIMAT0002960 Tetraodon nigroviridis miR-199
CCCAGUGUUCAGACUACCUGUUC
>fru-miR-148 MIMAT0002961 Fugu rubripes miR-148
UCAGUGCAUUACAGAACUUUGU
>tni-miR-148 MIMAT0002962 Tetraodon nigroviridis miR-148
UCAGUGCAUUACAGAACUUUGU
>fru-miR-10b MIMAT0002963 Fugu rubripes miR-10b
UACCCUGUAGAACCGAAUUUGUG
>tni-miR-10b MIMAT0002964 Tetraodon nigroviridis miR-10b
UACCCUGUAGAACCGAAUUUGUG
>fru-miR-205 MIMAT0002965 Fugu rubripes miR-205
UCCUUCAUUCCACCGGAGUCUG
>tni-miR-205 MIMAT0002966 Tetraodon nigroviridis miR-205
UCCUUCAUUCCACCGGAGUCUG
>fru-miR-365 MIMAT0002967 Fugu rubripes miR-365
UAAUGCCCCUAAAAAUCCUUAU
>tni-miR-365 MIMAT0002968 Tetraodon nigroviridis miR-365
UAAUGCCCCUAAAAAUCCUUAU
>fru-miR-193 MIMAT0002969 Fugu rubripes miR-193
AACUGGCCUACAAAGUCCCAGU
>tni-miR-193 MIMAT0002970 Tetraodon nigroviridis miR-193
AACUGGCCUACAAAGUCCCAGU
>fru-miR-217 MIMAT0002971 Fugu rubripes miR-217
UACUGCAUCAGGAACUGAUUGG
>tni-miR-217 MIMAT0002972 Tetraodon nigroviridis miR-217
UACUGCAUCAGGAACUGAUUGG
>fru-miR-216a MIMAT0002973 Fugu rubripes miR-216a
AAAUCUCAGCUGGCAACUGUGA
>tni-miR-216a MIMAT0002974 Tetraodon nigroviridis miR-216a
AAAUCUCAGCUGGCAACUGUGA
>fru-miR-216b MIMAT0002975 Fugu rubripes miR-216b
UAAUCUCUGCAGGCAACUGUGA
>tni-miR-216b MIMAT0002976 Tetraodon nigroviridis miR-216b
UAAUCUCUGCAGGCAACUGUGA
>fru-let-7i MIMAT0002977 Fugu rubripes let-7i
UGAGGUAGUAGUUUGUGCUGUU
>tni-let-7i MIMAT0002978 Tetraodon nigroviridis let-7i
UGAGGUAGUAGUUUGUGCUGUU
>fru-miR-429 MIMAT0002979 Fugu rubripes miR-429
UAAUACUGUCUGGUAAUGCCGU
>tni-miR-429 MIMAT0002980 Tetraodon nigroviridis miR-429
UAAUACUGUCUGGUAAUGCCGU
>fru-miR-200a MIMAT0002981 Fugu rubripes miR-200a
UAACACUGUCUGGUAACGAUGU
>tni-miR-200a MIMAT0002982 Tetraodon nigroviridis miR-200a
UAACACUGUCUGGUAACGAUGU
>fru-miR-200b MIMAT0002983 Fugu rubripes miR-200b
UAAUACUGCCUGGUAAUGAUGA
>tni-miR-200b MIMAT0002984 Tetraodon nigroviridis miR-200b
UAAUACUGCCUGGUAAUGAUGA
>fru-miR-218b MIMAT0002985 Fugu rubripes miR-218b
UUGUGCUUGAUCUAACCAUGCA
>tni-miR-218b MIMAT0002986 Tetraodon nigroviridis miR-218b
UUGUGCUUGAUCUAACCAUGCA
>fru-miR-301 MIMAT0002987 Fugu rubripes miR-301
CAGUGCAAUAGUAUUGUCAUAG
>tni-miR-301 MIMAT0002988 Tetraodon nigroviridis miR-301
CAGUGCAAUAGUAUUGUCAUAG
>fru-miR-130 MIMAT0002989 Fugu rubripes miR-130
CAGUGCAAUAUUAAAAGGGCAU
>tni-miR-130 MIMAT0002990 Tetraodon nigroviridis miR-130
CAGUGCAAUAUUAAAAGGGCAU
>fru-miR-122 MIMAT0002991 Fugu rubripes miR-122
UGGAGUGUGACAAUGGUGUUUG
>tni-miR-122 MIMAT0002992 Tetraodon nigroviridis miR-122
UGGAGUGUGACAAUGGUGUUUG
>fru-miR-218a MIMAT0002993 Fugu rubripes miR-218a
UUGUGCUUGAUCUAACCAUGUG
>tni-miR-218a MIMAT0002994 Tetraodon nigroviridis miR-218a
UUGUGCUUGAUCUAACCAUGUG
>fru-let-7d MIMAT0002995 Fugu rubripes let-7d
UGAGGUAGUUGGUUGUAUGGUU
>tni-let-7d MIMAT0002996 Tetraodon nigroviridis let-7d
UGAGGUAGUUGGUUGUAUGGUU
>fru-miR-460 MIMAT0002997 Fugu rubripes miR-460
CACAGCGCAUACAAUGUGGAUG
>tni-miR-460 MIMAT0002998 Tetraodon nigroviridis miR-460
CACAGCGCAUACAAUGUGGAUG
>fru-miR-21 MIMAT0002999 Fugu rubripes miR-21
UAGCUUAUCAGACUGGUGUUGGC
>tni-miR-21 MIMAT0003000 Tetraodon nigroviridis miR-21
UAGCUUAUCAGACUGGUGUUGGC
>fru-miR-153b MIMAT0003001 Fugu rubripes miR-153b
UUGCAUAGUCACAAAAAUGAGC
>tni-miR-153b MIMAT0003002 Tetraodon nigroviridis miR-153b
UUGCAUAGUCACAAAAAUGAGC
>fru-miR-181b MIMAT0003003 Fugu rubripes miR-181b
AACAUUCAUUGCUGUCGGUGGG
>tni-miR-181b MIMAT0003004 Tetraodon nigroviridis miR-181b
AACAUUCAUUGCUGUCGGUGGG
>fru-miR-181a-5p MIMAT0003111 Fugu rubripes miR-181a-5p
AACAUUCAACGCUGUCGGUGAGU
>fru-miR-181a-3p MIMAT0003005 Fugu rubripes miR-181a-3p
ACCAUCGACCGUUGAUUGUACC
>tni-miR-181a-5p MIMAT0003050 Tetraodon nigroviridis miR-181a-5p
AACAUUCAACGCUGUCGGUGAGU
>tni-miR-181a-3p MIMAT0003006 Tetraodon nigroviridis miR-181a-3p
ACCAUCGACCGUUGAUUGUACC
>fru-miR-338 MIMAT0003007 Fugu rubripes miR-338
UCCAGCAUCAGUGAUUUUGUUG
>tni-miR-338 MIMAT0003008 Tetraodon nigroviridis miR-338
UCCAGCAUCAGUGAUUUUGUUG
>fru-miR-7 MIMAT0003009 Fugu rubripes miR-7
UGGAAGACUAGUGAUUUUGUU
>tni-miR-7 MIMAT0003010 Tetraodon nigroviridis miR-7
UGGAAGACUAGUGAUUUUGUUGU
>fru-miR-153a MIMAT0003011 Fugu rubripes miR-153a
UUGCAUAGUCACAAAAGUGAUC
>tni-miR-153a MIMAT0003012 Tetraodon nigroviridis miR-153a
UUGCAUAGUCACAAAAGUGAUC
>fru-let-7j MIMAT0003013 Fugu rubripes let-7j
UGAGGUAGUUUUUUGUACAGUU
>tni-let-7j MIMAT0003014 Tetraodon nigroviridis let-7j
UGAGGUAGUUUUUUGUACAGUU
>dre-let-7j MIMAT0003015 Danio rerio let-7j
UGAGGUAGUUGUUUGUACAGUU
>fru-let-7b MIMAT0003016 Fugu rubripes let-7b
UGAGGUAGUAGGUUGUGUGGUU
>tni-let-7b MIMAT0003017 Tetraodon nigroviridis let-7b
UGAGGUAGUAGGUUGUGUGGUU
>fru-miR-128 MIMAT0003018 Fugu rubripes miR-128
UCACAGUGAACCGGUCUCUUUU
>tni-miR-128 MIMAT0003019 Tetraodon nigroviridis miR-128
UCACAGUGAACCGGUCUCUUUU
>fru-miR-144 MIMAT0003020 Fugu rubripes miR-144
UACAGUAUAGAUGAUGUACU
>tni-miR-144 MIMAT0003021 Tetraodon nigroviridis miR-144
UACAGUAUAGAUGAUGUACU
>fru-miR-30c MIMAT0003022 Fugu rubripes miR-30c
UGUAAACAUCCUACACUCUCGG
>tni-miR-30c MIMAT0003023 Tetraodon nigroviridis miR-30c
UGUAAACAUCCUACACUCUCGG
>fru-miR-140 MIMAT0003024 Fugu rubripes miR-140
CAGUGGUUUUACCCUAUGGUAG
>tni-miR-140 MIMAT0003025 Tetraodon nigroviridis miR-140
CAGUGGUUUUACCCUAUGGUAG
>fru-miR-214 MIMAT0003026 Fugu rubripes miR-214
ACAGCAGGCACAGACAGGCAG
>tni-miR-214 MIMAT0003027 Tetraodon nigroviridis miR-214
ACAGCAGGCACAGACAGGCAG
>fru-miR-455 MIMAT0003028 Fugu rubripes miR-455
UAUGUGCCCUUGGACUACAUCG
>tni-miR-455 MIMAT0003029 Tetraodon nigroviridis miR-455
UAUGUGCCCUUGGACUACAUCG
>fru-miR-135b MIMAT0003030 Fugu rubripes miR-135b
UAUGGCUUUUUAUUCCUAUCUG
>tni-miR-135b MIMAT0003031 Tetraodon nigroviridis miR-135b
UAUGGCUUUUUAUUCCUAUCUG
>dre-miR-135b-5p MIMAT0003032 Danio rerio miR-135b-5p
UAUGGCUUUUUAUUCCUAUCUG
>dre-miR-135b-3p MIMAT0032006 Danio rerio miR-135b-3p
AUAUAGGGAUGGAAGCCAUGCA
>fru-miR-196b MIMAT0003033 Fugu rubripes miR-196b
UAGGUAGUUUCAAGUUGUUGGG
>tni-miR-196b MIMAT0003034 Tetraodon nigroviridis miR-196b
UAGGUAGUUUCAAGUUGUUGGG
>fru-miR-129 MIMAT0003035 Fugu rubripes miR-129
CUUUUUGCGGUCUGGGCUUGCU
>tni-miR-129 MIMAT0003036 Tetraodon nigroviridis miR-129
CUUUUUGCGGUCUGGGCUUGCU
>fru-miR-26 MIMAT0003037 Fugu rubripes miR-26
UUCAAGUAAUCCAGGAUAGGCU
>tni-miR-26 MIMAT0003038 Tetraodon nigroviridis miR-26
UUCAAGUAAUCCAGGAUAGGCU
>fru-miR-101b MIMAT0003039 Fugu rubripes miR-101b
UACAGUACUAUGAUAACUGAAG
>tni-miR-101b MIMAT0003040 Tetraodon nigroviridis miR-101b
UACAGUACUAUGAUAACUGAAG
>fru-miR-103 MIMAT0003041 Fugu rubripes miR-103
AGCAGCAUUGUACAGGGCUAUGA
>tni-miR-103 MIMAT0003042 Tetraodon nigroviridis miR-103
AGCAGCAUUGUACAGGGCUAUGA
>fru-miR-107 MIMAT0003043 Fugu rubripes miR-107
AGCAGCAUUGUACAGGGCUAUGA
>tni-miR-107 MIMAT0003044 Tetraodon nigroviridis miR-107
AGCAGCAUUGUACAGGGCUAUCA
>fru-miR-22b MIMAT0003045 Fugu rubripes miR-22b
AAGCUGCCAGUUGAAGAGCUGU
>tni-miR-22b MIMAT0003046 Tetraodon nigroviridis miR-22b
AAGCUGCCAGUUGAAGAGCUGU
>fru-miR-212 MIMAT0003047 Fugu rubripes miR-212
UAACAGUCUACAGUCAUGGCU
>tni-miR-212 MIMAT0003048 Tetraodon nigroviridis miR-212
UAACAGUCUACAGUCAUGGCU
>dre-miR-212 MIMAT0003049 Danio rerio miR-212
UAACAGUCUACAGUCAUGGCU
>dre-miR-181a-2-3p MIMAT0032007 Danio rerio miR-181a-2-3p
ACCAUCGACCGUUGACUGUACC
>fru-miR-135a MIMAT0003051 Fugu rubripes miR-135a
UAUGGCUUUCUAUUCCUAUGUG
>tni-miR-135a MIMAT0003052 Tetraodon nigroviridis miR-135a
UAUGGCUUUCUAUUCCUAUGUG
>fru-miR-29a MIMAT0003053 Fugu rubripes miR-29a
UAGCACCAUUUGAAAUCGGUUA
>tni-miR-29a MIMAT0003054 Tetraodon nigroviridis miR-29a
UAGCACCAUUUGAAAUCGGUUA
>fru-miR-29b MIMAT0003055 Fugu rubripes miR-29b
UAGCACCAUUUGAAAUCAGUGU
>tni-miR-29b MIMAT0003056 Tetraodon nigroviridis miR-29b
UAGCACCAUUUGAAAUCAGUGU
>fru-miR-133 MIMAT0003057 Fugu rubripes miR-133
UUUGGUCCCCUUCAACCAGCUG
>tni-miR-133 MIMAT0003058 Tetraodon nigroviridis miR-133
UUUGGUCCCCUUCAACCAGCUG
>fru-miR-132 MIMAT0003059 Fugu rubripes miR-132
UAACAGUCUACAGCCAUGGUCG
>tni-miR-132 MIMAT0003060 Tetraodon nigroviridis miR-132
UAACAGUCUACAGCCAUGGUCG
>fru-miR-125b MIMAT0003061 Fugu rubripes miR-125b
UCCCUGAGACCCUAACUUGUGA
>tni-miR-125b MIMAT0003062 Tetraodon nigroviridis miR-125b
UCCCUGAGACCCUAACUUGUGA
>fru-miR-100 MIMAT0003063 Fugu rubripes miR-100
AACCCGUAGAUCCGAACUUGUG
>tni-miR-100 MIMAT0003064 Tetraodon nigroviridis miR-100
AACCCGUAGAUCCGAACUUGUG
>fru-miR-24-5p MIMAT0003384 Fugu rubripes miR-24-5p
GUGCCUACUGAACUGGUAUCAGU
>fru-miR-24-3p MIMAT0003065 Fugu rubripes miR-24-3p
UGGCUCAGUUCAGCAGGAACAG
>tni-miR-24 MIMAT0003066 Tetraodon nigroviridis miR-24
UGGCUCAGUUCAGCAGGAACAG
>fru-miR-27e MIMAT0003067 Fugu rubripes miR-27e
UUCACAGUGGCUAAGUUCAGUG
>tni-miR-27e MIMAT0003068 Tetraodon nigroviridis miR-27e
UUCACAGUGGCUAAGUUCAGUG
>fru-miR-375 MIMAT0003069 Fugu rubripes miR-375
UUUGUUCGUUCGGCUCGCGUUA
>tni-miR-375 MIMAT0003070 Tetraodon nigroviridis miR-375
UUUGUUCGUUCGGCUCGCGUUA
>fru-miR-1 MIMAT0003071 Fugu rubripes miR-1
UGGAAUGUAAAGAAGUAUGUAU
>tni-miR-1 MIMAT0003072 Tetraodon nigroviridis miR-1
UGGAAUGUAAAGAAGUAUGUAU
>fru-miR-202 MIMAT0003073 Fugu rubripes miR-202
AGAGGCAUAGGGCAUGGGAAAA
>tni-miR-202 MIMAT0003074 Tetraodon nigroviridis miR-202
AGAGGCAUAGGGCAUGGGAAAA
>fru-miR-203 MIMAT0003075 Fugu rubripes miR-203
GUGAAAUGUUUAGGACCACUUG
>tni-miR-203 MIMAT0003076 Tetraodon nigroviridis miR-203
GUGAAAUGUUUAGGACCACUUG
>fru-miR-27c MIMAT0003077 Fugu rubripes miR-27c
UUCACAGUGGUUAAGUUCUGC
>tni-miR-27c MIMAT0003078 Tetraodon nigroviridis miR-27c
UUCACAGUGGUUAAGUUCUGC
>fru-miR-138 MIMAT0003079 Fugu rubripes miR-138
AGCUGGUGUUGUGAAUCAGGCC
>tni-miR-138 MIMAT0003080 Tetraodon nigroviridis miR-138
AGCUGGUGUUGUGAAUCAGGCC
>fru-miR-125a MIMAT0003081 Fugu rubripes miR-125a
UCCCUGAGACCCUUAACCUGUG
>tni-miR-125a MIMAT0003082 Tetraodon nigroviridis miR-125a
UCCCUGAGACCCUUAACCUGUG
>fru-miR-20 MIMAT0003083 Fugu rubripes miR-20
UAAAGUGCUUAUAGUGCAGGUAG
>tni-miR-20 MIMAT0003084 Tetraodon nigroviridis miR-20
UAAAGUGCUUAUAGUGCAGGUAG
>fru-miR-15b MIMAT0003085 Fugu rubripes miR-15b
UAGCAGCGCAUCAUGGUUUGUA
>tni-miR-15b MIMAT0003086 Tetraodon nigroviridis miR-15b
UAGCAGCGCAUCAUGGUUUGUA
>fru-miR-10c MIMAT0003087 Fugu rubripes miR-10c
UACCCUGUAGAUCCGGAUUUGU
>tni-miR-10c MIMAT0003088 Tetraodon nigroviridis miR-10c
UACCCUGUAGAUCCGGAUUUGU
>fru-miR-183 MIMAT0003089 Fugu rubripes miR-183
UAUGGCACUGGUAGAAUUCACUG
>tni-miR-183 MIMAT0003090 Tetraodon nigroviridis miR-183
UAUGGCACUGGUAGAAUUCACUG
>fru-miR-96 MIMAT0003091 Fugu rubripes miR-96
UUUGGCACUAGCACAUUUUUGCU
>tni-miR-96 MIMAT0003092 Tetraodon nigroviridis miR-96
UUUGGCACUAGCACAUUUUUGCU
>fru-miR-182 MIMAT0003093 Fugu rubripes miR-182
UGGUUCUAGACUUGCCAACUA
>tni-miR-182 MIMAT0003094 Tetraodon nigroviridis miR-182
UGGUUCUAGACUUGCCAACUA
>fru-miR-210 MIMAT0003095 Fugu rubripes miR-210
CUGUGCGUGUGACAGCGGCUAA
>tni-miR-210 MIMAT0003096 Tetraodon nigroviridis miR-210
CUGUGCGUGUGACAGCGGCUAA
>fru-let-7g MIMAT0003097 Fugu rubripes let-7g
UGAGGUAGUAGUUUGUAUAGUU
>tni-let-7g MIMAT0003098 Tetraodon nigroviridis let-7g
UGAGGUAGUAGUUUGUAUAGUU
>fru-miR-22a MIMAT0003099 Fugu rubripes miR-22a
AAGCUGCCAGCUGAAGAACUGU
>tni-miR-22a MIMAT0003100 Tetraodon nigroviridis miR-22a
AAGCUGCCAGCUGAAGAACUGU
>fru-miR-204a MIMAT0003101 Fugu rubripes miR-204a
UUCCCUUUGUCAUCCUAUGCCU
>tni-miR-204a MIMAT0003102 Tetraodon nigroviridis miR-204a
UUCCCUUUGUCAUCCUAUGCCU
>fru-miR-152 MIMAT0003103 Fugu rubripes miR-152
UCAGUGCAUAACAGAACUUUGU
>tni-miR-152 MIMAT0003104 Tetraodon nigroviridis miR-152
UCAGUGCAUAACAGAACUUUGU
>fru-miR-15a MIMAT0003105 Fugu rubripes miR-15a
UAGCAGCACGGAAUGGUUUGUG
>tni-miR-15a MIMAT0003106 Tetraodon nigroviridis miR-15a
UAGCAGCACGGAAUGGUUUGUG
>fru-miR-16 MIMAT0003107 Fugu rubripes miR-16
UAGCAGCACGUAAAUAUUGGAG
>tni-miR-16 MIMAT0003108 Tetraodon nigroviridis miR-16
UAGCAGCACGUAAAUAUUGGAG
>fru-miR-190 MIMAT0003109 Fugu rubripes miR-190
UGAUAUGUUUGAUAUAUUAGGU
>tni-miR-190 MIMAT0003110 Tetraodon nigroviridis miR-190
UGAUAUGUUUGAUAUAUUAGGU
>mmu-miR-489-5p MIMAT0022704 Mus musculus miR-489-5p
UGUCAUAUGUGUGAUGACACUUUCU
>mmu-miR-489-3p MIMAT0003112 Mus musculus miR-489-3p
AAUGACACCACAUAUAUGGCAGC
>rno-miR-489-5p MIMAT0017196 Rattus norvegicus miR-489-5p
UGUCGUAUGCGUGAUGACACGUUC
>rno-miR-489-3p MIMAT0003113 Rattus norvegicus miR-489-3p
AUGACAUCACAUAUAUGGCAGC
>rno-miR-383-5p MIMAT0003114 Rattus norvegicus miR-383-5p
CAGAUCAGAAGGUGACUGUGG
>rno-miR-383-3p MIMAT0017197 Rattus norvegicus miR-383-3p
CCACAGCACUGCCUGGUCAGA
>rno-miR-207 MIMAT0003115 Rattus norvegicus miR-207
CUUCUCCUGGCUCUCCUCCCUUU
>rno-miR-501-5p MIMAT0003116 Rattus norvegicus miR-501-5p
AAUCCUUUGUCCCUGGGUGA
>rno-miR-501-3p MIMAT0017198 Rattus norvegicus miR-501-3p
AAUGCACCCGGGCAAGGAUUUGG
>rno-miR-361-5p MIMAT0003117 Rattus norvegicus miR-361-5p
UUAUCAGAAUCUCCAGGGGUAC
>rno-miR-361-3p MIMAT0017199 Rattus norvegicus miR-361-3p
CCCCCAGGUGUGAUUCUGAUUCGU
>rno-miR-215 MIMAT0003118 Rattus norvegicus miR-215
AUGACCUAUGAUUUGACAGACA
>rno-miR-224-5p MIMAT0003119 Rattus norvegicus miR-224-5p
CAAGUCACUAGUGGUUCCGUUU
>rno-miR-224-3p MIMAT0017200 Rattus norvegicus miR-224-3p
AAAUGGUGCCCUAGUGACUACA
>mmu-miR-483-5p MIMAT0004782 Mus musculus miR-483-5p
AAGACGGGAGAAGAGAAGGGAG
>mmu-miR-483-3p MIMAT0003120 Mus musculus miR-483-3p
UCACUCCUCCCCUCCCGUCUU
>rno-miR-483-5p MIMAT0017201 Rattus norvegicus miR-483-5p
AAGACGGGAGAAGAGAAGGGAG
>rno-miR-483-3p MIMAT0003121 Rattus norvegicus miR-483-3p
CACUCCUCCCCUCCCGUCUUGU
>rno-miR-370-5p MIMAT0017202 Rattus norvegicus miR-370-5p
CAGGUCACGUCUCUGCAGUUACAC
>rno-miR-370-3p MIMAT0003122 Rattus norvegicus miR-370-3p
GCCUGCUGGGGUGGAACCUGGU
>rno-miR-377-5p MIMAT0017203 Rattus norvegicus miR-377-5p
AGAGGUUGCCCUUGGUGAAUUC
>rno-miR-377-3p MIMAT0003123 Rattus norvegicus miR-377-3p
UGAAUCACACAAAGGCAACUUUU
>rno-miR-412-5p MIMAT0017204 Rattus norvegicus miR-412-5p
UGGUCGACCAGCUGGAAAGU
>rno-miR-412-3p MIMAT0003124 Rattus norvegicus miR-412-3p
CUUCACCUGGUCCACUAGCCGU
>rno-miR-1-5p MIMAT0003162 Rattus norvegicus miR-1-5p
GCACAUACUUCUUUAUGUACCC
>rno-miR-1-3p MIMAT0003125 Rattus norvegicus miR-1-3p
UGGAAUGUAAAGAAGUGUGUAU
>rno-miR-133b-5p MIMAT0017205 Rattus norvegicus miR-133b-5p
GCUGGUCAAACGGAACCAAGU
>rno-miR-133b-3p MIMAT0003126 Rattus norvegicus miR-133b-3p
UUUGGUCCCCUUCAACCAGCUA
>mmu-miR-484 MIMAT0003127 Mus musculus miR-484
UCAGGCUCAGUCCCCUCCCGAU
>mmu-miR-485-5p MIMAT0003128 Mus musculus miR-485-5p
AGAGGCUGGCCGUGAUGAAUUC
>mmu-miR-485-3p MIMAT0003129 Mus musculus miR-485-3p
AGUCAUACACGGCUCUCCUCUC
>mmu-miR-486a-5p MIMAT0003130 Mus musculus miR-486a-5p
UCCUGUACUGAGCUGCCCCGAG
>mmu-miR-486a-3p MIMAT0017206 Mus musculus miR-486a-3p
CGGGGCAGCUCAGUACAGGAU
>ppt-miR390a MIMAT0003131 Physcomitrella patens miR390a
AAGCUCAGGAGGGAUAGCGCC
>ppt-miR390b MIMAT0003132 Physcomitrella patens miR390b
AAGCUCAGGAGGGAUAGCGCC
>ppt-miR319a MIMAT0003133 Physcomitrella patens miR319a
CUUGGACUGAAGGGAGCUCC
>ppt-miR319b MIMAT0003134 Physcomitrella patens miR319b
CUUGGACUGAAGGGAGCUCC
>ppt-miR319c MIMAT0003135 Physcomitrella patens miR319c
CUUGGACUGAAGGGAGCUCCC
>ppt-miR319d-5p.1 MIMAT0004325 Physcomitrella patens miR319d-5p.1
GAGCUUUCUUCGGUCCAAUA
>ppt-miR319d-5p.2 MIMAT0004326 Physcomitrella patens miR319d-5p.2
UGGCUGAGUCGAAGGUUGUGC
>ppt-miR319d-3p MIMAT0003136 Physcomitrella patens miR319d-3p
CUUGGACUGAAGGGAGCUCCC
>ppt-miR533a-5p MIMAT0003137 Physcomitrella patens miR533a-5p
GAGCUGGCCAGGCUGUGAGGG
>ppt-miR533a-3p MIMAT0004783 Physcomitrella patens miR533a-3p
CUCACAGUCUGCACAGCUCUC
>ppt-miR534a MIMAT0003138 Physcomitrella patens miR534a
UAUGUCCAUUGCAGUUGCAUAC
>ppt-miR535a MIMAT0003139 Physcomitrella patens miR535a
UGACAACGAGAGAGAGCACGC
>ppt-miR535b MIMAT0003140 Physcomitrella patens miR535b
UGACAACGAGAGAGAGCACGC
>ppt-miR535c MIMAT0003141 Physcomitrella patens miR535c
UGACAACGAGAGAGAGCACGC
>osa-miR535-5p MIMAT0003142 Oryza sativa miR535-5p
UGACAACGAGAGAGAGCACGC
>osa-miR535-3p MIMAT0022927 Oryza sativa miR535-3p
GUGCUUUCUCCCGUUGUCACU
>ppt-miR156a MIMAT0003143 Physcomitrella patens miR156a
UGACAGAAGAGAGUGAGCAC
>ppt-miR536a MIMAT0003144 Physcomitrella patens miR536a
UUCGUGCCAAGCUGUGUGCAAC
>ppt-miR537a MIMAT0003145 Physcomitrella patens miR537a
UUGAGGUGUUUCUACAGGCUA
>ppt-miR537b MIMAT0003146 Physcomitrella patens miR537b
UUGAGGUGUUUCUACAGGCUA
>ppt-miR538a MIMAT0003147 Physcomitrella patens miR538a
UUGCAUGGAGUCUAUGUCUGGA
>ppt-miR538b MIMAT0003148 Physcomitrella patens miR538b
UUGCAUGGAGUCUAUGUCUGGA
>ppt-miR538c MIMAT0003149 Physcomitrella patens miR538c
UUGCAUGGAGUCUAUGUCUGGA
>hsa-miR-455-5p MIMAT0003150 Homo sapiens miR-455-5p
UAUGUGCCUUUGGACUACAUCG
>hsa-miR-455-3p MIMAT0004784 Homo sapiens miR-455-3p
GCAGUCCAUGGGCAUAUACAC
>hsa-miR-539-5p MIMAT0003163 Homo sapiens miR-539-5p
GGAGAAAUUAUCCUUGGUGUGU
>hsa-miR-539-3p MIMAT0022705 Homo sapiens miR-539-3p
AUCAUACAAGGACAAUUUCUUU
>hsa-miR-544a MIMAT0003164 Homo sapiens miR-544a
AUUCUGCAUUUUUAGCAAGUUC
>hsa-miR-545-5p MIMAT0004785 Homo sapiens miR-545-5p
UCAGUAAAUGUUUAUUAGAUGA
>hsa-miR-545-3p MIMAT0003165 Homo sapiens miR-545-3p
UCAGCAAACAUUUAUUGUGUGC
>mmu-miR-546 MIMAT0003166 Mus musculus miR-546
AUGGUGGCACGGAGUC
>mmu-miR-540-5p MIMAT0004786 Mus musculus miR-540-5p
CAAGGGUCACCCUCUGACUCUGU
>mmu-miR-540-3p MIMAT0003167 Mus musculus miR-540-3p
AGGUCAGAGGUCGAUCCUGG
>mmu-miR-543-5p MIMAT0017207 Mus musculus miR-543-5p
AAGUUGCCCGCGUGUUUUUCG
>mmu-miR-543-3p MIMAT0003168 Mus musculus miR-543-3p
AAACAUUCGCGGUGCACUUCUU
>mmu-miR-539-5p MIMAT0003169 Mus musculus miR-539-5p
GGAGAAAUUAUCCUUGGUGUGU
>mmu-miR-539-3p MIMAT0017208 Mus musculus miR-539-3p
CAUACAAGGAUAAUUUCUUUUU
>mmu-miR-541-5p MIMAT0003170 Mus musculus miR-541-5p
AAGGGAUUCUGAUGUUGGUCACACU
>mmu-miR-541-3p MIMAT0017209 Mus musculus miR-541-3p
UGGCGAACACAGAAUCCAUACU
>mmu-miR-542-5p MIMAT0003171 Mus musculus miR-542-5p
CUCGGGGAUCAUCAUGUCACGA
>mmu-miR-542-3p MIMAT0003172 Mus musculus miR-542-3p
UGUGACAGAUUGAUAACUGAAA
>mmu-miR-547-5p MIMAT0017210 Mus musculus miR-547-5p
CACUUGAGGAUGUACCACCCA
>mmu-miR-547-3p MIMAT0003173 Mus musculus miR-547-3p
CUUGGUACAUCUUUGAGUGAG
>rno-miR-540-5p MIMAT0017211 Rattus norvegicus miR-540-5p
CAAGGGUCACCCUCUGACUCUGU
>rno-miR-540-3p MIMAT0003174 Rattus norvegicus miR-540-3p
AGGUCAGAGGUCGAUCCUGGGC
>rno-miR-543-5p MIMAT0004787 Rattus norvegicus miR-543-5p
AAGUUGCCCGCGUGUUUUUCG
>rno-miR-543-3p MIMAT0003175 Rattus norvegicus miR-543-3p
AAACAUUCGCGGUGCACUUCU
>rno-miR-539-5p MIMAT0003176 Rattus norvegicus miR-539-5p
GGAGAAAUUAUCCUUGGUGUGU
>rno-miR-539-3p MIMAT0017212 Rattus norvegicus miR-539-3p
CAUACAAGGGUAAUUUCUUUUC
>rno-miR-541-5p MIMAT0003177 Rattus norvegicus miR-541-5p
AAGGGAUUCUGAUGUUGGUCACACU
>rno-miR-541-3p MIMAT0017213 Rattus norvegicus miR-541-3p
AGUGGCGAACACAGAAUCCAUAC
>rno-miR-542-5p MIMAT0003178 Rattus norvegicus miR-542-5p
CUCGGGGAUCAUCAUGUCACGA
>rno-miR-542-3p MIMAT0003179 Rattus norvegicus miR-542-3p
UGUGACAGAUUGAUAACUGAAA
>hsa-miR-376a-2-5p MIMAT0022928 Homo sapiens miR-376a-2-5p
GGUAGAUUUUCCUUCUAUGGU
>hsa-miR-487b-5p MIMAT0026614 Homo sapiens miR-487b-5p
GUGGUUAUCCCUGUCCUGUUCG
>hsa-miR-487b-3p MIMAT0003180 Homo sapiens miR-487b-3p
AAUCGUACAGGGUCAUCCACUU
>mmu-miR-367-5p MIMAT0017214 Mus musculus miR-367-5p
ACUGUUGCUAACAUGCAACUC
>mmu-miR-367-3p MIMAT0003181 Mus musculus miR-367-3p
AAUUGCACUUUAGCAAUGGUGA
>mmu-miR-494-5p MIMAT0017215 Mus musculus miR-494-5p
AGGUUGUCCGUGUUGUCUUCUC
>mmu-miR-494-3p MIMAT0003182 Mus musculus miR-494-3p
UGAAACAUACACGGGAAACCUC
>mmu-miR-376c-5p MIMAT0005295 Mus musculus miR-376c-5p
GUGGAUAUUCCUUCUAUGUUUA
>mmu-miR-376c-3p MIMAT0003183 Mus musculus miR-376c-3p
AACAUAGAGGAAAUUUCACGU
>mmu-miR-487b-5p MIMAT0017216 Mus musculus miR-487b-5p
UGGUUAUCCCUGUCCUCUUCG
>mmu-miR-487b-3p MIMAT0003184 Mus musculus miR-487b-3p
AAUCGUACAGGGUCAUCCACUU
>mmu-miR-369-5p MIMAT0003185 Mus musculus miR-369-5p
AGAUCGACCGUGUUAUAUUCGC
>mmu-miR-369-3p MIMAT0003186 Mus musculus miR-369-3p
AAUAAUACAUGGUUGAUCUUU
>mmu-miR-20b-5p MIMAT0003187 Mus musculus miR-20b-5p
CAAAGUGCUCAUAGUGCAGGUAG
>mmu-miR-20b-3p MIMAT0004788 Mus musculus miR-20b-3p
ACUGCAGUGUGAGCACUUCUAG
>mmu-miR-450a-2-3p MIMAT0004789 Mus musculus miR-450a-2-3p
AUUGGGGAUGCUUUGCAUUCAU
>mmu-miR-503-5p MIMAT0003188 Mus musculus miR-503-5p
UAGCAGCGGGAACAGUACUGCAG
>mmu-miR-503-3p MIMAT0004790 Mus musculus miR-503-3p
GAGUAUUGUUUCCACUGCCUGG
>mmu-miR-291b-5p MIMAT0003189 Mus musculus miR-291b-5p
GAUCAAAGUGGAGGCCCUCUCC
>mmu-miR-291b-3p MIMAT0003190 Mus musculus miR-291b-3p
AAAGUGCAUCCAUUUUGUUUGU
>rno-miR-493-5p MIMAT0017217 Rattus norvegicus miR-493-5p
UUGUACAUGGUAGGCUUUCAUU
>rno-miR-493-3p MIMAT0003191 Rattus norvegicus miR-493-3p
UGAAGGUCUACUGUGUGCCAG
>rno-miR-379-5p MIMAT0003192 Rattus norvegicus miR-379-5p
UGGUAGACUAUGGAACGUAGG
>rno-miR-379-3p MIMAT0004791 Rattus norvegicus miR-379-3p
CUAUGUAACAUGGUCCACUAAC
>rno-miR-494-5p MIMAT0017218 Rattus norvegicus miR-494-5p
AGGUUGUCCGUGUUGUCUUCUC
>rno-miR-494-3p MIMAT0003193 Rattus norvegicus miR-494-3p
UGAAACAUACACGGGAAACCUCU
>rno-miR-376c-5p MIMAT0017219 Rattus norvegicus miR-376c-5p
GUGGAUAUUCCUUCUAUGUUU
>rno-miR-376c-3p MIMAT0003194 Rattus norvegicus miR-376c-3p
AACAUAGAGGAAAUUUCACGU
>rno-miR-376b-5p MIMAT0003195 Rattus norvegicus miR-376b-5p
GUGGAUAUUCCUUCUAUGGUUA
>rno-miR-376b-3p MIMAT0003196 Rattus norvegicus miR-376b-3p
AUCAUAGAGGAACAUCCACUU
>rno-miR-376a-5p MIMAT0003197 Rattus norvegicus miR-376a-5p
GGUAGAUUCUCCUUCUAUGAG
>rno-miR-376a-3p MIMAT0003198 Rattus norvegicus miR-376a-3p
AUCGUAGAGGAAAAUCCACGU
>rno-miR-381-5p MIMAT0017220 Rattus norvegicus miR-381-5p
AGCGAGGUUGCCCUUUGUAUAU
>rno-miR-381-3p MIMAT0003199 Rattus norvegicus miR-381-3p
UAUACAAGGGCAAGCUCU
>rno-miR-487b-5p MIMAT0017221 Rattus norvegicus miR-487b-5p
AGUGGUUAUCCCUGUCCUCUUCG
>rno-miR-487b-3p MIMAT0003200 Rattus norvegicus miR-487b-3p
AAUCGUACAGGGUCAUCCACUU
>rno-miR-382-5p MIMAT0003201 Rattus norvegicus miR-382-5p
GAAGUUGUUCGUGGUGGAUUCG
>rno-miR-382-3p MIMAT0003202 Rattus norvegicus miR-382-3p
AAUCAUUCACGGACAACACUU
>rno-miR-485-5p MIMAT0003203 Rattus norvegicus miR-485-5p
AGAGGCUGGCCGUGAUGAAUUC
>rno-miR-485-3p MIMAT0017222 Rattus norvegicus miR-485-3p
CAUACACGGCUCUCCUCUCUUC
>rno-miR-409a-5p MIMAT0003204 Rattus norvegicus miR-409a-5p
AGGUUACCCGAGCAACUUUGCAU
>rno-miR-409a-3p MIMAT0003205 Rattus norvegicus miR-409a-3p
AAUGUUGCUCGGUGAACCCC
>rno-miR-369-5p MIMAT0003206 Rattus norvegicus miR-369-5p
AGAUCGACCGUGUUAUAUUCGC
>rno-miR-369-3p MIMAT0003207 Rattus norvegicus miR-369-3p
AAUAAUACAUGGUUGAUCUUU
>rno-miR-374-5p MIMAT0003208 Rattus norvegicus miR-374-5p
AUAUAAUACAACCUGCUAAGUG
>rno-miR-374-3p MIMAT0017223 Rattus norvegicus miR-374-3p
CUUAGCACGUUGUAUUAUUAUU
>rno-miR-363-5p MIMAT0003209 Rattus norvegicus miR-363-5p
CGGGUGGAUCACGAUGCAAUUU
>rno-miR-363-3p MIMAT0003210 Rattus norvegicus miR-363-3p
AAUUGCACGGUAUCCAUCUGU
>rno-miR-20b-5p MIMAT0003211 Rattus norvegicus miR-20b-5p
CAAAGUGCUCAUAGUGCAGGUAG
>rno-miR-20b-3p MIMAT0003212 Rattus norvegicus miR-20b-3p
ACUGCAGUGUGAGCACUUCUGG
>rno-miR-503-5p MIMAT0003213 Rattus norvegicus miR-503-5p
UAGCAGCGGGAACAGUACUGCAG
>rno-miR-503-3p MIMAT0017224 Rattus norvegicus miR-503-3p
GGAGUAUUGUUUCCGCUGCCUGG
>hsa-miR-551a MIMAT0003214 Homo sapiens miR-551a
GCGACCCACUCUUGGUUUCCA
>hsa-miR-552-5p MIMAT0026615 Homo sapiens miR-552-5p
GUUUAACCUUUUGCCUGUUGG
>hsa-miR-552-3p MIMAT0003215 Homo sapiens miR-552-3p
AACAGGUGACUGGUUAGACAA
>hsa-miR-553 MIMAT0003216 Homo sapiens miR-553
AAAACGGUGAGAUUUUGUUUU
>hsa-miR-554 MIMAT0003217 Homo sapiens miR-554
GCUAGUCCUGACUCAGCCAGU
>hsa-miR-92b-5p MIMAT0004792 Homo sapiens miR-92b-5p
AGGGACGGGACGCGGUGCAGUG
>hsa-miR-92b-3p MIMAT0003218 Homo sapiens miR-92b-3p
UAUUGCACUCGUCCCGGCCUCC
>hsa-miR-555 MIMAT0003219 Homo sapiens miR-555
AGGGUAAGCUGAACCUCUGAU
>hsa-miR-556-5p MIMAT0003220 Homo sapiens miR-556-5p
GAUGAGCUCAUUGUAAUAUGAG
>hsa-miR-556-3p MIMAT0004793 Homo sapiens miR-556-3p
AUAUUACCAUUAGCUCAUCUUU
>hsa-miR-557 MIMAT0003221 Homo sapiens miR-557
GUUUGCACGGGUGGGCCUUGUCU
>hsa-miR-558 MIMAT0003222 Homo sapiens miR-558
UGAGCUGCUGUACCAAAAU
>hsa-miR-559 MIMAT0003223 Homo sapiens miR-559
UAAAGUAAAUAUGCACCAAAA
>hsa-miR-561-5p MIMAT0022706 Homo sapiens miR-561-5p
AUCAAGGAUCUUAAACUUUGCC
>hsa-miR-561-3p MIMAT0003225 Homo sapiens miR-561-3p
CAAAGUUUAAGAUCCUUGAAGU
>hsa-miR-562 MIMAT0003226 Homo sapiens miR-562
AAAGUAGCUGUACCAUUUGC
>hsa-miR-563 MIMAT0003227 Homo sapiens miR-563
AGGUUGACAUACGUUUCCC
>hsa-miR-564 MIMAT0003228 Homo sapiens miR-564
AGGCACGGUGUCAGCAGGC
>hsa-miR-567 MIMAT0003231 Homo sapiens miR-567
AGUAUGUUCUUCCAGGACAGAAC
>hsa-miR-568 MIMAT0003232 Homo sapiens miR-568
AUGUAUAAAUGUAUACACAC
>hsa-miR-551b-5p MIMAT0004794 Homo sapiens miR-551b-5p
GAAAUCAAGCGUGGGUGAGACC
>hsa-miR-551b-3p MIMAT0003233 Homo sapiens miR-551b-3p
GCGACCCAUACUUGGUUUCAG
>hsa-miR-569 MIMAT0003234 Homo sapiens miR-569
AGUUAAUGAAUCCUGGAAAGU
>hsa-miR-570-5p MIMAT0022707 Homo sapiens miR-570-5p
AAAGGUAAUUGCAGUUUUUCCC
>hsa-miR-570-3p MIMAT0003235 Homo sapiens miR-570-3p
CGAAAACAGCAAUUACCUUUGC
>hsa-miR-571 MIMAT0003236 Homo sapiens miR-571
UGAGUUGGCCAUCUGAGUGAG
>hsa-miR-572 MIMAT0003237 Homo sapiens miR-572
GUCCGCUCGGCGGUGGCCCA
>hsa-miR-573 MIMAT0003238 Homo sapiens miR-573
CUGAAGUGAUGUGUAACUGAUCAG
>hsa-miR-574-5p MIMAT0004795 Homo sapiens miR-574-5p
UGAGUGUGUGUGUGUGAGUGUGU
>hsa-miR-574-3p MIMAT0003239 Homo sapiens miR-574-3p
CACGCUCAUGCACACACCCACA
>hsa-miR-575 MIMAT0003240 Homo sapiens miR-575
GAGCCAGUUGGACAGGAGC
>hsa-miR-576-5p MIMAT0003241 Homo sapiens miR-576-5p
AUUCUAAUUUCUCCACGUCUUU
>hsa-miR-576-3p MIMAT0004796 Homo sapiens miR-576-3p
AAGAUGUGGAAAAAUUGGAAUC
>hsa-miR-577 MIMAT0003242 Homo sapiens miR-577
UAGAUAAAAUAUUGGUACCUG
>hsa-miR-578 MIMAT0003243 Homo sapiens miR-578
CUUCUUGUGCUCUAGGAUUGU
>hsa-miR-579-5p MIMAT0026616 Homo sapiens miR-579-5p
UCGCGGUUUGUGCCAGAUGACG
>hsa-miR-579-3p MIMAT0003244 Homo sapiens miR-579-3p
UUCAUUUGGUAUAAACCGCGAUU
>hsa-miR-580-5p MIMAT0026617 Homo sapiens miR-580-5p
UAAUGAUUCAUCAGACUCAGAU
>hsa-miR-580-3p MIMAT0003245 Homo sapiens miR-580-3p
UUGAGAAUGAUGAAUCAUUAGG
>hsa-miR-581 MIMAT0003246 Homo sapiens miR-581
UCUUGUGUUCUCUAGAUCAGU
>hsa-miR-582-5p MIMAT0003247 Homo sapiens miR-582-5p
UUACAGUUGUUCAACCAGUUACU
>hsa-miR-582-3p MIMAT0004797 Homo sapiens miR-582-3p
UAACUGGUUGAACAACUGAACC
>hsa-miR-583 MIMAT0003248 Homo sapiens miR-583
CAAAGAGGAAGGUCCCAUUAC
>hsa-miR-584-5p MIMAT0003249 Homo sapiens miR-584-5p
UUAUGGUUUGCCUGGGACUGAG
>hsa-miR-584-3p MIMAT0022708 Homo sapiens miR-584-3p
UCAGUUCCAGGCCAACCAGGCU
>hsa-miR-585-5p MIMAT0026618 Homo sapiens miR-585-5p
CUAGCACACAGAUACGCCCAGA
>hsa-miR-585-3p MIMAT0003250 Homo sapiens miR-585-3p
UGGGCGUAUCUGUAUGCUA
>hsa-miR-548a-3p MIMAT0003251 Homo sapiens miR-548a-3p
CAAAACUGGCAAUUACUUUUGC
>hsa-miR-586 MIMAT0003252 Homo sapiens miR-586
UAUGCAUUGUAUUUUUAGGUCC
>hsa-miR-587 MIMAT0003253 Homo sapiens miR-587
UUUCCAUAGGUGAUGAGUCAC
>hsa-miR-548b-5p MIMAT0004798 Homo sapiens miR-548b-5p
AAAAGUAAUUGUGGUUUUGGCC
>hsa-miR-548b-3p MIMAT0003254 Homo sapiens miR-548b-3p
CAAGAACCUCAGUUGCUUUUGU
>hsa-miR-588 MIMAT0003255 Homo sapiens miR-588
UUGGCCACAAUGGGUUAGAAC
>hsa-miR-589-5p MIMAT0004799 Homo sapiens miR-589-5p
UGAGAACCACGUCUGCUCUGAG
>hsa-miR-589-3p MIMAT0003256 Homo sapiens miR-589-3p
UCAGAACAAAUGCCGGUUCCCAGA
>hsa-miR-550a-5p MIMAT0004800 Homo sapiens miR-550a-5p
AGUGCCUGAGGGAGUAAGAGCCC
>hsa-miR-550a-3p MIMAT0003257 Homo sapiens miR-550a-3p
UGUCUUACUCCCUCAGGCACAU
>hsa-miR-590-5p MIMAT0003258 Homo sapiens miR-590-5p
GAGCUUAUUCAUAAAAGUGCAG
>hsa-miR-590-3p MIMAT0004801 Homo sapiens miR-590-3p
UAAUUUUAUGUAUAAGCUAGU
>hsa-miR-591 MIMAT0003259 Homo sapiens miR-591
AGACCAUGGGUUCUCAUUGU
>hsa-miR-592 MIMAT0003260 Homo sapiens miR-592
UUGUGUCAAUAUGCGAUGAUGU
>hsa-miR-593-5p MIMAT0003261 Homo sapiens miR-593-5p
AGGCACCAGCCAGGCAUUGCUCAGC
>hsa-miR-593-3p MIMAT0004802 Homo sapiens miR-593-3p
UGUCUCUGCUGGGGUUUCU
>hsa-miR-595 MIMAT0003263 Homo sapiens miR-595
GAAGUGUGCCGUGGUGUGUCU
>hsa-miR-596 MIMAT0003264 Homo sapiens miR-596
AAGCCUGCCCGGCUCCUCGGG
>hsa-miR-597-5p MIMAT0003265 Homo sapiens miR-597-5p
UGUGUCACUCGAUGACCACUGU
>hsa-miR-597-3p MIMAT0026619 Homo sapiens miR-597-3p
UGGUUCUCUUGUGGCUCAAGCGU
>hsa-miR-598-5p MIMAT0026620 Homo sapiens miR-598-5p
GCGGUGAUCCCGAUGGUGUGAGC
>hsa-miR-598-3p MIMAT0003266 Homo sapiens miR-598-3p
UACGUCAUCGUUGUCAUCGUCA
>hsa-miR-599 MIMAT0003267 Homo sapiens miR-599
GUUGUGUCAGUUUAUCAAAC
>hsa-miR-548a-5p MIMAT0004803 Homo sapiens miR-548a-5p
AAAAGUAAUUGCGAGUUUUACC
>hsa-miR-600 MIMAT0003268 Homo sapiens miR-600
ACUUACAGACAAGAGCCUUGCUC
>hsa-miR-601 MIMAT0003269 Homo sapiens miR-601
UGGUCUAGGAUUGUUGGAGGAG
>hsa-miR-602 MIMAT0003270 Homo sapiens miR-602
GACACGGGCGACAGCUGCGGCCC
>hsa-miR-603 MIMAT0003271 Homo sapiens miR-603
CACACACUGCAAUUACUUUUGC
>hsa-miR-604 MIMAT0003272 Homo sapiens miR-604
AGGCUGCGGAAUUCAGGAC
>hsa-miR-605-5p MIMAT0003273 Homo sapiens miR-605-5p
UAAAUCCCAUGGUGCCUUCUCCU
>hsa-miR-605-3p MIMAT0026621 Homo sapiens miR-605-3p
AGAAGGCACUAUGAGAUUUAGA
>hsa-miR-606 MIMAT0003274 Homo sapiens miR-606
AAACUACUGAAAAUCAAAGAU
>hsa-miR-607 MIMAT0003275 Homo sapiens miR-607
GUUCAAAUCCAGAUCUAUAAC
>hsa-miR-608 MIMAT0003276 Homo sapiens miR-608
AGGGGUGGUGUUGGGACAGCUCCGU
>hsa-miR-609 MIMAT0003277 Homo sapiens miR-609
AGGGUGUUUCUCUCAUCUCU
>hsa-miR-610 MIMAT0003278 Homo sapiens miR-610
UGAGCUAAAUGUGUGCUGGGA
>hsa-miR-611 MIMAT0003279 Homo sapiens miR-611
GCGAGGACCCCUCGGGGUCUGAC
>hsa-miR-612 MIMAT0003280 Homo sapiens miR-612
GCUGGGCAGGGCUUCUGAGCUCCUU
>hsa-miR-613 MIMAT0003281 Homo sapiens miR-613
AGGAAUGUUCCUUCUUUGCC
>hsa-miR-614 MIMAT0003282 Homo sapiens miR-614
GAACGCCUGUUCUUGCCAGGUGG
>hsa-miR-615-5p MIMAT0004804 Homo sapiens miR-615-5p
GGGGGUCCCCGGUGCUCGGAUC
>hsa-miR-615-3p MIMAT0003283 Homo sapiens miR-615-3p
UCCGAGCCUGGGUCUCCCUCUU
>hsa-miR-616-5p MIMAT0003284 Homo sapiens miR-616-5p
ACUCAAAACCCUUCAGUGACUU
>hsa-miR-616-3p MIMAT0004805 Homo sapiens miR-616-3p
AGUCAUUGGAGGGUUUGAGCAG
>hsa-miR-548c-5p MIMAT0004806 Homo sapiens miR-548c-5p
AAAAGUAAUUGCGGUUUUUGCC
>hsa-miR-548c-3p MIMAT0003285 Homo sapiens miR-548c-3p
CAAAAAUCUCAAUUACUUUUGC
>hsa-miR-617 MIMAT0003286 Homo sapiens miR-617
AGACUUCCCAUUUGAAGGUGGC
>hsa-miR-618 MIMAT0003287 Homo sapiens miR-618
AAACUCUACUUGUCCUUCUGAGU
>hsa-miR-619-5p MIMAT0026622 Homo sapiens miR-619-5p
GCUGGGAUUACAGGCAUGAGCC
>hsa-miR-619-3p MIMAT0003288 Homo sapiens miR-619-3p
GACCUGGACAUGUUUGUGCCCAGU
>hsa-miR-620 MIMAT0003289 Homo sapiens miR-620
AUGGAGAUAGAUAUAGAAAU
>hsa-miR-621 MIMAT0003290 Homo sapiens miR-621
GGCUAGCAACAGCGCUUACCU
>hsa-miR-622 MIMAT0003291 Homo sapiens miR-622
ACAGUCUGCUGAGGUUGGAGC
>hsa-miR-623 MIMAT0003292 Homo sapiens miR-623
AUCCCUUGCAGGGGCUGUUGGGU
>hsa-miR-624-5p MIMAT0003293 Homo sapiens miR-624-5p
UAGUACCAGUACCUUGUGUUCA
>hsa-miR-624-3p MIMAT0004807 Homo sapiens miR-624-3p
CACAAGGUAUUGGUAUUACCU
>hsa-miR-625-5p MIMAT0003294 Homo sapiens miR-625-5p
AGGGGGAAAGUUCUAUAGUCC
>hsa-miR-625-3p MIMAT0004808 Homo sapiens miR-625-3p
GACUAUAGAACUUUCCCCCUCA
>hsa-miR-626 MIMAT0003295 Homo sapiens miR-626
AGCUGUCUGAAAAUGUCUU
>hsa-miR-627-5p MIMAT0003296 Homo sapiens miR-627-5p
GUGAGUCUCUAAGAAAAGAGGA
>hsa-miR-627-3p MIMAT0026623 Homo sapiens miR-627-3p
UCUUUUCUUUGAGACUCACU
>hsa-miR-628-5p MIMAT0004809 Homo sapiens miR-628-5p
AUGCUGACAUAUUUACUAGAGG
>hsa-miR-628-3p MIMAT0003297 Homo sapiens miR-628-3p
UCUAGUAAGAGUGGCAGUCGA
>hsa-miR-629-5p MIMAT0004810 Homo sapiens miR-629-5p
UGGGUUUACGUUGGGAGAACU
>hsa-miR-629-3p MIMAT0003298 Homo sapiens miR-629-3p
GUUCUCCCAACGUAAGCCCAGC
>hsa-miR-630 MIMAT0003299 Homo sapiens miR-630
AGUAUUCUGUACCAGGGAAGGU
>hsa-miR-631 MIMAT0003300 Homo sapiens miR-631
AGACCUGGCCCAGACCUCAGC
>hsa-miR-33b-5p MIMAT0003301 Homo sapiens miR-33b-5p
GUGCAUUGCUGUUGCAUUGC
>hsa-miR-33b-3p MIMAT0004811 Homo sapiens miR-33b-3p
CAGUGCCUCGGCAGUGCAGCCC
>hsa-miR-632 MIMAT0003302 Homo sapiens miR-632
GUGUCUGCUUCCUGUGGGA
>hsa-miR-633 MIMAT0003303 Homo sapiens miR-633
CUAAUAGUAUCUACCACAAUAAA
>hsa-miR-634 MIMAT0003304 Homo sapiens miR-634
AACCAGCACCCCAACUUUGGAC
>hsa-miR-635 MIMAT0003305 Homo sapiens miR-635
ACUUGGGCACUGAAACAAUGUCC
>hsa-miR-636 MIMAT0003306 Homo sapiens miR-636
UGUGCUUGCUCGUCCCGCCCGCA
>hsa-miR-637 MIMAT0003307 Homo sapiens miR-637
ACUGGGGGCUUUCGGGCUCUGCGU
>hsa-miR-638 MIMAT0003308 Homo sapiens miR-638
AGGGAUCGCGGGCGGGUGGCGGCCU
>hsa-miR-639 MIMAT0003309 Homo sapiens miR-639
AUCGCUGCGGUUGCGAGCGCUGU
>hsa-miR-640 MIMAT0003310 Homo sapiens miR-640
AUGAUCCAGGAACCUGCCUCU
>hsa-miR-641 MIMAT0003311 Homo sapiens miR-641
AAAGACAUAGGAUAGAGUCACCUC
>hsa-miR-642a-5p MIMAT0003312 Homo sapiens miR-642a-5p
GUCCCUCUCCAAAUGUGUCUUG
>hsa-miR-642a-3p MIMAT0020924 Homo sapiens miR-642a-3p
AGACACAUUUGGAGAGGGAACC
>hsa-miR-643 MIMAT0003313 Homo sapiens miR-643
ACUUGUAUGCUAGCUCAGGUAG
>hsa-miR-644a MIMAT0003314 Homo sapiens miR-644a
AGUGUGGCUUUCUUAGAGC
>hsa-miR-645 MIMAT0003315 Homo sapiens miR-645
UCUAGGCUGGUACUGCUGA
>hsa-miR-646 MIMAT0003316 Homo sapiens miR-646
AAGCAGCUGCCUCUGAGGC
>hsa-miR-647 MIMAT0003317 Homo sapiens miR-647
GUGGCUGCACUCACUUCCUUC
>hsa-miR-648 MIMAT0003318 Homo sapiens miR-648
AAGUGUGCAGGGCACUGGU
>hsa-miR-649 MIMAT0003319 Homo sapiens miR-649
AAACCUGUGUUGUUCAAGAGUC
>hsa-miR-650 MIMAT0003320 Homo sapiens miR-650
AGGAGGCAGCGCUCUCAGGAC
>hsa-miR-651-5p MIMAT0003321 Homo sapiens miR-651-5p
UUUAGGAUAAGCUUGACUUUUG
>hsa-miR-651-3p MIMAT0026624 Homo sapiens miR-651-3p
AAAGGAAAGUGUAUCCUAAAAG
>hsa-miR-652-5p MIMAT0022709 Homo sapiens miR-652-5p
CAACCCUAGGAGAGGGUGCCAUUCA
>hsa-miR-652-3p MIMAT0003322 Homo sapiens miR-652-3p
AAUGGCGCCACUAGGGUUGUG
>hsa-miR-548d-5p MIMAT0004812 Homo sapiens miR-548d-5p
AAAAGUAAUUGUGGUUUUUGCC
>hsa-miR-548d-3p MIMAT0003323 Homo sapiens miR-548d-3p
CAAAAACCACAGUUUCUUUUGC
>hsa-miR-661 MIMAT0003324 Homo sapiens miR-661
UGCCUGGGUCUCUGGCCUGCGCGU
>hsa-miR-662 MIMAT0003325 Homo sapiens miR-662
UCCCACGUUGUGGCCCAGCAG
>hsa-miR-663a MIMAT0003326 Homo sapiens miR-663a
AGGCGGGGCGCCGCGGGACCGC
>hsa-miR-449b-5p MIMAT0003327 Homo sapiens miR-449b-5p
AGGCAGUGUAUUGUUAGCUGGC
>hsa-miR-449b-3p MIMAT0009203 Homo sapiens miR-449b-3p
CAGCCACAACUACCCUGCCACU
>hsa-miR-653-5p MIMAT0003328 Homo sapiens miR-653-5p
GUGUUGAAACAAUCUCUACUG
>hsa-miR-653-3p MIMAT0026625 Homo sapiens miR-653-3p
UUCACUGGAGUUUGUUUCAAUA
>hsa-miR-411-5p MIMAT0003329 Homo sapiens miR-411-5p
UAGUAGACCGUAUAGCGUACG
>hsa-miR-411-3p MIMAT0004813 Homo sapiens miR-411-3p
UAUGUAACACGGUCCACUAACC
>hsa-miR-654-5p MIMAT0003330 Homo sapiens miR-654-5p
UGGUGGGCCGCAGAACAUGUGC
>hsa-miR-654-3p MIMAT0004814 Homo sapiens miR-654-3p
UAUGUCUGCUGACCAUCACCUU
>hsa-miR-655-5p MIMAT0026626 Homo sapiens miR-655-5p
AGAGGUUAUCCGUGUUAUGUUC
>hsa-miR-655-3p MIMAT0003331 Homo sapiens miR-655-3p
AUAAUACAUGGUUAACCUCUUU
>hsa-miR-656-5p MIMAT0026627 Homo sapiens miR-656-5p
AGGUUGCCUGUGAGGUGUUCA
>hsa-miR-656-3p MIMAT0003332 Homo sapiens miR-656-3p
AAUAUUAUACAGUCAACCUCU
>hsa-miR-549a-5p MIMAT0037328 Homo sapiens miR-549a-5p
AGCUCAUCCAUAGUUGUCACUG
>hsa-miR-549a-3p MIMAT0003333 Homo sapiens miR-549a-3p
UGACAACUAUGGAUGAGCUCU
>hsa-miR-657 MIMAT0003335 Homo sapiens miR-657
GGCAGGUUCUCACCCUCUCUAGG
>hsa-miR-658 MIMAT0003336 Homo sapiens miR-658
GGCGGAGGGAAGUAGGUCCGUUGGU
>hsa-miR-659-5p MIMAT0022710 Homo sapiens miR-659-5p
AGGACCUUCCCUGAACCAAGGA
>hsa-miR-659-3p MIMAT0003337 Homo sapiens miR-659-3p
CUUGGUUCAGGGAGGGUCCCCA
>hsa-miR-660-5p MIMAT0003338 Homo sapiens miR-660-5p
UACCCAUUGCAUAUCGGAGUUG
>hsa-miR-660-3p MIMAT0022711 Homo sapiens miR-660-3p
ACCUCCUGUGUGCAUGGAUUA
>hsa-miR-421 MIMAT0003339 Homo sapiens miR-421
AUCAACAGACAUUAAUUGGGCGC
>hsa-miR-542-5p MIMAT0003340 Homo sapiens miR-542-5p
UCGGGGAUCAUCAUGUCACGAGA
>hsa-miR-542-3p MIMAT0003389 Homo sapiens miR-542-3p
UGUGACAGAUUGAUAACUGAAA
>hcmv-miR-US4-5p MIMAT0003341 Human cytomegalovirus miR-US4-5p
UGGACGUGCAGGGGGAUGUCUG
>hcmv-miR-US4-3p MIMAT0026628 Human cytomegalovirus miR-US4-3p
UGACAGCCCGCUACACCUCU
>hcmv-miR-UL70-5p MIMAT0003342 Human cytomegalovirus miR-UL70-5p
UGCGUCUCGGCCUCGUCCAGA
>hcmv-miR-UL70-3p MIMAT0003343 Human cytomegalovirus miR-UL70-3p
GGGGAUGGGCUGGCGCGCGG
>sv40-miR-S1-5p MIMAT0003344 Simian virus miR-S1-5p
UGAGGGGCCUGAAAUGAGCCUU
>sv40-miR-S1-3p MIMAT0003345 Simian virus miR-S1-3p
GCCUGUUUCAUGCCCUGAGU
>dre-miR-34b MIMAT0003346 Danio rerio miR-34b
UAGGCAGUGUUGUUAGCUGAUUG
>dre-miR-31 MIMAT0003347 Danio rerio miR-31
UGGCAAGAUGUUGGCAUAGCUG
>dre-miR-135a MIMAT0003348 Danio rerio miR-135a
UAUGGCUUUUUAUUCCUAUGUGA
>dre-miR-139-5p MIMAT0003349 Danio rerio miR-139-5p
UCUACAGUGCAUGUGUCU
>dre-miR-139-3p MIMAT0032008 Danio rerio miR-139-3p
UGGGGAGGCAGCGCUGUUGGAAU
>gga-miR-9-3p MIMAT0003350 Gallus gallus miR-9-3p
UAAAGCUAGAGAACCGAAUGU
>gga-miR-146b-5p MIMAT0003351 Gallus gallus miR-146b-5p
UGAGAACUGAAUUCCAUAGGCG
>gga-miR-146b-3p MIMAT0003724 Gallus gallus miR-146b-3p
CCCUAUGGAUUCAGUUCUGC
>gga-miR-147 MIMAT0003352 Gallus gallus miR-147
GUGUGCGGAAAUGCUUCUGC
>gga-miR-193b-5p MIMAT0026629 Gallus gallus miR-193b-5p
CGGGGUUUUGGGGGCGAGAUGA
>gga-miR-193b-3p MIMAT0003353 Gallus gallus miR-193b-3p
AACUGGCCCACAAAGUCCCGCUUU
>gga-miR-202-5p MIMAT0003354 Gallus gallus miR-202-5p
UUUCCUAUGCAUAUACUUCUUU
>gga-miR-202-3p MIMAT0003355 Gallus gallus miR-202-3p
AGAGGCAUAGAGCAUGGGAAAA
>gga-miR-302b-5p MIMAT0003356 Gallus gallus miR-302b-5p
ACUUUAACAUGGAGGUGCUUUCU
>gga-miR-302b-3p MIMAT0003357 Gallus gallus miR-302b-3p
UAAGUGCUUCCAUGUUUUAGUAG
>gga-miR-302c-5p MIMAT0003358 Gallus gallus miR-302c-5p
UUUAACAUGGAGGUACCUGCUG
>gga-miR-302c-3p MIMAT0003359 Gallus gallus miR-302c-3p
UAAGUGCUUCCAUGUUUCAGUGG
>gga-miR-302d MIMAT0003360 Gallus gallus miR-302d
UAAGUGCUUCCAUGUUUUAGUUG
>gga-miR-365-1-5p MIMAT0026630 Gallus gallus miR-365-1-5p
GAGGGACUUUUGGGGGCAGAUGU
>gga-miR-365-3p MIMAT0003361 Gallus gallus miR-365-3p
UAAUGCCCCUAAAAAUCCUUAU
>gga-miR-365-2-5p MIMAT0031075 Gallus gallus miR-365-2-5p
GAGGGACUUUCAGGGGCAGCUGU
>gga-miR-375 MIMAT0003362 Gallus gallus miR-375
UUUGUUCGUUCGGCUCGCGUUA
>gga-miR-383-5p MIMAT0003363 Gallus gallus miR-383-5p
AGAUCAGAAGGUGAUUGUGGCU
>gga-miR-383-3p MIMAT0026631 Gallus gallus miR-383-3p
CCACAGCACUGCCUGGUCAGA
>gga-miR-455-5p MIMAT0003364 Gallus gallus miR-455-5p
UAUGUGCCCUUGGACUACAUCG
>gga-miR-455-3p MIMAT0006788 Gallus gallus miR-455-3p
UGCAGUCCAUGGGCAUAUACAC
>gga-miR-489-5p MIMAT0026632 Gallus gallus miR-489-5p
UGGUCGUAUGUAUGACGUCAUU
>gga-miR-489-3p MIMAT0003365 Gallus gallus miR-489-3p
AGUGACAUCAUAUGUACGGCUGC
>gga-miR-490-5p MIMAT0026633 Gallus gallus miR-490-5p
CCAUGGAUCUCCAGGUGGGU
>gga-miR-490-3p MIMAT0003366 Gallus gallus miR-490-3p
CAACCUGGAGGACUCCAUGCUG
>gga-miR-499-5p MIMAT0003367 Gallus gallus miR-499-5p
UUAAGACUUGUAGUGAUGUUUAG
>gga-miR-499-3p MIMAT0026634 Gallus gallus miR-499-3p
AACAUCACUUUAAGUCUGUGCU
>gga-miR-211 MIMAT0003368 Gallus gallus miR-211
UUCCCUUUGUCAUCCUAUGCCU
>gga-miR-367 MIMAT0003369 Gallus gallus miR-367
AAUUGCACUUUAGCAAUGGUG
>gga-miR-466 MIMAT0003370 Gallus gallus miR-466
AUAUAUACACACACACAUAAGAC
>gga-miR-429-5p MIMAT0026635 Gallus gallus miR-429-5p
UGUCUUACCAGGCAAAGUUAGA
>gga-miR-429-3p MIMAT0003371 Gallus gallus miR-429-3p
UAAUACUGUCUGGUAAUGCCGU
>gga-miR-449a MIMAT0003372 Gallus gallus miR-449a
UGGCAGUGUAUGUUAGCUGGU
>mmu-miR-302b-5p MIMAT0003373 Mus musculus miR-302b-5p
ACUUUAACAUGGGAAUGCUUUCU
>mmu-miR-302b-3p MIMAT0003374 Mus musculus miR-302b-3p
UAAGUGCUUCCAUGUUUUAGUAG
>mmu-miR-302c-5p MIMAT0003375 Mus musculus miR-302c-5p
GCUUUAACAUGGGGUUACCUGC
>mmu-miR-302c-3p MIMAT0003376 Mus musculus miR-302c-3p
AAGUGCUUCCAUGUUUCAGUGG
>mmu-miR-302d-5p MIMAT0017225 Mus musculus miR-302d-5p
ACUUUAACAUGGAGGCACUUGCU
>mmu-miR-302d-3p MIMAT0003377 Mus musculus miR-302d-3p
UAAGUGCUUCCAUGUUUGAGUGU
>rno-miR-378a-5p MIMAT0003378 Rattus norvegicus miR-378a-5p
CUCCUGACUCCAGGUCCUGUGU
>rno-miR-378a-3p MIMAT0003379 Rattus norvegicus miR-378a-3p
ACUGGACUUGGAGUCAGAAGG
>rno-miR-505-5p MIMAT0017226 Rattus norvegicus miR-505-5p
GGGAGCCAGGAAGUAUUGAUGUU
>rno-miR-505-3p MIMAT0003380 Rattus norvegicus miR-505-3p
GUCAACACUUGCUGGUUUCC
>rno-miR-499-5p MIMAT0003381 Rattus norvegicus miR-499-5p
UUAAGACUUGCAGUGAUGUUU
>rno-miR-499-3p MIMAT0017227 Rattus norvegicus miR-499-3p
AACAUCACAGCAAGUCUGUGCU
>rno-miR-664-1-5p MIMAT0017228 Rattus norvegicus miR-664-1-5p
CUGGCUGGGGAAAAAGAUUGG
>rno-miR-664-3p MIMAT0003382 Rattus norvegicus miR-664-3p
UAUUCAUUUACUCCCCAGCCUA
>rno-miR-664-2-5p MIMAT0017229 Rattus norvegicus miR-664-2-5p
CUGGCUGGGGAAAAUGAUUGG
>rno-miR-497-5p MIMAT0003383 Rattus norvegicus miR-497-5p
CAGCAGCACACUGUGGUUUGUA
>rno-miR-497-3p MIMAT0017230 Rattus norvegicus miR-497-3p
CCAAACCACACUGUGGUGUUAGA
>ebv-miR-BART3-5p MIMAT0003410 Epstein Barr miR-BART3-5p
ACCUAGUGUUAGUGUUGUGCU
>ebv-miR-BART3-3p MIMAT0003411 Epstein Barr miR-BART3-3p
CGCACCACUAGUCACCAGGUGU
>ebv-miR-BART4-5p MIMAT0003412 Epstein Barr miR-BART4-5p
GACCUGAUGCUGCUGGUGUGCU
>ebv-miR-BART4-3p MIMAT0009204 Epstein Barr miR-BART4-3p
CACAUCACGUAGGCACCAGGUGU
>ebv-miR-BART5-5p MIMAT0003413 Epstein Barr miR-BART5-5p
CAAGGUGAAUAUAGCUGCCCAUCG
>ebv-miR-BART5-3p MIMAT0009205 Epstein Barr miR-BART5-3p
GUGGGCCGCUGUUCACCU
>ebv-miR-BART6-5p MIMAT0003414 Epstein Barr miR-BART6-5p
UAAGGUUGGUCCAAUCCAUAGG
>ebv-miR-BART6-3p MIMAT0003415 Epstein Barr miR-BART6-3p
CGGGGAUCGGACUAGCCUUAGA
>ebv-miR-BART7-5p MIMAT0004815 Epstein Barr miR-BART7-5p
CCUGGACCUUGACUAUGAAACA
>ebv-miR-BART7-3p MIMAT0003416 Epstein Barr miR-BART7-3p
CAUCAUAGUCCAGUGUCCAGGG
>ebv-miR-BART8-5p MIMAT0003417 Epstein Barr miR-BART8-5p
UACGGUUUCCUAGAUUGUACAG
>ebv-miR-BART8-3p MIMAT0003418 Epstein Barr miR-BART8-3p
GUCACAAUCUAUGGGGUCGUAGA
>ebv-miR-BART9-5p MIMAT0004816 Epstein Barr miR-BART9-5p
UACUGGACCCUGAAUUGGAAAC
>ebv-miR-BART9-3p MIMAT0003419 Epstein Barr miR-BART9-3p
UAACACUUCAUGGGUCCCGUAGU
>ebv-miR-BART10-5p MIMAT0004817 Epstein Barr miR-BART10-5p
GCCACCUCUUUGGUUCUGUACA
>ebv-miR-BART10-3p MIMAT0003420 Epstein Barr miR-BART10-3p
UACAUAACCAUGGAGUUGGCUGU
>ebv-miR-BART11-5p MIMAT0003421 Epstein Barr miR-BART11-5p
UCAGACAGUUUGGUGCGCUAGUUG
>ebv-miR-BART11-3p MIMAT0003422 Epstein Barr miR-BART11-3p
ACGCACACCAGGCUGACUGCC
>ebv-miR-BART12 MIMAT0003423 Epstein Barr miR-BART12
UCCUGUGGUGUUUGGUGUGGUU
>ebv-miR-BART13-5p MIMAT0004818 Epstein Barr miR-BART13-5p
AACCGGCUCGUGGCUCGUACAG
>ebv-miR-BART13-3p MIMAT0003424 Epstein Barr miR-BART13-3p
UGUAACUUGCCAGGGACGGCUGA
>ebv-miR-BART14-5p MIMAT0003425 Epstein Barr miR-BART14-5p
UACCCUACGCUGCCGAUUUACA
>ebv-miR-BART14-3p MIMAT0003426 Epstein Barr miR-BART14-3p
UAAAUGCUGCAGUAGUAGGGAU
>rlcv-miR-rL1-1-5p MIMAT0003427 Rhesus lymphocryptovirus miR-rL1-1-5p
UAACCUGAUCAGCCCCGGGGUU
>rlcv-miR-rL1-1-3p MIMAT0019084 Rhesus lymphocryptovirus miR-rL1-1-3p
CUCCGGGCCUGAAGAGGUUGAC
>rlcv-miR-rL1-2-5p MIMAT0019085 Rhesus lymphocryptovirus miR-rL1-2-5p
AAAUUCUGCCACAGAAGAUAGC
>rlcv-miR-rL1-2-3p MIMAT0003428 Rhesus lymphocryptovirus miR-rL1-2-3p
UAUCUUUUGCGGGGGAAUUUC
>rlcv-miR-rL1-3-5p MIMAT0037329 Rhesus lymphocryptovirus miR-rL1-3-5p
CGGUGGAGACCGCGGGUGCGGUG
>rlcv-miR-rL1-3-3p MIMAT0003429 Rhesus lymphocryptovirus miR-rL1-3-3p
UCGCACCUCGCCGUCUCUACUGC
>rlcv-miR-rL1-4-5p MIMAT0003430 Rhesus lymphocryptovirus miR-rL1-4-5p
ACCUAGUAAUUGUGCGGUGUU
>rlcv-miR-rL1-4-3p MIMAT0003431 Rhesus lymphocryptovirus miR-rL1-4-3p
CACCACACGAUCCACUAGGUC
>rlcv-miR-rL1-5-5p MIMAT0003432 Rhesus lymphocryptovirus miR-rL1-5-5p
AACCUAGUGCCGGUGAUGUGCU
>rlcv-miR-rL1-5-3p MIMAT0003433 Rhesus lymphocryptovirus miR-rL1-5-3p
CGCACCACUUUUCACUAGGUG
>rlcv-miR-rL1-6-5p MIMAT0003434 Rhesus lymphocryptovirus miR-rL1-6-5p
UUUUAGUGGAAGUGACGUGCUGU
>rlcv-miR-rL1-6-3p MIMAT0003435 Rhesus lymphocryptovirus miR-rL1-6-3p
UAGCACCGCUAUCCACUAUGUCU
>rlcv-miR-rL1-7-5p MIMAT0003436 Rhesus lymphocryptovirus miR-rL1-7-5p
CGAGGUAAACAUCGGCUUACUG
>rlcv-miR-rL1-7-3p MIMAT0019086 Rhesus lymphocryptovirus miR-rL1-7-3p
AGUGGGCCUGUUUCCCUCACA
>rlcv-miR-rL1-8-5p MIMAT0003437 Rhesus lymphocryptovirus miR-rL1-8-5p
UAAGGUGAAUAUAGCUGCCCAUU
>rlcv-miR-rL1-8-3p MIMAT0019087 Rhesus lymphocryptovirus miR-rL1-8-3p
GGUGGGCCGCAGUUCACCUACA
>rlcv-miR-rL1-9-5p MIMAT0037330 Rhesus lymphocryptovirus miR-rL1-9-5p
UAAGAGGGGGGCCUGCACGCCGAG
>rlcv-miR-rL1-9-3p MIMAT0003438 Rhesus lymphocryptovirus miR-rL1-9-3p
UCGAUGCAUGGUCCCCCCUUAGU
>rlcv-miR-rL1-10-5p MIMAT0019088 Rhesus lymphocryptovirus miR-rL1-10-5p
AUCGGGUUUCCGCUGUACUUGCA
>rlcv-miR-rL1-10-3p MIMAT0003439 Rhesus lymphocryptovirus miR-rL1-10-3p
UAGUGCGCCGGUGACCUGAUAG
>rlcv-miR-rL1-11-5p MIMAT0019089 Rhesus lymphocryptovirus miR-rL1-11-5p
CCGUAUCCUAUCAAGUGUGACG
>rlcv-miR-rL1-11-3p MIMAT0003440 Rhesus lymphocryptovirus miR-rL1-11-3p
UGACACUCGAUAGGAUACGGGG
>rlcv-miR-rL1-12-5p MIMAT0003441 Rhesus lymphocryptovirus miR-rL1-12-5p
AGACCAGACCAUGCACAGUGGG
>rlcv-miR-rL1-12-3p MIMAT0003442 Rhesus lymphocryptovirus miR-rL1-12-3p
AACGGUGCAUGGACUGGCUAGA
>rlcv-miR-rL1-13-5p MIMAT0019090 Rhesus lymphocryptovirus miR-rL1-13-5p
CCUGGGCAUGGGCUAUGAAACA
>rlcv-miR-rL1-13-3p MIMAT0003443 Rhesus lymphocryptovirus miR-rL1-13-3p
GAUCAUAGCCAGUGUCCAGGGA
>rlcv-miR-rL1-14-5p MIMAT0003444 Rhesus lymphocryptovirus miR-rL1-14-5p
UCGGACGGUCUGGUGCGCUUGAU
>rlcv-miR-rL1-14-3p MIMAT0003445 Rhesus lymphocryptovirus miR-rL1-14-3p
UCGCACAUCAGGCUGAACGACU
>rlcv-miR-rL1-15-5p MIMAT0019091 Rhesus lymphocryptovirus miR-rL1-15-5p
ACCCACCCUUCUCGACGGGGC
>rlcv-miR-rL1-15-3p MIMAT0003446 Rhesus lymphocryptovirus miR-rL1-15-3p
UCCUGUAGAGUAUGGGUGUGGUUU
>rlcv-miR-rL1-16-5p MIMAT0003447 Rhesus lymphocryptovirus miR-rL1-16-5p
AAGCAGGCAUGUCUUCAUUC
>rlcv-miR-rL1-16-3p MIMAT0003448 Rhesus lymphocryptovirus miR-rL1-16-3p
CAUGAAACACAUGGCCUGUUCCU
>hsa-miR-758-5p MIMAT0022929 Homo sapiens miR-758-5p
GAUGGUUGACCAGAGAGCACAC
>hsa-miR-758-3p MIMAT0003879 Homo sapiens miR-758-3p
UUUGUGACCUGGUCCACUAACC
>hsa-miR-1264 MIMAT0005791 Homo sapiens miR-1264
CAAGUCUUAUUUGAGCACCUGUU
>hsa-miR-671-5p MIMAT0003880 Homo sapiens miR-671-5p
AGGAAGCCCUGGAGGGGCUGGAG
>hsa-miR-671-3p MIMAT0004819 Homo sapiens miR-671-3p
UCCGGUUCUCAGGGCUCCACC
>hsa-miR-668-5p MIMAT0026636 Homo sapiens miR-668-5p
UGCGCCUCGGGUGAGCAUG
>hsa-miR-668-3p MIMAT0003881 Homo sapiens miR-668-3p
UGUCACUCGGCUCGGCCCACUAC
>hsa-miR-550a-3-5p MIMAT0020925 Homo sapiens miR-550a-3-5p
AGUGCCUGAGGGAGUAAGAG
>hsa-miR-767-5p MIMAT0003882 Homo sapiens miR-767-5p
UGCACCAUGGUUGUCUGAGCAUG
>hsa-miR-767-3p MIMAT0003883 Homo sapiens miR-767-3p
UCUGCUCAUACCCCAUGGUUUCU
>hsa-miR-1224-5p MIMAT0005458 Homo sapiens miR-1224-5p
GUGAGGACUCGGGAGGUGG
>hsa-miR-1224-3p MIMAT0005459 Homo sapiens miR-1224-3p
CCCCACCUCCUCUCUCCUCAG
>hsa-miR-151b MIMAT0010214 Homo sapiens miR-151b
UCGAGGAGCUCACAGUCU
>hsa-miR-320b MIMAT0005792 Homo sapiens miR-320b
AAAAGCUGGGUUGAGAGGGCAA
>hsa-miR-320c MIMAT0005793 Homo sapiens miR-320c
AAAAGCUGGGUUGAGAGGGU
>hsa-miR-1296-5p MIMAT0005794 Homo sapiens miR-1296-5p
UUAGGGCCCUGGCUCCAUCUCC
>hsa-miR-1296-3p MIMAT0026637 Homo sapiens miR-1296-3p
GAGUGGGGCUUCGACCCUAACC
>hsa-miR-1468-5p MIMAT0006789 Homo sapiens miR-1468-5p
CUCCGUUUGCCUGUUUCGCUG
>hsa-miR-1468-3p MIMAT0026638 Homo sapiens miR-1468-3p
AGCAAAAUAAGCAAAUGGAAAA
>hsa-miR-1323 MIMAT0005795 Homo sapiens miR-1323
UCAAAACUGAGGGGCAUUUUCU
>hsa-miR-1271-5p MIMAT0005796 Homo sapiens miR-1271-5p
CUUGGCACCUAGCAAGCACUCA
>hsa-miR-1271-3p MIMAT0022712 Homo sapiens miR-1271-3p
AGUGCCUGCUAUGUGCCAGGCA
>hsa-miR-1301-5p MIMAT0026639 Homo sapiens miR-1301-5p
CGCUCUAGGCACCGCAGCA
>hsa-miR-1301-3p MIMAT0005797 Homo sapiens miR-1301-3p
UUGCAGCUGCCUGGGAGUGACUUC
>hsa-miR-454-5p MIMAT0003884 Homo sapiens miR-454-5p
ACCCUAUCAAUAUUGUCUCUGC
>hsa-miR-454-3p MIMAT0003885 Homo sapiens miR-454-3p
UAGUGCAAUAUUGCUUAUAGGGU
>hsa-miR-1185-5p MIMAT0005798 Homo sapiens miR-1185-5p
AGAGGAUACCCUUUGUAUGUU
>hsa-miR-1185-2-3p MIMAT0022713 Homo sapiens miR-1185-2-3p
AUAUACAGGGGGAGACUCUCAU
>hsa-miR-449c-5p MIMAT0010251 Homo sapiens miR-449c-5p
UAGGCAGUGUAUUGCUAGCGGCUGU
>hsa-miR-449c-3p MIMAT0013771 Homo sapiens miR-449c-3p
UUGCUAGUUGCACUCCUCUCUGU
>hsa-miR-1283 MIMAT0005799 Homo sapiens miR-1283
UCUACAAAGGAAAGCGCUUUCU
>hsa-miR-769-5p MIMAT0003886 Homo sapiens miR-769-5p
UGAGACCUCUGGGUUCUGAGCU
>hsa-miR-769-3p MIMAT0003887 Homo sapiens miR-769-3p
CUGGGAUCUCCGGGGUCUUGGUU
>hsa-miR-766-5p MIMAT0022714 Homo sapiens miR-766-5p
AGGAGGAAUUGGUGCUGGUCUU
>hsa-miR-766-3p MIMAT0003888 Homo sapiens miR-766-3p
ACUCCAGCCCCACAGCCUCAGC
>hsa-miR-378d MIMAT0018926 Homo sapiens miR-378d
ACUGGACUUGGAGUCAGAAA
>hsa-miR-1185-1-3p MIMAT0022838 Homo sapiens miR-1185-1-3p
AUAUACAGGGGGAGACUCUUAU
>hsa-miR-762 MIMAT0010313 Homo sapiens miR-762
GGGGCUGGGGCCGGGGCCGAGC
>hsa-miR-802 MIMAT0004185 Homo sapiens miR-802
CAGUAACAAAGAUUCAUCCUUGU
>hsa-miR-670-5p MIMAT0010357 Homo sapiens miR-670-5p
GUCCCUGAGUGUAUGUGGUG
>hsa-miR-670-3p MIMAT0026640 Homo sapiens miR-670-3p
UUUCCUCAUAUUCAUUCAGGA
>hsa-miR-1298-5p MIMAT0005800 Homo sapiens miR-1298-5p
UUCAUUCGGCUGUCCAGAUGUA
>hsa-miR-1298-3p MIMAT0026641 Homo sapiens miR-1298-3p
CAUCUGGGCAACUGACUGAAC
>hsa-miR-2113 MIMAT0009206 Homo sapiens miR-2113
AUUUGUGCUUGGCUCUGUCAC
>hsa-miR-761 MIMAT0010364 Homo sapiens miR-761
GCAGCAGGGUGAAACUGACACA
>hsa-miR-764 MIMAT0010367 Homo sapiens miR-764
GCAGGUGCUCACUUGUCCUCCU
>hsa-miR-759 MIMAT0010497 Homo sapiens miR-759
GCAGAGUGCAAACAAUUUUGAC
>mmu-miR-1224-5p MIMAT0005460 Mus musculus miR-1224-5p
GUGAGGACUGGGGAGGUGGAG
>mmu-miR-1224-3p MIMAT0017231 Mus musculus miR-1224-3p
CCCCACCUCUUCUCUCCUCAG
>mmu-miR-1247-5p MIMAT0014800 Mus musculus miR-1247-5p
ACCCGUCCCGUUCGUCCCCGGA
>mmu-miR-1247-3p MIMAT0014801 Mus musculus miR-1247-3p
CGGGAACGUCGAGACUGGAGC
>mmu-miR-301b-5p MIMAT0017232 Mus musculus miR-301b-5p
GCUCUGACUAGGUUGCACUACU
>mmu-miR-301b-3p MIMAT0004186 Mus musculus miR-301b-3p
CAGUGCAAUGGUAUUGUCAAAGC
>mmu-miR-675-5p MIMAT0003725 Mus musculus miR-675-5p
UGGUGCGGAAAGGGCCCACAGU
>mmu-miR-675-3p MIMAT0003726 Mus musculus miR-675-3p
CUGUAUGCCCUAACCGCUCAGU
>mmu-miR-744-5p MIMAT0004187 Mus musculus miR-744-5p
UGCGGGGCUAGGGCUAACAGCA
>mmu-miR-744-3p MIMAT0004820 Mus musculus miR-744-3p
CUGUUGCCACUAACCUCAACCU
>mmu-miR-374b-5p MIMAT0003727 Mus musculus miR-374b-5p
AUAUAAUACAACCUGCUAAGUG
>mmu-miR-374b-3p MIMAT0003728 Mus musculus miR-374b-3p
GGUUGUAUUAUCAUUGUCCGAG
>mmu-miR-216b-5p MIMAT0003729 Mus musculus miR-216b-5p
AAAUCUCUGCAGGCAAAUGUGA
>mmu-miR-216b-3p MIMAT0017233 Mus musculus miR-216b-3p
ACACUUACCUGUAGAGAUUCUU
>mmu-miR-592-5p MIMAT0003730 Mus musculus miR-592-5p
AUUGUGUCAAUAUGCGAUGAUGU
>mmu-miR-592-3p MIMAT0017234 Mus musculus miR-592-3p
UCAUCACGUGGUGACGCAACAU
>mmu-miR-758-5p MIMAT0017235 Mus musculus miR-758-5p
UGGUUGACCAGAGAGCACACG
>mmu-miR-758-3p MIMAT0003889 Mus musculus miR-758-3p
UUUGUGACCUGGUCCACUA
>mmu-miR-1264-5p MIMAT0014802 Mus musculus miR-1264-5p
AGGUCCUCAAUAAGUAUUUGUU
>mmu-miR-1264-3p MIMAT0014803 Mus musculus miR-1264-3p
CAAAUCUUAUUUGAGCACCUGU
>mmu-miR-551b-5p MIMAT0017236 Mus musculus miR-551b-5p
GAAAUCAAGCUUGGGUGAGACCU
>mmu-miR-551b-3p MIMAT0003890 Mus musculus miR-551b-3p
GCGACCCAUACUUGGUUUCAG
>mmu-miR-1249-5p MIMAT0014804 Mus musculus miR-1249-5p
AGGAGGGAGGGGAUGGGCCAAGUUC
>mmu-miR-1249-3p MIMAT0010560 Mus musculus miR-1249-3p
ACGCCCUUCCCCCCCUUCUUCA
>mmu-miR-671-5p MIMAT0003731 Mus musculus miR-671-5p
AGGAAGCCCUGGAGGGGCUGGAG
>mmu-miR-671-3p MIMAT0004821 Mus musculus miR-671-3p
UCCGGUUCUCAGGGCUCCACC
>mmu-miR-668-5p MIMAT0017237 Mus musculus miR-668-5p
GUAAGUGUGCCUCGGGUGAGCAUG
>mmu-miR-668-3p MIMAT0003732 Mus musculus miR-668-3p
UGUCACUCGGCUCGGCCCACUACC
>mmu-miR-1843a-5p MIMAT0014805 Mus musculus miR-1843a-5p
UAUGGAGGUCUCUGUCUGACU
>mmu-miR-1843a-3p MIMAT0014806 Mus musculus miR-1843a-3p
UCUGAUCGUUCACCUCCAUACA
>mmu-miR-665-5p MIMAT0017238 Mus musculus miR-665-5p
AGGGGCCUCUGCCUCUAUCCAGGAUU
>mmu-miR-665-3p MIMAT0003733 Mus musculus miR-665-3p
ACCAGGAGGCUGAGGUCCCU
>mmu-miR-667-5p MIMAT0017239 Mus musculus miR-667-5p
CGGUGCUGGUGGAGCAGUGAGCACG
>mmu-miR-667-3p MIMAT0003734 Mus musculus miR-667-3p
UGACACCUGCCACCCAGCCCAAG
>mmu-miR-770-5p MIMAT0004822 Mus musculus miR-770-5p
AGCACCACGUGUCUGGGCCACG
>mmu-miR-770-3p MIMAT0003891 Mus musculus miR-770-3p
CGUGGGCCUGACGUGGAGCUGG
>mmu-miR-762 MIMAT0003892 Mus musculus miR-762
GGGGCUGGGGCCGGGACAGAGC
>mmu-miR-3475-5p MIMAT0026642 Mus musculus miR-3475-5p
AAAUCAUGUACCCCCACAGAGG
>mmu-miR-3475-3p MIMAT0015219 Mus musculus miR-3475-3p
UCUGGAGGCACAUGGUUUGAA
>mmu-miR-344d-3-5p MIMAT0014807 Mus musculus miR-344d-3-5p
AGUCAGGCUAGUGGUUAUACUCC
>mmu-miR-344d-3p MIMAT0014808 Mus musculus miR-344d-3p
GAUAUAACCACUGCCAGACUGA
>mmu-miR-802-5p MIMAT0004188 Mus musculus miR-802-5p
UCAGUAACAAAGAUUCAUCCUU
>mmu-miR-802-3p MIMAT0017240 Mus musculus miR-802-3p
ACGGAGAGUCUUUGUCACUCAG
>mmu-miR-672-5p MIMAT0003735 Mus musculus miR-672-5p
UGAGGUUGGUGUACUGUGUGUGA
>mmu-miR-672-3p MIMAT0017241 Mus musculus miR-672-3p
ACACACAGUCACUAUCUUCGA
>mmu-miR-670-5p MIMAT0003736 Mus musculus miR-670-5p
AUCCCUGAGUGUAUGUGGUGAA
>mmu-miR-670-3p MIMAT0017242 Mus musculus miR-670-3p
UUUCCUCAUAUCCAUUCAGGAGUGU
>mmu-miR-1298-5p MIMAT0014809 Mus musculus miR-1298-5p
UUCAUUCGGCUGUCCAGAUGUA
>mmu-miR-1298-3p MIMAT0014810 Mus musculus miR-1298-3p
CAUCUGGGCAACUGAUUGAACU
>mmu-miR-761 MIMAT0003893 Mus musculus miR-761
GCAGCAGGGUGAAACUGACACA
>mmu-miR-764-5p MIMAT0003894 Mus musculus miR-764-5p
GGUGCUCACAUGUCCUCCU
>mmu-miR-764-3p MIMAT0003895 Mus musculus miR-764-3p
AGGAGGCCAUAGUGGCAACUGU
>mmu-miR-3059-5p MIMAT0014811 Mus musculus miR-3059-5p
UUUCCUCUCUGCCCCAUAGGGU
>mmu-miR-3059-3p MIMAT0014812 Mus musculus miR-3059-3p
CCUCUAGGGAAGAGAAGGUUGG
>mmu-miR-3058-5p MIMAT0014813 Mus musculus miR-3058-5p
UCAGCCACGGCUUACCUGGAAGA
>mmu-miR-3058-3p MIMAT0014814 Mus musculus miR-3058-3p
UUCCUGUCAGCCGUGGGUGCC
>mmu-miR-3099-5p MIMAT0014815 Mus musculus miR-3099-5p
CCAGCUUCCUUCCAGCCCUUG
>mmu-miR-3099-3p MIMAT0014816 Mus musculus miR-3099-3p
UAGGCUAGAGAGAGGUUGGGGA
>mmu-miR-3106-5p MIMAT0014817 Mus musculus miR-3106-5p
UGGCUCAUUUAGAAGCAGCCA
>mmu-miR-3106-3p MIMAT0014818 Mus musculus miR-3106-3p
GCUGCCUAUACAUGGGCUUUCC
>mmu-miR-763 MIMAT0003896 Mus musculus miR-763
CCAGCUGGGAAGAACCAGUGGC
>mmu-miR-669a-5p MIMAT0003477 Mus musculus miR-669a-5p
AGUUGUGUGUGCAUGUUCAUGUCU
>mmu-miR-669a-3p MIMAT0017243 Mus musculus miR-669a-3p
ACAUAACAUACACACACACGUAU
>mmu-miR-344d-1-5p MIMAT0014819 Mus musculus miR-344d-1-5p
AGUCAGGCUGCUGGCUAUACACCA
>mmu-miR-666-5p MIMAT0003737 Mus musculus miR-666-5p
AGCGGGCACAGCUGUGAGAGCC
>mmu-miR-666-3p MIMAT0004823 Mus musculus miR-666-3p
GGCUGCAGCGUGAUCGCCUGCU
>mmu-miR-759 MIMAT0003897 Mus musculus miR-759
GCAGAGUGCAAACAAUUUUGAC
>mmu-miR-496a-5p MIMAT0017244 Mus musculus miR-496a-5p
AGGUUGCCCAUGGUGUGUUCA
>mmu-miR-496a-3p MIMAT0003738 Mus musculus miR-496a-3p
UGAGUAUUACAUGGCCAAUCUC
>mmu-miR-673-5p MIMAT0003739 Mus musculus miR-673-5p
CUCACAGCUCUGGUCCUUGGAG
>mmu-miR-673-3p MIMAT0004824 Mus musculus miR-673-3p
UCCGGGGCUGAGUUCUGUGCACC
>mmu-miR-760-5p MIMAT0017245 Mus musculus miR-760-5p
CCCCUCAGGCCACCAGAGCCCGG
>mmu-miR-760-3p MIMAT0003898 Mus musculus miR-760-3p
CGGCUCUGGGUCUGUGGGGA
>mmu-miR-674-5p MIMAT0003740 Mus musculus miR-674-5p
GCACUGAGAUGGGAGUGGUGUA
>mmu-miR-674-3p MIMAT0003741 Mus musculus miR-674-3p
CACAGCUCCCAUCUCAGAACAA
>mmu-miR-344d-2-5p MIMAT0014961 Mus musculus miR-344d-2-5p
AGUCUGGUUGCUGGCUAUAUUCCA
>mmu-miR-488-5p MIMAT0003449 Mus musculus miR-488-5p
CCCAGAUAAUAGCACUCUCAA
>mmu-miR-488-3p MIMAT0003450 Mus musculus miR-488-3p
UUGAAAGGCUGUUUCUUGGUC
>mmu-miR-677-5p MIMAT0003451 Mus musculus miR-677-5p
UUCAGUGAUGAUUAGCUUCUGA
>mmu-miR-677-3p MIMAT0017246 Mus musculus miR-677-3p
GAAGCCAGAUGCCGUUCCUGAGAAGG
>mmu-miR-678 MIMAT0003452 Mus musculus miR-678
GUCUCGGUGCAAGGACUGGAGG
>mmu-miR-497a-5p MIMAT0003453 Mus musculus miR-497a-5p
CAGCAGCACACUGUGGUUUGUA
>mmu-miR-497a-3p MIMAT0017247 Mus musculus miR-497a-3p
CAAACCACACUGUGGUGUUAG
>mmu-miR-423-5p MIMAT0004825 Mus musculus miR-423-5p
UGAGGGGCAGAGAGCGAGACUUU
>mmu-miR-423-3p MIMAT0003454 Mus musculus miR-423-3p
AGCUCGGUCUGAGGCCCCUCAGU
>mmu-miR-679-5p MIMAT0003455 Mus musculus miR-679-5p
GGACUGUGAGGUGACUCUUGGU
>mmu-miR-679-3p MIMAT0017248 Mus musculus miR-679-3p
AGCAAGGUCCUCCUCACAGUAG
>mmu-miR-495-5p MIMAT0017249 Mus musculus miR-495-5p
GAAGUUGCCCAUGUUAUUUUUCG
>mmu-miR-495-3p MIMAT0003456 Mus musculus miR-495-3p
AAACAAACAUGGUGCACUUCUU
>mmu-miR-680 MIMAT0003457 Mus musculus miR-680
GGGCAUCUGCUGACAUGGGGG
>mmu-miR-681 MIMAT0003458 Mus musculus miR-681
CAGCCUCGCUGGCAGGCAGCU
>mmu-miR-682 MIMAT0003459 Mus musculus miR-682
CUGCAGUCACAGUGAAGUCUG
>mmu-miR-449c-5p MIMAT0003460 Mus musculus miR-449c-5p
AGGCAGUGCAUUGCUAGCUGG
>mmu-miR-449c-3p MIMAT0022715 Mus musculus miR-449c-3p
CAGUUGCUAGCUGCACUACCCU
>mmu-miR-683 MIMAT0003461 Mus musculus miR-683
CCUGCUGUAAGCUGUGUCCUC
>mmu-miR-684 MIMAT0003462 Mus musculus miR-684
AGUUUUCCCUUCAAGUCAA
>mmu-miR-686 MIMAT0003464 Mus musculus miR-686
AUUGCUUCCCAGACGGUGAAGA
>mmu-miR-719 MIMAT0003465 Mus musculus miR-719
AUCUCGGCUACAGAAAAAUGUU
>mmu-miR-687 MIMAT0003466 Mus musculus miR-687
CUAUCCUGGAAUGCAGCAAUGA
>mmu-miR-688 MIMAT0003467 Mus musculus miR-688
UCGCAGGCGACUACUUAUUC
>mmu-miR-690 MIMAT0003469 Mus musculus miR-690
AAAGGCUAGGCUCACAACCAAA
>mmu-miR-691 MIMAT0003470 Mus musculus miR-691
AUUCCUGAAGAGAGGCAGAAAA
>mmu-miR-692 MIMAT0003471 Mus musculus miR-692
AUCUCUUUGAGCGCCUCACUC
>mmu-miR-693-5p MIMAT0003472 Mus musculus miR-693-5p
CAGCCACAUCCGAAAGUUUUC
>mmu-miR-693-3p MIMAT0004189 Mus musculus miR-693-3p
GCAGCUUUCAGAUGUGGCUGUAA
>mmu-miR-694 MIMAT0003474 Mus musculus miR-694
CUGAAAAUGUUGCCUGAAG
>mmu-miR-146b-5p MIMAT0003475 Mus musculus miR-146b-5p
UGAGAACUGAAUUCCAUAGGCU
>mmu-miR-146b-3p MIMAT0004826 Mus musculus miR-146b-3p
GCCCUAGGGACUCAGUUCUGGU
>mmu-miR-669b-5p MIMAT0003476 Mus musculus miR-669b-5p
AGUUUUGUGUGCAUGUGCAUGU
>mmu-miR-669b-3p MIMAT0017250 Mus musculus miR-669b-3p
CAUAUACAUACACACAAACAUAU
>mmu-miR-669a-3-3p MIMAT0017251 Mus musculus miR-669a-3-3p
ACAUAACAUACACACACAUGUAU
>mmu-miR-467b-5p MIMAT0005448 Mus musculus miR-467b-5p
GUAAGUGCCUGCAUGUAUAUG
>mmu-miR-467b-3p MIMAT0003478 Mus musculus miR-467b-3p
AUAUACAUACACACACCAACAC
>mmu-miR-669c-5p MIMAT0003479 Mus musculus miR-669c-5p
AUAGUUGUGUGUGGAUGUGUGU
>mmu-miR-669c-3p MIMAT0017253 Mus musculus miR-669c-3p
UACACACACACACACAAGUAAA
>mmu-miR-297b-5p MIMAT0003480 Mus musculus miR-297b-5p
AUGUAUGUGUGCAUGAACAUGU
>mmu-miR-297b-3p MIMAT0004827 Mus musculus miR-297b-3p
UAUACAUACACACAUACCCAUA
>mmu-miR-695 MIMAT0003481 Mus musculus miR-695
AGAUUGGGCAUAGGUGACUGAA
>mmu-miR-499-5p MIMAT0003482 Mus musculus miR-499-5p
UUAAGACUUGCAGUGAUGUUU
>mmu-miR-499-3p MIMAT0017254 Mus musculus miR-499-3p
GAACAUCACAGCAAGUCUGUGCU
>mmu-miR-696 MIMAT0003483 Mus musculus miR-696
GCGUGUGCUUGCUGUGGG
>mmu-miR-455-5p MIMAT0003485 Mus musculus miR-455-5p
UAUGUGCCUUUGGACUACAUCG
>mmu-miR-455-3p MIMAT0003742 Mus musculus miR-455-3p
GCAGUCCACGGGCAUAUACAC
>mmu-miR-491-5p MIMAT0003486 Mus musculus miR-491-5p
AGUGGGGAACCCUUCCAUGAGG
>mmu-miR-491-3p MIMAT0017255 Mus musculus miR-491-3p
CUUAUGCAAGAUUCCCUUCUAC
>mmu-miR-697 MIMAT0003487 Mus musculus miR-697
AACAUCCUGGUCCUGUGGAGA
>mmu-miR-698-5p MIMAT0022930 Mus musculus miR-698-5p
UGUGGGUGGGACAGGGAUGUU
>mmu-miR-698-3p MIMAT0003488 Mus musculus miR-698-3p
CAUUCUCGUUUCCUUCCCU
>mmu-miR-700-5p MIMAT0017256 Mus musculus miR-700-5p
UAAGGCUCCUUCCUGUGCUUGC
>mmu-miR-700-3p MIMAT0003490 Mus musculus miR-700-3p
CACGCGGGAACCGAGUCCACC
>mmu-miR-701-5p MIMAT0003491 Mus musculus miR-701-5p
UUAGCCGCUGAAAUAGAUGGA
>mmu-miR-701-3p MIMAT0017257 Mus musculus miR-701-3p
UAUCUAUUAAAGAGGCUAGC
>mmu-miR-702-5p MIMAT0022931 Mus musculus miR-702-5p
GUGAGUGGGGUGGUUGGCAUG
>mmu-miR-702-3p MIMAT0003492 Mus musculus miR-702-3p
UGCCCACCCUUUACCCCGCUCC
>mmu-miR-703 MIMAT0003493 Mus musculus miR-703
AAAACCUUCAGAAGGAAAGAA
>mmu-miR-704 MIMAT0003494 Mus musculus miR-704
AGACAUGUGCUCUGCUCCUAG
>mmu-miR-705 MIMAT0003495 Mus musculus miR-705
GGUGGGAGGUGGGGUGGGCA
>mmu-miR-706 MIMAT0003496 Mus musculus miR-706
AGAGAAACCCUGUCUCAAAAAA
>mmu-miR-707 MIMAT0003497 Mus musculus miR-707
CAGUCAUGCCGCUUGCCUACG
>mmu-miR-708-5p MIMAT0004828 Mus musculus miR-708-5p
AAGGAGCUUACAAUCUAGCUGGG
>mmu-miR-708-3p MIMAT0003498 Mus musculus miR-708-3p
CAACUAGACUGUGAGCUUCUAG
>mmu-miR-709 MIMAT0003499 Mus musculus miR-709
GGAGGCAGAGGCAGGAGGA
>mmu-miR-710 MIMAT0003500 Mus musculus miR-710
CCAAGUCUUGGGGAGAGUUGAG
>mmu-miR-711 MIMAT0003501 Mus musculus miR-711
GGGACCCGGGGAGAGAUGUAAG
>mmu-miR-712-5p MIMAT0003502 Mus musculus miR-712-5p
CUCCUUCACCCGGGCGGUACC
>mmu-miR-712-3p MIMAT0003743 Mus musculus miR-712-3p
UGCGAGUCACCCCCGGGUGUUG
>mmu-miR-713 MIMAT0003504 Mus musculus miR-713
UGCACUGAAGGCACACAGC
>mmu-miR-714 MIMAT0003505 Mus musculus miR-714
CGACGAGGGCCGGUCGGUCGC
>mmu-miR-500-5p MIMAT0017258 Mus musculus miR-500-5p
AAUCCUUGCUAUCUGGGUGCUUAGU
>mmu-miR-500-3p MIMAT0003507 Mus musculus miR-500-3p
AAUGCACCUGGGCAAGGGUUCA
>mmu-miR-501-5p MIMAT0003508 Mus musculus miR-501-5p
AAUCCUUUGUCCCUGGGUGAAA
>mmu-miR-501-3p MIMAT0003509 Mus musculus miR-501-3p
AAUGCACCCGGGCAAGGAUUUG
>mmu-miR-717 MIMAT0003510 Mus musculus miR-717
CUCAGACAGAGAUACCUUCUCU
>mmu-miR-450b-5p MIMAT0003511 Mus musculus miR-450b-5p
UUUUGCAGUAUGUUCCUGAAUA
>mmu-miR-450b-3p MIMAT0003512 Mus musculus miR-450b-3p
AUUGGGAACAUUUUGCAUGCAU
>mmu-miR-505-5p MIMAT0017259 Mus musculus miR-505-5p
GGGAGCCAGGAAGUAUUGAUGUU
>mmu-miR-505-3p MIMAT0003513 Mus musculus miR-505-3p
CGUCAACACUUGCUGGUUUUCU
>mmu-miR-718 MIMAT0003514 Mus musculus miR-718
CUUCCGCCCGGCCGGGUGUCG
>mmu-miR-721 MIMAT0003515 Mus musculus miR-721
CAGUGCAAUUAAAAGGGGGAA
>ppt-miR1211-5p MIMAT0003900 Physcomitrella patens miR1211-5p
AGGGAGGGAUGGUUAUGCAAG
>ppt-miR1211-3p MIMAT0004829 Physcomitrella patens miR1211-3p
UGCAUGACCGUCUCUUCCUGC
>ppt-miR1212 MIMAT0003901 Physcomitrella patens miR1212
CGUGGGACAGCAUAGAAUGCG
>ppt-miR1214 MIMAT0003903 Physcomitrella patens miR1214
UACUAUGAGAAUCUCGCGGCC
>ppt-miR1215 MIMAT0003904 Physcomitrella patens miR1215
UCAUUGCAAAACUGUAUACGA
>ppt-miR1216 MIMAT0003905 Physcomitrella patens miR1216
UGAUGGUGAUGCGCUUGUAUC
>ppt-miR1217-5p MIMAT0004830 Physcomitrella patens miR1217-5p
UGGUAUCAUGUUGCAAAUGGC
>ppt-miR1217-3p MIMAT0003906 Physcomitrella patens miR1217-3p
AAUUUGAAGCAUGAUGUCAAG
>ppt-miR1218 MIMAT0003907 Physcomitrella patens miR1218
CCUUAGAGUCGUAGGCCUCUG
>ppt-miR1219a MIMAT0003908 Physcomitrella patens miR1219a
CUUCCUGCCUCUCACUAGCUU
>ppt-miR1219b MIMAT0003909 Physcomitrella patens miR1219b
CUUCCUGCCUCUCACUAGCUU
>ppt-miR1219c MIMAT0003910 Physcomitrella patens miR1219c
CUUCCUGCCUCUCACUAGCUU
>ppt-miR1219d MIMAT0003911 Physcomitrella patens miR1219d
UUUCCUGCCUCUCACUAGCUU
>ppt-miR1220a MIMAT0004831 Physcomitrella patens miR1220a
UUCCGGUGGUGAGGAAGAUAG
>ppt-miR1220b MIMAT0004832 Physcomitrella patens miR1220b
UUCCGGUGGUGAGGAAGAUAG
>ppt-miR533b-5p MIMAT0003914 Physcomitrella patens miR533b-5p
GAGCUGUCCAGGCUGUGAGGG
>ppt-miR533b-3p MIMAT0004833 Physcomitrella patens miR533b-3p
CUCACAGUCUGUACAGCUCUC
>ppt-miR535d MIMAT0003915 Physcomitrella patens miR535d
UGACAACGAGAGAGAGCACGC
>ppt-miR1221-5p MIMAT0003916 Physcomitrella patens miR1221-5p
UGGAUGGUGUGCAGGGUCAAA
>ppt-miR1221-3p MIMAT0004834 Physcomitrella patens miR1221-3p
UGGCCCAUGCACAGUAUCUACG
>ppt-miR1222a MIMAT0003917 Physcomitrella patens miR1222a
UUGAAGGAGUUCAUUGGUAUA
>ppt-miR1223a MIMAT0003918 Physcomitrella patens miR1223a
UUGUAGAGUCAUACACCUCCA
>ppt-miR390c-5p MIMAT0003919 Physcomitrella patens miR390c-5p
GAGCUCAGGAGGGAUAGCGCC
>ppt-miR390c-3p MIMAT0004327 Physcomitrella patens miR390c-3p
CGCUGUCCAUUCUGAGCAUUG
>hsv1-miR-H1-5p MIMAT0003744 Herpes Simplex miR-H1-5p
GAUGGAAGGACGGGAAGUGGA
>hsv1-miR-H1-3p MIMAT0015220 Herpes Simplex miR-H1-3p
UACACCCCCCUGCCUUCCACCCU
>bta-miR-26a MIMAT0003516 Bos taurus miR-26a
UUCAAGUAAUCCAGGAUAGGCU
>bta-miR-18b MIMAT0003517 Bos taurus miR-18b
UAAGGUGCAUCUAGUGCAGUUA
>bta-miR-29a MIMAT0003518 Bos taurus miR-29a
CUAGCACCAUCUGAAAUCGGUUA
>bta-let-7f MIMAT0003519 Bos taurus let-7f
UGAGGUAGUAGAUUGUAUAGUU
>bta-miR-101 MIMAT0003520 Bos taurus miR-101
UACAGUACUGUGAUAACUGAA
>bta-miR-103 MIMAT0003521 Bos taurus miR-103
AGCAGCAUUGUACAGGGCUAUGA
>bta-miR-148a MIMAT0003522 Bos taurus miR-148a
UCAGUGCACUACAGAACUUUGU
>bta-miR-151-5p MIMAT0003523 Bos taurus miR-151-5p
UCGAGGAGCUCACAGUCUAGU
>bta-miR-151-3p MIMAT0003524 Bos taurus miR-151-3p
CUAGACUGAAGCUCCUUGAGG
>bta-miR-16b MIMAT0003525 Bos taurus miR-16b
UAGCAGCACGUAAAUAUUGGC
>bta-miR-18a MIMAT0003526 Bos taurus miR-18a
UAAGGUGCAUCUAGUGCAGAUA
>bta-miR-20a MIMAT0003527 Bos taurus miR-20a
UAAAGUGCUUAUAGUGCAGGUAG
>bta-miR-21-5p MIMAT0003528 Bos taurus miR-21-5p
UAGCUUAUCAGACUGAUGUUGACU
>bta-miR-21-3p MIMAT0003745 Bos taurus miR-21-3p
AACAGCAGUCGAUGGGCUGUCU
>bta-miR-221 MIMAT0003529 Bos taurus miR-221
AGCUACAUUGUCUGCUGGGUUU
>bta-miR-222 MIMAT0003530 Bos taurus miR-222
AGCUACAUCUGGCUACUGGGU
>bta-miR-26b MIMAT0003531 Bos taurus miR-26b
UUCAAGUAAUUCAGGAUAGGUU
>bta-miR-27a-5p MIMAT0012532 Bos taurus miR-27a-5p
AGGGCUUAGCUGCUUGUGAGCA
>bta-miR-27a-3p MIMAT0003532 Bos taurus miR-27a-3p
UUCACAGUGGCUAAGUUCCG
>bta-miR-30d MIMAT0003533 Bos taurus miR-30d
UGUAAACAUCCCCGACUGGAAGCU
>bta-miR-320a MIMAT0003534 Bos taurus miR-320a
AAAAGCUGGGUUGAGAGGGCGA
>bta-miR-484 MIMAT0003535 Bos taurus miR-484
UCAGGCUCAGUCCCCUCCCGAU
>bta-miR-499 MIMAT0003536 Bos taurus miR-499
UUAAGACUUGCAGUGAUGUUU
>bta-miR-99a-5p MIMAT0003537 Bos taurus miR-99a-5p
AACCCGUAGAUCCGAUCUUGU
>bta-miR-99a-3p MIMAT0012533 Bos taurus miR-99a-3p
CAAGCUCGCUUCUAUGGGU
>bta-miR-125a MIMAT0003538 Bos taurus miR-125a
UCCCUGAGACCCUUUAACCUGUG
>bta-miR-125b MIMAT0003539 Bos taurus miR-125b
UCCCUGAGACCCUAACUUGUGA
>bta-miR-126-5p MIMAT0004328 Bos taurus miR-126-5p
CAUUAUUACUUUUGGUACGCG
>bta-miR-126-3p MIMAT0003540 Bos taurus miR-126-3p
CGUACCGUGAGUAAUAAUGCG
>bta-miR-128 MIMAT0003541 Bos taurus miR-128
UCACAGUGAACCGGUCUCUUU
>bta-miR-145 MIMAT0003542 Bos taurus miR-145
GUCCAGUUUUCCCAGGAAUCCCU
>bta-miR-181a MIMAT0003543 Bos taurus miR-181a
AACAUUCAACGCUGUCGGUGAGUU
>bta-miR-199a-5p MIMAT0003544 Bos taurus miR-199a-5p
CCCAGUGUUCAGACUACCUGUU
>bta-miR-199a-3p MIMAT0003746 Bos taurus miR-199a-3p
ACAGUAGUCUGCACAUUGGUUA
>bta-miR-205 MIMAT0003545 Bos taurus miR-205
UCCUUCAUUCCACCGGAGUCUG
>bta-miR-27b MIMAT0003546 Bos taurus miR-27b
UUCACAGUGGCUAAGUUCUGC
>bta-miR-30b-5p MIMAT0003547 Bos taurus miR-30b-5p
UGUAAACAUCCUACACUCAGCU
>bta-miR-30b-3p MIMAT0012534 Bos taurus miR-30b-3p
CUGGGAGGUGGAUGUUUACUU
>bta-miR-31 MIMAT0003548 Bos taurus miR-31
AGGCAAGAUGCUGGCAUAGCU
>bta-miR-34b MIMAT0003549 Bos taurus miR-34b
AGGCAGUGUAAUUAGCUGAUUG
>dre-miR-190b MIMAT0003747 Danio rerio miR-190b
UGAUAUGUUUGAUAUUCGGUUG
>dre-miR-722 MIMAT0003748 Danio rerio miR-722
UUUUUUGCAGAAACGUUUCAGAUU
>dre-miR-499-5p MIMAT0003749 Danio rerio miR-499-5p
UUAAGACUUGCAGUGAUGUUUA
>dre-miR-499-3p MIMAT0032009 Danio rerio miR-499-3p
AACAUCACUUUAAGUCUGUGCU
>dre-miR-723-5p MIMAT0003750 Danio rerio miR-723-5p
GACAGUUUUAAAUGAUGUUACUUU
>dre-miR-723-3p MIMAT0003751 Danio rerio miR-723-3p
AAGACAUCAAUUAAAUCUGUGCU
>dre-miR-724 MIMAT0003752 Danio rerio miR-724
UUAAAGGGAAUUUGCGACUGUU
>dre-miR-725-5p MIMAT0032010 Danio rerio miR-725-5p
UGCUAGGAAUGGUGGCUGAGAU
>dre-miR-725-3p MIMAT0003753 Danio rerio miR-725-3p
UUCAGUCAUUGUUUCUAGUAGU
>dre-miR-726 MIMAT0003754 Danio rerio miR-726
UUCACUACUAGCAGAACUCGG
>dre-miR-727-5p MIMAT0003755 Danio rerio miR-727-5p
UCAGUCUUCAAUUCCUCCCAGC
>dre-miR-727-3p MIMAT0003756 Danio rerio miR-727-3p
GUUGAGGCGAGUUGAAGACUUA
>dre-miR-728 MIMAT0003757 Danio rerio miR-728
AUACUAAGUACACUACGUUUUC
>dre-miR-729 MIMAT0003758 Danio rerio miR-729
CAUGGGUAUGAUACGACCUGGGUU
>dre-miR-34c-5p MIMAT0003759 Danio rerio miR-34c-5p
AGGCAGUGCAGUUAGUUGAUUAC
>dre-miR-34c-3p MIMAT0032011 Danio rerio miR-34c-3p
AAUCACUAACCUCACUACCAGG
>dre-miR-730 MIMAT0003760 Danio rerio miR-730
UCCUCAUUGUGCAUGCUGUGUGU
>dre-miR-731 MIMAT0003761 Danio rerio miR-731
AAUGACACGUUUUCUCCCGGAUCG
>dre-miR-732 MIMAT0003762 Danio rerio miR-732
CUCAAAGCAGAGAACUCUCGGU
>dre-miR-733 MIMAT0003763 Danio rerio miR-733
UGCGUUGGUUUAGCUCAGUGGUU
>dre-miR-15c MIMAT0003764 Danio rerio miR-15c
AAGCAGCGCGUCAUGGUUUUC
>dre-miR-734 MIMAT0003765 Danio rerio miR-734
GUAAAUGCUGCAGAAUCGUACCG
>dre-miR-735-5p MIMAT0032012 Danio rerio miR-735-5p
GGCUGGUCCGAAGGCGGU
>dre-miR-735-3p MIMAT0003766 Danio rerio miR-735-3p
CUCUCCCACCGCUAAACUUGAC
>dre-miR-736 MIMAT0003767 Danio rerio miR-736
GUAAGACGAACAAAAAGUUUU
>dre-miR-737-5p MIMAT0032013 Danio rerio miR-737-5p
GUUUUUUUAGGUUUUGAUUUU
>dre-miR-737-3p MIMAT0003768 Danio rerio miR-737-3p
AAUCAAAACCUAAAGAAAAUA
>dre-miR-738 MIMAT0003769 Danio rerio miR-738
GCUACGGCCCGCGUCGGGACCUC
>dre-miR-740 MIMAT0003771 Danio rerio miR-740
AUAAAAAGUGGUAUGGUACAGU
>xtr-let-7b MIMAT0003550 Xenopus tropicalis let-7b
UGAGGUAGUAGUUUGUGUAGUU
>xtr-miR-1a MIMAT0003551 Xenopus tropicalis miR-1a
UGGAAUGUAAAGAAGUAUGUA
>xtr-miR-7 MIMAT0003552 Xenopus tropicalis miR-7
UGGAAGACUAGUGAUUUUGUUG
>xtr-miR-9a-5p MIMAT0003553 Xenopus tropicalis miR-9a-5p
UCUUUGGUUAUCUAGCUGUAUGA
>xtr-miR-9a-3p MIMAT0003554 Xenopus tropicalis miR-9a-3p
UAAAGCUAGAUAACCGAAAGU
>xtr-miR-9b-5p MIMAT0003555 Xenopus tropicalis miR-9b-5p
UCUUUGGUUACCUAGCUGUAUGA
>xtr-miR-9b-3p MIMAT0003556 Xenopus tropicalis miR-9b-3p
UAAAGCUAGACAACCGAACGU
>xtr-miR-10a MIMAT0003557 Xenopus tropicalis miR-10a
UACCCUGUAGAUCCGAAUUUGUG
>xtr-miR-10b MIMAT0003558 Xenopus tropicalis miR-10b
UACCCUGUAGAACCGAAUUUGU
>xtr-miR-10c MIMAT0003559 Xenopus tropicalis miR-10c
CACCCUGUAGAAUCGAAUUUGU
>xtr-miR-15a MIMAT0003560 Xenopus tropicalis miR-15a
UAGCAGCACAUAAUGGUUUGUG
>xtr-miR-15b MIMAT0003561 Xenopus tropicalis miR-15b
UAGCAGCACAUCAUGAUUUGCA
>xtr-miR-16c MIMAT0003562 Xenopus tropicalis miR-16c
UAGCAGCACGUAAAUACUGGAG
>xtr-miR-16a MIMAT0003563 Xenopus tropicalis miR-16a
UAGCAGCACGUAAAUAUUGGUG
>xtr-miR-17-5p MIMAT0003564 Xenopus tropicalis miR-17-5p
CAAAGUGCUUACAGUGCAGGUAGU
>xtr-miR-17-3p MIMAT0003565 Xenopus tropicalis miR-17-3p
ACUGCAGUGAAGGCACUUGU
>xtr-miR-19a MIMAT0003566 Xenopus tropicalis miR-19a
UGUGCAAAUCUAUGCAAAACUGA
>xtr-miR-19b MIMAT0003567 Xenopus tropicalis miR-19b
UGUGCAAAUCCAUGCAAAACUGA
>xtr-miR-23a MIMAT0003568 Xenopus tropicalis miR-23a
AUCACAUUGCCAGGGAUUUCC
>xtr-miR-26 MIMAT0003569 Xenopus tropicalis miR-26
UUCAAGUAAUCCAGGAUAGGC
>xtr-miR-27a MIMAT0003570 Xenopus tropicalis miR-27a
UUCACAGUGGCUAAGUUCCGC
>xtr-miR-27b MIMAT0003571 Xenopus tropicalis miR-27b
UUCACAGUGGCUAAGUUCUGC
>xtr-miR-29d MIMAT0003572 Xenopus tropicalis miR-29d
UAGCACCAUAUGAAAUCAGUGUC
>xtr-miR-29b MIMAT0003573 Xenopus tropicalis miR-29b
UAGCACCAUUUGAAAUCAGUGUU
>xtr-miR-30a-5p MIMAT0003574 Xenopus tropicalis miR-30a-5p
UGUAAACAUCCUCGACUGGAAG
>xtr-miR-30a-3p MIMAT0003575 Xenopus tropicalis miR-30a-3p
CUUUCAGUCAGAUGUUUGCAGC
>xtr-miR-30b MIMAT0003576 Xenopus tropicalis miR-30b
UGUAAACAUCCUACACUCAGCU
>xtr-miR-30c MIMAT0003577 Xenopus tropicalis miR-30c
UGUAAACAUCCUACACUCUCAGC
>xtr-miR-34a MIMAT0003578 Xenopus tropicalis miR-34a
UGGCAGUGUCUUAGCUGGUUGUU
>xtr-miR-34b MIMAT0003579 Xenopus tropicalis miR-34b
CAGGCAGUGUAGUUAGCUGAUUG
>xtr-miR-92a MIMAT0003580 Xenopus tropicalis miR-92a
UAUUGCACUUGUCCCGGCCUG
>xtr-miR-98 MIMAT0003581 Xenopus tropicalis miR-98
UGAGGUAGUAAGUUGUAUUGUU
>xtr-miR-99 MIMAT0003582 Xenopus tropicalis miR-99
AACCCGUAGAUCCGAUCUUGUG
>xtr-miR-106 MIMAT0003583 Xenopus tropicalis miR-106
AAAAGUGCUUAUAGUGCAGGUAGA
>xtr-miR-107 MIMAT0003584 Xenopus tropicalis miR-107
AGCAGCAUUGUACAGGGCUAUCA
>xtr-miR-122 MIMAT0003585 Xenopus tropicalis miR-122
UGGAGUGUGACAAUGGUGUUUGU
>xtr-miR-125b MIMAT0003586 Xenopus tropicalis miR-125b
UCCCUGAGACCCUAACUUGUGA
>xtr-miR-126-5p MIMAT0003587 Xenopus tropicalis miR-126-5p
CAUUAUUACUUUUGGUACGCG
>xtr-miR-126-3p MIMAT0003588 Xenopus tropicalis miR-126-3p
UCGUACCGUGAGUAAUAAUGC
>xtr-miR-128 MIMAT0003589 Xenopus tropicalis miR-128
UCACAGUGAACCGGUCUCUUUU
>xtr-miR-129 MIMAT0003590 Xenopus tropicalis miR-129
CUUUUUGCGGUCUGGGCUUGC
>xtr-miR-130a MIMAT0003591 Xenopus tropicalis miR-130a
CAGUGCAAUGUUAAAAGGGCAU
>xtr-miR-130c MIMAT0003592 Xenopus tropicalis miR-130c
CAGUGCAAUAUUAAAAGGGCAU
>xtr-miR-130b MIMAT0003593 Xenopus tropicalis miR-130b
CAGUGCAAUGAUGAAAGGGCAU
>xtr-miR-132 MIMAT0003594 Xenopus tropicalis miR-132
UAACAGUCUACAGCCAUGGUCG
>xtr-miR-133c MIMAT0003595 Xenopus tropicalis miR-133c
UUGGUCCCCUUCAACCAGCUGC
>xtr-miR-133d MIMAT0003596 Xenopus tropicalis miR-133d
UUGGUCCCCUUCAACCAGCCGC
>xtr-miR-133b MIMAT0003597 Xenopus tropicalis miR-133b
UUGGUCCCCUUCAACCAGCUA
>xtr-miR-135 MIMAT0003598 Xenopus tropicalis miR-135
UAUGGCUUUUUAUUCCUAUGUGA
>xtr-miR-138 MIMAT0003599 Xenopus tropicalis miR-138
AGCUGGUGUUGUGAAUC
>xtr-miR-139 MIMAT0003600 Xenopus tropicalis miR-139
UCUACAGUGCAUGUGUCU
>xtr-miR-140 MIMAT0003601 Xenopus tropicalis miR-140
AGUGGUUUUACCCUAUGGUAG
>xtr-miR-142-5p MIMAT0003602 Xenopus tropicalis miR-142-5p
CAUAAAGUAGAAAGCACUAC
>xtr-miR-142-3p MIMAT0003603 Xenopus tropicalis miR-142-3p
UGUAGUGUUUCCUACUUUAUGGA
>xtr-miR-146a MIMAT0003604 Xenopus tropicalis miR-146a
UGAGAACUGAAUUCCAUAGGUU
>xtr-miR-148b MIMAT0003605 Xenopus tropicalis miR-148b
UCAGUGCAUCACAGAACUUUGU
>xtr-miR-150 MIMAT0003606 Xenopus tropicalis miR-150
UCUCCCAACCCUUGUACCAGAG
>xtr-miR-153 MIMAT0003607 Xenopus tropicalis miR-153
UUGCAUAGUCACAAAAGUGA
>xtr-miR-155 MIMAT0003608 Xenopus tropicalis miR-155
UUAAUGCUAAUCGUGAUAGGGG
>xtr-miR-181b MIMAT0003609 Xenopus tropicalis miR-181b
AACAUUCAUUGCUGUCGGUGGG
>xtr-miR-182-5p MIMAT0003610 Xenopus tropicalis miR-182-5p
UUUGGCAAUGGUAGAACUCACA
>xtr-miR-182-3p MIMAT0003611 Xenopus tropicalis miR-182-3p
UGGUUCUAGACUUGCCAACUA
>xtr-miR-183 MIMAT0003612 Xenopus tropicalis miR-183
UAUGGCACUGGUAGAAUUCACUG
>xtr-miR-184 MIMAT0003613 Xenopus tropicalis miR-184
UGGACGGAGAACUGAUAAGGCU
>xtr-miR-187 MIMAT0003614 Xenopus tropicalis miR-187
UCGUGUCUUGUGUUGCAGCCA
>xtr-miR-192 MIMAT0003615 Xenopus tropicalis miR-192
AUGACCUAUGAAUUGACAGCC
>xtr-miR-193 MIMAT0003616 Xenopus tropicalis miR-193
AACUGGCCCGCAAAGUCCCGCUUC
>xtr-miR-194 MIMAT0003617 Xenopus tropicalis miR-194
UGUAACAGCAACUCCAUGUGGA
>xtr-miR-199a-5p MIMAT0003618 Xenopus tropicalis miR-199a-5p
CCCAGUGUUCAGACUACCUGUUC
>xtr-miR-199a-3p MIMAT0003619 Xenopus tropicalis miR-199a-3p
UACAGUAGUCUGCACAUUGGUU
>xtr-miR-202-5p MIMAT0003620 Xenopus tropicalis miR-202-5p
UUUCCUAUGCAUAUACCUCUUU
>xtr-miR-202-3p MIMAT0003621 Xenopus tropicalis miR-202-3p
AGGGGCAUAGGGCAUGGGAAAA
>xtr-miR-205b MIMAT0003622 Xenopus tropicalis miR-205b
UCCUUCAUUCCACCGGAUCCUG
>xtr-miR-206 MIMAT0003623 Xenopus tropicalis miR-206
UGGAAUGUAAGGAAGUGUGUGG
>xtr-miR-210 MIMAT0003624 Xenopus tropicalis miR-210
CUGUGCGUGUGACAGCGGCUAA
>xtr-miR-181a-5p MIMAT0003625 Xenopus tropicalis miR-181a-5p
AACAUUCAACGCUGUCGGUGAGU
>xtr-miR-181a-1-3p MIMAT0003626 Xenopus tropicalis miR-181a-1-3p
ACCAUCGAUCGUUGACUGUACA
>xtr-miR-181a-2-3p MIMAT0005461 Xenopus tropicalis miR-181a-2-3p
ACCAUCGGCCGUUGACUGUACC
>xtr-miR-214 MIMAT0003627 Xenopus tropicalis miR-214
ACAGCAGGCACAGACAGGCAG
>xtr-miR-215 MIMAT0003628 Xenopus tropicalis miR-215
AUGACCUAUGAAAUGACAGCC
>xtr-miR-216 MIMAT0003629 Xenopus tropicalis miR-216
UAAUCUCAGCUGGCAACUGUG
>xtr-miR-217 MIMAT0003630 Xenopus tropicalis miR-217
UACUGCAUCAGGAACUGAUUGGAU
>xtr-miR-218 MIMAT0003631 Xenopus tropicalis miR-218
UUGUGCUUGAUCUAACCAUGU
>xtr-miR-219 MIMAT0003632 Xenopus tropicalis miR-219
UGAUUGUCCAAACGCAAUUCU
>xtr-miR-222 MIMAT0003633 Xenopus tropicalis miR-222
AGCUACAUCUGGCUACUGGGUCUC
>xtr-miR-223 MIMAT0003634 Xenopus tropicalis miR-223
UGUCAGUUUGUCAAAUACCCC
>xtr-miR-301 MIMAT0003635 Xenopus tropicalis miR-301
CAGUGCAAUAGUAUUGUCAAAGC
>xtr-miR-302 MIMAT0003636 Xenopus tropicalis miR-302
UAAGUGCUCCAAUGUUUUAGUGG
>xtr-miR-365 MIMAT0003637 Xenopus tropicalis miR-365
UAAUGCCCCUAAAAAUCCUUAU
>xtr-miR-367 MIMAT0003638 Xenopus tropicalis miR-367
AAUUGCACUGUAGCAAUGGUGA
>xtr-miR-383 MIMAT0003639 Xenopus tropicalis miR-383
AGAUCAGAAGGUGAUUGUGGCU
>xtr-miR-425-5p MIMAT0003640 Xenopus tropicalis miR-425-5p
AAUGACACGAUCACUCCCGUUGA
>xtr-miR-455 MIMAT0003641 Xenopus tropicalis miR-455
UAUGUGCCCUUGGACUACAUCG
>xtr-miR-489 MIMAT0003642 Xenopus tropicalis miR-489
AGUGACAUCAUAUGUACGGCUGC
>xtr-miR-499 MIMAT0003643 Xenopus tropicalis miR-499
UUAAGACUUGCAGUGAUGUUUAG
>xtr-let-7c MIMAT0003644 Xenopus tropicalis let-7c
UGAGGUAGUAGGUUGUAUGGUU
>xtr-let-7f MIMAT0003645 Xenopus tropicalis let-7f
UGAGGUAGUAGAUUGUAUAGUU
>xtr-let-7g MIMAT0003646 Xenopus tropicalis let-7g
UGAGGUAGUUGUUUGUACAGU
>xtr-let-7i MIMAT0003647 Xenopus tropicalis let-7i
UGAGGUAGUAGUUUGUGCUGU
>xtr-miR-1b MIMAT0003648 Xenopus tropicalis miR-1b
UGGAAUGUUAAGAAGUAUGUA
>xtr-miR-9-5p MIMAT0003649 Xenopus tropicalis miR-9-5p
UCUUUGGUUAUCUAGCUGUAUG
>xtr-miR-9-3p MIMAT0003650 Xenopus tropicalis miR-9-3p
UAAAGCUAGAUAACCGAAAGU
>xtr-miR-15c MIMAT0003651 Xenopus tropicalis miR-15c
UAGCAGCACAUCAUGGUUUGUA
>xtr-miR-18a-5p MIMAT0003652 Xenopus tropicalis miR-18a-5p
UAAGGUGCAUCUAGUGCAGAUAG
>xtr-miR-18a-3p MIMAT0005462 Xenopus tropicalis miR-18a-3p
ACUGCCCUAAGUGCUCCUUCU
>xtr-miR-24a-5p MIMAT0003653 Xenopus tropicalis miR-24a-5p
GUGCCUACUGAACUGAUAUCAGU
>xtr-miR-24a-3p MIMAT0003654 Xenopus tropicalis miR-24a-3p
UGGCUCAGUUCAGCAGGAACAG
>xtr-miR-24b MIMAT0003655 Xenopus tropicalis miR-24b
UGGCUCAGUUCAGCAGGACAG
>xtr-miR-29a MIMAT0003656 Xenopus tropicalis miR-29a
UAGCACCAUUUGAAAUCGGUU
>xtr-miR-30d MIMAT0003657 Xenopus tropicalis miR-30d
UGUAAACAUCCCCGACUGGAAG
>xtr-miR-92b MIMAT0003658 Xenopus tropicalis miR-92b
UAUUGCACUCGUCCCGGCCUC
>xtr-miR-93a MIMAT0003659 Xenopus tropicalis miR-93a
AAAGUGCUGUUCGUGCAGGUAG
>xtr-miR-93b MIMAT0003660 Xenopus tropicalis miR-93b
AAGUGCUGUUCGUGCAGGUAG
>xtr-miR-96 MIMAT0003661 Xenopus tropicalis miR-96
UUUGGCACUAGCACAUUUUUGCU
>xtr-miR-101a MIMAT0003662 Xenopus tropicalis miR-101a
UACAGUACUGUGAUAACUGAAG
>xtr-miR-103 MIMAT0003663 Xenopus tropicalis miR-103
AGCAGCAUUGUACAGGGCUAUGA
>xtr-miR-148a MIMAT0003664 Xenopus tropicalis miR-148a
UCAGUGCACUACAGAACUUUGU
>xtr-miR-338 MIMAT0003665 Xenopus tropicalis miR-338
UCCAGCAUCAGUGAUUUUGUUG
>xtr-let-7e MIMAT0003666 Xenopus tropicalis let-7e
UGAGGUAGUAGGUUGUUUAGUU
>xtr-let-7a MIMAT0003667 Xenopus tropicalis let-7a
UGAGGUAGUAGGUUGUAUAGUU
>xtr-miR-16b MIMAT0003668 Xenopus tropicalis miR-16b
UAGCAGCACGUAAAUAUUGGGU
>xtr-miR-20a-5p MIMAT0003669 Xenopus tropicalis miR-20a-5p
UAAAGUGCUUAUAGUGCAGGUAG
>xtr-miR-20a-3p MIMAT0003670 Xenopus tropicalis miR-20a-3p
ACUGCAUAAUGAGCACUUAAA
>xtr-miR-22-5p MIMAT0003671 Xenopus tropicalis miR-22-5p
AGUUCUUCAGUGGCAAGCUUU
>xtr-miR-22-3p MIMAT0003672 Xenopus tropicalis miR-22-3p
AAGCUGCCAGUUGAAGAACUGU
>xtr-miR-23b MIMAT0003673 Xenopus tropicalis miR-23b
AUCACAUUGCCAGGGAUUACC
>xtr-miR-25 MIMAT0003674 Xenopus tropicalis miR-25
CAUUGCACUUGUCUCGGUCUGA
>xtr-miR-27c MIMAT0003675 Xenopus tropicalis miR-27c
UUCACAGUGGCUAAGUUCCAC
>xtr-miR-29c-5p MIMAT0003676 Xenopus tropicalis miR-29c-5p
UGACCGAUCUCUCUUGGUGUUC
>xtr-miR-29c-3p MIMAT0003677 Xenopus tropicalis miR-29c-3p
UAGCACCAUUUGAAAUCGGU
>xtr-miR-30e MIMAT0003678 Xenopus tropicalis miR-30e
UGUAAACAUCCUUGACUGGAAG
>xtr-miR-31a MIMAT0003679 Xenopus tropicalis miR-31a
AGGCAAGAUGUUGGCAUAGCUG
>xtr-miR-33a MIMAT0003680 Xenopus tropicalis miR-33a
GUGCAUUGUAGUUGCAUUG
>xtr-miR-33b MIMAT0003681 Xenopus tropicalis miR-33b
GUGCAUUGUUGUUGCAUUG
>xtr-miR-100 MIMAT0003682 Xenopus tropicalis miR-100
AACCCGUAGAUCCGAACUUGUG
>xtr-miR-124 MIMAT0003683 Xenopus tropicalis miR-124
UUAAGGCACGCGGUGAAUGCCA
>xtr-miR-125a MIMAT0003684 Xenopus tropicalis miR-125a
UCCCUGAGACCCUUAACCUGUG
>xtr-miR-137 MIMAT0003685 Xenopus tropicalis miR-137
UAUUGCUUAAGAAUACGCGUAG
>xtr-miR-143 MIMAT0003686 Xenopus tropicalis miR-143
UGAGAUGAAGCACUGUAGCUCG
>xtr-miR-144 MIMAT0003687 Xenopus tropicalis miR-144
UACAGUAUAGAUGAUGUACUA
>xtr-miR-145 MIMAT0003688 Xenopus tropicalis miR-145
GUCCAGUUUUCCCAGGAAUCCCUU
>xtr-miR-191 MIMAT0003689 Xenopus tropicalis miR-191
CAACGGAAUCCCAAAAGCAGCU
>xtr-miR-196a MIMAT0003690 Xenopus tropicalis miR-196a
UAGGUAGUUUCAUGUUGUUGG
>xtr-miR-196b MIMAT0003691 Xenopus tropicalis miR-196b
UAGGUAGUUUUAUGUUGUUGG
>xtr-miR-199b MIMAT0003692 Xenopus tropicalis miR-199b
CCCAGUGUUCAGACUACGUGUUC
>xtr-miR-200a MIMAT0003693 Xenopus tropicalis miR-200a
UAACACUGUCUGGUAACGAUGU
>xtr-miR-200b MIMAT0003694 Xenopus tropicalis miR-200b
UAAUACUGCCUGGUAAUGAUGAU
>xtr-miR-203 MIMAT0003695 Xenopus tropicalis miR-203
GUGAAAUGUUUAGGACCACUUG
>xtr-miR-204 MIMAT0003696 Xenopus tropicalis miR-204
UUCCCUUUGUCAUCCUAUGCCU
>xtr-miR-205a MIMAT0003697 Xenopus tropicalis miR-205a
UCCUUCAUUCCACCGGAGUCUG
>xtr-miR-208 MIMAT0003698 Xenopus tropicalis miR-208
AUAAGACGAGCAUAAAGCUUGU
>xtr-miR-212 MIMAT0003699 Xenopus tropicalis miR-212
UAACAGUCUACAGUCAUGGCU
>xtr-miR-221 MIMAT0003700 Xenopus tropicalis miR-221
AGCUACAUUGUCUGCUGGGUUUC
>xtr-miR-363-5p MIMAT0003701 Xenopus tropicalis miR-363-5p
CGGGUGGAUCACGAUGCAAUUU
>xtr-miR-363-3p MIMAT0003702 Xenopus tropicalis miR-363-3p
AAUUGCACGGUAUCCAUCUGU
>xtr-miR-429 MIMAT0003703 Xenopus tropicalis miR-429
UAAUACUGUCUGGUAAUGCCGU
>xtr-miR-449a-5p MIMAT0003704 Xenopus tropicalis miR-449a-5p
AGGCAGUGUAAUGUUAGCUGGU
>xtr-miR-449a-3p MIMAT0022716 Xenopus tropicalis miR-449a-3p
UGGUUAACUUACACCUGCCCCC
>xtr-miR-451 MIMAT0003705 Xenopus tropicalis miR-451
AAACCGUUACCAUUACUGAGUU
>xtr-miR-18b MIMAT0003706 Xenopus tropicalis miR-18b
UAAGGUGCAUCUAGUGCAGUUAG
>xtr-miR-20b MIMAT0003707 Xenopus tropicalis miR-20b
CAAAGUGCUCAUAGUGCAGGUAG
>xtr-miR-133a MIMAT0003708 Xenopus tropicalis miR-133a
UUGGUCCCCUUCAACCAGCUGU
>xtr-miR-428a MIMAT0003709 Xenopus tropicalis miR-428a
UAAGUGCUCUCUAGUUCGGUUG
>mmu-miR-652-5p MIMAT0017260 Mus musculus miR-652-5p
CAACCCUAGGAGGGGGUGCCAUUC
>mmu-miR-652-3p MIMAT0003711 Mus musculus miR-652-3p
AAUGGCGCCACUAGGGUUGUG
>tni-miR-10d MIMAT0003772 Tetraodon nigroviridis miR-10d
UACCCUGUAGAACCGAAUGUGUGUG
>fru-miR-10d MIMAT0003773 Fugu rubripes miR-10d
UACCCUGUAGAACCGAAUGUGUGUG
>bmo-let-7-5p MIMAT0004190 Bombyx mori let-7-5p
UGAGGUAGUAGGUUGUAUAGU
>bmo-let-7-3p MIMAT0015221 Bombyx mori let-7-3p
CUGUAUAGCCUGCUAACUUUCC
>bmo-miR-1a-5p MIMAT0015222 Bombyx mori miR-1a-5p
CCGUGCUUCCUUACUUCCCAU
>bmo-miR-1a-3p MIMAT0004191 Bombyx mori miR-1a-3p
UGGAAUGUAAAGAAGUAUGGAG
>bmo-miR-7-5p MIMAT0004192 Bombyx mori miR-7-5p
UGGAAGACUAGUGAUUUUGUUGU
>bmo-miR-7-3p MIMAT0015223 Bombyx mori miR-7-3p
AAGAAAUCACUAAUCUGCCUA
>bmo-miR-8-5p MIMAT0015224 Bombyx mori miR-8-5p
CAUCUUACCGGGCAGCAUUAGA
>bmo-miR-8-3p MIMAT0004193 Bombyx mori miR-8-3p
UAAUACUGUCAGGUAAAGAUGUC
>bmo-miR-9a-5p MIMAT0004194 Bombyx mori miR-9a-5p
UCUUUGGUUAUCUAGCUGUAUGA
>bmo-miR-9a-3p MIMAT0015225 Bombyx mori miR-9a-3p
AUAAAGCUAGGUUACCGGAGUUA
>bmo-miR-10-5p MIMAT0004195 Bombyx mori miR-10-5p
ACCCUGUAGAUCCGAAUUUGU
>bmo-miR-10-3p MIMAT0015226 Bombyx mori miR-10-3p
CAAAUUCGGUUCUAGAGAGGUUU
>bmo-miR-14-5p MIMAT0015227 Bombyx mori miR-14-5p
CGGGGAGAGAAAUCGACGAGGCU
>bmo-miR-14-3p MIMAT0004196 Bombyx mori miR-14-3p
UCAGUCUUUUUCUCUCUCCUA
>bmo-miR-34-5p MIMAT0004197 Bombyx mori miR-34-5p
UGGCAGUGUGGUUAGCUGGUUG
>bmo-miR-34-3p MIMAT0015228 Bombyx mori miR-34-3p
AGCCACUAACGACACUGCUCCU
>bmo-miR-124 MIMAT0004198 Bombyx mori miR-124
UAAGGCACGCGGUGAAUGCCAAG
>bmo-miR-263b-5p MIMAT0004199 Bombyx mori miR-263b-5p
CUUGGCACUGGGAGAAUUCAC
>bmo-miR-263b-3p MIMAT0015229 Bombyx mori miR-263b-3p
GUGAAUUUCCCGAUGCCUUAG
>bmo-miR-263a-5p MIMAT0004200 Bombyx mori miR-263a-5p
AAUGGCACUGGAAGAAUUCAC
>bmo-miR-263a-3p MIMAT0015230 Bombyx mori miR-263a-3p
CGUGAUCUCUUAGUGGCAUCAC
>bmo-miR-275-5p MIMAT0015231 Bombyx mori miR-275-5p
CGCGCUACUCCGGCGCCAGGACU
[truncated: 3,466,200 more chars]
