# Supplementary material for: The impact of hsa-miR-1972 on the expression of von Willebrand factor in breast cancer progression regulation
Source: PeerJ. 2024 Nov 8;12:e18476. doi: 10.7717/peerj.18476 (PMC11552492; doi:10.7717/peerj.18476)
Supplement: Supplemental Information 3 [file peerj-12-18476-s003.zip › 1_Analysis/3_miRNA prediction/miRanda/miRanda/08b7b4a84ce41de6.xls]

miRNA	gene	Tot Score	Tot Energy	Max Score	Max Energy	Len_miRNA	Len_gene	Positions
hsa-let-7a-5pMIMAT0000062Homosapienslet-7a-5p	COL4A1	140.00	-19.85	140.00	-19.85	22	885	650
hsa-let-7a-3pMIMAT0004481Homosapienslet-7a-3p	COL4A1	142.00	-3.51	142.00	-3.51	21	1400	1280
hsa-let-7a-2-3pMIMAT0010195Homosapienslet-7a-2-3p	COL4A1	147.00	-16.58	147.00	-16.58	22	1400	422
hsa-let-7a-2-3pMIMAT0010195Homosapienslet-7a-2-3p	COL4A1	143.00	-18.95	143.00	-18.95	22	1818	525
hsa-let-7a-2-3pMIMAT0010195Homosapienslet-7a-2-3p	COL4A1	147.00	-16.58	147.00	-16.58	22	1252	422
hsa-let-7b-5pMIMAT0000063Homosapienslet-7b-5p	COL4A1	143.00	-19.34	143.00	-19.34	22	1400	20
hsa-let-7b-5pMIMAT0000063Homosapienslet-7b-5p	COL4A1	143.00	-19.34	143.00	-19.34	22	1252	20
hsa-let-7b-3pMIMAT0004482Homosapienslet-7b-3p	COL4A1	140.00	-3.63	140.00	-3.63	22	1400	1278
hsa-let-7c-3pMIMAT0026472Homosapienslet-7c-3p	COL4A1	141.00	-13.42	141.00	-13.42	22	885	344
hsa-let-7d-5pMIMAT0000065Homosapienslet-7d-5p	COL4A1	141.00	-17.57	141.00	-17.57	22	885	650
hsa-let-7e-5pMIMAT0000066Homosapienslet-7e-5p	COL4A1	148.00	-26.72	148.00	-26.72	22	885	650
hsa-let-7f-1-3pMIMAT0004486Homosapienslet-7f-1-3p	COL4A1	143.00	-6.13	143.00	-6.13	22	1400	1273
hsa-miR-15a-5pMIMAT0000068HomosapiensmiR-15a-5p	VWF	141.00	-15.95	141.00	-15.95	22	138	11
hsa-miR-15a-5pMIMAT0000068HomosapiensmiR-15a-5p	AURKAIP1	140.00	-16.32	140.00	-16.32	22	69	12
hsa-miR-15a-5pMIMAT0000068HomosapiensmiR-15a-5p	AURKAIP1	140.00	-16.32	140.00	-16.32	22	65	12
hsa-miR-15a-5pMIMAT0000068HomosapiensmiR-15a-5p	AURKAIP1	140.00	-16.32	140.00	-16.32	22	71	12
hsa-miR-15a-5pMIMAT0000068HomosapiensmiR-15a-5p	COL4A1	142.00	-20.00	142.00	-20.00	22	1400	823
hsa-miR-15a-5pMIMAT0000068HomosapiensmiR-15a-5p	AURKAIP1	140.00	-16.32	140.00	-16.32	22	64	12
hsa-miR-15a-5pMIMAT0000068HomosapiensmiR-15a-5p	COL4A1	142.00	-20.00	142.00	-20.00	22	1252	823
hsa-miR-15a-3pMIMAT0004488HomosapiensmiR-15a-3p	BGN	146.00	-17.28	146.00	-17.28	22	1101	490
hsa-miR-16-5pMIMAT0000069HomosapiensmiR-16-5p	VWF	153.00	-17.82	153.00	-17.82	22	138	11
hsa-miR-16-5pMIMAT0000069HomosapiensmiR-16-5p	AURKAIP1	141.00	-19.75	141.00	-19.75	22	69	11
hsa-miR-16-5pMIMAT0000069HomosapiensmiR-16-5p	AURKAIP1	141.00	-19.75	141.00	-19.75	22	65	11
hsa-miR-16-5pMIMAT0000069HomosapiensmiR-16-5p	AURKAIP1	141.00	-19.75	141.00	-19.75	22	71	11
hsa-miR-16-5pMIMAT0000069HomosapiensmiR-16-5p	COL4A1	288.00	-35.99	144.00	-20.02	22	1400	822 1306
hsa-miR-16-5pMIMAT0000069HomosapiensmiR-16-5p	AURKAIP1	141.00	-19.75	141.00	-19.75	22	64	11
hsa-miR-16-5pMIMAT0000069HomosapiensmiR-16-5p	COL4A1	144.00	-20.02	144.00	-20.02	22	1252	822
hsa-miR-17-5pMIMAT0000070HomosapiensmiR-17-5p	COL4A1	428.00	-50.28	147.00	-22.75	23	1400	542 208 1064
hsa-miR-17-5pMIMAT0000070HomosapiensmiR-17-5p	MRPL20	161.00	-21.73	161.00	-21.73	23	508	361
hsa-miR-17-5pMIMAT0000070HomosapiensmiR-17-5p	COL4A1	154.00	-20.35	154.00	-20.35	23	1549	821
hsa-miR-17-5pMIMAT0000070HomosapiensmiR-17-5p	COL4A1	428.00	-50.28	147.00	-22.75	23	1252	542 208 1064
hsa-miR-17-5pMIMAT0000070HomosapiensmiR-17-5p	COL4A1	154.00	-20.35	154.00	-20.35	23	1543	821
hsa-miR-17-3pMIMAT0000071HomosapiensmiR-17-3p	VWF	141.00	-17.95	141.00	-17.95	22	893	212
hsa-miR-17-3pMIMAT0000071HomosapiensmiR-17-3p	VWF	141.00	-17.95	141.00	-17.95	22	276	212
hsa-miR-17-3pMIMAT0000071HomosapiensmiR-17-3p	COL4A1	142.00	-20.65	142.00	-20.65	22	885	546
hsa-miR-18a-5pMIMAT0000072HomosapiensmiR-18a-5p	VWF	151.00	-24.87	151.00	-24.87	23	893	724
hsa-miR-18a-5pMIMAT0000072HomosapiensmiR-18a-5p	COL4A1	150.00	-16.55	150.00	-16.55	23	1549	709
hsa-miR-18a-5pMIMAT0000072HomosapiensmiR-18a-5p	COL4A1	150.00	-16.55	150.00	-16.55	23	1543	709
hsa-miR-18a-3pMIMAT0002891HomosapiensmiR-18a-3p	ATP5F1D	157.00	-31.44	157.00	-31.44	23	388	104
hsa-miR-18a-3pMIMAT0002891HomosapiensmiR-18a-3p	COL4A1	150.00	-22.81	150.00	-22.81	23	1400	1140
hsa-miR-18a-3pMIMAT0002891HomosapiensmiR-18a-3p	COL4A1	150.00	-22.81	150.00	-22.81	23	1252	1140
hsa-miR-19a-5pMIMAT0004490HomosapiensmiR-19a-5p	COL4A1	148.00	-10.63	148.00	-10.63	22	850	176
hsa-miR-19a-3pMIMAT0000073HomosapiensmiR-19a-3p	COL4A1	148.00	-14.19	148.00	-14.19	23	1400	1374
hsa-miR-19a-3pMIMAT0000073HomosapiensmiR-19a-3p	COL4A1	152.00	-10.64	152.00	-10.64	23	1549	1493
hsa-miR-19a-3pMIMAT0000073HomosapiensmiR-19a-3p	COL4A1	152.00	-10.64	152.00	-10.64	23	1543	1493
hsa-miR-19b-1-5pMIMAT0004491HomosapiensmiR-19b-1-5p	COL4A1	147.00	-16.75	147.00	-16.75	23	850	169
hsa-miR-19b-3pMIMAT0000074HomosapiensmiR-19b-3p	COL4A1	281.00	-23.52	141.00	-11.91	23	1400	557 1374
hsa-miR-19b-3pMIMAT0000074HomosapiensmiR-19b-3p	COL4A1	144.00	-9.01	144.00	-9.01	23	1549	1493
hsa-miR-19b-3pMIMAT0000074HomosapiensmiR-19b-3p	COL4A1	141.00	-11.91	141.00	-11.91	23	1252	557
hsa-miR-19b-3pMIMAT0000074HomosapiensmiR-19b-3p	COL4A1	144.00	-9.01	144.00	-9.01	23	1543	1493
hsa-miR-19b-2-5pMIMAT0004492HomosapiensmiR-19b-2-5p	COL4A1	143.00	-10.47	143.00	-10.47	22	885	362
hsa-miR-19b-2-5pMIMAT0004492HomosapiensmiR-19b-2-5p	COL4A1	151.00	-10.57	151.00	-10.57	22	850	176
hsa-miR-20a-5pMIMAT0000075HomosapiensmiR-20a-5p	COL4A1	290.00	-30.70	147.00	-18.65	23	1400	207 542
hsa-miR-20a-5pMIMAT0000075HomosapiensmiR-20a-5p	MRPL20	161.00	-19.62	161.00	-19.62	23	508	361
hsa-miR-20a-5pMIMAT0000075HomosapiensmiR-20a-5p	COL4A1	150.00	-18.15	150.00	-18.15	23	1549	821
hsa-miR-20a-5pMIMAT0000075HomosapiensmiR-20a-5p	COL4A1	290.00	-30.70	147.00	-18.65	23	1252	207 542
hsa-miR-20a-5pMIMAT0000075HomosapiensmiR-20a-5p	COL4A1	150.00	-18.15	150.00	-18.15	23	1543	821
hsa-miR-20a-3pMIMAT0004493HomosapiensmiR-20a-3p	VWF	140.00	-12.22	140.00	-12.22	22	893	693
hsa-miR-21-5pMIMAT0000076HomosapiensmiR-21-5p	COL4A1	152.00	-14.66	152.00	-14.66	22	1400	182
hsa-miR-21-5pMIMAT0000076HomosapiensmiR-21-5p	COL4A1	152.00	-14.66	152.00	-14.66	22	1252	182
hsa-miR-22-5pMIMAT0004495HomosapiensmiR-22-5p	VWF	142.00	-18.62	142.00	-18.62	22	893	629
hsa-miR-22-5pMIMAT0004495HomosapiensmiR-22-5p	COL4A1	290.00	-28.05	147.00	-16.46	22	885	569 107
hsa-miR-22-3pMIMAT0000077HomosapiensmiR-22-3p	BGN	140.00	-12.27	140.00	-12.27	22	1101	1
hsa-miR-22-3pMIMAT0000077HomosapiensmiR-22-3p	COL4A1	155.00	-20.31	155.00	-20.31	22	850	733
hsa-miR-23a-5pMIMAT0004496HomosapiensmiR-23a-5p	COL4A1	140.00	-26.46	140.00	-26.46	22	885	807
hsa-miR-23a-5pMIMAT0004496HomosapiensmiR-23a-5p	NDUFB7	142.00	-24.46	142.00	-24.46	22	254	149
hsa-miR-23a-5pMIMAT0004496HomosapiensmiR-23a-5p	COL4A1	145.00	-20.16	145.00	-20.16	22	850	522
hsa-miR-23a-3pMIMAT0000078HomosapiensmiR-23a-3p	COL4A1	140.00	-10.95	140.00	-10.95	21	1400	775
hsa-miR-23a-3pMIMAT0000078HomosapiensmiR-23a-3p	COL4A1	147.00	-15.60	147.00	-15.60	21	850	751
hsa-miR-23a-3pMIMAT0000078HomosapiensmiR-23a-3p	COL4A1	140.00	-10.95	140.00	-10.95	21	1252	775
hsa-miR-24-1-5pMIMAT0000079HomosapiensmiR-24-1-5p	ATP5F1D	140.00	-16.23	140.00	-16.23	22	106	1
hsa-miR-24-3pMIMAT0000080HomosapiensmiR-24-3p	VWF	146.00	-18.08	146.00	-18.08	22	138	86
hsa-miR-24-3pMIMAT0000080HomosapiensmiR-24-3p	MRPL20	141.00	-19.34	141.00	-19.34	22	387	225
hsa-miR-24-3pMIMAT0000080HomosapiensmiR-24-3p	COL4A1	140.00	-27.15	140.00	-27.15	22	885	476
hsa-miR-24-2-5pMIMAT0004497HomosapiensmiR-24-2-5p	ATP5F1D	140.00	-16.05	140.00	-16.05	22	106	1
hsa-miR-25-5pMIMAT0004498HomosapiensmiR-25-5p	MRPL12	148.00	-20.23	148.00	-20.23	21	277	59
hsa-miR-25-3pMIMAT0000081HomosapiensmiR-25-3p	COL4A1	146.00	-16.34	146.00	-16.34	22	850	478
hsa-miR-26a-5pMIMAT0000082HomosapiensmiR-26a-5p	COL4A1	150.00	-18.06	150.00	-18.06	22	1818	307
hsa-miR-26a-1-3pMIMAT0004499HomosapiensmiR-26a-1-3p	MRPL20	143.00	-15.12	143.00	-15.12	22	508	97
hsa-miR-26a-1-3pMIMAT0004499HomosapiensmiR-26a-1-3p	COL4A1	143.00	-8.87	143.00	-8.87	22	1549	1517
hsa-miR-26a-1-3pMIMAT0004499HomosapiensmiR-26a-1-3p	COL4A1	143.00	-8.87	143.00	-8.87	22	1543	1517
hsa-miR-26b-5pMIMAT0000083HomosapiensmiR-26b-5p	COL4A1	295.00	-32.88	151.00	-17.79	21	1818	308 1650
hsa-miR-26b-3pMIMAT0004500HomosapiensmiR-26b-3p	VWF	175.00	-24.32	175.00	-24.32	21	893	634
hsa-miR-26b-3pMIMAT0004500HomosapiensmiR-26b-3p	BGN	158.00	-19.89	158.00	-19.89	21	1101	318
hsa-miR-26b-3pMIMAT0004500HomosapiensmiR-26b-3p	COL4A1	146.00	-14.04	146.00	-14.04	21	850	780
hsa-miR-26b-3pMIMAT0004500HomosapiensmiR-26b-3p	COL4A1	141.00	-16.25	141.00	-16.25	21	1549	945
hsa-miR-26b-3pMIMAT0004500HomosapiensmiR-26b-3p	COL4A1	141.00	-16.25	141.00	-16.25	21	1543	945
hsa-miR-27a-5pMIMAT0004501HomosapiensmiR-27a-5p	BGN	148.00	-22.12	148.00	-22.12	22	1101	73
hsa-miR-27a-5pMIMAT0004501HomosapiensmiR-27a-5p	COL4A1	146.00	-20.31	146.00	-20.31	22	850	472
hsa-miR-28-5pMIMAT0000085HomosapiensmiR-28-5p	ATP5F1D	287.00	-35.89	145.00	-19.80	22	388	177 51
hsa-miR-28-5pMIMAT0000085HomosapiensmiR-28-5p	VWF	152.00	-18.89	152.00	-18.89	22	138	107
hsa-miR-28-5pMIMAT0000085HomosapiensmiR-28-5p	COL4A1	145.00	-17.17	145.00	-17.17	22	885	809
hsa-miR-28-5pMIMAT0000085HomosapiensmiR-28-5p	COL4A1	148.00	-18.17	148.00	-18.17	22	1549	563
hsa-miR-28-5pMIMAT0000085HomosapiensmiR-28-5p	COL4A1	148.00	-18.17	148.00	-18.17	22	1543	563
hsa-miR-29a-5pMIMAT0004503HomosapiensmiR-29a-5p	VWF	148.00	-11.62	148.00	-11.62	22	893	89
hsa-miR-29a-5pMIMAT0004503HomosapiensmiR-29a-5p	VWF	148.00	-11.62	148.00	-11.62	22	276	89
hsa-miR-29a-5pMIMAT0004503HomosapiensmiR-29a-5p	COL4A1	151.00	-10.72	151.00	-10.72	22	885	514
hsa-miR-29a-5pMIMAT0004503HomosapiensmiR-29a-5p	COL4A1	148.00	-20.76	148.00	-20.76	22	1818	1520
hsa-miR-29a-5pMIMAT0004503HomosapiensmiR-29a-5p	COL4A1	147.00	-20.59	147.00	-20.59	22	1549	170
hsa-miR-29a-5pMIMAT0004503HomosapiensmiR-29a-5p	COL4A1	147.00	-20.59	147.00	-20.59	22	1543	170
hsa-miR-29a-3pMIMAT0000086HomosapiensmiR-29a-3p	COL4A1	151.00	-18.14	151.00	-18.14	22	1400	13
hsa-miR-29a-3pMIMAT0000086HomosapiensmiR-29a-3p	COL4A1	151.00	-18.14	151.00	-18.14	22	1252	13
hsa-miR-30a-3pMIMAT0000088HomosapiensmiR-30a-3p	COL4A1	146.00	-17.71	146.00	-17.71	22	885	665
hsa-miR-31-3pMIMAT0004504HomosapiensmiR-31-3p	COL4A1	146.00	-15.68	146.00	-15.68	22	1549	627
hsa-miR-31-3pMIMAT0004504HomosapiensmiR-31-3p	COL4A1	146.00	-15.68	146.00	-15.68	22	1543	627
hsa-miR-32-5pMIMAT0000090HomosapiensmiR-32-5p	COL4A1	148.00	-12.46	148.00	-12.46	22	850	478
hsa-miR-32-3pMIMAT0004505HomosapiensmiR-32-3p	COL4A1	141.00	-13.83	141.00	-13.83	22	1818	370
hsa-miR-33a-5pMIMAT0000091HomosapiensmiR-33a-5p	COL4A1	158.00	-16.90	158.00	-16.90	21	1400	251
hsa-miR-33a-5pMIMAT0000091HomosapiensmiR-33a-5p	COL4A1	158.00	-16.90	158.00	-16.90	21	1252	251
hsa-miR-33a-3pMIMAT0004506HomosapiensmiR-33a-3p	COL4A1	140.00	-3.94	140.00	-3.94	22	1400	1194
hsa-miR-33a-3pMIMAT0004506HomosapiensmiR-33a-3p	COL4A1	140.00	-3.94	140.00	-3.94	22	1252	1194
hsa-miR-92a-1-5pMIMAT0004507HomosapiensmiR-92a-1-5p	ATP5F1D	280.00	-41.22	140.00	-21.48	23	388	45 339
hsa-miR-92a-1-5pMIMAT0004507HomosapiensmiR-92a-1-5p	BGN	140.00	-20.31	140.00	-20.31	23	1101	92
hsa-miR-92a-1-5pMIMAT0004507HomosapiensmiR-92a-1-5p	ATP5F1D	140.00	-19.74	140.00	-19.74	23	92	43
hsa-miR-92a-1-5pMIMAT0004507HomosapiensmiR-92a-1-5p	ATP5F1D	140.00	-19.74	140.00	-19.74	23	106	57
hsa-miR-92a-3pMIMAT0000092HomosapiensmiR-92a-3p	COL4A1	145.00	-16.18	145.00	-16.18	22	850	484
hsa-miR-92a-2-5pMIMAT0004508HomosapiensmiR-92a-2-5p	ATP5F1D	140.00	-21.24	140.00	-21.24	22	388	345
hsa-miR-92a-2-5pMIMAT0004508HomosapiensmiR-92a-2-5p	NDUFB7	143.00	-23.64	143.00	-23.64	22	55	1
hsa-miR-92a-2-5pMIMAT0004508HomosapiensmiR-92a-2-5p	BGN	150.00	-19.83	150.00	-19.83	22	1101	103
hsa-miR-92a-2-5pMIMAT0004508HomosapiensmiR-92a-2-5p	ATP5F1D	140.00	-21.24	140.00	-21.24	22	92	49
hsa-miR-92a-2-5pMIMAT0004508HomosapiensmiR-92a-2-5p	ATP5F1D	140.00	-21.24	140.00	-21.24	22	106	63
hsa-miR-92a-2-5pMIMAT0004508HomosapiensmiR-92a-2-5p	NDUFB7	143.00	-23.64	143.00	-23.64	22	254	200
hsa-miR-93-5pMIMAT0000093HomosapiensmiR-93-5p	COL4A1	302.00	-36.40	155.00	-23.26	23	1400	209 542
hsa-miR-93-5pMIMAT0000093HomosapiensmiR-93-5p	MRPL20	161.00	-25.45	161.00	-25.45	23	508	361
hsa-miR-93-5pMIMAT0000093HomosapiensmiR-93-5p	COL4A1	285.00	-34.97	144.00	-19.63	23	1549	1258 822
hsa-miR-93-5pMIMAT0000093HomosapiensmiR-93-5p	COL4A1	302.00	-36.40	155.00	-23.26	23	1252	209 542
hsa-miR-93-5pMIMAT0000093HomosapiensmiR-93-5p	COL4A1	285.00	-34.97	144.00	-19.63	23	1543	1258 822
hsa-miR-93-3pMIMAT0004509HomosapiensmiR-93-3p	BGN	156.00	-19.16	156.00	-19.16	22	1101	332
hsa-miR-93-3pMIMAT0004509HomosapiensmiR-93-3p	COL4A1	295.00	-33.66	148.00	-17.14	22	1400	487 1115
hsa-miR-93-3pMIMAT0004509HomosapiensmiR-93-3p	COL4A1	153.00	-21.06	153.00	-21.06	22	1549	305
hsa-miR-93-3pMIMAT0004509HomosapiensmiR-93-3p	COL4A1	295.00	-33.66	148.00	-17.14	22	1252	487 1115
hsa-miR-93-3pMIMAT0004509HomosapiensmiR-93-3p	COL4A1	153.00	-21.06	153.00	-21.06	22	1543	305
hsa-miR-95-5pMIMAT0026473HomosapiensmiR-95-5p	COL4A1	145.00	-6.15	145.00	-6.15	21	850	202
hsa-miR-95-5pMIMAT0026473HomosapiensmiR-95-5p	COL4A1	145.00	-7.79	145.00	-7.79	21	1818	1784
hsa-miR-95-5pMIMAT0026473HomosapiensmiR-95-5p	COL4A1	142.00	-5.66	142.00	-5.66	21	1549	1311
hsa-miR-95-5pMIMAT0026473HomosapiensmiR-95-5p	COL4A1	142.00	-5.66	142.00	-5.66	21	1543	1311
hsa-miR-95-3pMIMAT0000094HomosapiensmiR-95-3p	COL4A1	143.00	-14.76	143.00	-14.76	22	1400	1029
hsa-miR-95-3pMIMAT0000094HomosapiensmiR-95-3p	COL4A1	151.00	-18.10	151.00	-18.10	22	1818	224
hsa-miR-95-3pMIMAT0000094HomosapiensmiR-95-3p	COL4A1	143.00	-14.76	143.00	-14.76	22	1252	1029
hsa-miR-96-5pMIMAT0000095HomosapiensmiR-96-5p	VWF	145.00	-16.32	145.00	-16.32	23	893	85
hsa-miR-96-5pMIMAT0000095HomosapiensmiR-96-5p	VWF	145.00	-16.32	145.00	-16.32	23	276	85
hsa-miR-96-3pMIMAT0004510HomosapiensmiR-96-3p	COL4A1	281.00	-23.73	141.00	-13.72	22	1549	776 1036
hsa-miR-96-3pMIMAT0004510HomosapiensmiR-96-3p	COL4A1	281.00	-23.73	141.00	-13.72	22	1543	776 1036
hsa-miR-98-5pMIMAT0000096HomosapiensmiR-98-5p	COL4A1	140.00	-15.73	140.00	-15.73	22	1400	21
hsa-miR-98-5pMIMAT0000096HomosapiensmiR-98-5p	COL4A1	142.00	-18.00	142.00	-18.00	22	885	650
hsa-miR-98-5pMIMAT0000096HomosapiensmiR-98-5p	COL4A1	140.00	-15.73	140.00	-15.73	22	1252	21
hsa-miR-98-3pMIMAT0022842HomosapiensmiR-98-3p	COL4A1	142.00	-3.63	142.00	-3.63	22	1400	1278
hsa-miR-99a-5pMIMAT0000097HomosapiensmiR-99a-5p	COL4A1	140.00	-12.62	140.00	-12.62	22	885	854
hsa-miR-100-3pMIMAT0004512HomosapiensmiR-100-3p	COL4A1	143.00	-9.97	143.00	-9.97	22	1400	1367
hsa-miR-101-5pMIMAT0004513HomosapiensmiR-101-5p	VWF	143.00	-15.95	143.00	-15.95	22	893	555
hsa-miR-101-5pMIMAT0004513HomosapiensmiR-101-5p	COL4A1	148.00	-10.62	148.00	-10.62	22	1818	59
hsa-miR-101-3pMIMAT0000099HomosapiensmiR-101-3p	BGN	142.00	-9.83	142.00	-9.83	21	1101	871
hsa-miR-101-3pMIMAT0000099HomosapiensmiR-101-3p	COL4A1	157.00	-17.64	157.00	-17.64	21	1818	600
hsa-miR-29b-1-5pMIMAT0004514HomosapiensmiR-29b-1-5p	COL4A1	140.00	-14.35	140.00	-14.35	24	1400	282
hsa-miR-29b-1-5pMIMAT0004514HomosapiensmiR-29b-1-5p	COL4A1	154.00	-14.97	154.00	-14.97	24	885	354
hsa-miR-29b-1-5pMIMAT0004514HomosapiensmiR-29b-1-5p	COL4A1	455.00	-56.70	172.00	-28.98	24	1818	620 83 340
hsa-miR-29b-1-5pMIMAT0004514HomosapiensmiR-29b-1-5p	COL4A1	140.00	-14.35	140.00	-14.35	24	1252	282
hsa-miR-29b-3pMIMAT0000100HomosapiensmiR-29b-3p	COL4A1	158.00	-17.47	158.00	-17.47	23	1400	12
hsa-miR-29b-3pMIMAT0000100HomosapiensmiR-29b-3p	COL4A1	158.00	-17.47	158.00	-17.47	23	1252	12
hsa-miR-29b-2-5pMIMAT0004515HomosapiensmiR-29b-2-5p	MRPL20	300.00	-46.64	150.00	-24.22	22	508	130 416
hsa-miR-29b-2-5pMIMAT0004515HomosapiensmiR-29b-2-5p	COL4A1	460.00	-65.70	170.00	-33.92	22	1818	621 1532 84
hsa-miR-103a-2-5pMIMAT0009196HomosapiensmiR-103a-2-5p	BGN	141.00	-20.69	141.00	-20.69	23	1101	65
hsa-miR-103a-2-5pMIMAT0009196HomosapiensmiR-103a-2-5p	COL4A1	146.00	-15.94	146.00	-15.94	23	885	579
hsa-miR-103a-2-5pMIMAT0009196HomosapiensmiR-103a-2-5p	NDUFB7	151.00	-18.91	151.00	-18.91	23	254	102
hsa-miR-103a-3pMIMAT0000101HomosapiensmiR-103a-3p	VWF	144.00	-23.10	144.00	-23.10	23	138	45
hsa-miR-103a-1-5pMIMAT0037306HomosapiensmiR-103a-1-5p	BGN	141.00	-19.81	141.00	-19.81	23	1101	65
hsa-miR-103a-1-5pMIMAT0037306HomosapiensmiR-103a-1-5p	COL4A1	146.00	-17.25	146.00	-17.25	23	885	579
hsa-miR-103a-1-5pMIMAT0037306HomosapiensmiR-103a-1-5p	NDUFB7	151.00	-19.02	151.00	-19.02	23	254	102
hsa-miR-105-5pMIMAT0000102HomosapiensmiR-105-5p	COL4A1	144.00	-12.78	144.00	-12.78	23	1818	530
hsa-miR-105-3pMIMAT0004516HomosapiensmiR-105-3p	BGN	143.00	-23.10	143.00	-23.10	22	1101	44
hsa-miR-105-3pMIMAT0004516HomosapiensmiR-105-3p	COL4A1	158.00	-18.47	158.00	-18.47	22	1400	783
hsa-miR-105-3pMIMAT0004516HomosapiensmiR-105-3p	COL4A1	152.00	-24.86	152.00	-24.86	22	1549	24
hsa-miR-105-3pMIMAT0004516HomosapiensmiR-105-3p	COL4A1	158.00	-18.47	158.00	-18.47	22	1252	783
hsa-miR-105-3pMIMAT0004516HomosapiensmiR-105-3p	COL4A1	152.00	-24.86	152.00	-24.86	22	1543	24
hsa-miR-106a-5pMIMAT0000103HomosapiensmiR-106a-5p	COL4A1	428.00	-47.67	147.00	-18.51	23	1400	542 208 1064
hsa-miR-106a-5pMIMAT0000103HomosapiensmiR-106a-5p	MRPL20	161.00	-17.49	161.00	-17.49	23	508	361
hsa-miR-106a-5pMIMAT0000103HomosapiensmiR-106a-5p	COL4A1	154.00	-16.11	154.00	-16.11	23	1549	821
hsa-miR-106a-5pMIMAT0000103HomosapiensmiR-106a-5p	COL4A1	428.00	-47.67	147.00	-18.51	23	1252	542 208 1064
hsa-miR-106a-5pMIMAT0000103HomosapiensmiR-106a-5p	COL4A1	154.00	-16.11	154.00	-16.11	23	1543	821
hsa-miR-106a-3pMIMAT0004517HomosapiensmiR-106a-3p	COL4A1	144.00	-9.47	144.00	-9.47	22	1818	1693
hsa-miR-106a-3pMIMAT0004517HomosapiensmiR-106a-3p	COL4A1	145.00	-10.49	145.00	-10.49	22	1549	1024
hsa-miR-106a-3pMIMAT0004517HomosapiensmiR-106a-3p	COL4A1	145.00	-10.49	145.00	-10.49	22	1543	1024
hsa-miR-107MIMAT0000104HomosapiensmiR-107	VWF	144.00	-26.68	144.00	-26.68	23	138	45
hsa-miR-16-2-3pMIMAT0004518HomosapiensmiR-16-2-3p	COL4A1	150.00	-10.05	150.00	-10.05	22	885	730
hsa-miR-16-2-3pMIMAT0004518HomosapiensmiR-16-2-3p	COL4A1	287.00	-14.57	146.00	-9.08	22	1818	390 121
hsa-miR-196a-5pMIMAT0000226HomosapiensmiR-196a-5p	COL4A1	146.00	-21.59	146.00	-21.59	22	1400	20
hsa-miR-196a-5pMIMAT0000226HomosapiensmiR-196a-5p	COL4A1	146.00	-21.59	146.00	-21.59	22	1252	20
hsa-miR-197-5pMIMAT0022691HomosapiensmiR-197-5p	ATP5F1D	148.00	-26.79	148.00	-26.79	23	388	273
hsa-miR-197-5pMIMAT0022691HomosapiensmiR-197-5p	COL4A1	149.00	-16.47	149.00	-16.47	23	1400	360
hsa-miR-197-5pMIMAT0022691HomosapiensmiR-197-5p	ATP5F1D	148.00	-26.79	148.00	-26.79	23	99	23
hsa-miR-197-5pMIMAT0022691HomosapiensmiR-197-5p	COL4A1	143.00	-22.87	143.00	-22.87	23	1818	1416
hsa-miR-197-5pMIMAT0022691HomosapiensmiR-197-5p	COL4A1	149.00	-16.47	149.00	-16.47	23	1252	360
hsa-miR-197-3pMIMAT0000227HomosapiensmiR-197-3p	VWF	148.00	-23.87	148.00	-23.87	22	893	638
hsa-miR-197-3pMIMAT0000227HomosapiensmiR-197-3p	MRPL20	156.00	-16.44	156.00	-16.44	22	508	412
hsa-miR-197-3pMIMAT0000227HomosapiensmiR-197-3p	MRPL20	151.00	-18.81	151.00	-18.81	22	387	9
hsa-miR-199a-5pMIMAT0000231HomosapiensmiR-199a-5p	COL4A1	143.00	-22.15	143.00	-22.15	23	1549	499
hsa-miR-199a-5pMIMAT0000231HomosapiensmiR-199a-5p	COL4A1	143.00	-22.15	143.00	-22.15	23	1543	499
hsa-miR-199a-3pMIMAT0000232HomosapiensmiR-199a-3p	MRPL20	142.00	-18.52	142.00	-18.52	22	508	197
hsa-miR-199a-3pMIMAT0000232HomosapiensmiR-199a-3p	NDUFB7	148.00	-15.83	148.00	-15.83	22	254	37
hsa-miR-208a-5pMIMAT0026474HomosapiensmiR-208a-5p	ATP5F1D	145.00	-19.66	145.00	-19.66	22	388	153
hsa-miR-208a-5pMIMAT0026474HomosapiensmiR-208a-5p	COL4A1	150.00	-18.67	150.00	-18.67	22	885	367
hsa-miR-208a-3pMIMAT0000241HomosapiensmiR-208a-3p	COL4A1	141.00	-16.77	141.00	-16.77	22	885	54
hsa-miR-129-1-3pMIMAT0004548HomosapiensmiR-129-1-3p	VWF	140.00	-10.75	140.00	-10.75	22	893	392
hsa-miR-148a-5pMIMAT0004549HomosapiensmiR-148a-5p	COL4A1	292.00	-26.27	152.00	-16.97	22	885	450 571
hsa-miR-148a-5pMIMAT0004549HomosapiensmiR-148a-5p	COL4A1	140.00	-9.23	140.00	-9.23	22	1818	1202
hsa-miR-148a-3pMIMAT0000243HomosapiensmiR-148a-3p	COL4A1	142.00	-15.02	142.00	-15.02	22	1400	252
hsa-miR-148a-3pMIMAT0000243HomosapiensmiR-148a-3p	COL4A1	142.00	-15.02	142.00	-15.02	22	1252	252
hsa-miR-30c-2-3pMIMAT0004550HomosapiensmiR-30c-2-3p	BGN	285.00	-41.24	143.00	-22.83	22	1101	227 831
hsa-miR-30c-2-3pMIMAT0004550HomosapiensmiR-30c-2-3p	COL4A1	142.00	-17.74	142.00	-17.74	22	1400	497
hsa-miR-30c-2-3pMIMAT0004550HomosapiensmiR-30c-2-3p	MRPL20	145.00	-21.11	145.00	-21.11	22	387	172
hsa-miR-30c-2-3pMIMAT0004550HomosapiensmiR-30c-2-3p	COL4A1	142.00	-17.74	142.00	-17.74	22	1252	497
hsa-miR-30d-3pMIMAT0004551HomosapiensmiR-30d-3p	COL4A1	150.00	-18.66	150.00	-18.66	22	885	665
hsa-miR-30d-3pMIMAT0004551HomosapiensmiR-30d-3p	COL4A1	140.00	-11.27	140.00	-11.27	22	1818	1731
hsa-miR-139-5pMIMAT0000250HomosapiensmiR-139-5p	COL4A1	155.00	-19.92	155.00	-19.92	23	885	547
hsa-miR-139-5pMIMAT0000250HomosapiensmiR-139-5p	COL4A1	141.00	-17.04	141.00	-17.04	23	1549	1257
hsa-miR-139-5pMIMAT0000250HomosapiensmiR-139-5p	COL4A1	141.00	-17.04	141.00	-17.04	23	1543	1257
hsa-miR-139-3pMIMAT0004552HomosapiensmiR-139-3p	COL4A1	143.00	-28.76	143.00	-28.76	23	121	6
hsa-miR-7-5pMIMAT0000252HomosapiensmiR-7-5p	BGN	141.00	-15.49	141.00	-15.49	24	1101	952
hsa-miR-7-5pMIMAT0000252HomosapiensmiR-7-5p	COL4A1	294.00	-31.50	151.00	-16.97	24	1400	524 708
hsa-miR-7-5pMIMAT0000252HomosapiensmiR-7-5p	COL4A1	294.00	-31.50	151.00	-16.97	24	1252	524 708
hsa-miR-7-1-3pMIMAT0004553HomosapiensmiR-7-1-3p	VWF	143.00	-5.78	143.00	-5.78	22	893	329
hsa-miR-7-1-3pMIMAT0004553HomosapiensmiR-7-1-3p	COL4A1	142.00	-8.98	142.00	-8.98	22	1400	1303
hsa-miR-7-2-3pMIMAT0004554HomosapiensmiR-7-2-3p	VWF	145.00	-5.78	145.00	-5.78	22	893	329
hsa-miR-7-2-3pMIMAT0004554HomosapiensmiR-7-2-3p	COL4A1	140.00	-8.01	140.00	-8.01	22	1400	1303
hsa-miR-10b-5pMIMAT0000254HomosapiensmiR-10b-5p	COL4A1	284.00	-35.38	143.00	-21.03	23	1549	1246 221
hsa-miR-10b-5pMIMAT0000254HomosapiensmiR-10b-5p	COL4A1	284.00	-35.38	143.00	-21.03	23	1543	1246 221
hsa-miR-10b-3pMIMAT0004556HomosapiensmiR-10b-3p	COL4A1	155.00	-24.83	155.00	-24.83	22	1818	517
hsa-miR-34a-3pMIMAT0004557HomosapiensmiR-34a-3p	COL4A1	141.00	-12.45	141.00	-12.45	22	1549	1069
hsa-miR-34a-3pMIMAT0004557HomosapiensmiR-34a-3p	COL4A1	141.00	-12.45	141.00	-12.45	22	1543	1069
hsa-miR-181a-5pMIMAT0000256HomosapiensmiR-181a-5p	MRPL12	162.00	-17.32	162.00	-17.32	23	277	215
hsa-miR-181a-5pMIMAT0000256HomosapiensmiR-181a-5p	COL4A1	151.00	-13.74	151.00	-13.74	23	1400	768
hsa-miR-181a-5pMIMAT0000256HomosapiensmiR-181a-5p	COL4A1	143.00	-17.33	143.00	-17.33	23	1818	960
hsa-miR-181a-5pMIMAT0000256HomosapiensmiR-181a-5p	COL4A1	156.00	-15.73	156.00	-15.73	23	121	4
hsa-miR-181a-5pMIMAT0000256HomosapiensmiR-181a-5p	COL4A1	151.00	-13.74	151.00	-13.74	23	1252	768
hsa-miR-181a-2-3pMIMAT0004558HomosapiensmiR-181a-2-3p	BGN	150.00	-21.70	150.00	-21.70	22	1101	6
hsa-miR-181b-5pMIMAT0000257HomosapiensmiR-181b-5p	MRPL12	162.00	-20.95	162.00	-20.95	23	277	215
hsa-miR-181b-5pMIMAT0000257HomosapiensmiR-181b-5p	COL4A1	288.00	-31.09	147.00	-17.35	23	1400	768 374
hsa-miR-181b-5pMIMAT0000257HomosapiensmiR-181b-5p	COL4A1	150.00	-15.95	150.00	-15.95	23	121	7
hsa-miR-181b-5pMIMAT0000257HomosapiensmiR-181b-5p	COL4A1	288.00	-31.09	147.00	-17.35	23	1252	768 374
hsa-miR-181b-3pMIMAT0022692HomosapiensmiR-181b-3p	MRPL20	154.00	-15.15	154.00	-15.15	21	387	296
hsa-miR-181c-5pMIMAT0000258HomosapiensmiR-181c-5p	MRPL12	155.00	-18.48	155.00	-18.48	22	277	219
hsa-miR-181c-5pMIMAT0000258HomosapiensmiR-181c-5p	COL4A1	154.00	-16.88	154.00	-16.88	22	1400	768
hsa-miR-181c-5pMIMAT0000258HomosapiensmiR-181c-5p	COL4A1	151.00	-12.07	151.00	-12.07	22	121	4
hsa-miR-181c-5pMIMAT0000258HomosapiensmiR-181c-5p	COL4A1	154.00	-16.88	154.00	-16.88	22	1252	768
hsa-miR-182-5pMIMAT0000259HomosapiensmiR-182-5p	VWF	152.00	-9.30	152.00	-9.30	24	893	603
hsa-miR-182-5pMIMAT0000259HomosapiensmiR-182-5p	COL4A1	292.00	-27.01	148.00	-15.55	24	1400	823 1314
hsa-miR-182-5pMIMAT0000259HomosapiensmiR-182-5p	COL4A1	147.00	-20.24	147.00	-20.24	24	1549	1014
hsa-miR-182-5pMIMAT0000259HomosapiensmiR-182-5p	COL4A1	148.00	-11.46	148.00	-11.46	24	1252	823
hsa-miR-182-5pMIMAT0000259HomosapiensmiR-182-5p	COL4A1	147.00	-20.24	147.00	-20.24	24	1543	1014
hsa-miR-183-5pMIMAT0000261HomosapiensmiR-183-5p	MRPL20	144.00	-19.38	144.00	-19.38	22	387	298
hsa-miR-183-5pMIMAT0000261HomosapiensmiR-183-5p	COL4A1	157.00	-15.44	157.00	-15.44	22	1549	979
hsa-miR-183-5pMIMAT0000261HomosapiensmiR-183-5p	COL4A1	157.00	-15.44	157.00	-15.44	22	1543	979
hsa-miR-183-3pMIMAT0004560HomosapiensmiR-183-3p	COL4A1	140.00	-11.08	140.00	-11.08	22	885	864
hsa-miR-183-3pMIMAT0004560HomosapiensmiR-183-3p	COL4A1	143.00	-14.69	143.00	-14.69	22	1549	1332
hsa-miR-183-3pMIMAT0004560HomosapiensmiR-183-3p	COL4A1	143.00	-14.69	143.00	-14.69	22	1543	1332
hsa-miR-187-3pMIMAT0000262HomosapiensmiR-187-3p	MRPL20	142.00	-20.10	142.00	-20.10	22	508	179
hsa-miR-187-3pMIMAT0000262HomosapiensmiR-187-3p	COL4A1	157.00	-23.38	157.00	-23.38	22	1549	12
hsa-miR-187-3pMIMAT0000262HomosapiensmiR-187-3p	COL4A1	157.00	-23.38	157.00	-23.38	22	1543	12
hsa-miR-196a-3pMIMAT0004562HomosapiensmiR-196a-3p	COL4A1	147.00	-9.75	147.00	-9.75	22	1400	822
hsa-miR-196a-3pMIMAT0004562HomosapiensmiR-196a-3p	COL4A1	147.00	-9.75	147.00	-9.75	22	1252	822
hsa-miR-199b-3pMIMAT0004563HomosapiensmiR-199b-3p	MRPL20	142.00	-18.52	142.00	-18.52	22	508	197
hsa-miR-199b-3pMIMAT0004563HomosapiensmiR-199b-3p	NDUFB7	148.00	-15.83	148.00	-15.83	22	254	37
hsa-miR-203a-5pMIMAT0031890HomosapiensmiR-203a-5p	ATP5F1D	147.00	-17.21	147.00	-17.21	25	388	310
hsa-miR-203a-5pMIMAT0031890HomosapiensmiR-203a-5p	ATP5F1D	147.00	-17.21	147.00	-17.21	25	92	14
hsa-miR-203a-5pMIMAT0031890HomosapiensmiR-203a-5p	MRPL20	141.00	-17.56	141.00	-17.56	25	508	1
hsa-miR-203a-5pMIMAT0031890HomosapiensmiR-203a-5p	ATP5F1D	147.00	-17.21	147.00	-17.21	25	106	28
hsa-miR-203a-5pMIMAT0031890HomosapiensmiR-203a-5p	ATP5F1D	147.00	-17.21	147.00	-17.21	25	99	60
hsa-miR-203a-5pMIMAT0031890HomosapiensmiR-203a-5p	COL4A1	140.00	-11.78	140.00	-11.78	25	1818	475
hsa-miR-203a-5pMIMAT0031890HomosapiensmiR-203a-5p	COL4A1	149.00	-22.66	149.00	-22.66	25	1549	156
hsa-miR-203a-5pMIMAT0031890HomosapiensmiR-203a-5p	COL4A1	149.00	-22.66	149.00	-22.66	25	1543	156
hsa-miR-203a-3pMIMAT0000264HomosapiensmiR-203a-3p	COL4A1	441.00	-49.97	151.00	-22.49	22	1400	1170 1198 984
hsa-miR-203a-3pMIMAT0000264HomosapiensmiR-203a-3p	COL4A1	155.00	-14.25	155.00	-14.25	22	1818	531
hsa-miR-203a-3pMIMAT0000264HomosapiensmiR-203a-3p	COL4A1	441.00	-49.97	151.00	-22.49	22	1252	1170 1198 984
hsa-miR-204-5pMIMAT0000265HomosapiensmiR-204-5p	COL4A1	151.00	-13.71	151.00	-13.71	22	850	660
hsa-miR-204-3pMIMAT0022693HomosapiensmiR-204-3p	BGN	146.00	-20.18	146.00	-20.18	21	1101	434
hsa-miR-204-3pMIMAT0022693HomosapiensmiR-204-3p	COL4A1	142.00	-18.39	142.00	-18.39	21	1549	1471
hsa-miR-204-3pMIMAT0022693HomosapiensmiR-204-3p	COL4A1	142.00	-18.39	142.00	-18.39	21	1543	1471
hsa-miR-205-5pMIMAT0000266HomosapiensmiR-205-5p	NDUFB7	153.00	-20.24	153.00	-20.24	22	254	63
hsa-miR-205-3pMIMAT0009197HomosapiensmiR-205-3p	COL4A1	146.00	-13.15	146.00	-13.15	21	1400	1165
hsa-miR-205-3pMIMAT0009197HomosapiensmiR-205-3p	COL4A1	141.00	-14.25	141.00	-14.25	21	885	148
hsa-miR-205-3pMIMAT0009197HomosapiensmiR-205-3p	COL4A1	153.00	-11.03	153.00	-11.03	21	1818	890
hsa-miR-205-3pMIMAT0009197HomosapiensmiR-205-3p	COL4A1	146.00	-13.15	146.00	-13.15	21	1252	1165
hsa-miR-210-5pMIMAT0026475HomosapiensmiR-210-5p	ATP5F1D	147.00	-22.37	147.00	-22.37	22	388	18
hsa-miR-211-5pMIMAT0000268HomosapiensmiR-211-5p	COL4A1	151.00	-11.91	151.00	-11.91	22	850	660
hsa-miR-211-3pMIMAT0022694HomosapiensmiR-211-3p	BGN	427.00	-61.45	144.00	-24.31	21	1101	118 325 723
hsa-miR-212-5pMIMAT0022695HomosapiensmiR-212-5p	ATP5F1D	294.00	-37.02	148.00	-20.05	23	388	291 91
hsa-miR-212-5pMIMAT0022695HomosapiensmiR-212-5p	BGN	144.00	-20.04	144.00	-20.04	23	1101	77
hsa-miR-212-5pMIMAT0022695HomosapiensmiR-212-5p	ATP5F1D	145.00	-17.36	145.00	-17.36	23	92	1
hsa-miR-212-5pMIMAT0022695HomosapiensmiR-212-5p	ATP5F1D	156.00	-26.12	156.00	-26.12	23	106	10
hsa-miR-212-5pMIMAT0022695HomosapiensmiR-212-5p	ATP5F1D	148.00	-20.05	148.00	-20.05	23	99	41
hsa-miR-212-5pMIMAT0022695HomosapiensmiR-212-5p	COL4A1	154.00	-27.98	154.00	-27.98	23	1818	1289
hsa-miR-212-5pMIMAT0022695HomosapiensmiR-212-5p	COL4A1	144.00	-16.19	144.00	-16.19	23	1549	95
hsa-miR-212-5pMIMAT0022695HomosapiensmiR-212-5p	COL4A1	144.00	-16.19	144.00	-16.19	23	1543	95
hsa-miR-212-3pMIMAT0000269HomosapiensmiR-212-3p	MRPL20	141.00	-11.69	141.00	-11.69	21	174	1
hsa-miR-181a-3pMIMAT0000270HomosapiensmiR-181a-3p	VWF	150.00	-15.46	150.00	-15.46	22	893	465
hsa-miR-181a-3pMIMAT0000270HomosapiensmiR-181a-3p	COL4A1	144.00	-15.63	144.00	-15.63	22	850	742
hsa-miR-214-5pMIMAT0004564HomosapiensmiR-214-5p	VWF	140.00	-23.57	140.00	-23.57	22	893	712
hsa-miR-214-5pMIMAT0004564HomosapiensmiR-214-5p	MRPL12	160.00	-30.00	160.00	-30.00	22	277	128
hsa-miR-214-5pMIMAT0004564HomosapiensmiR-214-5p	COL4A1	140.00	-18.55	140.00	-18.55	22	850	311
hsa-miR-214-5pMIMAT0004564HomosapiensmiR-214-5p	COL4A1	147.00	-23.96	147.00	-23.96	22	1818	1638
hsa-miR-214-3pMIMAT0000271HomosapiensmiR-214-3p	VWF	305.00	-56.98	161.00	-29.52	22	138	11 29
hsa-miR-214-3pMIMAT0000271HomosapiensmiR-214-3p	VWF	146.00	-16.95	146.00	-16.95	22	893	489
hsa-miR-214-3pMIMAT0000271HomosapiensmiR-214-3p	MRPL20	143.00	-26.98	143.00	-26.98	22	387	147
hsa-miR-214-3pMIMAT0000271HomosapiensmiR-214-3p	COL4A1	154.00	-21.49	154.00	-21.49	22	850	523
hsa-miR-215-3pMIMAT0026476HomosapiensmiR-215-3p	VWF	148.00	-19.70	148.00	-19.70	23	893	466
hsa-miR-215-3pMIMAT0026476HomosapiensmiR-215-3p	COL4A1	145.00	-19.13	145.00	-19.13	23	1400	1172
hsa-miR-215-3pMIMAT0026476HomosapiensmiR-215-3p	COL4A1	145.00	-19.13	145.00	-19.13	23	1252	1172
hsa-miR-216a-5pMIMAT0000273HomosapiensmiR-216a-5p	MRPL20	148.00	-17.03	148.00	-17.03	22	508	79
hsa-miR-216a-3pMIMAT0022844HomosapiensmiR-216a-3p	MRPL12	287.00	-41.27	146.00	-24.58	22	277	143 249
hsa-miR-216a-3pMIMAT0022844HomosapiensmiR-216a-3p	COL4A1	141.00	-21.57	141.00	-21.57	22	850	685
hsa-miR-216a-3pMIMAT0022844HomosapiensmiR-216a-3p	COL4A1	141.00	-16.41	141.00	-16.41	22	1549	596
hsa-miR-216a-3pMIMAT0022844HomosapiensmiR-216a-3p	COL4A1	141.00	-16.41	141.00	-16.41	22	1543	596
hsa-miR-217-3pMIMAT0037308HomosapiensmiR-217-3p	VWF	144.00	-17.14	144.00	-17.14	22	893	407
hsa-miR-218-5pMIMAT0000275HomosapiensmiR-218-5p	COL4A1	142.00	-10.02	142.00	-10.02	21	1400	1064
hsa-miR-218-5pMIMAT0000275HomosapiensmiR-218-5p	COL4A1	142.00	-10.02	142.00	-10.02	21	1252	1064
hsa-miR-218-1-3pMIMAT0004565HomosapiensmiR-218-1-3p	COL4A1	142.00	-26.97	142.00	-26.97	22	850	714
hsa-miR-218-2-3pMIMAT0004566HomosapiensmiR-218-2-3p	COL4A1	288.00	-34.59	144.00	-20.81	22	850	69 715
hsa-miR-219a-1-3pMIMAT0004567HomosapiensmiR-219a-1-3p	COL4A1	176.00	-26.69	176.00	-26.69	22	885	655
hsa-miR-219a-1-3pMIMAT0004567HomosapiensmiR-219a-1-3p	COL4A1	144.00	-21.28	144.00	-21.28	22	850	404
hsa-miR-219a-1-3pMIMAT0004567HomosapiensmiR-219a-1-3p	COL4A1	149.00	-13.07	149.00	-13.07	22	1818	1008
hsa-miR-221-5pMIMAT0004568HomosapiensmiR-221-5p	ATP5F1D	147.00	-20.59	147.00	-20.59	22	388	35
hsa-miR-221-5pMIMAT0004568HomosapiensmiR-221-5p	BGN	147.00	-15.58	147.00	-15.58	22	1101	374
hsa-miR-221-5pMIMAT0004568HomosapiensmiR-221-5p	MRPL20	155.00	-16.40	155.00	-16.40	22	387	299
hsa-miR-221-5pMIMAT0004568HomosapiensmiR-221-5p	COL4A1	140.00	-14.39	140.00	-14.39	22	1818	1453
hsa-miR-221-5pMIMAT0004568HomosapiensmiR-221-5p	COL4A1	142.00	-14.05	142.00	-14.05	22	225	71
hsa-miR-221-3pMIMAT0000278HomosapiensmiR-221-3p	COL4A1	142.00	-11.67	142.00	-11.67	23	885	297
hsa-miR-221-3pMIMAT0000278HomosapiensmiR-221-3p	COL4A1	140.00	-14.88	140.00	-14.88	23	1818	172
hsa-miR-222-5pMIMAT0004569HomosapiensmiR-222-5p	MRPL12	145.00	-23.39	145.00	-23.39	22	277	235
hsa-miR-222-5pMIMAT0004569HomosapiensmiR-222-5p	MRPL20	151.00	-19.71	151.00	-19.71	22	508	193
hsa-miR-222-3pMIMAT0000279HomosapiensmiR-222-3p	COL4A1	148.00	-15.93	148.00	-15.93	21	885	299
hsa-miR-223-5pMIMAT0004570HomosapiensmiR-223-5p	MRPL12	149.00	-12.24	149.00	-12.24	22	277	245
hsa-miR-223-5pMIMAT0004570HomosapiensmiR-223-5p	COL4A1	141.00	-10.20	141.00	-10.20	22	1818	1149
hsa-miR-223-3pMIMAT0000280HomosapiensmiR-223-3p	VWF	140.00	-11.21	140.00	-11.21	22	893	409
hsa-miR-224-5pMIMAT0000281HomosapiensmiR-224-5p	VWF	140.00	-19.64	140.00	-19.64	25	893	598
hsa-miR-224-5pMIMAT0000281HomosapiensmiR-224-5p	COL4A1	152.00	-14.90	152.00	-14.90	25	1400	952
hsa-miR-224-5pMIMAT0000281HomosapiensmiR-224-5p	COL4A1	145.00	-16.82	145.00	-16.82	25	850	794
hsa-miR-224-5pMIMAT0000281HomosapiensmiR-224-5p	COL4A1	152.00	-14.90	152.00	-14.90	25	1252	952
hsa-miR-200b-5pMIMAT0004571HomosapiensmiR-200b-5p	COL4A1	143.00	-8.36	143.00	-8.36	22	885	258
hsa-miR-200b-3pMIMAT0000318HomosapiensmiR-200b-3p	COL4A1	284.00	-25.96	144.00	-14.61	22	1400	1050 994
hsa-miR-200b-3pMIMAT0000318HomosapiensmiR-200b-3p	COL4A1	284.00	-25.96	144.00	-14.61	22	1252	1050 994
hsa-let-7g-5pMIMAT0000414Homosapienslet-7g-5p	COL4A1	140.00	-14.15	140.00	-14.15	22	1400	21
hsa-let-7g-5pMIMAT0000414Homosapienslet-7g-5p	COL4A1	140.00	-14.15	140.00	-14.15	22	1252	21
hsa-let-7g-3pMIMAT0004584Homosapienslet-7g-3p	COL4A1	157.00	-20.83	157.00	-20.83	21	1400	427
hsa-let-7g-3pMIMAT0004584Homosapienslet-7g-3p	COL4A1	145.00	-19.13	145.00	-19.13	21	1818	525
hsa-let-7g-3pMIMAT0004584Homosapienslet-7g-3p	COL4A1	141.00	-17.16	141.00	-17.16	21	1549	1259
hsa-let-7g-3pMIMAT0004584Homosapienslet-7g-3p	COL4A1	157.00	-20.83	157.00	-20.83	21	1252	427
hsa-let-7g-3pMIMAT0004584Homosapienslet-7g-3p	COL4A1	141.00	-17.16	141.00	-17.16	21	1543	1259
hsa-let-7i-5pMIMAT0000415Homosapienslet-7i-5p	ATP5F1D	140.00	-23.84	140.00	-23.84	22	388	124
hsa-let-7i-5pMIMAT0000415Homosapienslet-7i-5p	COL4A1	144.00	-16.04	144.00	-16.04	22	1400	21
hsa-let-7i-5pMIMAT0000415Homosapienslet-7i-5p	COL4A1	144.00	-16.04	144.00	-16.04	22	1252	21
hsa-miR-1-3pMIMAT0000416HomosapiensmiR-1-3p	COL4A1	147.00	-14.39	147.00	-14.39	22	1549	1415
hsa-miR-1-3pMIMAT0000416HomosapiensmiR-1-3p	COL4A1	147.00	-14.39	147.00	-14.39	22	1543	1415
hsa-miR-15b-5pMIMAT0000417HomosapiensmiR-15b-5p	VWF	149.00	-18.78	149.00	-18.78	22	138	8
hsa-miR-15b-5pMIMAT0000417HomosapiensmiR-15b-5p	AURKAIP1	140.00	-15.23	140.00	-15.23	22	69	12
hsa-miR-15b-5pMIMAT0000417HomosapiensmiR-15b-5p	AURKAIP1	140.00	-15.23	140.00	-15.23	22	65	12
hsa-miR-15b-5pMIMAT0000417HomosapiensmiR-15b-5p	AURKAIP1	140.00	-15.23	140.00	-15.23	22	71	12
hsa-miR-15b-5pMIMAT0000417HomosapiensmiR-15b-5p	AURKAIP1	140.00	-15.23	140.00	-15.23	22	64	12
hsa-miR-23b-5pMIMAT0004587HomosapiensmiR-23b-5p	NDUFB7	147.00	-30.37	147.00	-30.37	22	254	146
hsa-miR-23b-5pMIMAT0004587HomosapiensmiR-23b-5p	COL4A1	144.00	-23.46	144.00	-23.46	22	1818	697
hsa-miR-23b-3pMIMAT0000418HomosapiensmiR-23b-3p	COL4A1	289.00	-25.81	148.00	-16.46	23	1400	1236 774
hsa-miR-23b-3pMIMAT0000418HomosapiensmiR-23b-3p	COL4A1	147.00	-16.06	147.00	-16.06	23	850	749
hsa-miR-23b-3pMIMAT0000418HomosapiensmiR-23b-3p	COL4A1	141.00	-9.35	141.00	-9.35	23	1252	774
hsa-miR-27b-5pMIMAT0004588HomosapiensmiR-27b-5p	VWF	144.00	-21.67	144.00	-21.67	22	138	104
hsa-miR-30b-3pMIMAT0004589HomosapiensmiR-30b-3p	ATP5F1D	142.00	-19.59	142.00	-19.59	22	388	231
hsa-miR-30b-3pMIMAT0004589HomosapiensmiR-30b-3p	VWF	300.00	-41.25	155.00	-26.47	22	893	659 21
hsa-miR-30b-3pMIMAT0004589HomosapiensmiR-30b-3p	BGN	144.00	-19.97	144.00	-19.97	22	1101	501
hsa-miR-30b-3pMIMAT0004589HomosapiensmiR-30b-3p	VWF	145.00	-14.78	145.00	-14.78	22	276	21
hsa-miR-30b-3pMIMAT0004589HomosapiensmiR-30b-3p	COL4A1	147.00	-21.35	147.00	-21.35	22	1818	461
hsa-miR-30b-3pMIMAT0004589HomosapiensmiR-30b-3p	COL4A1	151.00	-21.25	151.00	-21.25	22	225	13
hsa-miR-30b-3pMIMAT0004589HomosapiensmiR-30b-3p	COL4A1	147.00	-23.10	147.00	-23.10	22	1549	206
hsa-miR-30b-3pMIMAT0004589HomosapiensmiR-30b-3p	COL4A1	147.00	-23.10	147.00	-23.10	22	1543	206
hsa-miR-124-3pMIMAT0000422HomosapiensmiR-124-3p	COL4A1	287.00	-35.66	144.00	-20.22	22	1400	101 311
hsa-miR-124-3pMIMAT0000422HomosapiensmiR-124-3p	COL4A1	145.00	-16.76	145.00	-16.76	22	1549	1136
hsa-miR-124-3pMIMAT0000422HomosapiensmiR-124-3p	COL4A1	287.00	-35.66	144.00	-20.22	22	1252	101 311
hsa-miR-124-3pMIMAT0000422HomosapiensmiR-124-3p	COL4A1	145.00	-16.76	145.00	-16.76	22	1543	1136
hsa-miR-125b-5pMIMAT0000423HomosapiensmiR-125b-5p	BGN	141.00	-26.77	141.00	-26.77	22	1101	23
hsa-miR-128-1-5pMIMAT0026477HomosapiensmiR-128-1-5p	BGN	143.00	-21.84	143.00	-21.84	23	1101	188
hsa-miR-128-1-5pMIMAT0026477HomosapiensmiR-128-1-5p	COL4A1	155.00	-26.63	155.00	-26.63	23	1818	1376
hsa-miR-128-3pMIMAT0000424HomosapiensmiR-128-3p	MRPL12	150.00	-15.69	150.00	-15.69	21	277	251
hsa-miR-128-3pMIMAT0000424HomosapiensmiR-128-3p	COL4A1	155.00	-23.75	155.00	-23.75	21	1549	596
hsa-miR-128-3pMIMAT0000424HomosapiensmiR-128-3p	COL4A1	155.00	-23.75	155.00	-23.75	21	1543	596
hsa-miR-130a-5pMIMAT0004593HomosapiensmiR-130a-5p	VWF	145.00	-14.35	145.00	-14.35	22	893	283
hsa-miR-130a-5pMIMAT0004593HomosapiensmiR-130a-5p	MRPL20	146.00	-11.67	146.00	-11.67	22	174	10
hsa-miR-130a-5pMIMAT0004593HomosapiensmiR-130a-5p	COL4A1	144.00	-9.55	144.00	-9.55	22	885	702
hsa-miR-130a-5pMIMAT0004593HomosapiensmiR-130a-5p	COL4A1	143.00	-15.16	143.00	-15.16	22	1549	941
hsa-miR-130a-5pMIMAT0004593HomosapiensmiR-130a-5p	COL4A1	143.00	-15.16	143.00	-15.16	22	1543	941
hsa-miR-130a-3pMIMAT0000425HomosapiensmiR-130a-3p	COL4A1	152.00	-12.01	152.00	-12.01	22	1818	1696
hsa-miR-132-5pMIMAT0004594HomosapiensmiR-132-5p	MRPL20	153.00	-22.08	153.00	-22.08	22	508	325
hsa-miR-132-3pMIMAT0000426HomosapiensmiR-132-3p	MRPL20	141.00	-10.72	141.00	-10.72	22	174	1
hsa-miR-133a-5pMIMAT0026478HomosapiensmiR-133a-5p	COL4A1	141.00	-16.94	141.00	-16.94	22	885	31
hsa-miR-133a-5pMIMAT0026478HomosapiensmiR-133a-5p	COL4A1	140.00	-12.94	140.00	-12.94	22	1549	1002
hsa-miR-133a-5pMIMAT0026478HomosapiensmiR-133a-5p	COL4A1	140.00	-12.94	140.00	-12.94	22	1543	1002
hsa-miR-133a-3pMIMAT0000427HomosapiensmiR-133a-3p	VWF	156.00	-21.74	156.00	-21.74	22	893	360
hsa-miR-133a-3pMIMAT0000427HomosapiensmiR-133a-3p	COL4A1	142.00	-21.95	142.00	-21.95	22	885	555
hsa-miR-135a-5pMIMAT0000428HomosapiensmiR-135a-5p	MRPL20	163.00	-16.43	163.00	-16.43	23	508	322
hsa-miR-135a-5pMIMAT0000428HomosapiensmiR-135a-5p	COL4A1	144.00	-16.46	144.00	-16.46	23	850	712
hsa-miR-135a-3pMIMAT0004595HomosapiensmiR-135a-3p	COL4A1	144.00	-18.05	144.00	-18.05	22	885	790
hsa-miR-135a-2-3pMIMAT0037309HomosapiensmiR-135a-2-3p	MRPL20	141.00	-23.21	141.00	-23.21	22	387	74
hsa-miR-137-5pMIMAT0037310HomosapiensmiR-137-5p	COL4A1	145.00	-21.92	145.00	-21.92	23	1549	23
hsa-miR-137-5pMIMAT0037310HomosapiensmiR-137-5p	COL4A1	145.00	-21.92	145.00	-21.92	23	1543	23
hsa-miR-137-3pMIMAT0000429HomosapiensmiR-137-3p	COL4A1	145.00	-12.14	145.00	-12.14	23	850	84
hsa-miR-137-3pMIMAT0000429HomosapiensmiR-137-3p	COL4A1	141.00	-6.71	141.00	-6.71	23	1818	72
hsa-miR-138-5pMIMAT0000430HomosapiensmiR-138-5p	BGN	140.00	-20.75	140.00	-20.75	23	1101	946
hsa-miR-138-5pMIMAT0000430HomosapiensmiR-138-5p	COL4A1	146.00	-18.91	146.00	-18.91	23	885	30
hsa-miR-138-5pMIMAT0000430HomosapiensmiR-138-5p	COL4A1	140.00	-18.71	140.00	-18.71	23	225	112
hsa-miR-138-2-3pMIMAT0004596HomosapiensmiR-138-2-3p	COL4A1	145.00	-12.52	145.00	-12.52	22	885	377
hsa-miR-140-5pMIMAT0000431HomosapiensmiR-140-5p	MRPL20	149.00	-17.97	149.00	-17.97	22	508	135
hsa-miR-140-3pMIMAT0004597HomosapiensmiR-140-3p	COL4A1	287.00	-37.30	147.00	-21.98	21	1818	868 607
hsa-miR-142-5pMIMAT0000433HomosapiensmiR-142-5p	VWF	140.00	-12.57	140.00	-12.57	21	893	561
hsa-miR-142-5pMIMAT0000433HomosapiensmiR-142-5p	COL4A1	147.00	-8.23	147.00	-8.23	21	1549	1262
hsa-miR-142-5pMIMAT0000433HomosapiensmiR-142-5p	COL4A1	147.00	-8.23	147.00	-8.23	21	1543	1262
hsa-miR-143-5pMIMAT0004599HomosapiensmiR-143-5p	COL4A1	145.00	-13.67	145.00	-13.67	22	1400	1345
hsa-miR-143-5pMIMAT0004599HomosapiensmiR-143-5p	MRPL20	159.00	-20.89	159.00	-20.89	22	508	271
hsa-miR-143-5pMIMAT0004599HomosapiensmiR-143-5p	COL4A1	141.00	-17.93	141.00	-17.93	22	1818	1696
hsa-miR-143-3pMIMAT0000435HomosapiensmiR-143-3p	COL4A1	165.00	-18.93	165.00	-18.93	21	885	622
hsa-miR-144-3pMIMAT0000436HomosapiensmiR-144-3p	COL4A1	149.00	-13.01	149.00	-13.01	20	1400	322
hsa-miR-144-3pMIMAT0000436HomosapiensmiR-144-3p	COL4A1	285.00	-30.35	144.00	-19.03	20	1818	598 731
hsa-miR-144-3pMIMAT0000436HomosapiensmiR-144-3p	COL4A1	149.00	-13.01	149.00	-13.01	20	1252	322
hsa-miR-152-3pMIMAT0000438HomosapiensmiR-152-3p	COL4A1	150.00	-18.33	150.00	-18.33	21	1400	248
hsa-miR-152-3pMIMAT0000438HomosapiensmiR-152-3p	COL4A1	150.00	-18.33	150.00	-18.33	21	1252	248
hsa-miR-153-3pMIMAT0000439HomosapiensmiR-153-3p	COL4A1	149.00	-13.79	149.00	-13.79	22	885	606
hsa-miR-153-5pMIMAT0026480HomosapiensmiR-153-5p	COL4A1	157.00	-13.15	157.00	-13.15	22	1400	449
hsa-miR-153-5pMIMAT0026480HomosapiensmiR-153-5p	MRPL20	143.00	-7.63	143.00	-7.63	22	508	441
hsa-miR-153-5pMIMAT0026480HomosapiensmiR-153-5p	COL4A1	308.00	-22.07	165.00	-14.05	22	1818	1175 1580
hsa-miR-153-5pMIMAT0026480HomosapiensmiR-153-5p	COL4A1	143.00	-18.42	143.00	-18.42	22	1549	167
hsa-miR-153-5pMIMAT0026480HomosapiensmiR-153-5p	COL4A1	157.00	-13.15	157.00	-13.15	22	1252	449
hsa-miR-153-5pMIMAT0026480HomosapiensmiR-153-5p	COL4A1	143.00	-18.42	143.00	-18.42	22	1543	167
hsa-miR-9-5pMIMAT0000441HomosapiensmiR-9-5p	VWF	153.00	-17.90	153.00	-17.90	23	893	362
hsa-miR-9-5pMIMAT0000441HomosapiensmiR-9-5p	COL4A1	162.00	-16.04	162.00	-16.04	23	1400	287
hsa-miR-9-5pMIMAT0000441HomosapiensmiR-9-5p	MRPL20	282.00	-37.11	142.00	-22.30	23	387	14 349
hsa-miR-9-5pMIMAT0000441HomosapiensmiR-9-5p	NDUFB7	144.00	-20.65	144.00	-20.65	23	254	136
hsa-miR-9-5pMIMAT0000441HomosapiensmiR-9-5p	COL4A1	146.00	-10.32	146.00	-10.32	23	850	436
hsa-miR-9-5pMIMAT0000441HomosapiensmiR-9-5p	COL4A1	148.00	-13.23	148.00	-13.23	23	1818	1162
hsa-miR-9-5pMIMAT0000441HomosapiensmiR-9-5p	COL4A1	162.00	-16.04	162.00	-16.04	23	1252	287
hsa-miR-9-3pMIMAT0000442HomosapiensmiR-9-3p	COL4A1	142.00	-11.21	142.00	-11.21	22	885	200
hsa-miR-9-3pMIMAT0000442HomosapiensmiR-9-3p	COL4A1	149.00	-11.29	149.00	-11.29	22	1818	1398
hsa-miR-125a-5pMIMAT0000443HomosapiensmiR-125a-5p	COL4A1	145.00	-14.11	145.00	-14.11	24	1400	914
hsa-miR-125a-5pMIMAT0000443HomosapiensmiR-125a-5p	COL4A1	145.00	-14.11	145.00	-14.11	24	1252	914
hsa-miR-125a-3pMIMAT0004602HomosapiensmiR-125a-3p	BGN	143.00	-25.63	143.00	-25.63	22	1101	717
hsa-miR-125b-2-3pMIMAT0004603HomosapiensmiR-125b-2-3p	MRPL12	147.00	-19.67	147.00	-19.67	22	277	5
hsa-miR-125b-2-3pMIMAT0004603HomosapiensmiR-125b-2-3p	COL4A1	167.00	-23.01	167.00	-23.01	22	1549	673
hsa-miR-125b-2-3pMIMAT0004603HomosapiensmiR-125b-2-3p	COL4A1	167.00	-23.01	167.00	-23.01	22	1543	673
hsa-miR-126-5pMIMAT0000444HomosapiensmiR-126-5p	COL4A1	150.00	-4.33	150.00	-4.33	21	885	93
hsa-miR-126-5pMIMAT0000444HomosapiensmiR-126-5p	COL4A1	149.00	-2.86	149.00	-2.86	21	52	18
hsa-miR-126-5pMIMAT0000444HomosapiensmiR-126-5p	COL4A1	149.00	-2.86	149.00	-2.86	21	225	191
hsa-miR-126-5pMIMAT0000444HomosapiensmiR-126-5p	COL4A1	160.00	-6.28	160.00	-6.28	21	1549	1521
hsa-miR-126-5pMIMAT0000444HomosapiensmiR-126-5p	COL4A1	160.00	-6.28	160.00	-6.28	21	1543	1521
hsa-miR-127-5pMIMAT0004604HomosapiensmiR-127-5p	COL4A1	140.00	-18.50	140.00	-18.50	22	1818	1397
hsa-miR-127-5pMIMAT0004604HomosapiensmiR-127-5p	COL4A1	144.00	-17.99	144.00	-17.99	22	225	77
hsa-miR-127-3pMIMAT0000446HomosapiensmiR-127-3p	MRPL20	142.00	-21.89	142.00	-21.89	22	387	331
hsa-miR-129-2-3pMIMAT0004605HomosapiensmiR-129-2-3p	VWF	140.00	-10.95	140.00	-10.95	22	893	392
hsa-miR-134-5pMIMAT0000447HomosapiensmiR-134-5p	NDUFB7	140.00	-25.04	140.00	-25.04	22	55	15
hsa-miR-134-5pMIMAT0000447HomosapiensmiR-134-5p	NDUFB7	140.00	-25.04	140.00	-25.04	22	254	214
hsa-miR-134-5pMIMAT0000447HomosapiensmiR-134-5p	COL4A1	153.00	-26.16	153.00	-26.16	22	1549	303
hsa-miR-134-5pMIMAT0000447HomosapiensmiR-134-5p	COL4A1	153.00	-26.16	153.00	-26.16	22	1543	303
hsa-miR-134-3pMIMAT0026481HomosapiensmiR-134-3p	COL4A1	145.00	-13.50	145.00	-13.50	23	850	1
hsa-miR-134-3pMIMAT0026481HomosapiensmiR-134-3p	COL4A1	297.00	-38.37	156.00	-23.89	23	1549	510 262
hsa-miR-134-3pMIMAT0026481HomosapiensmiR-134-3p	COL4A1	297.00	-38.37	156.00	-23.89	23	1543	510 262
hsa-miR-136-5pMIMAT0000448HomosapiensmiR-136-5p	COL4A1	142.00	-17.35	142.00	-17.35	23	850	709
hsa-miR-136-5pMIMAT0000448HomosapiensmiR-136-5p	COL4A1	458.00	-39.14	160.00	-14.34	23	1818	1192 969 707
hsa-miR-146a-5pMIMAT0000449HomosapiensmiR-146a-5p	COL4A1	148.00	-13.74	148.00	-13.74	22	850	667
hsa-miR-146a-3pMIMAT0004608HomosapiensmiR-146a-3p	ATP5F1D	141.00	-12.48	141.00	-12.48	22	388	312
hsa-miR-146a-3pMIMAT0004608HomosapiensmiR-146a-3p	VWF	147.00	-26.40	147.00	-26.40	22	893	49
hsa-miR-146a-3pMIMAT0004608HomosapiensmiR-146a-3p	MRPL12	148.00	-24.37	148.00	-24.37	22	277	9
hsa-miR-146a-3pMIMAT0004608HomosapiensmiR-146a-3p	ATP5F1D	141.00	-12.48	141.00	-12.48	22	92	16
hsa-miR-146a-3pMIMAT0004608HomosapiensmiR-146a-3p	VWF	147.00	-26.40	147.00	-26.40	22	276	49
hsa-miR-146a-3pMIMAT0004608HomosapiensmiR-146a-3p	COL4A1	142.00	-11.33	142.00	-11.33	22	885	279
hsa-miR-146a-3pMIMAT0004608HomosapiensmiR-146a-3p	ATP5F1D	141.00	-12.48	141.00	-12.48	22	106	30
hsa-miR-146a-3pMIMAT0004608HomosapiensmiR-146a-3p	ATP5F1D	141.00	-12.48	141.00	-12.48	22	99	62
hsa-miR-146a-3pMIMAT0004608HomosapiensmiR-146a-3p	COL4A1	155.00	-14.02	155.00	-14.02	22	850	58
hsa-miR-149-5pMIMAT0000450HomosapiensmiR-149-5p	ATP5F1D	144.00	-14.46	144.00	-14.46	23	388	284
hsa-miR-149-5pMIMAT0000450HomosapiensmiR-149-5p	BGN	163.00	-24.89	163.00	-24.89	23	1101	61
hsa-miR-149-5pMIMAT0000450HomosapiensmiR-149-5p	ATP5F1D	140.00	-13.67	140.00	-13.67	23	92	1
hsa-miR-149-5pMIMAT0000450HomosapiensmiR-149-5p	MRPL20	287.00	-44.74	145.00	-26.43	23	387	243 221
hsa-miR-149-5pMIMAT0000450HomosapiensmiR-149-5p	ATP5F1D	151.00	-22.45	151.00	-22.45	23	106	2
hsa-miR-149-5pMIMAT0000450HomosapiensmiR-149-5p	ATP5F1D	144.00	-14.46	144.00	-14.46	23	99	34
hsa-miR-149-5pMIMAT0000450HomosapiensmiR-149-5p	COL4A1	304.00	-49.65	164.00	-25.04	23	850	507 711
hsa-miR-149-5pMIMAT0000450HomosapiensmiR-149-5p	COL4A1	142.00	-23.86	142.00	-23.86	23	1549	1
hsa-miR-149-5pMIMAT0000450HomosapiensmiR-149-5p	COL4A1	142.00	-23.86	142.00	-23.86	23	1543	1
hsa-miR-149-3pMIMAT0004609HomosapiensmiR-149-3p	AURKAIP1	142.00	-23.00	142.00	-23.00	21	69	1
hsa-miR-149-3pMIMAT0004609HomosapiensmiR-149-3p	BGN	608.00	-113.18	162.00	-30.55	21	1101	501 448 232 151
hsa-miR-149-3pMIMAT0004609HomosapiensmiR-149-3p	MRPL12	159.00	-33.24	159.00	-33.24	21	277	43
hsa-miR-149-3pMIMAT0004609HomosapiensmiR-149-3p	AURKAIP1	142.00	-23.00	142.00	-23.00	21	65	1
hsa-miR-149-3pMIMAT0004609HomosapiensmiR-149-3p	AURKAIP1	142.00	-23.00	142.00	-23.00	21	71	1
hsa-miR-149-3pMIMAT0004609HomosapiensmiR-149-3p	AURKAIP1	142.00	-23.00	142.00	-23.00	21	64	1
hsa-miR-149-3pMIMAT0004609HomosapiensmiR-149-3p	MRPL20	152.00	-24.37	152.00	-24.37	21	387	186
hsa-miR-149-3pMIMAT0004609HomosapiensmiR-149-3p	COL4A1	440.00	-70.03	151.00	-25.70	21	1818	787 1309 462
hsa-miR-149-3pMIMAT0004609HomosapiensmiR-149-3p	COL4A1	151.00	-24.27	151.00	-24.27	21	225	12
hsa-miR-149-3pMIMAT0004609HomosapiensmiR-149-3p	COL4A1	140.00	-29.29	140.00	-29.29	21	1549	330
hsa-miR-149-3pMIMAT0004609HomosapiensmiR-149-3p	COL4A1	140.00	-29.29	140.00	-29.29	21	1543	330
hsa-miR-150-5pMIMAT0000451HomosapiensmiR-150-5p	BGN	152.00	-23.27	152.00	-23.27	22	1101	887
hsa-miR-150-5pMIMAT0000451HomosapiensmiR-150-5p	MRPL12	144.00	-19.46	144.00	-19.46	22	277	93
hsa-miR-150-5pMIMAT0000451HomosapiensmiR-150-5p	MRPL20	282.00	-26.30	142.00	-15.80	22	508	365 1
hsa-miR-150-5pMIMAT0000451HomosapiensmiR-150-5p	COL4A1	143.00	-14.74	143.00	-14.74	22	1818	1489
hsa-miR-150-3pMIMAT0004610HomosapiensmiR-150-3p	BGN	142.00	-28.26	142.00	-28.26	22	1101	869
hsa-miR-150-3pMIMAT0004610HomosapiensmiR-150-3p	COL4A1	142.00	-29.07	142.00	-29.07	22	1400	430
hsa-miR-150-3pMIMAT0004610HomosapiensmiR-150-3p	MRPL20	140.00	-22.13	140.00	-22.13	22	387	156
hsa-miR-150-3pMIMAT0004610HomosapiensmiR-150-3p	COL4A1	142.00	-29.07	142.00	-29.07	22	1252	430
hsa-miR-154-3pMIMAT0000453HomosapiensmiR-154-3p	VWF	140.00	-14.73	140.00	-14.73	22	893	738
hsa-miR-185-5pMIMAT0000455HomosapiensmiR-185-5p	BGN	286.00	-35.67	143.00	-19.82	22	1101	573 700
hsa-miR-185-5pMIMAT0000455HomosapiensmiR-185-5p	MRPL20	151.00	-22.24	151.00	-22.24	22	174	93
hsa-miR-185-5pMIMAT0000455HomosapiensmiR-185-5p	COL4A1	166.00	-35.39	166.00	-35.39	22	885	818
hsa-miR-185-5pMIMAT0000455HomosapiensmiR-185-5p	COL4A1	149.00	-24.20	149.00	-24.20	22	225	138
hsa-miR-185-3pMIMAT0004611HomosapiensmiR-185-3p	ATP5F1D	297.00	-56.62	150.00	-33.68	22	388	337 49
hsa-miR-185-3pMIMAT0004611HomosapiensmiR-185-3p	VWF	140.00	-30.44	140.00	-30.44	22	138	54
hsa-miR-185-3pMIMAT0004611HomosapiensmiR-185-3p	BGN	586.00	-87.15	152.00	-25.59	22	1101	100 797 187 473
hsa-miR-185-3pMIMAT0004611HomosapiensmiR-185-3p	ATP5F1D	150.00	-22.94	150.00	-22.94	22	92	41
hsa-miR-185-3pMIMAT0004611HomosapiensmiR-185-3p	MRPL20	146.00	-25.35	146.00	-25.35	22	508	33
hsa-miR-185-3pMIMAT0004611HomosapiensmiR-185-3p	ATP5F1D	150.00	-22.94	150.00	-22.94	22	106	55
hsa-miR-185-3pMIMAT0004611HomosapiensmiR-185-3p	COL4A1	140.00	-21.63	140.00	-21.63	22	1549	516
hsa-miR-185-3pMIMAT0004611HomosapiensmiR-185-3p	COL4A1	140.00	-21.63	140.00	-21.63	22	1543	516
hsa-miR-186-5pMIMAT0000456HomosapiensmiR-186-5p	VWF	145.00	-18.19	145.00	-18.19	22	893	315
hsa-miR-186-5pMIMAT0000456HomosapiensmiR-186-5p	MRPL20	140.00	-7.00	140.00	-7.00	22	387	286
hsa-miR-186-5pMIMAT0000456HomosapiensmiR-186-5p	COL4A1	140.00	-13.32	140.00	-13.32	22	850	23
hsa-miR-186-3pMIMAT0004612HomosapiensmiR-186-3p	MRPL20	141.00	-19.75	141.00	-19.75	22	508	366
hsa-miR-186-3pMIMAT0004612HomosapiensmiR-186-3p	MRPL20	143.00	-21.62	143.00	-21.62	22	387	363
hsa-miR-186-3pMIMAT0004612HomosapiensmiR-186-3p	COL4A1	147.00	-14.92	147.00	-14.92	22	850	797
hsa-miR-186-3pMIMAT0004612HomosapiensmiR-186-3p	COL4A1	152.00	-13.55	152.00	-13.55	22	1818	1206
hsa-miR-188-3pMIMAT0004613HomosapiensmiR-188-3p	COL4A1	143.00	-23.89	143.00	-23.89	21	850	584
hsa-miR-190a-5pMIMAT0000458HomosapiensmiR-190a-5p	COL4A1	293.00	-20.79	149.00	-12.31	22	885	680 503
hsa-miR-190a-5pMIMAT0000458HomosapiensmiR-190a-5p	COL4A1	151.00	-15.31	151.00	-15.31	22	1818	182
hsa-miR-190a-3pMIMAT0026482HomosapiensmiR-190a-3p	MRPL20	146.00	-10.58	146.00	-10.58	21	174	42
hsa-miR-190a-3pMIMAT0026482HomosapiensmiR-190a-3p	COL4A1	150.00	-2.83	150.00	-2.83	21	1400	630
hsa-miR-190a-3pMIMAT0026482HomosapiensmiR-190a-3p	COL4A1	143.00	-6.37	143.00	-6.37	21	885	503
hsa-miR-190a-3pMIMAT0026482HomosapiensmiR-190a-3p	COL4A1	147.00	-2.08	147.00	-2.08	21	1818	1441
hsa-miR-190a-3pMIMAT0026482HomosapiensmiR-190a-3p	COL4A1	150.00	-2.83	150.00	-2.83	21	1252	630
hsa-miR-193a-5pMIMAT0004614HomosapiensmiR-193a-5p	ATP5F1D	300.00	-47.65	157.00	-27.54	22	388	356 237
hsa-miR-193a-5pMIMAT0004614HomosapiensmiR-193a-5p	ATP5F1D	157.00	-27.54	157.00	-27.54	22	92	60
hsa-miR-193a-5pMIMAT0004614HomosapiensmiR-193a-5p	ATP5F1D	157.00	-27.54	157.00	-27.54	22	106	74
hsa-miR-193a-3pMIMAT0000459HomosapiensmiR-193a-3p	VWF	147.00	-24.73	147.00	-24.73	22	893	457
hsa-miR-193a-3pMIMAT0000459HomosapiensmiR-193a-3p	COL4A1	148.00	-16.90	148.00	-16.90	22	1818	1453
hsa-miR-194-5pMIMAT0000460HomosapiensmiR-194-5p	COL4A1	143.00	-16.73	143.00	-16.73	22	1549	806
hsa-miR-194-5pMIMAT0000460HomosapiensmiR-194-5p	COL4A1	143.00	-16.73	143.00	-16.73	22	1543	806
hsa-miR-195-5pMIMAT0000461HomosapiensmiR-195-5p	VWF	141.00	-12.98	141.00	-12.98	21	138	12
hsa-miR-195-5pMIMAT0000461HomosapiensmiR-195-5p	AURKAIP1	140.00	-12.94	140.00	-12.94	21	69	13
hsa-miR-195-5pMIMAT0000461HomosapiensmiR-195-5p	AURKAIP1	140.00	-12.94	140.00	-12.94	21	65	13
hsa-miR-195-5pMIMAT0000461HomosapiensmiR-195-5p	AURKAIP1	140.00	-12.94	140.00	-12.94	21	71	13
hsa-miR-195-5pMIMAT0000461HomosapiensmiR-195-5p	COL4A1	140.00	-13.73	140.00	-13.73	21	1400	1307
hsa-miR-195-5pMIMAT0000461HomosapiensmiR-195-5p	AURKAIP1	140.00	-12.94	140.00	-12.94	21	64	13
hsa-miR-195-3pMIMAT0004615HomosapiensmiR-195-3p	COL4A1	141.00	-9.00	141.00	-9.00	22	885	731
hsa-miR-195-3pMIMAT0004615HomosapiensmiR-195-3p	COL4A1	140.00	-5.25	140.00	-5.25	22	1818	390
hsa-miR-206MIMAT0000462HomosapiensmiR-206	COL4A1	155.00	-25.80	155.00	-25.80	22	885	237
hsa-miR-206MIMAT0000462HomosapiensmiR-206	COL4A1	143.00	-14.12	143.00	-14.12	22	1549	1415
hsa-miR-206MIMAT0000462HomosapiensmiR-206	COL4A1	143.00	-14.12	143.00	-14.12	22	1543	1415
hsa-miR-320a-5pMIMAT0037311HomosapiensmiR-320a-5p	NDUFB7	156.00	-27.74	156.00	-27.74	22	254	117
hsa-miR-320a-5pMIMAT0037311HomosapiensmiR-320a-5p	COL4A1	140.00	-27.70	140.00	-27.70	22	1549	144
hsa-miR-320a-5pMIMAT0037311HomosapiensmiR-320a-5p	COL4A1	140.00	-27.70	140.00	-27.70	22	1543	144
hsa-miR-320a-3pMIMAT0000510HomosapiensmiR-320a-3p	ATP5F1D	155.00	-20.36	155.00	-20.36	22	388	192
hsa-miR-320a-3pMIMAT0000510HomosapiensmiR-320a-3p	VWF	140.00	-9.92	140.00	-9.92	22	893	198
hsa-miR-320a-3pMIMAT0000510HomosapiensmiR-320a-3p	VWF	140.00	-9.92	140.00	-9.92	22	276	198
hsa-miR-320a-3pMIMAT0000510HomosapiensmiR-320a-3p	COL4A1	156.00	-20.55	156.00	-20.55	22	850	357
hsa-miR-200c-3pMIMAT0000617HomosapiensmiR-200c-3p	COL4A1	423.00	-39.87	142.00	-18.60	23	1400	993 1049 1310
hsa-miR-200c-3pMIMAT0000617HomosapiensmiR-200c-3p	COL4A1	283.00	-27.68	142.00	-18.60	23	1252	993 1049
hsa-miR-1-5pMIMAT0031892HomosapiensmiR-1-5p	COL4A1	141.00	-14.14	141.00	-14.14	22	1818	973
hsa-miR-155-3pMIMAT0004658HomosapiensmiR-155-3p	COL4A1	153.00	-11.57	153.00	-11.57	22	1818	723
hsa-miR-181b-2-3pMIMAT0031893HomosapiensmiR-181b-2-3p	MRPL20	146.00	-14.31	146.00	-14.31	20	387	297
hsa-miR-128-2-5pMIMAT0031095HomosapiensmiR-128-2-5p	BGN	140.00	-25.51	140.00	-25.51	23	1101	187
hsa-miR-128-2-5pMIMAT0031095HomosapiensmiR-128-2-5p	COL4A1	143.00	-26.29	143.00	-26.29	23	1818	1378
hsa-miR-194-3pMIMAT0004671HomosapiensmiR-194-3p	BGN	438.00	-70.00	152.00	-24.46	22	1101	975 984 517
hsa-miR-194-3pMIMAT0004671HomosapiensmiR-194-3p	COL4A1	296.00	-43.57	156.00	-22.75	22	1549	75 323
hsa-miR-194-3pMIMAT0004671HomosapiensmiR-194-3p	COL4A1	296.00	-43.57	156.00	-22.75	22	1543	75 323
hsa-miR-106b-5pMIMAT0000680HomosapiensmiR-106b-5p	COL4A1	288.00	-29.17	146.00	-17.79	21	1400	544 210
hsa-miR-106b-5pMIMAT0000680HomosapiensmiR-106b-5p	MRPL20	163.00	-19.09	163.00	-19.09	21	508	363
hsa-miR-106b-5pMIMAT0000680HomosapiensmiR-106b-5p	COL4A1	152.00	-17.46	152.00	-17.46	21	1549	826
hsa-miR-106b-5pMIMAT0000680HomosapiensmiR-106b-5p	COL4A1	288.00	-29.17	146.00	-17.79	21	1252	544 210
hsa-miR-106b-5pMIMAT0000680HomosapiensmiR-106b-5p	COL4A1	152.00	-17.46	152.00	-17.46	21	1543	826
hsa-miR-29c-3pMIMAT0000681HomosapiensmiR-29c-3p	COL4A1	154.00	-18.09	154.00	-18.09	22	1400	13
hsa-miR-29c-3pMIMAT0000681HomosapiensmiR-29c-3p	COL4A1	154.00	-18.09	154.00	-18.09	22	1252	13
hsa-miR-30c-1-3pMIMAT0004674HomosapiensmiR-30c-1-3p	BGN	145.00	-18.43	145.00	-18.43	22	1101	231
hsa-miR-200a-5pMIMAT0001620HomosapiensmiR-200a-5p	COL4A1	145.00	-8.47	145.00	-8.47	22	885	258
hsa-miR-302a-5pMIMAT0000683HomosapiensmiR-302a-5p	COL4A1	148.00	-13.00	148.00	-13.00	23	885	496
hsa-miR-302a-3pMIMAT0000684HomosapiensmiR-302a-3p	MRPL20	143.00	-14.42	143.00	-14.42	23	508	355
hsa-miR-219a-2-3pMIMAT0004675HomosapiensmiR-219a-2-3p	MRPL20	154.00	-22.44	154.00	-22.44	22	508	60
hsa-miR-219a-2-3pMIMAT0004675HomosapiensmiR-219a-2-3p	COL4A1	150.00	-15.62	150.00	-15.62	22	885	227
hsa-miR-34b-5pMIMAT0000685HomosapiensmiR-34b-5p	COL4A1	145.00	-16.23	145.00	-16.23	23	1400	392
hsa-miR-34b-5pMIMAT0000685HomosapiensmiR-34b-5p	COL4A1	146.00	-22.79	146.00	-22.79	23	1818	598
hsa-miR-34b-5pMIMAT0000685HomosapiensmiR-34b-5p	COL4A1	141.00	-17.81	141.00	-17.81	23	1549	682
hsa-miR-34b-5pMIMAT0000685HomosapiensmiR-34b-5p	COL4A1	145.00	-16.23	145.00	-16.23	23	1252	392
hsa-miR-34b-5pMIMAT0000685HomosapiensmiR-34b-5p	COL4A1	141.00	-17.81	141.00	-17.81	23	1543	682
hsa-miR-301a-5pMIMAT0022696HomosapiensmiR-301a-5p	VWF	148.00	-17.00	148.00	-17.00	22	893	50
hsa-miR-301a-5pMIMAT0022696HomosapiensmiR-301a-5p	VWF	148.00	-17.00	148.00	-17.00	22	276	50
hsa-miR-301a-3pMIMAT0000688HomosapiensmiR-301a-3p	MRPL20	145.00	-18.24	145.00	-18.24	23	508	272
hsa-miR-301a-3pMIMAT0000688HomosapiensmiR-301a-3p	COL4A1	158.00	-11.62	158.00	-11.62	23	1818	1695
hsa-miR-296-5pMIMAT0000690HomosapiensmiR-296-5p	COL4A1	142.00	-17.57	142.00	-17.57	21	850	558
hsa-miR-296-5pMIMAT0000690HomosapiensmiR-296-5p	COL4A1	140.00	-18.26	140.00	-18.26	21	1549	190
hsa-miR-296-5pMIMAT0000690HomosapiensmiR-296-5p	COL4A1	140.00	-18.26	140.00	-18.26	21	1543	190
hsa-miR-296-3pMIMAT0004679HomosapiensmiR-296-3p	BGN	432.00	-76.54	150.00	-31.21	22	1101	448 797 96
hsa-miR-296-3pMIMAT0004679HomosapiensmiR-296-3p	COL4A1	141.00	-24.51	141.00	-24.51	22	885	654
hsa-miR-130b-5pMIMAT0004680HomosapiensmiR-130b-5p	COL4A1	155.00	-16.66	155.00	-16.66	21	885	709
hsa-miR-130b-5pMIMAT0004680HomosapiensmiR-130b-5p	COL4A1	146.00	-15.25	146.00	-15.25	21	1818	545
hsa-miR-130b-3pMIMAT0000691HomosapiensmiR-130b-3p	COL4A1	143.00	-18.78	143.00	-18.78	22	1400	341
hsa-miR-130b-3pMIMAT0000691HomosapiensmiR-130b-3p	COL4A1	157.00	-14.56	157.00	-14.56	22	1818	1696
hsa-miR-130b-3pMIMAT0000691HomosapiensmiR-130b-3p	COL4A1	143.00	-18.78	143.00	-18.78	22	1252	341
hsa-miR-30e-3pMIMAT0000693HomosapiensmiR-30e-3p	COL4A1	148.00	-16.20	148.00	-16.20	22	885	665
hsa-miR-26a-2-3pMIMAT0004681HomosapiensmiR-26a-2-3p	COL4A1	148.00	-9.04	148.00	-9.04	22	1549	1517
hsa-miR-26a-2-3pMIMAT0004681HomosapiensmiR-26a-2-3p	COL4A1	148.00	-9.04	148.00	-9.04	22	1543	1517
hsa-miR-361-5pMIMAT0000703HomosapiensmiR-361-5p	MRPL20	140.00	-15.40	140.00	-15.40	22	387	278
hsa-miR-361-3pMIMAT0004682HomosapiensmiR-361-3p	VWF	295.00	-44.48	155.00	-25.72	23	893	787 684
hsa-miR-362-5pMIMAT0000705HomosapiensmiR-362-5p	BGN	292.00	-40.60	152.00	-24.19	24	1101	162 297
hsa-miR-362-5pMIMAT0000705HomosapiensmiR-362-5p	COL4A1	150.00	-18.79	150.00	-18.79	24	850	461
hsa-miR-362-3pMIMAT0004683HomosapiensmiR-362-3p	VWF	154.00	-19.35	154.00	-19.35	22	893	736
hsa-miR-363-3pMIMAT0000707HomosapiensmiR-363-3p	COL4A1	146.00	-12.73	146.00	-12.73	22	850	482
hsa-miR-365a-5pMIMAT0009199HomosapiensmiR-365a-5p	VWF	147.00	-22.84	147.00	-22.84	23	893	77
hsa-miR-365a-5pMIMAT0009199HomosapiensmiR-365a-5p	BGN	151.00	-26.29	151.00	-26.29	23	1101	938
hsa-miR-365a-5pMIMAT0009199HomosapiensmiR-365a-5p	COL4A1	150.00	-20.35	150.00	-20.35	23	1400	1186
hsa-miR-365a-5pMIMAT0009199HomosapiensmiR-365a-5p	MRPL20	145.00	-22.71	145.00	-22.71	23	387	142
hsa-miR-365a-5pMIMAT0009199HomosapiensmiR-365a-5p	VWF	147.00	-22.84	147.00	-22.84	23	276	77
hsa-miR-365a-5pMIMAT0009199HomosapiensmiR-365a-5p	COL4A1	144.00	-21.62	144.00	-21.62	23	850	617
hsa-miR-365a-5pMIMAT0009199HomosapiensmiR-365a-5p	COL4A1	150.00	-20.35	150.00	-20.35	23	1252	1186
hsa-miR-365b-5pMIMAT0022833HomosapiensmiR-365b-5p	VWF	147.00	-22.61	147.00	-22.61	22	893	78
hsa-miR-365b-5pMIMAT0022833HomosapiensmiR-365b-5p	COL4A1	141.00	-13.17	141.00	-13.17	22	1400	1185
hsa-miR-365b-5pMIMAT0022833HomosapiensmiR-365b-5p	MRPL20	295.00	-47.67	151.00	-27.32	22	387	140 321
hsa-miR-365b-5pMIMAT0022833HomosapiensmiR-365b-5p	VWF	147.00	-22.61	147.00	-22.61	22	276	78
hsa-miR-365b-5pMIMAT0022833HomosapiensmiR-365b-5p	COL4A1	144.00	-18.48	144.00	-18.48	22	850	615
hsa-miR-365b-5pMIMAT0022833HomosapiensmiR-365b-5p	COL4A1	141.00	-13.17	141.00	-13.17	22	1252	1185
hsa-miR-302b-5pMIMAT0000714HomosapiensmiR-302b-5p	COL4A1	151.00	-15.34	151.00	-15.34	22	1400	691
hsa-miR-302b-5pMIMAT0000714HomosapiensmiR-302b-5p	COL4A1	151.00	-15.34	151.00	-15.34	22	1252	691
hsa-miR-302b-3pMIMAT0000715HomosapiensmiR-302b-3p	MRPL20	147.00	-14.33	147.00	-14.33	23	508	355
hsa-miR-302c-5pMIMAT0000716HomosapiensmiR-302c-5p	MRPL20	155.00	-29.71	155.00	-29.71	22	508	65
hsa-miR-302c-3pMIMAT0000717HomosapiensmiR-302c-3p	MRPL20	290.00	-38.30	147.00	-22.94	23	508	355 219
hsa-miR-302d-5pMIMAT0004685HomosapiensmiR-302d-5p	COL4A1	142.00	-14.15	142.00	-14.15	22	1400	691
hsa-miR-302d-5pMIMAT0004685HomosapiensmiR-302d-5p	COL4A1	142.00	-14.15	142.00	-14.15	22	1252	691
hsa-miR-302d-3pMIMAT0000718HomosapiensmiR-302d-3p	MRPL20	155.00	-20.54	155.00	-20.54	23	508	355
hsa-miR-367-5pMIMAT0004686HomosapiensmiR-367-5p	MRPL20	147.00	-14.05	147.00	-14.05	22	508	106
hsa-miR-367-3pMIMAT0000719HomosapiensmiR-367-3p	COL4A1	292.00	-26.28	151.00	-15.71	22	850	5 480
hsa-miR-369-3pMIMAT0000721HomosapiensmiR-369-3p	COL4A1	160.00	-9.32	160.00	-9.32	21	1400	346
hsa-miR-369-3pMIMAT0000721HomosapiensmiR-369-3p	COL4A1	160.00	-9.32	160.00	-9.32	21	1252	346
hsa-miR-370-3pMIMAT0000722HomosapiensmiR-370-3p	COL4A1	159.00	-28.71	159.00	-28.71	22	1400	1113
hsa-miR-370-3pMIMAT0000722HomosapiensmiR-370-3p	MRPL20	148.00	-20.68	148.00	-20.68	22	387	267
hsa-miR-370-3pMIMAT0000722HomosapiensmiR-370-3p	COL4A1	437.00	-63.43	153.00	-28.08	22	1818	689 1278 1320
hsa-miR-370-3pMIMAT0000722HomosapiensmiR-370-3p	COL4A1	159.00	-28.71	159.00	-28.71	22	1252	1113
hsa-miR-371a-5pMIMAT0004687HomosapiensmiR-371a-5p	MRPL20	148.00	-24.52	148.00	-24.52	20	508	242
hsa-miR-371a-5pMIMAT0004687HomosapiensmiR-371a-5p	NDUFB7	145.00	-13.02	145.00	-13.02	20	254	76
hsa-miR-371a-5pMIMAT0004687HomosapiensmiR-371a-5p	COL4A1	290.00	-34.81	146.00	-20.00	20	1818	1531 1491
hsa-miR-371a-3pMIMAT0000723HomosapiensmiR-371a-3p	COL4A1	149.00	-20.23	149.00	-20.23	23	1818	936
hsa-miR-372-5pMIMAT0026484HomosapiensmiR-372-5p	COL4A1	142.00	-18.25	142.00	-18.25	23	850	762
hsa-miR-372-3pMIMAT0000724HomosapiensmiR-372-3p	MRPL20	159.00	-23.95	159.00	-23.95	23	508	355
hsa-miR-373-5pMIMAT0000725HomosapiensmiR-373-5p	COL4A1	149.00	-14.21	149.00	-14.21	22	1549	1243
hsa-miR-373-5pMIMAT0000725HomosapiensmiR-373-5p	COL4A1	149.00	-14.21	149.00	-14.21	22	1543	1243
hsa-miR-373-3pMIMAT0000726HomosapiensmiR-373-3p	MRPL12	140.00	-21.36	140.00	-21.36	23	277	1
hsa-miR-373-3pMIMAT0000726HomosapiensmiR-373-3p	MRPL20	159.00	-17.99	159.00	-17.99	23	508	360
hsa-miR-374a-5pMIMAT0000727HomosapiensmiR-374a-5p	COL4A1	314.00	-25.02	162.00	-15.16	22	1400	345 860
hsa-miR-374a-5pMIMAT0000727HomosapiensmiR-374a-5p	COL4A1	143.00	-7.24	143.00	-7.24	22	1818	124
hsa-miR-374a-5pMIMAT0000727HomosapiensmiR-374a-5p	COL4A1	314.00	-25.02	162.00	-15.16	22	1252	345 860
hsa-miR-374a-3pMIMAT0004688HomosapiensmiR-374a-3p	COL4A1	140.00	-7.25	140.00	-7.25	22	1400	1354
hsa-miR-374a-3pMIMAT0004688HomosapiensmiR-374a-3p	COL4A1	143.00	-11.98	143.00	-11.98	22	1818	925
hsa-miR-376a-5pMIMAT0003386HomosapiensmiR-376a-5p	COL4A1	143.00	-12.47	143.00	-12.47	22	1818	225
hsa-miR-376a-5pMIMAT0003386HomosapiensmiR-376a-5p	COL4A1	146.00	-11.94	146.00	-11.94	22	1549	1142
hsa-miR-376a-5pMIMAT0003386HomosapiensmiR-376a-5p	COL4A1	146.00	-11.94	146.00	-11.94	22	1543	1142
hsa-miR-377-5pMIMAT0004689HomosapiensmiR-377-5p	ATP5F1D	141.00	-24.24	141.00	-24.24	22	388	302
hsa-miR-377-5pMIMAT0004689HomosapiensmiR-377-5p	ATP5F1D	141.00	-24.24	141.00	-24.24	22	92	6
hsa-miR-377-5pMIMAT0004689HomosapiensmiR-377-5p	ATP5F1D	141.00	-24.24	141.00	-24.24	22	106	20
hsa-miR-377-5pMIMAT0004689HomosapiensmiR-377-5p	ATP5F1D	141.00	-24.24	141.00	-24.24	22	99	52
hsa-miR-377-3pMIMAT0000730HomosapiensmiR-377-3p	VWF	140.00	-14.78	140.00	-14.78	22	893	737
hsa-miR-377-3pMIMAT0000730HomosapiensmiR-377-3p	MRPL20	152.00	-12.79	152.00	-12.79	22	174	134
hsa-miR-377-3pMIMAT0000730HomosapiensmiR-377-3p	COL4A1	144.00	-13.53	144.00	-13.53	22	1400	258
hsa-miR-377-3pMIMAT0000730HomosapiensmiR-377-3p	COL4A1	144.00	-10.07	144.00	-10.07	22	850	792
hsa-miR-377-3pMIMAT0000730HomosapiensmiR-377-3p	COL4A1	152.00	-16.94	152.00	-16.94	22	1549	280
hsa-miR-377-3pMIMAT0000730HomosapiensmiR-377-3p	COL4A1	144.00	-13.53	144.00	-13.53	22	1252	258
hsa-miR-377-3pMIMAT0000730HomosapiensmiR-377-3p	COL4A1	152.00	-16.94	152.00	-16.94	22	1543	280
hsa-miR-378a-5pMIMAT0000731HomosapiensmiR-378a-5p	COL4A1	164.00	-31.51	164.00	-31.51	22	1818	1519
hsa-miR-378a-3pMIMAT0000732HomosapiensmiR-378a-3p	BGN	142.00	-21.19	142.00	-21.19	22	1101	1017
hsa-miR-378a-3pMIMAT0000732HomosapiensmiR-378a-3p	MRPL20	149.00	-18.15	149.00	-18.15	22	387	68
hsa-miR-378a-3pMIMAT0000732HomosapiensmiR-378a-3p	COL4A1	141.00	-19.08	141.00	-19.08	22	885	674
hsa-miR-378a-3pMIMAT0000732HomosapiensmiR-378a-3p	COL4A1	145.00	-13.55	145.00	-13.55	22	850	344
hsa-miR-379-3pMIMAT0004690HomosapiensmiR-379-3p	COL4A1	147.00	-15.89	147.00	-15.89	22	1549	983
hsa-miR-379-3pMIMAT0004690HomosapiensmiR-379-3p	COL4A1	147.00	-15.89	147.00	-15.89	22	1543	983
hsa-miR-380-3pMIMAT0000735HomosapiensmiR-380-3p	COL4A1	300.00	-25.49	151.00	-13.73	22	850	316 332
hsa-miR-380-3pMIMAT0000735HomosapiensmiR-380-3p	COL4A1	145.00	-20.24	145.00	-20.24	22	1549	986
hsa-miR-380-3pMIMAT0000735HomosapiensmiR-380-3p	COL4A1	145.00	-20.24	145.00	-20.24	22	1543	986
hsa-miR-381-3pMIMAT0000736HomosapiensmiR-381-3p	VWF	140.00	-14.94	140.00	-14.94	22	893	300
hsa-miR-381-3pMIMAT0000736HomosapiensmiR-381-3p	COL4A1	143.00	-10.96	143.00	-10.96	22	1400	341
hsa-miR-381-3pMIMAT0000736HomosapiensmiR-381-3p	COL4A1	143.00	-10.96	143.00	-10.96	22	1252	341
hsa-miR-382-3pMIMAT0022697HomosapiensmiR-382-3p	MRPL20	150.00	-15.94	150.00	-15.94	21	174	139
hsa-miR-383-5pMIMAT0000738HomosapiensmiR-383-5p	BGN	143.00	-19.21	143.00	-19.21	22	1101	1012
hsa-miR-383-5pMIMAT0000738HomosapiensmiR-383-5p	MRPL20	140.00	-14.05	140.00	-14.05	22	387	279
hsa-miR-383-3pMIMAT0026485HomosapiensmiR-383-3p	VWF	164.00	-28.24	164.00	-28.24	19	138	46
hsa-miR-340-5pMIMAT0004692HomosapiensmiR-340-5p	MRPL20	143.00	-11.91	143.00	-11.91	22	174	41
hsa-miR-330-5pMIMAT0004693HomosapiensmiR-330-5p	BGN	149.00	-23.68	149.00	-23.68	22	1101	245
hsa-miR-330-5pMIMAT0004693HomosapiensmiR-330-5p	COL4A1	143.00	-18.59	143.00	-18.59	22	1400	366
hsa-miR-330-5pMIMAT0004693HomosapiensmiR-330-5p	COL4A1	142.00	-16.58	142.00	-16.58	22	1818	69
hsa-miR-330-5pMIMAT0004693HomosapiensmiR-330-5p	COL4A1	141.00	-28.20	141.00	-28.20	22	1549	18
hsa-miR-330-5pMIMAT0004693HomosapiensmiR-330-5p	COL4A1	143.00	-18.59	143.00	-18.59	22	1252	366
hsa-miR-330-5pMIMAT0004693HomosapiensmiR-330-5p	COL4A1	141.00	-28.20	141.00	-28.20	22	1543	18
hsa-miR-328-5pMIMAT0026486HomosapiensmiR-328-5p	ATP5F1D	143.00	-28.05	143.00	-28.05	23	388	341
hsa-miR-328-5pMIMAT0026486HomosapiensmiR-328-5p	NDUFB7	140.00	-27.17	140.00	-27.17	23	55	33
hsa-miR-328-5pMIMAT0026486HomosapiensmiR-328-5p	BGN	453.00	-105.02	160.00	-36.10	23	1101	100 472 228
hsa-miR-328-5pMIMAT0026486HomosapiensmiR-328-5p	MRPL12	140.00	-44.43	140.00	-44.43	23	277	31
hsa-miR-328-5pMIMAT0026486HomosapiensmiR-328-5p	ATP5F1D	143.00	-28.05	143.00	-28.05	23	92	45
hsa-miR-328-5pMIMAT0026486HomosapiensmiR-328-5p	ATP5F1D	143.00	-28.05	143.00	-28.05	23	106	59
hsa-miR-328-5pMIMAT0026486HomosapiensmiR-328-5p	NDUFB7	140.00	-27.17	140.00	-27.17	23	254	232
hsa-miR-328-5pMIMAT0026486HomosapiensmiR-328-5p	COL4A1	142.00	-31.26	142.00	-31.26	23	1549	320
hsa-miR-328-5pMIMAT0026486HomosapiensmiR-328-5p	COL4A1	142.00	-31.26	142.00	-31.26	23	1543	320
hsa-miR-328-3pMIMAT0000752HomosapiensmiR-328-3p	VWF	292.00	-41.92	151.00	-22.75	22	893	810 48
hsa-miR-328-3pMIMAT0000752HomosapiensmiR-328-3p	BGN	140.00	-21.02	140.00	-21.02	22	1101	79
hsa-miR-328-3pMIMAT0000752HomosapiensmiR-328-3p	VWF	141.00	-22.75	141.00	-22.75	22	276	48
hsa-miR-342-5pMIMAT0004694HomosapiensmiR-342-5p	NDUFB7	143.00	-17.61	143.00	-17.61	21	55	1
hsa-miR-342-5pMIMAT0004694HomosapiensmiR-342-5p	BGN	154.00	-21.16	154.00	-21.16	21	1101	256
hsa-miR-342-5pMIMAT0004694HomosapiensmiR-342-5p	NDUFB7	144.00	-19.31	144.00	-19.31	21	254	192
hsa-miR-342-5pMIMAT0004694HomosapiensmiR-342-5p	COL4A1	143.00	-16.06	143.00	-16.06	21	1549	375
hsa-miR-342-5pMIMAT0004694HomosapiensmiR-342-5p	COL4A1	143.00	-16.06	143.00	-16.06	21	1543	375
hsa-miR-342-3pMIMAT0000753HomosapiensmiR-342-3p	MRPL20	142.00	-13.71	142.00	-13.71	23	174	131
hsa-miR-337-5pMIMAT0004695HomosapiensmiR-337-5p	MRPL12	152.00	-21.17	152.00	-21.17	21	277	89
hsa-miR-337-3pMIMAT0000754HomosapiensmiR-337-3p	COL4A1	155.00	-10.89	155.00	-10.89	22	1400	110
hsa-miR-337-3pMIMAT0000754HomosapiensmiR-337-3p	COL4A1	155.00	-10.89	155.00	-10.89	22	1252	110
hsa-miR-323a-5pMIMAT0004696HomosapiensmiR-323a-5p	COL4A1	143.00	-24.34	143.00	-24.34	22	1400	1153
hsa-miR-323a-5pMIMAT0004696HomosapiensmiR-323a-5p	MRPL20	156.00	-22.30	156.00	-22.30	22	508	3
hsa-miR-323a-5pMIMAT0004696HomosapiensmiR-323a-5p	COL4A1	150.00	-22.96	150.00	-22.96	22	225	113
hsa-miR-323a-5pMIMAT0004696HomosapiensmiR-323a-5p	COL4A1	151.00	-26.69	151.00	-26.69	22	1549	89
hsa-miR-323a-5pMIMAT0004696HomosapiensmiR-323a-5p	COL4A1	143.00	-24.34	143.00	-24.34	22	1252	1153
hsa-miR-323a-5pMIMAT0004696HomosapiensmiR-323a-5p	COL4A1	151.00	-26.69	151.00	-26.69	22	1543	89
hsa-miR-323a-3pMIMAT0000755HomosapiensmiR-323a-3p	MRPL20	148.00	-12.01	148.00	-12.01	21	508	188
hsa-miR-326MIMAT0000756HomosapiensmiR-326	BGN	140.00	-18.62	140.00	-18.62	20	1101	249
hsa-miR-326MIMAT0000756HomosapiensmiR-326	COL4A1	140.00	-12.94	140.00	-12.94	20	1400	369
hsa-miR-326MIMAT0000756HomosapiensmiR-326	COL4A1	140.00	-12.83	140.00	-12.83	20	1818	70
hsa-miR-326MIMAT0000756HomosapiensmiR-326	COL4A1	140.00	-12.94	140.00	-12.94	20	1252	369
hsa-miR-151a-3pMIMAT0000757HomosapiensmiR-151a-3p	COL4A1	146.00	-17.74	146.00	-17.74	21	885	674
hsa-miR-135b-5pMIMAT0000758HomosapiensmiR-135b-5p	MRPL20	159.00	-14.20	159.00	-14.20	23	508	322
hsa-miR-148b-5pMIMAT0004699HomosapiensmiR-148b-5p	COL4A1	140.00	-12.51	140.00	-12.51	22	885	451
hsa-miR-148b-3pMIMAT0000759HomosapiensmiR-148b-3p	COL4A1	145.00	-16.66	145.00	-16.66	22	1400	252
hsa-miR-148b-3pMIMAT0000759HomosapiensmiR-148b-3p	COL4A1	145.00	-16.66	145.00	-16.66	22	1252	252
hsa-miR-331-5pMIMAT0004700HomosapiensmiR-331-5p	COL4A1	143.00	-11.04	143.00	-11.04	22	1549	921
hsa-miR-331-5pMIMAT0004700HomosapiensmiR-331-5p	COL4A1	143.00	-11.04	143.00	-11.04	22	1543	921
hsa-miR-331-3pMIMAT0000760HomosapiensmiR-331-3p	ATP5F1D	149.00	-24.94	149.00	-24.94	21	388	19
hsa-miR-331-3pMIMAT0000760HomosapiensmiR-331-3p	MRPL12	140.00	-23.68	140.00	-23.68	21	277	9
hsa-miR-324-5pMIMAT0000761HomosapiensmiR-324-5p	ATP5F1D	151.00	-20.68	151.00	-20.68	22	388	29
hsa-miR-324-5pMIMAT0000761HomosapiensmiR-324-5p	NDUFB7	149.00	-31.55	149.00	-31.55	22	254	181
hsa-miR-324-3pMIMAT0000762HomosapiensmiR-324-3p	ATP5F1D	147.00	-25.15	147.00	-25.15	23	388	107
hsa-miR-324-3pMIMAT0000762HomosapiensmiR-324-3p	VWF	146.00	-21.04	146.00	-21.04	23	893	624
hsa-miR-324-3pMIMAT0000762HomosapiensmiR-324-3p	COL4A1	142.00	-30.23	142.00	-30.23	23	885	549
hsa-miR-338-5pMIMAT0004701HomosapiensmiR-338-5p	COL4A1	148.00	-18.52	148.00	-18.52	22	1400	768
hsa-miR-338-5pMIMAT0004701HomosapiensmiR-338-5p	COL4A1	140.00	-8.13	140.00	-8.13	22	1549	1116
hsa-miR-338-5pMIMAT0004701HomosapiensmiR-338-5p	COL4A1	148.00	-18.52	148.00	-18.52	22	1252	768
hsa-miR-338-5pMIMAT0004701HomosapiensmiR-338-5p	COL4A1	140.00	-8.13	140.00	-8.13	22	1543	1116
hsa-miR-338-3pMIMAT0000763HomosapiensmiR-338-3p	COL4A1	144.00	-13.86	144.00	-13.86	22	1549	1069
hsa-miR-338-3pMIMAT0000763HomosapiensmiR-338-3p	COL4A1	144.00	-13.86	144.00	-13.86	22	1543	1069
hsa-miR-339-5pMIMAT0000764HomosapiensmiR-339-5p	MRPL20	140.00	-25.08	140.00	-25.08	23	508	333
hsa-miR-339-5pMIMAT0000764HomosapiensmiR-339-5p	COL4A1	155.00	-22.06	155.00	-22.06	23	1549	1249
hsa-miR-339-5pMIMAT0000764HomosapiensmiR-339-5p	COL4A1	155.00	-22.06	155.00	-22.06	23	1543	1249
hsa-miR-335-5pMIMAT0000765HomosapiensmiR-335-5p	VWF	149.00	-14.72	149.00	-14.72	23	138	72
hsa-miR-335-5pMIMAT0000765HomosapiensmiR-335-5p	COL4A1	158.00	-14.11	158.00	-14.11	23	850	820
hsa-miR-335-5pMIMAT0000765HomosapiensmiR-335-5p	COL4A1	283.00	-22.20	143.00	-14.74	23	1818	207 134
hsa-miR-335-3pMIMAT0004703HomosapiensmiR-335-3p	COL4A1	153.00	-7.35	153.00	-7.35	22	1400	90
hsa-miR-335-3pMIMAT0004703HomosapiensmiR-335-3p	COL4A1	153.00	-7.35	153.00	-7.35	22	1252	90
hsa-miR-133bMIMAT0000770HomosapiensmiR-133b	VWF	156.00	-21.74	156.00	-21.74	22	893	360
hsa-miR-133bMIMAT0000770HomosapiensmiR-133b	COL4A1	142.00	-21.95	142.00	-21.95	22	885	555
hsa-miR-325MIMAT0000771HomosapiensmiR-325	COL4A1	144.00	-20.86	144.00	-20.86	23	1400	1352
hsa-miR-345-5pMIMAT0000772HomosapiensmiR-345-5p	VWF	142.00	-19.28	142.00	-19.28	22	893	48
hsa-miR-345-5pMIMAT0000772HomosapiensmiR-345-5p	VWF	142.00	-19.28	142.00	-19.28	22	276	48
hsa-miR-345-5pMIMAT0000772HomosapiensmiR-345-5p	ATP5F1D	147.00	-32.63	147.00	-32.63	22	106	1
hsa-miR-345-5pMIMAT0000772HomosapiensmiR-345-5p	COL4A1	142.00	-22.22	142.00	-22.22	22	1549	224
hsa-miR-345-5pMIMAT0000772HomosapiensmiR-345-5p	COL4A1	142.00	-22.22	142.00	-22.22	22	1543	224
hsa-miR-345-3pMIMAT0022698HomosapiensmiR-345-3p	MRPL12	158.00	-23.71	158.00	-23.71	22	277	9
hsa-miR-345-3pMIMAT0022698HomosapiensmiR-345-3p	COL4A1	140.00	-12.30	140.00	-12.30	22	1400	916
hsa-miR-345-3pMIMAT0022698HomosapiensmiR-345-3p	COL4A1	140.00	-12.30	140.00	-12.30	22	1252	916
hsa-miR-346MIMAT0000773HomosapiensmiR-346	COL4A1	144.00	-23.69	144.00	-23.69	23	1400	1143
hsa-miR-346MIMAT0000773HomosapiensmiR-346	MRPL20	141.00	-26.62	141.00	-26.62	23	508	461
hsa-miR-346MIMAT0000773HomosapiensmiR-346	COL4A1	147.00	-22.41	147.00	-22.41	23	1549	198
hsa-miR-346MIMAT0000773HomosapiensmiR-346	COL4A1	144.00	-23.69	144.00	-23.69	23	1252	1143
hsa-miR-346MIMAT0000773HomosapiensmiR-346	COL4A1	147.00	-22.41	147.00	-22.41	23	1543	198
hsa-miR-384MIMAT0001075HomosapiensmiR-384	MRPL20	149.00	-16.82	149.00	-16.82	20	508	95
hsa-miR-422aMIMAT0001339HomosapiensmiR-422a	MRPL20	156.00	-18.47	156.00	-18.47	22	387	67
hsa-miR-422aMIMAT0001339HomosapiensmiR-422a	COL4A1	145.00	-20.88	145.00	-20.88	22	885	674
hsa-miR-422aMIMAT0001339HomosapiensmiR-422a	COL4A1	145.00	-13.82	145.00	-13.82	22	850	344
hsa-miR-423-5pMIMAT0004748HomosapiensmiR-423-5p	ATP5F1D	149.00	-24.59	149.00	-24.59	23	388	229
hsa-miR-423-5pMIMAT0004748HomosapiensmiR-423-5p	NDUFB7	146.00	-22.36	146.00	-22.36	23	55	31
hsa-miR-423-5pMIMAT0004748HomosapiensmiR-423-5p	VWF	155.00	-26.60	155.00	-26.60	23	138	78
hsa-miR-423-5pMIMAT0004748HomosapiensmiR-423-5p	AURKAIP1	140.00	-20.63	140.00	-20.63	23	69	1
hsa-miR-423-5pMIMAT0004748HomosapiensmiR-423-5p	BGN	153.00	-22.39	153.00	-22.39	23	1101	964
hsa-miR-423-5pMIMAT0004748HomosapiensmiR-423-5p	AURKAIP1	140.00	-20.63	140.00	-20.63	23	65	1
hsa-miR-423-5pMIMAT0004748HomosapiensmiR-423-5p	AURKAIP1	140.00	-20.63	140.00	-20.63	23	71	1
hsa-miR-423-5pMIMAT0004748HomosapiensmiR-423-5p	AURKAIP1	140.00	-20.63	140.00	-20.63	23	64	1
hsa-miR-423-5pMIMAT0004748HomosapiensmiR-423-5p	NDUFB7	146.00	-22.36	146.00	-22.36	23	254	230
hsa-miR-423-5pMIMAT0004748HomosapiensmiR-423-5p	COL4A1	144.00	-21.34	144.00	-21.34	23	1818	1380
hsa-miR-424-5pMIMAT0001341HomosapiensmiR-424-5p	VWF	151.00	-24.54	151.00	-24.54	22	138	8
hsa-miR-424-5pMIMAT0001341HomosapiensmiR-424-5p	AURKAIP1	146.00	-16.28	146.00	-16.28	22	69	12
hsa-miR-424-5pMIMAT0001341HomosapiensmiR-424-5p	AURKAIP1	146.00	-16.28	146.00	-16.28	22	65	12
hsa-miR-424-5pMIMAT0001341HomosapiensmiR-424-5p	AURKAIP1	146.00	-16.28	146.00	-16.28	22	71	12
hsa-miR-424-5pMIMAT0001341HomosapiensmiR-424-5p	AURKAIP1	146.00	-16.28	146.00	-16.28	22	64	12
hsa-miR-424-3pMIMAT0004749HomosapiensmiR-424-3p	COL4A1	147.00	-14.33	147.00	-14.33	21	885	597
hsa-miR-425-5pMIMAT0003393HomosapiensmiR-425-5p	COL4A1	150.00	-15.18	150.00	-15.18	23	1818	751
hsa-miR-18b-5pMIMAT0001412HomosapiensmiR-18b-5p	VWF	157.00	-26.43	157.00	-26.43	23	893	724
hsa-miR-18b-5pMIMAT0001412HomosapiensmiR-18b-5p	COL4A1	283.00	-31.62	142.00	-16.77	23	1549	709 824
hsa-miR-18b-5pMIMAT0001412HomosapiensmiR-18b-5p	COL4A1	283.00	-31.62	142.00	-16.77	23	1543	709 824
hsa-miR-20b-5pMIMAT0001413HomosapiensmiR-20b-5p	COL4A1	294.00	-35.92	147.00	-23.13	23	1400	209 542
hsa-miR-20b-5pMIMAT0001413HomosapiensmiR-20b-5p	MRPL20	161.00	-21.73	161.00	-21.73	23	508	361
hsa-miR-20b-5pMIMAT0001413HomosapiensmiR-20b-5p	COL4A1	296.00	-42.24	154.00	-22.63	23	1549	821 845
hsa-miR-20b-5pMIMAT0001413HomosapiensmiR-20b-5p	COL4A1	294.00	-35.92	147.00	-23.13	23	1252	209 542
hsa-miR-20b-5pMIMAT0001413HomosapiensmiR-20b-5p	COL4A1	296.00	-42.24	154.00	-22.63	23	1543	821 845
hsa-miR-448MIMAT0001532HomosapiensmiR-448	COL4A1	150.00	-12.21	150.00	-12.21	22	1549	371
hsa-miR-448MIMAT0001532HomosapiensmiR-448	COL4A1	150.00	-12.21	150.00	-12.21	22	1543	371
hsa-miR-429MIMAT0001536HomosapiensmiR-429	COL4A1	146.00	-13.42	146.00	-13.42	22	1400	1044
hsa-miR-429MIMAT0001536HomosapiensmiR-429	COL4A1	146.00	-13.42	146.00	-13.42	22	1252	1044
hsa-miR-449aMIMAT0001541HomosapiensmiR-449a	MRPL20	141.00	-17.48	141.00	-17.48	22	508	268
hsa-miR-450a-1-3pMIMAT0022700HomosapiensmiR-450a-1-3p	COL4A1	438.00	-43.56	151.00	-19.02	22	1818	1795 413 458
hsa-miR-433-5pMIMAT0026554HomosapiensmiR-433-5p	COL4A1	151.00	-19.88	151.00	-19.88	22	1818	610
hsa-miR-433-3pMIMAT0001627HomosapiensmiR-433-3p	COL4A1	148.00	-14.33	148.00	-14.33	22	1818	1241
hsa-miR-329-5pMIMAT0026555HomosapiensmiR-329-5p	VWF	148.00	-17.55	148.00	-17.55	23	893	511
hsa-miR-329-5pMIMAT0026555HomosapiensmiR-329-5p	COL4A1	141.00	-16.27	141.00	-16.27	23	1400	280
hsa-miR-329-5pMIMAT0026555HomosapiensmiR-329-5p	COL4A1	148.00	-17.35	148.00	-17.35	23	850	452
hsa-miR-329-5pMIMAT0026555HomosapiensmiR-329-5p	COL4A1	607.00	-55.96	157.00	-19.32	23	1818	1756 1129 36 1742
hsa-miR-329-5pMIMAT0026555HomosapiensmiR-329-5p	COL4A1	144.00	-12.47	144.00	-12.47	23	52	27
hsa-miR-329-5pMIMAT0026555HomosapiensmiR-329-5p	COL4A1	144.00	-12.47	144.00	-12.47	23	225	200
hsa-miR-329-5pMIMAT0026555HomosapiensmiR-329-5p	COL4A1	144.00	-14.15	144.00	-14.15	23	1549	422
hsa-miR-329-5pMIMAT0026555HomosapiensmiR-329-5p	COL4A1	141.00	-16.27	141.00	-16.27	23	1252	280
hsa-miR-329-5pMIMAT0026555HomosapiensmiR-329-5p	COL4A1	144.00	-14.15	144.00	-14.15	23	1543	422
hsa-miR-329-3pMIMAT0001629HomosapiensmiR-329-3p	VWF	144.00	-18.50	144.00	-18.50	22	893	731
hsa-miR-329-3pMIMAT0001629HomosapiensmiR-329-3p	MRPL20	152.00	-22.47	152.00	-22.47	22	508	454
hsa-miR-329-3pMIMAT0001629HomosapiensmiR-329-3p	COL4A1	145.00	-21.47	145.00	-21.47	22	1818	627
hsa-miR-452-5pMIMAT0001635HomosapiensmiR-452-5p	BGN	140.00	-17.18	140.00	-17.18	22	1101	319
hsa-miR-452-5pMIMAT0001635HomosapiensmiR-452-5p	COL4A1	144.00	-9.87	144.00	-9.87	22	850	208
hsa-miR-452-5pMIMAT0001635HomosapiensmiR-452-5p	COL4A1	154.00	-11.82	154.00	-11.82	22	1818	580
hsa-miR-452-3pMIMAT0001636HomosapiensmiR-452-3p	BGN	145.00	-11.09	145.00	-11.09	22	1101	916
hsa-miR-452-3pMIMAT0001636HomosapiensmiR-452-3p	MRPL20	141.00	-11.48	141.00	-11.48	22	174	115
hsa-miR-409-5pMIMAT0001638HomosapiensmiR-409-5p	COL4A1	140.00	-16.89	140.00	-16.89	23	885	538
hsa-miR-409-3pMIMAT0001639HomosapiensmiR-409-3p	COL4A1	147.00	-10.56	147.00	-10.56	22	1818	896
hsa-miR-409-3pMIMAT0001639HomosapiensmiR-409-3p	COL4A1	154.00	-15.35	154.00	-15.35	22	1549	1093
hsa-miR-409-3pMIMAT0001639HomosapiensmiR-409-3p	COL4A1	154.00	-15.35	154.00	-15.35	22	1543	1093
hsa-miR-412-3pMIMAT0002170HomosapiensmiR-412-3p	MRPL20	146.00	-22.63	146.00	-22.63	23	387	305
hsa-miR-412-3pMIMAT0002170HomosapiensmiR-412-3p	NDUFB7	143.00	-27.26	143.00	-27.26	23	254	156
hsa-miR-412-3pMIMAT0002170HomosapiensmiR-412-3p	COL4A1	140.00	-25.82	140.00	-25.82	23	1549	3
hsa-miR-412-3pMIMAT0002170HomosapiensmiR-412-3p	COL4A1	140.00	-25.82	140.00	-25.82	23	1543	3
hsa-miR-483-5pMIMAT0004761HomosapiensmiR-483-5p	BGN	143.00	-24.02	143.00	-24.02	22	1101	558
hsa-miR-483-5pMIMAT0004761HomosapiensmiR-483-5p	MRPL20	140.00	-13.81	140.00	-13.81	22	508	302
hsa-miR-483-3pMIMAT0002173HomosapiensmiR-483-3p	COL4A1	147.00	-34.48	147.00	-34.48	21	121	30
hsa-miR-483-3pMIMAT0002173HomosapiensmiR-483-3p	COL4A1	142.00	-27.92	142.00	-27.92	21	1549	148
hsa-miR-483-3pMIMAT0002173HomosapiensmiR-483-3p	COL4A1	142.00	-27.92	142.00	-27.92	21	1543	148
hsa-miR-484MIMAT0002174HomosapiensmiR-484	VWF	285.00	-33.98	144.00	-17.91	22	893	291 866
hsa-miR-484MIMAT0002174HomosapiensmiR-484	MRPL20	142.00	-19.10	142.00	-19.10	22	174	107
hsa-miR-485-5pMIMAT0002175HomosapiensmiR-485-5p	BGN	145.00	-20.60	145.00	-20.60	22	1101	436
hsa-miR-485-5pMIMAT0002175HomosapiensmiR-485-5p	MRPL20	148.00	-24.17	148.00	-24.17	22	387	67
hsa-miR-485-5pMIMAT0002175HomosapiensmiR-485-5p	COL4A1	141.00	-19.57	141.00	-19.57	22	850	736
hsa-miR-485-3pMIMAT0002176HomosapiensmiR-485-3p	COL4A1	142.00	-17.13	142.00	-17.13	22	850	793
hsa-miR-485-3pMIMAT0002176HomosapiensmiR-485-3p	COL4A1	142.00	-22.08	142.00	-22.08	22	1549	278
hsa-miR-485-3pMIMAT0002176HomosapiensmiR-485-3p	COL4A1	142.00	-22.08	142.00	-22.08	22	1543	278
hsa-miR-486-3pMIMAT0004762HomosapiensmiR-486-3p	ATP5F1D	161.00	-23.17	161.00	-23.17	21	388	336
hsa-miR-486-3pMIMAT0004762HomosapiensmiR-486-3p	BGN	162.00	-25.17	162.00	-25.17	21	1101	220
hsa-miR-486-3pMIMAT0004762HomosapiensmiR-486-3p	ATP5F1D	161.00	-23.17	161.00	-23.17	21	92	40
hsa-miR-486-3pMIMAT0004762HomosapiensmiR-486-3p	ATP5F1D	161.00	-23.17	161.00	-23.17	21	106	54
hsa-miR-486-3pMIMAT0004762HomosapiensmiR-486-3p	COL4A1	140.00	-16.87	140.00	-16.87	21	1549	320
hsa-miR-486-3pMIMAT0004762HomosapiensmiR-486-3p	COL4A1	140.00	-16.87	140.00	-16.87	21	1543	320
hsa-miR-487a-3pMIMAT0002178HomosapiensmiR-487a-3p	VWF	144.00	-22.27	144.00	-22.27	22	893	741
hsa-miR-488-3pMIMAT0004763HomosapiensmiR-488-3p	BGN	290.00	-24.30	150.00	-14.97	21	1101	441 729
hsa-miR-488-3pMIMAT0004763HomosapiensmiR-488-3p	COL4A1	141.00	-14.27	141.00	-14.27	21	1400	1214
hsa-miR-488-3pMIMAT0004763HomosapiensmiR-488-3p	COL4A1	294.00	-25.85	150.00	-14.78	21	885	17 236
hsa-miR-488-3pMIMAT0004763HomosapiensmiR-488-3p	COL4A1	140.00	-8.58	140.00	-8.58	21	1818	467
hsa-miR-488-3pMIMAT0004763HomosapiensmiR-488-3p	COL4A1	141.00	-14.27	141.00	-14.27	21	1252	1214
hsa-miR-489-3pMIMAT0002805HomosapiensmiR-489-3p	COL4A1	153.00	-10.67	153.00	-10.67	22	1400	649
hsa-miR-489-3pMIMAT0002805HomosapiensmiR-489-3p	COL4A1	144.00	-20.17	144.00	-20.17	22	1818	935
hsa-miR-489-3pMIMAT0002805HomosapiensmiR-489-3p	COL4A1	153.00	-10.67	153.00	-10.67	22	1252	649
hsa-miR-490-3pMIMAT0002806HomosapiensmiR-490-3p	COL4A1	140.00	-12.00	140.00	-12.00	22	1400	839
hsa-miR-490-3pMIMAT0002806HomosapiensmiR-490-3p	COL4A1	140.00	-12.00	140.00	-12.00	22	1252	839
hsa-miR-491-3pMIMAT0004765HomosapiensmiR-491-3p	COL4A1	145.00	-13.38	145.00	-13.38	22	1400	121
hsa-miR-491-3pMIMAT0004765HomosapiensmiR-491-3p	COL4A1	145.00	-13.38	145.00	-13.38	22	1252	121
hsa-miR-511-5pMIMAT0002808HomosapiensmiR-511-5p	VWF	153.00	-12.77	153.00	-12.77	21	893	756
hsa-miR-511-5pMIMAT0002808HomosapiensmiR-511-5p	MRPL12	143.00	-21.95	143.00	-21.95	21	277	246
hsa-miR-511-5pMIMAT0002808HomosapiensmiR-511-5p	COL4A1	166.00	-17.56	166.00	-17.56	21	1400	170
hsa-miR-511-5pMIMAT0002808HomosapiensmiR-511-5p	MRPL20	140.00	-13.62	140.00	-13.62	21	387	354
hsa-miR-511-5pMIMAT0002808HomosapiensmiR-511-5p	COL4A1	153.00	-20.53	153.00	-20.53	21	885	559
hsa-miR-511-5pMIMAT0002808HomosapiensmiR-511-5p	COL4A1	153.00	-12.79	153.00	-12.79	21	121	90
hsa-miR-511-5pMIMAT0002808HomosapiensmiR-511-5p	COL4A1	166.00	-17.56	166.00	-17.56	21	1252	170
hsa-miR-511-3pMIMAT0026606HomosapiensmiR-511-3p	COL4A1	146.00	-8.76	146.00	-8.76	20	1549	1341
hsa-miR-511-3pMIMAT0026606HomosapiensmiR-511-3p	COL4A1	146.00	-8.76	146.00	-8.76	20	1543	1341
hsa-miR-146b-5pMIMAT0002809HomosapiensmiR-146b-5p	COL4A1	152.00	-13.74	152.00	-13.74	23	850	666
hsa-miR-146b-3pMIMAT0004766HomosapiensmiR-146b-3p	VWF	288.00	-38.83	146.00	-21.37	22	893	354 809
hsa-miR-146b-3pMIMAT0004766HomosapiensmiR-146b-3p	MRPL20	140.00	-19.46	140.00	-19.46	22	387	89
hsa-miR-146b-3pMIMAT0004766HomosapiensmiR-146b-3p	COL4A1	141.00	-18.58	141.00	-18.58	22	850	606
hsa-miR-202-3pMIMAT0002811HomosapiensmiR-202-3p	VWF	170.00	-33.82	170.00	-33.82	20	893	385
hsa-miR-202-3pMIMAT0002811HomosapiensmiR-202-3p	COL4A1	140.00	-15.73	140.00	-15.73	20	1400	75
hsa-miR-202-3pMIMAT0002811HomosapiensmiR-202-3p	COL4A1	140.00	-15.73	140.00	-15.73	20	1252	75
hsa-miR-493-5pMIMAT0002813HomosapiensmiR-493-5p	VWF	149.00	-17.87	149.00	-17.87	22	893	195
hsa-miR-493-5pMIMAT0002813HomosapiensmiR-493-5p	VWF	149.00	-17.87	149.00	-17.87	22	276	195
hsa-miR-493-3pMIMAT0003161HomosapiensmiR-493-3p	COL4A1	143.00	-13.83	143.00	-13.83	22	1818	317
hsa-miR-432-5pMIMAT0002814HomosapiensmiR-432-5p	VWF	290.00	-38.82	147.00	-19.61	23	893	71 383
hsa-miR-432-5pMIMAT0002814HomosapiensmiR-432-5p	COL4A1	144.00	-20.25	144.00	-20.25	23	1400	954
hsa-miR-432-5pMIMAT0002814HomosapiensmiR-432-5p	VWF	147.00	-19.21	147.00	-19.21	23	276	71
hsa-miR-432-5pMIMAT0002814HomosapiensmiR-432-5p	COL4A1	153.00	-20.04	153.00	-20.04	23	850	459
hsa-miR-432-5pMIMAT0002814HomosapiensmiR-432-5p	COL4A1	144.00	-20.25	144.00	-20.25	23	1252	954
hsa-miR-495-5pMIMAT0022924HomosapiensmiR-495-5p	VWF	310.00	-36.45	162.00	-18.90	22	893	476 532
hsa-miR-495-5pMIMAT0022924HomosapiensmiR-495-5p	COL4A1	283.00	-21.15	143.00	-13.29	22	1818	400 1766
hsa-miR-495-3pMIMAT0002817HomosapiensmiR-495-3p	MRPL20	142.00	-11.89	142.00	-11.89	22	174	28
hsa-miR-495-3pMIMAT0002817HomosapiensmiR-495-3p	COL4A1	150.00	-12.40	150.00	-12.40	22	1400	380
hsa-miR-495-3pMIMAT0002817HomosapiensmiR-495-3p	COL4A1	140.00	-7.96	140.00	-7.96	22	885	53
hsa-miR-495-3pMIMAT0002817HomosapiensmiR-495-3p	COL4A1	150.00	-12.40	150.00	-12.40	22	1252	380
hsa-miR-193b-5pMIMAT0004767HomosapiensmiR-193b-5p	ATP5F1D	142.00	-28.28	142.00	-28.28	22	388	237
hsa-miR-193b-5pMIMAT0004767HomosapiensmiR-193b-5p	BGN	452.00	-65.84	170.00	-26.15	22	1101	812 506 963
hsa-miR-497-5pMIMAT0002820HomosapiensmiR-497-5p	VWF	148.00	-20.46	148.00	-20.46	21	138	7
hsa-miR-497-5pMIMAT0002820HomosapiensmiR-497-5p	AURKAIP1	145.00	-19.87	145.00	-19.87	21	69	13
hsa-miR-497-5pMIMAT0002820HomosapiensmiR-497-5p	MRPL12	143.00	-13.64	143.00	-13.64	21	277	256
hsa-miR-497-5pMIMAT0002820HomosapiensmiR-497-5p	AURKAIP1	145.00	-19.87	145.00	-19.87	21	65	13
hsa-miR-497-5pMIMAT0002820HomosapiensmiR-497-5p	AURKAIP1	145.00	-19.87	145.00	-19.87	21	71	13
hsa-miR-497-5pMIMAT0002820HomosapiensmiR-497-5p	AURKAIP1	145.00	-19.87	145.00	-19.87	21	64	13
hsa-miR-497-3pMIMAT0004768HomosapiensmiR-497-3p	COL4A1	140.00	-13.26	140.00	-13.26	22	1400	1085
hsa-miR-497-3pMIMAT0004768HomosapiensmiR-497-3p	COL4A1	147.00	-13.42	147.00	-13.42	22	1818	868
hsa-miR-497-3pMIMAT0004768HomosapiensmiR-497-3p	COL4A1	140.00	-13.26	140.00	-13.26	22	1252	1085
hsa-miR-181d-5pMIMAT0002821HomosapiensmiR-181d-5p	MRPL12	162.00	-20.95	162.00	-20.95	23	277	215
hsa-miR-181d-5pMIMAT0002821HomosapiensmiR-181d-5p	COL4A1	296.00	-24.52	153.00	-13.96	23	1400	771 941
hsa-miR-181d-5pMIMAT0002821HomosapiensmiR-181d-5p	COL4A1	146.00	-14.12	146.00	-14.12	23	121	7
hsa-miR-181d-5pMIMAT0002821HomosapiensmiR-181d-5p	COL4A1	296.00	-24.52	153.00	-13.96	23	1252	771 941
hsa-miR-181d-3pMIMAT0026608HomosapiensmiR-181d-3p	ATP5F1D	142.00	-20.78	142.00	-20.78	21	388	1
hsa-miR-512-5pMIMAT0002822HomosapiensmiR-512-5p	COL4A1	160.00	-23.95	160.00	-23.95	23	885	474
hsa-miR-512-3pMIMAT0002823HomosapiensmiR-512-3p	MRPL20	161.00	-26.03	161.00	-26.03	22	508	355
hsa-miR-498-5pMIMAT0002824HomosapiensmiR-498-5p	COL4A1	169.00	-27.12	169.00	-27.12	23	1400	1015
hsa-miR-498-5pMIMAT0002824HomosapiensmiR-498-5p	MRPL20	143.00	-23.25	143.00	-23.25	23	508	238
hsa-miR-498-5pMIMAT0002824HomosapiensmiR-498-5p	COL4A1	142.00	-10.14	142.00	-10.14	23	1818	1649
hsa-miR-498-5pMIMAT0002824HomosapiensmiR-498-5p	COL4A1	169.00	-27.12	169.00	-27.12	23	1252	1015
hsa-miR-498-3pMIMAT0037323HomosapiensmiR-498-3p	MRPL20	157.00	-18.60	157.00	-18.60	23	387	92
hsa-miR-520e-5pMIMAT0037324HomosapiensmiR-520e-5p	COL4A1	140.00	-8.59	140.00	-8.59	22	885	96
hsa-miR-520e-3pMIMAT0002825HomosapiensmiR-520e-3p	MRPL20	140.00	-12.75	140.00	-12.75	21	508	362
hsa-miR-515-5pMIMAT0002826HomosapiensmiR-515-5p	COL4A1	153.00	-15.22	153.00	-15.22	24	1549	1274
hsa-miR-515-5pMIMAT0002826HomosapiensmiR-515-5p	COL4A1	153.00	-15.22	153.00	-15.22	24	1543	1274
hsa-miR-515-3pMIMAT0002827HomosapiensmiR-515-3p	COL4A1	155.00	-23.71	155.00	-23.71	22	1549	436
hsa-miR-515-3pMIMAT0002827HomosapiensmiR-515-3p	COL4A1	155.00	-23.71	155.00	-23.71	22	1543	436
hsa-miR-519e-5pMIMAT0002828HomosapiensmiR-519e-5p	COL4A1	151.00	-15.06	151.00	-15.06	22	1549	1276
hsa-miR-519e-5pMIMAT0002828HomosapiensmiR-519e-5p	COL4A1	151.00	-15.06	151.00	-15.06	22	1543	1276
hsa-miR-519e-3pMIMAT0002829HomosapiensmiR-519e-3p	COL4A1	159.00	-26.67	159.00	-26.67	22	1549	436
hsa-miR-519e-3pMIMAT0002829HomosapiensmiR-519e-3p	COL4A1	159.00	-26.67	159.00	-26.67	22	1543	436
hsa-miR-520f-3pMIMAT0002830HomosapiensmiR-520f-3p	COL4A1	147.00	-28.15	147.00	-28.15	22	1549	436
hsa-miR-520f-3pMIMAT0002830HomosapiensmiR-520f-3p	COL4A1	147.00	-28.15	147.00	-28.15	22	1543	436
hsa-miR-519c-3pMIMAT0002832HomosapiensmiR-519c-3p	COL4A1	142.00	-10.16	142.00	-10.16	22	1400	876
hsa-miR-519c-3pMIMAT0002832HomosapiensmiR-519c-3p	COL4A1	142.00	-10.16	142.00	-10.16	22	1252	876
hsa-miR-520a-5pMIMAT0002833HomosapiensmiR-520a-5p	ATP5F1D	145.00	-16.33	145.00	-16.33	21	388	324
hsa-miR-520a-5pMIMAT0002833HomosapiensmiR-520a-5p	ATP5F1D	145.00	-16.33	145.00	-16.33	21	92	28
hsa-miR-520a-5pMIMAT0002833HomosapiensmiR-520a-5p	MRPL20	146.00	-18.87	146.00	-18.87	21	508	486
hsa-miR-520a-5pMIMAT0002833HomosapiensmiR-520a-5p	ATP5F1D	145.00	-16.33	145.00	-16.33	21	106	42
hsa-miR-520a-5pMIMAT0002833HomosapiensmiR-520a-5p	ATP5F1D	145.00	-16.33	145.00	-16.33	21	99	74
hsa-miR-520a-5pMIMAT0002833HomosapiensmiR-520a-5p	COL4A1	303.00	-34.56	162.00	-17.67	21	1818	507 1393
hsa-miR-520a-3pMIMAT0002834HomosapiensmiR-520a-3p	MRPL20	140.00	-11.13	140.00	-11.13	22	508	361
hsa-miR-520a-3pMIMAT0002834HomosapiensmiR-520a-3p	COL4A1	141.00	-23.33	141.00	-23.33	22	1549	437
hsa-miR-520a-3pMIMAT0002834HomosapiensmiR-520a-3p	COL4A1	141.00	-23.33	141.00	-23.33	22	1543	437
hsa-miR-526b-5pMIMAT0002835HomosapiensmiR-526b-5p	ATP5F1D	147.00	-14.10	147.00	-14.10	23	388	233
hsa-miR-526b-5pMIMAT0002835HomosapiensmiR-526b-5p	COL4A1	151.00	-14.17	151.00	-14.17	23	1400	1247
hsa-miR-526b-5pMIMAT0002835HomosapiensmiR-526b-5p	COL4A1	153.00	-22.20	153.00	-22.20	23	1818	1076
hsa-miR-526b-5pMIMAT0002835HomosapiensmiR-526b-5p	COL4A1	143.00	-17.97	143.00	-17.97	23	1549	864
hsa-miR-526b-5pMIMAT0002835HomosapiensmiR-526b-5p	COL4A1	143.00	-17.97	143.00	-17.97	23	1543	864
hsa-miR-526b-3pMIMAT0002836HomosapiensmiR-526b-3p	COL4A1	144.00	-11.38	144.00	-11.38	22	1400	211
hsa-miR-526b-3pMIMAT0002836HomosapiensmiR-526b-3p	MRPL20	145.00	-17.97	145.00	-17.97	22	508	362
hsa-miR-526b-3pMIMAT0002836HomosapiensmiR-526b-3p	COL4A1	141.00	-9.59	141.00	-9.59	22	1818	1203
hsa-miR-526b-3pMIMAT0002836HomosapiensmiR-526b-3p	COL4A1	309.00	-38.76	167.00	-25.59	22	1549	438 823
hsa-miR-526b-3pMIMAT0002836HomosapiensmiR-526b-3p	COL4A1	144.00	-11.38	144.00	-11.38	22	1252	211
hsa-miR-526b-3pMIMAT0002836HomosapiensmiR-526b-3p	COL4A1	309.00	-38.76	167.00	-25.59	22	1543	438 823
hsa-miR-525-5pMIMAT0002838HomosapiensmiR-525-5p	ATP5F1D	145.00	-16.57	145.00	-16.57	21	388	324
hsa-miR-525-5pMIMAT0002838HomosapiensmiR-525-5p	VWF	140.00	-25.00	140.00	-25.00	21	893	684
hsa-miR-525-5pMIMAT0002838HomosapiensmiR-525-5p	ATP5F1D	145.00	-16.57	145.00	-16.57	21	92	28
hsa-miR-525-5pMIMAT0002838HomosapiensmiR-525-5p	MRPL20	154.00	-19.57	154.00	-19.57	21	508	486
hsa-miR-525-5pMIMAT0002838HomosapiensmiR-525-5p	ATP5F1D	145.00	-16.57	145.00	-16.57	21	106	42
hsa-miR-525-5pMIMAT0002838HomosapiensmiR-525-5p	ATP5F1D	145.00	-16.57	145.00	-16.57	21	99	74
hsa-miR-525-5pMIMAT0002838HomosapiensmiR-525-5p	COL4A1	299.00	-35.99	158.00	-18.41	21	1818	507 1393
hsa-miR-518f-3pMIMAT0002842HomosapiensmiR-518f-3p	COL4A1	143.00	-13.57	143.00	-13.57	21	1549	1408
hsa-miR-518f-3pMIMAT0002842HomosapiensmiR-518f-3p	COL4A1	143.00	-13.57	143.00	-13.57	21	1543	1408
hsa-miR-520b-5pMIMAT0037325HomosapiensmiR-520b-5p	NDUFB7	145.00	-29.05	145.00	-29.05	21	254	183
hsa-miR-520b-5pMIMAT0037325HomosapiensmiR-520b-5p	COL4A1	143.00	-13.85	143.00	-13.85	21	1549	541
hsa-miR-520b-5pMIMAT0037325HomosapiensmiR-520b-5p	COL4A1	143.00	-13.85	143.00	-13.85	21	1543	541
hsa-miR-520b-3pMIMAT0002843HomosapiensmiR-520b-3p	MRPL20	140.00	-16.42	140.00	-16.42	21	508	362
hsa-miR-520b-3pMIMAT0002843HomosapiensmiR-520b-3p	COL4A1	146.00	-27.84	146.00	-27.84	21	1549	438
hsa-miR-520b-3pMIMAT0002843HomosapiensmiR-520b-3p	COL4A1	146.00	-27.84	146.00	-27.84	21	1543	438
hsa-miR-518bMIMAT0002844HomosapiensmiR-518b	COL4A1	141.00	-15.32	141.00	-15.32	22	1549	1405
hsa-miR-518bMIMAT0002844HomosapiensmiR-518b	COL4A1	141.00	-15.32	141.00	-15.32	22	1543	1405
hsa-miR-526a-3pMIMAT0037326HomosapiensmiR-526a-3p	COL4A1	146.00	-14.62	146.00	-14.62	22	1549	1405
hsa-miR-526a-3pMIMAT0037326HomosapiensmiR-526a-3p	COL4A1	146.00	-14.62	146.00	-14.62	22	1543	1405
hsa-miR-520c-3pMIMAT0002846HomosapiensmiR-520c-3p	MRPL20	142.00	-16.42	142.00	-16.42	22	508	362
hsa-miR-520c-3pMIMAT0002846HomosapiensmiR-520c-3p	COL4A1	147.00	-28.71	147.00	-28.71	22	1549	437
hsa-miR-520c-3pMIMAT0002846HomosapiensmiR-520c-3p	COL4A1	147.00	-28.71	147.00	-28.71	22	1543	437
hsa-miR-518c-5pMIMAT0002847HomosapiensmiR-518c-5p	COL4A1	148.00	-25.58	148.00	-25.58	23	885	819
hsa-miR-518c-3pMIMAT0002848HomosapiensmiR-518c-3p	COL4A1	143.00	-13.62	143.00	-13.62	23	1549	1406
hsa-miR-518c-3pMIMAT0002848HomosapiensmiR-518c-3p	COL4A1	143.00	-13.62	143.00	-13.62	23	1543	1406
hsa-miR-524-5pMIMAT0002849HomosapiensmiR-524-5p	COL4A1	143.00	-10.85	143.00	-10.85	22	885	253
hsa-miR-517-5pMIMAT0002851HomosapiensmiR-517-5p	VWF	142.00	-26.04	142.00	-26.04	22	893	790
hsa-miR-517-5pMIMAT0002851HomosapiensmiR-517-5p	COL4A1	163.00	-17.19	163.00	-17.19	22	850	229
hsa-miR-519d-5pMIMAT0026610HomosapiensmiR-519d-5p	COL4A1	143.00	-23.53	143.00	-23.53	25	850	797
hsa-miR-519d-5pMIMAT0026610HomosapiensmiR-519d-5p	COL4A1	144.00	-11.88	144.00	-11.88	25	1549	1272
hsa-miR-519d-5pMIMAT0026610HomosapiensmiR-519d-5p	COL4A1	144.00	-11.88	144.00	-11.88	25	1543	1272
hsa-miR-519d-3pMIMAT0002853HomosapiensmiR-519d-3p	COL4A1	145.00	-12.11	145.00	-12.11	22	1400	209
hsa-miR-519d-3pMIMAT0002853HomosapiensmiR-519d-3p	MRPL20	142.00	-14.43	142.00	-14.43	22	508	363
hsa-miR-519d-3pMIMAT0002853HomosapiensmiR-519d-3p	COL4A1	317.00	-55.02	171.00	-34.25	22	1549	438 823
hsa-miR-519d-3pMIMAT0002853HomosapiensmiR-519d-3p	COL4A1	145.00	-12.11	145.00	-12.11	22	1252	209
hsa-miR-519d-3pMIMAT0002853HomosapiensmiR-519d-3p	COL4A1	317.00	-55.02	171.00	-34.25	22	1543	438 823
hsa-miR-521MIMAT0002854HomosapiensmiR-521	MRPL20	140.00	-17.37	140.00	-17.37	22	387	251
hsa-miR-521MIMAT0002854HomosapiensmiR-521	COL4A1	146.00	-19.85	146.00	-19.85	22	850	491
hsa-miR-520d-5pMIMAT0002855HomosapiensmiR-520d-5p	COL4A1	141.00	-10.85	141.00	-10.85	20	885	255
hsa-miR-520d-3pMIMAT0002856HomosapiensmiR-520d-3p	MRPL20	140.00	-13.44	140.00	-13.44	22	508	361
hsa-miR-520d-3pMIMAT0002856HomosapiensmiR-520d-3p	COL4A1	141.00	-16.93	141.00	-16.93	22	885	569
hsa-miR-520g-5pMIMAT0026611HomosapiensmiR-520g-5p	COL4A1	140.00	-12.78	140.00	-12.78	23	885	603
hsa-miR-520g-5pMIMAT0026611HomosapiensmiR-520g-5p	COL4A1	140.00	-15.43	140.00	-15.43	23	1818	1608
hsa-miR-520g-5pMIMAT0026611HomosapiensmiR-520g-5p	COL4A1	142.00	-18.66	142.00	-18.66	23	1549	179
hsa-miR-520g-5pMIMAT0026611HomosapiensmiR-520g-5p	COL4A1	142.00	-18.66	142.00	-18.66	23	1543	179
hsa-miR-520g-3pMIMAT0002858HomosapiensmiR-520g-3p	COL4A1	140.00	-13.54	140.00	-13.54	24	1400	541
hsa-miR-520g-3pMIMAT0002858HomosapiensmiR-520g-3p	MRPL20	315.00	-38.09	165.00	-22.28	24	508	217 361
hsa-miR-520g-3pMIMAT0002858HomosapiensmiR-520g-3p	COL4A1	470.00	-69.02	176.00	-31.19	24	1549	437 825 1169
hsa-miR-520g-3pMIMAT0002858HomosapiensmiR-520g-3p	COL4A1	140.00	-13.54	140.00	-13.54	24	1252	541
hsa-miR-520g-3pMIMAT0002858HomosapiensmiR-520g-3p	COL4A1	470.00	-69.02	176.00	-31.19	24	1543	437 825 1169
hsa-miR-516b-5pMIMAT0002859HomosapiensmiR-516b-5p	COL4A1	163.00	-20.84	163.00	-20.84	22	885	448
hsa-miR-516b-5pMIMAT0002859HomosapiensmiR-516b-5p	COL4A1	141.00	-16.58	141.00	-16.58	22	850	368
hsa-miR-516b-5pMIMAT0002859HomosapiensmiR-516b-5p	COL4A1	140.00	-13.90	140.00	-13.90	22	1818	487
hsa-miR-516b-3pMIMAT0002860HomosapiensmiR-516b-3p	BGN	140.00	-11.87	140.00	-11.87	18	1101	70
hsa-miR-516b-3pMIMAT0002860HomosapiensmiR-516b-3p	COL4A1	157.00	-20.95	157.00	-20.95	18	885	586
hsa-miR-518a-5pMIMAT0005457HomosapiensmiR-518a-5p	COL4A1	282.00	-22.00	142.00	-14.10	20	1400	549 1375
hsa-miR-518a-5pMIMAT0005457HomosapiensmiR-518a-5p	COL4A1	154.00	-11.70	154.00	-11.70	20	1818	444
hsa-miR-518a-5pMIMAT0005457HomosapiensmiR-518a-5p	COL4A1	142.00	-14.10	142.00	-14.10	20	1252	549
hsa-miR-518a-3pMIMAT0002863HomosapiensmiR-518a-3p	COL4A1	140.00	-15.74	140.00	-15.74	22	1549	1407
hsa-miR-518a-3pMIMAT0002863HomosapiensmiR-518a-3p	COL4A1	140.00	-15.74	140.00	-15.74	22	1543	1407
hsa-miR-518d-3pMIMAT0002864HomosapiensmiR-518d-3p	COL4A1	142.00	-14.57	142.00	-14.57	21	1549	1408
hsa-miR-518d-3pMIMAT0002864HomosapiensmiR-518d-3p	COL4A1	142.00	-14.57	142.00	-14.57	21	1543	1408
hsa-miR-520hMIMAT0002867HomosapiensmiR-520h	MRPL20	314.00	-34.52	164.00	-19.54	22	508	223 363
hsa-miR-520hMIMAT0002867HomosapiensmiR-520h	COL4A1	318.00	-50.26	171.00	-31.19	22	1549	439 824
hsa-miR-520hMIMAT0002867HomosapiensmiR-520h	COL4A1	318.00	-50.26	171.00	-31.19	22	1543	439 824
hsa-miR-522-3pMIMAT0002868HomosapiensmiR-522-3p	COL4A1	140.00	-14.39	140.00	-14.39	22	1400	982
hsa-miR-522-3pMIMAT0002868HomosapiensmiR-522-3p	COL4A1	140.00	-16.06	140.00	-16.06	22	885	115
hsa-miR-522-3pMIMAT0002868HomosapiensmiR-522-3p	COL4A1	140.00	-18.62	140.00	-18.62	22	1818	732
hsa-miR-522-3pMIMAT0002868HomosapiensmiR-522-3p	COL4A1	150.00	-15.62	150.00	-15.62	22	225	150
hsa-miR-522-3pMIMAT0002868HomosapiensmiR-522-3p	COL4A1	140.00	-14.39	140.00	-14.39	22	1252	982
hsa-miR-527MIMAT0002862HomosapiensmiR-527	COL4A1	282.00	-22.00	142.00	-14.10	20	1400	549 1375
hsa-miR-527MIMAT0002862HomosapiensmiR-527	COL4A1	154.00	-11.70	154.00	-11.70	20	1818	444
hsa-miR-527MIMAT0002862HomosapiensmiR-527	COL4A1	142.00	-14.10	142.00	-14.10	20	1252	549
hsa-miR-516a-3pMIMAT0006778HomosapiensmiR-516a-3p	BGN	140.00	-11.87	140.00	-11.87	18	1101	70
hsa-miR-516a-3pMIMAT0006778HomosapiensmiR-516a-3p	COL4A1	157.00	-20.95	157.00	-20.95	18	885	586
hsa-miR-519a-2-5pMIMAT0037327HomosapiensmiR-519a-2-5p	NDUFB7	145.00	-29.05	145.00	-29.05	21	254	183
hsa-miR-519a-2-5pMIMAT0037327HomosapiensmiR-519a-2-5p	COL4A1	143.00	-13.85	143.00	-13.85	21	1549	541
hsa-miR-519a-2-5pMIMAT0037327HomosapiensmiR-519a-2-5p	COL4A1	143.00	-13.85	143.00	-13.85	21	1543	541
hsa-miR-499a-5pMIMAT0002870HomosapiensmiR-499a-5p	COL4A1	146.00	-16.95	146.00	-16.95	21	850	395
hsa-miR-500a-5pMIMAT0004773HomosapiensmiR-500a-5p	COL4A1	292.00	-22.85	147.00	-12.53	23	850	597 463
hsa-miR-500a-3pMIMAT0002871HomosapiensmiR-500a-3p	VWF	147.00	-21.67	147.00	-21.67	22	893	721
hsa-miR-500a-3pMIMAT0002871HomosapiensmiR-500a-3p	COL4A1	142.00	-22.96	142.00	-22.96	22	1818	677
hsa-miR-501-5pMIMAT0002872HomosapiensmiR-501-5p	COL4A1	147.00	-12.01	147.00	-12.01	22	850	597
hsa-miR-501-3pMIMAT0004774HomosapiensmiR-501-3p	VWF	148.00	-24.66	148.00	-24.66	22	893	722
hsa-miR-502-5pMIMAT0002873HomosapiensmiR-502-5p	BGN	146.00	-17.95	146.00	-17.95	21	1101	1027
hsa-miR-502-3pMIMAT0004775HomosapiensmiR-502-3p	VWF	144.00	-22.66	144.00	-22.66	22	893	722
hsa-miR-450a-2-3pMIMAT0031074HomosapiensmiR-450a-2-3p	COL4A1	143.00	-13.25	143.00	-13.25	22	1400	1188
hsa-miR-450a-2-3pMIMAT0031074HomosapiensmiR-450a-2-3p	NDUFB7	140.00	-10.53	140.00	-10.53	22	254	1
hsa-miR-450a-2-3pMIMAT0031074HomosapiensmiR-450a-2-3p	COL4A1	143.00	-13.25	143.00	-13.25	22	1252	1188
hsa-miR-503-5pMIMAT0002874HomosapiensmiR-503-5p	VWF	144.00	-29.39	144.00	-29.39	23	138	9
hsa-miR-503-5pMIMAT0002874HomosapiensmiR-503-5p	BGN	142.00	-22.21	142.00	-22.21	23	1101	671
hsa-miR-503-5pMIMAT0002874HomosapiensmiR-503-5p	COL4A1	144.00	-23.59	144.00	-23.59	23	850	815
hsa-miR-503-3pMIMAT0022925HomosapiensmiR-503-3p	MRPL12	140.00	-16.31	140.00	-16.31	23	277	244
hsa-miR-503-3pMIMAT0022925HomosapiensmiR-503-3p	COL4A1	141.00	-18.75	141.00	-18.75	23	885	27
hsa-miR-504-3pMIMAT0026612HomosapiensmiR-504-3p	COL4A1	143.00	-17.46	143.00	-17.46	21	1818	1699
hsa-miR-505-5pMIMAT0004776HomosapiensmiR-505-5p	BGN	157.00	-27.60	157.00	-27.60	22	1101	156
hsa-miR-505-5pMIMAT0004776HomosapiensmiR-505-5p	MRPL12	150.00	-18.05	150.00	-18.05	22	277	56
hsa-miR-505-5pMIMAT0004776HomosapiensmiR-505-5p	COL4A1	142.00	-20.46	142.00	-20.46	22	1818	1389
hsa-miR-513a-5pMIMAT0002877HomosapiensmiR-513a-5p	MRPL20	144.00	-16.68	144.00	-16.68	18	508	354
hsa-miR-513a-5pMIMAT0002877HomosapiensmiR-513a-5p	COL4A1	140.00	-14.91	140.00	-14.91	18	1549	469
hsa-miR-513a-5pMIMAT0002877HomosapiensmiR-513a-5p	COL4A1	140.00	-14.91	140.00	-14.91	18	1543	469
hsa-miR-506-3pMIMAT0002878HomosapiensmiR-506-3p	COL4A1	297.00	-36.02	154.00	-22.46	21	1400	308 105
hsa-miR-506-3pMIMAT0002878HomosapiensmiR-506-3p	COL4A1	285.00	-27.75	143.00	-15.09	21	1549	1140 1408
hsa-miR-506-3pMIMAT0002878HomosapiensmiR-506-3p	COL4A1	297.00	-36.02	154.00	-22.46	21	1252	308 105
hsa-miR-506-3pMIMAT0002878HomosapiensmiR-506-3p	COL4A1	285.00	-27.75	143.00	-15.09	21	1543	1140 1408
hsa-miR-507MIMAT0002879HomosapiensmiR-507	BGN	142.00	-23.79	142.00	-23.79	21	1101	169
hsa-miR-507MIMAT0002879HomosapiensmiR-507	COL4A1	147.00	-20.67	147.00	-20.67	21	1549	836
hsa-miR-507MIMAT0002879HomosapiensmiR-507	COL4A1	147.00	-20.67	147.00	-20.67	21	1543	836
hsa-miR-508-5pMIMAT0004778HomosapiensmiR-508-5p	MRPL20	140.00	-18.07	140.00	-18.07	23	387	62
hsa-miR-508-5pMIMAT0004778HomosapiensmiR-508-5p	ATP5F1D	144.00	-18.22	144.00	-18.22	23	106	1
hsa-miR-509-5pMIMAT0004779HomosapiensmiR-509-5p	VWF	146.00	-15.40	146.00	-15.40	21	893	214
hsa-miR-509-5pMIMAT0004779HomosapiensmiR-509-5p	MRPL20	140.00	-15.40	140.00	-15.40	21	508	250
hsa-miR-509-5pMIMAT0004779HomosapiensmiR-509-5p	VWF	146.00	-15.40	146.00	-15.40	21	276	214
hsa-miR-509-5pMIMAT0004779HomosapiensmiR-509-5p	COL4A1	145.00	-23.46	145.00	-23.46	21	885	550
hsa-miR-509-3pMIMAT0002881HomosapiensmiR-509-3p	NDUFB7	142.00	-23.33	142.00	-23.33	22	55	9
hsa-miR-509-3pMIMAT0002881HomosapiensmiR-509-3p	NDUFB7	142.00	-23.33	142.00	-23.33	22	254	208
hsa-miR-510-5pMIMAT0002882HomosapiensmiR-510-5p	COL4A1	155.00	-22.40	155.00	-22.40	22	1818	110
hsa-miR-510-5pMIMAT0002882HomosapiensmiR-510-5p	COL4A1	149.00	-21.78	149.00	-21.78	22	1549	337
hsa-miR-510-5pMIMAT0002882HomosapiensmiR-510-5p	COL4A1	149.00	-21.78	149.00	-21.78	22	1543	337
hsa-miR-510-3pMIMAT0026613HomosapiensmiR-510-3p	COL4A1	307.00	-29.63	162.00	-16.28	21	1400	404 924
hsa-miR-510-3pMIMAT0026613HomosapiensmiR-510-3p	COL4A1	307.00	-29.63	162.00	-16.28	21	1252	404 924
hsa-miR-514a-5pMIMAT0022702HomosapiensmiR-514a-5p	VWF	150.00	-16.89	150.00	-16.89	23	138	43
hsa-miR-514a-5pMIMAT0022702HomosapiensmiR-514a-5p	BGN	151.00	-14.57	151.00	-14.57	23	1101	934
hsa-miR-514a-5pMIMAT0022702HomosapiensmiR-514a-5p	COL4A1	144.00	-19.16	144.00	-19.16	23	885	821
hsa-miR-514a-5pMIMAT0022702HomosapiensmiR-514a-5p	COL4A1	141.00	-16.96	141.00	-16.96	23	850	1
hsa-miR-532-5pMIMAT0002888HomosapiensmiR-532-5p	COL4A1	162.00	-21.65	162.00	-21.65	22	885	162
hsa-miR-532-5pMIMAT0002888HomosapiensmiR-532-5p	COL4A1	289.00	-32.57	145.00	-19.16	22	1549	436 1162
hsa-miR-532-5pMIMAT0002888HomosapiensmiR-532-5p	COL4A1	289.00	-32.57	145.00	-19.16	22	1543	436 1162
hsa-miR-455-3pMIMAT0004784HomosapiensmiR-455-3p	VWF	151.00	-15.77	151.00	-15.77	21	893	711
hsa-miR-455-3pMIMAT0004784HomosapiensmiR-455-3p	COL4A1	154.00	-17.32	154.00	-17.32	21	885	215
hsa-miR-455-3pMIMAT0004784HomosapiensmiR-455-3p	COL4A1	154.00	-15.19	154.00	-15.19	21	1549	1439
hsa-miR-455-3pMIMAT0004784HomosapiensmiR-455-3p	COL4A1	154.00	-15.19	154.00	-15.19	21	1543	1439
hsa-miR-539-5pMIMAT0003163HomosapiensmiR-539-5p	COL4A1	142.00	-10.29	142.00	-10.29	22	1400	519
hsa-miR-539-5pMIMAT0003163HomosapiensmiR-539-5p	COL4A1	143.00	-14.10	143.00	-14.10	22	1818	502
hsa-miR-539-5pMIMAT0003163HomosapiensmiR-539-5p	COL4A1	158.00	-14.53	158.00	-14.53	22	1549	860
hsa-miR-539-5pMIMAT0003163HomosapiensmiR-539-5p	COL4A1	142.00	-10.29	142.00	-10.29	22	1252	519
hsa-miR-539-5pMIMAT0003163HomosapiensmiR-539-5p	COL4A1	158.00	-14.53	158.00	-14.53	22	1543	860
hsa-miR-544aMIMAT0003164HomosapiensmiR-544a	VWF	298.00	-27.96	157.00	-14.81	22	893	695 111
hsa-miR-544aMIMAT0003164HomosapiensmiR-544a	COL4A1	144.00	-13.69	144.00	-13.69	22	1400	562
hsa-miR-544aMIMAT0003164HomosapiensmiR-544a	VWF	141.00	-13.15	141.00	-13.15	22	276	111
hsa-miR-544aMIMAT0003164HomosapiensmiR-544a	COL4A1	142.00	-10.96	142.00	-10.96	22	1818	174
hsa-miR-544aMIMAT0003164HomosapiensmiR-544a	COL4A1	151.00	-13.84	151.00	-13.84	22	1549	476
hsa-miR-544aMIMAT0003164HomosapiensmiR-544a	COL4A1	144.00	-13.69	144.00	-13.69	22	1252	562
hsa-miR-544aMIMAT0003164HomosapiensmiR-544a	COL4A1	151.00	-13.84	151.00	-13.84	22	1543	476
hsa-miR-545-5pMIMAT0004785HomosapiensmiR-545-5p	MRPL20	150.00	-12.45	150.00	-12.45	22	508	159
hsa-miR-545-5pMIMAT0004785HomosapiensmiR-545-5p	COL4A1	142.00	-13.61	142.00	-13.61	22	1818	886
hsa-miR-545-3pMIMAT0003165HomosapiensmiR-545-3p	VWF	157.00	-14.73	157.00	-14.73	22	893	546
hsa-miR-545-3pMIMAT0003165HomosapiensmiR-545-3p	COL4A1	142.00	-14.61	142.00	-14.61	22	1400	380
hsa-miR-545-3pMIMAT0003165HomosapiensmiR-545-3p	MRPL20	162.00	-12.58	162.00	-12.58	22	508	159
hsa-miR-545-3pMIMAT0003165HomosapiensmiR-545-3p	COL4A1	150.00	-10.01	150.00	-10.01	22	1818	887
hsa-miR-545-3pMIMAT0003165HomosapiensmiR-545-3p	COL4A1	144.00	-12.03	144.00	-12.03	22	1549	814
hsa-miR-545-3pMIMAT0003165HomosapiensmiR-545-3p	COL4A1	142.00	-14.61	142.00	-14.61	22	1252	380
hsa-miR-545-3pMIMAT0003165HomosapiensmiR-545-3p	COL4A1	144.00	-12.03	144.00	-12.03	22	1543	814
hsa-miR-487b-5pMIMAT0026614HomosapiensmiR-487b-5p	COL4A1	144.00	-9.75	144.00	-9.75	22	1818	21
hsa-miR-487b-3pMIMAT0003180HomosapiensmiR-487b-3p	COL4A1	150.00	-26.37	150.00	-26.37	22	1818	726
hsa-miR-552-3pMIMAT0003215HomosapiensmiR-552-3p	BGN	142.00	-16.92	142.00	-16.92	21	1101	395
hsa-miR-554MIMAT0003217HomosapiensmiR-554	VWF	141.00	-23.67	141.00	-23.67	21	893	712
hsa-miR-554MIMAT0003217HomosapiensmiR-554	MRPL20	149.00	-23.91	149.00	-23.91	21	387	60
hsa-miR-554MIMAT0003217HomosapiensmiR-554	COL4A1	178.00	-32.38	178.00	-32.38	21	850	706
hsa-miR-92b-5pMIMAT0004792HomosapiensmiR-92b-5p	BGN	140.00	-26.59	140.00	-26.59	22	1101	725
hsa-miR-92b-3pMIMAT0003218HomosapiensmiR-92b-3p	COL4A1	145.00	-15.26	145.00	-15.26	22	850	484
hsa-miR-556-5pMIMAT0003220HomosapiensmiR-556-5p	VWF	147.00	-11.71	147.00	-11.71	22	893	665
hsa-miR-556-5pMIMAT0003220HomosapiensmiR-556-5p	COL4A1	150.00	-19.82	150.00	-19.82	22	1400	886
hsa-miR-556-5pMIMAT0003220HomosapiensmiR-556-5p	COL4A1	140.00	-14.70	140.00	-14.70	22	1818	136
hsa-miR-556-5pMIMAT0003220HomosapiensmiR-556-5p	COL4A1	150.00	-19.82	150.00	-19.82	22	1252	886
hsa-miR-557MIMAT0003221HomosapiensmiR-557	VWF	149.00	-22.53	149.00	-22.53	23	893	109
hsa-miR-557MIMAT0003221HomosapiensmiR-557	VWF	149.00	-22.53	149.00	-22.53	23	276	109
hsa-miR-557MIMAT0003221HomosapiensmiR-557	COL4A1	150.00	-21.70	150.00	-21.70	23	850	481
hsa-miR-558MIMAT0003222HomosapiensmiR-558	VWF	150.00	-18.49	150.00	-18.49	19	893	668
hsa-miR-558MIMAT0003222HomosapiensmiR-558	MRPL12	140.00	-15.10	140.00	-15.10	19	277	259
hsa-miR-559MIMAT0003223HomosapiensmiR-559	COL4A1	144.00	-8.42	144.00	-8.42	21	1818	1040
hsa-miR-559MIMAT0003223HomosapiensmiR-559	COL4A1	143.00	-8.01	143.00	-8.01	21	1549	812
hsa-miR-559MIMAT0003223HomosapiensmiR-559	COL4A1	143.00	-8.01	143.00	-8.01	21	1543	812
hsa-miR-561-3pMIMAT0003225HomosapiensmiR-561-3p	COL4A1	140.00	-3.61	140.00	-3.61	22	52	31
hsa-miR-561-3pMIMAT0003225HomosapiensmiR-561-3p	COL4A1	140.00	-3.61	140.00	-3.61	22	225	204
hsa-miR-562MIMAT0003226HomosapiensmiR-562	COL4A1	290.00	-31.06	150.00	-17.24	20	1400	25 556
hsa-miR-562MIMAT0003226HomosapiensmiR-562	COL4A1	146.00	-10.44	146.00	-10.44	20	1549	733
hsa-miR-562MIMAT0003226HomosapiensmiR-562	COL4A1	290.00	-31.06	150.00	-17.24	20	1252	25 556
hsa-miR-562MIMAT0003226HomosapiensmiR-562	COL4A1	146.00	-10.44	146.00	-10.44	20	1543	733
hsa-miR-567MIMAT0003231HomosapiensmiR-567	COL4A1	146.00	-7.73	146.00	-7.73	23	885	769
hsa-miR-567MIMAT0003231HomosapiensmiR-567	COL4A1	145.00	-13.66	145.00	-13.66	23	1549	870
hsa-miR-567MIMAT0003231HomosapiensmiR-567	COL4A1	145.00	-13.66	145.00	-13.66	23	1543	870
hsa-miR-568MIMAT0003232HomosapiensmiR-568	COL4A1	145.00	-5.54	145.00	-5.54	20	1818	1439
hsa-miR-551b-5pMIMAT0004794HomosapiensmiR-551b-5p	MRPL20	150.00	-12.61	150.00	-12.61	22	174	39
hsa-miR-569MIMAT0003234HomosapiensmiR-569	COL4A1	140.00	-13.82	140.00	-13.82	21	1400	144
hsa-miR-569MIMAT0003234HomosapiensmiR-569	COL4A1	140.00	-15.28	140.00	-15.28	21	885	1
hsa-miR-569MIMAT0003234HomosapiensmiR-569	COL4A1	145.00	-6.65	145.00	-6.65	21	1818	5
hsa-miR-569MIMAT0003234HomosapiensmiR-569	COL4A1	140.00	-13.82	140.00	-13.82	21	1252	144
hsa-miR-570-5pMIMAT0022707HomosapiensmiR-570-5p	VWF	142.00	-12.06	142.00	-12.06	22	138	110
hsa-miR-570-5pMIMAT0022707HomosapiensmiR-570-5p	VWF	160.00	-27.11	160.00	-27.11	22	893	219
hsa-miR-570-5pMIMAT0022707HomosapiensmiR-570-5p	VWF	160.00	-27.11	160.00	-27.11	22	276	219
hsa-miR-570-5pMIMAT0022707HomosapiensmiR-570-5p	COL4A1	143.00	-8.57	143.00	-8.57	22	1818	1017
hsa-miR-570-5pMIMAT0022707HomosapiensmiR-570-5p	COL4A1	326.00	-24.76	167.00	-13.48	22	1549	1527 1154
hsa-miR-570-5pMIMAT0022707HomosapiensmiR-570-5p	COL4A1	159.00	-11.28	159.00	-11.28	22	1543	1154
hsa-miR-570-3pMIMAT0003235HomosapiensmiR-570-3p	COL4A1	441.00	-36.39	147.00	-17.42	22	1818	52 563 1255
hsa-miR-570-3pMIMAT0003235HomosapiensmiR-570-3p	COL4A1	146.00	-7.98	146.00	-7.98	22	1549	1367
hsa-miR-570-3pMIMAT0003235HomosapiensmiR-570-3p	COL4A1	146.00	-7.98	146.00	-7.98	22	1543	1367
hsa-miR-571MIMAT0003236HomosapiensmiR-571	VWF	153.00	-18.52	153.00	-18.52	21	893	606
hsa-miR-572MIMAT0003237HomosapiensmiR-572	NDUFB7	140.00	-15.53	140.00	-15.53	20	254	86
hsa-miR-573MIMAT0003238HomosapiensmiR-573	VWF	140.00	-18.24	140.00	-18.24	24	893	506
hsa-miR-573MIMAT0003238HomosapiensmiR-573	COL4A1	143.00	-12.17	143.00	-12.17	24	885	615
hsa-miR-574-5pMIMAT0004795HomosapiensmiR-574-5p	COL4A1	152.00	-25.79	152.00	-25.79	23	1400	1064
hsa-miR-574-5pMIMAT0004795HomosapiensmiR-574-5p	COL4A1	330.00	-70.51	165.00	-36.04	23	850	267 283
hsa-miR-574-5pMIMAT0004795HomosapiensmiR-574-5p	COL4A1	152.00	-25.79	152.00	-25.79	23	1252	1064
hsa-miR-575MIMAT0003240HomosapiensmiR-575	BGN	140.00	-24.18	140.00	-24.18	19	1101	523
hsa-miR-575MIMAT0003240HomosapiensmiR-575	MRPL12	148.00	-23.16	148.00	-23.16	19	277	56
hsa-miR-575MIMAT0003240HomosapiensmiR-575	COL4A1	141.00	-15.79	141.00	-15.79	19	1549	1444
hsa-miR-575MIMAT0003240HomosapiensmiR-575	COL4A1	141.00	-15.79	141.00	-15.79	19	1543	1444
hsa-miR-576-5pMIMAT0003241HomosapiensmiR-576-5p	COL4A1	296.00	-20.29	156.00	-13.89	22	885	517 478
hsa-miR-576-3pMIMAT0004796HomosapiensmiR-576-3p	VWF	151.00	-14.38	151.00	-14.38	22	893	859
hsa-miR-576-3pMIMAT0004796HomosapiensmiR-576-3p	COL4A1	306.00	-29.70	155.00	-16.08	22	1818	1423 993
hsa-miR-576-3pMIMAT0004796HomosapiensmiR-576-3p	COL4A1	155.00	-15.44	155.00	-15.44	22	1549	694
hsa-miR-576-3pMIMAT0004796HomosapiensmiR-576-3p	COL4A1	155.00	-15.44	155.00	-15.44	22	1543	694
hsa-miR-577MIMAT0003242HomosapiensmiR-577	MRPL20	147.00	-10.15	147.00	-10.15	21	174	56
hsa-miR-577MIMAT0003242HomosapiensmiR-577	COL4A1	156.00	-8.78	156.00	-8.78	21	1818	1015
hsa-miR-577MIMAT0003242HomosapiensmiR-577	COL4A1	289.00	-16.10	148.00	-11.87	21	1549	1311 1265
hsa-miR-577MIMAT0003242HomosapiensmiR-577	COL4A1	289.00	-16.10	148.00	-11.87	21	1543	1311 1265
hsa-miR-578MIMAT0003243HomosapiensmiR-578	COL4A1	160.00	-18.31	160.00	-18.31	21	1549	934
hsa-miR-578MIMAT0003243HomosapiensmiR-578	COL4A1	160.00	-18.31	160.00	-18.31	21	1543	934
hsa-miR-579-5pMIMAT0026616HomosapiensmiR-579-5p	ATP5F1D	145.00	-22.81	145.00	-22.81	22	388	82
hsa-miR-579-3pMIMAT0003244HomosapiensmiR-579-3p	COL4A1	146.00	-19.19	146.00	-19.19	23	1400	204
hsa-miR-579-3pMIMAT0003244HomosapiensmiR-579-3p	COL4A1	146.00	-9.19	146.00	-9.19	23	850	240
hsa-miR-579-3pMIMAT0003244HomosapiensmiR-579-3p	COL4A1	146.00	-8.71	146.00	-8.71	23	1818	80
hsa-miR-579-3pMIMAT0003244HomosapiensmiR-579-3p	COL4A1	146.00	-19.19	146.00	-19.19	23	1252	204
hsa-miR-580-5pMIMAT0026617HomosapiensmiR-580-5p	COL4A1	152.00	-10.01	152.00	-10.01	22	885	407
hsa-miR-580-5pMIMAT0026617HomosapiensmiR-580-5p	COL4A1	154.00	-12.43	154.00	-12.43	22	225	147
hsa-miR-580-3pMIMAT0003245HomosapiensmiR-580-3p	AURKAIP1	143.00	-9.40	143.00	-9.40	22	69	39
hsa-miR-580-3pMIMAT0003245HomosapiensmiR-580-3p	AURKAIP1	143.00	-9.40	143.00	-9.40	22	65	39
hsa-miR-580-3pMIMAT0003245HomosapiensmiR-580-3p	AURKAIP1	143.00	-9.40	143.00	-9.40	22	71	39
hsa-miR-580-3pMIMAT0003245HomosapiensmiR-580-3p	COL4A1	284.00	-19.16	144.00	-10.72	22	1400	333 912
hsa-miR-580-3pMIMAT0003245HomosapiensmiR-580-3p	AURKAIP1	143.00	-9.40	143.00	-9.40	22	64	39
hsa-miR-580-3pMIMAT0003245HomosapiensmiR-580-3p	COL4A1	284.00	-19.16	144.00	-10.72	22	1252	333 912
hsa-miR-582-5pMIMAT0003247HomosapiensmiR-582-5p	COL4A1	148.00	-19.37	148.00	-19.37	23	885	543
hsa-miR-583MIMAT0003248HomosapiensmiR-583	COL4A1	142.00	-15.81	142.00	-15.81	21	1400	29
hsa-miR-583MIMAT0003248HomosapiensmiR-583	COL4A1	141.00	-18.20	141.00	-18.20	21	1818	202
hsa-miR-583MIMAT0003248HomosapiensmiR-583	COL4A1	142.00	-15.81	142.00	-15.81	21	1252	29
hsa-miR-584-5pMIMAT0003249HomosapiensmiR-584-5p	COL4A1	284.00	-37.02	143.00	-18.87	22	1400	93 494
hsa-miR-584-5pMIMAT0003249HomosapiensmiR-584-5p	COL4A1	284.00	-37.02	143.00	-18.87	22	1252	93 494
hsa-miR-584-3pMIMAT0022708HomosapiensmiR-584-3p	ATP5F1D	140.00	-28.85	140.00	-28.85	22	388	157
hsa-miR-584-3pMIMAT0022708HomosapiensmiR-584-3p	BGN	147.00	-21.32	147.00	-21.32	22	1101	765
hsa-miR-584-3pMIMAT0022708HomosapiensmiR-584-3p	COL4A1	148.00	-29.39	148.00	-29.39	22	885	472
hsa-miR-584-3pMIMAT0022708HomosapiensmiR-584-3p	COL4A1	143.00	-17.76	143.00	-17.76	22	1549	1252
hsa-miR-584-3pMIMAT0022708HomosapiensmiR-584-3p	COL4A1	143.00	-17.76	143.00	-17.76	22	1543	1252
hsa-miR-585-5pMIMAT0026618HomosapiensmiR-585-5p	BGN	150.00	-20.97	150.00	-20.97	22	1101	651
hsa-miR-585-5pMIMAT0026618HomosapiensmiR-585-5p	COL4A1	152.00	-13.06	152.00	-13.06	22	1549	1112
hsa-miR-585-5pMIMAT0026618HomosapiensmiR-585-5p	COL4A1	152.00	-13.06	152.00	-13.06	22	1543	1112
hsa-miR-548a-3pMIMAT0003251HomosapiensmiR-548a-3p	MRPL20	155.00	-14.78	155.00	-14.78	22	174	30
hsa-miR-548a-3pMIMAT0003251HomosapiensmiR-548a-3p	COL4A1	158.00	-9.93	158.00	-9.93	22	1818	1786
hsa-miR-586MIMAT0003252HomosapiensmiR-586	COL4A1	313.00	-29.56	166.00	-17.08	22	850	214 241
hsa-miR-586MIMAT0003252HomosapiensmiR-586	COL4A1	156.00	-8.84	156.00	-8.84	22	1818	433
hsa-miR-548b-5pMIMAT0004798HomosapiensmiR-548b-5p	COL4A1	282.00	-18.28	141.00	-11.36	22	1818	903 1039
hsa-miR-548b-5pMIMAT0004798HomosapiensmiR-548b-5p	COL4A1	142.00	-7.04	142.00	-7.04	22	1549	811
hsa-miR-548b-5pMIMAT0004798HomosapiensmiR-548b-5p	COL4A1	142.00	-7.04	142.00	-7.04	22	1543	811
hsa-miR-548b-3pMIMAT0003254HomosapiensmiR-548b-3p	MRPL20	162.00	-20.41	162.00	-20.41	22	387	213
hsa-miR-588MIMAT0003255HomosapiensmiR-588	VWF	302.00	-38.73	158.00	-20.76	21	893	455 839
hsa-miR-588MIMAT0003255HomosapiensmiR-588	BGN	149.00	-26.73	149.00	-26.73	21	1101	990
hsa-miR-589-5pMIMAT0004799HomosapiensmiR-589-5p	BGN	142.00	-22.28	142.00	-22.28	22	1101	948
hsa-miR-589-5pMIMAT0004799HomosapiensmiR-589-5p	MRPL20	140.00	-18.43	140.00	-18.43	22	387	213
hsa-miR-589-3pMIMAT0003256HomosapiensmiR-589-3p	VWF	145.00	-11.97	145.00	-11.97	24	138	66
hsa-miR-589-3pMIMAT0003256HomosapiensmiR-589-3p	BGN	144.00	-14.28	144.00	-14.28	24	1101	407
hsa-miR-590-5pMIMAT0003258HomosapiensmiR-590-5p	COL4A1	141.00	-8.29	141.00	-8.29	22	1400	180
hsa-miR-590-5pMIMAT0003258HomosapiensmiR-590-5p	COL4A1	141.00	-8.29	141.00	-8.29	22	1252	180
hsa-miR-590-3pMIMAT0004801HomosapiensmiR-590-3p	MRPL20	149.00	-5.02	149.00	-5.02	21	508	154
hsa-miR-590-3pMIMAT0004801HomosapiensmiR-590-3p	COL4A1	152.00	-5.42	152.00	-5.42	21	850	96
hsa-miR-590-3pMIMAT0004801HomosapiensmiR-590-3p	COL4A1	149.00	-5.25	149.00	-5.25	21	1818	425
hsa-miR-592MIMAT0003260HomosapiensmiR-592	VWF	151.00	-16.19	151.00	-16.19	22	893	349
hsa-miR-593-5pMIMAT0003261HomosapiensmiR-593-5p	COL4A1	155.00	-22.74	155.00	-22.74	25	885	459
hsa-miR-593-3pMIMAT0004802HomosapiensmiR-593-3p	MRPL20	140.00	-14.13	140.00	-14.13	19	508	180
hsa-miR-593-3pMIMAT0004802HomosapiensmiR-593-3p	COL4A1	147.00	-20.89	147.00	-20.89	19	1549	1018
hsa-miR-593-3pMIMAT0004802HomosapiensmiR-593-3p	COL4A1	147.00	-20.89	147.00	-20.89	19	1543	1018
hsa-miR-596MIMAT0003264HomosapiensmiR-596	ATP5F1D	160.00	-25.90	160.00	-25.90	21	388	118
hsa-miR-597-5pMIMAT0003265HomosapiensmiR-597-5p	VWF	147.00	-18.48	147.00	-18.48	22	893	352
hsa-miR-597-3pMIMAT0026619HomosapiensmiR-597-3p	VWF	142.00	-20.84	142.00	-20.84	23	893	631
hsa-miR-597-3pMIMAT0026619HomosapiensmiR-597-3p	BGN	149.00	-21.57	149.00	-21.57	23	1101	316
hsa-miR-598-5pMIMAT0026620HomosapiensmiR-598-5p	BGN	142.00	-22.68	142.00	-22.68	23	1101	139
hsa-miR-598-5pMIMAT0026620HomosapiensmiR-598-5p	COL4A1	147.00	-29.68	147.00	-29.68	23	1818	608
hsa-miR-598-5pMIMAT0026620HomosapiensmiR-598-5p	COL4A1	141.00	-21.73	141.00	-21.73	23	1549	666
hsa-miR-598-5pMIMAT0026620HomosapiensmiR-598-5p	COL4A1	141.00	-21.73	141.00	-21.73	23	1543	666
hsa-miR-599MIMAT0003267HomosapiensmiR-599	VWF	141.00	-14.45	141.00	-14.45	20	893	353
hsa-miR-548a-5pMIMAT0004803HomosapiensmiR-548a-5p	COL4A1	287.00	-22.45	145.00	-12.48	22	1818	1041 106
hsa-miR-548a-5pMIMAT0004803HomosapiensmiR-548a-5p	COL4A1	286.00	-18.74	146.00	-10.18	22	1549	810 394
hsa-miR-548a-5pMIMAT0004803HomosapiensmiR-548a-5p	COL4A1	286.00	-18.74	146.00	-10.18	22	1543	810 394
hsa-miR-600MIMAT0003268HomosapiensmiR-600	COL4A1	141.00	-11.99	141.00	-11.99	23	885	255
hsa-miR-600MIMAT0003268HomosapiensmiR-600	COL4A1	295.00	-31.30	155.00	-17.74	23	1549	899 461
hsa-miR-600MIMAT0003268HomosapiensmiR-600	COL4A1	295.00	-31.30	155.00	-17.74	23	1543	899 461
hsa-miR-602MIMAT0003270HomosapiensmiR-602	ATP5F1D	145.00	-30.56	145.00	-30.56	23	388	144
hsa-miR-602MIMAT0003270HomosapiensmiR-602	MRPL20	153.00	-24.86	153.00	-24.86	23	387	105
hsa-miR-602MIMAT0003270HomosapiensmiR-602	COL4A1	144.00	-21.65	144.00	-21.65	23	1549	275
hsa-miR-602MIMAT0003270HomosapiensmiR-602	COL4A1	144.00	-21.65	144.00	-21.65	23	1543	275
hsa-miR-603MIMAT0003271HomosapiensmiR-603	MRPL20	150.00	-18.28	150.00	-18.28	22	174	30
hsa-miR-603MIMAT0003271HomosapiensmiR-603	MRPL20	144.00	-17.81	144.00	-17.81	22	387	251
hsa-miR-603MIMAT0003271HomosapiensmiR-603	COL4A1	156.00	-11.83	156.00	-11.83	22	850	492
hsa-miR-605-3pMIMAT0026621HomosapiensmiR-605-3p	COL4A1	294.00	-32.61	147.00	-18.84	22	1400	105 311
hsa-miR-605-3pMIMAT0026621HomosapiensmiR-605-3p	COL4A1	151.00	-13.96	151.00	-13.96	22	885	796
hsa-miR-605-3pMIMAT0026621HomosapiensmiR-605-3p	COL4A1	151.00	-15.93	151.00	-15.93	22	1549	1137
hsa-miR-605-3pMIMAT0026621HomosapiensmiR-605-3p	COL4A1	294.00	-32.61	147.00	-18.84	22	1252	105 311
hsa-miR-605-3pMIMAT0026621HomosapiensmiR-605-3p	COL4A1	151.00	-15.93	151.00	-15.93	22	1543	1137
hsa-miR-606MIMAT0003274HomosapiensmiR-606	COL4A1	140.00	-11.04	140.00	-11.04	21	1549	807
hsa-miR-606MIMAT0003274HomosapiensmiR-606	COL4A1	140.00	-11.04	140.00	-11.04	21	1543	807
hsa-miR-607MIMAT0003275HomosapiensmiR-607	COL4A1	141.00	-10.78	141.00	-10.78	21	52	5
hsa-miR-607MIMAT0003275HomosapiensmiR-607	COL4A1	141.00	-10.78	141.00	-10.78	21	225	178
hsa-miR-608MIMAT0003276HomosapiensmiR-608	ATP5F1D	292.00	-55.46	149.00	-29.86	25	388	342 207
hsa-miR-608MIMAT0003276HomosapiensmiR-608	BGN	294.00	-57.22	150.00	-30.37	25	1101	238 142
hsa-miR-608MIMAT0003276HomosapiensmiR-608	MRPL12	143.00	-24.53	143.00	-24.53	25	277	57
hsa-miR-608MIMAT0003276HomosapiensmiR-608	ATP5F1D	149.00	-29.86	149.00	-29.86	25	92	46
hsa-miR-608MIMAT0003276HomosapiensmiR-608	ATP5F1D	149.00	-29.86	149.00	-29.86	25	106	60
hsa-miR-608MIMAT0003276HomosapiensmiR-608	NDUFB7	140.00	-26.11	140.00	-26.11	25	254	197
hsa-miR-608MIMAT0003276HomosapiensmiR-608	COL4A1	143.00	-18.13	143.00	-18.13	25	1549	376
hsa-miR-608MIMAT0003276HomosapiensmiR-608	COL4A1	143.00	-18.13	143.00	-18.13	25	1543	376
hsa-miR-609MIMAT0003277HomosapiensmiR-609	BGN	144.00	-13.39	144.00	-13.39	20	1101	1074
hsa-miR-609MIMAT0003277HomosapiensmiR-609	COL4A1	161.00	-24.82	161.00	-24.82	20	1549	485
hsa-miR-609MIMAT0003277HomosapiensmiR-609	COL4A1	161.00	-24.82	161.00	-24.82	20	1543	485
hsa-miR-610MIMAT0003278HomosapiensmiR-610	COL4A1	140.00	-7.81	140.00	-7.81	21	1549	1005
hsa-miR-610MIMAT0003278HomosapiensmiR-610	COL4A1	140.00	-7.81	140.00	-7.81	21	1543	1005
hsa-miR-612MIMAT0003280HomosapiensmiR-612	BGN	432.00	-78.20	146.00	-27.10	25	1101	842 801 393
hsa-miR-612MIMAT0003280HomosapiensmiR-612	MRPL12	140.00	-26.64	140.00	-26.64	25	277	2
hsa-miR-612MIMAT0003280HomosapiensmiR-612	COL4A1	153.00	-24.92	153.00	-24.92	25	1549	354
hsa-miR-612MIMAT0003280HomosapiensmiR-612	COL4A1	153.00	-24.92	153.00	-24.92	25	1543	354
hsa-miR-615-5pMIMAT0004804HomosapiensmiR-615-5p	MRPL20	144.00	-23.49	144.00	-23.49	22	508	302
hsa-miR-615-5pMIMAT0004804HomosapiensmiR-615-5p	NDUFB7	153.00	-26.77	153.00	-26.77	22	254	165
hsa-miR-615-5pMIMAT0004804HomosapiensmiR-615-5p	COL4A1	141.00	-29.46	141.00	-29.46	22	850	557
hsa-miR-616-5pMIMAT0003284HomosapiensmiR-616-5p	COL4A1	145.00	-11.97	145.00	-11.97	22	885	154
hsa-miR-616-5pMIMAT0003284HomosapiensmiR-616-5p	COL4A1	140.00	-7.21	140.00	-7.21	22	1549	1243
hsa-miR-616-5pMIMAT0003284HomosapiensmiR-616-5p	COL4A1	140.00	-7.21	140.00	-7.21	22	1543	1243
hsa-miR-616-3pMIMAT0004805HomosapiensmiR-616-3p	COL4A1	145.00	-13.40	145.00	-13.40	22	885	386
hsa-miR-548c-5pMIMAT0004806HomosapiensmiR-548c-5p	COL4A1	141.00	-8.99	141.00	-8.99	22	1818	1039
hsa-miR-548c-5pMIMAT0004806HomosapiensmiR-548c-5p	COL4A1	146.00	-6.48	146.00	-6.48	22	1549	811
hsa-miR-548c-5pMIMAT0004806HomosapiensmiR-548c-5p	COL4A1	146.00	-6.48	146.00	-6.48	22	1543	811
hsa-miR-548c-3pMIMAT0003285HomosapiensmiR-548c-3p	COL4A1	155.00	-5.01	155.00	-5.01	22	1818	1047
hsa-miR-617MIMAT0003286HomosapiensmiR-617	MRPL20	143.00	-18.35	143.00	-18.35	22	387	133
hsa-miR-617MIMAT0003286HomosapiensmiR-617	COL4A1	152.00	-14.20	152.00	-14.20	22	850	392
hsa-miR-617MIMAT0003286HomosapiensmiR-617	COL4A1	140.00	-13.10	140.00	-13.10	22	1818	1518
hsa-miR-619-5pMIMAT0026622HomosapiensmiR-619-5p	MRPL20	188.00	-42.04	188.00	-42.04	22	508	356
hsa-miR-619-5pMIMAT0026622HomosapiensmiR-619-5p	COL4A1	148.00	-22.29	148.00	-22.29	22	850	617
hsa-miR-619-5pMIMAT0026622HomosapiensmiR-619-5p	COL4A1	323.00	-62.43	171.00	-35.20	22	1818	1480 1615
hsa-miR-619-3pMIMAT0003288HomosapiensmiR-619-3p	MRPL20	141.00	-20.73	141.00	-20.73	24	174	121
hsa-miR-620MIMAT0003289HomosapiensmiR-620	COL4A1	146.00	-10.56	146.00	-10.56	20	850	460
hsa-miR-620MIMAT0003289HomosapiensmiR-620	COL4A1	297.00	-28.57	151.00	-16.02	20	1818	1023 1062
hsa-miR-620MIMAT0003289HomosapiensmiR-620	COL4A1	152.00	-11.03	152.00	-11.03	20	121	1
hsa-miR-620MIMAT0003289HomosapiensmiR-620	COL4A1	313.00	-31.25	158.00	-17.47	20	1549	1499 1316
hsa-miR-620MIMAT0003289HomosapiensmiR-620	COL4A1	313.00	-31.25	158.00	-17.47	20	1543	1499 1316
hsa-miR-621MIMAT0003290HomosapiensmiR-621	COL4A1	140.00	-14.89	140.00	-14.89	21	1400	1310
hsa-miR-622MIMAT0003291HomosapiensmiR-622	COL4A1	141.00	-13.57	141.00	-13.57	21	1818	822
hsa-miR-623MIMAT0003292HomosapiensmiR-623	MRPL20	145.00	-18.11	145.00	-18.11	23	508	1
hsa-miR-623MIMAT0003292HomosapiensmiR-623	COL4A1	143.00	-22.43	143.00	-22.43	23	850	49
hsa-miR-624-5pMIMAT0003293HomosapiensmiR-624-5p	COL4A1	148.00	-11.40	148.00	-11.40	22	1400	543
hsa-miR-624-5pMIMAT0003293HomosapiensmiR-624-5p	COL4A1	160.00	-18.66	160.00	-18.66	22	1818	596
hsa-miR-624-5pMIMAT0003293HomosapiensmiR-624-5p	COL4A1	148.00	-11.40	148.00	-11.40	22	1252	543
hsa-miR-624-3pMIMAT0004807HomosapiensmiR-624-3p	VWF	141.00	-10.28	141.00	-10.28	21	893	10
hsa-miR-624-3pMIMAT0004807HomosapiensmiR-624-3p	VWF	141.00	-10.28	141.00	-10.28	21	276	10
hsa-miR-626MIMAT0003295HomosapiensmiR-626	COL4A1	140.00	-14.15	140.00	-14.15	19	1400	175
hsa-miR-626MIMAT0003295HomosapiensmiR-626	COL4A1	140.00	-14.15	140.00	-14.15	19	1252	175
hsa-miR-627-5pMIMAT0003296HomosapiensmiR-627-5p	AURKAIP1	142.00	-15.13	142.00	-15.13	22	69	44
hsa-miR-627-5pMIMAT0003296HomosapiensmiR-627-5p	AURKAIP1	142.00	-14.26	142.00	-14.26	22	65	44
hsa-miR-627-5pMIMAT0003296HomosapiensmiR-627-5p	AURKAIP1	142.00	-15.13	142.00	-15.13	22	71	44
hsa-miR-627-5pMIMAT0003296HomosapiensmiR-627-5p	COL4A1	152.00	-10.86	152.00	-10.86	22	1400	483
hsa-miR-627-5pMIMAT0003296HomosapiensmiR-627-5p	COL4A1	143.00	-12.96	143.00	-12.96	22	121	37
hsa-miR-627-5pMIMAT0003296HomosapiensmiR-627-5p	COL4A1	152.00	-10.86	152.00	-10.86	22	1252	483
hsa-miR-627-3pMIMAT0026623HomosapiensmiR-627-3p	MRPL20	146.00	-18.67	146.00	-18.67	20	387	319
hsa-miR-627-3pMIMAT0026623HomosapiensmiR-627-3p	COL4A1	292.00	-19.06	152.00	-10.27	20	885	758 590
hsa-miR-627-3pMIMAT0026623HomosapiensmiR-627-3p	COL4A1	430.00	-32.75	145.00	-13.37	20	850	14 354 372
hsa-miR-627-3pMIMAT0026623HomosapiensmiR-627-3p	COL4A1	286.00	-21.88	145.00	-14.61	20	1818	985 219
hsa-miR-628-5pMIMAT0004809HomosapiensmiR-628-5p	BGN	149.00	-15.11	149.00	-15.11	22	1101	332
hsa-miR-628-5pMIMAT0004809HomosapiensmiR-628-5p	COL4A1	166.00	-14.43	166.00	-14.43	22	1400	652
hsa-miR-628-5pMIMAT0004809HomosapiensmiR-628-5p	COL4A1	147.00	-14.30	147.00	-14.30	22	1549	305
hsa-miR-628-5pMIMAT0004809HomosapiensmiR-628-5p	COL4A1	166.00	-14.43	166.00	-14.43	22	1252	652
hsa-miR-628-5pMIMAT0004809HomosapiensmiR-628-5p	COL4A1	147.00	-14.30	147.00	-14.30	22	1543	305
hsa-miR-628-3pMIMAT0003297HomosapiensmiR-628-3p	COL4A1	140.00	-15.91	140.00	-15.91	21	1549	1004
hsa-miR-628-3pMIMAT0003297HomosapiensmiR-628-3p	COL4A1	140.00	-15.91	140.00	-15.91	21	1543	1004
hsa-miR-629-3pMIMAT0003298HomosapiensmiR-629-3p	MRPL12	151.00	-22.58	151.00	-22.58	22	277	95
hsa-miR-629-3pMIMAT0003298HomosapiensmiR-629-3p	NDUFB7	145.00	-18.84	145.00	-18.84	22	254	115
hsa-miR-630MIMAT0003299HomosapiensmiR-630	COL4A1	140.00	-17.93	140.00	-17.93	22	885	27
hsa-miR-630MIMAT0003299HomosapiensmiR-630	COL4A1	151.00	-22.43	151.00	-22.43	22	121	53
hsa-miR-630MIMAT0003299HomosapiensmiR-630	COL4A1	285.00	-24.89	145.00	-13.11	22	1549	907 1487
hsa-miR-630MIMAT0003299HomosapiensmiR-630	COL4A1	285.00	-24.89	145.00	-13.11	22	1543	907 1487
hsa-miR-631MIMAT0003300HomosapiensmiR-631	ATP5F1D	143.00	-34.73	143.00	-34.73	21	388	173
hsa-miR-631MIMAT0003300HomosapiensmiR-631	COL4A1	151.00	-35.38	151.00	-35.38	21	850	703
hsa-miR-33b-5pMIMAT0003301HomosapiensmiR-33b-5p	COL4A1	301.00	-33.67	154.00	-17.08	20	1400	252 447
hsa-miR-33b-5pMIMAT0003301HomosapiensmiR-33b-5p	COL4A1	301.00	-33.67	154.00	-17.08	20	1252	252 447
hsa-miR-33b-3pMIMAT0004811HomosapiensmiR-33b-3p	COL4A1	142.00	-20.24	142.00	-20.24	22	1549	822
hsa-miR-33b-3pMIMAT0004811HomosapiensmiR-33b-3p	COL4A1	142.00	-20.24	142.00	-20.24	22	1543	822
hsa-miR-633MIMAT0003303HomosapiensmiR-633	COL4A1	150.00	-9.35	150.00	-9.35	23	1818	119
hsa-miR-634MIMAT0003304HomosapiensmiR-634	COL4A1	152.00	-16.24	152.00	-16.24	22	1549	1068
hsa-miR-634MIMAT0003304HomosapiensmiR-634	COL4A1	152.00	-16.24	152.00	-16.24	22	1543	1068
hsa-miR-635MIMAT0003305HomosapiensmiR-635	COL4A1	140.00	-14.77	140.00	-14.77	23	1818	1076
hsa-miR-636MIMAT0003306HomosapiensmiR-636	NDUFB7	148.00	-27.12	148.00	-27.12	23	254	38
hsa-miR-637MIMAT0003307HomosapiensmiR-637	ATP5F1D	296.00	-44.93	149.00	-22.95	24	388	334 240
hsa-miR-637MIMAT0003307HomosapiensmiR-637	BGN	286.00	-57.06	146.00	-34.61	24	1101	192 829
hsa-miR-637MIMAT0003307HomosapiensmiR-637	MRPL12	286.00	-59.38	145.00	-35.40	24	277	62 194
hsa-miR-637MIMAT0003307HomosapiensmiR-637	COL4A1	297.00	-37.26	157.00	-19.59	24	1400	506 363
hsa-miR-637MIMAT0003307HomosapiensmiR-637	ATP5F1D	149.00	-22.95	149.00	-22.95	24	92	38
hsa-miR-637MIMAT0003307HomosapiensmiR-637	MRPL20	157.00	-26.31	157.00	-26.31	24	508	229
hsa-miR-637MIMAT0003307HomosapiensmiR-637	MRPL20	141.00	-22.91	141.00	-22.91	24	387	188
hsa-miR-637MIMAT0003307HomosapiensmiR-637	ATP5F1D	149.00	-22.95	149.00	-22.95	24	106	52
hsa-miR-637MIMAT0003307HomosapiensmiR-637	ATP5F1D	140.00	-20.31	140.00	-20.31	24	99	1
hsa-miR-637MIMAT0003307HomosapiensmiR-637	COL4A1	143.00	-27.33	143.00	-27.33	24	225	94
hsa-miR-637MIMAT0003307HomosapiensmiR-637	COL4A1	297.00	-52.02	150.00	-28.48	24	1549	485 235
hsa-miR-637MIMAT0003307HomosapiensmiR-637	COL4A1	297.00	-37.26	157.00	-19.59	24	1252	506 363
hsa-miR-637MIMAT0003307HomosapiensmiR-637	COL4A1	297.00	-52.02	150.00	-28.48	24	1543	485 235
hsa-miR-638MIMAT0003308HomosapiensmiR-638	MRPL20	151.00	-34.81	151.00	-34.81	25	508	351
hsa-miR-638MIMAT0003308HomosapiensmiR-638	ATP5F1D	145.00	-20.66	145.00	-20.66	25	99	1
hsa-miR-639MIMAT0003309HomosapiensmiR-639	MRPL12	144.00	-25.89	144.00	-25.89	23	277	114
hsa-miR-639MIMAT0003309HomosapiensmiR-639	MRPL20	153.00	-25.95	153.00	-25.95	23	508	250
hsa-miR-640MIMAT0003310HomosapiensmiR-640	BGN	142.00	-20.94	142.00	-20.94	21	1101	331
hsa-miR-640MIMAT0003310HomosapiensmiR-640	COL4A1	147.00	-14.41	147.00	-14.41	21	850	532
hsa-miR-640MIMAT0003310HomosapiensmiR-640	COL4A1	152.00	-20.49	152.00	-20.49	21	1818	1241
hsa-miR-641MIMAT0003311HomosapiensmiR-641	BGN	140.00	-13.26	140.00	-13.26	24	1101	641
hsa-miR-641MIMAT0003311HomosapiensmiR-641	MRPL20	141.00	-15.74	141.00	-15.74	24	174	126
hsa-miR-641MIMAT0003311HomosapiensmiR-641	COL4A1	142.00	-10.35	142.00	-10.35	24	1549	1370
hsa-miR-641MIMAT0003311HomosapiensmiR-641	COL4A1	142.00	-10.35	142.00	-10.35	24	1543	1370
hsa-miR-642a-5pMIMAT0003312HomosapiensmiR-642a-5p	VWF	145.00	-16.97	145.00	-16.97	22	893	99
hsa-miR-642a-5pMIMAT0003312HomosapiensmiR-642a-5p	MRPL12	142.00	-19.29	142.00	-19.29	22	277	152
hsa-miR-642a-5pMIMAT0003312HomosapiensmiR-642a-5p	VWF	145.00	-16.97	145.00	-16.97	22	276	99
hsa-miR-642a-5pMIMAT0003312HomosapiensmiR-642a-5p	COL4A1	157.00	-21.79	157.00	-21.79	22	1549	747
hsa-miR-642a-5pMIMAT0003312HomosapiensmiR-642a-5p	COL4A1	157.00	-21.79	157.00	-21.79	22	1543	747
hsa-miR-642a-3pMIMAT0020924HomosapiensmiR-642a-3p	COL4A1	149.00	-19.61	149.00	-19.61	22	1400	1238
hsa-miR-643MIMAT0003313HomosapiensmiR-643	COL4A1	155.00	-16.03	155.00	-16.03	22	1818	1148
hsa-miR-643MIMAT0003313HomosapiensmiR-643	COL4A1	288.00	-20.47	145.00	-11.45	22	1549	932 1395
hsa-miR-643MIMAT0003313HomosapiensmiR-643	COL4A1	288.00	-20.47	145.00	-11.45	22	1543	932 1395
hsa-miR-645MIMAT0003315HomosapiensmiR-645	MRPL20	297.00	-43.98	154.00	-22.64	19	508	286 117
hsa-miR-645MIMAT0003315HomosapiensmiR-645	COL4A1	154.00	-19.35	154.00	-19.35	19	1818	1709
hsa-miR-646MIMAT0003316HomosapiensmiR-646	BGN	140.00	-18.16	140.00	-18.16	19	1101	1
hsa-miR-646MIMAT0003316HomosapiensmiR-646	MRPL12	150.00	-24.63	150.00	-24.63	19	277	170
hsa-miR-646MIMAT0003316HomosapiensmiR-646	COL4A1	290.00	-31.07	150.00	-18.24	19	1400	556 1355
hsa-miR-646MIMAT0003316HomosapiensmiR-646	COL4A1	152.00	-23.07	152.00	-23.07	19	1818	1622
hsa-miR-646MIMAT0003316HomosapiensmiR-646	COL4A1	150.00	-18.24	150.00	-18.24	19	1252	556
hsa-miR-647MIMAT0003317HomosapiensmiR-647	BGN	298.00	-36.69	150.00	-20.37	21	1101	1 335
hsa-miR-647MIMAT0003317HomosapiensmiR-647	COL4A1	149.00	-21.17	149.00	-21.17	21	1549	307
hsa-miR-647MIMAT0003317HomosapiensmiR-647	COL4A1	149.00	-21.17	149.00	-21.17	21	1543	307
hsa-miR-649MIMAT0003319HomosapiensmiR-649	COL4A1	140.00	-17.19	140.00	-17.19	22	1400	748
hsa-miR-649MIMAT0003319HomosapiensmiR-649	COL4A1	147.00	-14.69	147.00	-14.69	22	1549	346
hsa-miR-649MIMAT0003319HomosapiensmiR-649	COL4A1	140.00	-17.19	140.00	-17.19	22	1252	748
hsa-miR-649MIMAT0003319HomosapiensmiR-649	COL4A1	147.00	-14.69	147.00	-14.69	22	1543	346
hsa-miR-650MIMAT0003320HomosapiensmiR-650	VWF	140.00	-15.98	140.00	-15.98	21	893	385
hsa-miR-650MIMAT0003320HomosapiensmiR-650	COL4A1	153.00	-24.46	153.00	-24.46	21	1549	687
hsa-miR-650MIMAT0003320HomosapiensmiR-650	COL4A1	153.00	-24.46	153.00	-24.46	21	1543	687
hsa-miR-651-3pMIMAT0026624HomosapiensmiR-651-3p	COL4A1	286.00	-26.07	143.00	-13.32	22	885	117 815
hsa-miR-651-3pMIMAT0026624HomosapiensmiR-651-3p	COL4A1	298.00	-21.19	157.00	-14.92	22	1818	200 440
hsa-miR-652-5pMIMAT0022709HomosapiensmiR-652-5p	COL4A1	145.00	-23.79	145.00	-23.79	25	850	581
hsa-miR-548d-5pMIMAT0004812HomosapiensmiR-548d-5p	COL4A1	286.00	-14.56	145.00	-8.28	22	1818	905 1039
hsa-miR-548d-5pMIMAT0004812HomosapiensmiR-548d-5p	COL4A1	285.00	-15.62	143.00	-9.15	22	1549	1527 811
hsa-miR-548d-5pMIMAT0004812HomosapiensmiR-548d-5p	COL4A1	142.00	-6.47	142.00	-6.47	22	1543	811
hsa-miR-548d-3pMIMAT0003323HomosapiensmiR-548d-3p	COL4A1	301.00	-17.53	155.00	-10.80	22	1400	455 751
hsa-miR-548d-3pMIMAT0003323HomosapiensmiR-548d-3p	COL4A1	140.00	-18.00	140.00	-18.00	22	1818	871
hsa-miR-548d-3pMIMAT0003323HomosapiensmiR-548d-3p	COL4A1	301.00	-17.53	155.00	-10.80	22	1252	455 751
hsa-miR-661MIMAT0003324HomosapiensmiR-661	ATP5F1D	162.00	-26.06	162.00	-26.06	24	388	132
hsa-miR-661MIMAT0003324HomosapiensmiR-661	BGN	140.00	-25.69	140.00	-25.69	24	1101	940
hsa-miR-661MIMAT0003324HomosapiensmiR-661	MRPL12	145.00	-31.77	145.00	-31.77	24	277	20
hsa-miR-661MIMAT0003324HomosapiensmiR-661	MRPL20	293.00	-52.94	147.00	-29.65	24	508	340 37
hsa-miR-661MIMAT0003324HomosapiensmiR-661	MRPL20	140.00	-25.56	140.00	-25.56	24	387	190
hsa-miR-661MIMAT0003324HomosapiensmiR-661	NDUFB7	150.00	-39.32	150.00	-39.32	24	254	151
hsa-miR-661MIMAT0003324HomosapiensmiR-661	COL4A1	153.00	-22.95	153.00	-22.95	24	1549	82
hsa-miR-661MIMAT0003324HomosapiensmiR-661	COL4A1	153.00	-22.95	153.00	-22.95	24	1543	82
hsa-miR-662MIMAT0003325HomosapiensmiR-662	COL4A1	304.00	-42.56	153.00	-21.53	21	1549	622 233
hsa-miR-662MIMAT0003325HomosapiensmiR-662	COL4A1	304.00	-42.56	153.00	-21.53	21	1543	622 233
hsa-miR-663aMIMAT0003326HomosapiensmiR-663a	ATP5F1D	295.00	-55.67	155.00	-29.31	22	388	346 142
hsa-miR-663aMIMAT0003326HomosapiensmiR-663a	MRPL12	288.00	-69.85	147.00	-35.92	22	277	34 54
hsa-miR-663aMIMAT0003326HomosapiensmiR-663a	ATP5F1D	155.00	-26.36	155.00	-26.36	22	92	50
hsa-miR-663aMIMAT0003326HomosapiensmiR-663a	ATP5F1D	155.00	-26.36	155.00	-26.36	22	106	64
hsa-miR-449b-5pMIMAT0003327HomosapiensmiR-449b-5p	MRPL20	141.00	-17.96	141.00	-17.96	22	508	268
hsa-miR-449b-3pMIMAT0009203HomosapiensmiR-449b-3p	ATP5F1D	148.00	-19.75	148.00	-19.75	22	388	198
hsa-miR-449b-3pMIMAT0009203HomosapiensmiR-449b-3p	VWF	144.00	-9.56	144.00	-9.56	22	893	837
hsa-miR-449b-3pMIMAT0009203HomosapiensmiR-449b-3p	COL4A1	147.00	-23.61	147.00	-23.61	22	1818	629
hsa-miR-653-5pMIMAT0003328HomosapiensmiR-653-5p	VWF	147.00	-13.30	147.00	-13.30	21	893	510
hsa-miR-653-5pMIMAT0003328HomosapiensmiR-653-5p	COL4A1	143.00	-8.08	143.00	-8.08	21	1549	252
hsa-miR-653-5pMIMAT0003328HomosapiensmiR-653-5p	COL4A1	143.00	-8.08	143.00	-8.08	21	1543	252
hsa-miR-653-3pMIMAT0026625HomosapiensmiR-653-3p	VWF	142.00	-20.51	142.00	-20.51	22	893	432
hsa-miR-653-3pMIMAT0026625HomosapiensmiR-653-3p	COL4A1	144.00	-17.82	144.00	-17.82	22	1818	1064
hsa-miR-654-5pMIMAT0003330HomosapiensmiR-654-5p	MRPL12	149.00	-26.14	149.00	-26.14	22	277	195
hsa-miR-654-5pMIMAT0003330HomosapiensmiR-654-5p	COL4A1	166.00	-28.44	166.00	-28.44	22	225	57
hsa-miR-654-3pMIMAT0004814HomosapiensmiR-654-3p	BGN	146.00	-15.99	146.00	-15.99	22	1101	38
hsa-miR-654-3pMIMAT0004814HomosapiensmiR-654-3p	MRPL20	143.00	-11.85	143.00	-11.85	22	174	73
hsa-miR-654-3pMIMAT0004814HomosapiensmiR-654-3p	COL4A1	146.00	-11.19	146.00	-11.19	22	1818	1121
hsa-miR-655-5pMIMAT0026626HomosapiensmiR-655-5p	COL4A1	148.00	-16.05	148.00	-16.05	22	885	603
hsa-miR-655-3pMIMAT0003331HomosapiensmiR-655-3p	COL4A1	298.00	-12.81	151.00	-6.81	22	1400	903 344
hsa-miR-655-3pMIMAT0003331HomosapiensmiR-655-3p	COL4A1	298.00	-12.81	151.00	-6.81	22	1252	903 344
hsa-miR-656-3pMIMAT0003332HomosapiensmiR-656-3p	COL4A1	140.00	-8.99	140.00	-8.99	21	885	747
hsa-miR-549a-5pMIMAT0037328HomosapiensmiR-549a-5p	MRPL20	142.00	-14.91	142.00	-14.91	22	508	69
hsa-miR-549a-3pMIMAT0003333HomosapiensmiR-549a-3p	COL4A1	143.00	-18.48	143.00	-18.48	21	1549	1214
hsa-miR-549a-3pMIMAT0003333HomosapiensmiR-549a-3p	COL4A1	143.00	-18.48	143.00	-18.48	21	1543	1214
hsa-miR-657MIMAT0003335HomosapiensmiR-657	COL4A1	151.00	-25.43	151.00	-25.43	23	850	520
hsa-miR-658MIMAT0003336HomosapiensmiR-658	ATP5F1D	296.00	-72.88	149.00	-37.52	25	388	264 224
hsa-miR-658MIMAT0003336HomosapiensmiR-658	ATP5F1D	149.00	-37.52	149.00	-37.52	25	99	14
hsa-miR-658MIMAT0003336HomosapiensmiR-658	COL4A1	147.00	-22.72	147.00	-22.72	25	850	813
hsa-miR-658MIMAT0003336HomosapiensmiR-658	COL4A1	144.00	-29.16	144.00	-29.16	25	1818	784
hsa-miR-659-5pMIMAT0022710HomosapiensmiR-659-5p	ATP5F1D	142.00	-26.87	142.00	-26.87	22	388	178
hsa-miR-659-5pMIMAT0022710HomosapiensmiR-659-5p	MRPL12	143.00	-25.73	143.00	-25.73	22	277	31
hsa-miR-659-5pMIMAT0022710HomosapiensmiR-659-5p	COL4A1	144.00	-22.56	144.00	-22.56	22	225	79
hsa-miR-659-3pMIMAT0003337HomosapiensmiR-659-3p	VWF	145.00	-18.41	145.00	-18.41	22	893	86
hsa-miR-659-3pMIMAT0003337HomosapiensmiR-659-3p	MRPL20	289.00	-48.43	147.00	-31.40	22	387	222 347
hsa-miR-659-3pMIMAT0003337HomosapiensmiR-659-3p	VWF	145.00	-18.41	145.00	-18.41	22	276	86
hsa-miR-659-3pMIMAT0003337HomosapiensmiR-659-3p	COL4A1	143.00	-16.94	143.00	-16.94	22	121	63
hsa-miR-660-5pMIMAT0003338HomosapiensmiR-660-5p	COL4A1	141.00	-21.67	141.00	-21.67	22	850	486
hsa-miR-660-3pMIMAT0022711HomosapiensmiR-660-3p	VWF	151.00	-28.86	151.00	-28.86	21	893	357
hsa-miR-660-3pMIMAT0022711HomosapiensmiR-660-3p	BGN	151.00	-20.05	151.00	-20.05	21	1101	343
hsa-miR-660-3pMIMAT0022711HomosapiensmiR-660-3p	COL4A1	165.00	-26.03	165.00	-26.03	21	1400	1137
hsa-miR-660-3pMIMAT0022711HomosapiensmiR-660-3p	NDUFB7	140.00	-21.10	140.00	-21.10	21	254	16
hsa-miR-660-3pMIMAT0022711HomosapiensmiR-660-3p	COL4A1	456.00	-59.11	158.00	-25.91	21	1818	1660 1627 1507
hsa-miR-660-3pMIMAT0022711HomosapiensmiR-660-3p	COL4A1	165.00	-26.03	165.00	-26.03	21	1252	1137
hsa-miR-421MIMAT0003339HomosapiensmiR-421	COL4A1	151.00	-12.79	151.00	-12.79	23	1400	1028
hsa-miR-421MIMAT0003339HomosapiensmiR-421	COL4A1	140.00	-10.45	140.00	-10.45	23	850	181
hsa-miR-421MIMAT0003339HomosapiensmiR-421	COL4A1	151.00	-13.22	151.00	-13.22	23	1818	223
hsa-miR-421MIMAT0003339HomosapiensmiR-421	COL4A1	151.00	-15.27	151.00	-15.27	23	1549	962
hsa-miR-421MIMAT0003339HomosapiensmiR-421	COL4A1	151.00	-12.79	151.00	-12.79	23	1252	1028
hsa-miR-421MIMAT0003339HomosapiensmiR-421	COL4A1	151.00	-15.27	151.00	-15.27	23	1543	962
hsa-miR-758-5pMIMAT0022929HomosapiensmiR-758-5p	COL4A1	145.00	-19.15	145.00	-19.15	22	225	147
hsa-miR-758-3pMIMAT0003879HomosapiensmiR-758-3p	COL4A1	143.00	-12.90	143.00	-12.90	22	1400	6
hsa-miR-758-3pMIMAT0003879HomosapiensmiR-758-3p	MRPL20	167.00	-24.29	167.00	-24.29	22	508	57
hsa-miR-758-3pMIMAT0003879HomosapiensmiR-758-3p	COL4A1	143.00	-12.90	143.00	-12.90	22	1252	6
hsa-miR-1264MIMAT0005791HomosapiensmiR-1264	MRPL20	140.00	-9.87	140.00	-9.87	23	387	352
hsa-miR-671-5pMIMAT0003880HomosapiensmiR-671-5p	BGN	283.00	-60.55	143.00	-31.36	23	1101	382 156
hsa-miR-671-5pMIMAT0003880HomosapiensmiR-671-5p	COL4A1	149.00	-28.79	149.00	-28.79	23	885	630
hsa-miR-671-5pMIMAT0003880HomosapiensmiR-671-5p	COL4A1	157.00	-32.85	157.00	-32.85	23	225	76
hsa-miR-671-3pMIMAT0004819HomosapiensmiR-671-3p	ATP5F1D	140.00	-28.75	140.00	-28.75	21	388	165
hsa-miR-767-5pMIMAT0003882HomosapiensmiR-767-5p	COL4A1	158.00	-20.54	158.00	-20.54	23	1400	12
hsa-miR-767-5pMIMAT0003882HomosapiensmiR-767-5p	COL4A1	144.00	-21.49	144.00	-21.49	23	1818	1459
hsa-miR-767-5pMIMAT0003882HomosapiensmiR-767-5p	COL4A1	158.00	-20.54	158.00	-20.54	23	1252	12
hsa-miR-767-3pMIMAT0003883HomosapiensmiR-767-3p	ATP5F1D	140.00	-26.20	140.00	-26.20	23	388	26
hsa-miR-767-3pMIMAT0003883HomosapiensmiR-767-3p	VWF	177.00	-24.90	177.00	-24.90	23	893	622
hsa-miR-767-3pMIMAT0003883HomosapiensmiR-767-3p	MRPL20	145.00	-25.04	145.00	-25.04	23	508	334
hsa-miR-767-3pMIMAT0003883HomosapiensmiR-767-3p	NDUFB7	143.00	-20.92	143.00	-20.92	23	254	76
hsa-miR-1224-3pMIMAT0005459HomosapiensmiR-1224-3p	ATP5F1D	158.00	-25.22	158.00	-25.22	21	388	38
hsa-miR-1224-3pMIMAT0005459HomosapiensmiR-1224-3p	VWF	157.00	-25.45	157.00	-25.45	21	893	700
hsa-miR-1224-3pMIMAT0005459HomosapiensmiR-1224-3p	BGN	305.00	-52.03	155.00	-33.24	21	1101	173 893
hsa-miR-1224-3pMIMAT0005459HomosapiensmiR-1224-3p	MRPL20	156.00	-26.64	156.00	-26.64	21	508	380
hsa-miR-320bMIMAT0005792HomosapiensmiR-320b	ATP5F1D	155.00	-20.73	155.00	-20.73	22	388	192
hsa-miR-320bMIMAT0005792HomosapiensmiR-320b	VWF	140.00	-9.98	140.00	-9.98	22	893	198
hsa-miR-320bMIMAT0005792HomosapiensmiR-320b	VWF	140.00	-9.98	140.00	-9.98	22	276	198
hsa-miR-320bMIMAT0005792HomosapiensmiR-320b	COL4A1	156.00	-20.92	156.00	-20.92	22	850	357
hsa-miR-320cMIMAT0005793HomosapiensmiR-320c	ATP5F1D	151.00	-18.25	151.00	-18.25	20	388	192
hsa-miR-320cMIMAT0005793HomosapiensmiR-320c	VWF	140.00	-9.63	140.00	-9.63	20	893	200
hsa-miR-320cMIMAT0005793HomosapiensmiR-320c	VWF	140.00	-9.63	140.00	-9.63	20	276	200
hsa-miR-320cMIMAT0005793HomosapiensmiR-320c	COL4A1	152.00	-18.11	152.00	-18.11	20	850	359
hsa-miR-1296-5pMIMAT0005794HomosapiensmiR-1296-5p	ATP5F1D	141.00	-21.99	141.00	-21.99	22	388	138
hsa-miR-1296-5pMIMAT0005794HomosapiensmiR-1296-5p	COL4A1	291.00	-52.45	150.00	-31.27	22	1818	1296 1725
hsa-miR-1296-3pMIMAT0026637HomosapiensmiR-1296-3p	BGN	142.00	-16.60	142.00	-16.60	22	1101	974
hsa-miR-1468-5pMIMAT0006789HomosapiensmiR-1468-5p	MRPL20	152.00	-21.84	152.00	-21.84	21	508	48
hsa-miR-1468-3pMIMAT0026638HomosapiensmiR-1468-3p	COL4A1	142.00	-13.63	142.00	-13.63	22	1549	814
hsa-miR-1468-3pMIMAT0026638HomosapiensmiR-1468-3p	COL4A1	142.00	-13.63	142.00	-13.63	22	1543	814
hsa-miR-1323MIMAT0005795HomosapiensmiR-1323	ATP5F1D	144.00	-22.16	144.00	-22.16	22	388	190
hsa-miR-1323MIMAT0005795HomosapiensmiR-1323	COL4A1	151.00	-15.98	151.00	-15.98	22	885	149
hsa-miR-1323MIMAT0005795HomosapiensmiR-1323	COL4A1	142.00	-9.62	142.00	-9.62	22	1818	1790
hsa-miR-1323MIMAT0005795HomosapiensmiR-1323	COL4A1	146.00	-14.15	146.00	-14.15	22	225	124
hsa-miR-1271-5pMIMAT0005796HomosapiensmiR-1271-5p	MRPL20	140.00	-15.38	140.00	-15.38	22	387	155
hsa-miR-1271-3pMIMAT0022712HomosapiensmiR-1271-3p	MRPL20	147.00	-28.08	147.00	-28.08	22	508	463
hsa-miR-1301-5pMIMAT0026639HomosapiensmiR-1301-5p	VWF	145.00	-13.63	145.00	-13.63	19	893	86
hsa-miR-1301-5pMIMAT0026639HomosapiensmiR-1301-5p	VWF	145.00	-13.63	145.00	-13.63	19	276	86
hsa-miR-1301-3pMIMAT0005797HomosapiensmiR-1301-3p	VWF	151.00	-18.83	151.00	-18.83	24	138	1
hsa-miR-1301-3pMIMAT0005797HomosapiensmiR-1301-3p	BGN	301.00	-49.88	160.00	-26.34	24	1101	1 82
hsa-miR-1301-3pMIMAT0005797HomosapiensmiR-1301-3p	MRPL20	142.00	-25.45	142.00	-25.45	24	508	245
hsa-miR-454-5pMIMAT0003884HomosapiensmiR-454-5p	BGN	144.00	-19.56	144.00	-19.56	22	1101	50
hsa-miR-454-3pMIMAT0003885HomosapiensmiR-454-3p	COL4A1	156.00	-12.96	156.00	-12.96	23	1818	1694
hsa-miR-449c-5pMIMAT0010251HomosapiensmiR-449c-5p	MRPL12	153.00	-25.64	153.00	-25.64	25	277	100
hsa-miR-449c-3pMIMAT0013771HomosapiensmiR-449c-3p	MRPL20	143.00	-20.79	143.00	-20.79	23	508	394
hsa-miR-1283MIMAT0005799HomosapiensmiR-1283	VWF	140.00	-14.02	140.00	-14.02	22	893	451
hsa-miR-1283MIMAT0005799HomosapiensmiR-1283	COL4A1	153.00	-15.44	153.00	-15.44	22	885	45
hsa-miR-769-5pMIMAT0003886HomosapiensmiR-769-5p	BGN	140.00	-15.13	140.00	-15.13	22	1101	996
hsa-miR-769-3pMIMAT0003887HomosapiensmiR-769-3p	MRPL12	140.00	-35.62	140.00	-35.62	23	277	30
hsa-miR-769-3pMIMAT0003887HomosapiensmiR-769-3p	MRPL20	154.00	-26.03	154.00	-26.03	23	508	356
hsa-miR-769-3pMIMAT0003887HomosapiensmiR-769-3p	MRPL20	148.00	-26.41	148.00	-26.41	23	387	82
hsa-miR-769-3pMIMAT0003887HomosapiensmiR-769-3p	COL4A1	143.00	-25.05	143.00	-25.05	23	850	420
hsa-miR-769-3pMIMAT0003887HomosapiensmiR-769-3p	COL4A1	147.00	-25.20	147.00	-25.20	23	1818	1211
hsa-miR-766-5pMIMAT0022714HomosapiensmiR-766-5p	VWF	166.00	-24.06	166.00	-24.06	22	893	820
hsa-miR-766-5pMIMAT0022714HomosapiensmiR-766-5p	BGN	146.00	-18.58	146.00	-18.58	22	1101	415
hsa-miR-766-3pMIMAT0003888HomosapiensmiR-766-3p	MRPL20	142.00	-30.10	142.00	-30.10	22	508	382
hsa-miR-766-3pMIMAT0003888HomosapiensmiR-766-3p	COL4A1	159.00	-23.75	159.00	-23.75	22	1818	1284
hsa-miR-766-3pMIMAT0003888HomosapiensmiR-766-3p	COL4A1	295.00	-40.13	153.00	-20.77	22	1549	740 152
hsa-miR-766-3pMIMAT0003888HomosapiensmiR-766-3p	COL4A1	295.00	-40.13	153.00	-20.77	22	1543	740 152
hsa-miR-378dMIMAT0018926HomosapiensmiR-378d	MRPL20	149.00	-17.82	149.00	-17.82	20	387	70
hsa-miR-378dMIMAT0018926HomosapiensmiR-378d	COL4A1	141.00	-17.30	141.00	-17.30	20	885	676
hsa-miR-378dMIMAT0018926HomosapiensmiR-378d	COL4A1	145.00	-12.94	145.00	-12.94	20	850	346
hsa-miR-762MIMAT0010313HomosapiensmiR-762	ATP5F1D	306.00	-71.29	158.00	-37.87	22	388	340 135
hsa-miR-762MIMAT0010313HomosapiensmiR-762	BGN	917.00	-209.66	164.00	-38.88	22	1101	796 124 474 99 307 187
hsa-miR-762MIMAT0010313HomosapiensmiR-762	MRPL12	147.00	-37.81	147.00	-37.81	22	277	67
hsa-miR-762MIMAT0010313HomosapiensmiR-762	ATP5F1D	158.00	-33.42	158.00	-33.42	22	92	44
hsa-miR-762MIMAT0010313HomosapiensmiR-762	MRPL20	140.00	-21.29	140.00	-21.29	22	508	32
hsa-miR-762MIMAT0010313HomosapiensmiR-762	ATP5F1D	158.00	-33.42	158.00	-33.42	22	106	58
hsa-miR-762MIMAT0010313HomosapiensmiR-762	COL4A1	140.00	-25.56	140.00	-25.56	22	850	726
hsa-miR-762MIMAT0010313HomosapiensmiR-762	COL4A1	302.00	-54.65	155.00	-27.74	22	1549	241 356
hsa-miR-762MIMAT0010313HomosapiensmiR-762	COL4A1	302.00	-54.65	155.00	-27.74	22	1543	241 356
hsa-miR-802MIMAT0004185HomosapiensmiR-802	COL4A1	140.00	-9.05	140.00	-9.05	23	1400	1303
hsa-miR-802MIMAT0004185HomosapiensmiR-802	COL4A1	293.00	-17.05	152.00	-11.03	23	1549	805 1464
hsa-miR-802MIMAT0004185HomosapiensmiR-802	COL4A1	293.00	-17.05	152.00	-11.03	23	1543	805 1464
hsa-miR-670-5pMIMAT0010357HomosapiensmiR-670-5p	MRPL12	140.00	-17.14	140.00	-17.14	20	277	12
hsa-miR-670-3pMIMAT0026640HomosapiensmiR-670-3p	COL4A1	168.00	-18.06	168.00	-18.06	21	885	734
hsa-miR-670-3pMIMAT0026640HomosapiensmiR-670-3p	COL4A1	146.00	-12.62	146.00	-12.62	21	850	803
hsa-miR-670-3pMIMAT0026640HomosapiensmiR-670-3p	COL4A1	157.00	-20.05	157.00	-20.05	21	1818	638
hsa-miR-1298-5pMIMAT0005800HomosapiensmiR-1298-5p	COL4A1	147.00	-22.90	147.00	-22.90	22	1818	961
hsa-miR-1298-3pMIMAT0026641HomosapiensmiR-1298-3p	MRPL20	140.00	-12.54	140.00	-12.54	21	387	161
hsa-miR-2113MIMAT0009206HomosapiensmiR-2113	MRPL12	142.00	-20.75	142.00	-20.75	21	277	140
hsa-miR-761MIMAT0010364HomosapiensmiR-761	VWF	141.00	-20.23	141.00	-20.23	22	138	5
hsa-miR-761MIMAT0010364HomosapiensmiR-761	VWF	155.00	-20.08	155.00	-20.08	22	893	487
hsa-miR-761MIMAT0010364HomosapiensmiR-761	COL4A1	149.00	-18.15	149.00	-18.15	22	850	523
hsa-miR-761MIMAT0010364HomosapiensmiR-761	COL4A1	147.00	-21.81	147.00	-21.81	22	1549	814
hsa-miR-761MIMAT0010364HomosapiensmiR-761	COL4A1	147.00	-21.81	147.00	-21.81	22	1543	814
hsa-miR-764MIMAT0010367HomosapiensmiR-764	VWF	150.00	-20.38	150.00	-20.38	22	893	721
hsa-miR-764MIMAT0010367HomosapiensmiR-764	BGN	143.00	-19.41	143.00	-19.41	22	1101	387
hsa-miR-759MIMAT0010497HomosapiensmiR-759	COL4A1	140.00	-15.99	140.00	-15.99	22	1400	898
hsa-miR-759MIMAT0010497HomosapiensmiR-759	COL4A1	140.00	-15.99	140.00	-15.99	22	1252	898
hsa-miR-765MIMAT0003945HomosapiensmiR-765	ATP5F1D	140.00	-15.98	140.00	-15.98	21	388	182
hsa-miR-765MIMAT0003945HomosapiensmiR-765	VWF	147.00	-15.17	147.00	-15.17	21	893	657
hsa-miR-765MIMAT0003945HomosapiensmiR-765	BGN	156.00	-21.61	156.00	-21.61	21	1101	418
hsa-miR-765MIMAT0003945HomosapiensmiR-765	COL4A1	148.00	-22.14	148.00	-22.14	21	1549	690
hsa-miR-765MIMAT0003945HomosapiensmiR-765	COL4A1	148.00	-22.14	148.00	-22.14	21	1543	690
hsa-miR-675-5pMIMAT0004284HomosapiensmiR-675-5p	BGN	296.00	-59.81	151.00	-34.50	23	1101	379 789
hsa-miR-298MIMAT0004901HomosapiensmiR-298	ATP5F1D	156.00	-25.12	156.00	-25.12	24	388	118
hsa-miR-298MIMAT0004901HomosapiensmiR-298	BGN	308.00	-45.13	156.00	-24.12	24	1101	749 671
hsa-miR-298MIMAT0004901HomosapiensmiR-298	COL4A1	290.00	-38.07	146.00	-20.36	24	1400	527 553
hsa-miR-298MIMAT0004901HomosapiensmiR-298	COL4A1	148.00	-28.99	148.00	-28.99	24	850	815
hsa-miR-298MIMAT0004901HomosapiensmiR-298	COL4A1	144.00	-22.67	144.00	-22.67	24	1818	1350
hsa-miR-298MIMAT0004901HomosapiensmiR-298	COL4A1	290.00	-38.07	146.00	-20.36	24	1252	527 553
hsa-miR-891a-3pMIMAT0026717HomosapiensmiR-891a-3p	COL4A1	145.00	-23.38	145.00	-23.38	22	1400	16
hsa-miR-891a-3pMIMAT0026717HomosapiensmiR-891a-3p	MRPL20	145.00	-15.20	145.00	-15.20	22	387	154
hsa-miR-891a-3pMIMAT0026717HomosapiensmiR-891a-3p	COL4A1	180.00	-26.09	180.00	-26.09	22	225	1
hsa-miR-891a-3pMIMAT0026717HomosapiensmiR-891a-3p	COL4A1	145.00	-23.38	145.00	-23.38	22	1252	16
hsa-miR-300MIMAT0004903HomosapiensmiR-300	VWF	140.00	-19.06	140.00	-19.06	22	893	300
hsa-miR-300MIMAT0004903HomosapiensmiR-300	COL4A1	143.00	-11.36	143.00	-11.36	22	1400	341
hsa-miR-300MIMAT0004903HomosapiensmiR-300	COL4A1	143.00	-11.36	143.00	-11.36	22	1252	341
hsa-miR-450b-5pMIMAT0004909HomosapiensmiR-450b-5p	VWF	148.00	-8.99	148.00	-8.99	22	138	117
hsa-miR-450b-3pMIMAT0004910HomosapiensmiR-450b-3p	MRPL20	149.00	-21.74	149.00	-21.74	22	508	353
hsa-miR-450b-3pMIMAT0004910HomosapiensmiR-450b-3p	COL4A1	141.00	-20.79	141.00	-20.79	22	850	422
hsa-miR-874-5pMIMAT0026718HomosapiensmiR-874-5p	COL4A1	144.00	-35.68	144.00	-35.68	23	885	468
hsa-miR-874-5pMIMAT0026718HomosapiensmiR-874-5p	COL4A1	155.00	-22.47	155.00	-22.47	23	850	555
hsa-miR-874-5pMIMAT0026718HomosapiensmiR-874-5p	COL4A1	142.00	-22.28	142.00	-22.28	23	1818	811
hsa-miR-874-5pMIMAT0026718HomosapiensmiR-874-5p	COL4A1	148.00	-18.98	148.00	-18.98	23	1549	186
hsa-miR-874-5pMIMAT0026718HomosapiensmiR-874-5p	COL4A1	148.00	-18.98	148.00	-18.98	23	1543	186
hsa-miR-874-3pMIMAT0004911HomosapiensmiR-874-3p	COL4A1	149.00	-18.78	149.00	-18.78	22	1400	1121
hsa-miR-874-3pMIMAT0004911HomosapiensmiR-874-3p	COL4A1	145.00	-17.74	145.00	-17.74	22	885	360
hsa-miR-874-3pMIMAT0004911HomosapiensmiR-874-3p	COL4A1	149.00	-18.78	149.00	-18.78	22	1252	1121
hsa-miR-891bMIMAT0004913HomosapiensmiR-891b	COL4A1	155.00	-15.86	155.00	-15.86	22	885	487
hsa-miR-892bMIMAT0004918HomosapiensmiR-892b	BGN	142.00	-23.90	142.00	-23.90	22	1101	73
hsa-miR-892bMIMAT0004918HomosapiensmiR-892b	COL4A1	287.00	-46.03	144.00	-24.96	22	850	356 508
hsa-miR-892bMIMAT0004918HomosapiensmiR-892b	COL4A1	146.00	-18.97	146.00	-18.97	22	1549	298
hsa-miR-892bMIMAT0004918HomosapiensmiR-892b	COL4A1	146.00	-18.97	146.00	-18.97	22	1543	298
hsa-miR-541-5pMIMAT0004919HomosapiensmiR-541-5p	COL4A1	143.00	-26.09	143.00	-26.09	25	850	568
hsa-miR-541-5pMIMAT0004919HomosapiensmiR-541-5p	COL4A1	151.00	-19.90	151.00	-19.90	25	1549	761
hsa-miR-541-5pMIMAT0004919HomosapiensmiR-541-5p	COL4A1	151.00	-19.90	151.00	-19.90	25	1543	761
hsa-miR-541-3pMIMAT0004920HomosapiensmiR-541-3p	VWF	142.00	-20.74	142.00	-20.74	22	138	90
hsa-miR-541-3pMIMAT0004920HomosapiensmiR-541-3p	MRPL12	140.00	-23.88	140.00	-23.88	22	277	195
hsa-miR-541-3pMIMAT0004920HomosapiensmiR-541-3p	COL4A1	142.00	-22.32	142.00	-22.32	22	1818	1333
hsa-miR-541-3pMIMAT0004920HomosapiensmiR-541-3p	COL4A1	158.00	-23.19	158.00	-23.19	22	225	58
hsa-miR-875-3pMIMAT0004923HomosapiensmiR-875-3p	BGN	155.00	-16.90	155.00	-16.90	21	1101	433
hsa-miR-875-3pMIMAT0004923HomosapiensmiR-875-3p	COL4A1	442.00	-43.21	153.00	-17.96	21	1818	737 1060 1260
hsa-miR-875-3pMIMAT0004923HomosapiensmiR-875-3p	COL4A1	149.00	-12.40	149.00	-12.40	21	1549	956
hsa-miR-875-3pMIMAT0004923HomosapiensmiR-875-3p	COL4A1	149.00	-12.40	149.00	-12.40	21	1543	956
hsa-miR-876-5pMIMAT0004924HomosapiensmiR-876-5p	COL4A1	141.00	-8.76	141.00	-8.76	22	1549	532
hsa-miR-876-5pMIMAT0004924HomosapiensmiR-876-5p	COL4A1	141.00	-8.76	141.00	-8.76	22	1543	532
hsa-miR-876-3pMIMAT0004925HomosapiensmiR-876-3p	COL4A1	140.00	-13.74	140.00	-13.74	22	1400	464
hsa-miR-876-3pMIMAT0004925HomosapiensmiR-876-3p	COL4A1	154.00	-13.00	154.00	-13.00	22	850	140
hsa-miR-876-3pMIMAT0004925HomosapiensmiR-876-3p	COL4A1	155.00	-14.23	155.00	-14.23	22	1818	342
hsa-miR-876-3pMIMAT0004925HomosapiensmiR-876-3p	COL4A1	140.00	-13.74	140.00	-13.74	22	1252	464
hsa-miR-708-5pMIMAT0004926HomosapiensmiR-708-5p	ATP5F1D	292.00	-42.53	148.00	-22.88	23	388	181 50
hsa-miR-708-5pMIMAT0004926HomosapiensmiR-708-5p	COL4A1	146.00	-15.55	146.00	-15.55	23	885	808
hsa-miR-708-5pMIMAT0004926HomosapiensmiR-708-5p	COL4A1	145.00	-20.90	145.00	-20.90	23	1549	562
hsa-miR-708-5pMIMAT0004926HomosapiensmiR-708-5p	COL4A1	145.00	-20.90	145.00	-20.90	23	1543	562
hsa-miR-708-3pMIMAT0004927HomosapiensmiR-708-3p	COL4A1	152.00	-15.09	152.00	-15.09	22	1400	674
hsa-miR-708-3pMIMAT0004927HomosapiensmiR-708-3p	COL4A1	153.00	-12.42	153.00	-12.42	22	1818	846
hsa-miR-708-3pMIMAT0004927HomosapiensmiR-708-3p	COL4A1	152.00	-15.09	152.00	-15.09	22	1252	674
hsa-miR-147b-5pMIMAT0037331HomosapiensmiR-147b-5p	COL4A1	302.00	-28.69	156.00	-17.72	22	1818	732 411
hsa-miR-147b-3pMIMAT0004928HomosapiensmiR-147b-3p	MRPL12	140.00	-19.28	140.00	-19.28	21	277	135
hsa-miR-147b-3pMIMAT0004928HomosapiensmiR-147b-3p	COL4A1	144.00	-13.55	144.00	-13.55	21	1400	1347
hsa-miR-190b-5pMIMAT0004929HomosapiensmiR-190b-5p	COL4A1	166.00	-19.45	166.00	-19.45	22	885	682
hsa-miR-744-5pMIMAT0004945HomosapiensmiR-744-5p	ATP5F1D	142.00	-26.09	142.00	-26.09	22	388	136
hsa-miR-744-5pMIMAT0004945HomosapiensmiR-744-5p	MRPL12	144.00	-24.36	144.00	-24.36	22	277	58
hsa-miR-744-3pMIMAT0004946HomosapiensmiR-744-3p	MRPL20	140.00	-9.95	140.00	-9.95	22	508	120
hsa-miR-885-3pMIMAT0004948HomosapiensmiR-885-3p	MRPL20	141.00	-21.96	141.00	-21.96	22	508	11
hsa-miR-877-5pMIMAT0004949HomosapiensmiR-877-5p	VWF	153.00	-25.02	153.00	-25.02	20	893	684
hsa-miR-877-5pMIMAT0004949HomosapiensmiR-877-5p	COL4A1	152.00	-17.26	152.00	-17.26	20	850	45
hsa-miR-877-5pMIMAT0004949HomosapiensmiR-877-5p	COL4A1	292.00	-39.03	147.00	-19.92	20	1549	1330 185
hsa-miR-877-5pMIMAT0004949HomosapiensmiR-877-5p	COL4A1	292.00	-39.03	147.00	-19.92	20	1543	1330 185
hsa-miR-877-3pMIMAT0004950HomosapiensmiR-877-3p	COL4A1	291.00	-30.19	150.00	-18.24	21	1549	943 703
hsa-miR-877-3pMIMAT0004950HomosapiensmiR-877-3p	COL4A1	291.00	-30.19	150.00	-18.24	21	1543	943 703
hsa-miR-887-5pMIMAT0026720HomosapiensmiR-887-5p	BGN	292.00	-34.89	152.00	-23.35	21	1101	161 283
hsa-miR-665MIMAT0004952HomosapiensmiR-665	ATP5F1D	301.00	-63.36	159.00	-32.35	20	388	55 73
hsa-miR-665MIMAT0004952HomosapiensmiR-665	VWF	147.00	-21.58	147.00	-21.58	20	893	226
hsa-miR-665MIMAT0004952HomosapiensmiR-665	BGN	147.00	-22.94	147.00	-22.94	20	1101	1013
hsa-miR-665MIMAT0004952HomosapiensmiR-665	VWF	147.00	-21.58	147.00	-21.58	20	276	226
hsa-miR-665MIMAT0004952HomosapiensmiR-665	COL4A1	158.00	-23.17	158.00	-23.17	20	885	628
hsa-miR-665MIMAT0004952HomosapiensmiR-665	NDUFB7	143.00	-19.21	143.00	-19.21	20	254	2
hsa-miR-665MIMAT0004952HomosapiensmiR-665	COL4A1	155.00	-23.58	155.00	-23.58	20	850	155
hsa-miR-665MIMAT0004952HomosapiensmiR-665	COL4A1	152.00	-28.07	152.00	-28.07	20	1818	1382
hsa-miR-665MIMAT0004952HomosapiensmiR-665	COL4A1	147.00	-20.19	147.00	-20.19	20	121	14
hsa-miR-873-5pMIMAT0004953HomosapiensmiR-873-5p	COL4A1	303.00	-37.92	162.00	-22.24	21	1549	212 43
hsa-miR-873-5pMIMAT0004953HomosapiensmiR-873-5p	COL4A1	303.00	-37.92	162.00	-22.24	21	1543	212 43
hsa-miR-873-3pMIMAT0022717HomosapiensmiR-873-3p	VWF	148.00	-16.43	148.00	-16.43	22	893	771
hsa-miR-873-3pMIMAT0022717HomosapiensmiR-873-3p	BGN	157.00	-28.85	157.00	-28.85	22	1101	829
hsa-miR-873-3pMIMAT0022717HomosapiensmiR-873-3p	COL4A1	153.00	-22.81	153.00	-22.81	22	1818	1563
hsa-miR-543MIMAT0004954HomosapiensmiR-543	MRPL12	142.00	-19.21	142.00	-19.21	22	277	216
hsa-miR-374b-5pMIMAT0004955HomosapiensmiR-374b-5p	COL4A1	304.00	-20.15	155.00	-10.77	22	1400	346 859
hsa-miR-374b-5pMIMAT0004955HomosapiensmiR-374b-5p	COL4A1	151.00	-8.76	151.00	-8.76	22	1818	124
hsa-miR-374b-5pMIMAT0004955HomosapiensmiR-374b-5p	COL4A1	304.00	-20.15	155.00	-10.77	22	1252	346 859
hsa-miR-374b-3pMIMAT0004956HomosapiensmiR-374b-3p	COL4A1	157.00	-13.30	157.00	-13.30	22	1400	1354
hsa-miR-760MIMAT0004957HomosapiensmiR-760	ATP5F1D	298.00	-48.17	153.00	-24.71	20	388	283 316
hsa-miR-760MIMAT0004957HomosapiensmiR-760	VWF	141.00	-27.38	141.00	-27.38	20	893	84
hsa-miR-760MIMAT0004957HomosapiensmiR-760	BGN	431.00	-73.03	146.00	-29.13	20	1101	218 61 249
hsa-miR-760MIMAT0004957HomosapiensmiR-760	MRPL20	150.00	-20.91	150.00	-20.91	20	174	107
hsa-miR-760MIMAT0004957HomosapiensmiR-760	ATP5F1D	145.00	-23.46	145.00	-23.46	20	92	20
hsa-miR-760MIMAT0004957HomosapiensmiR-760	VWF	141.00	-27.38	141.00	-27.38	20	276	84
hsa-miR-760MIMAT0004957HomosapiensmiR-760	ATP5F1D	145.00	-23.46	145.00	-23.46	20	106	34
hsa-miR-760MIMAT0004957HomosapiensmiR-760	ATP5F1D	298.00	-48.17	153.00	-24.71	20	99	33 66
hsa-miR-301b-5pMIMAT0032026HomosapiensmiR-301b-5p	VWF	140.00	-14.35	140.00	-14.35	22	893	50
hsa-miR-301b-5pMIMAT0032026HomosapiensmiR-301b-5p	MRPL20	141.00	-21.01	141.00	-21.01	22	387	4
hsa-miR-301b-5pMIMAT0032026HomosapiensmiR-301b-5p	VWF	140.00	-14.35	140.00	-14.35	22	276	50
hsa-miR-301b-3pMIMAT0004958HomosapiensmiR-301b-3p	MRPL20	145.00	-17.97	145.00	-17.97	23	508	272
hsa-miR-301b-3pMIMAT0004958HomosapiensmiR-301b-3p	COL4A1	158.00	-13.15	158.00	-13.15	23	1818	1695
hsa-miR-208b-5pMIMAT0026722HomosapiensmiR-208b-5p	COL4A1	140.00	-10.06	140.00	-10.06	22	1818	742
hsa-miR-920MIMAT0004970HomosapiensmiR-920	BGN	142.00	-24.51	142.00	-24.51	20	1101	466
hsa-miR-920MIMAT0004970HomosapiensmiR-920	COL4A1	152.00	-23.77	152.00	-23.77	20	1549	1006
hsa-miR-920MIMAT0004970HomosapiensmiR-920	COL4A1	152.00	-23.77	152.00	-23.77	20	1543	1006
hsa-miR-921MIMAT0004971HomosapiensmiR-921	COL4A1	150.00	-23.32	150.00	-23.32	25	1400	78
hsa-miR-921MIMAT0004971HomosapiensmiR-921	COL4A1	150.00	-23.32	150.00	-23.32	25	1252	78
hsa-miR-922MIMAT0004972HomosapiensmiR-922	COL4A1	141.00	-13.88	141.00	-13.88	23	1400	529
hsa-miR-922MIMAT0004972HomosapiensmiR-922	MRPL20	148.00	-20.02	148.00	-20.02	23	387	147
hsa-miR-922MIMAT0004972HomosapiensmiR-922	COL4A1	140.00	-13.99	140.00	-13.99	23	850	817
hsa-miR-922MIMAT0004972HomosapiensmiR-922	COL4A1	140.00	-13.63	140.00	-13.63	23	1818	1029
hsa-miR-922MIMAT0004972HomosapiensmiR-922	COL4A1	140.00	-14.89	140.00	-14.89	23	1549	815
hsa-miR-922MIMAT0004972HomosapiensmiR-922	COL4A1	141.00	-13.88	141.00	-13.88	23	1252	529
hsa-miR-922MIMAT0004972HomosapiensmiR-922	COL4A1	140.00	-14.89	140.00	-14.89	23	1543	815
hsa-miR-924MIMAT0004974HomosapiensmiR-924	COL4A1	141.00	-14.22	141.00	-14.22	20	1400	1205
hsa-miR-924MIMAT0004974HomosapiensmiR-924	COL4A1	144.00	-21.53	144.00	-21.53	20	1818	1724
hsa-miR-924MIMAT0004974HomosapiensmiR-924	COL4A1	141.00	-14.22	141.00	-14.22	20	1252	1205
hsa-miR-509-3-5pMIMAT0004975HomosapiensmiR-509-3-5p	VWF	148.00	-16.23	148.00	-16.23	22	893	212
hsa-miR-509-3-5pMIMAT0004975HomosapiensmiR-509-3-5p	MRPL20	145.00	-17.63	145.00	-17.63	22	508	250
hsa-miR-509-3-5pMIMAT0004975HomosapiensmiR-509-3-5p	VWF	148.00	-16.23	148.00	-16.23	22	276	212
hsa-miR-509-3-5pMIMAT0004975HomosapiensmiR-509-3-5p	COL4A1	147.00	-20.71	147.00	-20.71	22	885	548
hsa-miR-933MIMAT0004976HomosapiensmiR-933	COL4A1	140.00	-23.69	140.00	-23.69	22	1818	681
hsa-miR-934MIMAT0004977HomosapiensmiR-934	COL4A1	150.00	-14.74	150.00	-14.74	22	1818	1094
hsa-miR-937-5pMIMAT0022938HomosapiensmiR-937-5p	COL4A1	152.00	-16.98	152.00	-16.98	20	1400	1
hsa-miR-937-5pMIMAT0022938HomosapiensmiR-937-5p	COL4A1	148.00	-16.70	148.00	-16.70	20	850	402
hsa-miR-937-5pMIMAT0022938HomosapiensmiR-937-5p	COL4A1	160.00	-24.27	160.00	-24.27	20	1549	660
hsa-miR-937-5pMIMAT0022938HomosapiensmiR-937-5p	COL4A1	152.00	-16.98	152.00	-16.98	20	1252	1
hsa-miR-937-5pMIMAT0022938HomosapiensmiR-937-5p	COL4A1	160.00	-24.27	160.00	-24.27	20	1543	660
hsa-miR-937-3pMIMAT0004980HomosapiensmiR-937-3p	COL4A1	142.00	-25.01	142.00	-25.01	22	850	13
hsa-miR-939-5pMIMAT0004982HomosapiensmiR-939-5p	BGN	609.00	-136.78	173.00	-39.28	24	1101	462 224 514 826
hsa-miR-939-5pMIMAT0004982HomosapiensmiR-939-5p	MRPL20	284.00	-58.68	144.00	-32.46	24	387	185 90
hsa-miR-939-5pMIMAT0004982HomosapiensmiR-939-5p	COL4A1	148.00	-26.31	148.00	-26.31	24	885	443
hsa-miR-939-3pMIMAT0022939HomosapiensmiR-939-3p	BGN	155.00	-32.87	155.00	-32.87	21	1101	902
hsa-miR-939-3pMIMAT0022939HomosapiensmiR-939-3p	MRPL20	300.00	-52.05	155.00	-27.50	21	508	36 345
hsa-miR-940MIMAT0004983HomosapiensmiR-940	ATP5F1D	301.00	-52.32	159.00	-26.80	21	388	142 123
hsa-miR-940MIMAT0004983HomosapiensmiR-940	VWF	142.00	-14.83	142.00	-14.83	21	138	21
hsa-miR-940MIMAT0004983HomosapiensmiR-940	MRPL20	150.00	-26.61	150.00	-26.61	21	174	91
hsa-miR-940MIMAT0004983HomosapiensmiR-940	MRPL20	141.00	-14.74	141.00	-14.74	21	387	134
hsa-miR-940MIMAT0004983HomosapiensmiR-940	COL4A1	149.00	-21.04	149.00	-21.04	21	885	650
hsa-miR-940MIMAT0004983HomosapiensmiR-940	COL4A1	147.00	-17.70	147.00	-17.70	21	1549	522
hsa-miR-940MIMAT0004983HomosapiensmiR-940	COL4A1	147.00	-17.70	147.00	-17.70	21	1543	522
hsa-miR-941MIMAT0004984HomosapiensmiR-941	MRPL20	145.00	-25.03	145.00	-25.03	23	387	207
hsa-miR-941MIMAT0004984HomosapiensmiR-941	COL4A1	141.00	-20.75	141.00	-20.75	23	1549	244
hsa-miR-941MIMAT0004984HomosapiensmiR-941	COL4A1	141.00	-20.75	141.00	-20.75	23	1543	244
hsa-miR-942-5pMIMAT0004985HomosapiensmiR-942-5p	COL4A1	152.00	-15.76	152.00	-15.76	22	1549	940
hsa-miR-942-5pMIMAT0004985HomosapiensmiR-942-5p	COL4A1	152.00	-15.76	152.00	-15.76	22	1543	940
hsa-miR-942-3pMIMAT0026734HomosapiensmiR-942-3p	COL4A1	160.00	-21.85	160.00	-21.85	22	1400	534
hsa-miR-942-3pMIMAT0026734HomosapiensmiR-942-3p	COL4A1	158.00	-14.70	158.00	-14.70	22	1549	1368
hsa-miR-942-3pMIMAT0026734HomosapiensmiR-942-3p	COL4A1	160.00	-21.85	160.00	-21.85	22	1252	534
hsa-miR-942-3pMIMAT0026734HomosapiensmiR-942-3p	COL4A1	158.00	-14.70	158.00	-14.70	22	1543	1368
hsa-miR-944MIMAT0004987HomosapiensmiR-944	COL4A1	148.00	-6.20	148.00	-6.20	22	885	862
hsa-miR-944MIMAT0004987HomosapiensmiR-944	COL4A1	150.00	-7.87	150.00	-7.87	22	52	18
hsa-miR-944MIMAT0004987HomosapiensmiR-944	COL4A1	150.00	-7.87	150.00	-7.87	22	225	191
hsa-miR-944MIMAT0004987HomosapiensmiR-944	COL4A1	297.00	-15.60	150.00	-9.34	22	1549	1522 1504
hsa-miR-944MIMAT0004987HomosapiensmiR-944	COL4A1	297.00	-15.60	150.00	-9.34	22	1543	1522 1504
hsa-miR-297MIMAT0004450HomosapiensmiR-297	COL4A1	146.00	-9.08	146.00	-9.08	21	885	771
hsa-miR-297MIMAT0004450HomosapiensmiR-297	COL4A1	140.00	-9.09	140.00	-9.09	21	1549	873
hsa-miR-297MIMAT0004450HomosapiensmiR-297	COL4A1	140.00	-9.09	140.00	-9.09	21	1543	873
hsa-miR-1178-5pMIMAT0022940HomosapiensmiR-1178-5p	BGN	148.00	-21.98	148.00	-21.98	18	1101	526
hsa-miR-1178-3pMIMAT0005823HomosapiensmiR-1178-3p	VWF	144.00	-17.07	144.00	-17.07	21	893	291
hsa-miR-1178-3pMIMAT0005823HomosapiensmiR-1178-3p	COL4A1	141.00	-24.14	141.00	-24.14	21	1818	1675
hsa-miR-1178-3pMIMAT0005823HomosapiensmiR-1178-3p	COL4A1	142.00	-11.41	142.00	-11.41	21	1549	498
hsa-miR-1178-3pMIMAT0005823HomosapiensmiR-1178-3p	COL4A1	142.00	-11.41	142.00	-11.41	21	1543	498
hsa-miR-1179MIMAT0005824HomosapiensmiR-1179	COL4A1	148.00	-15.74	148.00	-15.74	21	1549	1407
hsa-miR-1179MIMAT0005824HomosapiensmiR-1179	COL4A1	148.00	-15.74	148.00	-15.74	21	1543	1407
hsa-miR-1180-5pMIMAT0026735HomosapiensmiR-1180-5p	COL4A1	309.00	-54.67	161.00	-28.61	21	1818	1465 604
hsa-miR-1180-3pMIMAT0005825HomosapiensmiR-1180-3p	MRPL12	140.00	-27.40	140.00	-27.40	22	277	124
hsa-miR-1180-3pMIMAT0005825HomosapiensmiR-1180-3p	MRPL20	142.00	-20.24	142.00	-20.24	22	508	41
hsa-miR-1180-3pMIMAT0005825HomosapiensmiR-1180-3p	MRPL20	163.00	-37.39	163.00	-37.39	22	387	245
hsa-miR-1182MIMAT0005827HomosapiensmiR-1182	ATP5F1D	141.00	-21.06	141.00	-21.06	23	388	358
hsa-miR-1182MIMAT0005827HomosapiensmiR-1182	BGN	304.00	-58.45	155.00	-33.72	23	1101	507 660
hsa-miR-1182MIMAT0005827HomosapiensmiR-1182	ATP5F1D	141.00	-21.06	141.00	-21.06	23	92	62
hsa-miR-1182MIMAT0005827HomosapiensmiR-1182	ATP5F1D	141.00	-21.06	141.00	-21.06	23	106	76
hsa-miR-1184MIMAT0005829HomosapiensmiR-1184	VWF	144.00	-13.11	144.00	-13.11	23	138	1
hsa-miR-1184MIMAT0005829HomosapiensmiR-1184	BGN	145.00	-12.69	145.00	-12.69	23	1101	1
hsa-miR-1184MIMAT0005829HomosapiensmiR-1184	MRPL20	147.00	-21.31	147.00	-21.31	23	508	241
hsa-miR-1225-5pMIMAT0005572HomosapiensmiR-1225-5p	VWF	144.00	-33.33	144.00	-33.33	22	893	399
hsa-miR-1225-3pMIMAT0005573HomosapiensmiR-1225-3p	ATP5F1D	296.00	-51.30	151.00	-28.99	22	388	215 21
hsa-miR-1226-5pMIMAT0005576HomosapiensmiR-1226-5p	MRPL20	141.00	-28.56	141.00	-28.56	26	387	141
hsa-miR-1226-5pMIMAT0005576HomosapiensmiR-1226-5p	COL4A1	153.00	-31.22	153.00	-31.22	26	885	792
hsa-miR-1227-5pMIMAT0022941HomosapiensmiR-1227-5p	ATP5F1D	157.00	-26.81	157.00	-26.81	17	388	135
hsa-miR-1227-5pMIMAT0022941HomosapiensmiR-1227-5p	BGN	143.00	-29.74	143.00	-29.74	17	1101	13
hsa-miR-1227-5pMIMAT0022941HomosapiensmiR-1227-5p	COL4A1	143.00	-25.50	143.00	-25.50	17	850	428
hsa-miR-1227-3pMIMAT0005580HomosapiensmiR-1227-3p	COL4A1	146.00	-14.83	146.00	-14.83	20	1818	1601
hsa-miR-1228-5pMIMAT0005582HomosapiensmiR-1228-5p	ATP5F1D	149.00	-30.79	149.00	-30.79	21	388	348
hsa-miR-1228-5pMIMAT0005582HomosapiensmiR-1228-5p	BGN	157.00	-36.63	157.00	-36.63	21	1101	805
hsa-miR-1228-5pMIMAT0005582HomosapiensmiR-1228-5p	ATP5F1D	149.00	-30.79	149.00	-30.79	21	92	52
hsa-miR-1228-5pMIMAT0005582HomosapiensmiR-1228-5p	ATP5F1D	149.00	-30.79	149.00	-30.79	21	106	66
hsa-miR-1228-3pMIMAT0005583HomosapiensmiR-1228-3p	VWF	140.00	-21.08	140.00	-21.08	20	893	707
hsa-miR-1228-3pMIMAT0005583HomosapiensmiR-1228-3p	COL4A1	160.00	-27.08	160.00	-27.08	20	1400	306
hsa-miR-1228-3pMIMAT0005583HomosapiensmiR-1228-3p	MRPL20	152.00	-17.32	152.00	-17.32	20	508	455
hsa-miR-1228-3pMIMAT0005583HomosapiensmiR-1228-3p	COL4A1	145.00	-20.05	145.00	-20.05	20	1818	628
hsa-miR-1228-3pMIMAT0005583HomosapiensmiR-1228-3p	COL4A1	160.00	-27.08	160.00	-27.08	20	1252	306
hsa-miR-1229-5pMIMAT0022942HomosapiensmiR-1229-5p	BGN	295.00	-69.18	155.00	-37.46	24	1101	800 841
hsa-miR-1229-3pMIMAT0005584HomosapiensmiR-1229-3p	VWF	143.00	-24.55	143.00	-24.55	23	893	641
hsa-miR-1229-3pMIMAT0005584HomosapiensmiR-1229-3p	MRPL20	141.00	-18.34	141.00	-18.34	23	508	287
hsa-miR-1229-3pMIMAT0005584HomosapiensmiR-1229-3p	COL4A1	161.00	-21.09	161.00	-21.09	23	885	714
hsa-miR-1231MIMAT0005586HomosapiensmiR-1231	BGN	580.00	-90.64	152.00	-26.70	20	1101	400 945 506 40
hsa-miR-1231MIMAT0005586HomosapiensmiR-1231	MRPL20	152.00	-26.31	152.00	-26.31	20	387	162
hsa-miR-1233-5pMIMAT0022943HomosapiensmiR-1233-5p	BGN	449.00	-85.30	164.00	-32.24	22	1101	231 501 160
hsa-miR-1233-5pMIMAT0022943HomosapiensmiR-1233-5p	COL4A1	140.00	-24.80	140.00	-24.80	22	1818	1036
hsa-miR-1233-5pMIMAT0022943HomosapiensmiR-1233-5p	COL4A1	140.00	-29.05	140.00	-29.05	22	1549	205
hsa-miR-1233-5pMIMAT0022943HomosapiensmiR-1233-5p	COL4A1	140.00	-29.05	140.00	-29.05	22	1543	205
hsa-miR-1233-3pMIMAT0005588HomosapiensmiR-1233-3p	COL4A1	148.00	-15.45	148.00	-15.45	20	1818	484
hsa-miR-1234-3pMIMAT0005589HomosapiensmiR-1234-3p	MRPL12	155.00	-25.37	155.00	-25.37	22	277	130
hsa-miR-1234-3pMIMAT0005589HomosapiensmiR-1234-3p	MRPL20	155.00	-34.50	155.00	-34.50	22	508	345
hsa-miR-1236-5pMIMAT0022945HomosapiensmiR-1236-5p	COL4A1	143.00	-22.94	143.00	-22.94	22	1549	1465
hsa-miR-1236-5pMIMAT0022945HomosapiensmiR-1236-5p	COL4A1	143.00	-22.94	143.00	-22.94	22	1543	1465
hsa-miR-1236-3pMIMAT0005591HomosapiensmiR-1236-3p	COL4A1	146.00	-16.75	146.00	-16.75	22	1549	701
hsa-miR-1236-3pMIMAT0005591HomosapiensmiR-1236-3p	COL4A1	146.00	-16.75	146.00	-16.75	22	1543	701
hsa-miR-1237-5pMIMAT0022946HomosapiensmiR-1237-5p	BGN	155.00	-33.91	155.00	-33.91	21	1101	858
hsa-miR-1237-5pMIMAT0022946HomosapiensmiR-1237-5p	MRPL12	307.00	-68.69	162.00	-36.84	21	277	63 40
hsa-miR-1237-3pMIMAT0005592HomosapiensmiR-1237-3p	VWF	443.00	-70.19	152.00	-27.38	21	893	699 110 761
hsa-miR-1237-3pMIMAT0005592HomosapiensmiR-1237-3p	VWF	150.00	-24.13	150.00	-24.13	21	276	110
hsa-miR-1237-3pMIMAT0005592HomosapiensmiR-1237-3p	COL4A1	150.00	-31.33	150.00	-31.33	21	1818	1505
hsa-miR-1238-5pMIMAT0022947HomosapiensmiR-1238-5p	COL4A1	140.00	-16.82	140.00	-16.82	23	1818	659
hsa-miR-1200MIMAT0005863HomosapiensmiR-1200	MRPL20	155.00	-32.16	155.00	-32.16	22	508	341
hsa-miR-1200MIMAT0005863HomosapiensmiR-1200	COL4A1	149.00	-21.38	149.00	-21.38	22	1818	1625
hsa-miR-1200MIMAT0005863HomosapiensmiR-1200	COL4A1	150.00	-16.16	150.00	-16.16	22	1549	661
hsa-miR-1200MIMAT0005863HomosapiensmiR-1200	COL4A1	150.00	-16.16	150.00	-16.16	22	1543	661
hsa-miR-1203MIMAT0005866HomosapiensmiR-1203	COL4A1	151.00	-26.29	151.00	-26.29	21	1818	1392
hsa-miR-663bMIMAT0005867HomosapiensmiR-663b	COL4A1	147.00	-25.59	147.00	-25.59	22	1400	1074
hsa-miR-663bMIMAT0005867HomosapiensmiR-663b	COL4A1	303.00	-56.36	157.00	-33.93	22	1818	1467 814
hsa-miR-663bMIMAT0005867HomosapiensmiR-663b	COL4A1	147.00	-25.59	147.00	-25.59	22	1252	1074
hsa-miR-1204MIMAT0005868HomosapiensmiR-1204	ATP5F1D	286.00	-49.89	145.00	-28.93	21	388	69 171
hsa-miR-1205MIMAT0005869HomosapiensmiR-1205	ATP5F1D	146.00	-20.08	146.00	-20.08	20	388	281
hsa-miR-1205MIMAT0005869HomosapiensmiR-1205	MRPL20	145.00	-21.21	145.00	-21.21	20	387	80
hsa-miR-1205MIMAT0005869HomosapiensmiR-1205	ATP5F1D	146.00	-20.08	146.00	-20.08	20	99	31
hsa-miR-1205MIMAT0005869HomosapiensmiR-1205	NDUFB7	144.00	-21.64	144.00	-21.64	20	254	182
hsa-miR-1206MIMAT0005870HomosapiensmiR-1206	COL4A1	143.00	-12.50	143.00	-12.50	21	885	7
hsa-miR-1206MIMAT0005870HomosapiensmiR-1206	COL4A1	149.00	-16.07	149.00	-16.07	21	850	762
hsa-miR-1207-5pMIMAT0005871HomosapiensmiR-1207-5p	ATP5F1D	300.00	-48.28	151.00	-26.19	21	388	274 143
hsa-miR-1207-5pMIMAT0005871HomosapiensmiR-1207-5p	BGN	616.00	-127.92	159.00	-37.03	21	1101	804 843 513 225
hsa-miR-1207-5pMIMAT0005871HomosapiensmiR-1207-5p	MRPL20	156.00	-33.14	156.00	-33.14	21	387	78
hsa-miR-1207-5pMIMAT0005871HomosapiensmiR-1207-5p	COL4A1	147.00	-25.81	147.00	-25.81	21	885	649
hsa-miR-1207-5pMIMAT0005871HomosapiensmiR-1207-5p	ATP5F1D	151.00	-22.09	151.00	-22.09	21	99	24
hsa-miR-1207-5pMIMAT0005871HomosapiensmiR-1207-5p	COL4A1	156.00	-29.58	156.00	-29.58	21	1549	523
hsa-miR-1207-5pMIMAT0005871HomosapiensmiR-1207-5p	COL4A1	156.00	-29.58	156.00	-29.58	21	1543	523
hsa-miR-1207-3pMIMAT0005872HomosapiensmiR-1207-3p	BGN	151.00	-20.45	151.00	-20.45	18	1101	87
hsa-miR-1207-3pMIMAT0005872HomosapiensmiR-1207-3p	COL4A1	149.00	-17.47	149.00	-17.47	18	885	397
hsa-miR-1207-3pMIMAT0005872HomosapiensmiR-1207-3p	COL4A1	144.00	-12.96	144.00	-12.96	18	1818	1622
hsa-miR-1207-3pMIMAT0005872HomosapiensmiR-1207-3p	COL4A1	140.00	-13.64	140.00	-13.64	18	121	1
hsa-miR-1207-3pMIMAT0005872HomosapiensmiR-1207-3p	COL4A1	155.00	-27.43	155.00	-27.43	18	1549	6
hsa-miR-1207-3pMIMAT0005872HomosapiensmiR-1207-3p	COL4A1	155.00	-27.43	155.00	-27.43	18	1543	6
hsa-miR-1208MIMAT0005873HomosapiensmiR-1208	VWF	289.00	-36.93	145.00	-20.21	20	893	637 627
hsa-miR-1208MIMAT0005873HomosapiensmiR-1208	COL4A1	140.00	-9.76	140.00	-9.76	20	1818	583
hsa-miR-548e-5pMIMAT0026736HomosapiensmiR-548e-5p	BGN	142.00	-15.51	142.00	-15.51	22	1101	771
hsa-miR-548e-5pMIMAT0026736HomosapiensmiR-548e-5p	COL4A1	147.00	-13.80	147.00	-13.80	22	1400	556
hsa-miR-548e-5pMIMAT0026736HomosapiensmiR-548e-5p	COL4A1	147.00	-14.04	147.00	-14.04	22	885	416
hsa-miR-548e-5pMIMAT0026736HomosapiensmiR-548e-5p	COL4A1	140.00	-14.28	140.00	-14.28	22	1818	874
hsa-miR-548e-5pMIMAT0026736HomosapiensmiR-548e-5p	COL4A1	301.00	-26.93	157.00	-15.14	22	1549	395 995
hsa-miR-548e-5pMIMAT0026736HomosapiensmiR-548e-5p	COL4A1	147.00	-13.80	147.00	-13.80	22	1252	556
hsa-miR-548e-5pMIMAT0026736HomosapiensmiR-548e-5p	COL4A1	301.00	-26.93	157.00	-15.14	22	1543	395 995
hsa-miR-548e-3pMIMAT0005874HomosapiensmiR-548e-3p	MRPL20	145.00	-11.64	145.00	-11.64	22	174	29
hsa-miR-548e-3pMIMAT0005874HomosapiensmiR-548e-3p	COL4A1	160.00	-12.09	160.00	-12.09	22	1818	1789
hsa-miR-548e-3pMIMAT0005874HomosapiensmiR-548e-3p	COL4A1	148.00	-8.34	148.00	-8.34	22	1549	1360
hsa-miR-548e-3pMIMAT0005874HomosapiensmiR-548e-3p	COL4A1	148.00	-8.34	148.00	-8.34	22	1543	1360
hsa-miR-548j-5pMIMAT0005875HomosapiensmiR-548j-5p	COL4A1	141.00	-8.99	141.00	-8.99	22	1818	1039
hsa-miR-548j-5pMIMAT0005875HomosapiensmiR-548j-5p	COL4A1	146.00	-6.48	146.00	-6.48	22	1549	811
hsa-miR-548j-5pMIMAT0005875HomosapiensmiR-548j-5p	COL4A1	146.00	-6.48	146.00	-6.48	22	1543	811
hsa-miR-548j-3pMIMAT0026737HomosapiensmiR-548j-3p	MRPL20	141.00	-15.24	141.00	-15.24	21	174	30
hsa-miR-548j-3pMIMAT0026737HomosapiensmiR-548j-3p	COL4A1	299.00	-16.60	158.00	-9.58	21	1818	1791 959
hsa-miR-1285-5pMIMAT0022719HomosapiensmiR-1285-5p	MRPL20	167.00	-35.39	167.00	-35.39	21	508	130
hsa-miR-1285-3pMIMAT0005876HomosapiensmiR-1285-3p	COL4A1	142.00	-16.63	142.00	-16.63	22	1549	354
hsa-miR-1285-3pMIMAT0005876HomosapiensmiR-1285-3p	COL4A1	142.00	-16.63	142.00	-16.63	22	1543	354
hsa-miR-1286MIMAT0005877HomosapiensmiR-1286	VWF	142.00	-15.23	142.00	-15.23	21	893	487
hsa-miR-1286MIMAT0005877HomosapiensmiR-1286	COL4A1	140.00	-24.68	140.00	-24.68	21	225	89
hsa-miR-1287-5pMIMAT0005878HomosapiensmiR-1287-5p	BGN	144.00	-24.16	144.00	-24.16	22	1101	1017
hsa-miR-1287-5pMIMAT0005878HomosapiensmiR-1287-5p	COL4A1	140.00	-20.72	140.00	-20.72	22	885	397
hsa-miR-1287-3pMIMAT0026738HomosapiensmiR-1287-3p	VWF	164.00	-25.42	164.00	-25.42	22	893	842
hsa-miR-1287-3pMIMAT0026738HomosapiensmiR-1287-3p	BGN	147.00	-23.43	147.00	-23.43	22	1101	989
hsa-miR-1290MIMAT0005880HomosapiensmiR-1290	COL4A1	140.00	-22.50	140.00	-22.50	19	1549	533
hsa-miR-1290MIMAT0005880HomosapiensmiR-1290	COL4A1	140.00	-22.50	140.00	-22.50	19	1543	533
hsa-miR-1291MIMAT0005881HomosapiensmiR-1291	ATP5F1D	140.00	-22.15	140.00	-22.15	24	388	127
hsa-miR-1291MIMAT0005881HomosapiensmiR-1291	VWF	157.00	-23.97	157.00	-23.97	24	893	811
hsa-miR-1291MIMAT0005881HomosapiensmiR-1291	BGN	290.00	-38.89	149.00	-20.00	24	1101	76 379
hsa-miR-548kMIMAT0005882HomosapiensmiR-548k	COL4A1	293.00	-19.10	147.00	-10.95	22	1400	877 545
hsa-miR-548kMIMAT0005882HomosapiensmiR-548k	MRPL20	140.00	-21.15	140.00	-21.15	22	387	94
hsa-miR-548kMIMAT0005882HomosapiensmiR-548k	COL4A1	148.00	-10.63	148.00	-10.63	22	1818	240
hsa-miR-548kMIMAT0005882HomosapiensmiR-548k	COL4A1	141.00	-9.77	141.00	-9.77	22	1549	1257
hsa-miR-548kMIMAT0005882HomosapiensmiR-548k	COL4A1	293.00	-19.10	147.00	-10.95	22	1252	877 545
hsa-miR-548kMIMAT0005882HomosapiensmiR-548k	COL4A1	141.00	-9.77	141.00	-9.77	22	1543	1257
hsa-miR-1293MIMAT0005883HomosapiensmiR-1293	MRPL20	143.00	-20.26	143.00	-20.26	22	508	133
hsa-miR-1293MIMAT0005883HomosapiensmiR-1293	COL4A1	142.00	-22.04	142.00	-22.04	22	1818	1536
hsa-miR-1293MIMAT0005883HomosapiensmiR-1293	COL4A1	145.00	-25.25	145.00	-25.25	22	225	113
hsa-miR-1294MIMAT0005884HomosapiensmiR-1294	ATP5F1D	143.00	-16.70	143.00	-16.70	22	388	304
hsa-miR-1294MIMAT0005884HomosapiensmiR-1294	COL4A1	147.00	-13.80	147.00	-13.80	22	1400	74
hsa-miR-1294MIMAT0005884HomosapiensmiR-1294	ATP5F1D	143.00	-16.70	143.00	-16.70	22	92	8
hsa-miR-1294MIMAT0005884HomosapiensmiR-1294	ATP5F1D	143.00	-16.70	143.00	-16.70	22	106	22
hsa-miR-1294MIMAT0005884HomosapiensmiR-1294	ATP5F1D	143.00	-16.70	143.00	-16.70	22	99	54
hsa-miR-1294MIMAT0005884HomosapiensmiR-1294	COL4A1	163.00	-22.69	163.00	-22.69	22	225	6
hsa-miR-1294MIMAT0005884HomosapiensmiR-1294	COL4A1	147.00	-13.80	147.00	-13.80	22	1252	74
hsa-miR-1297MIMAT0005886HomosapiensmiR-1297	COL4A1	288.00	-27.31	144.00	-15.09	17	1818	314 1654
hsa-miR-1299MIMAT0005887HomosapiensmiR-1299	VWF	149.00	-15.69	149.00	-15.69	22	893	270
hsa-miR-1299MIMAT0005887HomosapiensmiR-1299	BGN	141.00	-20.82	141.00	-20.82	22	1101	436
hsa-miR-1299MIMAT0005887HomosapiensmiR-1299	COL4A1	143.00	-17.37	143.00	-17.37	22	1400	478
hsa-miR-1299MIMAT0005887HomosapiensmiR-1299	MRPL20	153.00	-21.73	153.00	-21.73	22	508	477
hsa-miR-1299MIMAT0005887HomosapiensmiR-1299	COL4A1	145.00	-16.25	145.00	-16.25	22	850	366
hsa-miR-1299MIMAT0005887HomosapiensmiR-1299	COL4A1	146.00	-14.81	146.00	-14.81	22	1818	738
hsa-miR-1299MIMAT0005887HomosapiensmiR-1299	COL4A1	143.00	-17.37	143.00	-17.37	22	1252	478
hsa-miR-548lMIMAT0005889HomosapiensmiR-548l	MRPL20	140.00	-8.91	140.00	-8.91	22	174	45
hsa-miR-548lMIMAT0005889HomosapiensmiR-548l	COL4A1	298.00	-17.06	152.00	-8.76	22	1818	1406 1443
hsa-miR-1303MIMAT0005891HomosapiensmiR-1303	MRPL20	306.00	-39.96	156.00	-22.04	22	508	426 140
hsa-miR-1303MIMAT0005891HomosapiensmiR-1303	COL4A1	152.00	-20.31	152.00	-20.31	22	885	838
hsa-miR-1303MIMAT0005891HomosapiensmiR-1303	COL4A1	148.00	-14.68	148.00	-14.68	22	1818	1565
hsa-miR-1303MIMAT0005891HomosapiensmiR-1303	COL4A1	302.00	-28.32	152.00	-15.42	22	1549	425 126
hsa-miR-1303MIMAT0005891HomosapiensmiR-1303	COL4A1	302.00	-28.32	152.00	-15.42	22	1543	425 126
hsa-miR-1304-5pMIMAT0005892HomosapiensmiR-1304-5p	BGN	145.00	-22.68	145.00	-22.68	22	1101	212
hsa-miR-1304-5pMIMAT0005892HomosapiensmiR-1304-5p	COL4A1	141.00	-11.91	141.00	-11.91	22	885	655
hsa-miR-1304-3pMIMAT0022720HomosapiensmiR-1304-3p	BGN	144.00	-26.62	144.00	-26.62	22	1101	13
hsa-miR-1304-3pMIMAT0022720HomosapiensmiR-1304-3p	MRPL20	179.00	-29.56	179.00	-29.56	22	508	252
hsa-miR-1304-3pMIMAT0022720HomosapiensmiR-1304-3p	COL4A1	167.00	-29.35	167.00	-29.35	22	1818	1675
hsa-miR-1305MIMAT0005893HomosapiensmiR-1305	ATP5F1D	145.00	-14.55	145.00	-14.55	22	388	150
hsa-miR-1305MIMAT0005893HomosapiensmiR-1305	COL4A1	296.00	-31.44	150.00	-20.94	22	885	374 825
hsa-miR-548f-5pMIMAT0026739HomosapiensmiR-548f-5p	COL4A1	153.00	-13.90	153.00	-13.90	22	1400	556
hsa-miR-548f-5pMIMAT0026739HomosapiensmiR-548f-5p	COL4A1	145.00	-10.34	145.00	-10.34	22	885	442
hsa-miR-548f-5pMIMAT0026739HomosapiensmiR-548f-5p	COL4A1	153.00	-13.90	153.00	-13.90	22	1252	556
hsa-miR-548f-3pMIMAT0005895HomosapiensmiR-548f-3p	MRPL20	148.00	-14.75	148.00	-14.75	19	174	32
hsa-miR-548f-3pMIMAT0005895HomosapiensmiR-548f-3p	COL4A1	161.00	-10.26	161.00	-10.26	19	1818	1792
hsa-miR-1244MIMAT0005896HomosapiensmiR-1244	MRPL20	292.00	-35.84	149.00	-18.95	26	508	189 476
hsa-miR-1244MIMAT0005896HomosapiensmiR-1244	COL4A1	142.00	-18.18	142.00	-18.18	26	1818	448
hsa-miR-1244MIMAT0005896HomosapiensmiR-1244	COL4A1	140.00	-13.13	140.00	-13.13	26	225	161
hsa-miR-1245aMIMAT0005897HomosapiensmiR-1245a	MRPL20	141.00	-14.22	141.00	-14.22	21	508	221
hsa-miR-1245aMIMAT0005897HomosapiensmiR-1245a	COL4A1	149.00	-16.95	149.00	-16.95	21	1818	1512
hsa-miR-1246MIMAT0005898HomosapiensmiR-1246	COL4A1	140.00	-13.40	140.00	-13.40	19	885	68
hsa-miR-1246MIMAT0005898HomosapiensmiR-1246	COL4A1	142.00	-12.06	142.00	-12.06	19	1818	358
hsa-miR-1247-5pMIMAT0005899HomosapiensmiR-1247-5p	COL4A1	158.00	-30.41	158.00	-30.41	22	1549	139
hsa-miR-1247-5pMIMAT0005899HomosapiensmiR-1247-5p	COL4A1	158.00	-30.41	158.00	-30.41	22	1543	139
hsa-miR-1248MIMAT0005900HomosapiensmiR-1248	VWF	150.00	-17.17	150.00	-17.17	27	893	564
hsa-miR-1248MIMAT0005900HomosapiensmiR-1248	COL4A1	158.00	-14.80	158.00	-14.80	27	885	718
hsa-miR-1248MIMAT0005900HomosapiensmiR-1248	NDUFB7	143.00	-16.32	143.00	-16.32	27	254	115
hsa-miR-1248MIMAT0005900HomosapiensmiR-1248	COL4A1	141.00	-20.10	141.00	-20.10	27	1818	544
hsa-miR-1248MIMAT0005900HomosapiensmiR-1248	COL4A1	140.00	-15.69	140.00	-15.69	27	1549	930
hsa-miR-1248MIMAT0005900HomosapiensmiR-1248	COL4A1	140.00	-15.69	140.00	-15.69	27	1543	930
hsa-miR-1249-5pMIMAT0032029HomosapiensmiR-1249-5p	BGN	758.00	-136.56	160.00	-28.82	24	1101	693 492 539 567 729
hsa-miR-1249-5pMIMAT0032029HomosapiensmiR-1249-5p	MRPL20	157.00	-24.02	157.00	-24.02	24	387	182
hsa-miR-1249-5pMIMAT0032029HomosapiensmiR-1249-5p	COL4A1	317.00	-52.02	165.00	-32.55	24	1818	1308 783
hsa-miR-1249-3pMIMAT0005901HomosapiensmiR-1249-3p	MRPL12	154.00	-30.30	154.00	-30.30	22	277	161
hsa-miR-1250-5pMIMAT0005902HomosapiensmiR-1250-5p	MRPL12	140.00	-24.95	140.00	-24.95	21	277	70
hsa-miR-1250-5pMIMAT0005902HomosapiensmiR-1250-5p	MRPL20	140.00	-22.91	140.00	-22.91	21	387	228
hsa-miR-1250-5pMIMAT0005902HomosapiensmiR-1250-5p	NDUFB7	155.00	-22.75	155.00	-22.75	21	254	44
hsa-miR-1251-5pMIMAT0005903HomosapiensmiR-1251-5p	VWF	147.00	-15.39	147.00	-15.39	21	893	842
hsa-miR-1253MIMAT0005904HomosapiensmiR-1253	COL4A1	146.00	-16.46	146.00	-16.46	21	1400	26
hsa-miR-1253MIMAT0005904HomosapiensmiR-1253	COL4A1	140.00	-9.51	140.00	-9.51	21	1818	139
hsa-miR-1253MIMAT0005904HomosapiensmiR-1253	COL4A1	444.00	-59.26	151.00	-24.26	21	1549	717 1450 593
hsa-miR-1253MIMAT0005904HomosapiensmiR-1253	COL4A1	146.00	-16.46	146.00	-16.46	21	1252	26
hsa-miR-1253MIMAT0005904HomosapiensmiR-1253	COL4A1	444.00	-59.26	151.00	-24.26	21	1543	717 1450 593
hsa-miR-1258MIMAT0005909HomosapiensmiR-1258	COL4A1	154.00	-23.20	154.00	-23.20	21	1818	1481
hsa-miR-1260aMIMAT0005911HomosapiensmiR-1260a	MRPL20	144.00	-27.08	144.00	-27.08	18	508	383
hsa-miR-1260aMIMAT0005911HomosapiensmiR-1260a	COL4A1	142.00	-25.09	142.00	-25.09	18	121	28
hsa-miR-548g-5pMIMAT0022722HomosapiensmiR-548g-5p	COL4A1	165.00	-20.65	165.00	-20.65	23	1400	557
hsa-miR-548g-5pMIMAT0022722HomosapiensmiR-548g-5p	COL4A1	143.00	-10.31	143.00	-10.31	23	885	436
hsa-miR-548g-5pMIMAT0022722HomosapiensmiR-548g-5p	COL4A1	165.00	-20.65	165.00	-20.65	23	1252	557
hsa-miR-548g-3pMIMAT0005912HomosapiensmiR-548g-3p	MRPL20	157.00	-16.42	157.00	-16.42	22	174	29
hsa-miR-548g-3pMIMAT0005912HomosapiensmiR-548g-3p	COL4A1	140.00	-9.68	140.00	-9.68	22	1818	1788
hsa-miR-548g-3pMIMAT0005912HomosapiensmiR-548g-3p	COL4A1	140.00	-9.42	140.00	-9.42	22	1549	1359
hsa-miR-548g-3pMIMAT0005912HomosapiensmiR-548g-3p	COL4A1	140.00	-9.42	140.00	-9.42	22	1543	1359
hsa-miR-1261MIMAT0005913HomosapiensmiR-1261	COL4A1	145.00	-11.61	145.00	-11.61	19	1818	574
hsa-miR-1262MIMAT0005914HomosapiensmiR-1262	COL4A1	144.00	-20.73	144.00	-20.73	22	850	35
hsa-miR-1263MIMAT0005915HomosapiensmiR-1263	VWF	143.00	-20.08	143.00	-20.08	22	893	342
hsa-miR-1263MIMAT0005915HomosapiensmiR-1263	MRPL20	157.00	-21.40	157.00	-21.40	22	508	263
hsa-miR-548nMIMAT0005916HomosapiensmiR-548n	MRPL20	140.00	-8.56	140.00	-8.56	22	174	46
hsa-miR-548nMIMAT0005916HomosapiensmiR-548n	COL4A1	142.00	-12.73	142.00	-12.73	22	1400	556
hsa-miR-548nMIMAT0005916HomosapiensmiR-548n	COL4A1	440.00	-25.30	157.00	-10.94	22	1818	241 1444 874
hsa-miR-548nMIMAT0005916HomosapiensmiR-548n	COL4A1	289.00	-19.89	145.00	-10.38	22	1549	395 1155
hsa-miR-548nMIMAT0005916HomosapiensmiR-548n	COL4A1	142.00	-12.73	142.00	-12.73	22	1252	556
hsa-miR-548nMIMAT0005916HomosapiensmiR-548n	COL4A1	289.00	-19.89	145.00	-10.38	22	1543	395 1155
hsa-miR-548mMIMAT0005917HomosapiensmiR-548m	COL4A1	142.00	-18.22	142.00	-18.22	21	1400	105
hsa-miR-548mMIMAT0005917HomosapiensmiR-548m	COL4A1	302.00	-22.74	155.00	-11.55	21	1549	1156 1529
hsa-miR-548mMIMAT0005917HomosapiensmiR-548m	COL4A1	142.00	-18.22	142.00	-18.22	21	1252	105
hsa-miR-548mMIMAT0005917HomosapiensmiR-548m	COL4A1	155.00	-11.55	155.00	-11.55	21	1543	1156
hsa-miR-1265MIMAT0005918HomosapiensmiR-1265	BGN	148.00	-20.75	148.00	-20.75	22	1101	42
hsa-miR-1265MIMAT0005918HomosapiensmiR-1265	COL4A1	142.00	-17.27	142.00	-17.27	22	1400	63
hsa-miR-1265MIMAT0005918HomosapiensmiR-1265	COL4A1	285.00	-27.23	143.00	-16.44	22	1549	645 1095
hsa-miR-1265MIMAT0005918HomosapiensmiR-1265	COL4A1	142.00	-17.27	142.00	-17.27	22	1252	63
hsa-miR-1265MIMAT0005918HomosapiensmiR-1265	COL4A1	285.00	-27.23	143.00	-16.44	22	1543	645 1095
hsa-miR-548o-3pMIMAT0005919HomosapiensmiR-548o-3p	COL4A1	156.00	-13.14	156.00	-13.14	22	885	150
hsa-miR-548o-3pMIMAT0005919HomosapiensmiR-548o-3p	COL4A1	142.00	-8.16	142.00	-8.16	22	1818	1790
hsa-miR-548o-3pMIMAT0005919HomosapiensmiR-548o-3p	COL4A1	142.00	-13.64	142.00	-13.64	22	225	123
hsa-miR-1266-5pMIMAT0005920HomosapiensmiR-1266-5p	BGN	153.00	-23.84	153.00	-23.84	23	1101	756
hsa-miR-1266-5pMIMAT0005920HomosapiensmiR-1266-5p	COL4A1	288.00	-45.54	147.00	-26.25	23	1549	192 334
hsa-miR-1266-5pMIMAT0005920HomosapiensmiR-1266-5p	COL4A1	288.00	-45.54	147.00	-26.25	23	1543	192 334
hsa-miR-1267MIMAT0005921HomosapiensmiR-1267	VWF	141.00	-16.82	141.00	-16.82	21	893	510
hsa-miR-1267MIMAT0005921HomosapiensmiR-1267	COL4A1	143.00	-9.87	143.00	-9.87	21	1400	189
hsa-miR-1267MIMAT0005921HomosapiensmiR-1267	MRPL20	143.00	-19.34	143.00	-19.34	21	387	314
hsa-miR-1267MIMAT0005921HomosapiensmiR-1267	COL4A1	143.00	-9.87	143.00	-9.87	21	1252	189
hsa-miR-1269aMIMAT0005923HomosapiensmiR-1269a	BGN	142.00	-21.19	142.00	-21.19	22	1101	306
hsa-miR-1270MIMAT0005924HomosapiensmiR-1270	VWF	148.00	-20.78	148.00	-20.78	23	893	677
hsa-miR-1270MIMAT0005924HomosapiensmiR-1270	COL4A1	142.00	-11.83	142.00	-11.83	23	850	457
hsa-miR-1270MIMAT0005924HomosapiensmiR-1270	COL4A1	148.00	-14.18	148.00	-14.18	23	1818	1019
hsa-miR-1270MIMAT0005924HomosapiensmiR-1270	COL4A1	151.00	-18.17	151.00	-18.17	23	121	1
hsa-miR-1270MIMAT0005924HomosapiensmiR-1270	COL4A1	145.00	-16.57	145.00	-16.57	23	1549	1498
hsa-miR-1270MIMAT0005924HomosapiensmiR-1270	COL4A1	145.00	-16.57	145.00	-16.57	23	1543	1498
hsa-miR-1272MIMAT0005925HomosapiensmiR-1272	COL4A1	145.00	-12.73	145.00	-12.73	26	1549	1369
hsa-miR-1272MIMAT0005925HomosapiensmiR-1272	COL4A1	145.00	-12.73	145.00	-12.73	26	1543	1369
hsa-miR-548h-5pMIMAT0005928HomosapiensmiR-548h-5p	COL4A1	141.00	-8.26	141.00	-8.26	22	1818	1039
hsa-miR-548h-5pMIMAT0005928HomosapiensmiR-548h-5p	COL4A1	146.00	-6.48	146.00	-6.48	22	1549	811
hsa-miR-548h-5pMIMAT0005928HomosapiensmiR-548h-5p	COL4A1	146.00	-6.48	146.00	-6.48	22	1543	811
hsa-miR-548h-3pMIMAT0022723HomosapiensmiR-548h-3p	COL4A1	302.00	-21.33	159.00	-14.18	23	1400	454 750
hsa-miR-548h-3pMIMAT0022723HomosapiensmiR-548h-3p	COL4A1	302.00	-21.33	159.00	-14.18	23	1252	454 750
hsa-miR-1275MIMAT0005929HomosapiensmiR-1275	COL4A1	140.00	-17.46	140.00	-17.46	17	850	1
hsa-miR-302eMIMAT0005931HomosapiensmiR-302e	MRPL20	141.00	-8.62	141.00	-8.62	17	508	366
hsa-miR-302fMIMAT0005932HomosapiensmiR-302f	COL4A1	151.00	-10.51	151.00	-10.51	17	1400	659
hsa-miR-302fMIMAT0005932HomosapiensmiR-302f	COL4A1	140.00	-5.73	140.00	-5.73	17	1818	32
hsa-miR-302fMIMAT0005932HomosapiensmiR-302f	COL4A1	151.00	-10.51	151.00	-10.51	17	1252	659
hsa-miR-1277-5pMIMAT0022724HomosapiensmiR-1277-5p	COL4A1	187.00	-13.52	187.00	-13.52	24	1400	626
hsa-miR-1277-5pMIMAT0022724HomosapiensmiR-1277-5p	COL4A1	314.00	-16.96	170.00	-8.95	24	1818	1439 433
hsa-miR-1277-5pMIMAT0022724HomosapiensmiR-1277-5p	COL4A1	328.00	-18.72	165.00	-11.90	24	1549	1304 1486
hsa-miR-1277-5pMIMAT0022724HomosapiensmiR-1277-5p	COL4A1	187.00	-13.52	187.00	-13.52	24	1252	626
hsa-miR-1277-5pMIMAT0022724HomosapiensmiR-1277-5p	COL4A1	328.00	-18.72	165.00	-11.90	24	1543	1304 1486
hsa-miR-1277-3pMIMAT0005933HomosapiensmiR-1277-3p	COL4A1	155.00	-18.26	155.00	-18.26	22	1549	1032
hsa-miR-1277-3pMIMAT0005933HomosapiensmiR-1277-3p	COL4A1	155.00	-18.26	155.00	-18.26	22	1543	1032
hsa-miR-548pMIMAT0005934HomosapiensmiR-548p	COL4A1	150.00	-8.60	150.00	-8.60	22	885	442
hsa-miR-548iMIMAT0005935HomosapiensmiR-548i	COL4A1	147.00	-11.38	147.00	-11.38	22	1818	1037
hsa-miR-548iMIMAT0005935HomosapiensmiR-548i	COL4A1	291.00	-19.78	151.00	-12.71	22	1549	811 394
hsa-miR-548iMIMAT0005935HomosapiensmiR-548i	COL4A1	291.00	-19.78	151.00	-12.71	22	1543	811 394
hsa-miR-1279MIMAT0005937HomosapiensmiR-1279	COL4A1	140.00	-8.53	140.00	-8.53	17	1400	91
hsa-miR-1279MIMAT0005937HomosapiensmiR-1279	COL4A1	140.00	-8.53	140.00	-8.53	17	1252	91
hsa-miR-1281MIMAT0005939HomosapiensmiR-1281	BGN	288.00	-40.96	145.00	-22.37	17	1101	348 902
hsa-miR-1281MIMAT0005939HomosapiensmiR-1281	COL4A1	145.00	-17.85	145.00	-17.85	17	1818	1666
hsa-miR-1284MIMAT0005941HomosapiensmiR-1284	COL4A1	144.00	-18.79	144.00	-18.79	22	1549	1481
hsa-miR-1284MIMAT0005941HomosapiensmiR-1284	COL4A1	144.00	-18.79	144.00	-18.79	22	1543	1481
hsa-miR-1288-5pMIMAT0026743HomosapiensmiR-1288-5p	COL4A1	140.00	-16.40	140.00	-16.40	23	1400	422
hsa-miR-1288-5pMIMAT0026743HomosapiensmiR-1288-5p	COL4A1	140.00	-16.40	140.00	-16.40	23	1252	422
hsa-miR-1292-5pMIMAT0005943HomosapiensmiR-1292-5p	BGN	149.00	-30.61	149.00	-30.61	25	1101	684
hsa-miR-1292-5pMIMAT0005943HomosapiensmiR-1292-5p	COL4A1	287.00	-44.07	147.00	-24.56	25	1818	452 731
hsa-miR-1252-5pMIMAT0005944HomosapiensmiR-1252-5p	COL4A1	148.00	-12.51	148.00	-12.51	22	1818	199
hsa-miR-1252-5pMIMAT0005944HomosapiensmiR-1252-5p	COL4A1	152.00	-14.25	152.00	-14.25	22	225	39
hsa-miR-1252-3pMIMAT0026744HomosapiensmiR-1252-3p	COL4A1	149.00	-6.92	149.00	-6.92	22	225	33
hsa-miR-1255b-5pMIMAT0005945HomosapiensmiR-1255b-5p	COL4A1	140.00	-10.14	140.00	-10.14	22	1400	1000
hsa-miR-1255b-5pMIMAT0005945HomosapiensmiR-1255b-5p	COL4A1	140.00	-10.14	140.00	-10.14	22	1252	1000
hsa-miR-664a-5pMIMAT0005948HomosapiensmiR-664a-5p	MRPL20	141.00	-13.02	141.00	-13.02	24	508	446
hsa-miR-664a-3pMIMAT0005949HomosapiensmiR-664a-3p	COL4A1	156.00	-10.16	156.00	-10.16	23	850	239
hsa-miR-664a-3pMIMAT0005949HomosapiensmiR-664a-3p	COL4A1	146.00	-13.20	146.00	-13.20	23	1818	965
hsa-miR-1306-5pMIMAT0022726HomosapiensmiR-1306-5p	BGN	145.00	-27.13	145.00	-27.13	22	1101	891
hsa-miR-1306-5pMIMAT0022726HomosapiensmiR-1306-5p	COL4A1	141.00	-18.16	141.00	-18.16	22	1400	302
hsa-miR-1306-5pMIMAT0022726HomosapiensmiR-1306-5p	COL4A1	141.00	-18.16	141.00	-18.16	22	1252	302
hsa-miR-1306-3pMIMAT0005950HomosapiensmiR-1306-3p	MRPL20	148.00	-21.00	148.00	-21.00	18	508	410
hsa-miR-1306-3pMIMAT0005950HomosapiensmiR-1306-3p	MRPL20	144.00	-21.64	144.00	-21.64	18	387	228
hsa-miR-1306-3pMIMAT0005950HomosapiensmiR-1306-3p	COL4A1	148.00	-23.56	148.00	-23.56	18	1549	232
hsa-miR-1306-3pMIMAT0005950HomosapiensmiR-1306-3p	COL4A1	148.00	-23.56	148.00	-23.56	18	1543	232
hsa-miR-1307-5pMIMAT0022727HomosapiensmiR-1307-5p	COL4A1	147.00	-23.85	147.00	-23.85	21	1549	586
hsa-miR-1307-5pMIMAT0022727HomosapiensmiR-1307-5p	COL4A1	147.00	-23.85	147.00	-23.85	21	1543	586
hsa-miR-513b-5pMIMAT0005788HomosapiensmiR-513b-5p	COL4A1	141.00	-14.11	141.00	-14.11	22	850	824
hsa-miR-513b-3pMIMAT0026749HomosapiensmiR-513b-3p	COL4A1	145.00	-10.26	145.00	-10.26	22	1400	1173
hsa-miR-513b-3pMIMAT0026749HomosapiensmiR-513b-3p	COL4A1	150.00	-14.00	150.00	-14.00	22	1818	98
hsa-miR-513b-3pMIMAT0026749HomosapiensmiR-513b-3p	COL4A1	145.00	-10.26	145.00	-10.26	22	1252	1173
hsa-miR-513c-5pMIMAT0005789HomosapiensmiR-513c-5p	COL4A1	151.00	-21.41	151.00	-21.41	22	1549	1242
hsa-miR-513c-5pMIMAT0005789HomosapiensmiR-513c-5p	COL4A1	151.00	-21.41	151.00	-21.41	22	1543	1242
hsa-miR-1321MIMAT0005952HomosapiensmiR-1321	BGN	140.00	-15.60	140.00	-15.60	18	1101	542
hsa-miR-1321MIMAT0005952HomosapiensmiR-1321	MRPL20	284.00	-37.64	144.00	-20.11	18	387	77 101
hsa-miR-1321MIMAT0005952HomosapiensmiR-1321	COL4A1	154.00	-17.91	154.00	-17.91	18	1818	466
hsa-miR-1324MIMAT0005956HomosapiensmiR-1324	BGN	150.00	-17.14	150.00	-17.14	24	1101	775
hsa-miR-1324MIMAT0005956HomosapiensmiR-1324	COL4A1	296.00	-28.39	150.00	-14.35	24	1400	522 321
[truncated: 3,937 more rows]
