# Supplementary material for: The impact of hsa-miR-1972 on the expression of von Willebrand factor in breast cancer progression regulation
Source: PeerJ. 2024 Nov 8;12:e18476. doi: 10.7717/peerj.18476 (PMC11552492; doi:10.7717/peerj.18476)
Supplement: Supplemental Information 3 [file peerj-12-18476-s003.zip › 1_Analysis/3_miRNA prediction/miRanda/miRanda/destination.txt]

   Query:    3' uuGAUAUGUUGGAUGAUGGAGu 5'
                  ||:   :||:| ||:|||| 
   Ref:      5' tcCTGGTGGACTTCCTGCCTCa 3'

   Energy:  -19.850000 kCal/Mol

Scores for this hit:
>hsa-let-7a-5pMIMAT0000062Homosapienslet-7a-5p	COL4A1	140.00	-19.85	2 21	650 671	19	57.89%	78.95%


   Query:    3' cuuucUGUCAUCUAACAUAUc 5'
                     | | ||  ||||||| 
   Ref:      5' taataAAACTA-TTTGTATAa 3'

   Energy:  -3.510000 kCal/Mol

Scores for this hit:
>hsa-let-7a-3pMIMAT0004481Homosapienslet-7a-3p	COL4A1	142.00	-3.51	2 17	1280 1299	15	73.33%	73.33%


   Query:    3' ccUUUCGAUCC------UCCGACAUGUc 5'
                  ||| :||||      :| ||||||| 
   Ref:      5' caAAATTTAGGTCCCTTGGTCTGTACAa 3'

   Energy:  -16.580000 kCal/Mol

Scores for this hit:
>hsa-let-7a-2-3pMIMAT0010195Homosapienslet-7a-2-3p	COL4A1	147.00	-16.58	2 21	422 449	25	60.00%	68.00%


   Query:    3' ccUUUCGAUC--CUCCGACAUGUc 5'
                  ||:|| ||  ||  ||||:|| 
   Ref:      5' ggAAGGCAAGTTGAATCTGTGCAt 3'

   Energy:  -18.950001 kCal/Mol

Scores for this hit:
>hsa-let-7a-2-3pMIMAT0010195Homosapienslet-7a-2-3p	COL4A1	143.00	-18.95	2 21	525 548	21	66.67%	76.19%


   Query:    3' ccUUUCGAUCC------UCCGACAUGUc 5'
                  ||| :||||      :| ||||||| 
   Ref:      5' caAAATTTAGGTCCCTTGGTCTGTACAa 3'

   Energy:  -16.580000 kCal/Mol

Scores for this hit:
>hsa-let-7a-2-3pMIMAT0010195Homosapienslet-7a-2-3p	COL4A1	147.00	-16.58	2 21	422 449	25	60.00%	68.00%


   Query:    3' uuGGUG-UGUUGGAUGAUGGAGu 5'
                  :||| |||   |:||||:|| 
   Ref:      5' tgTCACAACATGGTGCTACTTCt 3'

   Energy:  -19.340000 kCal/Mol

Scores for this hit:
>hsa-let-7b-5pMIMAT0000063Homosapienslet-7b-5p	COL4A1	143.00	-19.34	2 21	20 42	20	65.00%	80.00%


   Query:    3' uuGGUG-UGUUGGAUGAUGGAGu 5'
                  :||| |||   |:||||:|| 
   Ref:      5' tgTCACAACATGGTGCTACTTCt 3'

   Energy:  -19.340000 kCal/Mol

Scores for this hit:
>hsa-let-7b-5pMIMAT0000063Homosapienslet-7b-5p	COL4A1	143.00	-19.34	2 21	20 42	20	65.00%	80.00%


   Query:    3' cccuuccgucauccAACAUAUc 5'
                              ||||||| 
   Ref:      5' tgtaataaaactatTTGTATAa 3'

   Energy:  -3.630000 kCal/Mol

Scores for this hit:
>hsa-let-7b-3pMIMAT0004482Homosapienslet-7b-3p	COL4A1	140.00	-3.63	2 9	1278 1299	7	100.00%	100.00%


   Query:    3' ccuuuCGAUCUUCCAACAUGUc 5'
                     |||:|||| || |||| 
   Ref:      5' atattGCTGGAAGCTTCTACAa 3'

   Energy:  -13.420000 kCal/Mol

Scores for this hit:
>hsa-let-7c-3pMIMAT0026472Homosapienslet-7c-3p	COL4A1	141.00	-13.42	2 18	344 365	16	81.25%	87.50%


   Query:    3' uuGA-UACGUUGGAUGAUGGAGa 5'
                  || :|| :||:| ||:|||| 
   Ref:      5' tcCTGGTG-GACTTCCTGCCTCa 3'

   Energy:  -17.570000 kCal/Mol

Scores for this hit:
>hsa-let-7d-5pMIMAT0000065Homosapienslet-7d-5p	COL4A1	141.00	-17.57	2 21	650 671	20	65.00%	85.00%


   Query:    3' uuGAUAUGUUGGAGGAUGGAGu 5'
                  ||:   :||:||||:|||| 
   Ref:      5' tcCTGGTGGACTTCCTGCCTCa 3'

   Energy:  -26.719999 kCal/Mol

Scores for this hit:
>hsa-let-7e-5pMIMAT0000066Homosapienslet-7e-5p	COL4A1	148.00	-26.72	2 21	650 671	19	63.16%	84.21%


   Query:    3' cccuucCGUUAUCU-----AACAUAUc 5'
                      |:|||| |     ||||||| 
   Ref:      5' aaatttGTAATAAAACTATTTGTATAa 3'

   Energy:  -6.130000 kCal/Mol

Scores for this hit:
>hsa-let-7f-1-3pMIMAT0004486Homosapienslet-7f-1-3p	COL4A1	143.00	-6.13	2 17	1273 1299	20	65.00%	70.00%


   Query:    3' guguuUGGUAAUACACGACGAu 5'
                     |: : |:  ||||||| 
   Ref:      5' gctgcATGGGTGCCTGCTGCTg 3'

   Energy:  -15.950000 kCal/Mol

Scores for this hit:
>hsa-miR-15a-5pMIMAT0000068HomosapiensmiR-15a-5p	VWF	141.00	-15.95	2 18	11 32	16	56.25%	75.00%


   Query:    3' guguuugguaauacACGACGAu 5'
                              ||||||| 
   Ref:      5' cccttcccgcccgtTGCTGCTg 3'

   Energy:  -16.320000 kCal/Mol

Scores for this hit:
>hsa-miR-15a-5pMIMAT0000068HomosapiensmiR-15a-5p	AURKAIP1	140.00	-16.32	2 9	12 33	7	100.00%	100.00%


   Query:    3' guguuugguaauacACGACGAu 5'
                              ||||||| 
   Ref:      5' cccttcccgcccgtTGCTGCTg 3'

   Energy:  -16.320000 kCal/Mol

Scores for this hit:
>hsa-miR-15a-5pMIMAT0000068HomosapiensmiR-15a-5p	AURKAIP1	140.00	-16.32	2 9	12 33	7	100.00%	100.00%


   Query:    3' guguuugguaauacACGACGAu 5'
                              ||||||| 
   Ref:      5' cccttcccgcccgtTGCTGCTg 3'

   Energy:  -16.320000 kCal/Mol

Scores for this hit:
>hsa-miR-15a-5pMIMAT0000068HomosapiensmiR-15a-5p	AURKAIP1	140.00	-16.32	2 9	12 33	7	100.00%	100.00%


   Query:    3' guGUUUGGUAAUACACGACGau 5'
                  ||||  ||||||||:|||  
   Ref:      5' acCAAA-AATTATGTGTTGCca 3'

   Energy:  -20.000000 kCal/Mol

Scores for this hit:
>hsa-miR-15a-5pMIMAT0000068HomosapiensmiR-15a-5p	COL4A1	142.00	-20.00	3 21	823 843	18	83.33%	88.89%


   Query:    3' guguuugguaauacACGACGAu 5'
                              ||||||| 
   Ref:      5' cccttcccgcccgtTGCTGCTg 3'

   Energy:  -16.320000 kCal/Mol

Scores for this hit:
>hsa-miR-15a-5pMIMAT0000068HomosapiensmiR-15a-5p	AURKAIP1	140.00	-16.32	2 9	12 33	7	100.00%	100.00%


   Query:    3' guGUUUGGUAAUACACGACGau 5'
                  ||||  ||||||||:|||  
   Ref:      5' acCAAA-AATTATGTGTTGCca 3'

   Energy:  -20.000000 kCal/Mol

Scores for this hit:
>hsa-miR-15a-5pMIMAT0000068HomosapiensmiR-15a-5p	COL4A1	142.00	-20.00	3 21	823 843	18	83.33%	88.89%


   Query:    3' acuccguCGUGUUA-UACCGGAc 5'
                       ||| : | ||||||| 
   Ref:      5' cccccttGCAAGTTCATGGCCTg 3'

   Energy:  -17.280001 kCal/Mol

Scores for this hit:
>hsa-miR-15a-3pMIMAT0004488HomosapiensmiR-15a-3p	BGN	146.00	-17.28	2 16	490 512	15	73.33%	80.00%


   Query:    3' gcgguUAUAAAUGCACGACGAu 5'
                     ||:  |:| ||||||| 
   Ref:      5' gctgcATGGGTGCCTGCTGCTg 3'

   Energy:  -17.820000 kCal/Mol

Scores for this hit:
>hsa-miR-16-5pMIMAT0000069HomosapiensmiR-16-5p	VWF	153.00	-17.82	2 18	11 32	16	68.75%	81.25%


   Query:    3' gcgguuauaaauGC-ACGACGAu 5'
                            || ||||||| 
   Ref:      5' gcccttcccgccCGTTGCTGCTg 3'

   Energy:  -19.750000 kCal/Mol

Scores for this hit:
>hsa-miR-16-5pMIMAT0000069HomosapiensmiR-16-5p	AURKAIP1	141.00	-19.75	2 11	11 33	10	90.00%	90.00%


   Query:    3' gcgguuauaaauGC-ACGACGAu 5'
                            || ||||||| 
   Ref:      5' gcccttcccgccCGTTGCTGCTg 3'

   Energy:  -19.750000 kCal/Mol

Scores for this hit:
>hsa-miR-16-5pMIMAT0000069HomosapiensmiR-16-5p	AURKAIP1	141.00	-19.75	2 11	11 33	10	90.00%	90.00%


   Query:    3' gcgguuauaaauGC-ACGACGAu 5'
                            || ||||||| 
   Ref:      5' gcccttcccgccCGTTGCTGCTg 3'

   Energy:  -19.750000 kCal/Mol

Scores for this hit:
>hsa-miR-16-5pMIMAT0000069HomosapiensmiR-16-5p	AURKAIP1	141.00	-19.75	2 11	11 33	10	90.00%	90.00%


   Query:    3' gcGGUUAUAAAUGCACGACGau 5'
                  |||| | |||:|||:|||  
   Ref:      5' aaCCAAAAATTATGTGTTGCca 3'

   Energy:  -20.020000 kCal/Mol

Scores for this hit:
>hsa-miR-16-5pMIMAT0000069HomosapiensmiR-16-5p	COL4A1	144.00	-20.02	3 21	822 843	18	77.78%	88.89%


   Query:    3' gcgguuAUAAAUGCACGACGAu 5'
                      |||| |: ||:|||| 
   Ref:      5' agctttTATTAATTTGTTGCTa 3'

   Energy:  -15.970000 kCal/Mol

Scores for this hit:
>hsa-miR-16-5pMIMAT0000069HomosapiensmiR-16-5p	COL4A1	144.00	-15.97	2 17	1306 1327	15	73.33%	86.67%


   Query:    3' gcgguuauaaauGC-ACGACGAu 5'
                            || ||||||| 
   Ref:      5' gcccttcccgccCGTTGCTGCTg 3'

   Energy:  -19.750000 kCal/Mol

Scores for this hit:
>hsa-miR-16-5pMIMAT0000069HomosapiensmiR-16-5p	AURKAIP1	141.00	-19.75	2 11	11 33	10	90.00%	90.00%


   Query:    3' gcGGUUAUAAAUGCACGACGau 5'
                  |||| | |||:|||:|||  
   Ref:      5' aaCCAAAAATTATGTGTTGCca 3'

   Energy:  -20.020000 kCal/Mol

Scores for this hit:
>hsa-miR-16-5pMIMAT0000069HomosapiensmiR-16-5p	COL4A1	144.00	-20.02	3 21	822 843	18	77.78%	88.89%


   Query:    3' gauGGACGUGACAU-UCGUGAAAc 5'
                   :||||  |||: :|:||||| 
   Ref:      5' cttTCTGCTATGTGTGGTACTTTg 3'

   Energy:  -22.750000 kCal/Mol

Scores for this hit:
>hsa-miR-17-5pMIMAT0000070HomosapiensmiR-17-5p	COL4A1	147.00	-22.75	2 21	542 565	20	65.00%	85.00%


   Query:    3' gauggacgugacauUCGUGAAAc 5'
                              :||||||| 
   Ref:      5' gtggcataccaaatGGCACTTTt 3'

   Energy:  -11.380000 kCal/Mol

Scores for this hit:
>hsa-miR-17-5pMIMAT0000070HomosapiensmiR-17-5p	COL4A1	141.00	-11.38	2 10	208 230	8	87.50%	100.00%


   Query:    3' gaUGGACGUG-ACAUUCGUGAAAc 5'
                  |::| |||  |||||||| || 
   Ref:      5' gtATTTTCACACGTAAGCACATTc 3'

   Energy:  -16.150000 kCal/Mol

Scores for this hit:
>hsa-miR-17-5pMIMAT0000070HomosapiensmiR-17-5p	COL4A1	140.00	-16.15	2 22	1064 1087	21	71.43%	80.95%


   Query:    3' gaUGGACGUGACAUUCGUGAAAc 5'
                  :||||:: |   |||||||| 
   Ref:      5' agGCCTGTGATCCCAGCACTTTg 3'

   Energy:  -21.730000 kCal/Mol

Scores for this hit:
>hsa-miR-17-5pMIMAT0000070HomosapiensmiR-17-5p	MRPL20	161.00	-21.73	2 22	361 383	20	65.00%	80.00%


   Query:    3' gaugGACGUGAC-AUUCGUGAAAc 5'
                    :| | :|| |::||||||| 
   Ref:      5' gttgTTACTTTGCTGGGCACTTTg 3'

   Energy:  -20.350000 kCal/Mol

Scores for this hit:
>hsa-miR-17-5pMIMAT0000070HomosapiensmiR-17-5p	COL4A1	154.00	-20.35	2 20	821 844	19	63.16%	84.21%


   Query:    3' gauGGACGUGACAU-UCGUGAAAc 5'
                   :||||  |||: :|:||||| 
   Ref:      5' cttTCTGCTATGTGTGGTACTTTg 3'

   Energy:  -22.750000 kCal/Mol

Scores for this hit:
>hsa-miR-17-5pMIMAT0000070HomosapiensmiR-17-5p	COL4A1	147.00	-22.75	2 21	542 565	20	65.00%	85.00%


   Query:    3' gauggacgugacauUCGUGAAAc 5'
                              :||||||| 
   Ref:      5' gtggcataccaaatGGCACTTTt 3'

   Energy:  -11.380000 kCal/Mol

Scores for this hit:
>hsa-miR-17-5pMIMAT0000070HomosapiensmiR-17-5p	COL4A1	141.00	-11.38	2 10	208 230	8	87.50%	100.00%


   Query:    3' gaUGGACGUG-ACAUUCGUGAAAc 5'
                  |::| |||  |||||||| || 
   Ref:      5' gtATTTTCACACGTAAGCACATTc 3'

   Energy:  -16.150000 kCal/Mol

Scores for this hit:
>hsa-miR-17-5pMIMAT0000070HomosapiensmiR-17-5p	COL4A1	140.00	-16.15	2 22	1064 1087	21	71.43%	80.95%


   Query:    3' gaugGACGUGAC-AUUCGUGAAAc 5'
                    :| | :|| |::||||||| 
   Ref:      5' gttgTTACTTTGCTGGGCACTTTg 3'

   Energy:  -20.350000 kCal/Mol

Scores for this hit:
>hsa-miR-17-5pMIMAT0000070HomosapiensmiR-17-5p	COL4A1	154.00	-20.35	2 20	821 844	19	63.16%	84.21%


   Query:    3' gauguucacggaaGUGACGUCa 5'
                             :||||||| 
   Ref:      5' cagctttgcgggaTACTGCAGt 3'

   Energy:  -17.950001 kCal/Mol

Scores for this hit:
>hsa-miR-17-3pMIMAT0000071HomosapiensmiR-17-3p	VWF	141.00	-17.95	2 10	212 233	8	87.50%	100.00%


   Query:    3' gauguucacggaaGUGACGUCa 5'
                             :||||||| 
   Ref:      5' cagctttgcgggaTACTGCAGt 3'

   Energy:  -17.950001 kCal/Mol

Scores for this hit:
>hsa-miR-17-3pMIMAT0000071HomosapiensmiR-17-3p	VWF	141.00	-17.95	2 10	212 233	8	87.50%	100.00%


   Query:    3' gauGUUCA-CGGAAGUGACGUCa 5'
                   :::|| ||| | ||||:|| 
   Ref:      5' aacTGGGTAGCCCTGACTGTAGt 3'

   Energy:  -20.650000 kCal/Mol

Scores for this hit:
>hsa-miR-17-3pMIMAT0000071HomosapiensmiR-17-3p	COL4A1	142.00	-20.65	2 20	546 568	19	63.16%	84.21%


   Query:    3' gauaGACGUGAUCUACGUGGAau 5'
                    |||  ||:|:|||||||  
   Ref:      5' tggaCTGGCCTGGGTGCACCTgg 3'

   Energy:  -24.870001 kCal/Mol

Scores for this hit:
>hsa-miR-18a-5pMIMAT0000072HomosapiensmiR-18a-5p	VWF	151.00	-24.87	3 20	724 746	17	76.47%	88.24%


   Query:    3' gaUAGACGUGAUCUACGUGGAAu 5'
                  ||||| |  ||| |||:||| 
   Ref:      5' acATCTGGA--AGAGGCATCTTc 3'

   Energy:  -16.549999 kCal/Mol

Scores for this hit:
>hsa-miR-18a-5pMIMAT0000072HomosapiensmiR-18a-5p	COL4A1	150.00	-16.55	2 22	709 729	20	75.00%	80.00%


   Query:    3' gaUAGACGUGAUCUACGUGGAAu 5'
                  ||||| |  ||| |||:||| 
   Ref:      5' acATCTGGA--AGAGGCATCTTc 3'

   Energy:  -16.549999 kCal/Mol

Scores for this hit:
>hsa-miR-18a-5pMIMAT0000072HomosapiensmiR-18a-5p	COL4A1	150.00	-16.55	2 22	709 729	20	75.00%	80.00%


   Query:    3' ggucUUCCUC--GU-GAAUCCCGUCa 5'
                    ||||||  || |  ||||||| 
   Ref:      5' tgccAAGGAGGCCACCAGAGGGCAGt 3'

   Energy:  -31.440001 kCal/Mol

Scores for this hit:
>hsa-miR-18a-3pMIMAT0002891HomosapiensmiR-18a-3p	ATP5F1D	157.00	-31.44	2 20	104 129	21	76.19%	76.19%


   Query:    3' ggucUUCCUCGUG-AAUCCCGUCa 5'
                    | ||| |:|   ||||||| 
   Ref:      5' tcgcATGGACCGCAGGAGGGCAGa 3'

   Energy:  -22.809999 kCal/Mol

Scores for this hit:
>hsa-miR-18a-3pMIMAT0002891HomosapiensmiR-18a-3p	COL4A1	150.00	-22.81	2 20	1140 1163	19	68.42%	73.68%


   Query:    3' ggucUUCCUCGUG-AAUCCCGUCa 5'
                    | ||| |:|   ||||||| 
   Ref:      5' tcgcATGGACCGCAGGAGGGCAGa 3'

   Energy:  -22.809999 kCal/Mol

Scores for this hit:
>hsa-miR-18a-3pMIMAT0002891HomosapiensmiR-18a-3p	COL4A1	150.00	-22.81	2 20	1140 1163	19	68.42%	73.68%


   Query:    3' acAUCACGUUGAUACGUUUUGa 5'
                  ||  |: |  | ||||||| 
   Ref:      5' tcTAAAGTTAAAAAGCAAAACt 3'

   Energy:  -10.630000 kCal/Mol

Scores for this hit:
>hsa-miR-19a-5pMIMAT0004490HomosapiensmiR-19a-5p	COL4A1	148.00	-10.63	2 21	176 197	19	63.16%	68.42%


   Query:    3' agucaAAACGUAUCUAAACGUGu 5'
                     ||||:| || ||||||: 
   Ref:      5' ataaaTTTGTA-AGCTTTGCATa 3'

   Energy:  -14.190000 kCal/Mol

Scores for this hit:
>hsa-miR-19a-3pMIMAT0000073HomosapiensmiR-19a-3p	COL4A1	148.00	-14.19	2 19	1374 1395	17	76.47%	88.24%


   Query:    3' aguCAAAACGUAUCUAAACGUGu 5'
                   || | | ||| |||||||: 
   Ref:      5' tctGTGTAGAATATATTTGCATc 3'

   Energy:  -10.640000 kCal/Mol

Scores for this hit:
>hsa-miR-19a-3pMIMAT0000073HomosapiensmiR-19a-3p	COL4A1	152.00	-10.64	2 21	1493 1515	19	73.68%	78.95%


   Query:    3' aguCAAAACGUAUCUAAACGUGu 5'
                   || | | ||| |||||||: 
   Ref:      5' tctGTGTAGAATATATTTGCATc 3'

   Energy:  -10.640000 kCal/Mol

Scores for this hit:
>hsa-miR-19a-3pMIMAT0000073HomosapiensmiR-19a-3p	COL4A1	152.00	-10.64	2 21	1493 1515	19	73.68%	78.95%


   Query:    3' cgACC-UACGUUUGGA-----CGUUUUGa 5'
                  ||| || :||| :|     ||||||| 
   Ref:      5' ccTGGCATCTAAAGTTAAAAAGCAAAACt 3'

   Energy:  -16.750000 kCal/Mol

Scores for this hit:
>hsa-miR-19b-1-5pMIMAT0004491HomosapiensmiR-19b-1-5p	COL4A1	147.00	-16.75	2 22	169 197	26	61.54%	69.23%


   Query:    3' agucaAAACGU--ACCUAAACGUgu 5'
                     ||||||  ||  ||||||  
   Ref:      5' ggtacTTTGCAGCTGCTTTTGCAga 3'

   Energy:  -11.910000 kCal/Mol

Scores for this hit:
>hsa-miR-19b-3pMIMAT0000074HomosapiensmiR-19b-3p	COL4A1	141.00	-11.91	3 19	557 581	18	77.78%	77.78%


   Query:    3' agucaAAACGUACCUAAACGUGu 5'
                     ||||:|  | ||||||: 
   Ref:      5' ataaaTTTGTA-AGCTTTGCATa 3'

   Energy:  -11.610000 kCal/Mol

Scores for this hit:
>hsa-miR-19b-3pMIMAT0000074HomosapiensmiR-19b-3p	COL4A1	140.00	-11.61	2 19	1374 1395	17	70.59%	82.35%


   Query:    3' aguCAAAACGUACCUAAACGUGu 5'
                   || | | ||  |||||||: 
   Ref:      5' tctGTGTAGAATATATTTGCATc 3'

   Energy:  -9.010000 kCal/Mol

Scores for this hit:
>hsa-miR-19b-3pMIMAT0000074HomosapiensmiR-19b-3p	COL4A1	144.00	-9.01	2 21	1493 1515	19	68.42%	73.68%


   Query:    3' agucaAAACGU--ACCUAAACGUgu 5'
                     ||||||  ||  ||||||  
   Ref:      5' ggtacTTTGCAGCTGCTTTTGCAga 3'

   Energy:  -11.910000 kCal/Mol

Scores for this hit:
>hsa-miR-19b-3pMIMAT0000074HomosapiensmiR-19b-3p	COL4A1	141.00	-11.91	3 19	557 581	18	77.78%	77.78%


   Query:    3' aguCAAAACGUACCUAAACGUGu 5'
                   || | | ||  |||||||: 
   Ref:      5' tctGTGTAGAATATATTTGCATc 3'

   Energy:  -9.010000 kCal/Mol

Scores for this hit:
>hsa-miR-19b-3pMIMAT0000074HomosapiensmiR-19b-3p	COL4A1	144.00	-9.01	2 21	1493 1515	19	68.42%	73.68%


   Query:    3' acUUUACGUUUGG--ACGUUUUga 5'
                  ||| | |||||   ||||||  
   Ref:      5' acAAAAGAAAACCAGGGCAAAAgc 3'

   Energy:  -10.470000 kCal/Mol

Scores for this hit:
>hsa-miR-19b-2-5pMIMAT0004492HomosapiensmiR-19b-2-5p	COL4A1	143.00	-10.47	3 21	362 385	20	75.00%	75.00%


   Query:    3' acuUUACGUUUGGACGUUUUGa 5'
                   || |: ||   ||||||| 
   Ref:      5' tctAAAGTTAAAAAGCAAAACt 3'

   Energy:  -10.570000 kCal/Mol

Scores for this hit:
>hsa-miR-19b-2-5pMIMAT0004492HomosapiensmiR-19b-2-5p	COL4A1	151.00	-10.57	2 20	176 197	18	66.67%	72.22%


   Query:    3' gauggacGUGAUAU-UCGUGAAAu 5'
                       :|| | | :||||||| 
   Ref:      5' agtggcaTACCAAATGGCACTTTt 3'

   Energy:  -12.050000 kCal/Mol

Scores for this hit:
>hsa-miR-20a-5pMIMAT0000075HomosapiensmiR-20a-5p	COL4A1	147.00	-12.05	2 17	207 230	16	68.75%	81.25%


   Query:    3' gauGGACGUGAUAU-UCGUGAAAu 5'
                   :||||  |:|: :|:||||| 
   Ref:      5' cttTCTGCTATGTGTGGTACTTTg 3'

   Energy:  -18.650000 kCal/Mol

Scores for this hit:
>hsa-miR-20a-5pMIMAT0000075HomosapiensmiR-20a-5p	COL4A1	143.00	-18.65	2 21	542 565	20	60.00%	85.00%


   Query:    3' gaUGGACGUGAUAUUCGUGAAAu 5'
                  :||||:: |   |||||||| 
   Ref:      5' agGCCTGTGATCCCAGCACTTTg 3'

   Energy:  -19.620001 kCal/Mol

Scores for this hit:
>hsa-miR-20a-5pMIMAT0000075HomosapiensmiR-20a-5p	MRPL20	161.00	-19.62	2 22	361 383	20	65.00%	80.00%


   Query:    3' gaugGACGUGAU-AUUCGUGAAAu 5'
                    :| | :|: |::||||||| 
   Ref:      5' gttgTTACTTTGCTGGGCACTTTg 3'

   Energy:  -18.150000 kCal/Mol

Scores for this hit:
>hsa-miR-20a-5pMIMAT0000075HomosapiensmiR-20a-5p	COL4A1	150.00	-18.15	2 20	821 844	19	57.89%	84.21%


   Query:    3' gauggacGUGAUAU-UCGUGAAAu 5'
                       :|| | | :||||||| 
   Ref:      5' agtggcaTACCAAATGGCACTTTt 3'

   Energy:  -12.050000 kCal/Mol

Scores for this hit:
>hsa-miR-20a-5pMIMAT0000075HomosapiensmiR-20a-5p	COL4A1	147.00	-12.05	2 17	207 230	16	68.75%	81.25%


   Query:    3' gauGGACGUGAUAU-UCGUGAAAu 5'
                   :||||  |:|: :|:||||| 
   Ref:      5' cttTCTGCTATGTGTGGTACTTTg 3'

   Energy:  -18.650000 kCal/Mol

Scores for this hit:
>hsa-miR-20a-5pMIMAT0000075HomosapiensmiR-20a-5p	COL4A1	143.00	-18.65	2 21	542 565	20	60.00%	85.00%


   Query:    3' gaugGACGUGAU-AUUCGUGAAAu 5'
                    :| | :|: |::||||||| 
   Ref:      5' gttgTTACTTTGCTGGGCACTTTg 3'

   Energy:  -18.150000 kCal/Mol

Scores for this hit:
>hsa-miR-20a-5pMIMAT0000075HomosapiensmiR-20a-5p	COL4A1	150.00	-18.15	2 20	821 844	19	57.89%	84.21%


   Query:    3' gaaauucacgaguaUUACGUCa 5'
                              ||||||| 
   Ref:      5' atctcctctggggaAATGCAGa 3'

   Energy:  -12.220000 kCal/Mol

Scores for this hit:
>hsa-miR-20a-3pMIMAT0004493HomosapiensmiR-20a-3p	VWF	140.00	-12.22	2 9	693 714	7	100.00%	100.00%


   Query:    3' agUUGUAGUCAGACUAUUCGAu 5'
                  || : ||| | |||||||| 
   Ref:      5' aaAAAGACAG-C-GATAAGCTt 3'

   Energy:  -14.660000 kCal/Mol

Scores for this hit:
>hsa-miR-21-5pMIMAT0000076HomosapiensmiR-21-5p	COL4A1	152.00	-14.66	2 21	182 201	19	73.68%	78.95%


   Query:    3' agUUGUAGUCAGACUAUUCGAu 5'
                  || : ||| | |||||||| 
   Ref:      5' aaAAAGACAG-C-GATAAGCTt 3'

   Energy:  -14.660000 kCal/Mol

Scores for this hit:
>hsa-miR-21-5pMIMAT0000076HomosapiensmiR-21-5p	COL4A1	152.00	-14.66	2 21	182 201	19	73.68%	78.95%


   Query:    3' auUUCGA-AC-GGUGACUUCUUGa 5'
                  ::||| ||  || ||:||||| 
   Ref:      5' atGGGCTCTGAGCAGTGGAGAACa 3'

   Energy:  -18.620001 kCal/Mol

Scores for this hit:
>hsa-miR-22-5pMIMAT0004495HomosapiensmiR-22-5p	VWF	142.00	-18.62	2 21	629 652	21	66.67%	80.95%


   Query:    3' auuucgaacggUGACUUCUUGa 5'
                           || ||||||| 
   Ref:      5' ggggatcaaagACAGAAGAACt 3'

   Energy:  -11.590000 kCal/Mol

Scores for this hit:
>hsa-miR-22-5pMIMAT0004495HomosapiensmiR-22-5p	COL4A1	147.00	-11.59	2 12	569 590	10	90.00%	90.00%


   Query:    3' auUUCGAAC-GGUGACUUCUUGa 5'
                  || ||||  : :|||||:|| 
   Ref:      5' atAATCTTGAATTTTGAAGGACa 3'

   Energy:  -16.459999 kCal/Mol

Scores for this hit:
>hsa-miR-22-5pMIMAT0004495HomosapiensmiR-22-5p	COL4A1	143.00	-16.46	2 21	107 129	20	65.00%	80.00%


   Query:    3' ugucaagaaguugaCCGUCGAa 5'
                              ||||||| 
   Ref:      5' -------------aGGCAGCTg 3'

   Energy:  -12.270000 kCal/Mol

Scores for this hit:
>hsa-miR-22-3pMIMAT0000077HomosapiensmiR-22-3p	BGN	140.00	-12.27	2 9	1 9	7	100.00%	100.00%


   Query:    3' ugucaaGAAGUU-GACCGUCGAa 5'
                      :| ||: ||||||||| 
   Ref:      5' catggaTTCCAGCCTGGCAGCTt 3'

   Energy:  -20.309999 kCal/Mol

Scores for this hit:
>hsa-miR-22-3pMIMAT0000077HomosapiensmiR-22-3p	COL4A1	155.00	-20.31	2 17	733 755	16	75.00%	87.50%


   Query:    3' uuUAGGGUAGGGGUCCUUGGGg 5'
                  || || || :|||||:|:| 
   Ref:      5' ttATGCCTTCATCAGGAGCTCc 3'

   Energy:  -26.459999 kCal/Mol

Scores for this hit:
>hsa-miR-23a-5pMIMAT0004496HomosapiensmiR-23a-5p	COL4A1	140.00	-26.46	2 21	807 828	19	68.42%	84.21%


   Query:    3' uuuaGGGUAGGGGUCCUUGGGg 5'
                    || |   |||||:|||| 
   Ref:      5' ttggCCAAAGGCCAGGGACCCg 3'

   Energy:  -24.459999 kCal/Mol

Scores for this hit:
>hsa-miR-23a-5pMIMAT0004496HomosapiensmiR-23a-5p	NDUFB7	142.00	-24.46	2 19	149 170	17	70.59%	76.47%


   Query:    3' uuuagGGUAGGGGUCCUUGGGg 5'
                     ||| ||:: ||||||: 
   Ref:      5' tggagCCAGCCTTTGGAACCTg 3'

   Energy:  -20.160000 kCal/Mol

Scores for this hit:
>hsa-miR-23a-5pMIMAT0004496HomosapiensmiR-23a-5p	COL4A1	145.00	-20.16	2 18	522 543	16	68.75%	87.50%


   Query:    3' ccuuuagggaccgUUACACUa 5'
                             ||||||| 
   Ref:      5' gactaggatattgAATGTGAa 3'

   Energy:  -10.950000 kCal/Mol

Scores for this hit:
>hsa-miR-23a-3pMIMAT0000078HomosapiensmiR-23a-3p	COL4A1	140.00	-10.95	2 9	775 795	7	100.00%	100.00%


   Query:    3' ccuuuagggaCCGUUACACUa 5'
                          || ||||||| 
   Ref:      5' agcttcgatgGGGAATGTGAt 3'

   Energy:  -15.600000 kCal/Mol

Scores for this hit:
>hsa-miR-23a-3pMIMAT0000078HomosapiensmiR-23a-3p	COL4A1	147.00	-15.60	2 12	751 771	10	90.00%	90.00%


   Query:    3' ccuuuagggaccgUUACACUa 5'
                             ||||||| 
   Ref:      5' gactaggatattgAATGTGAa 3'

   Energy:  -10.950000 kCal/Mol

Scores for this hit:
>hsa-miR-23a-3pMIMAT0000078HomosapiensmiR-23a-3p	COL4A1	140.00	-10.95	2 9	775 795	7	100.00%	100.00%


   Query:    3' ugacuauagucgagUCAUCCGu 5'
                              ||||||| 
   Ref:      5' -----aggccctggAGTAGGCg 3'

   Energy:  -16.230000 kCal/Mol

Scores for this hit:
>hsa-miR-24-1-5pMIMAT0000079HomosapiensmiR-24-1-5p	ATP5F1D	140.00	-16.23	2 9	1 17	7	100.00%	100.00%


   Query:    3' gacaAGGACGACUUGACUCGGu 5'
                    |: |||    ||||||| 
   Ref:      5' gctcTTGTGCCCTTCTGAGCCc 3'

   Energy:  -18.080000 kCal/Mol

Scores for this hit:
>hsa-miR-24-3pMIMAT0000080HomosapiensmiR-24-3p	VWF	146.00	-18.08	2 19	86 107	17	64.71%	70.59%


   Query:    3' gaCAAGGACGACUUGACUCGGu 5'
                  ||||:| |    ||||||| 
   Ref:      5' ggGTTCTT-C----CTGAGCCa 3'

   Energy:  -19.340000 kCal/Mol

Scores for this hit:
>hsa-miR-24-3pMIMAT0000080HomosapiensmiR-24-3p	MRPL20	141.00	-19.34	2 21	225 241	19	68.42%	73.68%


   Query:    3' gaCAAGGACGACUUGACUCGGu 5'
                  || ||||  ||:|||||:: 
   Ref:      5' tgGTGCCTGGGGAGCTGAGTTa 3'

   Energy:  -27.150000 kCal/Mol

Scores for this hit:
>hsa-miR-24-3pMIMAT0000080HomosapiensmiR-24-3p	COL4A1	140.00	-27.15	2 21	476 497	19	68.42%	84.21%


   Query:    3' gacacaaagucgagUCAUCCGu 5'
                              ||||||| 
   Ref:      5' -----aggccctggAGTAGGCg 3'

   Energy:  -16.049999 kCal/Mol

Scores for this hit:
>hsa-miR-24-2-5pMIMAT0004497HomosapiensmiR-24-2-5p	ATP5F1D	140.00	-16.05	2 9	1 17	7	100.00%	100.00%


   Query:    3' guuaACGGGU-UCAGAGGCGGa 5'
                    || :||  | ||||||| 
   Ref:      5' cccgTGGTCACTGGCTCCGCCc 3'

   Energy:  -20.230000 kCal/Mol

Scores for this hit:
>hsa-miR-25-5pMIMAT0004498HomosapiensmiR-25-5p	MRPL12	148.00	-20.23	2 18	59 80	17	70.59%	76.47%


   Query:    3' agUCU-GGCUCUGUU---CACGUUAc 5'
                  :|| :: || |||   ||||||| 
   Ref:      5' aaGGATTTAAGCCAACCTGTGCAATg 3'

   Energy:  -16.340000 kCal/Mol

Scores for this hit:
>hsa-miR-25-3pMIMAT0000081HomosapiensmiR-25-3p	COL4A1	146.00	-16.34	2 21	478 503	23	60.87%	73.91%


   Query:    3' ucgGAU--AGGACCUAAUGAACUu 5'
                   |||  ||||    ||||||| 
   Ref:      5' aaaCTAGTTCCTATTCTACTTGAg 3'

   Energy:  -18.059999 kCal/Mol

Scores for this hit:
>hsa-miR-26a-5pMIMAT0000082HomosapiensmiR-26a-5p	COL4A1	150.00	-18.06	2 20	307 330	20	70.00%	70.00%


   Query:    3' gcacguuCAUUGGUUCUUAUCc 5'
                       ||: |:|:|||||| 
   Ref:      5' tgagattGTGCCTAGGAATAGt 3'

   Energy:  -15.120000 kCal/Mol

Scores for this hit:
>hsa-miR-26a-1-3pMIMAT0004499HomosapiensmiR-26a-1-3p	MRPL20	143.00	-15.12	2 16	97 118	14	71.43%	92.86%


   Query:    3' gcaCGUUCAUUGGUUCUUAUcc 5'
                   |:|| || : |||||||  
   Ref:      5' ccaGTAATTATTAAAGAATAat 3'

   Energy:  -8.870000 kCal/Mol

Scores for this hit:
>hsa-miR-26a-1-3pMIMAT0004499HomosapiensmiR-26a-1-3p	COL4A1	143.00	-8.87	3 20	1517 1538	17	70.59%	82.35%


   Query:    3' gcaCGUUCAUUGGUUCUUAUcc 5'
                   |:|| || : |||||||  
   Ref:      5' ccaGTAATTATTAAAGAATAat 3'

   Energy:  -8.870000 kCal/Mol

Scores for this hit:
>hsa-miR-26a-1-3pMIMAT0004499HomosapiensmiR-26a-1-3p	COL4A1	143.00	-8.87	3 20	1517 1538	17	70.59%	82.35%


   Query:    3' ugGAU--AGGACUUA-AUGAACUu 5'
                  |||  |||| | | ||||||| 
   Ref:      5' aaCTAGTTCCT-ATTCTACTTGAg 3'

   Energy:  -17.790001 kCal/Mol

Scores for this hit:
>hsa-miR-26b-5pMIMAT0000083HomosapiensmiR-26b-5p	COL4A1	151.00	-17.79	2 20	308 330	21	76.19%	76.19%


   Query:    3' uggauaggaCUUAAUGAACUu 5'
                         |||||:||||| 
   Ref:      5' gagacaggaGAATTGCTTGAa 3'

   Energy:  -15.090000 kCal/Mol

Scores for this hit:
>hsa-miR-26b-5pMIMAT0000083HomosapiensmiR-26b-5p	COL4A1	144.00	-15.09	2 13	1650 1670	11	90.91%	100.00%


   Query:    3' ucGGUUCAUUACCUCUUGUCc 5'
                  |::|| |:|||||||||| 
   Ref:      5' ctCTGAGCAGTGGAGAACAGt 3'

   Energy:  -24.320000 kCal/Mol

Scores for this hit:
>hsa-miR-26b-3pMIMAT0004500HomosapiensmiR-26b-3p	VWF	175.00	-24.32	2 20	634 654	18	77.78%	94.44%


   Query:    3' ucGGUUCAUUA-CCUCUUGUCc 5'
                  :| |||  | ||||||||| 
   Ref:      5' gcTCCAGTCCTAGGAGAACAGt 3'

   Energy:  -19.889999 kCal/Mol

Scores for this hit:
>hsa-miR-26b-3pMIMAT0004500HomosapiensmiR-26b-3p	BGN	158.00	-19.89	2 20	318 339	19	73.68%	78.95%


   Query:    3' ucGGUUCAUUACC--UCUUGUCc 5'
                  ::::|||:  |  ||||||| 
   Ref:      5' atTTGGGTAGGAGAAAGAACAGa 3'

   Energy:  -14.040000 kCal/Mol

Scores for this hit:
>hsa-miR-26b-3pMIMAT0004500HomosapiensmiR-26b-3p	COL4A1	146.00	-14.04	2 20	780 802	20	55.00%	80.00%


   Query:    3' ucgGUUCAUUAC--CUCUUGUCc 5'
                   |||| |: |  |||:|||| 
   Ref:      5' ataCAAGAAGAGAAGAGGACAGa 3'

   Energy:  -16.250000 kCal/Mol

Scores for this hit:
>hsa-miR-26b-3pMIMAT0004500HomosapiensmiR-26b-3p	COL4A1	141.00	-16.25	2 19	945 967	19	68.42%	78.95%


   Query:    3' ucgGUUCAUUAC--CUCUUGUCc 5'
                   |||| |: |  |||:|||| 
   Ref:      5' ataCAAGAAGAGAAGAGGACAGa 3'

   Energy:  -16.250000 kCal/Mol

Scores for this hit:
>hsa-miR-26b-3pMIMAT0004500HomosapiensmiR-26b-3p	COL4A1	141.00	-16.25	2 19	945 967	19	68.42%	78.95%


   Query:    3' acgaguGUUCGUCGAUUCGGga 5'
                      ||:| |||||||||  
   Ref:      5' cagagcCAGGAAGCTAAGCCag 3'

   Energy:  -22.120001 kCal/Mol

Scores for this hit:
>hsa-miR-27a-5pMIMAT0004501HomosapiensmiR-27a-5p	BGN	148.00	-22.12	3 17	73 94	14	85.71%	92.86%


   Query:    3' acGAGUGUUCGUCGAUUCGGga 5'
                  ||| |||| | :||||||  
   Ref:      5' atCTC-CAAGGATTTAAGCCaa 3'

   Energy:  -20.309999 kCal/Mol

Scores for this hit:
>hsa-miR-27a-5pMIMAT0004501HomosapiensmiR-27a-5p	COL4A1	146.00	-20.31	3 21	472 492	18	77.78%	83.33%


   Query:    3' gagUUAUCU-GACAC-UCGAGGAa 5'
                   | |:|: | | | ||||||| 
   Ref:      5' gggACTGGGCCAGGGAAGCTCCTc 3'

   Energy:  -19.799999 kCal/Mol

Scores for this hit:
>hsa-miR-28-5pMIMAT0000085HomosapiensmiR-28-5p	ATP5F1D	145.00	-19.80	2 20	177 200	20	65.00%	75.00%


   Query:    3' gagUUAUCU--GACACUCGAGGAa 5'
                   ::|:|:  | |  ||||||| 
   Ref:      5' ccaGGTGGGCCCAGCCAGCTCCTg 3'

   Energy:  -16.090000 kCal/Mol

Scores for this hit:
>hsa-miR-28-5pMIMAT0000085HomosapiensmiR-28-5p	ATP5F1D	142.00	-16.09	2 20	51 74	20	55.00%	75.00%


   Query:    3' gaGUUAUCUGACACUCGAGGAa 5'
                  ||||| |   |||||||:| 
   Ref:      5' caCAATAAAGGCTGAGCTCTTa 3'

   Energy:  -18.889999 kCal/Mol

Scores for this hit:
>hsa-miR-28-5pMIMAT0000085HomosapiensmiR-28-5p	VWF	152.00	-18.89	2 21	107 128	19	73.68%	78.95%


   Query:    3' gaguuaucugacaCUCGAGGAa 5'
                             |||||||| 
   Ref:      5' atgccttcatcagGAGCTCCTt 3'

   Energy:  -17.170000 kCal/Mol

Scores for this hit:
>hsa-miR-28-5pMIMAT0000085HomosapiensmiR-28-5p	COL4A1	145.00	-17.17	2 10	809 830	8	100.00%	100.00%


   Query:    3' gaGUUAUCUGACACUCGAGGAa 5'
                  |: |  ||   |||||||| 
   Ref:      5' tcCGCTCCACAAGGAGCTCCTt 3'

   Energy:  -18.170000 kCal/Mol

Scores for this hit:
>hsa-miR-28-5pMIMAT0000085HomosapiensmiR-28-5p	COL4A1	148.00	-18.17	2 21	563 584	19	63.16%	68.42%


   Query:    3' gaGUUAUCUGACACUCGAGGAa 5'
                  |: |  ||   |||||||| 
   Ref:      5' tcCGCTCCACAAGGAGCTCCTt 3'

   Energy:  -18.170000 kCal/Mol

Scores for this hit:
>hsa-miR-28-5pMIMAT0000085HomosapiensmiR-28-5p	COL4A1	148.00	-18.17	2 21	563 584	19	63.16%	68.42%


   Query:    3' gacuuGUGGUUUUC---UUUAGUCa 5'
                     | || |:||   ||||||| 
   Ref:      5' aaagtCTCCTAGAGCCAAAATCAGa 3'

   Energy:  -11.620000 kCal/Mol

Scores for this hit:
>hsa-miR-29a-5pMIMAT0004503HomosapiensmiR-29a-5p	VWF	148.00	-11.62	2 18	89 113	19	68.42%	73.68%


   Query:    3' gacuuGUGGUUUUC---UUUAGUCa 5'
                     | || |:||   ||||||| 
   Ref:      5' aaagtCTCCTAGAGCCAAAATCAGa 3'

   Energy:  -11.620000 kCal/Mol

Scores for this hit:
>hsa-miR-29a-5pMIMAT0004503HomosapiensmiR-29a-5p	VWF	148.00	-11.62	2 18	89 113	19	68.42%	73.68%


   Query:    3' gaCU-UGUGGUUUUCUUUAGUCa 5'
                  || |:|:| ||| ||||:|| 
   Ref:      5' aaGATATATCTAAATAAATTAGa 3'

   Energy:  -10.720000 kCal/Mol

Scores for this hit:
>hsa-miR-29a-5pMIMAT0004503HomosapiensmiR-29a-5p	COL4A1	151.00	-10.72	2 21	514 536	20	70.00%	85.00%


   Query:    3' gaCUUGUGGUUUUCUUUAGUCa 5'
                  ||: |:||  :|||:|||| 
   Ref:      5' agGAGGATCACTGGAAGTCAGg 3'

   Energy:  -20.760000 kCal/Mol

Scores for this hit:
>hsa-miR-29a-5pMIMAT0004503HomosapiensmiR-29a-5p	COL4A1	148.00	-20.76	2 21	1520 1541	19	63.16%	84.21%


   Query:    3' gaCUUGUGGU-UUUCUUUAGUCa 5'
                  ||: |||| |||||||| || 
   Ref:      5' tgGAGGACCACAAAGAAATGAGc 3'

   Energy:  -20.590000 kCal/Mol

Scores for this hit:
>hsa-miR-29a-5pMIMAT0004503HomosapiensmiR-29a-5p	COL4A1	147.00	-20.59	2 21	170 192	20	80.00%	85.00%


   Query:    3' gaCUUGUGGU-UUUCUUUAGUCa 5'
                  ||: |||| |||||||| || 
   Ref:      5' tgGAGGACCACAAAGAAATGAGc 3'

   Energy:  -20.590000 kCal/Mol

Scores for this hit:
>hsa-miR-29a-5pMIMAT0004503HomosapiensmiR-29a-5p	COL4A1	147.00	-20.59	2 21	170 192	20	80.00%	85.00%


   Query:    3' auUGGCUAAAG---UCUACCACGAu 5'
                  :|: || ||   | |||||||| 
   Ref:      5' caGCTAATGTCACAACATGGTGCTa 3'

   Energy:  -18.139999 kCal/Mol

Scores for this hit:
>hsa-miR-29a-3pMIMAT0000086HomosapiensmiR-29a-3p	COL4A1	151.00	-18.14	2 21	13 37	22	63.64%	72.73%


   Query:    3' auUGGCUAAAG---UCUACCACGAu 5'
                  :|: || ||   | |||||||| 
   Ref:      5' caGCTAATGTCACAACATGGTGCTa 3'

   Energy:  -18.139999 kCal/Mol

Scores for this hit:
>hsa-miR-29a-3pMIMAT0000086HomosapiensmiR-29a-3p	COL4A1	151.00	-18.14	2 21	13 37	22	63.64%	72.73%


   Query:    3' cgacguUUGUAGGCUGACUUUc 5'
                      ||| ||:|:|||||| 
   Ref:      5' tgcctcAAC-TCTGGCTGAAAc 3'

   Energy:  -17.709999 kCal/Mol

Scores for this hit:
>hsa-miR-30a-3pMIMAT0000088HomosapiensmiR-30a-3p	COL4A1	146.00	-17.71	2 17	665 685	15	80.00%	93.33%


   Query:    3' uaccGUUAUACAACCGUAUCGu 5'
                    ||: | || |||||:|| 
   Ref:      5' taccCAGGACGTGGGCATGGCc 3'

   Energy:  -15.680000 kCal/Mol

Scores for this hit:
>hsa-miR-31-3pMIMAT0004504HomosapiensmiR-31-3p	COL4A1	146.00	-15.68	2 19	627 648	17	70.59%	82.35%


   Query:    3' uaccGUUAUACAACCGUAUCGu 5'
                    ||: | || |||||:|| 
   Ref:      5' taccCAGGACGTGGGCATGGCc 3'

   Energy:  -15.680000 kCal/Mol

Scores for this hit:
>hsa-miR-31-3pMIMAT0004504HomosapiensmiR-31-3p	COL4A1	146.00	-15.68	2 19	627 648	17	70.59%	82.35%


   Query:    3' acgUUGAA-UC-AUU--ACACGUUAu 5'
                   :|:|| ||  ||  |||||||| 
   Ref:      5' aagGATTTAAGCCAACCTGTGCAATg 3'

   Energy:  -12.460000 kCal/Mol

Scores for this hit:
>hsa-miR-32-5pMIMAT0000090HomosapiensmiR-32-5p	COL4A1	148.00	-12.46	2 20	478 503	22	68.18%	77.27%


   Query:    3' uuuaUAGUGUGUG---UGAUUUAAc 5'
                    ||||||::|    |||:||| 
   Ref:      5' atccATCACATGCTTGTCTAGATTt 3'

   Energy:  -13.830000 kCal/Mol

Scores for this hit:
>hsa-miR-32-3pMIMAT0004505HomosapiensmiR-32-3p	COL4A1	141.00	-13.83	2 19	370 394	20	65.00%	80.00%


   Query:    3' acguuACGUUGAUGUUACGUg 5'
                     ||||| | ||||||| 
   Ref:      5' ttttcTGCAA-TCCAATGCAc 3'

   Energy:  -16.900000 kCal/Mol

Scores for this hit:
>hsa-miR-33a-5pMIMAT0000091HomosapiensmiR-33a-5p	COL4A1	158.00	-16.90	2 17	251 270	15	86.67%	86.67%


   Query:    3' acguuACGUUGAUGUUACGUg 5'
                     ||||| | ||||||| 
   Ref:      5' ttttcTGCAA-TCCAATGCAc 3'

   Energy:  -16.900000 kCal/Mol

Scores for this hit:
>hsa-miR-33a-5pMIMAT0000091HomosapiensmiR-33a-5p	COL4A1	158.00	-16.90	2 17	251 270	15	86.67%	86.67%


   Query:    3' cacuacgugacaccUUUGUAAc 5'
                              ||||||| 
   Ref:      5' actaaaagtctccaAAACATTt 3'

   Energy:  -3.940000 kCal/Mol

Scores for this hit:
>hsa-miR-33a-3pMIMAT0004506HomosapiensmiR-33a-3p	COL4A1	140.00	-3.94	2 9	1194 1215	7	100.00%	100.00%


   Query:    3' cacuacgugacaccUUUGUAAc 5'
                              ||||||| 
   Ref:      5' actaaaagtctccaAAACATTt 3'

   Energy:  -3.940000 kCal/Mol

Scores for this hit:
>hsa-miR-33a-3pMIMAT0004506HomosapiensmiR-33a-3p	COL4A1	140.00	-3.94	2 9	1194 1215	7	100.00%	100.00%


   Query:    3' ucgUAACGUUGGCUAGGGUUGGa 5'
                   ||  ||: :|: ||||:|| 
   Ref:      5' gggATGCCAGGTGGGCCCAGCCa 3'

   Energy:  -21.480000 kCal/Mol

Scores for this hit:
>hsa-miR-92a-1-5pMIMAT0004507HomosapiensmiR-92a-1-5p	ATP5F1D	140.00	-21.48	2 21	45 67	19	57.89%	78.95%


   Query:    3' ucguaACGUUGGCUAGGGUUGGa 5'
                     || |||:|  ||||:|| 
   Ref:      5' ctggaTG-AACTGCCCCCAGCCc 3'

   Energy:  -19.740000 kCal/Mol

Scores for this hit:
>hsa-miR-92a-1-5pMIMAT0004507HomosapiensmiR-92a-1-5p	ATP5F1D	140.00	-19.74	2 19	339 360	17	70.59%	82.35%


   Query:    3' ucguaacGUUGGCUAGGGUUGGa 5'
                       ||:|:|  :|||||| 
   Ref:      5' cagggccCAGCTGCGTCCAACCc 3'

   Energy:  -20.309999 kCal/Mol

Scores for this hit:
>hsa-miR-92a-1-5pMIMAT0004507HomosapiensmiR-92a-1-5p	BGN	140.00	-20.31	2 17	92 114	15	66.67%	86.67%


   Query:    3' ucguaACGUUGGCUAGGGUUGGa 5'
                     || |||:|  ||||:|| 
   Ref:      5' ctggaTG-AACTGCCCCCAGCCc 3'

   Energy:  -19.740000 kCal/Mol

Scores for this hit:
>hsa-miR-92a-1-5pMIMAT0004507HomosapiensmiR-92a-1-5p	ATP5F1D	140.00	-19.74	2 19	43 64	17	70.59%	82.35%


   Query:    3' ucguaACGUUGGCUAGGGUUGGa 5'
                     || |||:|  ||||:|| 
   Ref:      5' ctggaTG-AACTGCCCCCAGCCc 3'

   Energy:  -19.740000 kCal/Mol

Scores for this hit:
>hsa-miR-92a-1-5pMIMAT0004507HomosapiensmiR-92a-1-5p	ATP5F1D	140.00	-19.74	2 19	57 78	17	70.59%	82.35%


   Query:    3' ugUCCGGCCCUGUUCACGUUAu 5'
                  | |||   ||  ||||||| 
   Ref:      5' ttAAGCC--AACCTGTGCAATg 3'

   Energy:  -16.180000 kCal/Mol

Scores for this hit:
>hsa-miR-92a-3pMIMAT0000092HomosapiensmiR-92a-3p	COL4A1	145.00	-16.18	2 21	484 503	19	68.42%	68.42%


   Query:    3' caUUACGUUGUUUAGGGGUGGg 5'
                  | |||  | |: ||||:|| 
   Ref:      5' gaACTGCCCCCAGCCCCCGCCc 3'

   Energy:  -21.240000 kCal/Mol

Scores for this hit:
>hsa-miR-92a-2-5pMIMAT0004508HomosapiensmiR-92a-2-5p	ATP5F1D	140.00	-21.24	2 21	345 366	19	63.16%	73.68%


   Query:    3' caUUACGUUGUUUAGGGGUGGg 5'
                  ::|||| |    ||||||| 
   Ref:      5' ggGGTGCACC----CCCCACCc 3'

   Energy:  -23.639999 kCal/Mol

Scores for this hit:
>hsa-miR-92a-2-5pMIMAT0004508HomosapiensmiR-92a-2-5p	NDUFB7	143.00	-23.64	2 21	1 18	19	63.16%	73.68%


   Query:    3' cauUACGUU--GUUUAGGGGUGGg 5'
                   :| |||  ||:  ||||||| 
   Ref:      5' tgcGTCCAACCCAGCCCCCCACCt 3'

   Energy:  -19.830000 kCal/Mol

Scores for this hit:
>hsa-miR-92a-2-5pMIMAT0004508HomosapiensmiR-92a-2-5p	BGN	150.00	-19.83	2 20	103 126	20	65.00%	75.00%


   Query:    3' caUUACGUUGUUUAGGGGUGGg 5'
                  | |||  | |: ||||:|| 
   Ref:      5' gaACTGCCCCCAGCCCCCGCCc 3'

   Energy:  -21.240000 kCal/Mol

Scores for this hit:
>hsa-miR-92a-2-5pMIMAT0004508HomosapiensmiR-92a-2-5p	ATP5F1D	140.00	-21.24	2 21	49 70	19	63.16%	73.68%


   Query:    3' caUUACGUUGUUUAGGGGUGGg 5'
                  | |||  | |: ||||:|| 
   Ref:      5' gaACTGCCCCCAGCCCCCGCCc 3'

   Energy:  -21.240000 kCal/Mol

Scores for this hit:
>hsa-miR-92a-2-5pMIMAT0004508HomosapiensmiR-92a-2-5p	ATP5F1D	140.00	-21.24	2 21	63 84	19	63.16%	73.68%


   Query:    3' caUUACGUUGUUUAGGGGUGGg 5'
                  ::|||| |    ||||||| 
   Ref:      5' ggGGTGCACC----CCCCACCc 3'

   Energy:  -23.639999 kCal/Mol

Scores for this hit:
>hsa-miR-92a-2-5pMIMAT0004508HomosapiensmiR-92a-2-5p	NDUFB7	143.00	-23.64	2 21	200 217	19	63.16%	73.68%


   Query:    3' gaUGGACGUGCUUGUCGUGAAAc 5'
                  :| | | | ||::||||||| 
   Ref:      5' tgGCATAC-CAAATGGCACTTTt 3'

   Energy:  -13.140000 kCal/Mol

Scores for this hit:
>hsa-miR-93-5pMIMAT0000093HomosapiensmiR-93-5p	COL4A1	155.00	-13.14	2 22	209 230	20	65.00%	80.00%


   Query:    3' gauGGACG-UGCUUGUCGUGAAAc 5'
                   :|||| |:| :::|:||||| 
   Ref:      5' cttTCTGCTATGTGTGGTACTTTg 3'

   Energy:  -23.260000 kCal/Mol

Scores for this hit:
>hsa-miR-93-5pMIMAT0000093HomosapiensmiR-93-5p	COL4A1	147.00	-23.26	2 21	542 565	20	60.00%	90.00%


   Query:    3' gaUGGACGUGCUUGUCGUGAAAc 5'
                  :||||::    ||||||||| 
   Ref:      5' agGCCTGTGATCCCAGCACTTTg 3'

   Energy:  -25.450001 kCal/Mol

Scores for this hit:
>hsa-miR-93-5pMIMAT0000093HomosapiensmiR-93-5p	MRPL20	161.00	-25.45	2 22	361 383	20	65.00%	80.00%


   Query:    3' gauggacGUGCUUGUCGUGAAAc 5'
                       || |:|| |:||||| 
   Ref:      5' tttgagaCAGGGACTGTACTTTa 3'

   Energy:  -15.340000 kCal/Mol

Scores for this hit:
>hsa-miR-93-5pMIMAT0000093HomosapiensmiR-93-5p	COL4A1	144.00	-15.34	2 17	1258 1280	15	73.33%	86.67%


   Query:    3' gauggacgugcuugUCGUGAAAc 5'
                              :||||||| 
   Ref:      5' ttgttactttgctgGGCACTTTg 3'

   Energy:  -19.629999 kCal/Mol

Scores for this hit:
>hsa-miR-93-5pMIMAT0000093HomosapiensmiR-93-5p	COL4A1	141.00	-19.63	2 10	822 844	8	87.50%	100.00%


   Query:    3' gaUGGACGUGCUUGUCGUGAAAc 5'
                  :| | | | ||::||||||| 
   Ref:      5' tgGCATAC-CAAATGGCACTTTt 3'

   Energy:  -13.140000 kCal/Mol

Scores for this hit:
>hsa-miR-93-5pMIMAT0000093HomosapiensmiR-93-5p	COL4A1	155.00	-13.14	2 22	209 230	20	65.00%	80.00%


   Query:    3' gauGGACG-UGCUUGUCGUGAAAc 5'
                   :|||| |:| :::|:||||| 
   Ref:      5' cttTCTGCTATGTGTGGTACTTTg 3'

   Energy:  -23.260000 kCal/Mol

Scores for this hit:
>hsa-miR-93-5pMIMAT0000093HomosapiensmiR-93-5p	COL4A1	147.00	-23.26	2 21	542 565	20	60.00%	90.00%


   Query:    3' gauggacGUGCUUGUCGUGAAAc 5'
                       || |:|| |:||||| 
   Ref:      5' tttgagaCAGGGACTGTACTTTa 3'

   Energy:  -15.340000 kCal/Mol

Scores for this hit:
>hsa-miR-93-5pMIMAT0000093HomosapiensmiR-93-5p	COL4A1	144.00	-15.34	2 17	1258 1280	15	73.33%	86.67%


   Query:    3' gauggacgugcuugUCGUGAAAc 5'
                              :||||||| 
   Ref:      5' ttgttactttgctgGGCACTTTg 3'

   Energy:  -19.629999 kCal/Mol

Scores for this hit:
>hsa-miR-93-5pMIMAT0000093HomosapiensmiR-93-5p	COL4A1	141.00	-19.63	2 10	822 844	8	87.50%	100.00%


   Query:    3' gcccuUCA-CGAUCGAGUCGUCa 5'
                     |||  ||:| ||||||| 
   Ref:      5' agaacAGTCCCTGGGTCAGCAGc 3'

   Energy:  -19.160000 kCal/Mol

Scores for this hit:
>hsa-miR-93-3pMIMAT0004509HomosapiensmiR-93-3p	BGN	156.00	-19.16	2 18	332 354	17	76.47%	82.35%


   Query:    3' gcCCUUCACGAUCGAGUCGUCa 5'
                  |||| | | : |||||:|| 
   Ref:      5' atGGAATTACAGACTCAGTAGc 3'

   Energy:  -16.520000 kCal/Mol

Scores for this hit:
>hsa-miR-93-3pMIMAT0004509HomosapiensmiR-93-3p	COL4A1	148.00	-16.52	2 21	487 508	19	68.42%	78.95%


   Query:    3' gcccuucacgaUCGAGUCGUCa 5'
                           | |||||||| 
   Ref:      5' tgtgttcacagACCTCAGCAGg 3'

   Energy:  -17.139999 kCal/Mol

Scores for this hit:
>hsa-miR-93-3pMIMAT0004509HomosapiensmiR-93-3p	COL4A1	147.00	-17.14	2 12	1115 1136	10	90.00%	90.00%


   Query:    3' gcCCUUCA--CGAUCGAGUCGUCa 5'
                  | |:||  || || ||||||| 
   Ref:      5' ggGCAGGTCAGCCAG-TCAGCAGc 3'

   Energy:  -21.059999 kCal/Mol

Scores for this hit:
>hsa-miR-93-3pMIMAT0004509HomosapiensmiR-93-3p	COL4A1	153.00	-21.06	2 21	305 327	21	71.43%	76.19%


   Query:    3' gcCCUUCACGAUCGAGUCGUCa 5'
                  |||| | | : |||||:|| 
   Ref:      5' atGGAATTACAGACTCAGTAGc 3'

   Energy:  -16.520000 kCal/Mol

Scores for this hit:
>hsa-miR-93-3pMIMAT0004509HomosapiensmiR-93-3p	COL4A1	148.00	-16.52	2 21	487 508	19	68.42%	78.95%


   Query:    3' gcccuucacgaUCGAGUCGUCa 5'
                           | |||||||| 
   Ref:      5' tgtgttcacagACCTCAGCAGg 3'

   Energy:  -17.139999 kCal/Mol

Scores for this hit:
>hsa-miR-93-3pMIMAT0004509HomosapiensmiR-93-3p	COL4A1	147.00	-17.14	2 12	1115 1136	10	90.00%	90.00%


   Query:    3' gcCCUUCA--CGAUCGAGUCGUCa 5'
                  | |:||  || || ||||||| 
   Ref:      5' ggGCAGGTCAGCCAG-TCAGCAGc 3'

   Energy:  -21.059999 kCal/Mol

Scores for this hit:
>hsa-miR-93-3pMIMAT0004509HomosapiensmiR-93-3p	COL4A1	153.00	-21.06	2 21	305 327	21	71.43%	76.19%


   Query:    3' uuAAGUUGUCUGUAAAUAACu 5'
                  ||  ::| |: ||||||| 
   Ref:      5' agTTATGTA-ATTTTTATTGa 3'

   Energy:  -6.150000 kCal/Mol

Scores for this hit:
>hsa-miR-95-5pMIMAT0026473HomosapiensmiR-95-5p	COL4A1	145.00	-6.15	2 20	202 221	18	61.11%	77.78%


   Query:    3' uuAAGUUGUCUGUAAAUAAcu 5'
                  ||:|||: | |||||||  
   Ref:      5' ttTTTAACGTA-ATTTATTtc 3'

   Energy:  -7.790000 kCal/Mol

Scores for this hit:
>hsa-miR-95-5pMIMAT0026473HomosapiensmiR-95-5p	COL4A1	145.00	-7.79	3 20	1784 1803	17	76.47%	88.24%


   Query:    3' uuAAGU-UGUCUGUAAAUAAcu 5'
                  ||:| | | |:|||||||  
   Ref:      5' aaTTTATAAATATATTTATTtc 3'

   Energy:  -5.660000 kCal/Mol

Scores for this hit:
>hsa-miR-95-5pMIMAT0026473HomosapiensmiR-95-5p	COL4A1	142.00	-5.66	3 20	1311 1332	18	72.22%	83.33%


   Query:    3' uuAAGU-UGUCUGUAAAUAAcu 5'
                  ||:| | | |:|||||||  
   Ref:      5' aaTTTATAAATATATTTATTtc 3'

   Energy:  -5.660000 kCal/Mol

Scores for this hit:
>hsa-miR-95-5pMIMAT0026473HomosapiensmiR-95-5p	COL4A1	142.00	-5.66	3 20	1311 1332	18	72.22%	83.33%


   Query:    3' acGAGUUAUUUAU--GGGCAACUu 5'
                  ||::| ||| |  :|:||||| 
   Ref:      5' ggCTTGAAAAACAGCTCTGTTGAa 3'

   Energy:  -14.760000 kCal/Mol

Scores for this hit:
>hsa-miR-95-3pMIMAT0000094HomosapiensmiR-95-3p	COL4A1	143.00	-14.76	2 21	1029 1052	21	61.90%	80.95%


   Query:    3' acGAGUUAU-UUAUGGGCAACUu 5'
                  ||:::|| || |:|:||||| 
   Ref:      5' ctCTTGGTAGAAAATCTGTTGAa 3'

   Energy:  -18.100000 kCal/Mol

Scores for this hit:
>hsa-miR-95-3pMIMAT0000094HomosapiensmiR-95-3p	COL4A1	151.00	-18.10	2 21	224 246	20	65.00%	90.00%


   Query:    3' acGAGUUAUUUAU--GGGCAACUu 5'
                  ||::| ||| |  :|:||||| 
   Ref:      5' ggCTTGAAAAACAGCTCTGTTGAa 3'

   Energy:  -14.760000 kCal/Mol

Scores for this hit:
>hsa-miR-95-3pMIMAT0000094HomosapiensmiR-95-3p	COL4A1	143.00	-14.76	2 21	1029 1052	21	61.90%	80.95%


   Query:    3' ucGUUUUUACACGAUCACGGUUu 5'
                  | |||:| | |||| ||||| 
   Ref:      5' ctCCAAAGTCTCCTAGAGCCAAa 3'

   Energy:  -16.320000 kCal/Mol

Scores for this hit:
>hsa-miR-96-5pMIMAT0000095HomosapiensmiR-96-5p	VWF	145.00	-16.32	2 22	85 107	20	75.00%	80.00%


   Query:    3' ucGUUUUUACACGAUCACGGUUu 5'
                  | |||:| | |||| ||||| 
   Ref:      5' ctCCAAAGTCTCCTAGAGCCAAa 3'

   Energy:  -16.320000 kCal/Mol

Scores for this hit:
>hsa-miR-96-5pMIMAT0000095HomosapiensmiR-96-5p	VWF	145.00	-16.32	2 22	85 107	20	75.00%	80.00%


   Query:    3' guauaaccgugacGUGUACUAa 5'
                             :||||||| 
   Ref:      5' gtcaatccttagaTACATGATt 3'

   Energy:  -10.010000 kCal/Mol

Scores for this hit:
>hsa-miR-96-3pMIMAT0004510HomosapiensmiR-96-3p	COL4A1	141.00	-10.01	2 10	776 797	8	87.50%	100.00%


   Query:    3' guaUAACCGUGAC--GUGUACUAa 5'
                   ||| ||| ||  :||:|||| 
   Ref:      5' gacATT-GCAATGTCTACGTGATa 3'

   Energy:  -13.720000 kCal/Mol

Scores for this hit:
>hsa-miR-96-3pMIMAT0004510HomosapiensmiR-96-3p	COL4A1	140.00	-13.72	2 20	1036 1058	20	70.00%	80.00%


   Query:    3' guauaaccgugacGUGUACUAa 5'
                             :||||||| 
   Ref:      5' gtcaatccttagaTACATGATt 3'

   Energy:  -10.010000 kCal/Mol

Scores for this hit:
>hsa-miR-96-3pMIMAT0004510HomosapiensmiR-96-3p	COL4A1	141.00	-10.01	2 10	776 797	8	87.50%	100.00%


   Query:    3' guaUAACCGUGAC--GUGUACUAa 5'
                   ||| ||| ||  :||:|||| 
   Ref:      5' gacATT-GCAATGTCTACGTGATa 3'

   Energy:  -13.720000 kCal/Mol

Scores for this hit:
>hsa-miR-96-3pMIMAT0004510HomosapiensmiR-96-3p	COL4A1	140.00	-13.72	2 20	1036 1058	20	70.00%	80.00%


   Query:    3' uuGUUAUGUUGAAUGAUGGAGu 5'
                  ||  |||   |:||||:|| 
   Ref:      5' gtCACAACATGGTGCTACTTCt 3'

   Energy:  -15.730000 kCal/Mol

Scores for this hit:
>hsa-miR-98-5pMIMAT0000096HomosapiensmiR-98-5p	COL4A1	140.00	-15.73	2 21	21 42	19	63.16%	73.68%


   Query:    3' uuguuaugUUGAAUGAUGGAGu 5'
                        :|||| ||:|||| 
   Ref:      5' tcctggtgGACTTCCTGCCTCa 3'

   Energy:  -18.000000 kCal/Mol

Scores for this hit:
>hsa-miR-98-5pMIMAT0000096HomosapiensmiR-98-5p	COL4A1	142.00	-18.00	2 15	650 671	13	76.92%	92.31%


   Query:    3' uuGUUAUGUUGAAUGAUGGAGu 5'
                  ||  |||   |:||||:|| 
   Ref:      5' gtCACAACATGGTGCTACTTCt 3'

   Energy:  -15.730000 kCal/Mol

Scores for this hit:
>hsa-miR-98-5pMIMAT0000096HomosapiensmiR-98-5p	COL4A1	140.00	-15.73	2 21	21 42	19	63.16%	73.68%


   Query:    3' cccuuucaucauUCAACAUAUc 5'
                            | ||||||| 
   Ref:      5' tgtaataaaactATTTGTATAa 3'

   Energy:  -3.630000 kCal/Mol

Scores for this hit:
>hsa-miR-98-3pMIMAT0022842HomosapiensmiR-98-3p	COL4A1	142.00	-3.63	2 11	1278 1299	9	88.89%	88.89%


   Query:    3' guGUUCUAGCCUAGAUGCCCAa 5'
                  :|| | :  ||:||:|||| 
   Ref:      5' tcTAAAAATAAATTTATGGGTa 3'

   Energy:  -12.620000 kCal/Mol

Scores for this hit:
>hsa-miR-99a-5pMIMAT0000097HomosapiensmiR-99a-5p	COL4A1	140.00	-12.62	2 21	854 875	19	57.89%	78.95%


   Query:    3' guAUGGAUAUCU--AUGUUCGAAc 5'
                  |:|: ||| |  |::|||||| 
   Ref:      5' gcTGCTAATAAATTTGTAAGCTTt 3'

   Energy:  -9.970000 kCal/Mol

Scores for this hit:
>hsa-miR-100-3pMIMAT0004512HomosapiensmiR-100-3p	COL4A1	143.00	-9.97	2 21	1367 1390	21	61.90%	80.95%


   Query:    3' ucGUAGUCGUGAC-ACUAUUGAc 5'
                  ||||  ::|||  |||:||| 
   Ref:      5' aaCATCTTTGCTGAAGATGACTt 3'

   Energy:  -15.950000 kCal/Mol

Scores for this hit:
>hsa-miR-101-5pMIMAT0004513HomosapiensmiR-101-5p	VWF	143.00	-15.95	2 21	555 577	20	65.00%	80.00%


   Query:    3' ucGUAGUCGUGACACUAUUGAc 5'
                  :||:| :::| ||||||:| 
   Ref:      5' ctTATTACTGTTTTGATAATTt 3'

   Energy:  -10.620000 kCal/Mol

Scores for this hit:
>hsa-miR-101-5pMIMAT0004513HomosapiensmiR-101-5p	COL4A1	148.00	-10.62	2 21	59 80	19	57.89%	89.47%


   Query:    3' aagucaauaguGUCAUGACAu 5'
                           | ||||||| 
   Ref:      5' tgcccccaaacCTGTACTGTc 3'

   Energy:  -9.830000 kCal/Mol

Scores for this hit:
>hsa-miR-101-3pMIMAT0000099HomosapiensmiR-101-3p	BGN	142.00	-9.83	2 11	871 891	9	88.89%	88.89%


   Query:    3' aaGUCAAUAGUGUCAUGACAu 5'
                  |||  ||| ::||||||| 
   Ref:      5' tgCAG-CATCCTGGTACTGTc 3'

   Energy:  -17.639999 kCal/Mol

Scores for this hit:
>hsa-miR-101-3pMIMAT0000099HomosapiensmiR-101-3p	COL4A1	157.00	-17.64	2 20	600 619	18	72.22%	83.33%


   Query:    3' agaUUUGGUGGUA-UACUUUGGUcg 5'
                   |:| | |||| |  ||||||  
   Ref:      5' gtgAGAACTCCATCAGAAAACCAaa 3'

   Energy:  -14.350000 kCal/Mol

Scores for this hit:
>hsa-miR-29b-1-5pMIMAT0004514HomosapiensmiR-29b-1-5p	COL4A1	140.00	-14.35	3 22	282 306	20	70.00%	75.00%


   Query:    3' agauuuGGUGGUAUACUUUGGUCg 5'
                      |:|| | |  ||||||| 
   Ref:      5' aagcttCTACAAAAGAAAACCAGg 3'

   Energy:  -14.970000 kCal/Mol

Scores for this hit:
>hsa-miR-29b-1-5pMIMAT0004514HomosapiensmiR-29b-1-5p	COL4A1	154.00	-14.97	2 19	354 377	17	70.59%	76.47%


   Query:    3' agAUUUGGUGGUAUACUUUGGUCg 5'
                  |::::||||:|: |||||||| 
   Ref:      5' tgTGGGTCACCGTG-GAAACCAGg 3'

   Energy:  -28.980000 kCal/Mol

Scores for this hit:
>hsa-miR-29b-1-5pMIMAT0004514HomosapiensmiR-29b-1-5p	COL4A1	172.00	-28.98	2 23	620 642	21	66.67%	95.24%


   Query:    3' agaUUUGGUG-GUAUAC-----UUUGGUCg 5'
                   :|:| |: || |||     ||||||| 
   Ref:      5' ccaGAGCAATACAAATGAAGCCAAACCAGg 3'

   Energy:  -15.710000 kCal/Mol

Scores for this hit:
>hsa-miR-29b-1-5pMIMAT0004514HomosapiensmiR-29b-1-5p	COL4A1	143.00	-15.71	2 22	83 112	26	57.69%	69.23%


   Query:    3' agaUUUGGUGGU-AUACUUUGGUcg 5'
                   |||::| :| | | ||||||  
   Ref:      5' ttcAAATTAGTATTTTTAAACCAtc 3'

   Energy:  -12.010000 kCal/Mol

Scores for this hit:
>hsa-miR-29b-1-5pMIMAT0004514HomosapiensmiR-29b-1-5p	COL4A1	140.00	-12.01	3 22	340 364	20	65.00%	80.00%


   Query:    3' agaUUUGGUGGUA-UACUUUGGUcg 5'
                   |:| | |||| |  ||||||  
   Ref:      5' gtgAGAACTCCATCAGAAAACCAaa 3'

   Energy:  -14.350000 kCal/Mol

Scores for this hit:
>hsa-miR-29b-1-5pMIMAT0004514HomosapiensmiR-29b-1-5p	COL4A1	140.00	-14.35	3 22	282 306	20	70.00%	75.00%


   Query:    3' uugUGACUAAA--GUU-UACCACGAu 5'
                   :|| || |  ||| |||||||| 
   Ref:      5' tcaGCTAATGTCACAACATGGTGCTa 3'

   Energy:  -17.469999 kCal/Mol

Scores for this hit:
>hsa-miR-29b-3pMIMAT0000100HomosapiensmiR-29b-3p	COL4A1	158.00	-17.47	2 21	12 37	22	72.73%	77.27%


   Query:    3' uugUGACUAAA--GUU-UACCACGAu 5'
                   :|| || |  ||| |||||||| 
   Ref:      5' tcaGCTAATGTCACAACATGGTGCTa 3'

   Energy:  -17.469999 kCal/Mol

Scores for this hit:
>hsa-miR-29b-3pMIMAT0000100HomosapiensmiR-29b-3p	COL4A1	158.00	-17.47	2 21	12 37	22	72.73%	77.27%


   Query:    3' gauUCGGUGGUA-CACUUUGGUc 5'
                   :| || ||| ||||:|||| 
   Ref:      5' cctGGGCAACATAGTGAGACCAc 3'

   Energy:  -24.219999 kCal/Mol

Scores for this hit:
>hsa-miR-29b-2-5pMIMAT0004515HomosapiensmiR-29b-2-5p	MRPL20	150.00	-24.22	2 20	130 152	19	73.68%	84.21%


   Query:    3' gauUCGGUGGUA-CACUUUGGuc 5'
                   :|||| |:| ||||||||  
   Ref:      5' cctGGCCAACGTGGTGAAACCct 3'

   Energy:  -22.420000 kCal/Mol

Scores for this hit:
>hsa-miR-29b-2-5pMIMAT0004515HomosapiensmiR-29b-2-5p	MRPL20	150.00	-22.42	3 20	416 438	18	77.78%	88.89%


   Query:    3' gaUUCGGUGGUACACUUUGGUc 5'
                  ::|:||||:|| ||||||| 
   Ref:      5' gtGGGTCACCGTG-GAAACCAg 3'

   Energy:  -33.919998 kCal/Mol

Scores for this hit:
>hsa-miR-29b-2-5pMIMAT0004515HomosapiensmiR-29b-2-5p	COL4A1	170.00	-33.92	2 21	621 641	19	73.68%	94.74%


   Query:    3' gaUUCGGUGGU-ACACUUUGGUc 5'
                  |||:||  | | |||:|||| 
   Ref:      5' ggAAGTCAGGAGTTTGAGACCAt 3'

   Energy:  -16.709999 kCal/Mol

Scores for this hit:
>hsa-miR-29b-2-5pMIMAT0004515HomosapiensmiR-29b-2-5p	COL4A1	147.00	-16.71	2 21	1532 1554	20	70.00%	80.00%


   Query:    3' gaUUCGGUG-GUACACUUUGGUc 5'
                  :||| |: ||  ||||:||| 
   Ref:      5' caGAGCAATACAAATGAAGCCAa 3'

   Energy:  -15.070000 kCal/Mol

Scores for this hit:
>hsa-miR-29b-2-5pMIMAT0004515HomosapiensmiR-29b-2-5p	COL4A1	143.00	-15.07	2 21	84 106	20	65.00%	80.00%


   Query:    3' guUCCGUCGUGACAUUUCUUCGa 5'
                  :|| :|||  |  |:||||| 
   Ref:      5' tgGGGAGGCAGAGCCAGGAAGCt 3'

   Energy:  -20.690001 kCal/Mol

Scores for this hit:
>hsa-miR-103a-2-5pMIMAT0009196HomosapiensmiR-103a-2-5p	BGN	141.00	-20.69	2 22	65 87	20	60.00%	75.00%


   Query:    3' guucCGUCGUGACA-UUUCUUCGa 5'
                    | || ||| | ||:||||| 
   Ref:      5' gacaGAAGAACTTTGAAGGAAGCa 3'

   Energy:  -15.940000 kCal/Mol

Scores for this hit:
>hsa-miR-103a-2-5pMIMAT0009196HomosapiensmiR-103a-2-5p	COL4A1	146.00	-15.94	2 20	579 602	19	73.68%	78.95%


   Query:    3' guUCCGUCG-UGAC-AUUUCUUCGa 5'
                  |||| ||  | |  :||||||| 
   Ref:      5' ggAGGCTGCTCCAGCGGAAGAAGCg 3'

   Energy:  -18.910000 kCal/Mol

Scores for this hit:
>hsa-miR-103a-2-5pMIMAT0009196HomosapiensmiR-103a-2-5p	NDUFB7	151.00	-18.91	2 22	102 126	22	68.18%	72.73%


   Query:    3' agUAUCGGGAC-AUGUUACGACGa 5'
                  ||:|||  |  | |:|||||| 
   Ref:      5' tgATGGCCAGGCCAGAGTGCTGCc 3'

   Energy:  -23.100000 kCal/Mol

Scores for this hit:
>hsa-miR-103a-3pMIMAT0000101HomosapiensmiR-103a-3p	VWF	144.00	-23.10	2 22	45 68	21	66.67%	76.19%


   Query:    3' guUCCGUCGUGACAUUUCUUCGg 5'
                  :|| :|||  |  |:||||| 
   Ref:      5' tgGGGAGGCAGAGCCAGGAAGCt 3'

   Energy:  -19.809999 kCal/Mol

Scores for this hit:
>hsa-miR-103a-1-5pMIMAT0037306HomosapiensmiR-103a-1-5p	BGN	141.00	-19.81	2 22	65 87	20	60.00%	75.00%


   Query:    3' guucCGUCGUGACA-UUUCUUCGg 5'
                    | || ||| | ||:||||| 
   Ref:      5' gacaGAAGAACTTTGAAGGAAGCa 3'

   Energy:  -17.250000 kCal/Mol

Scores for this hit:
>hsa-miR-103a-1-5pMIMAT0037306HomosapiensmiR-103a-1-5p	COL4A1	146.00	-17.25	2 20	579 602	19	73.68%	78.95%


   Query:    3' guUCCGUCG-UGAC-AUUUCUUCGg 5'
                  |||| ||  | |  :||||||| 
   Ref:      5' ggAGGCTGCTCCAGCGGAAGAAGCg 3'

   Energy:  -19.020000 kCal/Mol

Scores for this hit:
>hsa-miR-103a-1-5pMIMAT0037306HomosapiensmiR-103a-1-5p	NDUFB7	151.00	-19.02	2 22	102 126	22	68.18%	72.73%


   Query:    3' uggugucCUCAGACUCGUAAAcu 5'
                       || |||| ||||||  
   Ref:      5' gcaagttGAATCTGTGCATTTca 3'

   Energy:  -12.780000 kCal/Mol

Scores for this hit:
>hsa-miR-105-5pMIMAT0000102HomosapiensmiR-105-5p	COL4A1	144.00	-12.78	3 17	530 552	14	85.71%	85.71%


   Query:    3' aucGUGUACGAGUUUGUAGGca 5'
                   |||| || ||:||||||  
   Ref:      5' gaaCACA-GC-CAGACATCCtg 3'

   Energy:  -23.100000 kCal/Mol

Scores for this hit:
>hsa-miR-105-3pMIMAT0004516HomosapiensmiR-105-3p	BGN	143.00	-23.10	3 20	44 63	17	82.35%	88.24%


   Query:    3' aucgugUACGAGUUUGUAGGCa 5'
                      ||| | ||||||||| 
   Ref:      5' tattgaATG-TGAAACATCCGt 3'

   Energy:  -18.469999 kCal/Mol

Scores for this hit:
>hsa-miR-105-3pMIMAT0004516HomosapiensmiR-105-3p	COL4A1	158.00	-18.47	2 17	783 803	15	86.67%	86.67%


   Query:    3' aucGUGUACGAGU-UUGUAGGCa 5'
                   |||: ||||| ||:||||| 
   Ref:      5' agaCACG-GCTCAGAATATCCGa 3'

   Energy:  -24.860001 kCal/Mol

Scores for this hit:
>hsa-miR-105-3pMIMAT0004516HomosapiensmiR-105-3p	COL4A1	152.00	-24.86	2 20	24 45	19	78.95%	89.47%


   Query:    3' aucgugUACGAGUUUGUAGGCa 5'
                      ||| | ||||||||| 
   Ref:      5' tattgaATG-TGAAACATCCGt 3'

   Energy:  -18.469999 kCal/Mol

Scores for this hit:
>hsa-miR-105-3pMIMAT0004516HomosapiensmiR-105-3p	COL4A1	158.00	-18.47	2 17	783 803	15	86.67%	86.67%


   Query:    3' aucGUGUACGAGU-UUGUAGGCa 5'
                   |||: ||||| ||:||||| 
   Ref:      5' agaCACG-GCTCAGAATATCCGa 3'

   Energy:  -24.860001 kCal/Mol

Scores for this hit:
>hsa-miR-105-3pMIMAT0004516HomosapiensmiR-105-3p	COL4A1	152.00	-24.86	2 20	24 45	19	78.95%	89.47%


   Query:    3' gauGGACGUGACAU-UCGUGAAAa 5'
                   :||||  |||: :|:||||| 
   Ref:      5' cttTCTGCTATGTGTGGTACTTTg 3'

   Energy:  -18.510000 kCal/Mol

Scores for this hit:
>hsa-miR-106a-5pMIMAT0000103HomosapiensmiR-106a-5p	COL4A1	147.00	-18.51	2 21	542 565	20	65.00%	85.00%


   Query:    3' gauggacgugacauUCGUGAAAa 5'
                              :||||||| 
   Ref:      5' gtggcataccaaatGGCACTTTt 3'

   Energy:  -13.010000 kCal/Mol

Scores for this hit:
>hsa-miR-106a-5pMIMAT0000103HomosapiensmiR-106a-5p	COL4A1	141.00	-13.01	2 10	208 230	8	87.50%	100.00%


   Query:    3' gaUGGACGUG-ACAUUCGUGAAAa 5'
                  |::| |||  |||||||| || 
   Ref:      5' gtATTTTCACACGTAAGCACATTc 3'

   Energy:  -16.150000 kCal/Mol

Scores for this hit:
>hsa-miR-106a-5pMIMAT0000103HomosapiensmiR-106a-5p	COL4A1	140.00	-16.15	2 22	1064 1087	21	71.43%	80.95%


   Query:    3' gaUGGACGUGACAUUCGUGAAAa 5'
                  :||||:: |   |||||||| 
   Ref:      5' agGCCTGTGATCCCAGCACTTTg 3'

   Energy:  -17.490000 kCal/Mol

Scores for this hit:
>hsa-miR-106a-5pMIMAT0000103HomosapiensmiR-106a-5p	MRPL20	161.00	-17.49	2 22	361 383	20	65.00%	80.00%


   Query:    3' gaugGACGUGAC-AUUCGUGAAAa 5'
                    :| | :|| |::||||||| 
   Ref:      5' gttgTTACTTTGCTGGGCACTTTg 3'

   Energy:  -16.110001 kCal/Mol

Scores for this hit:
>hsa-miR-106a-5pMIMAT0000103HomosapiensmiR-106a-5p	COL4A1	154.00	-16.11	2 20	821 844	19	63.16%	84.21%


   Query:    3' gauGGACGUGACAU-UCGUGAAAa 5'
                   :||||  |||: :|:||||| 
   Ref:      5' cttTCTGCTATGTGTGGTACTTTg 3'

   Energy:  -18.510000 kCal/Mol

Scores for this hit:
>hsa-miR-106a-5pMIMAT0000103HomosapiensmiR-106a-5p	COL4A1	147.00	-18.51	2 21	542 565	20	65.00%	85.00%


   Query:    3' gauggacgugacauUCGUGAAAa 5'
                              :||||||| 
   Ref:      5' gtggcataccaaatGGCACTTTt 3'

   Energy:  -13.010000 kCal/Mol

Scores for this hit:
>hsa-miR-106a-5pMIMAT0000103HomosapiensmiR-106a-5p	COL4A1	141.00	-13.01	2 10	208 230	8	87.50%	100.00%


   Query:    3' gaUGGACGUG-ACAUUCGUGAAAa 5'
                  |::| |||  |||||||| || 
   Ref:      5' gtATTTTCACACGTAAGCACATTc 3'

   Energy:  -16.150000 kCal/Mol

Scores for this hit:
>hsa-miR-106a-5pMIMAT0000103HomosapiensmiR-106a-5p	COL4A1	140.00	-16.15	2 22	1064 1087	21	71.43%	80.95%


   Query:    3' gaugGACGUGAC-AUUCGUGAAAa 5'
                    :| | :|| |::||||||| 
   Ref:      5' gttgTTACTTTGCTGGGCACTTTg 3'

   Energy:  -16.110001 kCal/Mol

Scores for this hit:
>hsa-miR-106a-5pMIMAT0000103HomosapiensmiR-106a-5p	COL4A1	154.00	-16.11	2 20	821 844	19	63.16%	84.21%


   Query:    3' cauucUUCACGAAU-GUAACGUc 5'
                     |||  |  | ||||||| 
   Ref:      5' gagccAAGAACACACCATTGCAc 3'

   Energy:  -9.470000 kCal/Mol

Scores for this hit:
>hsa-miR-106a-3pMIMAT0004517HomosapiensmiR-106a-3p	COL4A1	144.00	-9.47	2 18	1693 1715	17	70.59%	70.59%


   Query:    3' cauucuucacgaaUGUAACGUc 5'
                             |||||||| 
   Ref:      5' cccattgccagagACATTGCAa 3'

   Energy:  -10.490000 kCal/Mol

Scores for this hit:
>hsa-miR-106a-3pMIMAT0004517HomosapiensmiR-106a-3p	COL4A1	145.00	-10.49	2 10	1024 1045	8	100.00%	100.00%


   Query:    3' cauucuucacgaaUGUAACGUc 5'
                             |||||||| 
   Ref:      5' cccattgccagagACATTGCAa 3'

   Energy:  -10.490000 kCal/Mol

Scores for this hit:
>hsa-miR-106a-3pMIMAT0004517HomosapiensmiR-106a-3p	COL4A1	145.00	-10.49	2 10	1024 1045	8	100.00%	100.00%


   Query:    3' acUAUCGGGAC-AUGUUACGACGa 5'
                  ||:|||  |  | |:|||||| 
   Ref:      5' tgATGGCCAGGCCAGAGTGCTGCc 3'

   Energy:  -26.680000 kCal/Mol

Scores for this hit:
>hsa-miR-107MIMAT0000104HomosapiensmiR-107	VWF	144.00	-26.68	2 22	45 68	21	66.67%	76.19%


   Query:    3' auUUCGUCGUGUCAUUAUAACc 5'
                  :|| |  | || ||||||| 
   Ref:      5' gtGAGAAAGA-AGGAATATTGa 3'

   Energy:  -10.050000 kCal/Mol

Scores for this hit:
>hsa-miR-16-2-3pMIMAT0004518HomosapiensmiR-16-2-3p	COL4A1	150.00	-10.05	2 21	730 750	19	68.42%	73.68%


   Query:    3' auuucgucGUGUCAUUAUAACc 5'
                        :|:|  ||||||| 
   Ref:      5' gatttattTATAAAAATATTGc 3'

   Energy:  -5.490000 kCal/Mol

Scores for this hit:
>hsa-miR-16-2-3pMIMAT0004518HomosapiensmiR-16-2-3p	COL4A1	146.00	-5.49	2 15	390 411	13	69.23%	84.62%


   Query:    3' auuucGUCGUGUCAUUAUAAcc 5'
                     | | ::|||||||||  
   Ref:      5' tacttCTGAGTAGTAATATTat 3'

   Energy:  -9.080000 kCal/Mol

Scores for this hit:
>hsa-miR-16-2-3pMIMAT0004518HomosapiensmiR-16-2-3p	COL4A1	141.00	-9.08	3 18	121 142	15	73.33%	86.67%


   Query:    3' ggguUGUUGUACUUUGAUGGAu 5'
                    ||||||||: :||||:| 
   Ref:      5' tgtcACAACATGGTGCTACTTc 3'

   Energy:  -21.590000 kCal/Mol

Scores for this hit:
>hsa-miR-196a-5pMIMAT0000226HomosapiensmiR-196a-5p	COL4A1	146.00	-21.59	2 19	20 41	17	76.47%	94.12%


   Query:    3' ggguUGUUGUACUUUGAUGGAu 5'
                    ||||||||: :||||:| 
   Ref:      5' tgtcACAACATGGTGCTACTTc 3'

   Energy:  -21.590000 kCal/Mol

Scores for this hit:
>hsa-miR-196a-5pMIMAT0000226HomosapiensmiR-196a-5p	COL4A1	146.00	-21.59	2 19	20 41	17	76.47%	94.12%


   Query:    3' ggaGGGUGACGGGAGAGAUGGGc 5'
                   |::||  :|| ||||:||| 
   Ref:      5' ccgCTTACCATCCCCTCTGCCCt 3'

   Energy:  -26.790001 kCal/Mol

Scores for this hit:
>hsa-miR-197-5pMIMAT0022691HomosapiensmiR-197-5p	ATP5F1D	148.00	-26.79	2 21	273 295	19	63.16%	84.21%


   Query:    3' ggAGGGUGACGGGAGAGAUGGGc 5'
                  |: :| |   :|:||||||| 
   Ref:      5' taTTATAATTAATTTTCTACCCc 3'

   Energy:  -16.469999 kCal/Mol

Scores for this hit:
>hsa-miR-197-5pMIMAT0022691HomosapiensmiR-197-5p	COL4A1	149.00	-16.47	2 22	360 382	20	55.00%	75.00%


   Query:    3' ggaGGGUGACGGGAGAGAUGGGc 5'
                   |::||  :|| ||||:||| 
   Ref:      5' ccgCTTACCATCCCCTCTGCCCt 3'

   Energy:  -26.790001 kCal/Mol

Scores for this hit:
>hsa-miR-197-5pMIMAT0022691HomosapiensmiR-197-5p	ATP5F1D	148.00	-26.79	2 21	23 45	19	63.16%	84.21%


   Query:    3' ggaGGGUGACGGGA-GAGAUGGGc 5'
                   | :||| :|:| :||||:|| 
   Ref:      5' ttaCATACTTTCTTATTCTATCCg 3'

   Energy:  -22.870001 kCal/Mol

Scores for this hit:
>hsa-miR-197-5pMIMAT0022691HomosapiensmiR-197-5p	COL4A1	143.00	-22.87	2 21	1416 1439	20	60.00%	85.00%


   Query:    3' ggAGGGUGACGGGAGAGAUGGGc 5'
                  |: :| |   :|:||||||| 
   Ref:      5' taTTATAATTAATTTTCTACCCc 3'

   Energy:  -16.469999 kCal/Mol

Scores for this hit:
>hsa-miR-197-5pMIMAT0022691HomosapiensmiR-197-5p	COL4A1	149.00	-16.47	2 22	360 382	20	55.00%	75.00%


   Query:    3' cgaccCACCUCUU-CCACCACuu 5'
                     ||||||||  ||||||  
   Ref:      5' gagcaGTGGAGAACAGTGGTGtg 3'

   Energy:  -23.870001 kCal/Mol

Scores for this hit:
>hsa-miR-197-3pMIMAT0000227HomosapiensmiR-197-3p	VWF	148.00	-23.87	3 18	638 660	16	87.50%	87.50%


   Query:    3' cgacccACCUCUUCCACCACUu 5'
                      |||  || ||||||| 
   Ref:      5' ctagccTGGCCAACGTGGTGAa 3'

   Energy:  -16.440001 kCal/Mol

Scores for this hit:
>hsa-miR-197-3pMIMAT0000227HomosapiensmiR-197-3p	MRPL20	156.00	-16.44	2 17	412 433	15	80.00%	80.00%


   Query:    3' cgacccaccucUUCCACCACUu 5'
                           |:|||||||| 
   Ref:      5' tcagctcagtcAGGGTGGTGAc 3'

   Energy:  -18.809999 kCal/Mol

Scores for this hit:
>hsa-miR-197-3pMIMAT0000227HomosapiensmiR-197-3p	MRPL20	151.00	-18.81	2 12	9 30	10	90.00%	100.00%


   Query:    3' cuuguccaUCAGACUUGUGACCc 5'
                        ||  |||:|||||| 
   Ref:      5' acacccccAGCGTGAGCACTGGg 3'

   Energy:  -22.150000 kCal/Mol

Scores for this hit:
>hsa-miR-199a-5pMIMAT0000231HomosapiensmiR-199a-5p	COL4A1	143.00	-22.15	2 16	499 521	14	78.57%	85.71%


   Query:    3' cuuguccaUCAGACUUGUGACCc 5'
                        ||  |||:|||||| 
   Ref:      5' acacccccAGCGTGAGCACTGGg 3'

   Energy:  -22.150000 kCal/Mol

Scores for this hit:
>hsa-miR-199a-5pMIMAT0000231HomosapiensmiR-199a-5p	COL4A1	143.00	-22.15	2 16	499 521	14	78.57%	85.71%


   Query:    3' auugGUUACACGUCUGAUGACa 5'
                    :||||| || :|||||| 
   Ref:      5' catgTAATGT-CA-GCTACTGa 3'

   Energy:  -18.520000 kCal/Mol

Scores for this hit:
>hsa-miR-199a-3pMIMAT0000232HomosapiensmiR-199a-3p	MRPL20	142.00	-18.52	2 19	197 216	17	76.47%	88.24%


   Query:    3' auUGGUUACACGUCUGAUGACa 5'
                  || | ||   :|||||||| 
   Ref:      5' gcACGACTG---GGACTACTGc 3'

   Energy:  -15.830000 kCal/Mol

Scores for this hit:
>hsa-miR-199a-3pMIMAT0000232HomosapiensmiR-199a-3p	NDUFB7	148.00	-15.83	2 21	37 55	19	68.42%	73.68%


   Query:    3' cauauUGGGCCCGGUUUUCGAg 5'
                     :||:| |:::|||||| 
   Ref:      5' gccctGCCTGTGTTGAAAGCTc 3'

   Energy:  -19.660000 kCal/Mol

Scores for this hit:
>hsa-miR-208a-5pMIMAT0026474HomosapiensmiR-208a-5p	ATP5F1D	145.00	-19.66	2 18	153 174	16	62.50%	93.75%


   Query:    3' caUAUUGGGCCCGGUUUUCGag 5'
                  | |||| ||| |||||||  
   Ref:      5' agAAAACCAGGG-CAAAAGCga 3'

   Energy:  -18.670000 kCal/Mol

Scores for this hit:
>hsa-miR-208a-5pMIMAT0026474HomosapiensmiR-208a-5p	COL4A1	150.00	-18.67	3 21	367 387	18	83.33%	83.33%


   Query:    3' uguUCGAAAA-A-CGAGCAGAAUa 5'
                   ||||||| | |:|:||:||| 
   Ref:      5' cttAGCTTTTGTAGTTTGTTTTAa 3'

   Energy:  -16.770000 kCal/Mol

Scores for this hit:
>hsa-miR-208a-3pMIMAT0000241HomosapiensmiR-208a-3p	COL4A1	141.00	-16.77	2 20	54 77	20	75.00%	90.00%


   Query:    3' uaugaaaaaccccaUUCCCGAa 5'
                              ||||||| 
   Ref:      5' gccctatgcctccaAAGGGCTg 3'

   Energy:  -10.750000 kCal/Mol

Scores for this hit:
>hsa-miR-129-1-3pMIMAT0004548HomosapiensmiR-129-1-3p	VWF	140.00	-10.75	2 9	392 413	7	100.00%	100.00%


   Query:    3' ucagccucAC-AGA-GUCUUGAAa 5'
                        || ||| |||||||| 
   Ref:      5' tgggctttTGCTCTCCAGAACTTc 3'

   Energy:  -16.969999 kCal/Mol

Scores for this hit:
>hsa-miR-148a-5pMIMAT0004549HomosapiensmiR-148a-5p	COL4A1	152.00	-16.97	2 15	450 473	15	86.67%	86.67%


   Query:    3' ucagccucacagagUCUUGAAa 5'
                              ||||||| 
   Ref:      5' ggatcaaagacagaAGAACTTt 3'

   Energy:  -9.300000 kCal/Mol

Scores for this hit:
>hsa-miR-148a-5pMIMAT0004549HomosapiensmiR-148a-5p	COL4A1	140.00	-9.30	2 9	571 592	7	100.00%	100.00%


   Query:    3' ucagccucacagagUCUUGAAa 5'
                              ||||||| 
   Ref:      5' aaatgataaaatggAGAACTTt 3'

   Energy:  -9.230000 kCal/Mol

Scores for this hit:
>hsa-miR-148a-5pMIMAT0004549HomosapiensmiR-148a-5p	COL4A1	140.00	-9.23	2 9	1202 1223	7	100.00%	100.00%


   Query:    3' uguuucaagacaUCACGUGACu 5'
                            | ||||||| 
   Ref:      5' tttctgcaatccAATGCACTGa 3'

   Energy:  -15.020000 kCal/Mol

Scores for this hit:
>hsa-miR-148a-3pMIMAT0000243HomosapiensmiR-148a-3p	COL4A1	142.00	-15.02	2 11	252 273	9	88.89%	88.89%


   Query:    3' uguuucaagacaUCACGUGACu 5'
                            | ||||||| 
   Ref:      5' tttctgcaatccAATGCACTGa 3'

   Energy:  -15.020000 kCal/Mol

Scores for this hit:
>hsa-miR-148a-3pMIMAT0000243HomosapiensmiR-148a-3p	COL4A1	142.00	-15.02	2 11	252 273	9	88.89%	88.89%


   Query:    3' ucucaUUUGUC--GGA--AGAGGGUc 5'
                     :|:| |  |||  ||||||| 
   Ref:      5' cctcaGAGCTGCCCCTGCTCTCCCAc 3'

   Energy:  -18.410000 kCal/Mol

Scores for this hit:
>hsa-miR-30c-2-3pMIMAT0004550HomosapiensmiR-30c-2-3p	BGN	143.00	-18.41	2 18	227 252	20	65.00%	75.00%


   Query:    3' ucUCAUUUGUCGGAAGAGGGuc 5'
                  || ::|||||  ||||||  
   Ref:      5' ccAG-GGACAGCAGTCTCCCca 3'

   Energy:  -22.830000 kCal/Mol

Scores for this hit:
>hsa-miR-30c-2-3pMIMAT0004550HomosapiensmiR-30c-2-3p	BGN	142.00	-22.83	3 21	831 851	18	72.22%	83.33%


   Query:    3' ucUCAUUUGUCGG-A-AGAGGGUc 5'
                  | | |::|||| | |||:||| 
   Ref:      5' agACTCAGTAGCCATATCTTCCAa 3'

   Energy:  -17.740000 kCal/Mol

Scores for this hit:
>hsa-miR-30c-2-3pMIMAT0004550HomosapiensmiR-30c-2-3p	COL4A1	142.00	-17.74	2 21	497 520	21	66.67%	80.95%


   Query:    3' ucucaUUUGUCGGAAGAGGGUc 5'
                     |:|:||  ||||||:| 
   Ref:      5' cacccAGATAGGATTCTCCTAg 3'

   Energy:  -21.110001 kCal/Mol

Scores for this hit:
>hsa-miR-30c-2-3pMIMAT0004550HomosapiensmiR-30c-2-3p	MRPL20	145.00	-21.11	2 18	172 193	16	68.75%	87.50%


   Query:    3' ucUCAUUUGUCGG-A-AGAGGGUc 5'
                  | | |::|||| | |||:||| 
   Ref:      5' agACTCAGTAGCCATATCTTCCAa 3'

   Energy:  -17.740000 kCal/Mol

Scores for this hit:
>hsa-miR-30c-2-3pMIMAT0004550HomosapiensmiR-30c-2-3p	COL4A1	142.00	-17.74	2 21	497 520	21	66.67%	80.95%


   Query:    3' cgucguUUGUAGACUGACUUUc 5'
                      ||| ||||:|||||| 
   Ref:      5' tgcctcAAC-TCTGGCTGAAAc 3'

   Energy:  -18.660000 kCal/Mol

Scores for this hit:
>hsa-miR-30d-3pMIMAT0004551HomosapiensmiR-30d-3p	COL4A1	150.00	-18.66	2 17	665 685	15	86.67%	93.33%


   Query:    3' cgUCGUUUGUAGACUGACUUUc 5'
                  |||||:  ||| ||| ||| 
   Ref:      5' agAGCAAGGCTCTAACTCAAAa 3'

   Energy:  -11.270000 kCal/Mol

Scores for this hit:
>hsa-miR-30d-3pMIMAT0004551HomosapiensmiR-30d-3p	COL4A1	140.00	-11.27	2 21	1731 1752	19	73.68%	78.95%


   Query:    3' ugACCUCUGUGCACGUGACAUCu 5'
                  |||: |  | || ||||||| 
   Ref:      5' acTGGGTAGCCCTG-ACTGTAGt 3'

   Energy:  -19.920000 kCal/Mol

Scores for this hit:
>hsa-miR-139-5pMIMAT0000250HomosapiensmiR-139-5p	COL4A1	155.00	-19.92	2 22	547 568	20	70.00%	75.00%


   Query:    3' ugACCUCUGUGCACGUGACAUcu 5'
                  | |||||| | | ||||||  
   Ref:      5' ttTTGAGACA-G-GGACTGTAct 3'

   Energy:  -17.040001 kCal/Mol

Scores for this hit:
>hsa-miR-139-5pMIMAT0000250HomosapiensmiR-139-5p	COL4A1	141.00	-17.04	3 22	1257 1277	19	78.95%	78.95%


   Query:    3' ugACCUCUGUGCACGUGACAUcu 5'
                  | |||||| | | ||||||  
   Ref:      5' ttTTGAGACA-G-GGACTGTAct 3'

   Energy:  -17.040001 kCal/Mol

Scores for this hit:
>hsa-miR-139-5pMIMAT0000250HomosapiensmiR-139-5p	COL4A1	141.00	-17.04	3 22	1257 1277	19	78.95%	78.95%


   Query:    3' ugAGGUUGUC-CCGGC--GCAGAGGu 5'
                  ||||:| |  ||:|  :|||||| 
   Ref:      5' tcTCCAGCTGTTGCTGAATGTCTCCt 3'

   Energy:  -28.760000 kCal/Mol

Scores for this hit:
>hsa-miR-139-3pMIMAT0004552HomosapiensmiR-139-3p	COL4A1	143.00	-28.76	2 22	6 31	23	65.22%	78.26%


   Query:    3' uuguuGUUUUAGUGAUCAGAAGGu 5'
                     | |:| ||| :||:|||| 
   Ref:      5' gagtcCCAGA-CACCGGTTTTCCt 3'

   Energy:  -15.490000 kCal/Mol

Scores for this hit:
>hsa-miR-7-5pMIMAT0000252HomosapiensmiR-7-5p	BGN	141.00	-15.49	2 20	952 974	18	66.67%	83.33%


   Query:    3' uuGUUGU-UUUAGUGAUCAGAAGGu 5'
                  ||::| ||||: || |||||:| 
   Ref:      5' ccCAGTATAAATTTCT-GTCTTTCt 3'

   Energy:  -14.530000 kCal/Mol

Scores for this hit:
>hsa-miR-7-5pMIMAT0000252HomosapiensmiR-7-5p	COL4A1	151.00	-14.53	2 23	524 547	22	68.18%	86.36%


   Query:    3' uugUUGUUUU-AGUG-AUCAGAAGGu 5'
                   ||:|||: |:|| ||||:|||: 
   Ref:      5' taaAATAAAGCTTACATAGTTTTCTt 3'

   Energy:  -16.969999 kCal/Mol

Scores for this hit:
>hsa-miR-7-5pMIMAT0000252HomosapiensmiR-7-5p	COL4A1	143.00	-16.97	2 22	708 733	22	68.18%	90.91%


   Query:    3' uuGUUGU-UUUAGUGAUCAGAAGGu 5'
                  ||::| ||||: || |||||:| 
   Ref:      5' ccCAGTATAAATTTCT-GTCTTTCt 3'

   Energy:  -14.530000 kCal/Mol

Scores for this hit:
>hsa-miR-7-5pMIMAT0000252HomosapiensmiR-7-5p	COL4A1	151.00	-14.53	2 23	524 547	22	68.18%	86.36%


   Query:    3' uugUUGUUUU-AGUG-AUCAGAAGGu 5'
                   ||:|||: |:|| ||||:|||: 
   Ref:      5' taaAATAAAGCTTACATAGTTTTCTt 3'

   Energy:  -16.969999 kCal/Mol

Scores for this hit:
>hsa-miR-7-5pMIMAT0000252HomosapiensmiR-7-5p	COL4A1	143.00	-16.97	2 22	708 733	22	68.18%	90.91%


   Query:    3' auaccguCUGACACUAAACAAc 5'
                       |||    ||||||| 
   Ref:      5' attttttGACATCCATTTGTTt 3'

   Energy:  -5.780000 kCal/Mol

Scores for this hit:
>hsa-miR-7-1-3pMIMAT0004553HomosapiensmiR-7-1-3p	VWF	143.00	-5.78	2 16	329 350	14	71.43%	71.43%


   Query:    3' auaccgucugacACUAAACAAc 5'
                            | ||||||| 
   Ref:      5' ttaagcttttatTAATTTGTTg 3'

   Energy:  -8.980000 kCal/Mol

Scores for this hit:
>hsa-miR-7-1-3pMIMAT0004553HomosapiensmiR-7-1-3p	COL4A1	142.00	-8.98	2 11	1303 1324	9	88.89%	88.89%


   Query:    3' aauccAUCUGACCCUAAACAAc 5'
                     | |||    ||||||| 
   Ref:      5' attttTTGACATCCATTTGTTt 3'

   Energy:  -5.780000 kCal/Mol

Scores for this hit:
>hsa-miR-7-2-3pMIMAT0004554HomosapiensmiR-7-2-3p	VWF	145.00	-5.78	2 18	329 350	16	68.75%	68.75%


   Query:    3' aauccaucugacccUAAACAAc 5'
                              ||||||| 
   Ref:      5' ttaagcttttattaATTTGTTg 3'

   Energy:  -8.010000 kCal/Mol

Scores for this hit:
>hsa-miR-7-2-3pMIMAT0004554HomosapiensmiR-7-2-3p	COL4A1	140.00	-8.01	2 9	1303 1324	7	100.00%	100.00%


   Query:    3' gugUUUAAGCCAAGA---UGUCCCau 5'
                   ||||||  ||:|   ||||||  
   Ref:      5' atgAAATTCCTTTTTGAGACAGGGac 3'

   Energy:  -14.350000 kCal/Mol

Scores for this hit:
>hsa-miR-10b-5pMIMAT0000254HomosapiensmiR-10b-5p	COL4A1	143.00	-14.35	3 21	1246 1271	21	71.43%	76.19%


   Query:    3' guGUUUAAGCCAAGAUGUCC-CAu 5'
                  ||: | | |||||||||| || 
   Ref:      5' ccCAGTTCCTGTTCTACAGGAGTc 3'

   Energy:  -21.030001 kCal/Mol

Scores for this hit:
>hsa-miR-10b-5pMIMAT0000254HomosapiensmiR-10b-5p	COL4A1	141.00	-21.03	2 22	221 244	21	76.19%	80.95%


   Query:    3' gugUUUAAGCCAAGA---UGUCCCau 5'
                   ||||||  ||:|   ||||||  
   Ref:      5' atgAAATTCCTTTTTGAGACAGGGac 3'

   Energy:  -14.350000 kCal/Mol

Scores for this hit:
>hsa-miR-10b-5pMIMAT0000254HomosapiensmiR-10b-5p	COL4A1	143.00	-14.35	3 21	1246 1271	21	71.43%	76.19%


   Query:    3' guGUUUAAGCCAAGAUGUCC-CAu 5'
                  ||: | | |||||||||| || 
   Ref:      5' ccCAGTTCCTGTTCTACAGGAGTc 3'

   Energy:  -21.030001 kCal/Mol

Scores for this hit:
>hsa-miR-10b-5pMIMAT0000254HomosapiensmiR-10b-5p	COL4A1	141.00	-21.03	2 22	221 244	21	76.19%	80.95%


   Query:    3' uaAGGGGAUCUU------AGCUUAGACa 5'
                  |:|:||:|||      |:||||||| 
   Ref:      5' gtTTCTCTGGAAGGCAAGTTGAATCTGt 3'

   Energy:  -24.830000 kCal/Mol

Scores for this hit:
>hsa-miR-10b-3pMIMAT0004556HomosapiensmiR-10b-3p	COL4A1	155.00	-24.83	2 21	517 544	25	60.00%	76.00%


   Query:    3' ucccgUCAUAUGAACGACUAAc 5'
                     ||  |:| |||||:|| 
   Ref:      5' gcttgAGCTTGCATGCTGGTTt 3'

   Energy:  -12.450000 kCal/Mol

Scores for this hit:
>hsa-miR-34a-3pMIMAT0004557HomosapiensmiR-34a-3p	COL4A1	141.00	-12.45	2 18	1069 1090	16	68.75%	81.25%


   Query:    3' ucccgUCAUAUGAACGACUAAc 5'
                     ||  |:| |||||:|| 
   Ref:      5' gcttgAGCTTGCATGCTGGTTt 3'

   Energy:  -12.450000 kCal/Mol

Scores for this hit:
>hsa-miR-34a-3pMIMAT0004557HomosapiensmiR-34a-3p	COL4A1	141.00	-12.45	2 18	1069 1090	16	68.75%	81.25%


   Query:    3' ugagUG-GCUGUCGCAACUUACAa 5'
                    || || || || ||||||| 
   Ref:      5' caggACGCGCCACCGGTGAATGTg 3'

   Energy:  -17.320000 kCal/Mol

Scores for this hit:
>hsa-miR-181a-5pMIMAT0000256HomosapiensmiR-181a-5p	MRPL12	162.00	-17.32	2 20	215 238	19	78.95%	78.95%


   Query:    3' ugAGUGGCUG-UC--GCAACUUACAa 5'
                  |:|  ||| ||  : |||||||| 
   Ref:      5' ttTTAAAGACTAGGATATTGAATGTg 3'

   Energy:  -13.740000 kCal/Mol

Scores for this hit:
>hsa-miR-181a-5pMIMAT0000256HomosapiensmiR-181a-5p	COL4A1	151.00	-13.74	2 22	768 793	23	65.22%	73.91%


   Query:    3' ugAGUGG--CUGUC-GCAACUUACaa 5'
                  |:|||  ||:|| : |||||||  
   Ref:      5' tgTTACCTGGATAGTTTTTGAATGaa 3'

   Energy:  -17.330000 kCal/Mol

Scores for this hit:
>hsa-miR-181a-5pMIMAT0000256HomosapiensmiR-181a-5p	COL4A1	143.00	-17.33	3 22	960 985	22	68.18%	81.82%


   Query:    3' ugAGUGGCUGUC-GCAACUUACAa 5'
                  || || :| | :| ||||||| 
   Ref:      5' taTCTCCAGCTGTTGCTGAATGTc 3'

   Energy:  -15.730000 kCal/Mol

Scores for this hit:
>hsa-miR-181a-5pMIMAT0000256HomosapiensmiR-181a-5p	COL4A1	156.00	-15.73	2 22	4 27	21	66.67%	76.19%


   Query:    3' ugAGUGGCUG-UC--GCAACUUACAa 5'
                  |:|  ||| ||  : |||||||| 
   Ref:      5' ttTTAAAGACTAGGATATTGAATGTg 3'

   Energy:  -13.740000 kCal/Mol

Scores for this hit:
>hsa-miR-181a-5pMIMAT0000256HomosapiensmiR-181a-5p	COL4A1	151.00	-13.74	2 22	768 793	23	65.22%	73.91%


   Query:    3' ccAUGUCAGU--UGCC----AGUCACCa 5'
                  |:||| ||  :|||    ||||||| 
   Ref:      5' gcTGCAGCCACCGCGGGGCCTCAGTGGg 3'

   Energy:  -21.700001 kCal/Mol

Scores for this hit:
>hsa-miR-181a-2-3pMIMAT0004558HomosapiensmiR-181a-2-3p	BGN	150.00	-21.70	2 21	6 33	25	64.00%	72.00%


   Query:    3' ugggUG-GCUGUCGUUACUUACAa 5'
                    || || || |::||||||| 
   Ref:      5' caggACGCGCCACCGGTGAATGTg 3'

   Energy:  -20.950001 kCal/Mol

Scores for this hit:
>hsa-miR-181b-5pMIMAT0000257HomosapiensmiR-181b-5p	MRPL12	162.00	-20.95	2 20	215 238	19	73.68%	84.21%


   Query:    3' ugGGUGGCUG-UC--GUUACUUACAa 5'
                  ::|  ||| ||  :| ||||||| 
   Ref:      5' ttTTAAAGACTAGGATATTGAATGTg 3'

   Energy:  -13.740000 kCal/Mol

Scores for this hit:
>hsa-miR-181b-5pMIMAT0000257HomosapiensmiR-181b-5p	COL4A1	147.00	-13.74	2 22	768 793	23	60.87%	73.91%


   Query:    3' ugGGUGGCUGUCGUUACUUACAa 5'
                  |:|||  ||| :|| ||||| 
   Ref:      5' ttCTACCCCCAGAGATAAATGTt 3'

   Energy:  -17.350000 kCal/Mol

Scores for this hit:
>hsa-miR-181b-5pMIMAT0000257HomosapiensmiR-181b-5p	COL4A1	141.00	-17.35	2 22	374 396	20	70.00%	80.00%


   Query:    3' ugGGUGGCUGUCGUUACUUACAa 5'
                  ||| | :: ||  ||||||| 
   Ref:      5' ctCCAGCTGTTGC--TGAATGTc 3'

   Energy:  -15.950000 kCal/Mol

Scores for this hit:
>hsa-miR-181b-5pMIMAT0000257HomosapiensmiR-181b-5p	COL4A1	150.00	-15.95	2 22	7 27	20	65.00%	75.00%


   Query:    3' ugGGUGGCUG-UC--GUUACUUACAa 5'
                  ::|  ||| ||  :| ||||||| 
   Ref:      5' ttTTAAAGACTAGGATATTGAATGTg 3'

   Energy:  -13.740000 kCal/Mol

Scores for this hit:
>hsa-miR-181b-5pMIMAT0000257HomosapiensmiR-181b-5p	COL4A1	147.00	-13.74	2 22	768 793	23	60.87%	73.91%


   Query:    3' ugGGUGGCUGUCGUUACUUACAa 5'
                  |:|||  ||| :|| ||||| 
   Ref:      5' ttCTACCCCCAGAGATAAATGTt 3'

   Energy:  -17.350000 kCal/Mol

Scores for this hit:
>hsa-miR-181b-5pMIMAT0000257HomosapiensmiR-181b-5p	COL4A1	141.00	-17.35	2 22	374 396	20	70.00%	80.00%


   Query:    3' aacGUAAGUAACAAGUCACuc 5'
                   ||||| || |||||||  
   Ref:      5' attCATTCTTTTTTCAGTGcc 3'

   Energy:  -15.150000 kCal/Mol

Scores for this hit:
>hsa-miR-181b-3pMIMAT0022692HomosapiensmiR-181b-3p	MRPL20	154.00	-15.15	3 19	296 316	16	87.50%	87.50%


   Query:    3' ugaGUGGCUGUCCAACUUACAa 5'
                   |:|| || || ||||||| 
   Ref:      5' acgCGCC-ACCGG-TGAATGTg 3'

   Energy:  -18.480000 kCal/Mol

Scores for this hit:
>hsa-miR-181c-5pMIMAT0000258HomosapiensmiR-181c-5p	MRPL12	155.00	-18.48	2 20	219 238	18	77.78%	83.33%


   Query:    3' ugAGUGGCUG-UCC---AACUUACAa 5'
                  |:|  ||| |||   |||||||| 
   Ref:      5' ttTTAAAGACTAGGATATTGAATGTg 3'

   Energy:  -16.879999 kCal/Mol

Scores for this hit:
>hsa-miR-181c-5pMIMAT0000258HomosapiensmiR-181c-5p	COL4A1	154.00	-16.88	2 21	768 793	23	69.57%	73.91%


   Query:    3' ugAGUGGCUGUC--CAACUUACAa 5'
                  || || :| |  | ||||||| 
   Ref:      5' taTCTCCAGCTGTTGCTGAATGTc 3'

   Energy:  -12.070000 kCal/Mol

Scores for this hit:
>hsa-miR-181c-5pMIMAT0000258HomosapiensmiR-181c-5p	COL4A1	151.00	-12.07	2 21	4 27	21	66.67%	71.43%


   Query:    3' ugAGUGGCUG-UCC---AACUUACAa 5'
                  |:|  ||| |||   |||||||| 
   Ref:      5' ttTTAAAGACTAGGATATTGAATGTg 3'

   Energy:  -16.879999 kCal/Mol

Scores for this hit:
>hsa-miR-181c-5pMIMAT0000258HomosapiensmiR-181c-5p	COL4A1	154.00	-16.88	2 21	768 793	23	69.57%	73.91%


   Query:    3' ucacacucAAGAUGGUAACGGUUu 5'
                        || |: | ||||||| 
   Ref:      5' tcggacccTTATGACTTTGCCAAc 3'

   Energy:  -9.300000 kCal/Mol

Scores for this hit:
>hsa-miR-182-5pMIMAT0000259HomosapiensmiR-182-5p	VWF	152.00	-9.30	2 17	603 626	15	73.33%	80.00%


   Query:    3' ucacacUCAAGAUGGUAACGGUUu 5'
                      | || |: ::||||||| 
   Ref:      5' accaaaAATTATG-TGTTGCCAAa 3'

   Energy:  -11.460000 kCal/Mol

Scores for this hit:
>hsa-miR-182-5pMIMAT0000259HomosapiensmiR-182-5p	COL4A1	148.00	-11.46	2 19	823 845	17	64.71%	82.35%


   Query:    3' ucacacuCAA-GAUGGUAACGGUuu 5'
                       ||| ||| :|||||||  
   Ref:      5' ttaatttGTTGCTAGTATTGCCAca 3'

   Energy:  -15.550000 kCal/Mol

Scores for this hit:
>hsa-miR-182-5pMIMAT0000259HomosapiensmiR-182-5p	COL4A1	144.00	-15.55	3 18	1314 1338	16	81.25%	87.50%


   Query:    3' ucACACUCAAGAUGGUAACGGUUu 5'
                  | | ||  || |||||||||: 
   Ref:      5' ttTATTAG--CTCCCATTGCCAGa 3'

   Energy:  -20.240000 kCal/Mol

Scores for this hit:
>hsa-miR-182-5pMIMAT0000259HomosapiensmiR-182-5p	COL4A1	147.00	-20.24	2 23	1014 1035	21	71.43%	76.19%


   Query:    3' ucacacUCAAGAUGGUAACGGUUu 5'
                      | || |: ::||||||| 
   Ref:      5' accaaaAATTATG-TGTTGCCAAa 3'

   Energy:  -11.460000 kCal/Mol

Scores for this hit:
>hsa-miR-182-5pMIMAT0000259HomosapiensmiR-182-5p	COL4A1	148.00	-11.46	2 19	823 845	17	64.71%	82.35%


   Query:    3' ucACACUCAAGAUGGUAACGGUUu 5'
                  | | ||  || |||||||||: 
   Ref:      5' ttTATTAG--CTCCCATTGCCAGa 3'

   Energy:  -20.240000 kCal/Mol

Scores for this hit:
>hsa-miR-182-5pMIMAT0000259HomosapiensmiR-182-5p	COL4A1	147.00	-20.24	2 23	1014 1035	21	71.43%	76.19%


   Query:    3' ucacuuAAGAUGGUCACGGUau 5'
                      ||:| :||||||||  
   Ref:      5' tcattcTTTTTTCAGTGCCAgg 3'

   Energy:  -19.379999 kCal/Mol

Scores for this hit:
>hsa-miR-183-5pMIMAT0000261HomosapiensmiR-183-5p	MRPL20	144.00	-19.38	3 17	298 319	14	78.57%	92.86%


   Query:    3' ucACUUAAGAUGGUCACGGUAu 5'
                  ||||||  |:  ||||||| 
   Ref:      5' gtTGAATTAGAT--GTGCCATt 3'

   Energy:  -15.440000 kCal/Mol

Scores for this hit:
>hsa-miR-183-5pMIMAT0000261HomosapiensmiR-183-5p	COL4A1	157.00	-15.44	2 21	979 998	19	73.68%	78.95%


   Query:    3' ucACUUAAGAUGGUCACGGUAu 5'
                  ||||||  |:  ||||||| 
   Ref:      5' gtTGAATTAGAT--GTGCCATt 3'

   Energy:  -15.440000 kCal/Mol

Scores for this hit:
>hsa-miR-183-5pMIMAT0000261HomosapiensmiR-183-5p	COL4A1	157.00	-15.44	2 21	979 998	19	73.68%	78.95%


   Query:    3' aauaccgggaagccAUUAAGUg 5'
                              ||||||| 
   Ref:      5' aatttatgggtaaaTAATTCAa 3'

   Energy:  -11.080000 kCal/Mol

Scores for this hit:
>hsa-miR-183-3pMIMAT0004560HomosapiensmiR-183-3p	COL4A1	140.00	-11.08	2 9	864 885	7	100.00%	100.00%


   Query:    3' aaUACCGGGAA-GCCAUUAAGUg 5'
                  ||| :|:|| |  |||||:| 
   Ref:      5' ccATGATCTTTCCTCTAATTTAc 3'

   Energy:  -14.690000 kCal/Mol

Scores for this hit:
>hsa-miR-183-3pMIMAT0004560HomosapiensmiR-183-3p	COL4A1	143.00	-14.69	2 21	1332 1354	20	65.00%	80.00%


   Query:    3' aaUACCGGGAA-GCCAUUAAGUg 5'
                  ||| :|:|| |  |||||:| 
   Ref:      5' ccATGATCTTTCCTCTAATTTAc 3'

   Energy:  -14.690000 kCal/Mol

Scores for this hit:
>hsa-miR-183-3pMIMAT0004560HomosapiensmiR-183-3p	COL4A1	143.00	-14.69	2 21	1332 1354	20	65.00%	80.00%


   Query:    3' ggcCGACGUUGUGU-UCUGUGCu 5'
                   |: |::::||| |||||:| 
   Ref:      5' ggtGTGGTGGTACAGAGACATGt 3'

   Energy:  -20.100000 kCal/Mol

Scores for this hit:
>hsa-miR-187-3pMIMAT0000262HomosapiensmiR-187-3p	MRPL20	142.00	-20.10	2 20	179 201	19	57.89%	89.47%


   Query:    3' ggCCGACGUUGUGUUCUGUGCu 5'
                  |||  ||:|  |||||||| 
   Ref:      5' cgGGC--CAGCTGAAGACACGg 3'

   Energy:  -23.379999 kCal/Mol

Scores for this hit:
>hsa-miR-187-3pMIMAT0000262HomosapiensmiR-187-3p	COL4A1	157.00	-23.38	2 21	12 31	19	73.68%	78.95%


   Query:    3' ggCCGACGUUGUGUUCUGUGCu 5'
                  |||  ||:|  |||||||| 
   Ref:      5' cgGGC--CAGCTGAAGACACGg 3'

   Energy:  -23.379999 kCal/Mol

Scores for this hit:
>hsa-miR-187-3pMIMAT0000262HomosapiensmiR-187-3p	COL4A1	157.00	-23.38	2 21	12 31	19	73.68%	78.95%


   Query:    3' gaguccgUCAAAGAACAACGGc 5'
                       | || : ||||||| 
   Ref:      5' aaccaaaAATTATGTGTTGCCa 3'

   Energy:  -9.750000 kCal/Mol

Scores for this hit:
>hsa-miR-196a-3pMIMAT0004562HomosapiensmiR-196a-3p	COL4A1	147.00	-9.75	2 16	822 843	14	71.43%	78.57%


   Query:    3' gaguccgUCAAAGAACAACGGc 5'
                       | || : ||||||| 
   Ref:      5' aaccaaaAATTATGTGTTGCCa 3'

   Energy:  -9.750000 kCal/Mol

Scores for this hit:
>hsa-miR-196a-3pMIMAT0004562HomosapiensmiR-196a-3p	COL4A1	147.00	-9.75	2 16	822 843	14	71.43%	78.57%


   Query:    3' auugGUUACACGUCUGAUGACa 5'
                    :||||| || :|||||| 
   Ref:      5' catgTAATGT-CA-GCTACTGa 3'

   Energy:  -18.520000 kCal/Mol

Scores for this hit:
>hsa-miR-199b-3pMIMAT0004563HomosapiensmiR-199b-3p	MRPL20	142.00	-18.52	2 19	197 216	17	76.47%	88.24%


   Query:    3' auUGGUUACACGUCUGAUGACa 5'
                  || | ||   :|||||||| 
   Ref:      5' gcACGACTG---GGACTACTGc 3'

   Energy:  -15.830000 kCal/Mol

Scores for this hit:
>hsa-miR-199b-3pMIMAT0004563HomosapiensmiR-199b-3p	NDUFB7	148.00	-15.83	2 21	37 55	19	68.42%	73.68%


   Query:    3' uugaCAACUUGA--C-AAUUCUUGGUGa 5'
                    ||||| ||  | || :||:|||| 
   Ref:      5' caagGTTGACCTCAGCTTCGGAGCCACc 3'

   Energy:  -17.209999 kCal/Mol

Scores for this hit:
>hsa-miR-203a-5pMIMAT0031890HomosapiensmiR-203a-5p	ATP5F1D	147.00	-17.21	2 22	310 337	23	69.57%	78.26%


   Query:    3' uugaCAACUUGA--C-AAUUCUUGGUGa 5'
                    ||||| ||  | || :||:|||| 
   Ref:      5' caagGTTGACCTCAGCTTCGGAGCCACc 3'

   Energy:  -17.209999 kCal/Mol

Scores for this hit:
>hsa-miR-203a-5pMIMAT0031890HomosapiensmiR-203a-5p	ATP5F1D	147.00	-17.21	2 22	14 41	23	69.57%	78.26%


   Query:    3' uuGACAACUUGACAAUUCUUGGUGa 5'
                  || |||::  |  |:|:||||| 
   Ref:      5' -cCTCTTGGG-AGCAAGGGACCACc 3'

   Energy:  -17.559999 kCal/Mol

Scores for this hit:
>hsa-miR-203a-5pMIMAT0031890HomosapiensmiR-203a-5p	MRPL20	141.00	-17.56	2 24	1 23	22	59.09%	77.27%


   Query:    3' uugaCAACUUGA--C-AAUUCUUGGUGa 5'
                    ||||| ||  | || :||:|||| 
   Ref:      5' caagGTTGACCTCAGCTTCGGAGCCACc 3'

   Energy:  -17.209999 kCal/Mol

Scores for this hit:
>hsa-miR-203a-5pMIMAT0031890HomosapiensmiR-203a-5p	ATP5F1D	147.00	-17.21	2 22	28 55	23	69.57%	78.26%


   Query:    3' uugaCAACUUGA--C-AAUUCUUGGUGa 5'
                    ||||| ||  | || :||:|||| 
   Ref:      5' caagGTTGACCTCAGCTTCGGAGCCACc 3'

   Energy:  -17.209999 kCal/Mol

Scores for this hit:
>hsa-miR-203a-5pMIMAT0031890HomosapiensmiR-203a-5p	ATP5F1D	147.00	-17.21	2 22	60 87	23	69.57%	78.26%


   Query:    3' uugacaacuugacAAUUCUUGGUga 5'
                             ||||||||||  
   Ref:      5' ccctccctttcatTTAAGAACCAgg 3'

   Energy:  -11.780000 kCal/Mol

Scores for this hit:
>hsa-miR-203a-5pMIMAT0031890HomosapiensmiR-203a-5p	COL4A1	140.00	-11.78	3 13	475 499	10	100.00%	100.00%


   Query:    3' uugacaaCUUGAC-AAUUCUUGGUGa 5'
                       |:|||| | :||:||||| 
   Ref:      5' acggggaGGACTGCTGGAGGACCACa 3'

   Energy:  -22.660000 kCal/Mol

Scores for this hit:
>hsa-miR-203a-5pMIMAT0031890HomosapiensmiR-203a-5p	COL4A1	149.00	-22.66	2 19	156 181	18	72.22%	88.89%


   Query:    3' uugacaaCUUGAC-AAUUCUUGGUGa 5'
                       |:|||| | :||:||||| 
   Ref:      5' acggggaGGACTGCTGGAGGACCACa 3'

   Energy:  -22.660000 kCal/Mol

Scores for this hit:
>hsa-miR-203a-5pMIMAT0031890HomosapiensmiR-203a-5p	COL4A1	149.00	-22.66	2 19	156 181	18	72.22%	88.89%


   Query:    3' gaUCACCAGGAUU----UGUAAAGUg 5'
                  | | | |||:|    |||||||| 
   Ref:      5' ccACTAGGCCTGAAATGACATTTCAc 3'

   Energy:  -22.490000 kCal/Mol

Scores for this hit:
>hsa-miR-203a-3pMIMAT0000264HomosapiensmiR-203a-3p	COL4A1	151.00	-22.49	2 21	1170 1195	23	65.22%	69.57%


   Query:    3' gaUCACCAGGAUUUGUAAAGug 5'
                  |||  ||| |||||||||  
   Ref:      5' aaAGT-CTCCAAAACATTTCta 3'

   Energy:  -14.240000 kCal/Mol

Scores for this hit:
>hsa-miR-203a-3pMIMAT0000264HomosapiensmiR-203a-3p	COL4A1	150.00	-14.24	3 21	1198 1218	18	83.33%	83.33%


   Query:    3' gaucaccaggauuuGUAAAGUg 5'
                              ||||||| 
   Ref:      5' accttaaaggccgtCATTTCAt 3'

   Energy:  -13.240000 kCal/Mol

Scores for this hit:
>hsa-miR-203a-3pMIMAT0000264HomosapiensmiR-203a-3p	COL4A1	140.00	-13.24	2 9	984 1005	7	100.00%	100.00%


   Query:    3' gaUC-ACCAGGAUUUGUAAAGUg 5'
                  || ||  :||: :||||||| 
   Ref:      5' caAGTTGAATCTGTGCATTTCAg 3'

   Energy:  -14.250000 kCal/Mol

Scores for this hit:
>hsa-miR-203a-3pMIMAT0000264HomosapiensmiR-203a-3p	COL4A1	155.00	-14.25	2 21	531 553	20	65.00%	80.00%


   Query:    3' gaUCACCAGGAUU----UGUAAAGUg 5'
                  | | | |||:|    |||||||| 
   Ref:      5' ccACTAGGCCTGAAATGACATTTCAc 3'

   Energy:  -22.490000 kCal/Mol

Scores for this hit:
>hsa-miR-203a-3pMIMAT0000264HomosapiensmiR-203a-3p	COL4A1	151.00	-22.49	2 21	1170 1195	23	65.22%	69.57%


   Query:    3' gaUCACCAGGAUUUGUAAAGug 5'
                  |||  ||| |||||||||  
   Ref:      5' aaAGT-CTCCAAAACATTTCta 3'

   Energy:  -14.240000 kCal/Mol

Scores for this hit:
>hsa-miR-203a-3pMIMAT0000264HomosapiensmiR-203a-3p	COL4A1	150.00	-14.24	3 21	1198 1218	18	83.33%	83.33%


   Query:    3' gaucaccaggauuuGUAAAGUg 5'
                              ||||||| 
   Ref:      5' accttaaaggccgtCATTTCAt 3'

   Energy:  -13.240000 kCal/Mol

Scores for this hit:
>hsa-miR-203a-3pMIMAT0000264HomosapiensmiR-203a-3p	COL4A1	140.00	-13.24	2 9	984 1005	7	100.00%	100.00%


   Query:    3' ucCGUAUCCUACUG-UUUCCCUu 5'
                  ||| |   | || ||||||| 
   Ref:      5' aaGCAAATCTTTACGAAAGGGAg 3'

   Energy:  -13.710000 kCal/Mol

Scores for this hit:
>hsa-miR-204-5pMIMAT0000265HomosapiensmiR-204-5p	COL4A1	151.00	-13.71	2 21	660 682	20	70.00%	70.00%


   Query:    3' ugcAGGGAAACGGAAGGGUCg 5'
                   |||:  ||| ||:|||| 
   Ref:      5' tccTCCTCATGCATTTCCAGc 3'

   Energy:  -20.180000 kCal/Mol

Scores for this hit:
>hsa-miR-204-3pMIMAT0022693HomosapiensmiR-204-3p	BGN	146.00	-20.18	2 19	434 454	17	70.59%	82.35%


   Query:    3' ugcAGGGAAACGGAAGGGUCg 5'
                   |:||||  : ||||:|| 
   Ref:      5' ttaTTCCTTGTTATTCCTAGt 3'

   Energy:  -18.389999 kCal/Mol

Scores for this hit:
>hsa-miR-204-3pMIMAT0022693HomosapiensmiR-204-3p	COL4A1	142.00	-18.39	2 19	1471 1491	17	64.71%	82.35%


   Query:    3' ugcAGGGAAACGGAAGGGUCg 5'
                   |:||||  : ||||:|| 
   Ref:      5' ttaTTCCTTGTTATTCCTAGt 3'

   Energy:  -18.389999 kCal/Mol

Scores for this hit:
>hsa-miR-204-3pMIMAT0022693HomosapiensmiR-204-3p	COL4A1	142.00	-18.39	2 19	1471 1491	17	64.71%	82.35%


   Query:    3' guCUGAGGC-C-AC-CUUACUUCCu 5'
                  |||| :| | || | ||||||| 
   Ref:      5' gcGACTATGTGATGCGCATGAAGGa 3'

   Energy:  -20.240000 kCal/Mol

Scores for this hit:
>hsa-miR-205-5pMIMAT0000266HomosapiensmiR-205-5p	NDUFB7	153.00	-20.24	2 21	63 87	22	72.73%	77.27%


   Query:    3' cuugaaGUGAGGU-GACUUUAg 5'
                      ||||  : ||||||| 
   Ref:      5' tcggacCACTAGGCCTGAAATg 3'

   Energy:  -13.150000 kCal/Mol

Scores for this hit:
>hsa-miR-205-3pMIMAT0009197HomosapiensmiR-205-3p	COL4A1	146.00	-13.15	2 16	1165 1186	15	73.33%	80.00%


   Query:    3' cuUGAAGUGAGGUGACUUUAg 5'
                  |||||  |:: |||||:| 
   Ref:      5' tgACTTCTGTTT-CTGAAGTt 3'

   Energy:  -14.250000 kCal/Mol

Scores for this hit:
>hsa-miR-205-3pMIMAT0009197HomosapiensmiR-205-3p	COL4A1	141.00	-14.25	2 20	148 167	18	66.67%	83.33%


   Query:    3' cuuGAAGUG--AGGUGACUUUAg 5'
                   :|| ||  |:::||||||| 
   Ref:      5' cttTTTGACTATTTGCTGAAATg 3'

   Energy:  -11.030000 kCal/Mol

Scores for this hit:
>hsa-miR-205-3pMIMAT0009197HomosapiensmiR-205-3p	COL4A1	153.00	-11.03	2 19	890 912	19	63.16%	84.21%


   Query:    3' cuugaaGUGAGGU-GACUUUAg 5'
                      ||||  : ||||||| 
   Ref:      5' tcggacCACTAGGCCTGAAATg 3'

   Energy:  -13.150000 kCal/Mol

Scores for this hit:
>hsa-miR-205-3pMIMAT0009197HomosapiensmiR-205-3p	COL4A1	146.00	-13.15	2 16	1165 1186	15	73.33%	80.00%


   Query:    3' gucacacgccaCCCGUCCCCGa 5'
                           || ||||||| 
   Ref:      5' tcccgaggcccGGCCAGGGGCt 3'

   Energy:  -22.370001 kCal/Mol

Scores for this hit:
>hsa-miR-210-5pMIMAT0026475HomosapiensmiR-210-5p	ATP5F1D	147.00	-22.37	2 12	18 39	10	90.00%	90.00%


   Query:    3' ucCGCUUCCUACUG-UUUCCCUu 5'
                  || ||   | || ||||||| 
   Ref:      5' aaGCAAATCTTTACGAAAGGGAg 3'

   Energy:  -11.910000 kCal/Mol

Scores for this hit:
>hsa-miR-211-5pMIMAT0000268HomosapiensmiR-211-5p	COL4A1	151.00	-11.91	2 21	660 682	20	70.00%	70.00%


   Query:    3' cguGGGGAAACGACAGGGACg 5'
                   || | | |  ||||||| 
   Ref:      5' cccCCACCTCG-GGTCCCTGa 3'

   Energy:  -24.309999 kCal/Mol

Scores for this hit:
>hsa-miR-211-3pMIMAT0022694HomosapiensmiR-211-3p	BGN	144.00	-24.31	2 19	118 137	17	70.59%	70.59%


   Query:    3' cguggggaaacGACAGGGACg 5'
                           | ||||||| 
   Ref:      5' tcctaggagaaCAGTCCCTGg 3'

   Energy:  -17.850000 kCal/Mol

Scores for this hit:
>hsa-miR-211-3pMIMAT0022694HomosapiensmiR-211-3p	BGN	142.00	-17.85	2 11	325 345	9	88.89%	88.89%


   Query:    3' cgUGGG--GAAAC-GACAGGGAcg 5'
                  |||:  ||| | ||||||||  
   Ref:      5' gaACCTGGCTTCGCCTGTCCCTtt 3'

   Energy:  -19.290001 kCal/Mol

Scores for this hit:
>hsa-miR-211-3pMIMAT0022694HomosapiensmiR-211-3p	BGN	141.00	-19.29	3 20	723 746	20	75.00%	80.00%


   Query:    3' ucauuCGUC-AGAUC-UCGGUUCCa 5'
                     ||||  | ||  ||||||| 
   Ref:      5' gccctGCAGAGCCAGCCGCCAAGGt 3'

   Energy:  -20.049999 kCal/Mol

Scores for this hit:
>hsa-miR-212-5pMIMAT0022695HomosapiensmiR-212-5p	ATP5F1D	148.00	-20.05	2 19	291 315	19	73.68%	73.68%


   Query:    3' ucaUUCGUCAGAUCUCGGUUCCa 5'
                   |||| | |    ||||||| 
   Ref:      5' gggAAGCCG-CGCCTGCCAAGGa 3'

   Energy:  -16.969999 kCal/Mol

Scores for this hit:
>hsa-miR-212-5pMIMAT0022695HomosapiensmiR-212-5p	ATP5F1D	146.00	-16.97	2 21	91 112	19	68.42%	68.42%


   Query:    3' ucaUUCGUCAGAUCUCGGUUCCa 5'
                   |:| || ||| |||||:|| 
   Ref:      5' gccAGGAAG-CTA-AGCCAGGGc 3'

   Energy:  -20.040001 kCal/Mol

Scores for this hit:
>hsa-miR-212-5pMIMAT0022695HomosapiensmiR-212-5p	BGN	144.00	-20.04	2 21	77 97	19	73.68%	84.21%


   Query:    3' ucauuCG-UCAGAUCUCGGUUCCa 5'
                     || || | :  ||||||| 
   Ref:      5' -----GCGAGCCAGCCGCCAAGGt 3'

   Energy:  -17.360001 kCal/Mol

Scores for this hit:
>hsa-miR-212-5pMIMAT0022695HomosapiensmiR-212-5p	ATP5F1D	145.00	-17.36	2 19	1 19	18	66.67%	72.22%


   Query:    3' ucAUUCG-UCAGAUCUCGGUUCCa 5'
                  ||:|| || | :  ||||||| 
   Ref:      5' agTAGGCGAGCCAGCCGCCAAGGt 3'

   Energy:  -26.120001 kCal/Mol

Scores for this hit:
>hsa-miR-212-5pMIMAT0022695HomosapiensmiR-212-5p	ATP5F1D	156.00	-26.12	2 22	10 33	21	66.67%	76.19%


   Query:    3' ucauuCGUC-AGAUC-UCGGUUCCa 5'
                     ||||  | ||  ||||||| 
   Ref:      5' gccctGCAGAGCCAGCCGCCAAGGt 3'

   Energy:  -20.049999 kCal/Mol

Scores for this hit:
>hsa-miR-212-5pMIMAT0022695HomosapiensmiR-212-5p	ATP5F1D	148.00	-20.05	2 19	41 65	19	73.68%	73.68%


   Query:    3' ucauUCGU-CAGAUCUCGGUUCca 5'
                    |||| | ||:||||||||  
   Ref:      5' aagcAGCAGGGCTGGAGCCAAGtt 3'

   Energy:  -27.980000 kCal/Mol

Scores for this hit:
>hsa-miR-212-5pMIMAT0022695HomosapiensmiR-212-5p	COL4A1	154.00	-27.98	3 20	1289 1312	18	83.33%	88.89%


   Query:    3' ucauucGUCAGAU-CUCGGUUCCa 5'
                      ||| | |   ||||||| 
   Ref:      5' gcgcccCAGGCCACCTGCCAAGGa 3'

   Energy:  -16.190001 kCal/Mol

Scores for this hit:
>hsa-miR-212-5pMIMAT0022695HomosapiensmiR-212-5p	COL4A1	144.00	-16.19	2 18	95 118	17	70.59%	70.59%


   Query:    3' ucauucGUCAGAU-CUCGGUUCCa 5'
                      ||| | |   ||||||| 
   Ref:      5' gcgcccCAGGCCACCTGCCAAGGa 3'

   Energy:  -16.190001 kCal/Mol

Scores for this hit:
>hsa-miR-212-5pMIMAT0022695HomosapiensmiR-212-5p	COL4A1	144.00	-16.19	2 18	95 118	17	70.59%	70.59%


   Query:    3' ccggcacugaccUCUGACAAu 5'
                            :||||||| 
   Ref:      5' ------------GGACTGTTg 3'

   Energy:  -11.690000 kCal/Mol

Scores for this hit:
>hsa-miR-212-3pMIMAT0000269HomosapiensmiR-212-3p	MRPL20	141.00	-11.69	2 10	1 9	8	87.50%	100.00%


   Query:    3' ccAUGUUAGUUGCCAGCUACCa 5'
                  |:::: ||: | ||||||| 
   Ref:      5' ttTGTGGCCAG-GATCGATGGc 3'

   Energy:  -15.460000 kCal/Mol

Scores for this hit:
>hsa-miR-181a-3pMIMAT0000270HomosapiensmiR-181a-3p	VWF	150.00	-15.46	2 21	465 485	19	57.89%	84.21%


   Query:    3' ccauguuaGUUGCCAGCUACCa 5'
                        ||:|  ||||||| 
   Ref:      5' cagcctggCAGC-TTCGATGGg 3'

   Energy:  -15.630000 kCal/Mol

Scores for this hit:
>hsa-miR-181a-3pMIMAT0000270HomosapiensmiR-181a-3p	COL4A1	144.00	-15.63	2 15	742 762	13	76.92%	84.62%


   Query:    3' cgUGUCGUUCACAUCUGUCCGu 5'
                  | :|:::||||:||| ||| 
   Ref:      5' agAAGGTGGGTGTGGACTGGCc 3'

   Energy:  -23.570000 kCal/Mol

Scores for this hit:
>hsa-miR-214-5pMIMAT0004564HomosapiensmiR-214-5p	VWF	140.00	-23.57	2 21	712 733	19	63.16%	89.47%


   Query:    3' cgUGUCGUUCACAUCUGUCCGu 5'
                  :||||::|   :||||||| 
   Ref:      5' acGCAGCGGGGCCGGACAGGCc 3'

   Energy:  -30.000000 kCal/Mol

Scores for this hit:
>hsa-miR-214-5pMIMAT0004564HomosapiensmiR-214-5p	MRPL12	160.00	-30.00	2 21	128 149	19	63.16%	84.21%


   Query:    3' cgugUCGUUCACAUCUGUCCgu 5'
                    | |||| | |||||||  
   Ref:      5' cagaAACAAG-GAAGACAGGat 3'

   Energy:  -18.549999 kCal/Mol

Scores for this hit:
>hsa-miR-214-5pMIMAT0004564HomosapiensmiR-214-5p	COL4A1	140.00	-18.55	3 19	311 331	16	81.25%	81.25%


   Query:    3' cguGUCGUUCACAUCUGUCCgu 5'
                   ||| |:||  |||||||  
   Ref:      5' gctCAGGAGGTTGAGACAGGag 3'

   Energy:  -23.959999 kCal/Mol

Scores for this hit:
>hsa-miR-214-5pMIMAT0004564HomosapiensmiR-214-5p	COL4A1	147.00	-23.96	3 20	1638 1659	17	76.47%	82.35%


   Query:    3' ugACGGACAGACACGGACGACa 5'
                  ||| ||   |||||||||| 
   Ref:      5' gcTGCATG--GGTGCCTGCTGc 3'

   Energy:  -29.520000 kCal/Mol

Scores for this hit:
>hsa-miR-214-3pMIMAT0000271HomosapiensmiR-214-3p	VWF	161.00	-29.52	2 21	11 30	19	78.95%	78.95%


   Query:    3' ugACGGACAGACACGGACGACa 5'
                  |||||| ||  ||||| || 
   Ref:      5' gcTGCCTGCCTTGGCCTGATGg 3'

   Energy:  -27.459999 kCal/Mol

Scores for this hit:
>hsa-miR-214-3pMIMAT0000271HomosapiensmiR-214-3p	VWF	144.00	-27.46	2 21	29 50	19	78.95%	78.95%


   Query:    3' ugacgGACAG-ACACGGACGACa 5'
                     || ||  || ||||||| 
   Ref:      5' ggcaaCTTTCAAGT-CCTGCTGt 3'

   Energy:  -16.950001 kCal/Mol

Scores for this hit:
>hsa-miR-214-3pMIMAT0000271HomosapiensmiR-214-3p	VWF	146.00	-16.95	2 18	489 510	17	76.47%	76.47%


   Query:    3' ugACGGACAGACA-CGGACGACa 5'
                  ||||||   ||  :|||||| 
   Ref:      5' ccTGCCTGGAAGTCCTCTGCTGt 3'

   Energy:  -26.980000 kCal/Mol

Scores for this hit:
>hsa-miR-214-3pMIMAT0000271HomosapiensmiR-214-3p	MRPL20	143.00	-26.98	2 21	147 169	20	70.00%	75.00%


   Query:    3' ugaCGGACAGACAC---GGACGACa 5'
                   ||| | || ||   ||||||| 
   Ref:      5' ggaGCCAGCCTTTGGAACCTGCTGg 3'

   Energy:  -21.490000 kCal/Mol

Scores for this hit:
>hsa-miR-214-3pMIMAT0000271HomosapiensmiR-214-3p	COL4A1	154.00	-21.49	2 20	523 547	21	71.43%	71.43%


   Query:    3' auaACCGGAUUUCUUUACUGUCu 5'
                   ||||| ::|  :|||:||| 
   Ref:      5' ttgTGGCCAGGATCGATGGCAGc 3'

   Energy:  -19.700001 kCal/Mol

Scores for this hit:
>hsa-miR-215-3pMIMAT0026476HomosapiensmiR-215-3p	VWF	148.00	-19.70	2 21	466 488	19	63.16%	84.21%


   Query:    3' auAACCGGAUUUCUUUACUGUcu 5'
                  | |||||   |||||||||  
   Ref:      5' acTAGGCCT---GAAATGACAtt 3'

   Energy:  -19.129999 kCal/Mol

Scores for this hit:
>hsa-miR-215-3pMIMAT0026476HomosapiensmiR-215-3p	COL4A1	145.00	-19.13	3 22	1172 1191	19	78.95%	78.95%


   Query:    3' auAACCGGAUUUCUUUACUGUcu 5'
                  | |||||   |||||||||  
   Ref:      5' acTAGGCCT---GAAATGACAtt 3'

   Energy:  -19.129999 kCal/Mol

Scores for this hit:
>hsa-miR-215-3pMIMAT0026476HomosapiensmiR-215-3p	COL4A1	145.00	-19.13	3 22	1172 1191	19	78.95%	78.95%


   Query:    3' aguGU-CAAC-GGUCG--ACUCUAAu 5'
                   || |||| : ||:  ||||||| 
   Ref:      5' tccCATGTTGATGAGTGATGAGATTg 3'

   Energy:  -17.030001 kCal/Mol

Scores for this hit:
>hsa-miR-216a-5pMIMAT0000273HomosapiensmiR-216a-5p	MRPL20	148.00	-17.03	2 20	79 104	22	68.18%	77.27%


   Query:    3' uaUUAGG-GUCUCU-GGUGACACu 5'
                  |: || || ||| |:|||||| 
   Ref:      5' acAGGCCGCACAGACCTACTGTGg 3'

   Energy:  -24.580000 kCal/Mol

Scores for this hit:
>hsa-miR-216a-3pMIMAT0022844HomosapiensmiR-216a-3p	MRPL12	146.00	-24.58	2 21	143 166	21	71.43%	80.95%


   Query:    3' uauuagggUCUCUG-GUGACACu 5'
                        | | |: ||||||| 
   Ref:      5' ctgctgagAAAAATACACTGTGc 3'

   Energy:  -16.690001 kCal/Mol

Scores for this hit:
>hsa-miR-216a-3pMIMAT0022844HomosapiensmiR-216a-3p	MRPL12	141.00	-16.69	2 15	249 271	14	71.43%	78.57%


   Query:    3' uauuaggguCUCUGGUGACAcu 5'
                         |||:|||||||  
   Ref:      5' ctcatggatGAGGCCACTGTtg 3'

   Energy:  -21.570000 kCal/Mol

Scores for this hit:
>hsa-miR-216a-3pMIMAT0022844HomosapiensmiR-216a-3p	COL4A1	141.00	-21.57	3 14	685 706	11	90.91%	100.00%


   Query:    3' uauuagggucucuGGUGACACu 5'
                             :||||||| 
   Ref:      5' aggctggtcgtctTCACTGTGt 3'

   Energy:  -16.410000 kCal/Mol

Scores for this hit:
>hsa-miR-216a-3pMIMAT0022844HomosapiensmiR-216a-3p	COL4A1	141.00	-16.41	2 10	596 617	8	87.50%	100.00%


   Query:    3' uauuagggucucuGGUGACACu 5'
                             :||||||| 
   Ref:      5' aggctggtcgtctTCACTGTGt 3'

   Energy:  -16.410000 kCal/Mol

Scores for this hit:
>hsa-miR-216a-3pMIMAT0022844HomosapiensmiR-216a-3p	COL4A1	141.00	-16.41	2 10	596 617	8	87.50%	100.00%


   Query:    3' ccguuACGUA-AUCCUUGACUac 5'
                     ||:|| ||| ||||||  
   Ref:      5' agggcTGTATCTAGAAACTGAgg 3'

   Energy:  -17.139999 kCal/Mol

Scores for this hit:
>hsa-miR-217-3pMIMAT0037308HomosapiensmiR-217-3p	VWF	144.00	-17.14	3 18	407 429	16	81.25%	87.50%


   Query:    3' ugUACCAAUCU-AGUUCGUGUu 5'
                  ||  | | |  :||||||| 
   Ref:      5' gtATTTTCACACGTAAGCACAt 3'

   Energy:  -10.020000 kCal/Mol

Scores for this hit:
>hsa-miR-218-5pMIMAT0000275HomosapiensmiR-218-5p	COL4A1	142.00	-10.02	2 20	1064 1085	19	63.16%	68.42%


   Query:    3' ugUACCAAUCU-AGUUCGUGUu 5'
                  ||  | | |  :||||||| 
   Ref:      5' gtATTTTCACACGTAAGCACAt 3'

   Energy:  -10.020000 kCal/Mol

Scores for this hit:
>hsa-miR-218-5pMIMAT0000275HomosapiensmiR-218-5p	COL4A1	142.00	-10.02	2 20	1064 1085	19	63.16%	68.42%


   Query:    3' gguaccacGAACUGCCUUGGUa 5'
                        || ||:|||:||| 
   Ref:      5' ggccaggaCTAGATGGAGCCAt 3'

   Energy:  -26.969999 kCal/Mol

Scores for this hit:
>hsa-miR-218-1-3pMIMAT0004565HomosapiensmiR-218-1-3p	COL4A1	142.00	-26.97	2 15	714 735	13	76.92%	92.31%


   Query:    3' gcgccacgaaCUGUCUUGGUAc 5'
                          ||  ||||||| 
   Ref:      5' aatcttcagaGAATGAACCATg 3'

   Energy:  -13.780000 kCal/Mol

Scores for this hit:
>hsa-miR-218-2-3pMIMAT0004566HomosapiensmiR-218-2-3p	COL4A1	144.00	-13.78	2 13	69 90	11	81.82%	81.82%


   Query:    3' gcGCCACGAACUGUCUUGGUAc 5'
                  | |  || ||::||:|||| 
   Ref:      5' gcCAGGACTAGATGGAGCCATg 3'

   Energy:  -20.809999 kCal/Mol

Scores for this hit:
>hsa-miR-218-2-3pMIMAT0004566HomosapiensmiR-218-2-3p	COL4A1	144.00	-20.81	2 21	715 736	19	63.16%	78.95%


   Query:    3' gcCCUGCAGGUCUGAGUUGAGa 5'
                  |||| ||| | |||||||| 
   Ref:      5' gtGGACTTCCTGCCTCAACTCt 3'

   Energy:  -26.690001 kCal/Mol

Scores for this hit:
>hsa-miR-219a-1-3pMIMAT0004567HomosapiensmiR-219a-1-3p	COL4A1	176.00	-26.69	2 21	655 676	19	84.21%	84.21%


   Query:    3' gcCCUGCAGGUCUGAGUUGAga 5'
                  ||| |||: |||||||:|  
   Ref:      5' atGGAAGTCTTGACTCAATTaa 3'

   Energy:  -21.280001 kCal/Mol

Scores for this hit:
>hsa-miR-219a-1-3pMIMAT0004567HomosapiensmiR-219a-1-3p	COL4A1	144.00	-21.28	3 21	404 425	18	77.78%	88.89%


   Query:    3' gcccugcAGGUCUGAGUUGAGa 5'
                       |:|| | ||||||| 
   Ref:      5' acatcttTTCATA-TCAACTCt 3'

   Energy:  -13.070000 kCal/Mol

Scores for this hit:
>hsa-miR-219a-1-3pMIMAT0004567HomosapiensmiR-219a-1-3p	COL4A1	149.00	-13.07	2 16	1008 1028	14	78.57%	85.71%


   Query:    3' uuuagauguaaCAUACGGUCCa 5'
                           | |||||||| 
   Ref:      5' gggctgggcagGGATGCCAGGt 3'

   Energy:  -20.590000 kCal/Mol

Scores for this hit:
>hsa-miR-221-5pMIMAT0004568HomosapiensmiR-221-5p	ATP5F1D	147.00	-20.59	2 12	35 56	10	90.00%	90.00%


   Query:    3' uuuagaUGUAAC---AUACGGUCCa 5'
                      ||| ||   | ||||||| 
   Ref:      5' atggggACAGTGGGCTCTGCCAGGg 3'

   Energy:  -15.580000 kCal/Mol

Scores for this hit:
>hsa-miR-221-5pMIMAT0004568HomosapiensmiR-221-5p	BGN	147.00	-15.58	2 17	374 398	18	72.22%	72.22%


   Query:    3' uuuAGAUGUAACAUACGGUCCa 5'
                   ||| : ||  :||||||| 
   Ref:      5' catTCTTTTTTCAGTGCCAGGt 3'

   Energy:  -16.400000 kCal/Mol

Scores for this hit:
>hsa-miR-221-5pMIMAT0004568HomosapiensmiR-221-5p	MRPL20	155.00	-16.40	2 20	299 320	18	66.67%	77.78%


   Query:    3' uuUAGAUGUAACAUACGGUCCa 5'
                  || ||: || || |||||| 
   Ref:      5' atATATATTTTTTAGGCCAGGc 3'

   Energy:  -14.390000 kCal/Mol

Scores for this hit:
>hsa-miR-221-5pMIMAT0004568HomosapiensmiR-221-5p	COL4A1	140.00	-14.39	2 21	1453 1474	19	73.68%	78.95%


   Query:    3' uuuaGAUGUAACAUACGGUCCa 5'
                    | ||   |  ||||||| 
   Ref:      5' gggcCCACCAGGACTGCCAGGg 3'

   Energy:  -14.050000 kCal/Mol

Scores for this hit:
>hsa-miR-221-5pMIMAT0004568HomosapiensmiR-221-5p	COL4A1	142.00	-14.05	2 19	71 92	17	64.71%	64.71%


   Query:    3' cuuugggucgucuGUUACAUCGa 5'
                             ::||||||| 
   Ref:      5' aattattcatttcTGATGTAGCc 3'

   Energy:  -11.670000 kCal/Mol

Scores for this hit:
>hsa-miR-221-3pMIMAT0000278HomosapiensmiR-221-3p	COL4A1	142.00	-11.67	2 11	297 319	9	77.78%	100.00%


   Query:    3' cuuUGGGUCGUCUGUUACAUCga 5'
                   |: ::|||  :|||||||  
   Ref:      5' agtATGTGGCAATTAATGTAGaa 3'

   Energy:  -14.880000 kCal/Mol

Scores for this hit:
>hsa-miR-221-3pMIMAT0000278HomosapiensmiR-221-3p	COL4A1	140.00	-14.88	3 21	172 194	18	61.11%	83.33%


   Query:    3' uccuaGAUGUGACCGAUGACUc 5'
                     || :: |||||:|||| 
   Ref:      5' tgtgcCTCTGGTGGCTGCTGAg 3'

   Energy:  -23.389999 kCal/Mol

Scores for this hit:
>hsa-miR-222-5pMIMAT0004569HomosapiensmiR-222-5p	MRPL12	145.00	-23.39	2 18	235 256	16	68.75%	87.50%


   Query:    3' ucCUAGAUGUGAC---CGAUGACUc 5'
                  ||  |::| ||   |||||||| 
   Ref:      5' gaGACATGTAATGTCAGCTACTGAg 3'

   Energy:  -19.709999 kCal/Mol

Scores for this hit:
>hsa-miR-222-5pMIMAT0004569HomosapiensmiR-222-5p	MRPL20	151.00	-19.71	2 21	193 217	22	63.64%	72.73%


   Query:    3' ugggucaucGGUCUACAUCGa 5'
                         :| |||||||| 
   Ref:      5' ttattcattTCTGATGTAGCc 3'

   Energy:  -15.930000 kCal/Mol

Scores for this hit:
>hsa-miR-222-3pMIMAT0000279HomosapiensmiR-222-3p	COL4A1	148.00	-15.93	2 13	299 319	11	81.82%	90.91%


   Query:    3' uugaGUCGA-ACAGUUUAUGUGc 5'
                    | |||  |  |||||||| 
   Ref:      5' gtggCTGCTGAGAAAAATACACt 3'

   Energy:  -12.240000 kCal/Mol

Scores for this hit:
>hsa-miR-223-5pMIMAT0004570HomosapiensmiR-223-5p	MRPL12	149.00	-12.24	2 19	245 267	18	72.22%	72.22%


   Query:    3' uuGAGUCGAACAGUUUAUGUGc 5'
                  | :| ||||  |||||:|| 
   Ref:      5' aaCCTAACTTG--AAATATACa 3'

   Energy:  -10.200000 kCal/Mol

Scores for this hit:
>hsa-miR-223-5pMIMAT0004570HomosapiensmiR-223-5p	COL4A1	141.00	-10.20	2 21	1149 1168	19	68.42%	78.95%


   Query:    3' acccCAUAAACUGUUUGACUgu 5'
                    |||| | | |||||||  
   Ref:      5' ggctGTATCT-AGAAACTGAgg 3'

   Energy:  -11.210000 kCal/Mol

Scores for this hit:
>hsa-miR-223-3pMIMAT0000280HomosapiensmiR-223-3p	VWF	140.00	-11.21	3 19	409 429	16	81.25%	81.25%


   Query:    3' gauuugcCUUGGUGAUCACUGAAcu 5'
                       |:||| :|| ||||||  
   Ref:      5' tgacctcGGACCCTTA-TGACTTtg 3'

   Energy:  -19.639999 kCal/Mol

Scores for this hit:
>hsa-miR-224-5pMIMAT0000281HomosapiensmiR-224-5p	VWF	140.00	-19.64	3 19	598 621	16	75.00%	87.50%


   Query:    3' gaUUUGCCUUGGUGAUCACUGAAcu 5'
                  |||| |||: |||  ||||||  
   Ref:      5' acAAACTGAATGACT--TGACTTca 3'

   Energy:  -14.900000 kCal/Mol

Scores for this hit:
>hsa-miR-224-5pMIMAT0000281HomosapiensmiR-224-5p	COL4A1	152.00	-14.90	3 24	952 974	21	76.19%	80.95%


   Query:    3' gaUUUGCCUUGGUGAUCACUGAAcu 5'
                  :||| | |:||:  |||||||  
   Ref:      5' aaGAACAG-ATCATGTGTGACTTtg 3'

   Energy:  -16.820000 kCal/Mol

Scores for this hit:
>hsa-miR-224-5pMIMAT0000281HomosapiensmiR-224-5p	COL4A1	145.00	-16.82	3 24	794 817	21	66.67%	80.95%


   Query:    3' gaUUUGCCUUGGUGAUCACUGAAcu 5'
                  |||| |||: |||  ||||||  
   Ref:      5' acAAACTGAATGACT--TGACTTca 3'

   Energy:  -14.900000 kCal/Mol

Scores for this hit:
>hsa-miR-224-5pMIMAT0000281HomosapiensmiR-224-5p	COL4A1	152.00	-14.90	3 24	952 974	21	76.19%	80.95%


   Query:    3' agguuACGACGGGUCAUUCUAc 5'
                     | || ::: ||||||| 
   Ref:      5' tttttTTCT-TTTTGTAAGATa 3'

   Energy:  -8.360000 kCal/Mol

Scores for this hit:
>hsa-miR-200b-5pMIMAT0004571HomosapiensmiR-200b-5p	COL4A1	143.00	-8.36	2 18	258 278	16	62.50%	81.25%


   Query:    3' agUAGUAAUGGUCCGUCAUAAu 5'
                  ||||  | :|  ||||||| 
   Ref:      5' gaATCA-CAGTA-TCAGTATTt 3'

   Energy:  -11.350000 kCal/Mol

Scores for this hit:
>hsa-miR-200b-3pMIMAT0000318HomosapiensmiR-200b-3p	COL4A1	144.00	-11.35	2 21	1050 1069	19	68.42%	73.68%


   Query:    3' agUAGUAAUGGUCCGUCAUAAu 5'
                  :||||| :||  :|||||| 
   Ref:      5' ccGTCATT-TCA-TTAGTATTc 3'

   Energy:  -14.610000 kCal/Mol

Scores for this hit:
>hsa-miR-200b-3pMIMAT0000318HomosapiensmiR-200b-3p	COL4A1	140.00	-14.61	2 21	994 1013	19	68.42%	84.21%


   Query:    3' agUAGUAAUGGUCCGUCAUAAu 5'
                  ||||  | :|  ||||||| 
   Ref:      5' gaATCA-CAGTA-TCAGTATTt 3'

   Energy:  -11.350000 kCal/Mol

Scores for this hit:
>hsa-miR-200b-3pMIMAT0000318HomosapiensmiR-200b-3p	COL4A1	144.00	-11.35	2 21	1050 1069	19	68.42%	73.68%


   Query:    3' agUAGUAAUGGUCCGUCAUAAu 5'
                  :||||| :||  :|||||| 
   Ref:      5' ccGTCATT-TCA-TTAGTATTc 3'

   Energy:  -14.610000 kCal/Mol

Scores for this hit:
>hsa-miR-200b-3pMIMAT0000318HomosapiensmiR-200b-3p	COL4A1	140.00	-14.61	2 21	994 1013	19	68.42%	84.21%


   Query:    3' uugacaUGUUUGAUGAUGGAGu 5'
                      ||| : |:||||:|| 
   Ref:      5' gtcacaACATGGTGCTACTTCt 3'

   Energy:  -14.150000 kCal/Mol

Scores for this hit:
>hsa-let-7g-5pMIMAT0000414Homosapienslet-7g-5p	COL4A1	140.00	-14.15	2 17	21 42	15	66.67%	86.67%


   Query:    3' uugacaUGUUUGAUGAUGGAGu 5'
                      ||| : |:||||:|| 
   Ref:      5' gtcacaACATGGTGCTACTTCt 3'

   Energy:  -14.150000 kCal/Mol

Scores for this hit:
>hsa-let-7g-5pMIMAT0000414Homosapienslet-7g-5p	COL4A1	140.00	-14.15	2 17	21 42	15	66.67%	86.67%


   Query:    3' cguUCC--GUCACCGGACAUGUc 5'
                   |||  |  |||:||||||| 
   Ref:      5' tttAGGTCCCTTGGTCTGTACAa 3'

   Energy:  -20.830000 kCal/Mol

Scores for this hit:
>hsa-let-7g-3pMIMAT0004584Homosapienslet-7g-3p	COL4A1	157.00	-20.83	2 19	427 449	19	73.68%	78.95%


   Query:    3' cgUUCCG-UCACC--GGACAUGUc 5'
                  ||||| ||| |  :||||:|| 
   Ref:      5' ggAAGGCAAGTTGAATCTGTGCAt 3'

   Energy:  -19.129999 kCal/Mol

Scores for this hit:
>hsa-let-7g-3pMIMAT0004584Homosapienslet-7g-3p	COL4A1	145.00	-19.13	2 20	525 548	21	71.43%	80.95%


   Query:    3' cgUUCCGUCACCGGACAUGuc 5'
                  :|| ||| || ||||||  
   Ref:      5' ttGAGACAG-GGACTGTACtt 3'

   Energy:  -17.160000 kCal/Mol

Scores for this hit:
>hsa-let-7g-3pMIMAT0004584Homosapienslet-7g-3p	COL4A1	141.00	-17.16	3 20	1259 1278	17	76.47%	82.35%


   Query:    3' cguUCC--GUCACCGGACAUGUc 5'
                   |||  |  |||:||||||| 
   Ref:      5' tttAGGTCCCTTGGTCTGTACAa 3'

   Energy:  -20.830000 kCal/Mol

Scores for this hit:
>hsa-let-7g-3pMIMAT0004584Homosapienslet-7g-3p	COL4A1	157.00	-20.83	2 19	427 449	19	73.68%	78.95%


   Query:    3' cgUUCCGUCACCGGACAUGuc 5'
                  :|| ||| || ||||||  
   Ref:      5' ttGAGACAG-GGACTGTACtt 3'

   Energy:  -17.160000 kCal/Mol

Scores for this hit:
>hsa-let-7g-3pMIMAT0004584Homosapienslet-7g-3p	COL4A1	141.00	-17.16	3 20	1259 1278	17	76.47%	82.35%


   Query:    3' uuGUCGUGUUUGAUGAUGGAgu 5'
                  |||::||::|| ||:|||  
   Ref:      5' ggCAGTGCAGGCTTCTGCCTgg 3'

   Energy:  -23.840000 kCal/Mol

Scores for this hit:
>hsa-let-7i-5pMIMAT0000415Homosapienslet-7i-5p	ATP5F1D	140.00	-23.84	3 21	124 145	18	66.67%	94.44%


   Query:    3' uuGUCGUGUUUGAUGAUGGAGu 5'
                  ||  ||| : |:||||:|| 
   Ref:      5' gtCACAACATGGTGCTACTTCt 3'

   Energy:  -16.040001 kCal/Mol

Scores for this hit:
>hsa-let-7i-5pMIMAT0000415Homosapienslet-7i-5p	COL4A1	144.00	-16.04	2 21	21 42	19	63.16%	78.95%


   Query:    3' uuGUCGUGUUUGAUGAUGGAGu 5'
                  ||  ||| : |:||||:|| 
   Ref:      5' gtCACAACATGGTGCTACTTCt 3'

   Energy:  -16.040001 kCal/Mol

Scores for this hit:
>hsa-let-7i-5pMIMAT0000415Homosapienslet-7i-5p	COL4A1	144.00	-16.04	2 21	21 42	19	63.16%	78.95%


   Query:    3' uaUGUAUGAAGAAA--UGUAAGGu 5'
                  ||| | | ||||  |:||||| 
   Ref:      5' ggACAGAGTGCTTTAAATATTCCa 3'

   Energy:  -14.390000 kCal/Mol

Scores for this hit:
>hsa-miR-1-3pMIMAT0000416HomosapiensmiR-1-3p	COL4A1	147.00	-14.39	2 21	1415 1438	21	71.43%	76.19%


   Query:    3' uaUGUAUGAAGAAA--UGUAAGGu 5'
                  ||| | | ||||  |:||||| 
   Ref:      5' ggACAGAGTGCTTTAAATATTCCa 3'

   Energy:  -14.390000 kCal/Mol

Scores for this hit:
>hsa-miR-1-3pMIMAT0000416HomosapiensmiR-1-3p	COL4A1	147.00	-14.39	2 21	1415 1438	21	71.43%	76.19%


   Query:    3' acauuugGUA-CUAC--ACGACGAu 5'
                       ||| |:||  ||||||| 
   Ref:      5' gcagctgCATGGGTGCCTGCTGCTg 3'

   Energy:  -18.780001 kCal/Mol

Scores for this hit:
>hsa-miR-15b-5pMIMAT0000417HomosapiensmiR-15b-5p	VWF	149.00	-18.78	2 16	8 32	17	76.47%	82.35%


   Query:    3' acauuugguacuacACGACGAu 5'
                              ||||||| 
   Ref:      5' cccttcccgcccgtTGCTGCTg 3'

   Energy:  -15.230000 kCal/Mol

Scores for this hit:
>hsa-miR-15b-5pMIMAT0000417HomosapiensmiR-15b-5p	AURKAIP1	140.00	-15.23	2 9	12 33	7	100.00%	100.00%


   Query:    3' acauuugguacuacACGACGAu 5'
                              ||||||| 
   Ref:      5' cccttcccgcccgtTGCTGCTg 3'

   Energy:  -15.230000 kCal/Mol

Scores for this hit:
>hsa-miR-15b-5pMIMAT0000417HomosapiensmiR-15b-5p	AURKAIP1	140.00	-15.23	2 9	12 33	7	100.00%	100.00%


   Query:    3' acauuugguacuacACGACGAu 5'
                              ||||||| 
   Ref:      5' cccttcccgcccgtTGCTGCTg 3'

   Energy:  -15.230000 kCal/Mol

Scores for this hit:
>hsa-miR-15b-5pMIMAT0000417HomosapiensmiR-15b-5p	AURKAIP1	140.00	-15.23	2 9	12 33	7	100.00%	100.00%


   Query:    3' acauuugguacuacACGACGAu 5'
                              ||||||| 
   Ref:      5' cccttcccgcccgtTGCTGCTg 3'

   Energy:  -15.230000 kCal/Mol

Scores for this hit:
>hsa-miR-15b-5pMIMAT0000417HomosapiensmiR-15b-5p	AURKAIP1	140.00	-15.23	2 9	12 33	7	100.00%	100.00%


   Query:    3' uuUAGUCG---UACGGUCCUUGGGu 5'
                  :|::||   | ||||||:|||| 
   Ref:      5' gaGTTGGCCAAAGGCCAGGGACCCg 3'

   Energy:  -30.370001 kCal/Mol

Scores for this hit:
>hsa-miR-23b-5pMIMAT0004587HomosapiensmiR-23b-5p	NDUFB7	147.00	-30.37	2 21	146 170	22	63.64%	81.82%


   Query:    3' uuuaGUCGUACGGUCCUUGGGu 5'
                    ||||| |:: ||:|||| 
   Ref:      5' cgcaCAGCAGGTT-GGGACCCt 3'

   Energy:  -23.459999 kCal/Mol

Scores for this hit:
>hsa-miR-23b-5pMIMAT0004587HomosapiensmiR-23b-5p	COL4A1	144.00	-23.46	2 19	697 717	17	70.59%	88.24%


   Query:    3' cacCAUUAGGGACCGUUACACua 5'
                   |||||::||   ||||||  
   Ref:      5' tatGTAATTTCTTTAAATGTGta 3'

   Energy:  -16.459999 kCal/Mol

Scores for this hit:
>hsa-miR-23b-3pMIMAT0000418HomosapiensmiR-23b-3p	COL4A1	148.00	-16.46	3 21	1236 1258	18	72.22%	83.33%


   Query:    3' caccAUUAGGGACCGUUACACUa 5'
                    ||:  : | | ||||||| 
   Ref:      5' agacTAGGATATTG-AATGTGAa 3'

   Energy:  -9.350000 kCal/Mol

Scores for this hit:
>hsa-miR-23b-3pMIMAT0000418HomosapiensmiR-23b-3p	COL4A1	141.00	-9.35	2 20	774 795	18	61.11%	72.22%


   Query:    3' caccauuagggaCCGUUACACUa 5'
                            || ||||||| 
   Ref:      5' gcagcttcgatgGGGAATGTGAt 3'

   Energy:  -16.059999 kCal/Mol

Scores for this hit:
>hsa-miR-23b-3pMIMAT0000418HomosapiensmiR-23b-3p	COL4A1	147.00	-16.06	2 12	749 771	10	90.00%	90.00%


   Query:    3' caccAUUAGGGACCGUUACACUa 5'
                    ||:  : | | ||||||| 
   Ref:      5' agacTAGGATATTG-AATGTGAa 3'

   Energy:  -9.350000 kCal/Mol

Scores for this hit:
>hsa-miR-23b-3pMIMAT0000418HomosapiensmiR-23b-3p	COL4A1	141.00	-9.35	2 20	774 795	18	61.11%	72.22%


   Query:    3' caaGUGGUUAGU--CGAUUCGAGa 5'
                   || |||| |  |||:||||| 
   Ref:      5' gccCA-CAATAAAGGCTGAGCTCt 3'

   Energy:  -21.670000 kCal/Mol

Scores for this hit:
>hsa-miR-27b-5pMIMAT0004588HomosapiensmiR-27b-5p	VWF	144.00	-21.67	2 20	104 126	20	75.00%	80.00%


   Query:    3' cuucauuuGUAGGUGGAGGGUc 5'
                        | |||:||||:|| 
   Ref:      5' gggctctcCTTCCGCCTCTCAa 3'

   Energy:  -19.590000 kCal/Mol

Scores for this hit:
>hsa-miR-30b-3pMIMAT0004589HomosapiensmiR-30b-3p	ATP5F1D	142.00	-19.59	2 15	231 252	13	76.92%	92.31%


   Query:    3' cuucaUUUGUAGGUGGAGGGUc 5'
                     :::||||: ||||||| 
   Ref:      5' tgaacGGGCATCT-CCTCCCAg 3'

   Energy:  -26.469999 kCal/Mol

Scores for this hit:
>hsa-miR-30b-3pMIMAT0004589HomosapiensmiR-30b-3p	VWF	155.00	-26.47	2 18	659 679	16	68.75%	93.75%


   Query:    3' cuucauuuguaggUGGAGGGUc 5'
                             |||||||| 
   Ref:      5' gtcaccttgttgaACCTCCCAt 3'

   Energy:  -14.780000 kCal/Mol

Scores for this hit:
>hsa-miR-30b-3pMIMAT0004589HomosapiensmiR-30b-3p	VWF	145.00	-14.78	2 10	21 42	8	100.00%	100.00%


   Query:    3' cuucauUUGUAGGUGGAGGGUc 5'
                      ::| | : ||||||| 
   Ref:      5' gttcatGGCCTGTCCCTCCCAg 3'

   Energy:  -19.969999 kCal/Mol

Scores for this hit:
>hsa-miR-30b-3pMIMAT0004589HomosapiensmiR-30b-3p	BGN	144.00	-19.97	2 17	501 522	15	60.00%	80.00%


   Query:    3' cuucauuuguaggUGGAGGGUc 5'
                             |||||||| 
   Ref:      5' gtcaccttgttgaACCTCCCAt 3'

   Energy:  -14.780000 kCal/Mol

Scores for this hit:
>hsa-miR-30b-3pMIMAT0004589HomosapiensmiR-30b-3p	VWF	145.00	-14.78	2 10	21 42	8	100.00%	100.00%


   Query:    3' cuUCAUUUG-UAGGUGGAGGGuc 5'
                  || |||| :|:| ||||||  
   Ref:      5' caAGCAAACTGTTCCCCTCCCtt 3'

   Energy:  -21.350000 kCal/Mol

Scores for this hit:
>hsa-miR-30b-3pMIMAT0004589HomosapiensmiR-30b-3p	COL4A1	147.00	-21.35	3 21	461 483	19	73.68%	84.21%


   Query:    3' cuucauuUGUAGGUGGAGGGUc 5'
                       || ||  ||||||| 
   Ref:      5' atgtgccACCTCACCCTCCCAg 3'

   Energy:  -21.250000 kCal/Mol

Scores for this hit:
>hsa-miR-30b-3pMIMAT0004589HomosapiensmiR-30b-3p	COL4A1	151.00	-21.25	2 16	13 34	14	78.57%	78.57%


   Query:    3' cuucAUUUGUAGGUGGAGGGUc 5'
                    |:::||   |||||||| 
   Ref:      5' gcccTGGGCA--GACCTCCCAg 3'

   Energy:  -23.100000 kCal/Mol

Scores for this hit:
>hsa-miR-30b-3pMIMAT0004589HomosapiensmiR-30b-3p	COL4A1	147.00	-23.10	2 19	206 225	17	64.71%	82.35%


   Query:    3' cuucAUUUGUAGGUGGAGGGUc 5'
                    |:::||   |||||||| 
   Ref:      5' gcccTGGGCA--GACCTCCCAg 3'

   Energy:  -23.100000 kCal/Mol

Scores for this hit:
>hsa-miR-30b-3pMIMAT0004589HomosapiensmiR-30b-3p	COL4A1	147.00	-23.10	2 19	206 225	17	64.71%	82.35%


   Query:    3' aaccguaagUGGCG---CACGGAAu 5'
                         ||||:   ||||||| 
   Ref:      5' aatatgaaaACCGTAAAGTGCCTTa 3'

   Energy:  -20.219999 kCal/Mol

Scores for this hit:
>hsa-miR-124-3pMIMAT0000422HomosapiensmiR-124-3p	COL4A1	144.00	-20.22	2 14	101 125	15	73.33%	80.00%


   Query:    3' aaccguaagugGCGCACGGAAu 5'
                           :| ||||||| 
   Ref:      5' gctaggaggtgTGGGTGCCTTc 3'

   Energy:  -15.440000 kCal/Mol

Scores for this hit:
>hsa-miR-124-3pMIMAT0000422HomosapiensmiR-124-3p	COL4A1	143.00	-15.44	2 12	311 332	10	80.00%	90.00%


   Query:    3' aaccgUAAGUGGCGCACGGAAu 5'
                     |||  |   ||||||| 
   Ref:      5' taacaATTGTCAAAGTGCCTTa 3'

   Energy:  -16.760000 kCal/Mol

Scores for this hit:
>hsa-miR-124-3pMIMAT0000422HomosapiensmiR-124-3p	COL4A1	145.00	-16.76	2 18	1136 1157	16	68.75%	68.75%


   Query:    3' aaccguaagUGGCG---CACGGAAu 5'
                         ||||:   ||||||| 
   Ref:      5' aatatgaaaACCGTAAAGTGCCTTa 3'

   Energy:  -20.219999 kCal/Mol

Scores for this hit:
>hsa-miR-124-3pMIMAT0000422HomosapiensmiR-124-3p	COL4A1	144.00	-20.22	2 14	101 125	15	73.33%	80.00%


   Query:    3' aaccguaagugGCGCACGGAAu 5'
                           :| ||||||| 
   Ref:      5' gctaggaggtgTGGGTGCCTTc 3'

   Energy:  -15.440000 kCal/Mol

Scores for this hit:
>hsa-miR-124-3pMIMAT0000422HomosapiensmiR-124-3p	COL4A1	143.00	-15.44	2 12	311 332	10	80.00%	90.00%


   Query:    3' aaccgUAAGUGGCGCACGGAAu 5'
                     |||  |   ||||||| 
   Ref:      5' taacaATTGTCAAAGTGCCTTa 3'

   Energy:  -16.760000 kCal/Mol

Scores for this hit:
>hsa-miR-124-3pMIMAT0000422HomosapiensmiR-124-3p	COL4A1	145.00	-16.76	2 18	1136 1157	16	68.75%	68.75%


   Query:    3' aguguUCAAUCCCAGAGUCCCu 5'
                     ||| :||||||| ||| 
   Ref:      5' gcctcAGTGGGGGTCTCTGGGg 3'

   Energy:  -26.770000 kCal/Mol

Scores for this hit:
>hsa-miR-125b-5pMIMAT0000423HomosapiensmiR-125b-5p	BGN	141.00	-26.77	2 18	23 44	16	81.25%	87.50%


   Query:    3' agagucUGUCACGAUGCCGGGGc 5'
                      :||  ||  ||||||| 
   Ref:      5' gtgggcGCAAGGC-CCGGCCCCc 3'

   Energy:  -21.840000 kCal/Mol

Scores for this hit:
>hsa-miR-128-1-5pMIMAT0026477HomosapiensmiR-128-1-5p	BGN	143.00	-21.84	2 18	188 209	16	68.75%	75.00%


   Query:    3' agaGUCUGUCACGA--UGCCGGGGc 5'
                   | |:|||  ||  :||||||| 
   Ref:      5' cagCCGGCAGGCCTTGGCGGCCCCt 3'

   Energy:  -26.629999 kCal/Mol

Scores for this hit:
>hsa-miR-128-1-5pMIMAT0026477HomosapiensmiR-128-1-5p	COL4A1	155.00	-26.63	2 21	1376 1400	21	66.67%	76.19%


   Query:    3' uuuCUCUGGCCAAGUGACACu 5'
                   ||||    | ||||||| 
   Ref:      5' gctGAGAAAAATACACTGTGc 3'

   Energy:  -15.690000 kCal/Mol

Scores for this hit:
>hsa-miR-128-3pMIMAT0000424HomosapiensmiR-128-3p	MRPL12	150.00	-15.69	2 19	251 271	17	70.59%	70.59%


   Query:    3' uuucuCUGGC-CAAGUGACACu 5'
                     |::||  ||||||||| 
   Ref:      5' aggctGGTCGTCTTCACTGTGt 3'

   Energy:  -23.750000 kCal/Mol

Scores for this hit:
>hsa-miR-128-3pMIMAT0000424HomosapiensmiR-128-3p	COL4A1	155.00	-23.75	2 17	596 617	16	75.00%	87.50%


   Query:    3' uuucuCUGGC-CAAGUGACACu 5'
                     |::||  ||||||||| 
   Ref:      5' aggctGGTCGTCTTCACTGTGt 3'

   Energy:  -23.750000 kCal/Mol

Scores for this hit:
>hsa-miR-128-3pMIMAT0000424HomosapiensmiR-128-3p	COL4A1	155.00	-23.75	2 17	596 617	16	75.00%	87.50%


   Query:    3' ucaucGUGUUACACUUUUCUCg 5'
                     || ||||  ||:|||| 
   Ref:      5' acttcCAGAATGGCAAGAGAGt 3'

   Energy:  -14.350000 kCal/Mol

Scores for this hit:
>hsa-miR-130a-5pMIMAT0004593HomosapiensmiR-130a-5p	VWF	145.00	-14.35	2 18	283 304	16	75.00%	81.25%


   Query:    3' ucaucgugUUACACUUUUCUCg 5'
                        | |  |||||||| 
   Ref:      5' ctgtattgATTAGGAAAAGAGa 3'

   Energy:  -11.670000 kCal/Mol

Scores for this hit:
>hsa-miR-130a-5pMIMAT0004593HomosapiensmiR-130a-5p	MRPL20	146.00	-11.67	2 15	10 31	13	76.92%	76.92%


   Query:    3' ucaucgUGUUACACUUUUCUCg 5'
                      | :| |  ||||||| 
   Ref:      5' taataaAAGACGGAAAAAGAGg 3'

   Energy:  -9.550000 kCal/Mol

Scores for this hit:
>hsa-miR-130a-5pMIMAT0004593HomosapiensmiR-130a-5p	COL4A1	144.00	-9.55	2 17	702 723	15	66.67%	73.33%


   Query:    3' ucaUCGUGUUACACUUUUCUCg 5'
                   | :||||   ||:||||| 
   Ref:      5' ctaAATACAAGAAGAGAAGAGg 3'

   Energy:  -15.160000 kCal/Mol

Scores for this hit:
>hsa-miR-130a-5pMIMAT0004593HomosapiensmiR-130a-5p	COL4A1	143.00	-15.16	2 20	941 962	18	66.67%	77.78%


   Query:    3' ucaUCGUGUUACACUUUUCUCg 5'
                   | :||||   ||:||||| 
   Ref:      5' ctaAATACAAGAAGAGAAGAGg 3'

   Energy:  -15.160000 kCal/Mol

Scores for this hit:
>hsa-miR-130a-5pMIMAT0004593HomosapiensmiR-130a-5p	COL4A1	143.00	-15.16	2 20	941 962	18	66.67%	77.78%


   Query:    3' uacgggaaaaUUGUAACGUGAc 5'
                          | ||||||||| 
   Ref:      5' ccaagaacacACCATTGCACTc 3'

   Energy:  -12.010000 kCal/Mol

Scores for this hit:
>hsa-miR-130a-3pMIMAT0000425HomosapiensmiR-130a-3p	COL4A1	152.00	-12.01	2 13	1696 1717	11	90.91%	90.91%


   Query:    3' ucaUUGUUAGCUUUCGGUGCCa 5'
                   ||:||  ||||||||:|| 
   Ref:      5' cagAATAA-AGAAAGCCATGGc 3'

   Energy:  -22.080000 kCal/Mol

Scores for this hit:
>hsa-miR-132-5pMIMAT0004594HomosapiensmiR-132-5p	MRPL20	153.00	-22.08	2 20	325 345	18	77.78%	88.89%


   Query:    3' gcugguaccgacaUCUGACAAu 5'
                             :||||||| 
   Ref:      5' -------------GGACTGTTg 3'

   Energy:  -10.720000 kCal/Mol

Scores for this hit:
>hsa-miR-132-3pMIMAT0000426HomosapiensmiR-132-3p	MRPL20	141.00	-10.72	2 10	1 9	8	87.50%	100.00%


   Query:    3' uaaaccaagGUAAAAUGGUCGa 5'
                         ||   ||||||| 
   Ref:      5' tcaatggaaCAAAATACCAGCt 3'

   Energy:  -16.940001 kCal/Mol

Scores for this hit:
>hsa-miR-133a-5pMIMAT0026478HomosapiensmiR-133a-5p	COL4A1	141.00	-16.94	2 14	31 52	12	75.00%	75.00%


   Query:    3' uaAACCAAGGUAAAAUGGUCGa 5'
                  ||| || : |||||::||| 
   Ref:      5' caTTGATTGTTTTTTATTAGCt 3'

   Energy:  -12.940000 kCal/Mol

Scores for this hit:
>hsa-miR-133a-5pMIMAT0026478HomosapiensmiR-133a-5p	COL4A1	140.00	-12.94	2 21	1002 1023	19	68.42%	84.21%


   Query:    3' uaAACCAAGGUAAAAUGGUCGa 5'
                  ||| || : |||||::||| 
   Ref:      5' caTTGATTGTTTTTTATTAGCt 3'

   Energy:  -12.940000 kCal/Mol

Scores for this hit:
>hsa-miR-133a-5pMIMAT0026478HomosapiensmiR-133a-5p	COL4A1	140.00	-12.94	2 21	1002 1023	19	68.42%	84.21%


   Query:    3' gucgaccaacUUCCCCUGGUUu 5'
                          |:||||||||| 
   Ref:      5' accgtgacacAGGGGGACCAAa 3'

   Energy:  -21.740000 kCal/Mol

Scores for this hit:
>hsa-miR-133a-3pMIMAT0000427HomosapiensmiR-133a-3p	VWF	156.00	-21.74	2 13	360 381	11	90.91%	100.00%


   Query:    3' gucGACCAACUU--CCCCUGGUUu 5'
                   |||  || |  |||||:||| 
   Ref:      5' gccCTGACTGTAGTGGGGATCAAa 3'

   Energy:  -21.950001 kCal/Mol

Scores for this hit:
>hsa-miR-133a-3pMIMAT0000427HomosapiensmiR-133a-3p	COL4A1	142.00	-21.95	2 20	555 578	20	70.00%	75.00%


   Query:    3' agUGUAUCCUUAUUUUUCGGUAu 5'
                  ||| |  || |:|||||||| 
   Ref:      5' tgACAGAATAA-AGAAAGCCATg 3'

   Energy:  -16.430000 kCal/Mol

Scores for this hit:
>hsa-miR-135a-5pMIMAT0000428HomosapiensmiR-135a-5p	MRPL20	163.00	-16.43	2 22	322 343	20	75.00%	80.00%


   Query:    3' aguguaUCCUUAUUU--UUCGGUAu 5'
                      |||| ||:|  :|||||| 
   Ref:      5' tgggccAGGACTAGATGGAGCCATg 3'

   Energy:  -16.459999 kCal/Mol

Scores for this hit:
>hsa-miR-135a-5pMIMAT0000428HomosapiensmiR-135a-5p	COL4A1	144.00	-16.46	2 18	712 736	18	72.22%	83.33%


   Query:    3' gcGGUGCCGAGGUUAGGGAUAu 5'
                  || |  :||:| |||:||| 
   Ref:      5' aaCCCCAATTCTACTCCTTATg 3'

   Energy:  -18.049999 kCal/Mol

Scores for this hit:
>hsa-miR-135a-3pMIMAT0004595HomosapiensmiR-135a-3p	COL4A1	144.00	-18.05	2 21	790 811	19	63.16%	78.95%


   Query:    3' aaguACCGAAGGU---AGGGAUGUa 5'
                    |||  ||||   |||||:|| 
   Ref:      5' ggacTGGAGTCCAGCCTCCCTGCAg 3'

   Energy:  -23.209999 kCal/Mol

Scores for this hit:
>hsa-miR-135a-2-3pMIMAT0037309HomosapiensmiR-135a-2-3p	MRPL20	141.00	-23.21	2 19	74 98	20	70.00%	75.00%


   Query:    3' uaauagGUGGGUUCUUAUGGGCa 5'
                      |: |: ||||||:||| 
   Ref:      5' aagacaCGGCTCAGAATATCCGa 3'

   Energy:  -21.920000 kCal/Mol

Scores for this hit:
>hsa-miR-137-5pMIMAT0037310HomosapiensmiR-137-5p	COL4A1	145.00	-21.92	2 18	23 45	16	68.75%	87.50%


   Query:    3' uaauagGUGGGUUCUUAUGGGCa 5'
                      |: |: ||||||:||| 
   Ref:      5' aagacaCGGCTCAGAATATCCGa 3'

   Energy:  -21.920000 kCal/Mol

Scores for this hit:
>hsa-miR-137-5pMIMAT0037310HomosapiensmiR-137-5p	COL4A1	145.00	-21.92	2 18	23 45	16	68.75%	87.50%


   Query:    3' gaugcgcauaagaaUUCGUUAUu 5'
                              |||||||| 
   Ref:      5' aaccatgctacaaaAAGCAATAg 3'

   Energy:  -12.140000 kCal/Mol

Scores for this hit:
>hsa-miR-137-3pMIMAT0000429HomosapiensmiR-137-3p	COL4A1	145.00	-12.14	2 10	84 106	8	100.00%	100.00%


   Query:    3' gaugcgcauaagaaUUCGUUAUu 5'
                              :||||||| 
   Ref:      5' tgataatttccccaGAGCAATAc 3'

   Energy:  -6.710000 kCal/Mol

Scores for this hit:
>hsa-miR-137-3pMIMAT0000429HomosapiensmiR-137-3p	COL4A1	141.00	-6.71	2 10	72 94	8	87.50%	100.00%


   Query:    3' gcCGGACUAAGUGU-UGUGGUCGa 5'
                  ||| || || || |||||:|: 
   Ref:      5' ccGCCAGAGTCCCAGACACCGGTt 3'

   Energy:  -20.750000 kCal/Mol

Scores for this hit:
>hsa-miR-138-5pMIMAT0000430HomosapiensmiR-138-5p	BGN	140.00	-20.75	2 22	946 969	21	71.43%	80.95%


   Query:    3' gccggACUAAGUGUUGUGGUCGa 5'
                     ||:  || ||:|||||| 
   Ref:      5' ttcaaTGGAACAAAATACCAGCt 3'

   Energy:  -18.910000 kCal/Mol

Scores for this hit:
>hsa-miR-138-5pMIMAT0000430HomosapiensmiR-138-5p	COL4A1	146.00	-18.91	2 19	30 52	17	70.59%	82.35%


   Query:    3' gccggaCUAAGUG---UUGUGGUCGa 5'
                      ||||:||   | ||||||: 
   Ref:      5' ctccagGATTTACCGGACCACCAGTa 3'

   Energy:  -18.709999 kCal/Mol

Scores for this hit:
>hsa-miR-138-5pMIMAT0000430HomosapiensmiR-138-5p	COL4A1	140.00	-18.71	2 18	112 137	19	68.42%	78.95%


   Query:    3' uugggaccacagcACUUUAUCg 5'
                             |||||||| 
   Ref:      5' ggcaaaagcgagtTGAAATAGc 3'

   Energy:  -12.520000 kCal/Mol

Scores for this hit:
>hsa-miR-138-2-3pMIMAT0004596HomosapiensmiR-138-2-3p	COL4A1	145.00	-12.52	2 10	377 398	8	100.00%	100.00%


   Query:    3' gaUGGUAUCCCAUUUUGGUGAc 5'
                  | ||||  ||:|:|||||| 
   Ref:      5' gcAACATA--GTGAGACCACTc 3'

   Energy:  -17.969999 kCal/Mol

Scores for this hit:
>hsa-miR-140-5pMIMAT0000431HomosapiensmiR-140-5p	MRPL20	149.00	-17.97	2 21	135 154	19	73.68%	84.21%


   Query:    3' ggcaccaagaUGGGACACCAu 5'
                          |::||||||| 
   Ref:      5' tttacagaaaATTCTGTGGTt 3'

   Energy:  -15.320000 kCal/Mol

Scores for this hit:
>hsa-miR-140-3pMIMAT0004597HomosapiensmiR-140-3p	COL4A1	147.00	-15.32	2 12	868 888	10	80.00%	100.00%


   Query:    3' ggcACCAAGAUGGGACACCau 5'
                   |||| ||: :||||||  
   Ref:      5' tccTGGTACTG-TCTGTGGgt 3'

   Energy:  -21.980000 kCal/Mol

Scores for this hit:
>hsa-miR-140-3pMIMAT0004597HomosapiensmiR-140-3p	COL4A1	140.00	-21.98	3 19	607 626	16	75.00%	87.50%


   Query:    3' ucaucacgaaagaUGAAAUAc 5'
                             ||||||| 
   Ref:      5' tttgctgaagatgACTTTATg 3'

   Energy:  -12.570000 kCal/Mol

Scores for this hit:
>hsa-miR-142-5pMIMAT0000433HomosapiensmiR-142-5p	VWF	140.00	-12.57	2 9	561 581	7	100.00%	100.00%


   Query:    3' ucaucacgaaAGAUGAAAUAc 5'
                          | |||||||| 
   Ref:      5' agacagggacTGTACTTTATt 3'

   Energy:  -8.230000 kCal/Mol

Scores for this hit:
>hsa-miR-142-5pMIMAT0000433HomosapiensmiR-142-5p	COL4A1	147.00	-8.23	2 12	1262 1282	10	90.00%	90.00%


   Query:    3' ucaucacgaaAGAUGAAAUAc 5'
                          | |||||||| 
   Ref:      5' agacagggacTGTACTTTATt 3'

   Energy:  -8.230000 kCal/Mol

Scores for this hit:
>hsa-miR-142-5pMIMAT0000433HomosapiensmiR-142-5p	COL4A1	147.00	-8.23	2 12	1262 1282	10	90.00%	90.00%


   Query:    3' uggUCUCUACGUCGUGACGUGg 5'
                   | |||  |  :||||||| 
   Ref:      5' ttaAAAGAAAC-TTACTGCACa 3'

   Energy:  -13.670000 kCal/Mol

Scores for this hit:
>hsa-miR-143-5pMIMAT0004599HomosapiensmiR-143-5p	COL4A1	145.00	-13.67	2 20	1345 1365	18	66.67%	72.22%


   Query:    3' uggucuCUA-CGUCGUGACGUGg 5'
                      ||| |:| |||||||| 
   Ref:      5' agctatGATGGTACCACTGCACt 3'

   Energy:  -20.889999 kCal/Mol

Scores for this hit:
>hsa-miR-143-5pMIMAT0004599HomosapiensmiR-143-5p	MRPL20	159.00	-20.89	2 17	271 293	16	81.25%	87.50%


   Query:    3' uggUCUCUACGUCGUGACGUGg 5'
                   ||| |  || ||:||||| 
   Ref:      5' ccaAGA-ACACACCATTGCACt 3'

   Energy:  -17.930000 kCal/Mol

Scores for this hit:
>hsa-miR-143-5pMIMAT0004599HomosapiensmiR-143-5p	COL4A1	141.00	-17.93	2 20	1696 1716	18	72.22%	77.78%


   Query:    3' cucgAUGUCACGAAGUAGAGu 5'
                    |:||  |||||||||| 
   Ref:      5' tctaTGCACCGCTTCATCTCc 3'

   Energy:  -18.930000 kCal/Mol

Scores for this hit:
>hsa-miR-143-3pMIMAT0000435HomosapiensmiR-143-3p	COL4A1	165.00	-18.93	2 18	622 642	16	81.25%	87.50%


   Query:    3' ucauguaGUAGAUAUGACAu 5'
                       | || ||||||| 
   Ref:      5' tgggtgcCTTCCATACTGTt 3'

   Energy:  -13.010000 kCal/Mol

Scores for this hit:
>hsa-miR-144-3pMIMAT0000436HomosapiensmiR-144-3p	COL4A1	149.00	-13.01	2 14	322 341	12	83.33%	83.33%


   Query:    3' ucAUGUAGUA-GA-UAUGACAu 5'
                  |:|| ||| || :|||||| 
   Ref:      5' agTGCAGCATCCTGGTACTGTc 3'

   Energy:  -19.030001 kCal/Mol

Scores for this hit:
>hsa-miR-144-3pMIMAT0000436HomosapiensmiR-144-3p	COL4A1	144.00	-19.03	2 19	598 619	19	73.68%	84.21%


   Query:    3' ucAUGUAGUA-GAUAUGACAu 5'
                  |||  ::|   ||||||| 
   Ref:      5' gaTACTCTGTAGGATACTGTt 3'

   Energy:  -11.320000 kCal/Mol

Scores for this hit:
>hsa-miR-144-3pMIMAT0000436HomosapiensmiR-144-3p	COL4A1	141.00	-11.32	2 19	731 751	18	61.11%	72.22%


   Query:    3' ucauguaGUAGAUAUGACAu 5'
                       | || ||||||| 
   Ref:      5' tgggtgcCTTCCATACTGTt 3'

   Energy:  -13.010000 kCal/Mol

Scores for this hit:
>hsa-miR-144-3pMIMAT0000436HomosapiensmiR-144-3p	COL4A1	149.00	-13.01	2 14	322 341	12	83.33%	83.33%


   Query:    3' gguucAAGAC---AG--UACGUGACu 5'
                     |||||   ||  |||||||| 
   Ref:      5' atattTTCTGCAATCCAATGCACTGa 3'

   Energy:  -18.330000 kCal/Mol

Scores for this hit:
>hsa-miR-152-3pMIMAT0000438HomosapiensmiR-152-3p	COL4A1	150.00	-18.33	2 17	248 273	20	75.00%	75.00%


   Query:    3' gguucAAGAC---AG--UACGUGACu 5'
                     |||||   ||  |||||||| 
   Ref:      5' atattTTCTGCAATCCAATGCACTGa 3'

   Energy:  -18.330000 kCal/Mol

Scores for this hit:
>hsa-miR-152-3pMIMAT0000438HomosapiensmiR-152-3p	COL4A1	150.00	-18.33	2 17	248 273	20	75.00%	75.00%


   Query:    3' cuagUGAAAACACU---GAUACGUu 5'
                    || ||| | |   ||||||| 
   Ref:      5' aaggACGTTTTTAACCTCTATGCAc 3'

   Energy:  -13.790000 kCal/Mol

Scores for this hit:
>hsa-miR-153-3pMIMAT0000439HomosapiensmiR-153-3p	COL4A1	149.00	-13.79	2 19	606 630	20	70.00%	70.00%


   Query:    3' ucgacGUUGUAGUGUUUUUACu 5'
                     :|:|| :::||||||| 
   Ref:      5' aataaTAGCAATGTAAAAATGg 3'

   Energy:  -13.150000 kCal/Mol

Scores for this hit:
>hsa-miR-153-5pMIMAT0026480HomosapiensmiR-153-5p	COL4A1	157.00	-13.15	2 18	449 470	16	62.50%	93.75%


   Query:    3' ucGACG-UUGUAGUGUUUUUAcu 5'
                  || | || | :||||||||  
   Ref:      5' ctCTACTAAAAATACAAAAATta 3'

   Energy:  -7.630000 kCal/Mol

Scores for this hit:
>hsa-miR-153-5pMIMAT0026480HomosapiensmiR-153-5p	MRPL20	143.00	-7.63	3 21	441 463	19	73.68%	78.95%


   Query:    3' ucgacGUUGUAGUGUUUUUACu 5'
                     |||  |||:||||||| 
   Ref:      5' ttcacCAAACTCATAAAAATGt 3'

   Energy:  -14.050000 kCal/Mol

Scores for this hit:
>hsa-miR-153-5pMIMAT0026480HomosapiensmiR-153-5p	COL4A1	165.00	-14.05	2 18	1175 1196	16	81.25%	87.50%


   Query:    3' ucGACG-UUGUAGUGUUUUUAcu 5'
                  || | || | :||||||||  
   Ref:      5' ctCTACTAAAAGTACAAAAATta 3'

   Energy:  -8.020000 kCal/Mol

Scores for this hit:
>hsa-miR-153-5pMIMAT0026480HomosapiensmiR-153-5p	COL4A1	143.00	-8.02	3 21	1580 1602	19	73.68%	78.95%


   Query:    3' ucGACGUUGUAGUG--UUUUUACu 5'
                  ||| |: | |||  |:||||| 
   Ref:      5' tgCTGGAGGACCACAAAGAAATGa 3'

   Energy:  -18.420000 kCal/Mol

Scores for this hit:
>hsa-miR-153-5pMIMAT0026480HomosapiensmiR-153-5p	COL4A1	143.00	-18.42	2 21	167 190	21	66.67%	76.19%


   Query:    3' ucgacGUUGUAGUGUUUUUACu 5'
                     :|:|| :::||||||| 
   Ref:      5' aataaTAGCAATGTAAAAATGg 3'

   Energy:  -13.150000 kCal/Mol

Scores for this hit:
>hsa-miR-153-5pMIMAT0026480HomosapiensmiR-153-5p	COL4A1	157.00	-13.15	2 18	449 470	16	62.50%	93.75%


   Query:    3' ucGACGUUGUAGUG--UUUUUACu 5'
                  ||| |: | |||  |:||||| 
   Ref:      5' tgCTGGAGGACCACAAAGAAATGa 3'

   Energy:  -18.420000 kCal/Mol

Scores for this hit:
>hsa-miR-153-5pMIMAT0026480HomosapiensmiR-153-5p	COL4A1	143.00	-18.42	2 21	167 190	21	66.67%	76.19%


   Query:    3' aguaUGUCGAUCUAUUGGUUUCu 5'
                    ||| | :|: :||||||| 
   Ref:      5' cgtgACA-CAGGGGGACCAAAGa 3'

   Energy:  -17.900000 kCal/Mol

Scores for this hit:
>hsa-miR-9-5pMIMAT0000441HomosapiensmiR-9-5p	VWF	153.00	-17.90	2 20	362 383	18	66.67%	83.33%


   Query:    3' aguAUGUCGAUCUAUUGGUUUCu 5'
                   | || | ||| |||||||| 
   Ref:      5' aacTCCATC-AGAAAACCAAAGg 3'

   Energy:  -16.040001 kCal/Mol

Scores for this hit:
>hsa-miR-9-5pMIMAT0000441HomosapiensmiR-9-5p	COL4A1	162.00	-16.04	2 21	287 308	19	78.95%	78.95%


   Query:    3' aguauGUCGAUCUAUUGGUUUCu 5'
                     |||   |:|:|||||:| 
   Ref:      5' tcagtCAGGGTGGTGACCAAGGa 3'

   Energy:  -22.299999 kCal/Mol

Scores for this hit:
>hsa-miR-9-5pMIMAT0000441HomosapiensmiR-9-5p	MRPL20	142.00	-22.30	2 19	14 36	17	64.71%	82.35%


   Query:    3' aguauGUCGAUCUAUUGGUUUCu 5'
                     || ||| : |:|||||| 
   Ref:      5' ctggcCATCTACG-AGCCAAAGa 3'

   Energy:  -14.810000 kCal/Mol

Scores for this hit:
>hsa-miR-9-5pMIMAT0000441HomosapiensmiR-9-5p	MRPL20	140.00	-14.81	2 19	349 370	17	70.59%	82.35%


   Query:    3' agUAUGUCG-AUCUAUUGGUUUCu 5'
                  | :|:||  || |::|||||| 
   Ref:      5' gaAGGCGGCAGAGTTGGCCAAAGg 3'

   Energy:  -20.650000 kCal/Mol

Scores for this hit:
>hsa-miR-9-5pMIMAT0000441HomosapiensmiR-9-5p	NDUFB7	144.00	-20.65	2 22	136 159	21	61.90%	80.95%


   Query:    3' aguaugucgAUCUAUUGGUUUCu 5'
                         || |  ||||||| 
   Ref:      5' tggtcccaaTACAATACCAAAGc 3'

   Energy:  -10.320000 kCal/Mol

Scores for this hit:
>hsa-miR-9-5pMIMAT0000441HomosapiensmiR-9-5p	COL4A1	146.00	-10.32	2 15	436 458	13	76.92%	76.92%


   Query:    3' agUAUG-UCGAUCUAUUGGUUUcu 5'
                  |||| ||: || | ||||||  
   Ref:      5' atATACAAGTGAGTTCACCAAAct 3'

   Energy:  -13.230000 kCal/Mol

Scores for this hit:
>hsa-miR-9-5pMIMAT0000441HomosapiensmiR-9-5p	COL4A1	148.00	-13.23	3 22	1162 1185	20	75.00%	80.00%


   Query:    3' aguAUGUCGAUCUAUUGGUUUCu 5'
                   | || | ||| |||||||| 
   Ref:      5' aacTCCATC-AGAAAACCAAAGg 3'

   Energy:  -16.040001 kCal/Mol

Scores for this hit:
>hsa-miR-9-5pMIMAT0000441HomosapiensmiR-9-5p	COL4A1	162.00	-16.04	2 21	287 308	19	78.95%	78.95%


   Query:    3' ugaAAGCCAAUAGA-UCGAAAUa 5'
                   ||:| |  ||| ||||||: 
   Ref:      5' ttcTTTGTTCTTCTGAGCTTTGc 3'

   Energy:  -11.210000 kCal/Mol

Scores for this hit:
>hsa-miR-9-3pMIMAT0000442HomosapiensmiR-9-3p	COL4A1	142.00	-11.21	2 20	200 222	19	68.42%	78.95%


   Query:    3' ugaaaGCCAAUAGAUCGAAAUa 5'
                     :|| | |  ||||||| 
   Ref:      5' cctccTGGCTCTGGAGCTTTAc 3'

   Energy:  -11.290000 kCal/Mol

Scores for this hit:
>hsa-miR-9-3pMIMAT0000442HomosapiensmiR-9-3p	COL4A1	149.00	-11.29	2 18	1398 1419	16	68.75%	75.00%


   Query:    3' aguguccAAUUUCCCAGAGUCCCu 5'
                       |||||   |:|||||| 
   Ref:      5' ttctgtaTTAAATATTTTCAGGGt 3'

   Energy:  -14.110000 kCal/Mol

Scores for this hit:
>hsa-miR-125a-5pMIMAT0000443HomosapiensmiR-125a-5p	COL4A1	145.00	-14.11	2 18	914 937	16	75.00%	81.25%


   Query:    3' aguguccAAUUUCCCAGAGUCCCu 5'
                       |||||   |:|||||| 
   Ref:      5' ttctgtaTTAAATATTTTCAGGGt 3'

   Energy:  -14.110000 kCal/Mol

Scores for this hit:
>hsa-miR-125a-5pMIMAT0000443HomosapiensmiR-125a-5p	COL4A1	145.00	-14.11	2 18	914 937	16	75.00%	81.25%


   Query:    3' ccGAGGGUU--CUUGGAGUGGACa 5'
                  |||| ||   ::|:||:|||| 
   Ref:      5' ctCTCCGAACCTGGCTTCGCCTGt 3'

   Energy:  -25.629999 kCal/Mol

Scores for this hit:
>hsa-miR-125a-3pMIMAT0004602HomosapiensmiR-125a-3p	BGN	143.00	-25.63	2 21	717 740	21	61.90%	80.95%


   Query:    3' cagGGUUCUCGGACUGAACACu 5'
                   |: :|||   |||||||| 
   Ref:      5' cagCTCGGAG---GACTTGTGt 3'

   Energy:  -19.670000 kCal/Mol

Scores for this hit:
>hsa-miR-125b-2-3pMIMAT0004603HomosapiensmiR-125b-2-3p	MRPL12	147.00	-19.67	2 20	5 23	18	66.67%	77.78%


   Query:    3' caGGGUUCUCGGA-CUGAACACu 5'
                  |:||:|| | | |||||||| 
   Ref:      5' gaCTCAGGATCATCGACTTGTGc 3'

   Energy:  -23.010000 kCal/Mol

Scores for this hit:
>hsa-miR-125b-2-3pMIMAT0004603HomosapiensmiR-125b-2-3p	COL4A1	167.00	-23.01	2 21	673 695	20	75.00%	85.00%


   Query:    3' caGGGUUCUCGGA-CUGAACACu 5'
                  |:||:|| | | |||||||| 
   Ref:      5' gaCTCAGGATCATCGACTTGTGc 3'

   Energy:  -23.010000 kCal/Mol

Scores for this hit:
>hsa-miR-125b-2-3pMIMAT0004603HomosapiensmiR-125b-2-3p	COL4A1	167.00	-23.01	2 21	673 695	20	75.00%	85.00%


   Query:    3' gcgcaUGGUUUUCAUUAUUAc 5'
                     | || || ||||||| 
   Ref:      5' agaagAGCATAA-TAATAATc 3'

   Energy:  -4.330000 kCal/Mol

Scores for this hit:
>hsa-miR-126-5pMIMAT0000444HomosapiensmiR-126-5p	COL4A1	150.00	-4.33	2 17	93 112	15	80.00%	80.00%


   Query:    3' gcgcauggUUUUCAUUAUUAc 5'
                        | || ||||||| 
   Ref:      5' gtttgaaaATAAATAATAATt 3'

   Energy:  -2.860000 kCal/Mol

Scores for this hit:
>hsa-miR-126-5pMIMAT0000444HomosapiensmiR-126-5p	COL4A1	149.00	-2.86	2 14	18 38	12	83.33%	83.33%


   Query:    3' gcgcauggUUUUCAUUAUUAc 5'
                        | || ||||||| 
   Ref:      5' gtttgaaaATAAATAATAATt 3'

   Energy:  -2.860000 kCal/Mol

Scores for this hit:
>hsa-miR-126-5pMIMAT0000444HomosapiensmiR-126-5p	COL4A1	149.00	-2.86	2 14	191 211	12	83.33%	83.33%


   Query:    3' gcgcAUGGUUU-UCAUUAUUAc 5'
                    ||::||| | ||||||| 
   Ref:      5' taatTATTAAAGAATAATAATt 3'

   Energy:  -6.280000 kCal/Mol

Scores for this hit:
>hsa-miR-126-5pMIMAT0000444HomosapiensmiR-126-5p	COL4A1	160.00	-6.28	2 18	1521 1542	17	76.47%	88.24%


   Query:    3' gcgcAUGGUUU-UCAUUAUUAc 5'
                    ||::||| | ||||||| 
   Ref:      5' taatTATTAAAGAATAATAATt 3'

   Energy:  -6.280000 kCal/Mol

Scores for this hit:
>hsa-miR-126-5pMIMAT0000444HomosapiensmiR-126-5p	COL4A1	160.00	-6.28	2 18	1521 1542	17	76.47%	88.24%


   Query:    3' uagucucggGAGA-CUCGAAGUc 5'
                         |||| ||||||:| 
   Ref:      5' ccctcctggCTCTGGAGCTTTAc 3'

   Energy:  -18.500000 kCal/Mol

Scores for this hit:
>hsa-miR-127-5pMIMAT0004604HomosapiensmiR-127-5p	COL4A1	140.00	-18.50	2 14	1397 1419	13	84.62%	92.31%


   Query:    3' uaGUCUCGGGAGACUCGAAGUc 5'
                  |||: |:  | |:|||||| 
   Ref:      5' acCAGGACTGCCAGGGCTTCAa 3'

   Energy:  -17.990000 kCal/Mol

Scores for this hit:
>hsa-miR-127-5pMIMAT0004604HomosapiensmiR-127-5p	COL4A1	144.00	-17.99	2 21	77 98	19	63.16%	78.95%


   Query:    3' ucggUUCGAGUCUGCCUAGGCu 5'
                    |||: |  :||||||:| 
   Ref:      5' aggaAAGTCCTAGCGGATCTGg 3'

   Energy:  -21.889999 kCal/Mol

Scores for this hit:
>hsa-miR-127-3pMIMAT0000446HomosapiensmiR-127-3p	MRPL20	142.00	-21.89	2 19	331 352	17	64.71%	82.35%


   Query:    3' uacgaaaaaccccaUUCCCGAa 5'
                              ||||||| 
   Ref:      5' gccctatgcctccaAAGGGCTg 3'

   Energy:  -10.950000 kCal/Mol

Scores for this hit:
>hsa-miR-129-2-3pMIMAT0004605HomosapiensmiR-129-2-3p	VWF	140.00	-10.95	2 9	392 413	7	100.00%	100.00%


   Query:    3' ggGGAGACCAGUUGGUCAGUgu 5'
                  ||| |||   ||||||||  
   Ref:      5' acCCTATGG---ACCAGTCAaa 3'

   Energy:  -25.040001 kCal/Mol

Scores for this hit:
>hsa-miR-134-5pMIMAT0000447HomosapiensmiR-134-5p	NDUFB7	140.00	-25.04	3 21	15 33	18	77.78%	77.78%


   Query:    3' ggGGAGACCAGUUGGUCAGUgu 5'
                  ||| |||   ||||||||  
   Ref:      5' acCCTATGG---ACCAGTCAaa 3'

   Energy:  -25.040001 kCal/Mol

Scores for this hit:
>hsa-miR-134-5pMIMAT0000447HomosapiensmiR-134-5p	NDUFB7	140.00	-25.04	3 21	214 232	18	77.78%	77.78%


   Query:    3' ggggaGACCAGUUGGUCAGUgu 5'
                     | |||||:|||||||  
   Ref:      5' aggggCAGGTCAGCCAGTCAgc 3'

   Energy:  -26.160000 kCal/Mol

Scores for this hit:
>hsa-miR-134-5pMIMAT0000447HomosapiensmiR-134-5p	COL4A1	153.00	-26.16	3 18	303 324	15	86.67%	93.33%


   Query:    3' ggggaGACCAGUUGGUCAGUgu 5'
                     | |||||:|||||||  
   Ref:      5' aggggCAGGTCAGCCAGTCAgc 3'

   Energy:  -26.160000 kCal/Mol

Scores for this hit:
>hsa-miR-134-5pMIMAT0000447HomosapiensmiR-134-5p	COL4A1	153.00	-26.16	3 18	303 324	15	86.67%	93.33%


   Query:    3' aaccacugAUCCACCGGGUGUCc 5'
                        || ||  ||||||| 
   Ref:      5' --------TA-GTCCCCCACAGc 3'

   Energy:  -13.500000 kCal/Mol

Scores for this hit:
>hsa-miR-134-3pMIMAT0026481HomosapiensmiR-134-3p	COL4A1	145.00	-13.50	2 16	1 14	14	78.57%	78.57%


   Query:    3' aaccacUGAUCCA-CCGGGUGUCc 5'
                      |||:|||   ||||||| 
   Ref:      5' gtgagcACTGGGTCACCCCACAGc 3'

   Energy:  -23.889999 kCal/Mol

Scores for this hit:
>hsa-miR-134-3pMIMAT0026481HomosapiensmiR-134-3p	COL4A1	156.00	-23.89	2 18	510 533	17	76.47%	82.35%


   Query:    3' aaCCACUGAUCCACCGGGUGUCc 5'
                  | | |  |  |  ||||||| 
   Ref:      5' cgGTTCAACAACTAACCCACAGc 3'

   Energy:  -14.480000 kCal/Mol

Scores for this hit:
>hsa-miR-134-3pMIMAT0026481HomosapiensmiR-134-3p	COL4A1	141.00	-14.48	2 22	262 284	20	60.00%	60.00%


   Query:    3' aaccacUGAUCCA-CCGGGUGUCc 5'
                      |||:|||   ||||||| 
   Ref:      5' gtgagcACTGGGTCACCCCACAGc 3'

   Energy:  -23.889999 kCal/Mol

Scores for this hit:
>hsa-miR-134-3pMIMAT0026481HomosapiensmiR-134-3p	COL4A1	156.00	-23.89	2 18	510 533	17	76.47%	82.35%


   Query:    3' aaCCACUGAUCCACCGGGUGUCc 5'
                  | | |  |  |  ||||||| 
   Ref:      5' cgGTTCAACAACTAACCCACAGc 3'

   Energy:  -14.480000 kCal/Mol

Scores for this hit:
>hsa-miR-134-3pMIMAT0026481HomosapiensmiR-134-3p	COL4A1	141.00	-14.48	2 22	262 284	20	60.00%	60.00%


   Query:    3' agguaguaGUUUUG-UUUACCUCa 5'
                        ||::|| |:|||||| 
   Ref:      5' ggctgggcCAGGACTAGATGGAGc 3'

   Energy:  -17.350000 kCal/Mol

Scores for this hit:
>hsa-miR-136-5pMIMAT0000448HomosapiensmiR-136-5p	COL4A1	142.00	-17.35	2 16	709 732	15	73.33%	93.33%


   Query:    3' agGUAGUAGUUUUG----UUUACCUCa 5'
                  ::|| |:||||:    |||||||| 
   Ref:      5' aaTGTCCTTAAAATGATAAAATGGAGa 3'

   Energy:  -14.340000 kCal/Mol

Scores for this hit:
>hsa-miR-136-5pMIMAT0000448HomosapiensmiR-136-5p	COL4A1	160.00	-14.34	2 22	1192 1218	24	62.50%	79.17%


   Query:    3' agGUAGUAGUUUUGUUUACCUCa 5'
                  :| : |: :||::||||||| 
   Ref:      5' gaTAGTTTTTGAATGAATGGAGt 3'

   Energy:  -12.990000 kCal/Mol

Scores for this hit:
>hsa-miR-136-5pMIMAT0000448HomosapiensmiR-136-5p	COL4A1	157.00	-12.99	2 22	969 991	20	55.00%	85.00%


   Query:    3' agguaguaguuuugUUUACCUCa 5'
                              :||||||| 
   Ref:      5' gttgggaccctgtaGAATGGAGt 3'

   Energy:  -11.810000 kCal/Mol

Scores for this hit:
>hsa-miR-136-5pMIMAT0000448HomosapiensmiR-136-5p	COL4A1	141.00	-11.81	2 10	707 729	8	87.50%	100.00%


   Query:    3' uuGGGUACCUUAAGUCAAGAGu 5'
                  :::| | ||   ||||||| 
   Ref:      5' tcTTTACGAAAGGGAGTTCTCa 3'

   Energy:  -13.740000 kCal/Mol

Scores for this hit:
>hsa-miR-146a-5pMIMAT0000449HomosapiensmiR-146a-5p	COL4A1	148.00	-13.74	2 21	667 688	19	57.89%	73.68%


   Query:    3' gacuuCUUGACUUAAAGUCUCc 5'
                     || || |: |||:||| 
   Ref:      5' aggttGACCTCAGCTTCGGAGc 3'

   Energy:  -12.480000 kCal/Mol

Scores for this hit:
>hsa-miR-146a-3pMIMAT0004608HomosapiensmiR-146a-3p	ATP5F1D	141.00	-12.48	2 18	312 333	16	68.75%	81.25%


   Query:    3' gaCUUCU-UGACUUAAAGUCUCc 5'
                  ||||| |||||:  |||||| 
   Ref:      5' atGAAGAGACTGAGGGTCAGAGa 3'

   Energy:  -26.400000 kCal/Mol

Scores for this hit:
>hsa-miR-146a-3pMIMAT0004608HomosapiensmiR-146a-3p	VWF	147.00	-26.40	2 21	49 71	20	80.00%	85.00%


   Query:    3' gaCUUCUUGACUUAAAGUCUCc 5'
                  |:||:||| :  |||||:| 
   Ref:      5' tcGGAGGACTTGTGTTCAGGGg 3'

   Energy:  -24.370001 kCal/Mol

Scores for this hit:
>hsa-miR-146a-3pMIMAT0004608HomosapiensmiR-146a-3p	MRPL12	148.00	-24.37	2 21	9 30	19	63.16%	84.21%


   Query:    3' gacuuCUUGACUUAAAGUCUCc 5'
                     || || |: |||:||| 
   Ref:      5' aggttGACCTCAGCTTCGGAGc 3'

   Energy:  -12.480000 kCal/Mol

Scores for this hit:
>hsa-miR-146a-3pMIMAT0004608HomosapiensmiR-146a-3p	ATP5F1D	141.00	-12.48	2 18	16 37	16	68.75%	81.25%


   Query:    3' gaCUUCU-UGACUUAAAGUCUCc 5'
                  ||||| |||||:  |||||| 
   Ref:      5' atGAAGAGACTGAGGGTCAGAGa 3'

   Energy:  -26.400000 kCal/Mol

Scores for this hit:
>hsa-miR-146a-3pMIMAT0004608HomosapiensmiR-146a-3p	VWF	147.00	-26.40	2 21	49 71	20	80.00%	85.00%


   Query:    3' gaCUUCUUGACUUAAAGUCUcc 5'
                  ||| |::  |||||||||  
   Ref:      5' ttGAA-AGTCAAATTTCAGAat 3'

   Energy:  -11.330000 kCal/Mol

Scores for this hit:
>hsa-miR-146a-3pMIMAT0004608HomosapiensmiR-146a-3p	COL4A1	142.00	-11.33	3 21	279 299	18	72.22%	83.33%


   Query:    3' gacuuCUUGACUUAAAGUCUCc 5'
                     || || |: |||:||| 
   Ref:      5' aggttGACCTCAGCTTCGGAGc 3'

   Energy:  -12.480000 kCal/Mol

Scores for this hit:
>hsa-miR-146a-3pMIMAT0004608HomosapiensmiR-146a-3p	ATP5F1D	141.00	-12.48	2 18	30 51	16	68.75%	81.25%


   Query:    3' gacuuCUUGACUUAAAGUCUCc 5'
                     || || |: |||:||| 
   Ref:      5' aggttGACCTCAGCTTCGGAGc 3'

   Energy:  -12.480000 kCal/Mol

Scores for this hit:
>hsa-miR-146a-3pMIMAT0004608HomosapiensmiR-146a-3p	ATP5F1D	141.00	-12.48	2 18	62 83	16	68.75%	81.25%


   Query:    3' gacuucUUGACUUA-AAGUCUCc 5'
                      ||  |||| ||||||| 
   Ref:      5' tcctctAAGGGAATCTTCAGAGa 3'

   Energy:  -14.020000 kCal/Mol

Scores for this hit:
>hsa-miR-146a-3pMIMAT0004608HomosapiensmiR-146a-3p	COL4A1	155.00	-14.02	2 17	58 80	16	81.25%	81.25%


   Query:    3' cccucacuucuGUGCCUCGGUCu 5'
                           ::| ||||||| 
   Ref:      5' cccctctgcccTGCAGAGCCAGc 3'

   Energy:  -14.460000 kCal/Mol

Scores for this hit:
>hsa-miR-149-5pMIMAT0000450HomosapiensmiR-149-5p	ATP5F1D	144.00	-14.46	2 13	284 306	11	72.73%	90.91%


   Query:    3' ccCUCACUUCUGUGCCUCGGUCu 5'
                  || ||::|| :| ||||||| 
   Ref:      5' ctGA-TGGGGAGGCAGAGCCAGg 3'

   Energy:  -24.889999 kCal/Mol

Scores for this hit:
>hsa-miR-149-5pMIMAT0000450HomosapiensmiR-149-5p	BGN	163.00	-24.89	2 22	61 82	20	70.00%	85.00%


   Query:    3' cccucacuucugugcCUCGGUCu 5'
                               ||||||| 
   Ref:      5' -------------gcGAGCCAGc 3'

   Energy:  -13.670000 kCal/Mol

Scores for this hit:
>hsa-miR-149-5pMIMAT0000450HomosapiensmiR-149-5p	ATP5F1D	140.00	-13.67	2 9	1 10	7	100.00%	100.00%


   Query:    3' cccucacuucUGUGCCUCGGUCu 5'
                          ||:|||||||:| 
   Ref:      5' cgccgcaaccACGCGGAGCCGGa 3'

   Energy:  -26.430000 kCal/Mol

Scores for this hit:
>hsa-miR-149-5pMIMAT0000450HomosapiensmiR-149-5p	MRPL20	145.00	-26.43	2 14	243 265	12	83.33%	100.00%


   Query:    3' cccucacuucuguGCCUCGGUCu 5'
                             | ||||||| 
   Ref:      5' agctgggttcttcCTGAGCCAGc 3'

   Energy:  -18.309999 kCal/Mol

Scores for this hit:
>hsa-miR-149-5pMIMAT0000450HomosapiensmiR-149-5p	MRPL20	142.00	-18.31	2 11	221 243	9	88.89%	88.89%


   Query:    3' cccucACUUCUGUGC-CUCGGUCu 5'
                     ||:|| :| | ||||||| 
   Ref:      5' ggcccTGGAG-TAGGCGAGCCAGc 3'

   Energy:  -22.450001 kCal/Mol

Scores for this hit:
>hsa-miR-149-5pMIMAT0000450HomosapiensmiR-149-5p	ATP5F1D	151.00	-22.45	2 19	2 24	18	72.22%	83.33%


   Query:    3' cccucacuucuGUGCCUCGGUCu 5'
                           ::| ||||||| 
   Ref:      5' cccctctgcccTGCAGAGCCAGc 3'

   Energy:  -14.460000 kCal/Mol

Scores for this hit:
>hsa-miR-149-5pMIMAT0000450HomosapiensmiR-149-5p	ATP5F1D	144.00	-14.46	2 13	34 56	11	72.73%	90.91%


   Query:    3' ccCUCACUUCUGUG--CCUCGGUCu 5'
                  | ||  |||:||  |||||||| 
   Ref:      5' gtGTGTTCAGATACCTGGAGCCAGc 3'

   Energy:  -25.040001 kCal/Mol

Scores for this hit:
>hsa-miR-149-5pMIMAT0000450HomosapiensmiR-149-5p	COL4A1	164.00	-25.04	2 22	507 531	22	72.73%	77.27%


   Query:    3' ccCUCACUUCUG---UGCCUCGGUcu 5'
                  |:|  |:|||   |:|||||||  
   Ref:      5' ctGGGCCAGGACTAGATGGAGCCAtg 3'

   Energy:  -24.610001 kCal/Mol

Scores for this hit:
>hsa-miR-149-5pMIMAT0000450HomosapiensmiR-149-5p	COL4A1	140.00	-24.61	3 22	711 736	22	63.64%	77.27%


   Query:    3' cccucACUUCUGUGCCUCGGUCu 5'
                     |||:|: :: |:||||| 
   Ref:      5' ---tcTGAGGGAGTCGGGCCAGc 3'

   Energy:  -23.860001 kCal/Mol

Scores for this hit:
>hsa-miR-149-5pMIMAT0000450HomosapiensmiR-149-5p	COL4A1	142.00	-23.86	2 19	1 20	17	58.82%	88.24%


   Query:    3' cccucACUUCUGUGCCUCGGUCu 5'
                     |||:|: :: |:||||| 
   Ref:      5' ---tcTGAGGGAGTCGGGCCAGc 3'

   Energy:  -23.860001 kCal/Mol

Scores for this hit:
>hsa-miR-149-5pMIMAT0000450HomosapiensmiR-149-5p	COL4A1	142.00	-23.86	2 19	1 20	17	58.82%	88.24%


   Query:    3' cguGUCGGGGGCAGGGAGGGa 5'
                   | | | ||| ||:|||| 
   Ref:      5' -gtCTGGCGCCGCCCTTCCCg 3'

   Energy:  -23.000000 kCal/Mol

Scores for this hit:
>hsa-miR-149-3pMIMAT0004609HomosapiensmiR-149-3p	AURKAIP1	142.00	-23.00	2 19	1 20	17	70.59%	76.47%


   Query:    3' cguGUCGGGGGCAGGGAGGGa 5'
                   ||   ||:||||||||| 
   Ref:      5' gttCATGGCCTGTCCCTCCCa 3'

   Energy:  -30.549999 kCal/Mol

Scores for this hit:
>hsa-miR-149-3pMIMAT0004609HomosapiensmiR-149-3p	BGN	162.00	-30.55	2 19	501 521	17	76.47%	82.35%


   Query:    3' cguGUCGG-GGGCAGGGAGGGa 5'
                   ||||| ::|  ||||||| 
   Ref:      5' ttcCAGCCTTTCAACCCTCCCc 3'

   Energy:  -28.010000 kCal/Mol

Scores for this hit:
>hsa-miR-149-3pMIMAT0004609HomosapiensmiR-149-3p	BGN	157.00	-28.01	2 19	448 469	18	72.22%	83.33%


   Query:    3' cgUGUCGGGGGCAGGGAGGGa 5'
                  :| |||||:| |:||||| 
   Ref:      5' gaGCTGCCCCTG-CTCTCCCa 3'

   Energy:  -30.049999 kCal/Mol

Scores for this hit:
>hsa-miR-149-3pMIMAT0004609HomosapiensmiR-149-3p	BGN	149.00	-30.05	2 20	232 251	18	72.22%	88.89%


   Query:    3' cguGUCGGGGGCAGGGAGGGa 5'
                   || :| ||| |:||||| 
   Ref:      5' cccCA-TCACCGCCTCTCCCt 3'

   Energy:  -24.570000 kCal/Mol

Scores for this hit:
>hsa-miR-149-3pMIMAT0004609HomosapiensmiR-149-3p	BGN	140.00	-24.57	2 19	151 170	17	70.59%	82.35%


   Query:    3' cgugUCGGGGGCAGGGAGGGa 5'
                    || :|||| ||||||| 
   Ref:      5' ggcgAGGTCCCG-CCCTCCCg 3'

   Energy:  -33.240002 kCal/Mol

Scores for this hit:
>hsa-miR-149-3pMIMAT0004609HomosapiensmiR-149-3p	MRPL12	159.00	-33.24	2 18	43 62	16	81.25%	87.50%


   Query:    3' cguGUCGGGGGCAGGGAGGGa 5'
                   | | | ||| ||:|||| 
   Ref:      5' -gtCTGGCGCCGCCCTTCCCg 3'

   Energy:  -23.000000 kCal/Mol

Scores for this hit:
>hsa-miR-149-3pMIMAT0004609HomosapiensmiR-149-3p	AURKAIP1	142.00	-23.00	2 19	1 20	17	70.59%	76.47%


   Query:    3' cguGUCGGGGGCAGGGAGGGa 5'
                   | | | ||| ||:|||| 
   Ref:      5' -gtCTGGCGCCGCCCTTCCCg 3'

   Energy:  -23.000000 kCal/Mol

Scores for this hit:
>hsa-miR-149-3pMIMAT0004609HomosapiensmiR-149-3p	AURKAIP1	142.00	-23.00	2 19	1 20	17	70.59%	76.47%


   Query:    3' cguGUCGGGGGCAGGGAGGGa 5'
                   | | | ||| ||:|||| 
   Ref:      5' -gtCTGGCGCCGCCCTTCCCg 3'

   Energy:  -23.000000 kCal/Mol

Scores for this hit:
>hsa-miR-149-3pMIMAT0004609HomosapiensmiR-149-3p	AURKAIP1	142.00	-23.00	2 19	1 20	17	70.59%	76.47%


   Query:    3' cgugucgggGGCAGGGAGGGa 5'
                         || |||||||| 
   Ref:      5' tctcctaggCCTTCCCTCCCc 3'

   Energy:  -24.370001 kCal/Mol

Scores for this hit:
>hsa-miR-149-3pMIMAT0004609HomosapiensmiR-149-3p	MRPL20	152.00	-24.37	2 13	186 206	11	90.91%	90.91%


   Query:    3' cgugucGGGGGCAGGGAGGGa 5'
                      |:: | |||||||| 
   Ref:      5' tgaattCTTACTTCCCTCCCc 3'

   Energy:  -18.950001 kCal/Mol

Scores for this hit:
>hsa-miR-149-3pMIMAT0004609HomosapiensmiR-149-3p	COL4A1	151.00	-18.95	2 16	787 807	14	71.43%	85.71%


   Query:    3' cguGUCGGGGGCAGGGAGGGa 5'
                   ::||||:  |||||||: 
   Ref:      5' agtTGGCCCTGCTCCCTCCTa 3'

   Energy:  -25.379999 kCal/Mol

Scores for this hit:
>hsa-miR-149-3pMIMAT0004609HomosapiensmiR-149-3p	COL4A1	146.00	-25.38	2 19	1309 1329	17	64.71%	88.24%


   Query:    3' cgUGUCGGGGGCAGGGAGGGa 5'
                  :||  |: :  ||||||| 
   Ref:      5' aaGCAAACTGTTCCCCTCCCt 3'

   Energy:  -25.700001 kCal/Mol

Scores for this hit:
>hsa-miR-149-3pMIMAT0004609HomosapiensmiR-149-3p	COL4A1	143.00	-25.70	2 20	462 482	18	55.56%	72.22%


   Query:    3' cguguCGG-GGGCAGGGAGGGa 5'
                     ||| ||:  ||||||| 
   Ref:      5' catgtGCCACCTCACCCTCCCa 3'

   Energy:  -24.270000 kCal/Mol

Scores for this hit:
>hsa-miR-149-3pMIMAT0004609HomosapiensmiR-149-3p	COL4A1	151.00	-24.27	2 17	12 33	16	75.00%	81.25%


   Query:    3' cguGUCGGGG--GCA-GGGAGGGa 5'
                   | |||||  :|| ||||||: 
   Ref:      5' ctcCTGCCCCATTGTCCCCTCCTg 3'

   Energy:  -29.290001 kCal/Mol

Scores for this hit:
>hsa-miR-149-3pMIMAT0004609HomosapiensmiR-149-3p	COL4A1	140.00	-29.29	2 19	330 353	20	70.00%	80.00%


   Query:    3' cguGUCGGGG--GCA-GGGAGGGa 5'
                   | |||||  :|| ||||||: 
   Ref:      5' ctcCTGCCCCATTGTCCCCTCCTg 3'

   Energy:  -29.290001 kCal/Mol

Scores for this hit:
>hsa-miR-149-3pMIMAT0004609HomosapiensmiR-149-3p	COL4A1	140.00	-29.29	2 19	330 353	20	70.00%	80.00%


   Query:    3' gugaccaugUUC-CCAACCCUCu 5'
                         |:| ||||||||| 
   Ref:      5' ctgtcccggAGGAGGTTGGGAGg 3'

   Energy:  -23.270000 kCal/Mol

Scores for this hit:
>hsa-miR-150-5pMIMAT0000451HomosapiensmiR-150-5p	BGN	152.00	-23.27	2 14	887 909	13	84.62%	92.31%


   Query:    3' gugacCAUGUU-CCCAACCCUCu 5'
                     ||: |:  | ||||||| 
   Ref:      5' gcccaGTGGAGCCGTTTGGGAGa 3'

   Energy:  -19.459999 kCal/Mol

Scores for this hit:
>hsa-miR-150-5pMIMAT0000451HomosapiensmiR-150-5p	MRPL12	144.00	-19.46	2 18	93 115	17	64.71%	76.47%


   Query:    3' gugACCAUGUUC--CCAACCCUCu 5'
                   || | | ||    ||||||| 
   Ref:      5' ctgTGATCCCAGCACTTTGGGAGg 3'

   Energy:  -15.800000 kCal/Mol

Scores for this hit:
>hsa-miR-150-5pMIMAT0000451HomosapiensmiR-150-5p	MRPL20	142.00	-15.80	2 20	365 388	20	65.00%	65.00%


   Query:    3' gugaccauguucccAACCCUCu 5'
                              ||||||| 
   Ref:      5' ----------cctcTTGGGAGc 3'

   Energy:  -10.500000 kCal/Mol

Scores for this hit:
>hsa-miR-150-5pMIMAT0000451HomosapiensmiR-150-5p	MRPL20	140.00	-10.50	2 9	1 12	7	100.00%	100.00%


   Query:    3' gugaccAUGUUC--CCAACCCUCu 5'
                      | | ||  | ||||||| 
   Ref:      5' ctgtaaTCCTAGCAGTTTGGGAGg 3'

   Energy:  -14.740000 kCal/Mol

Scores for this hit:
>hsa-miR-150-5pMIMAT0000451HomosapiensmiR-150-5p	COL4A1	143.00	-14.74	2 17	1489 1512	17	70.59%	70.59%


   Query:    3' gacaGGGGGUCCGGACAUGGUc 5'
                    ||||||  |||||||:: 
   Ref:      5' cttgCCCCCAAACCTGTACTGt 3'

   Energy:  -28.260000 kCal/Mol

Scores for this hit:
>hsa-miR-150-3pMIMAT0004610HomosapiensmiR-150-3p	BGN	142.00	-28.26	2 19	869 890	17	76.47%	88.24%


   Query:    3' gaCAGGGGGUCCGGACAUGGUc 5'
                  |||||:: ||:|||||| | 
   Ref:      5' agGTCCCTT-GGTCTGTACAAa 3'

   Energy:  -29.070000 kCal/Mol

Scores for this hit:
>hsa-miR-150-3pMIMAT0004610HomosapiensmiR-150-3p	COL4A1	142.00	-29.07	2 21	430 450	19	73.68%	89.47%


   Query:    3' gaCAGGGGGUCCGGACAUGGUc 5'
                  ||||:|::   ||||:||| 
   Ref:      5' aaGTCCTCTG---CTGTGCCAc 3'

   Energy:  -22.129999 kCal/Mol

Scores for this hit:
>hsa-miR-150-3pMIMAT0004610HomosapiensmiR-150-3p	MRPL20	140.00	-22.13	2 21	156 174	19	63.16%	84.21%


   Query:    3' gaCAGGGGGUCCGGACAUGGUc 5'
                  |||||:: ||:|||||| | 
   Ref:      5' agGTCCCTT-GGTCTGTACAAa 3'

   Energy:  -29.070000 kCal/Mol

Scores for this hit:
>hsa-miR-150-3pMIMAT0004610HomosapiensmiR-150-3p	COL4A1	142.00	-29.07	2 21	430 450	19	73.68%	89.47%


   Query:    3' uuauccAGUUGGCACAUACUAa 5'
                      | :|: ||||:|||| 
   Ref:      5' tgcaccTGGATGGTGTGTGATt 3'

   Energy:  -14.730000 kCal/Mol

Scores for this hit:
>hsa-miR-154-3pMIMAT0000453HomosapiensmiR-154-3p	VWF	140.00	-14.73	2 17	738 759	15	66.67%	86.67%


   Query:    3' aguccuuGACGGAAAGAGAGGu 5'
                       || ||| ||||||: 
   Ref:      5' ccccgtcCTTCCTCTCTCTCTc 3'

   Energy:  -15.850000 kCal/Mol

Scores for this hit:
>hsa-miR-185-5pMIMAT0000455HomosapiensmiR-185-5p	BGN	143.00	-15.85	2 16	573 594	14	78.57%	85.71%


   Query:    3' aguccuUGACGGA--AAGAGAGGu 5'
                      ::| |||   ||||||| 
   Ref:      5' tggcctGTTCCCTCCATCTCTCCg 3'

   Energy:  -19.820000 kCal/Mol

Scores for this hit:
>hsa-miR-185-5pMIMAT0000455HomosapiensmiR-185-5p	BGN	143.00	-19.82	2 17	700 723	17	64.71%	76.47%


   Query:    3' agUCCUUGAC-GGAAAGAGAGGu 5'
                  |||:|: | ||| ||||||: 
   Ref:      5' tgAGGGATGGCCCTGTCTCTCTg 3'

   Energy:  -22.240000 kCal/Mol

Scores for this hit:
>hsa-miR-185-5pMIMAT0000455HomosapiensmiR-185-5p	MRPL20	151.00	-22.24	2 21	93 115	20	70.00%	85.00%


   Query:    3' agUCCUUGACGGAAAGAGAGGu 5'
                  ||||:|| |||||||:||| 
   Ref:      5' tcAGGAGCT-CCTTTCTTTCCg 3'

   Energy:  -35.389999 kCal/Mol

Scores for this hit:
>hsa-miR-185-5pMIMAT0000455HomosapiensmiR-185-5p	COL4A1	166.00	-35.39	2 21	818 838	19	84.21%	94.74%


   Query:    3' aguccuugaCGGAAAGAGAGGu 5'
                         | || ||||||| 
   Ref:      5' agttttgggGGCTGTCTCTCCg 3'

   Energy:  -24.200001 kCal/Mol

Scores for this hit:
>hsa-miR-185-5pMIMAT0000455HomosapiensmiR-185-5p	COL4A1	149.00	-24.20	2 14	138 159	12	83.33%	83.33%


   Query:    3' cuGGUCUCCUU-UC---GGUCGGGGa 5'
                  |::|| |||  |   |||||||| 
   Ref:      5' ctCTGGATGAACTGCCCCCAGCCCCc 3'

   Energy:  -22.940001 kCal/Mol

Scores for this hit:
>hsa-miR-185-3pMIMAT0004611HomosapiensmiR-185-3p	ATP5F1D	150.00	-22.94	2 21	337 362	23	65.22%	73.91%


   Query:    3' cuGGUCUCCUU---UCGGUCGGGGa 5'
                  ||||: |::   |||||||:|| 
   Ref:      5' tgCCAGGTGGGCCCAGCCAGCTCCt 3'

   Energy:  -33.680000 kCal/Mol

Scores for this hit:
>hsa-miR-185-3pMIMAT0004611HomosapiensmiR-185-3p	ATP5F1D	147.00	-33.68	2 21	49 73	22	63.64%	81.82%


   Query:    3' cuGGUCUCCUUUCGGUCGGGGa 5'
                  |||||| :  |||||:||: 
   Ref:      5' ggCCAGAGTGCTGCCAGTCCTc 3'

   Energy:  -30.440001 kCal/Mol

Scores for this hit:
>hsa-miR-185-3pMIMAT0004611HomosapiensmiR-185-3p	VWF	140.00	-30.44	2 21	54 75	19	68.42%	84.21%


   Query:    3' cuggucuccuUUCGGUCGGGGa 5'
                          || |||||||| 
   Ref:      5' agctgcgtccAACCCAGCCCCc 3'

   Energy:  -18.549999 kCal/Mol

Scores for this hit:
>hsa-miR-185-3pMIMAT0004611HomosapiensmiR-185-3p	BGN	152.00	-18.55	2 13	100 121	11	90.91%	90.91%


   Query:    3' cuGGUCUCCUUUCGGUCGGGGa 5'
                  ||:|   : | |||||||| 
   Ref:      5' gtCCGGCCTGCACCCAGCCCCt 3'

   Energy:  -25.590000 kCal/Mol

Scores for this hit:
>hsa-miR-185-3pMIMAT0004611HomosapiensmiR-185-3p	BGN	152.00	-25.59	2 21	797 818	19	63.16%	73.68%


   Query:    3' cuggUCUCCUUUC-GGUCGGGGa 5'
                    :| | ||:| ||:||||| 
   Ref:      5' ggtgGGCGCAAGGCCCGGCCCCc 3'

   Energy:  -24.400000 kCal/Mol

Scores for this hit:
>hsa-miR-185-3pMIMAT0004611HomosapiensmiR-185-3p	BGN	141.00	-24.40	2 19	187 209	18	66.67%	83.33%


   Query:    3' cuggucuccuuucGGUCGGGGa 5'
                             :||||||| 
   Ref:      5' tctgcggctccccTCAGCCCCc 3'

   Energy:  -18.610001 kCal/Mol

Scores for this hit:
>hsa-miR-185-3pMIMAT0004611HomosapiensmiR-185-3p	BGN	141.00	-18.61	2 10	473 494	8	87.50%	100.00%


   Query:    3' cuGGUCUCCUU-UC---GGUCGGGGa 5'
                  |::|| |||  |   |||||||| 
   Ref:      5' ctCTGGATGAACTGCCCCCAGCCCCc 3'

   Energy:  -22.940001 kCal/Mol

Scores for this hit:
>hsa-miR-185-3pMIMAT0004611HomosapiensmiR-185-3p	ATP5F1D	150.00	-22.94	2 21	41 66	23	65.22%	73.91%


   Query:    3' cuggUCUCCUUUCGGUCGGGga 5'
                    ||:|| :| |||||||  
   Ref:      5' aaggAGGGGTGAACCAGCCCag 3'

   Energy:  -25.350000 kCal/Mol

Scores for this hit:
>hsa-miR-185-3pMIMAT0004611HomosapiensmiR-185-3p	MRPL20	146.00	-25.35	3 19	33 54	16	75.00%	87.50%


   Query:    3' cuGGUCUCCUU-UC---GGUCGGGGa 5'
                  |::|| |||  |   |||||||| 
   Ref:      5' ctCTGGATGAACTGCCCCCAGCCCCc 3'

   Energy:  -22.940001 kCal/Mol

Scores for this hit:
>hsa-miR-185-3pMIMAT0004611HomosapiensmiR-185-3p	ATP5F1D	150.00	-22.94	2 21	55 80	23	65.22%	73.91%


   Query:    3' cuggucuccuuucgGUCGGGGa 5'
                              ||||||| 
   Ref:      5' actgggtcaccccaCAGCCCCt 3'

   Energy:  -21.629999 kCal/Mol

Scores for this hit:
>hsa-miR-185-3pMIMAT0004611HomosapiensmiR-185-3p	COL4A1	140.00	-21.63	2 9	516 537	7	100.00%	100.00%


   Query:    3' cuggucuccuuucgGUCGGGGa 5'
                              ||||||| 
   Ref:      5' actgggtcaccccaCAGCCCCt 3'

   Energy:  -21.629999 kCal/Mol

Scores for this hit:
>hsa-miR-185-3pMIMAT0004611HomosapiensmiR-185-3p	COL4A1	140.00	-21.63	2 9	516 537	7	100.00%	100.00%


   Query:    3' ucggguuuuCCUCUUAAGAAAc 5'
                         ||:|||||:||| 
   Ref:      5' gtgtatcttGGGGAATTTTTTg 3'

   Energy:  -18.190001 kCal/Mol

Scores for this hit:
>hsa-miR-186-5pMIMAT0000456HomosapiensmiR-186-5p	VWF	145.00	-18.19	2 14	315 336	12	83.33%	100.00%


   Query:    3' ucggguuuuccucuUAAGAAAc 5'
                              ||||||| 
   Ref:      5' gcaggttctgattcATTCTTTt 3'

   Energy:  -7.000000 kCal/Mol

Scores for this hit:
>hsa-miR-186-5pMIMAT0000456HomosapiensmiR-186-5p	MRPL20	140.00	-7.00	2 9	286 307	7	100.00%	100.00%


   Query:    3' ucgggUUUUC-CUCUUAAGAAac 5'
                     |||:| | |:||||||  
   Ref:      5' aatagAAAGGCGTGGATTCTTct 3'

   Energy:  -13.320000 kCal/Mol

Scores for this hit:
>hsa-miR-186-5pMIMAT0000456HomosapiensmiR-186-5p	COL4A1	140.00	-13.32	3 18	23 45	16	75.00%	87.50%


   Query:    3' ggguuuuuuaaGUGGAAACCCg 5'
                           || ||||||| 
   Ref:      5' tgtgatcccagCA-CTTTGGGa 3'

   Energy:  -19.750000 kCal/Mol

Scores for this hit:
>hsa-miR-186-3pMIMAT0004612HomosapiensmiR-186-3p	MRPL20	141.00	-19.75	2 12	366 386	10	90.00%	90.00%


   Query:    3' ggGUUUUUUAAG---UGGAAACCcg 5'
                  ||||:| ||:   |:||||||  
   Ref:      5' gcCAAAGACTTTCAAATCTTTGGct 3'

   Energy:  -21.620001 kCal/Mol

Scores for this hit:
>hsa-miR-186-3pMIMAT0004612HomosapiensmiR-186-3p	MRPL20	143.00	-21.62	3 21	363 387	21	66.67%	80.95%


   Query:    3' ggGUUU--UUUAAGUGGAAACCCg 5'
                  ||:|  | :| :: ||||||| 
   Ref:      5' aaCAGATCATGTGTGACTTTGGGg 3'

   Energy:  -14.920000 kCal/Mol

Scores for this hit:
>hsa-miR-186-3pMIMAT0004612HomosapiensmiR-186-3p	COL4A1	147.00	-14.92	2 21	797 820	21	57.14%	76.19%


   Query:    3' ggGUUUUUUAAGUGGAAACCCg 5'
                  :|||| :   | ||||||| 
   Ref:      5' gaTAAAATGGAGAACTTTGGGg 3'

   Energy:  -13.550000 kCal/Mol

Scores for this hit:
>hsa-miR-186-3pMIMAT0004612HomosapiensmiR-186-3p	COL4A1	152.00	-13.55	2 21	1206 1227	19	63.16%	73.68%


   Query:    3' acGUUUGGGACGUACACCCUc 5'
                  |:||:||| | ||||||: 
   Ref:      5' caCGAATCCT-C-TGTGGGGt 3'

   Energy:  -23.889999 kCal/Mol

Scores for this hit:
>hsa-miR-188-3pMIMAT0004613HomosapiensmiR-188-3p	COL4A1	143.00	-23.89	2 20	584 602	18	72.22%	88.89%


   Query:    3' uggaUUAUAUAG-UUUGUAUAGu 5'
                    | |  :|| |:||||||| 
   Ref:      5' tgaaACTCAGTCTAGACATATCt 3'

   Energy:  -12.310000 kCal/Mol

Scores for this hit:
>hsa-miR-190a-5pMIMAT0000458HomosapiensmiR-190a-5p	COL4A1	149.00	-12.31	2 19	680 702	18	66.67%	77.78%


   Query:    3' ugGAUUAUAUAGUUUGUAUAGu 5'
                  | | |:| | |:|:||||| 
   Ref:      5' tgCAATTGTTTAAGATATATCt 3'

   Energy:  -8.480000 kCal/Mol

Scores for this hit:
>hsa-miR-190a-5pMIMAT0000458HomosapiensmiR-190a-5p	COL4A1	144.00	-8.48	2 21	503 524	19	63.16%	78.95%


   Query:    3' ugGAUUAUAU-AGUUUGUAUAGu 5'
                  :||||:||   ||||||||: 
   Ref:      5' aaTTAATGTAGAAAAACATATTt 3'

   Energy:  -15.310000 kCal/Mol

Scores for this hit:
>hsa-miR-190a-5pMIMAT0000458HomosapiensmiR-190a-5p	COL4A1	151.00	-15.31	2 21	182 204	20	70.00%	85.00%


   Query:    3' uccUUAUACAAACUAUAUAUc 5'
                   |:| |||||||| |||| 
   Ref:      5' tgcAGTTTGTTTGATTTATAc 3'

   Energy:  -10.580000 kCal/Mol

Scores for this hit:
>hsa-miR-190a-3pMIMAT0026482HomosapiensmiR-190a-3p	MRPL20	146.00	-10.58	2 19	42 62	17	82.35%	88.24%


   Query:    3' uccUUAUACAAACUAUAUAUc 5'
                   ||||| |   ||||||| 
   Ref:      5' ttaAATATAT---ATATATAt 3'

   Energy:  -2.830000 kCal/Mol

Scores for this hit:
>hsa-miR-190a-3pMIMAT0026482HomosapiensmiR-190a-3p	COL4A1	150.00	-2.83	2 19	630 647	17	76.47%	76.47%


   Query:    3' uccUUAUACAAA--CUAUAUAuc 5'
                   ||| |||||  |||||||  
   Ref:      5' tgcAAT-TGTTTAAGATATATct 3'

   Energy:  -6.370000 kCal/Mol

Scores for this hit:
>hsa-miR-190a-3pMIMAT0026482HomosapiensmiR-190a-3p	COL4A1	143.00	-6.37	3 19	503 524	18	83.33%	83.33%


   Query:    3' uccuUAUACAAACUAUAUAUc 5'
                    |||   || ||||||| 
   Ref:      5' atctATAAACTT-ATATATAt 3'

   Energy:  -2.080000 kCal/Mol

Scores for this hit:
>hsa-miR-190a-3pMIMAT0026482HomosapiensmiR-190a-3p	COL4A1	147.00	-2.08	2 18	1441 1460	16	75.00%	75.00%


   Query:    3' uccUUAUACAAACUAUAUAUc 5'
                   ||||| |   ||||||| 
   Ref:      5' ttaAATATAT---ATATATAt 3'

   Energy:  -2.830000 kCal/Mol

Scores for this hit:
>hsa-miR-190a-3pMIMAT0026482HomosapiensmiR-190a-3p	COL4A1	150.00	-2.83	2 19	630 647	17	76.47%	76.47%


   Query:    3' aguaGAGCGGG--CGUUUCUGGGu 5'
                    | |||||   :|||||||| 
   Ref:      5' agccCCCGCCCCATTAAAGACCCg 3'

   Energy:  -27.540001 kCal/Mol

Scores for this hit:
>hsa-miR-193a-5pMIMAT0004614HomosapiensmiR-193a-5p	ATP5F1D	157.00	-27.54	2 19	356 379	19	73.68%	78.95%


   Query:    3' aguAGAGCGGGCGUUUCUGGGu 5'
                   |: ||||: : ||||:|| 
   Ref:      5' tccTTCCGCCTCTCAAGATCCc 3'

   Energy:  -20.110001 kCal/Mol

Scores for this hit:
>hsa-miR-193a-5pMIMAT0004614HomosapiensmiR-193a-5p	ATP5F1D	143.00	-20.11	2 20	237 258	18	61.11%	83.33%


   Query:    3' aguaGAGCGGG--CGUUUCUGGGu 5'
                    | |||||   :|||||||| 
   Ref:      5' agccCCCGCCCCATTAAAGACCCg 3'

   Energy:  -27.540001 kCal/Mol

Scores for this hit:
>hsa-miR-193a-5pMIMAT0004614HomosapiensmiR-193a-5p	ATP5F1D	157.00	-27.54	2 19	60 83	19	73.68%	78.95%


   Query:    3' aguaGAGCGGG--CGUUUCUGGGu 5'
                    | |||||   :|||||||| 
   Ref:      5' agccCCCGCCCCATTAAAGACCCg 3'

   Energy:  -27.540001 kCal/Mol

Scores for this hit:
>hsa-miR-193a-5pMIMAT0004614HomosapiensmiR-193a-5p	ATP5F1D	157.00	-27.54	2 19	74 97	19	73.68%	78.95%


   Query:    3' ugaccCUGAAACAUCCGGUCaa 5'
                     |:|||||| ||||||  
   Ref:      5' cctatGGCTTTGT-GGCCAGga 3'

   Energy:  -24.730000 kCal/Mol

Scores for this hit:
>hsa-miR-193a-3pMIMAT0000459HomosapiensmiR-193a-3p	VWF	147.00	-24.73	3 18	457 477	15	86.67%	93.33%


   Query:    3' ugacccUGAAACAUCCGGUCaa 5'
                      |:||| ||||||||  
   Ref:      5' atatatATTTTTTAGGCCAGgc 3'

   Energy:  -16.900000 kCal/Mol

Scores for this hit:
>hsa-miR-193a-3pMIMAT0000459HomosapiensmiR-193a-3p	COL4A1	148.00	-16.90	3 17	1453 1474	14	85.71%	92.86%


   Query:    3' agGUGUACCUCAA--CGACAAUGu 5'
                  |:||||   ||  |:|||||| 
   Ref:      5' aaCGCATGTTTTTCAGTTGTTACt 3'

   Energy:  -16.730000 kCal/Mol

Scores for this hit:
>hsa-miR-194-5pMIMAT0000460HomosapiensmiR-194-5p	COL4A1	143.00	-16.73	2 21	806 829	21	66.67%	76.19%


   Query:    3' agGUGUACCUCAA--CGACAAUGu 5'
                  |:||||   ||  |:|||||| 
   Ref:      5' aaCGCATGTTTTTCAGTTGTTACt 3'

   Energy:  -16.730000 kCal/Mol

Scores for this hit:
>hsa-miR-194-5pMIMAT0000460HomosapiensmiR-194-5p	COL4A1	143.00	-16.73	2 21	806 829	21	66.67%	76.19%


   Query:    3' cgguUAUAAAGACACGACGAu 5'
                    ||:  |   ||||||| 
   Ref:      5' ctgcATGGGTGCCTGCTGCTg 3'

   Energy:  -12.980000 kCal/Mol

Scores for this hit:
>hsa-miR-195-5pMIMAT0000461HomosapiensmiR-195-5p	VWF	141.00	-12.98	2 18	12 32	16	62.50%	68.75%


   Query:    3' cgguuauaaagacACGACGAu 5'
                             ||||||| 
   Ref:      5' ccttcccgcccgtTGCTGCTg 3'

   Energy:  -12.940000 kCal/Mol

Scores for this hit:
>hsa-miR-195-5pMIMAT0000461HomosapiensmiR-195-5p	AURKAIP1	140.00	-12.94	2 9	13 33	7	100.00%	100.00%


   Query:    3' cgguuauaaagacACGACGAu 5'
                             ||||||| 
   Ref:      5' ccttcccgcccgtTGCTGCTg 3'

   Energy:  -12.940000 kCal/Mol

Scores for this hit:
>hsa-miR-195-5pMIMAT0000461HomosapiensmiR-195-5p	AURKAIP1	140.00	-12.94	2 9	13 33	7	100.00%	100.00%


   Query:    3' cgguuauaaagacACGACGAu 5'
                             ||||||| 
   Ref:      5' ccttcccgcccgtTGCTGCTg 3'

   Energy:  -12.940000 kCal/Mol

Scores for this hit:
>hsa-miR-195-5pMIMAT0000461HomosapiensmiR-195-5p	AURKAIP1	140.00	-12.94	2 9	13 33	7	100.00%	100.00%


   Query:    3' cgguuAUAAAGACACGACGAu 5'
                     ||||  | ||:|||| 
   Ref:      5' gctttTATTAATTTGTTGCTa 3'

   Energy:  -13.730000 kCal/Mol

Scores for this hit:
>hsa-miR-195-5pMIMAT0000461HomosapiensmiR-195-5p	COL4A1	140.00	-13.73	2 17	1307 1327	15	73.33%	80.00%


   Query:    3' cgguuauaaagacACGACGAu 5'
                             ||||||| 
   Ref:      5' ccttcccgcccgtTGCTGCTg 3'

   Energy:  -12.940000 kCal/Mol

Scores for this hit:
>hsa-miR-195-5pMIMAT0000461HomosapiensmiR-195-5p	AURKAIP1	140.00	-12.94	2 9	13 33	7	100.00%	100.00%


   Query:    3' ccUCGUCGUGUCGGUUAUAACc 5'
                  || |  | :|  ||||||| 
   Ref:      5' tgAGAAAGAAGG--AATATTGa 3'

   Energy:  -9.000000 kCal/Mol

Scores for this hit:
>hsa-miR-195-3pMIMAT0004615HomosapiensmiR-195-3p	COL4A1	141.00	-9.00	2 21	731 750	19	63.16%	68.42%


   Query:    3' ccucgucgugucggUUAUAACc 5'
                              ||||||| 
   Ref:      5' gatttatttataaaAATATTGc 3'

   Energy:  -5.250000 kCal/Mol

Scores for this hit:
>hsa-miR-195-3pMIMAT0004615HomosapiensmiR-195-3p	COL4A1	140.00	-5.25	2 9	390 411	7	100.00%	100.00%


   Query:    3' gguGUGUGAAGGAAUGUAAGGu 5'
                   |||| |||||| |||||| 
   Ref:      5' ttcCACAATTCCTTTCATTCCt 3'

   Energy:  -25.799999 kCal/Mol

Scores for this hit:
>hsa-miR-206MIMAT0000462HomosapiensmiR-206	COL4A1	155.00	-25.80	2 20	237 258	18	88.89%	88.89%


   Query:    3' ggUGUGUGAAGGAA--UGUAAGGu 5'
                  ||| | | |:||  |:||||| 
   Ref:      5' ggACAGAGTGCTTTAAATATTCCa 3'

   Energy:  -14.120000 kCal/Mol

Scores for this hit:
>hsa-miR-206MIMAT0000462HomosapiensmiR-206	COL4A1	143.00	-14.12	2 21	1415 1438	21	66.67%	76.19%


   Query:    3' ggUGUGUGAAGGAA--UGUAAGGu 5'
                  ||| | | |:||  |:||||| 
   Ref:      5' ggACAGAGTGCTTTAAATATTCCa 3'

   Energy:  -14.120000 kCal/Mol

Scores for this hit:
>hsa-miR-206MIMAT0000462HomosapiensmiR-206	COL4A1	143.00	-14.12	2 21	1415 1438	21	66.67%	76.19%


   Query:    3' ccUUCUUGGCCCUUCUCUUCcg 5'
                  ||||| ||| ::||||||  
   Ref:      5' ggAAGAAGCGGCGGGAGAAGaa 3'

   Energy:  -27.740000 kCal/Mol

Scores for this hit:
>hsa-miR-320a-5pMIMAT0037311HomosapiensmiR-320a-5p	NDUFB7	156.00	-27.74	3 21	117 138	18	77.78%	88.89%


   Query:    3' ccUUCUUGGCCCUUCUCUUCCg 5'
                  | |:::||||| |:|:||| 
   Ref:      5' taACGGGTCGGGACGGGGAGGa 3'

   Energy:  -27.700001 kCal/Mol

Scores for this hit:
>hsa-miR-320a-5pMIMAT0037311HomosapiensmiR-320a-5p	COL4A1	140.00	-27.70	2 21	144 165	19	63.16%	89.47%


   Query:    3' ccUUCUUGGCCCUUCUCUUCCg 5'
                  | |:::||||| |:|:||| 
   Ref:      5' taACGGGTCGGGACGGGGAGGa 3'

   Energy:  -27.700001 kCal/Mol

Scores for this hit:
>hsa-miR-320a-5pMIMAT0037311HomosapiensmiR-320a-5p	COL4A1	140.00	-27.70	2 21	144 165	19	63.16%	89.47%


   Query:    3' agCGGGAGAGUUGGGUCGAAAa 5'
                  ||:| |||  |:||||||| 
   Ref:      5' aaGCTC-CTC--CTCAGCTTTg 3'

   Energy:  -20.360001 kCal/Mol

Scores for this hit:
>hsa-miR-320a-3pMIMAT0000510HomosapiensmiR-320a-3p	ATP5F1D	155.00	-20.36	2 21	192 210	19	73.68%	84.21%


   Query:    3' agcgggagaguuggGUCGAAAa 5'
                              ||||||| 
   Ref:      5' gatgggagcatgtaCAGCTTTg 3'

   Energy:  -9.920000 kCal/Mol

Scores for this hit:
>hsa-miR-320a-3pMIMAT0000510HomosapiensmiR-320a-3p	VWF	140.00	-9.92	2 9	198 219	7	100.00%	100.00%


   Query:    3' agcgggagaguuggGUCGAAAa 5'
                              ||||||| 
   Ref:      5' gatgggagcatgtaCAGCTTTg 3'

   Energy:  -9.920000 kCal/Mol

Scores for this hit:
>hsa-miR-320a-3pMIMAT0000510HomosapiensmiR-320a-3p	VWF	140.00	-9.92	2 9	198 219	7	100.00%	100.00%


   Query:    3' agCGGGAGAGUUGGGUCGAAAa 5'
                  |:||    || |||||||| 
   Ref:      5' aaGTCCAGAAAAGCCAGCTTTt 3'

   Energy:  -20.549999 kCal/Mol

Scores for this hit:
>hsa-miR-320a-3pMIMAT0000510HomosapiensmiR-320a-3p	COL4A1	156.00	-20.55	2 21	357 378	19	68.42%	73.68%


   Query:    3' agGUAGUAAUGGGCCGUCAUAAu 5'
                  |:|||||  :|  :|||||| 
   Ref:      5' gcCGTCATT--TCATTAGTATTc 3'

   Energy:  -18.600000 kCal/Mol

Scores for this hit:
>hsa-miR-200c-3pMIMAT0000617HomosapiensmiR-200c-3p	COL4A1	142.00	-18.60	2 22	993 1013	20	65.00%	80.00%


   Query:    3' aggUAGUAAUGGGCCGUCAUAAu 5'
                   ||||  :: :  ||||||| 
   Ref:      5' tgaATCACAGTAT--CAGTATTt 3'

   Energy:  -9.080000 kCal/Mol

Scores for this hit:
>hsa-miR-200c-3pMIMAT0000617HomosapiensmiR-200c-3p	COL4A1	141.00	-9.08	2 21	1049 1069	19	57.89%	73.68%


   Query:    3' agGUAG-UAAUGGGCCGUCAUAAu 5'
                  :||: |||  ::| :|||||| 
   Ref:      5' ttTATTAATTTGTTGCTAGTATTg 3'

   Energy:  -12.190000 kCal/Mol

Scores for this hit:
>hsa-miR-200c-3pMIMAT0000617HomosapiensmiR-200c-3p	COL4A1	140.00	-12.19	2 22	1310 1333	21	57.14%	80.95%


   Query:    3' agGUAGUAAUGGGCCGUCAUAAu 5'
                  |:|||||  :|  :|||||| 
   Ref:      5' gcCGTCATT--TCATTAGTATTc 3'

   Energy:  -18.600000 kCal/Mol

Scores for this hit:
>hsa-miR-200c-3pMIMAT0000617HomosapiensmiR-200c-3p	COL4A1	142.00	-18.60	2 22	993 1013	20	65.00%	80.00%


   Query:    3' aggUAGUAAUGGGCCGUCAUAAu 5'
                   ||||  :: :  ||||||| 
   Ref:      5' tgaATCACAGTAT--CAGTATTt 3'

   Energy:  -9.080000 kCal/Mol

Scores for this hit:
>hsa-miR-200c-3pMIMAT0000617HomosapiensmiR-200c-3p	COL4A1	141.00	-9.08	2 21	1049 1069	19	57.89%	73.68%


   Query:    3' uacccguaUAUUU-CUUCAUACa 5'
                        ||:|| |:|||||| 
   Ref:      5' gtttttgaATGAATGGAGTATGt 3'

   Energy:  -14.140000 kCal/Mol

Scores for this hit:
>hsa-miR-1-5pMIMAT0031892HomosapiensmiR-1-5p	COL4A1	141.00	-14.14	2 15	973 995	14	78.57%	92.86%


   Query:    3' acaaUUA-CGAUUAUACAUCCUc 5'
                    |:| | || | ||||||| 
   Ref:      5' atggAGTGGATACTCTGTAGGAt 3'

   Energy:  -11.570000 kCal/Mol

Scores for this hit:
>hsa-miR-155-3pMIMAT0004658HomosapiensmiR-155-3p	COL4A1	153.00	-11.57	2 19	723 745	18	72.22%	77.78%


   Query:    3' acGUAAGUAACUAGUCACuc 5'
                  ||||| ||  ||||||  
   Ref:      5' ttCATTCTTTTTTCAGTGcc 3'

   Energy:  -14.310000 kCal/Mol

Scores for this hit:
>hsa-miR-181b-2-3pMIMAT0031893HomosapiensmiR-181b-2-3p	MRPL20	146.00	-14.31	3 19	297 316	16	81.25%	81.25%


   Query:    3' agagcaugucacauaGCCGGGGg 5'
                               ||||||| 
   Ref:      5' ggtgggcgcaaggccCGGCCCCc 3'

   Energy:  -25.510000 kCal/Mol

Scores for this hit:
>hsa-miR-128-2-5pMIMAT0031095HomosapiensmiR-128-2-5p	BGN	140.00	-25.51	2 9	187 209	7	100.00%	100.00%


   Query:    3' agagcaugucacAUAGCCGGGGg 5'
                            |: ||||||| 
   Ref:      5' gccggcaggcctTGGCGGCCCCt 3'

   Energy:  -26.290001 kCal/Mol

Scores for this hit:
>hsa-miR-128-2-5pMIMAT0031095HomosapiensmiR-128-2-5p	COL4A1	143.00	-26.29	2 12	1378 1400	10	80.00%	90.00%


   Query:    3' gucuauugucGUCGGGGUGACc 5'
                          || |||||||| 
   Ref:      5' agaagcccctCACCCCCACTGg 3'

   Energy:  -23.440001 kCal/Mol

Scores for this hit:
>hsa-miR-194-3pMIMAT0004671HomosapiensmiR-194-3p	BGN	152.00	-23.44	2 13	975 996	11	90.91%	90.91%


   Query:    3' gucuauuGUCGUCGGGGUGACc 5'
                       || | | ||||||| 
   Ref:      5' tcaccccCA-CTGGCCCACTGg 3'

   Energy:  -22.100000 kCal/Mol

Scores for this hit:
>hsa-miR-194-3pMIMAT0004671HomosapiensmiR-194-3p	BGN	145.00	-22.10	2 16	984 1004	14	78.57%	78.57%


   Query:    3' gucuaUUGUCGUCGGGGUGACc 5'
                     :||  | ||:|||||| 
   Ref:      5' tcccaGACCCCTGCTCCACTGg 3'

   Energy:  -24.459999 kCal/Mol

Scores for this hit:
>hsa-miR-194-3pMIMAT0004671HomosapiensmiR-194-3p	BGN	141.00	-24.46	2 18	517 538	16	68.75%	81.25%


   Query:    3' gucuauUGUCGUCGGGGUGACc 5'
                      :::||:| ||||||| 
   Ref:      5' gactctGTGGCGGACCCACTGc 3'

   Energy:  -20.820000 kCal/Mol

Scores for this hit:
>hsa-miR-194-3pMIMAT0004671HomosapiensmiR-194-3p	COL4A1	156.00	-20.82	2 17	75 96	15	66.67%	93.33%


   Query:    3' gucuauUGUCGUCGGGGUGACc 5'
                      ||  | ||||||:|| 
   Ref:      5' gcagccACTCCTGCCCCATTGt 3'

   Energy:  -22.750000 kCal/Mol

Scores for this hit:
>hsa-miR-194-3pMIMAT0004671HomosapiensmiR-194-3p	COL4A1	140.00	-22.75	2 17	323 344	15	73.33%	80.00%


   Query:    3' gucuauUGUCGUCGGGGUGACc 5'
                      :::||:| ||||||| 
   Ref:      5' gactctGTGGCGGACCCACTGc 3'

   Energy:  -20.820000 kCal/Mol

Scores for this hit:
>hsa-miR-194-3pMIMAT0004671HomosapiensmiR-194-3p	COL4A1	156.00	-20.82	2 17	75 96	15	66.67%	93.33%


   Query:    3' gucuauUGUCGUCGGGGUGACc 5'
                      ||  | ||||||:|| 
   Ref:      5' gcagccACTCCTGCCCCATTGt 3'

   Energy:  -22.750000 kCal/Mol

Scores for this hit:
>hsa-miR-194-3pMIMAT0004671HomosapiensmiR-194-3p	COL4A1	140.00	-22.75	2 17	323 344	15	73.33%	80.00%


   Query:    3' uaGACGUGACA-GUCGUGAAAu 5'
                  ||||  ||| ::|:||||| 
   Ref:      5' ttCTGCTATGTGTGGTACTTTg 3'

   Energy:  -17.790001 kCal/Mol

Scores for this hit:
>hsa-miR-106b-5pMIMAT0000680HomosapiensmiR-106b-5p	COL4A1	146.00	-17.79	2 20	544 565	19	68.42%	84.21%


   Query:    3' uagacgugacaGUCGUGAAAu 5'
                           ::||||||| 
   Ref:      5' ggcataccaaaTGGCACTTTt 3'

   Energy:  -11.380000 kCal/Mol

Scores for this hit:
>hsa-miR-106b-5pMIMAT0000680HomosapiensmiR-106b-5p	COL4A1	142.00	-11.38	2 11	210 230	9	77.78%	100.00%


   Query:    3' uaGACGUGACAGUCGUGAAAu 5'
                  |||:: |  ||||||||| 
   Ref:      5' gcCTGTGATCCCAGCACTTTg 3'

   Energy:  -19.090000 kCal/Mol

Scores for this hit:
>hsa-miR-106b-5pMIMAT0000680HomosapiensmiR-106b-5p	MRPL20	163.00	-19.09	2 20	363 383	18	72.22%	83.33%


   Query:    3' uaGACGUGACAGUCGUGAAAu 5'
                  || ::|||  :||||||| 
   Ref:      5' taCTTTGCTG--GGCACTTTg 3'

   Energy:  -17.459999 kCal/Mol

Scores for this hit:
>hsa-miR-106b-5pMIMAT0000680HomosapiensmiR-106b-5p	COL4A1	152.00	-17.46	2 20	826 844	18	66.67%	83.33%


   Query:    3' uaGACGUGACA-GUCGUGAAAu 5'
                  ||||  ||| ::|:||||| 
   Ref:      5' ttCTGCTATGTGTGGTACTTTg 3'

   Energy:  -17.790001 kCal/Mol

Scores for this hit:
>hsa-miR-106b-5pMIMAT0000680HomosapiensmiR-106b-5p	COL4A1	146.00	-17.79	2 20	544 565	19	68.42%	84.21%


   Query:    3' uagacgugacaGUCGUGAAAu 5'
                           ::||||||| 
   Ref:      5' ggcataccaaaTGGCACTTTt 3'

   Energy:  -11.380000 kCal/Mol

Scores for this hit:
>hsa-miR-106b-5pMIMAT0000680HomosapiensmiR-106b-5p	COL4A1	142.00	-11.38	2 11	210 230	9	77.78%	100.00%


   Query:    3' uaGACGUGACAGUCGUGAAAu 5'
                  || ::|||  :||||||| 
   Ref:      5' taCTTTGCTG--GGCACTTTg 3'

   Energy:  -17.459999 kCal/Mol

Scores for this hit:
>hsa-miR-106b-5pMIMAT0000680HomosapiensmiR-106b-5p	COL4A1	152.00	-17.46	2 20	826 844	18	66.67%	83.33%


   Query:    3' auUGGCUAAA--GUU-UACCACGAu 5'
                  :|: || |  ||| |||||||| 
   Ref:      5' caGCTAATGTCACAACATGGTGCTa 3'

   Energy:  -18.090000 kCal/Mol

Scores for this hit:
>hsa-miR-29c-3pMIMAT0000681HomosapiensmiR-29c-3p	COL4A1	154.00	-18.09	2 21	13 37	22	68.18%	77.27%


   Query:    3' auUGGCUAAA--GUU-UACCACGAu 5'
                  :|: || |  ||| |||||||| 
   Ref:      5' caGCTAATGTCACAACATGGTGCTa 3'

   Energy:  -18.090000 kCal/Mol

Scores for this hit:
>hsa-miR-29c-3pMIMAT0000681HomosapiensmiR-29c-3p	COL4A1	154.00	-18.09	2 21	13 37	22	68.18%	77.27%


   Query:    3' ccucauuuguuggGAGAGGGUc 5'
                             |||||||| 
   Ref:      5' agagctgcccctgCTCTCCCAc 3'

   Energy:  -18.430000 kCal/Mol

Scores for this hit:
>hsa-miR-30c-1-3pMIMAT0004674HomosapiensmiR-30c-1-3p	BGN	145.00	-18.43	2 10	231 252	8	100.00%	100.00%


   Query:    3' aggucguGACAGGCCAUUCUAc 5'
                       || |:: ||||||| 
   Ref:      5' tttttttCT-TTTTGTAAGATa 3'

   Energy:  -8.470000 kCal/Mol

Scores for this hit:
>hsa-miR-200a-5pMIMAT0001620HomosapiensmiR-200a-5p	COL4A1	145.00	-8.47	2 16	258 278	14	71.43%	85.71%


   Query:    3' ucgUUC-AUGUAGGUGCAAAUUCa 5'
                   ||| |:|| :  :||||||| 
   Ref:      5' tagAAGTTGCAAT--TGTTTAAGa 3'

   Energy:  -13.000000 kCal/Mol

Scores for this hit:
>hsa-miR-302a-5pMIMAT0000683HomosapiensmiR-302a-5p	COL4A1	148.00	-13.00	2 21	496 517	20	65.00%	80.00%


   Query:    3' agUGGUUUUGUAC-CU----UCGUGAAu 5'
                  :|: |::| || ||    ||||||| 
   Ref:      5' tgGCTCAGGCCTGTGATCCCAGCACTTt 3'

   Energy:  -14.420000 kCal/Mol

Scores for this hit:
>hsa-miR-302a-3pMIMAT0000684HomosapiensmiR-302a-3p	MRPL20	143.00	-14.42	2 22	355 382	25	56.00%	72.00%


   Query:    3' ugucuacaGGUCGGUGUUAAGa 5'
                        | :|:|||||||| 
   Ref:      5' aaacggagCAGGTCACAATTCc 3'

   Energy:  -22.440001 kCal/Mol

Scores for this hit:
>hsa-miR-219a-2-3pMIMAT0004675HomosapiensmiR-219a-2-3p	MRPL20	154.00	-22.44	2 15	60 81	13	76.92%	92.31%


   Query:    3' ugucuacaggucGGUGUUAAGa 5'
                            ||||||||| 
   Ref:      5' atggactggtttCCACAATTCc 3'

   Energy:  -15.620000 kCal/Mol

Scores for this hit:
>hsa-miR-219a-2-3pMIMAT0004675HomosapiensmiR-219a-2-3p	COL4A1	150.00	-15.62	2 11	227 248	9	100.00%	100.00%


   Query:    3' guUAGUCGAUUACUGUGACGGAu 5'
                  :|: |:| ||  |||||:|| 
   Ref:      5' atGTTTGTTTATATCACTGTCTa 3'

   Energy:  -16.230000 kCal/Mol

Scores for this hit:
>hsa-miR-34b-5pMIMAT0000685HomosapiensmiR-34b-5p	COL4A1	145.00	-16.23	2 22	392 414	20	60.00%	80.00%


   Query:    3' guuaGUCG-AUUACUGUGACGGAu 5'
                    |||| |  ||::||||:|| 
   Ref:      5' agtgCAGCATCCTGGTACTGTCTg 3'

   Energy:  -22.790001 kCal/Mol

Scores for this hit:
>hsa-miR-34b-5pMIMAT0000685HomosapiensmiR-34b-5p	COL4A1	146.00	-22.79	2 20	598 621	19	68.42%	84.21%


   Query:    3' guUAGUCGAUUACUGUGACGGAu 5'
                  |||: || :|| | |||||| 
   Ref:      5' tcATCGACTTGTGCCTCTGCCTc 3'

   Energy:  -17.809999 kCal/Mol

Scores for this hit:
>hsa-miR-34b-5pMIMAT0000685HomosapiensmiR-34b-5p	COL4A1	141.00	-17.81	2 22	682 704	20	70.00%	80.00%


   Query:    3' guUAGUCGAUUACUGUGACGGAu 5'
                  :|: |:| ||  |||||:|| 
   Ref:      5' atGTTTGTTTATATCACTGTCTa 3'

   Energy:  -16.230000 kCal/Mol

Scores for this hit:
>hsa-miR-34b-5pMIMAT0000685HomosapiensmiR-34b-5p	COL4A1	145.00	-16.23	2 22	392 414	20	60.00%	80.00%


   Query:    3' guUAGUCGAUUACUGUGACGGAu 5'
                  |||: || :|| | |||||| 
   Ref:      5' tcATCGACTTGTGCCTCTGCCTc 3'

   Energy:  -17.809999 kCal/Mol

Scores for this hit:
>hsa-miR-34b-5pMIMAT0000685HomosapiensmiR-34b-5p	COL4A1	141.00	-17.81	2 22	682 704	20	70.00%	80.00%


   Query:    3' ucaUCACGUUA-UUUCAGUCUCg 5'
                   || | | | |::||||||| 
   Ref:      5' tgaAGAG-ACTGAGGGTCAGAGa 3'

   Energy:  -17.000000 kCal/Mol

Scores for this hit:
>hsa-miR-301a-5pMIMAT0022696HomosapiensmiR-301a-5p	VWF	148.00	-17.00	2 20	50 71	19	68.42%	78.95%


   Query:    3' ucaUCACGUUA-UUUCAGUCUCg 5'
                   || | | | |::||||||| 
   Ref:      5' tgaAGAG-ACTGAGGGTCAGAGa 3'

   Energy:  -17.000000 kCal/Mol

Scores for this hit:
>hsa-miR-301a-5pMIMAT0022696HomosapiensmiR-301a-5p	VWF	148.00	-17.00	2 20	50 71	19	68.42%	78.95%


   Query:    3' cgAAACUGUUAUGAUAACGUGAc 5'
                  | |||:::||| | |||||| 
   Ref:      5' gcTATGATGGTACCACTGCACTc 3'

   Energy:  -18.240000 kCal/Mol

Scores for this hit:
>hsa-miR-301a-3pMIMAT0000688HomosapiensmiR-301a-3p	MRPL20	145.00	-18.24	2 22	272 294	20	70.00%	85.00%


   Query:    3' cgaaaCUGUUAUGAUAACGUGAc 5'
                     ||  | || |||||||| 
   Ref:      5' gccaaGAACACACCATTGCACTc 3'

   Energy:  -11.620000 kCal/Mol

Scores for this hit:
>hsa-miR-301a-3pMIMAT0000688HomosapiensmiR-301a-3p	COL4A1	158.00	-11.62	2 19	1695 1717	17	76.47%	76.47%


   Query:    3' uguccuaacucCCCCCCGGGa 5'
                           | ||||||| 
   Ref:      5' acgtgtgctctGTGGGGCCCc 3'

   Energy:  -17.570000 kCal/Mol

Scores for this hit:
>hsa-miR-296-5pMIMAT0000690HomosapiensmiR-296-5p	COL4A1	142.00	-17.57	2 11	558 578	9	88.89%	88.89%


   Query:    3' uguccuaacucccCCCCGGGa 5'
                             ||||||| 
   Ref:      5' agcctactcctctGGGGCCCt 3'

   Energy:  -18.260000 kCal/Mol

Scores for this hit:
>hsa-miR-296-5pMIMAT0000690HomosapiensmiR-296-5p	COL4A1	140.00	-18.26	2 9	190 210	7	100.00%	100.00%


   Query:    3' uguccuaacucccCCCCGGGa 5'
                             ||||||| 
   Ref:      5' agcctactcctctGGGGCCCt 3'

   Energy:  -18.260000 kCal/Mol

Scores for this hit:
>hsa-miR-296-5pMIMAT0000690HomosapiensmiR-296-5p	COL4A1	140.00	-18.26	2 9	190 210	7	100.00%	100.00%


   Query:    3' ccucUCGGAGGUGGGUUGGGAg 5'
                    |||||   ::||||||| 
   Ref:      5' ttccAGCCT---TTCAACCCTc 3'

   Energy:  -23.719999 kCal/Mol

Scores for this hit:
>hsa-miR-296-3pMIMAT0004679HomosapiensmiR-296-3p	BGN	150.00	-23.72	2 19	448 466	17	70.59%	82.35%


   Query:    3' ccucUCGGAGGUGGGUUGGGag 5'
                    :|||| ||||||:|||  
   Ref:      5' gtccGGCCTGCACCCAGCCCct 3'

   Energy:  -31.209999 kCal/Mol

Scores for this hit:
>hsa-miR-296-3pMIMAT0004679HomosapiensmiR-296-3p	BGN	142.00	-31.21	3 19	797 818	16	81.25%	93.75%


   Query:    3' ccucUCGGAGGUGGGUUGGGag 5'
                    || || |::|||||||  
   Ref:      5' gcccAG-CTGCGTCCAACCCag 3'

   Energy:  -21.610001 kCal/Mol

Scores for this hit:
>hsa-miR-296-3pMIMAT0004679HomosapiensmiR-296-3p	BGN	140.00	-21.61	3 19	96 116	16	75.00%	87.50%


   Query:    3' ccuCUCGGAGG-UGG-GUUGGGAg 5'
                   |: |:||| :|| ||||:|| 
   Ref:      5' ggtGGACTTCCTGCCTCAACTCTg 3'

   Energy:  -24.510000 kCal/Mol

Scores for this hit:
>hsa-miR-296-3pMIMAT0004679HomosapiensmiR-296-3p	COL4A1	141.00	-24.51	2 20	654 677	20	65.00%	85.00%


   Query:    3' caucaCGUUGUC-CCUUUCUCa 5'
                     | || || |||||||| 
   Ref:      5' agacgGAAAAAGAGGAAAGAGg 3'

   Energy:  -16.660000 kCal/Mol

Scores for this hit:
>hsa-miR-130b-5pMIMAT0004680HomosapiensmiR-130b-5p	COL4A1	155.00	-16.66	2 17	709 730	16	81.25%	81.25%


   Query:    3' caUCACGUUGUC---CCUUUCUCa 5'
                  | | ||:: |   |||||||| 
   Ref:      5' gcATTTCAGTTGGTTGGAAAGAGg 3'

   Energy:  -15.250000 kCal/Mol

Scores for this hit:
>hsa-miR-130b-5pMIMAT0004680HomosapiensmiR-130b-5p	COL4A1	146.00	-15.25	2 20	545 568	21	61.90%	71.43%


   Query:    3' uaCGGG--AAAGUAGUAACGUGAc 5'
                  ||||  ||||||: |||:|:| 
   Ref:      5' ttGCCCATTTTCATTCTTGTATTa 3'

   Energy:  -18.780001 kCal/Mol

Scores for this hit:
>hsa-miR-130b-3pMIMAT0000691HomosapiensmiR-130b-3p	COL4A1	143.00	-18.78	2 21	341 364	21	71.43%	85.71%


   Query:    3' uacgggaaaGUAGUAACGUGAc 5'
                         || ||||||||| 
   Ref:      5' ccaagaacaCACCATTGCACTc 3'

   Energy:  -14.560000 kCal/Mol

Scores for this hit:
>hsa-miR-130b-3pMIMAT0000691HomosapiensmiR-130b-3p	COL4A1	157.00	-14.56	2 14	1696 1717	12	91.67%	91.67%


   Query:    3' uaCGGG--AAAGUAGUAACGUGAc 5'
                  ||||  ||||||: |||:|:| 
   Ref:      5' ttGCCCATTTTCATTCTTGTATTa 3'

   Energy:  -18.780001 kCal/Mol

Scores for this hit:
>hsa-miR-130b-3pMIMAT0000691HomosapiensmiR-130b-3p	COL4A1	143.00	-18.78	2 21	341 364	21	71.43%	85.71%


   Query:    3' cgacAUUUGUAGGCUGACUUUc 5'
                    | ||| ||:|:|||||| 
   Ref:      5' tgccTCAAC-TCTGGCTGAAAc 3'

   Energy:  -16.200001 kCal/Mol

Scores for this hit:
>hsa-miR-30e-3pMIMAT0000693HomosapiensmiR-30e-3p	COL4A1	148.00	-16.20	2 19	665 685	17	76.47%	88.24%


   Query:    3' cuUUGUUCAUUAGUUCUUAUcc 5'
                  |::|| || | |||||||  
   Ref:      5' ccAGTAATTATTAAAGAATAat 3'

   Energy:  -9.040000 kCal/Mol

Scores for this hit:
>hsa-miR-26a-2-3pMIMAT0004681HomosapiensmiR-26a-2-3p	COL4A1	148.00	-9.04	3 21	1517 1538	18	72.22%	83.33%


   Query:    3' cuUUGUUCAUUAGUUCUUAUcc 5'
                  |::|| || | |||||||  
   Ref:      5' ccAGTAATTATTAAAGAATAat 3'

   Energy:  -9.040000 kCal/Mol

Scores for this hit:
>hsa-miR-26a-2-3pMIMAT0004681HomosapiensmiR-26a-2-3p	COL4A1	148.00	-9.04	3 21	1517 1538	18	72.22%	83.33%


   Query:    3' caugggGACCUCUAAGACUAuu 5'
                      | | ||:|||||||  
   Ref:      5' cactgaCAGCAGGTTCTGATtc 3'

   Energy:  -15.400000 kCal/Mol

Scores for this hit:
>hsa-miR-361-5pMIMAT0000703HomosapiensmiR-361-5p	MRPL20	140.00	-15.40	3 17	278 299	14	78.57%	85.71%


   Query:    3' uuuAGUCU--UAGUGUGGACCCCCu 5'
                   ||| |   |: ||:||||||| 
   Ref:      5' gtcTCATATCCTTCCATCTGGGGGa 3'

   Energy:  -25.719999 kCal/Mol

Scores for this hit:
>hsa-miR-361-3pMIMAT0004682HomosapiensmiR-361-3p	VWF	155.00	-25.72	2 21	787 811	21	66.67%	76.19%


   Query:    3' uuUA-GUCUUAGUGUGGACCCCcu 5'
                  || ||  ||| | :||||||  
   Ref:      5' tcATGCAACATCTCCTCTGGGGaa 3'

   Energy:  -18.760000 kCal/Mol

Scores for this hit:
>hsa-miR-361-3pMIMAT0004682HomosapiensmiR-361-3p	VWF	140.00	-18.76	3 22	684 707	20	70.00%	75.00%


   Query:    3' ugAGUGUGGAUCCAAGGUUCCUAa 5'
                  || | |||:| | ||||||:| 
   Ref:      5' ccTCTC-CCTGGCTCCCAAGGGTg 3'

   Energy:  -24.190001 kCal/Mol

Scores for this hit:
>hsa-miR-362-5pMIMAT0000705HomosapiensmiR-362-5p	BGN	152.00	-24.19	2 23	162 184	21	71.43%	80.95%


   Query:    3' ugaGUGUGGAUCCA-AGGUUCCUAa 5'
                   || ||| | || ||||||| | 
   Ref:      5' tccCAAACCCAAGTGTCCAAGGCTc 3'

   Energy:  -16.410000 kCal/Mol

Scores for this hit:
>hsa-miR-362-5pMIMAT0000705HomosapiensmiR-362-5p	BGN	140.00	-16.41	2 22	297 321	21	76.19%	76.19%


   Query:    3' ugaguguggauccaAGGUUCCUAa 5'
                              ||||||||| 
   Ref:      5' attcgaagaaaatcTCCAAGGATt 3'

   Energy:  -18.790001 kCal/Mol

Scores for this hit:
>hsa-miR-362-5pMIMAT0000705HomosapiensmiR-362-5p	COL4A1	150.00	-18.79	2 11	461 484	9	100.00%	100.00%


   Query:    3' acuuagGAACUUAUCCACACAa 5'
                      | ||:|| ||||||| 
   Ref:      5' ggtgcaCCTGGAT-GGTGTGTg 3'

   Energy:  -19.350000 kCal/Mol

Scores for this hit:
>hsa-miR-362-3pMIMAT0004683HomosapiensmiR-362-3p	VWF	154.00	-19.35	2 17	736 756	15	80.00%	86.67%


   Query:    3' augucuaccuauGGCACGUUAa 5'
                            |:||||||| 
   Ref:      5' atttaagccaacCTGTGCAATg 3'

   Energy:  -12.730000 kCal/Mol

Scores for this hit:
>hsa-miR-363-3pMIMAT0000707HomosapiensmiR-363-3p	COL4A1	146.00	-12.73	2 11	482 503	9	88.89%	100.00%


   Query:    3' guguaGACGGGGGUUUUCAGGGa 5'
                     ||||:||  ||||||:| 
   Ref:      5' aatgaCTGCTCC--AAAGTCTCc 3'

   Energy:  -22.840000 kCal/Mol

Scores for this hit:
>hsa-miR-365a-5pMIMAT0009199HomosapiensmiR-365a-5p	VWF	147.00	-22.84	2 19	77 97	17	76.47%	88.24%


   Query:    3' guGUAGACGGGGGUUUUCAGGGa 5'
                  ||||  || || |:|||||| 
   Ref:      5' acCATCAACCGCC-AGAGTCCCa 3'

   Energy:  -26.290001 kCal/Mol

Scores for this hit:
>hsa-miR-365a-5pMIMAT0009199HomosapiensmiR-365a-5p	BGN	151.00	-26.29	2 22	938 959	20	75.00%	80.00%


   Query:    3' guGUAGACGGGGGUUUUCAGGGa 5'
                  |||:|  | |:|||||||:| 
   Ref:      5' gaCATTT--CACTAAAAGTCTCc 3'

   Energy:  -20.350000 kCal/Mol

Scores for this hit:
>hsa-miR-365a-5pMIMAT0009199HomosapiensmiR-365a-5p	COL4A1	150.00	-20.35	2 22	1186 1206	20	70.00%	85.00%


   Query:    3' guGUA-GACGGGGGUUUUCAGGGa 5'
                  ||| |||  ||:::||||||: 
   Ref:      5' agCATCCTG--CCTGGAAGTCCTc 3'

   Energy:  -22.709999 kCal/Mol

Scores for this hit:
>hsa-miR-365a-5pMIMAT0009199HomosapiensmiR-365a-5p	MRPL20	145.00	-22.71	2 22	142 163	21	66.67%	85.71%


   Query:    3' guguaGACGGGGGUUUUCAGGGa 5'
                     ||||:||  ||||||:| 
   Ref:      5' aatgaCTGCTCC--AAAGTCTCc 3'

   Energy:  -22.840000 kCal/Mol

Scores for this hit:
>hsa-miR-365a-5pMIMAT0009199HomosapiensmiR-365a-5p	VWF	147.00	-22.84	2 19	77 97	17	76.47%	88.24%


   Query:    3' guGUAGACGGGGGUUUUCAGGGa 5'
                  || | | |::|  ||||||| 
   Ref:      5' ttCA-CAGGCTTC--AAGTCCCa 3'

   Energy:  -21.620001 kCal/Mol

Scores for this hit:
>hsa-miR-365a-5pMIMAT0009199HomosapiensmiR-365a-5p	COL4A1	144.00	-21.62	2 22	617 636	20	65.00%	75.00%


   Query:    3' guGUAGACGGGGGUUUUCAGGGa 5'
                  |||:|  | |:|||||||:| 
   Ref:      5' gaCATTT--CACTAAAAGTCTCc 3'

   Energy:  -20.350000 kCal/Mol

Scores for this hit:
>hsa-miR-365a-5pMIMAT0009199HomosapiensmiR-365a-5p	COL4A1	150.00	-20.35	2 22	1186 1206	20	70.00%	85.00%


   Query:    3' ugucGACGGGGACUUUCAGGGa 5'
                    ||||:||  ||||||:| 
   Ref:      5' atgaCTGCTCC--AAAGTCTCc 3'

   Energy:  -22.610001 kCal/Mol

Scores for this hit:
>hsa-miR-365b-5pMIMAT0022833HomosapiensmiR-365b-5p	VWF	147.00	-22.61	2 19	78 97	17	76.47%	88.24%


   Query:    3' ugucgACGGGGACUUUCAGGGa 5'
                     | :| || ||||||:| 
   Ref:      5' tgacaTTTCACTAAAAGTCTCc 3'

   Energy:  -13.170000 kCal/Mol

Scores for this hit:
>hsa-miR-365b-5pMIMAT0022833HomosapiensmiR-365b-5p	COL4A1	141.00	-13.17	2 18	1185 1206	16	68.75%	81.25%


   Query:    3' ugUCGACGG--GGACUUUCAGGGa 5'
                  |||  ||  ||||:||||||: 
   Ref:      5' tcAGCATCCTGCCTGGAAGTCCTc 3'

   Energy:  -27.320000 kCal/Mol

Scores for this hit:
>hsa-miR-365b-5pMIMAT0022833HomosapiensmiR-365b-5p	MRPL20	151.00	-27.32	2 21	140 163	21	71.43%	80.95%


   Query:    3' ugUCGACGGGGACUUUCAGGGa 5'
                  ||||   |  ||||||||: 
   Ref:      5' ggAGCTCAACAGGAAAGTCCTa 3'

   Energy:  -20.350000 kCal/Mol

Scores for this hit:
>hsa-miR-365b-5pMIMAT0022833HomosapiensmiR-365b-5p	MRPL20	144.00	-20.35	2 21	321 342	19	68.42%	73.68%


   Query:    3' ugucGACGGGGACUUUCAGGGa 5'
                    ||||:||  ||||||:| 
   Ref:      5' atgaCTGCTCC--AAAGTCTCc 3'

   Energy:  -22.610001 kCal/Mol

Scores for this hit:
>hsa-miR-365b-5pMIMAT0022833HomosapiensmiR-365b-5p	VWF	147.00	-22.61	2 19	78 97	17	76.47%	88.24%


   Query:    3' ugucgacgggGACUUUCAGGGa 5'
                          ||  ||||||| 
   Ref:      5' gattcacaggCTTCAAGTCCCa 3'

   Energy:  -18.480000 kCal/Mol

Scores for this hit:
>hsa-miR-365b-5pMIMAT0022833HomosapiensmiR-365b-5p	COL4A1	144.00	-18.48	2 13	615 636	11	81.82%	81.82%


   Query:    3' ugucgACGGGGACUUUCAGGGa 5'
                     | :| || ||||||:| 
   Ref:      5' tgacaTTTCACTAAAAGTCTCc 3'

   Energy:  -13.170000 kCal/Mol

Scores for this hit:
>hsa-miR-365b-5pMIMAT0022833HomosapiensmiR-365b-5p	COL4A1	141.00	-13.17	2 18	1185 1206	16	68.75%	81.25%


   Query:    3' cuuucgUGAAGGU-ACAAUUUca 5'
                      ||||||| |||||||  
   Ref:      5' agtttaACTTCCACTGTTAAAat 3'

   Energy:  -15.340000 kCal/Mol

Scores for this hit:
>hsa-miR-302b-5pMIMAT0000714HomosapiensmiR-302b-5p	COL4A1	151.00	-15.34	3 17	691 713	15	93.33%	93.33%


   Query:    3' cuuucgUGAAGGU-ACAAUUUca 5'
                      ||||||| |||||||  
   Ref:      5' agtttaACTTCCACTGTTAAAat 3'

   Energy:  -15.340000 kCal/Mol

Scores for this hit:
>hsa-miR-302b-5pMIMAT0000714HomosapiensmiR-302b-5p	COL4A1	151.00	-15.34	3 17	691 713	15	93.33%	93.33%


   Query:    3' gaUGAUUUUGUAC-CU----UCGUGAAu 5'
                  :|| |::| || ||    ||||||| 
   Ref:      5' tgGCTCAGGCCTGTGATCCCAGCACTTt 3'

   Energy:  -14.330000 kCal/Mol

Scores for this hit:
>hsa-miR-302b-3pMIMAT0000715HomosapiensmiR-302b-3p	MRPL20	147.00	-14.33	2 22	355 382	25	60.00%	72.00%


   Query:    3' guCGUCCA----UGGGGGUACAAUUu 5'
                  ||||||    |::||||||||:| 
   Ref:      5' gaGCAGGTCACAATTCCCATGTTGAt 3'

   Energy:  -29.709999 kCal/Mol

Scores for this hit:
>hsa-miR-302c-5pMIMAT0000716HomosapiensmiR-302c-5p	MRPL20	155.00	-29.71	2 21	65 90	23	69.57%	82.61%


   Query:    3' ggUGACUUUGUAC-CU----UCGUGAAu 5'
                  :|| |::| || ||    ||||||| 
   Ref:      5' tgGCTCAGGCCTGTGATCCCAGCACTTt 3'

   Energy:  -15.360000 kCal/Mol

Scores for this hit:
>hsa-miR-302c-3pMIMAT0000717HomosapiensmiR-302c-3p	MRPL20	147.00	-15.36	2 22	355 382	25	60.00%	72.00%


   Query:    3' gguGACUUUGU-ACCUUCGUGAAu 5'
                   |||||:||  ||:| ||||| 
   Ref:      5' agtCTGAAGCAGGGGGATCACTTt 3'

   Energy:  -22.940001 kCal/Mol

Scores for this hit:
>hsa-miR-302c-3pMIMAT0000717HomosapiensmiR-302c-3p	MRPL20	143.00	-22.94	2 21	219 242	20	75.00%	85.00%


   Query:    3' cguucacGGAGGU-ACAAUUUca 5'
                       |:|||| |||||||  
   Ref:      5' agtttaaCTTCCACTGTTAAAat 3'

   Energy:  -14.150000 kCal/Mol

Scores for this hit:
>hsa-miR-302d-5pMIMAT0004685HomosapiensmiR-302d-5p	COL4A1	142.00	-14.15	3 16	691 713	14	85.71%	92.86%


   Query:    3' cguucacGGAGGU-ACAAUUUca 5'
                       |:|||| |||||||  
   Ref:      5' agtttaaCTTCCACTGTTAAAat 3'

   Energy:  -14.150000 kCal/Mol

Scores for this hit:
>hsa-miR-302d-5pMIMAT0004685HomosapiensmiR-302d-5p	COL4A1	142.00	-14.15	3 16	691 713	14	85.71%	92.86%


   Query:    3' ugUGAGUUUGUAC-CU----UCGUGAAu 5'
                  :||||::| || ||    ||||||| 
   Ref:      5' tgGCTCAGGCCTGTGATCCCAGCACTTt 3'

   Energy:  -20.540001 kCal/Mol

Scores for this hit:
>hsa-miR-302d-3pMIMAT0000718HomosapiensmiR-302d-3p	MRPL20	155.00	-20.54	2 22	355 382	25	64.00%	76.00%


   Query:    3' ucucaaCGUAUAA---UCGUUGUCa 5'
                      | ||| |   |||||||| 
   Ref:      5' gcctagGAATAGTGCCAGCAACAGc 3'

   Energy:  -14.050000 kCal/Mol

Scores for this hit:
>hsa-miR-367-5pMIMAT0004686HomosapiensmiR-367-5p	MRPL20	147.00	-14.05	2 17	106 130	18	72.22%	72.22%


   Query:    3' aguGGUAACGAUUUCACGUUAa 5'
                   |||  || |:||||:||| 
   Ref:      5' cccCCACAGCCAGAGTGTAATa 3'

   Energy:  -15.710000 kCal/Mol

Scores for this hit:
>hsa-miR-367-3pMIMAT0000719HomosapiensmiR-367-3p	COL4A1	151.00	-15.71	2 20	5 26	18	72.22%	83.33%


   Query:    3' agugguaaCGAUU--UCACGUUAa 5'
                        || ||   ||||||| 
   Ref:      5' ggatttaaGCCAACCTGTGCAATg 3'

   Energy:  -10.570000 kCal/Mol

Scores for this hit:
>hsa-miR-367-3pMIMAT0000719HomosapiensmiR-367-3p	COL4A1	141.00	-10.57	2 15	480 503	15	73.33%	73.33%


   Query:    3' uuucuAGUUGGUACAUAAUAa 5'
                     ||| :| |||||||| 
   Ref:      5' catttTCATTCTTGTATTATa 3'

   Energy:  -9.320000 kCal/Mol

Scores for this hit:
>hsa-miR-369-3pMIMAT0000721HomosapiensmiR-369-3p	COL4A1	160.00	-9.32	2 17	346 366	15	80.00%	86.67%


   Query:    3' uuucuAGUUGGUACAUAAUAa 5'
                     ||| :| |||||||| 
   Ref:      5' catttTCATTCTTGTATTATa 3'

   Energy:  -9.320000 kCal/Mol

Scores for this hit:
>hsa-miR-369-3pMIMAT0000721HomosapiensmiR-369-3p	COL4A1	160.00	-9.32	2 17	346 366	15	80.00%	86.67%


   Query:    3' uggucCAAG-G--UGGGGUCGUCCg 5'
                     |||| |  |||:||||||| 
   Ref:      5' gctgtGTTCACAGACCTCAGCAGGg 3'

   Energy:  -28.709999 kCal/Mol

Scores for this hit:
>hsa-miR-370-3pMIMAT0000722HomosapiensmiR-370-3p	COL4A1	159.00	-28.71	2 18	1113 1137	19	78.95%	84.21%


   Query:    3' uggucCAAGGUGGG---GUCGUCCg 5'
                     || :||| |   ||||||| 
   Ref:      5' tgtgtGTCTCACACTGACAGCAGGt 3'

   Energy:  -20.680000 kCal/Mol

Scores for this hit:
>hsa-miR-370-3pMIMAT0000722HomosapiensmiR-370-3p	MRPL20	148.00	-20.68	2 18	267 291	19	68.42%	73.68%


   Query:    3' ugGUCCAAGGUGGGGUCGUCCg 5'
                  ||||| |   | ||||||| 
   Ref:      5' tgCAGGTGC--GCACAGCAGGt 3'

   Energy:  -28.080000 kCal/Mol

Scores for this hit:
>hsa-miR-370-3pMIMAT0000722HomosapiensmiR-370-3p	COL4A1	153.00	-28.08	2 21	689 708	19	73.68%	73.68%


   Query:    3' ugguccAAGGUGGGGUCGUCCg 5'
                      ||: |   ||||||| 
   Ref:      5' tgtgacTTTGAAAGCAGCAGGg 3'

   Energy:  -15.100000 kCal/Mol

Scores for this hit:
>hsa-miR-370-3pMIMAT0000722HomosapiensmiR-370-3p	COL4A1	144.00	-15.10	2 17	1278 1299	15	66.67%	73.33%


   Query:    3' ugguccaaggugggGUCGUCCg 5'
                              ||||||| 
   Ref:      5' ctccctcctagggaCAGCAGGg 3'

   Energy:  -20.250000 kCal/Mol

Scores for this hit:
>hsa-miR-370-3pMIMAT0000722HomosapiensmiR-370-3p	COL4A1	140.00	-20.25	2 9	1320 1341	7	100.00%	100.00%


   Query:    3' uggucCAAG-G--UGGGGUCGUCCg 5'
                     |||| |  |||:||||||| 
   Ref:      5' gctgtGTTCACAGACCTCAGCAGGg 3'

   Energy:  -28.709999 kCal/Mol

Scores for this hit:
>hsa-miR-370-3pMIMAT0000722HomosapiensmiR-370-3p	COL4A1	159.00	-28.71	2 18	1113 1137	19	78.95%	84.21%


   Query:    3' ucaCGGGGGU-GUCAAACUca 5'
                   |||||||  |||||||  
   Ref:      5' tgaGCCCCCAGGAGTTTGAag 3'

   Energy:  -24.520000 kCal/Mol

Scores for this hit:
>hsa-miR-371a-5pMIMAT0004687HomosapiensmiR-371a-5p	MRPL20	148.00	-24.52	3 18	242 262	16	87.50%	87.50%


   Query:    3' ucacgggggugUCAAACUCa 5'
                           |||||||| 
   Ref:      5' gcgcatgaaggAGTTTGAGc 3'

   Energy:  -13.020000 kCal/Mol

Scores for this hit:
>hsa-miR-371a-5pMIMAT0004687HomosapiensmiR-371a-5p	NDUFB7	145.00	-13.02	2 10	76 95	8	100.00%	100.00%


   Query:    3' ucacggGGGUGUCAAACUCa 5'
                      :| : |||||||| 
   Ref:      5' tggaagTCAGGAGTTTGAGa 3'

   Energy:  -14.810000 kCal/Mol

Scores for this hit:
>hsa-miR-371a-5pMIMAT0004687HomosapiensmiR-371a-5p	COL4A1	146.00	-14.81	2 15	1531 1550	13	69.23%	84.62%


   Query:    3' ucacGGGGGUGUCAAACUCa 5'
                    :||: :|||||||:| 
   Ref:      5' gtaaTCCTAGCAGTTTGGGa 3'

   Energy:  -20.000000 kCal/Mol

Scores for this hit:
>hsa-miR-371a-5pMIMAT0004687HomosapiensmiR-371a-5p	COL4A1	144.00	-20.00	2 17	1491 1510	15	66.67%	93.33%


   Query:    3' ugUGAGUUUUCUACCGCCGUGAa 5'
                  :| ::| ||:|| :|||||| 
   Ref:      5' atGCCTGATAGGTGATGGCACTa 3'

   Energy:  -20.230000 kCal/Mol

Scores for this hit:
>hsa-miR-371a-3pMIMAT0000723HomosapiensmiR-371a-3p	COL4A1	149.00	-20.23	2 22	936 958	20	60.00%	85.00%


   Query:    3' ucUUAUCACGAGGUG----UAAACUCc 5'
                  ||| ||| ||:||    |||||:| 
   Ref:      5' ggAAT-GTGATCTACATGAATTTGGGt 3'

   Energy:  -18.250000 kCal/Mol

Scores for this hit:
>hsa-miR-372-5pMIMAT0026484HomosapiensmiR-372-5p	COL4A1	142.00	-18.25	2 22	762 787	24	66.67%	75.00%


   Query:    3' ugCGAGUU----UAC-AGCGUCGUGAAa 5'
                  |||||:    :|| || |||||||| 
   Ref:      5' tgGCTCAGGCCTGTGATCCCAGCACTTt 3'

   Energy:  -23.950001 kCal/Mol

Scores for this hit:
>hsa-miR-372-3pMIMAT0000724HomosapiensmiR-372-3p	MRPL20	159.00	-23.95	2 22	355 382	25	68.00%	76.00%


   Query:    3' ccuuucgcgGGGGUAAAACUCa 5'
                         ::|| ||||||| 
   Ref:      5' tagatgaaaTTCCTTTTTGAGa 3'

   Energy:  -14.210000 kCal/Mol

Scores for this hit:
>hsa-miR-373-5pMIMAT0000725HomosapiensmiR-373-5p	COL4A1	149.00	-14.21	2 14	1243 1264	12	75.00%	91.67%


   Query:    3' ccuuucgcgGGGGUAAAACUCa 5'
                         ::|| ||||||| 
   Ref:      5' tagatgaaaTTCCTTTTTGAGa 3'

   Energy:  -14.210000 kCal/Mol

Scores for this hit:
>hsa-miR-373-5pMIMAT0000725HomosapiensmiR-373-5p	COL4A1	149.00	-14.21	2 14	1243 1264	12	75.00%	91.67%


   Query:    3' uguGGGGUUUUAGCUUCGUGAAg 5'
                   ||:| |: |||:|| |||| 
   Ref:      5' ---CCTCCAGCTCGGAGGACTTg 3'

   Energy:  -21.360001 kCal/Mol

Scores for this hit:
>hsa-miR-373-3pMIMAT0000726HomosapiensmiR-373-3p	MRPL12	140.00	-21.36	2 21	1 20	19	68.42%	84.21%


   Query:    3' ugugGGGUUUUAGCUUCGUGAAg 5'
                    ||:: :|||  ||||||| 
   Ref:      5' caggCCTGTGATCCCAGCACTTt 3'

   Energy:  -17.990000 kCal/Mol

Scores for this hit:
>hsa-miR-373-3pMIMAT0000726HomosapiensmiR-373-3p	MRPL20	159.00	-17.99	2 20	360 382	18	66.67%	83.33%


   Query:    3' gugAAUAGU-CCAACAUAAUAUu 5'
                   || |||   |||||||||| 
   Ref:      5' ccaTTTTCATTCTTGTATTATAa 3'

   Energy:  -15.160000 kCal/Mol

Scores for this hit:
>hsa-miR-374a-5pMIMAT0000727HomosapiensmiR-374a-5p	COL4A1	162.00	-15.16	2 20	345 367	19	78.95%	78.95%


   Query:    3' gugaaUAGUCCA-ACAUAAUAUu 5'
                     ||  ||| | ||||||| 
   Ref:      5' catgaATATGGTGTCTATTATAg 3'

   Energy:  -9.860000 kCal/Mol

Scores for this hit:
>hsa-miR-374a-5pMIMAT0000727HomosapiensmiR-374a-5p	COL4A1	152.00	-9.86	2 18	860 882	17	76.47%	76.47%


   Query:    3' guGAAUAGUC--CAACAUAAUAUu 5'
                  || | :||   |  ||||||| 
   Ref:      5' ttCTGAGTAGTAATATTATTATAa 3'

   Energy:  -7.240000 kCal/Mol

Scores for this hit:
>hsa-miR-374a-5pMIMAT0000727HomosapiensmiR-374a-5p	COL4A1	143.00	-7.24	2 21	124 147	21	61.90%	66.67%


   Query:    3' gugAAUAGU-CCAACAUAAUAUu 5'
                   || |||   |||||||||| 
   Ref:      5' ccaTTTTCATTCTTGTATTATAa 3'

   Energy:  -15.160000 kCal/Mol

Scores for this hit:
>hsa-miR-374a-5pMIMAT0000727HomosapiensmiR-374a-5p	COL4A1	162.00	-15.16	2 20	345 367	19	78.95%	78.95%


   Query:    3' gugaaUAGUCCA-ACAUAAUAUu 5'
                     ||  ||| | ||||||| 
   Ref:      5' catgaATATGGTGTCTATTATAg 3'

   Energy:  -9.860000 kCal/Mol

Scores for this hit:
>hsa-miR-374a-5pMIMAT0000727HomosapiensmiR-374a-5p	COL4A1	152.00	-9.86	2 18	860 882	17	76.47%	76.47%


   Query:    3' uuAAUGUUAUGUUAGACUAUUc 5'
                  |||| : |||| ||| ||| 
   Ref:      5' acTTACTGCACAAGCTGCTAAt 3'

   Energy:  -7.250000 kCal/Mol

Scores for this hit:
>hsa-miR-374a-3pMIMAT0004688HomosapiensmiR-374a-3p	COL4A1	140.00	-7.25	2 21	1354 1375	19	73.68%	78.95%


   Query:    3' uuAAUGUUAUGU-UAGACUAUUc 5'
                  ||| || |:| : ||||||: 
   Ref:      5' ttTTAAAAAATATGCCTGATAGg 3'

   Energy:  -11.980000 kCal/Mol

Scores for this hit:
>hsa-miR-374a-3pMIMAT0004688HomosapiensmiR-374a-3p	COL4A1	143.00	-11.98	2 21	925 947	20	65.00%	80.00%


   Query:    3' auGAGUAUCUU-----CCUCUUAGAUg 5'
                  :| :|||||     |  ||||||| 
   Ref:      5' tcTTGGTAGAAAATCTGTTGAATCTAt 3'

   Energy:  -12.470000 kCal/Mol

Scores for this hit:
>hsa-miR-376a-5pMIMAT0003386HomosapiensmiR-376a-5p	COL4A1	143.00	-12.47	2 21	225 251	24	58.33%	66.67%


   Query:    3' augAGUAUCUU--CCUCUUAGAUg 5'
                   ||| || :    |||||||| 
   Ref:      5' ttgTCAAAGTGCCTTAGAATCTAa 3'

   Energy:  -11.940000 kCal/Mol

Scores for this hit:
>hsa-miR-376a-5pMIMAT0003386HomosapiensmiR-376a-5p	COL4A1	146.00	-11.94	2 20	1142 1165	20	65.00%	70.00%


   Query:    3' augAGUAUCUU--CCUCUUAGAUg 5'
                   ||| || :    |||||||| 
   Ref:      5' ttgTCAAAGTGCCTTAGAATCTAa 3'

   Energy:  -11.940000 kCal/Mol

Scores for this hit:
>hsa-miR-376a-5pMIMAT0003386HomosapiensmiR-376a-5p	COL4A1	146.00	-11.94	2 20	1142 1165	20	65.00%	70.00%


   Query:    3' cuuaaGUGGUUCCCGUUGGAGa 5'
                     |:|||||| ::||||| 
   Ref:      5' ccagcCGCCAAGGTTGACCTCa 3'

   Energy:  -24.240000 kCal/Mol

Scores for this hit:
>hsa-miR-377-5pMIMAT0004689HomosapiensmiR-377-5p	ATP5F1D	141.00	-24.24	2 18	302 323	16	75.00%	93.75%


   Query:    3' cuuaaGUGGUUCCCGUUGGAGa 5'
                     |:|||||| ::||||| 
   Ref:      5' ccagcCGCCAAGGTTGACCTCa 3'

   Energy:  -24.240000 kCal/Mol

Scores for this hit:
>hsa-miR-377-5pMIMAT0004689HomosapiensmiR-377-5p	ATP5F1D	141.00	-24.24	2 18	6 27	16	75.00%	93.75%


   Query:    3' cuuaaGUGGUUCCCGUUGGAGa 5'
                     |:|||||| ::||||| 
   Ref:      5' ccagcCGCCAAGGTTGACCTCa 3'

   Energy:  -24.240000 kCal/Mol

Scores for this hit:
>hsa-miR-377-5pMIMAT0004689HomosapiensmiR-377-5p	ATP5F1D	141.00	-24.24	2 18	20 41	16	75.00%	93.75%


   Query:    3' cuuaaGUGGUUCCCGUUGGAGa 5'
                     |:|||||| ::||||| 
   Ref:      5' ccagcCGCCAAGGTTGACCTCa 3'

   Energy:  -24.240000 kCal/Mol

Scores for this hit:
>hsa-miR-377-5pMIMAT0004689HomosapiensmiR-377-5p	ATP5F1D	141.00	-24.24	2 18	52 73	16	75.00%	93.75%


   Query:    3' uguuuucaacggaaACACACUa 5'
                              ||||||| 
   Ref:      5' gtgcacctggatggTGTGTGAt 3'

   Energy:  -14.780000 kCal/Mol

Scores for this hit:
>hsa-miR-377-3pMIMAT0000730HomosapiensmiR-377-3p	VWF	140.00	-14.78	2 9	737 758	7	100.00%	100.00%


   Query:    3' uguuuucaACGGAAACACACUa 5'
                        || :||||||||| 
   Ref:      5' gatgtccaTG-TTTTGTGTGAa 3'

   Energy:  -12.790000 kCal/Mol

Scores for this hit:
>hsa-miR-377-3pMIMAT0000730HomosapiensmiR-377-3p	MRPL20	152.00	-12.79	2 15	134 154	13	84.62%	92.31%


   Query:    3' uguuuucaACG-GA-AACACACUa 5'
                        ||| ||  ||||||| 
   Ref:      5' caatccaaTGCACTGATGTGTGAa 3'

   Energy:  -13.530000 kCal/Mol

Scores for this hit:
>hsa-miR-377-3pMIMAT0000730HomosapiensmiR-377-3p	COL4A1	144.00	-13.53	2 15	258 281	15	80.00%	80.00%


   Query:    3' ugUUUUCAACGGAAACACACUa 5'
                  ||:|   | :  ||||||| 
   Ref:      5' gaAAGAACAGATCATGTGTGAc 3'

   Energy:  -10.070000 kCal/Mol

Scores for this hit:
>hsa-miR-377-3pMIMAT0000730HomosapiensmiR-377-3p	COL4A1	144.00	-10.07	2 21	792 813	19	57.89%	68.42%


   Query:    3' uguuuucaacGGAAACACACUa 5'
                          ||| ||||||| 
   Ref:      5' acagcgagccCCTGTGTGTGAc 3'

   Energy:  -16.940001 kCal/Mol

Scores for this hit:
>hsa-miR-377-3pMIMAT0000730HomosapiensmiR-377-3p	COL4A1	152.00	-16.94	2 13	280 301	11	90.91%	90.91%


   Query:    3' uguuuucaACG-GA-AACACACUa 5'
                        ||| ||  ||||||| 
   Ref:      5' caatccaaTGCACTGATGTGTGAa 3'

   Energy:  -13.530000 kCal/Mol

Scores for this hit:
>hsa-miR-377-3pMIMAT0000730HomosapiensmiR-377-3p	COL4A1	144.00	-13.53	2 15	258 281	15	80.00%	80.00%


   Query:    3' uguuuucaacGGAAACACACUa 5'
                          ||| ||||||| 
   Ref:      5' acagcgagccCCTGTGTGTGAc 3'

   Energy:  -16.940001 kCal/Mol

Scores for this hit:
>hsa-miR-377-3pMIMAT0000730HomosapiensmiR-377-3p	COL4A1	152.00	-16.94	2 13	280 301	11	90.91%	90.91%


   Query:    3' ugugUCCUG--GACC-UCAGUCCUc 5'
                    ||||:  |||| |||||||| 
   Ref:      5' caggAGGATCACTGGAAGTCAGGAg 3'

   Energy:  -31.510000 kCal/Mol

Scores for this hit:
>hsa-miR-378a-5pMIMAT0000731HomosapiensmiR-378a-5p	COL4A1	164.00	-31.51	2 19	1519 1543	20	80.00%	85.00%


   Query:    3' cgGAAGACUGAGGUUCAGGUCa 5'
                  ||| |  ||:| :|||||| 
   Ref:      5' ccCTTAT-CCTTCTGGTCCAGc 3'

   Energy:  -21.190001 kCal/Mol

Scores for this hit:
>hsa-miR-378a-3pMIMAT0000732HomosapiensmiR-378a-3p	BGN	142.00	-21.19	2 21	1017 1037	19	68.42%	78.95%


   Query:    3' cggaagaCUGAGGUUCAGGUCa 5'
                       ||||  :||||||| 
   Ref:      5' acatcagGACT-GGAGTCCAGc 3'

   Energy:  -18.150000 kCal/Mol

Scores for this hit:
>hsa-miR-378a-3pMIMAT0000732HomosapiensmiR-378a-3p	MRPL20	149.00	-18.15	2 16	68 88	14	78.57%	85.71%


   Query:    3' cggaaGACUGAGGUUCAGGUCa 5'
                     ||||  |: ||||:|| 
   Ref:      5' tctggCTGAAACTCAGTCTAGa 3'

   Energy:  -19.080000 kCal/Mol

Scores for this hit:
>hsa-miR-378a-3pMIMAT0000732HomosapiensmiR-378a-3p	COL4A1	141.00	-19.08	2 18	674 695	16	68.75%	81.25%


   Query:    3' cggaagacugaggUUCAGGUCa 5'
                             |||||||| 
   Ref:      5' gattacattagtaAAGTCCAGa 3'

   Energy:  -13.550000 kCal/Mol

Scores for this hit:
>hsa-miR-378a-3pMIMAT0000732HomosapiensmiR-378a-3p	COL4A1	145.00	-13.55	2 10	344 365	8	100.00%	100.00%


   Query:    3' ucAAUC-ACCUGGUACAAUGUAu 5'
                  |||| || :|||| |||||| 
   Ref:      5' aaTTAGATGTGCCATTTTACATt 3'

   Energy:  -15.890000 kCal/Mol

Scores for this hit:
>hsa-miR-379-3pMIMAT0004690HomosapiensmiR-379-3p	COL4A1	147.00	-15.89	2 21	983 1005	20	80.00%	85.00%


   Query:    3' ucAAUC-ACCUGGUACAAUGUAu 5'
                  |||| || :|||| |||||| 
   Ref:      5' aaTTAGATGTGCCATTTTACATt 3'

   Energy:  -15.890000 kCal/Mol

Scores for this hit:
>hsa-miR-379-3pMIMAT0004690HomosapiensmiR-379-3p	COL4A1	147.00	-15.89	2 21	983 1005	20	80.00%	85.00%


   Query:    3' uucUACACCUGGUAUAAUGUAu 5'
                   | |  ||| : ||||||| 
   Ref:      5' acaAGGAAGACAGGATTACATg 3'

   Energy:  -13.730000 kCal/Mol

Scores for this hit:
>hsa-miR-380-3pMIMAT0000735HomosapiensmiR-380-3p	COL4A1	151.00	-13.73	2 20	316 337	18	66.67%	72.22%


   Query:    3' uucUACACCUGGUAUAAUGUAu 5'
                   ||| ||   | ||||||| 
   Ref:      5' tacATG-GGTAAAGATTACATt 3'

   Energy:  -11.760000 kCal/Mol

Scores for this hit:
>hsa-miR-380-3pMIMAT0000735HomosapiensmiR-380-3p	COL4A1	149.00	-11.76	2 20	332 352	18	72.22%	72.22%


   Query:    3' uuCUACACCUGGUAUAAUGUAu 5'
                  ||||||  |||| |||||| 
   Ref:      5' taGATGTG--CCATTTTACATt 3'

   Energy:  -20.240000 kCal/Mol

Scores for this hit:
>hsa-miR-380-3pMIMAT0000735HomosapiensmiR-380-3p	COL4A1	145.00	-20.24	2 21	986 1005	19	84.21%	84.21%


   Query:    3' uuCUACACCUGGUAUAAUGUAu 5'
                  ||||||  |||| |||||| 
   Ref:      5' taGATGTG--CCATTTTACATt 3'

   Energy:  -20.240000 kCal/Mol

Scores for this hit:
>hsa-miR-380-3pMIMAT0000735HomosapiensmiR-380-3p	COL4A1	145.00	-20.24	2 21	986 1005	19	84.21%	84.21%


   Query:    3' ugUCUCUCGAACGGGAACAUAu 5'
                  || |||| | :|| ||||| 
   Ref:      5' agAGTGAGCCTCTCCGTGTATc 3'

   Energy:  -14.940000 kCal/Mol

Scores for this hit:
>hsa-miR-381-3pMIMAT0000736HomosapiensmiR-381-3p	VWF	140.00	-14.94	2 21	300 321	19	73.68%	78.95%


   Query:    3' ugucucUCGAA-CGGGAACAUAu 5'
                      | :||  ::||||||| 
   Ref:      5' ttgcccATTTTCATTCTTGTATt 3'

   Energy:  -10.960000 kCal/Mol

Scores for this hit:
>hsa-miR-381-3pMIMAT0000736HomosapiensmiR-381-3p	COL4A1	143.00	-10.96	2 17	341 363	16	62.50%	81.25%


   Query:    3' ugucucUCGAA-CGGGAACAUAu 5'
                      | :||  ::||||||| 
   Ref:      5' ttgcccATTTTCATTCTTGTATt 3'

   Energy:  -10.960000 kCal/Mol

Scores for this hit:
>hsa-miR-381-3pMIMAT0000736HomosapiensmiR-381-3p	COL4A1	143.00	-10.96	2 17	341 363	16	62.50%	81.25%


   Query:    3' uucACAACAGGCACUUACUaa 5'
                   |||| | :||||||||  
   Ref:      5' ccaTGTTTTGTGTGAATGAaa 3'

   Energy:  -15.940000 kCal/Mol

Scores for this hit:
>hsa-miR-382-3pMIMAT0022697HomosapiensmiR-382-3p	MRPL20	150.00	-15.94	3 19	139 159	16	81.25%	87.50%


   Query:    3' ucGGUGUUAGU-GGAAGACUAGa 5'
                  |: |  |:| |||||||:|| 
   Ref:      5' gtCTCCCCTTATCCTTCTGGTCc 3'

   Energy:  -19.209999 kCal/Mol

Scores for this hit:
>hsa-miR-383-5pMIMAT0000738HomosapiensmiR-383-5p	BGN	143.00	-19.21	2 21	1012 1034	20	65.00%	80.00%


   Query:    3' ucggUGUUAGUGGAAGACUAGa 5'
                    |||: ||  |||||||: 
   Ref:      5' actgACAG-CAGGTTCTGATTc 3'

   Energy:  -14.050000 kCal/Mol

Scores for this hit:
>hsa-miR-383-5pMIMAT0000738HomosapiensmiR-383-5p	MRPL20	140.00	-14.05	2 19	279 299	17	70.59%	82.35%


   Query:    3' agACUGGUCCG---UCACGACa 5'
                  ||:||||||   ||||||| 
   Ref:      5' gaTGGCCAGGCCAGAGTGCTGc 3'

   Energy:  -28.240000 kCal/Mol

Scores for this hit:
>hsa-miR-383-3pMIMAT0026485HomosapiensmiR-383-3p	VWF	164.00	-28.24	2 18	46 67	19	78.95%	84.21%


   Query:    3' uuaGUCAGAGUAACGAAAUAUu 5'
                   ||||:|  ||| |||||| 
   Ref:      5' ttgCAGTTTGTTTGATTTATAc 3'

   Energy:  -11.910000 kCal/Mol

Scores for this hit:
>hsa-miR-340-5pMIMAT0004692HomosapiensmiR-340-5p	MRPL20	143.00	-11.91	2 20	41 62	18	77.78%	83.33%


   Query:    3' cggauucuGUGUC--CGGGUCUCu 5'
                        |||||   ||||||| 
   Ref:      5' tctcccacCACAGCCACCCAGAGg 3'

   Energy:  -23.680000 kCal/Mol

Scores for this hit:
>hsa-miR-330-5pMIMAT0004693HomosapiensmiR-330-5p	BGN	149.00	-23.68	2 15	245 268	15	80.00%	80.00%


   Query:    3' cgGAUUCUGUG-UCCGGGUCUCu 5'
                  :|||  : | |  ||||||| 
   Ref:      5' aaTTAATTTTCTACCCCCAGAGa 3'

   Energy:  -18.590000 kCal/Mol

Scores for this hit:
>hsa-miR-330-5pMIMAT0004693HomosapiensmiR-330-5p	COL4A1	143.00	-18.59	2 21	366 388	20	60.00%	70.00%


   Query:    3' cgGAUUCUGUGUCCGGGUCUCu 5'
                  :|:| | |:   ||||||| 
   Ref:      5' ttTTGATA-ATTTCCCCAGAGc 3'

   Energy:  -16.580000 kCal/Mol

Scores for this hit:
>hsa-miR-330-5pMIMAT0004693HomosapiensmiR-330-5p	COL4A1	142.00	-16.58	2 21	69 89	19	57.89%	73.68%


   Query:    3' cgGA-UUCUGUGUCCGGGUCUcu 5'
                  || ||||||| |||:||||  
   Ref:      5' agCTGAAGACAC-GGCTCAGAat 3'

   Energy:  -28.200001 kCal/Mol

Scores for this hit:
>hsa-miR-330-5pMIMAT0004693HomosapiensmiR-330-5p	COL4A1	141.00	-28.20	3 21	18 39	19	84.21%	89.47%


   Query:    3' cgGAUUCUGUG-UCCGGGUCUCu 5'
                  :|||  : | |  ||||||| 
   Ref:      5' aaTTAATTTTCTACCCCCAGAGa 3'

   Energy:  -18.590000 kCal/Mol

Scores for this hit:
>hsa-miR-330-5pMIMAT0004693HomosapiensmiR-330-5p	COL4A1	143.00	-18.59	2 21	366 388	20	60.00%	70.00%


   Query:    3' cgGA-UUCUGUGUCCGGGUCUcu 5'
                  || ||||||| |||:||||  
   Ref:      5' agCTGAAGACAC-GGCTCAGAat 3'

   Energy:  -28.200001 kCal/Mol

Scores for this hit:
>hsa-miR-330-5pMIMAT0004693HomosapiensmiR-330-5p	COL4A1	141.00	-28.20	3 21	18 39	19	84.21%	89.47%


   Query:    3' gggACUCGG-GGAGGACGGGGGgg 5'
                   ||| |: || || ||||||  
   Ref:      5' ggaTGAACTGCCCCCAGCCCCCgc 3'

   Energy:  -28.049999 kCal/Mol

Scores for this hit:
>hsa-miR-328-5pMIMAT0026486HomosapiensmiR-328-5p	ATP5F1D	143.00	-28.05	3 21	341 364	19	73.68%	78.95%


   Query:    3' gggacUCGGGGAGGACGGGGGGg 5'
                     || ||:||  |||||:| 
   Ref:      5' ataaaAG-CCTTCAGGCCCCTCa 3'

   Energy:  -27.170000 kCal/Mol

Scores for this hit:
>hsa-miR-328-5pMIMAT0026486HomosapiensmiR-328-5p	NDUFB7	140.00	-27.17	2 19	33 54	17	70.59%	82.35%


   Query:    3' ggGACUCGGG-GAGGACGGGGGGg 5'
                  ||| |:||   || ||||||| 
   Ref:      5' agCTGCGTCCAACCCAGCCCCCCa 3'

   Energy:  -33.099998 kCal/Mol

Scores for this hit:
>hsa-miR-328-5pMIMAT0026486HomosapiensmiR-328-5p	BGN	160.00	-33.10	2 22	100 123	21	71.43%	76.19%


   Query:    3' ggGACUCGGGGAGGA--CGGGGGGg 5'
                  ||| | |:| |||  ||||||: 
   Ref:      5' ctCTGCGGCTCCCCTCAGCCCCCTt 3'

   Energy:  -35.820000 kCal/Mol

Scores for this hit:
>hsa-miR-328-5pMIMAT0026486HomosapiensmiR-328-5p	BGN	148.00	-35.82	2 22	472 496	22	68.18%	77.27%


   Query:    3' ggGACUCGGGGAGGACGGGGGGg 5'
                  | ||||: | |||||:|:|| 
   Ref:      5' ctCAGAGCTGCCCCTGCTCTCCc 3'

   Energy:  -36.099998 kCal/Mol

Scores for this hit:
>hsa-miR-328-5pMIMAT0026486HomosapiensmiR-328-5p	BGN	145.00	-36.10	2 22	228 250	20	70.00%	85.00%


   Query:    3' ggGACUCGGGG--------AGGACGGGGGGg 5'
                  |||:|||||        ||| ||||:|| 
   Ref:      5' tcCTGGGCCCCGGGCGAGGTCCCGCCCTCCc 3'

   Energy:  -44.430000 kCal/Mol

Scores for this hit:
>hsa-miR-328-5pMIMAT0026486HomosapiensmiR-328-5p	MRPL12	140.00	-44.43	2 22	31 61	28	60.71%	67.86%


   Query:    3' gggACUCGG-GGAGGACGGGGGgg 5'
                   ||| |: || || ||||||  
   Ref:      5' ggaTGAACTGCCCCCAGCCCCCgc 3'

   Energy:  -28.049999 kCal/Mol

Scores for this hit:
>hsa-miR-328-5pMIMAT0026486HomosapiensmiR-328-5p	ATP5F1D	143.00	-28.05	3 21	45 68	19	73.68%	78.95%


   Query:    3' gggACUCGG-GGAGGACGGGGGgg 5'
                   ||| |: || || ||||||  
   Ref:      5' ggaTGAACTGCCCCCAGCCCCCgc 3'

   Energy:  -28.049999 kCal/Mol

Scores for this hit:
>hsa-miR-328-5pMIMAT0026486HomosapiensmiR-328-5p	ATP5F1D	143.00	-28.05	3 21	59 82	19	73.68%	78.95%


   Query:    3' gggacUCGGGGAGGACGGGGGGg 5'
                     || ||:||  |||||:| 
   Ref:      5' ataaaAG-CCTTCAGGCCCCTCa 3'

   Energy:  -27.170000 kCal/Mol

Scores for this hit:
>hsa-miR-328-5pMIMAT0026486HomosapiensmiR-328-5p	NDUFB7	140.00	-27.17	2 19	232 253	17	70.59%	82.35%


   Query:    3' gggacUCGGGGAGGACGGGGggg 5'
                     |||| ||||||||||   
   Ref:      5' tcagcAGCCACTCCTGCCCCatt 3'

   Energy:  -31.260000 kCal/Mol

Scores for this hit:
>hsa-miR-328-5pMIMAT0026486HomosapiensmiR-328-5p	COL4A1	142.00	-31.26	4 19	320 342	15	93.33%	93.33%


   Query:    3' gggacUCGGGGAGGACGGGGggg 5'
                     |||| ||||||||||   
   Ref:      5' tcagcAGCCACTCCTGCCCCatt 3'

   Energy:  -31.260000 kCal/Mol

Scores for this hit:
>hsa-miR-328-5pMIMAT0026486HomosapiensmiR-328-5p	COL4A1	142.00	-31.26	4 19	320 342	15	93.33%	93.33%


   Query:    3' ugCCUUCCC---GUCUCUCCCGGUc 5'
                  |||| ||   :| : ||||||| 
   Ref:      5' gaGGAATGGACTTACGCAGGGCCAt 3'

   Energy:  -19.170000 kCal/Mol

Scores for this hit:
>hsa-miR-328-3pMIMAT0000752HomosapiensmiR-328-3p	VWF	151.00	-19.17	2 21	810 834	22	63.64%	72.73%


   Query:    3' ugcCUUCCCGUCUCUCCCGGUc 5'
                   |||| | |  |||||:|| 
   Ref:      5' aatGAAGAG-ACTGAGGGTCAg 3'

   Energy:  -22.750000 kCal/Mol

Scores for this hit:
>hsa-miR-328-3pMIMAT0000752HomosapiensmiR-328-3p	VWF	141.00	-22.75	2 20	48 68	18	72.22%	77.78%


   Query:    3' ugCCUUCCCGUCUCUCCCGGuc 5'
                  |||||   ||  ||||||  
   Ref:      5' caGGAAGCTAAGCCAGGGCCca 3'

   Energy:  -21.020000 kCal/Mol

Scores for this hit:
>hsa-miR-328-3pMIMAT0000752HomosapiensmiR-328-3p	BGN	140.00	-21.02	3 21	79 100	18	72.22%	72.22%


   Query:    3' ugcCUUCCCGUCUCUCCCGGUc 5'
                   |||| | |  |||||:|| 
   Ref:      5' aatGAAGAG-ACTGAGGGTCAg 3'

   Energy:  -22.750000 kCal/Mol

Scores for this hit:
>hsa-miR-328-3pMIMAT0000752HomosapiensmiR-328-3p	VWF	141.00	-22.75	2 20	48 68	18	72.22%	77.78%


   Query:    3' aguuagugUCUAUCGUGGGGa 5'
                        :|:| ||||||| 
   Ref:      5' -------gGGGT-GCACCCCc 3'

   Energy:  -17.610001 kCal/Mol

Scores for this hit:
>hsa-miR-342-5pMIMAT0004694HomosapiensmiR-342-5p	NDUFB7	143.00	-17.61	2 14	1 13	12	75.00%	91.67%


   Query:    3' aguuaGUGUCUAUCGUGGGGa 5'
                     | |||| :||||||| 
   Ref:      5' agccaCCCAGA-GGCACCCCa 3'

   Energy:  -21.160000 kCal/Mol

Scores for this hit:
>hsa-miR-342-5pMIMAT0004694HomosapiensmiR-342-5p	BGN	154.00	-21.16	2 17	256 275	15	80.00%	86.67%


   Query:    3' aguuaGUGUCUAUCGUGGGGa 5'
                     :| :|:  ||||||| 
   Ref:      5' ccctgTAGGGGGTGCACCCCc 3'

   Energy:  -19.309999 kCal/Mol

Scores for this hit:
>hsa-miR-342-5pMIMAT0004694HomosapiensmiR-342-5p	NDUFB7	144.00	-19.31	2 17	192 212	15	60.00%	80.00%


   Query:    3' aguUAGUGUCUAU-CGUGGGGa 5'
                   |||| | ||| |||:||| 
   Ref:      5' cccATCA-AAATATGCATCCCa 3'

   Energy:  -16.059999 kCal/Mol

Scores for this hit:
>hsa-miR-342-5pMIMAT0004694HomosapiensmiR-342-5p	COL4A1	143.00	-16.06	2 19	375 395	18	77.78%	83.33%


   Query:    3' aguUAGUGUCUAU-CGUGGGGa 5'
                   |||| | ||| |||:||| 
   Ref:      5' cccATCA-AAATATGCATCCCa 3'

   Energy:  -16.059999 kCal/Mol

Scores for this hit:
>hsa-miR-342-5pMIMAT0004694HomosapiensmiR-342-5p	COL4A1	143.00	-16.06	2 19	375 395	18	77.78%	83.33%


   Query:    3' ugcCCAC-GCUA-AAGACACACUcu 5'
                   | || | || ||:|||||||  
   Ref:      5' gatGATGTCCATGTTTTGTGTGAat 3'

   Energy:  -13.710000 kCal/Mol

Scores for this hit:
>hsa-miR-342-3pMIMAT0000753HomosapiensmiR-342-3p	MRPL20	142.00	-13.71	3 21	131 155	20	75.00%	80.00%


   Query:    3' uugaggacaUACUUCGGCAAg 5'
                         :||:||||||| 
   Ref:      5' aggcgcccaGTGGAGCCGTTt 3'

   Energy:  -21.170000 kCal/Mol

Scores for this hit:
>hsa-miR-337-5pMIMAT0004695HomosapiensmiR-337-5p	MRPL12	152.00	-21.17	2 13	89 109	11	81.82%	100.00%


   Query:    3' cuuCUUUCCGUAGUAUAUCCUc 5'
                   | || |:: | ||||||| 
   Ref:      5' accGTAAAGTGCCTTATAGGAa 3'

   Energy:  -10.890000 kCal/Mol

Scores for this hit:
>hsa-miR-337-3pMIMAT0000754HomosapiensmiR-337-3p	COL4A1	155.00	-10.89	2 20	110 131	18	66.67%	77.78%


   Query:    3' cuuCUUUCCGUAGUAUAUCCUc 5'
                   | || |:: | ||||||| 
   Ref:      5' accGTAAAGTGCCTTATAGGAa 3'

   Energy:  -10.890000 kCal/Mol

Scores for this hit:
>hsa-miR-337-3pMIMAT0000754HomosapiensmiR-337-3p	COL4A1	155.00	-10.89	2 20	110 131	18	66.67%	77.78%


   Query:    3' cgCUUGCG-CGGUGCCUGGUGGa 5'
                  ||: || | : ||||||||: 
   Ref:      5' agGAGGGCAGATTCGGACCACTa 3'

   Energy:  -24.340000 kCal/Mol

Scores for this hit:
>hsa-miR-323a-5pMIMAT0004696HomosapiensmiR-323a-5p	COL4A1	143.00	-24.34	2 21	1153 1175	20	65.00%	80.00%


   Query:    3' cgcuugCGCGGUGCCUGGUGGa 5'
                      | || | |||||||| 
   Ref:      5' tcttggGAGCAAGGGACCACCa 3'

   Energy:  -22.299999 kCal/Mol

Scores for this hit:
>hsa-miR-323a-5pMIMAT0004696HomosapiensmiR-323a-5p	MRPL20	156.00	-22.30	2 17	3 24	15	80.00%	80.00%


   Query:    3' cgcuugcgcgguGCCUGGUGGa 5'
                            ||||||||| 
   Ref:      5' tccaggatttacCGGACCACCa 3'

   Energy:  -22.959999 kCal/Mol

Scores for this hit:
>hsa-miR-323a-5pMIMAT0004696HomosapiensmiR-323a-5p	COL4A1	150.00	-22.96	2 11	113 134	9	100.00%	100.00%


   Query:    3' cgcUUGCGCGGUGCCUGGUGGa 5'
                   | :||||| | |:||||| 
   Ref:      5' cccACTGCGCCCCAGGCCACCt 3'

   Energy:  -26.690001 kCal/Mol

Scores for this hit:
>hsa-miR-323a-5pMIMAT0004696HomosapiensmiR-323a-5p	COL4A1	151.00	-26.69	2 20	89 110	18	72.22%	83.33%


   Query:    3' cgCUUGCG-CGGUGCCUGGUGGa 5'
                  ||: || | : ||||||||: 
   Ref:      5' agGAGGGCAGATTCGGACCACTa 3'

   Energy:  -24.340000 kCal/Mol

Scores for this hit:
>hsa-miR-323a-5pMIMAT0004696HomosapiensmiR-323a-5p	COL4A1	143.00	-24.34	2 21	1153 1175	20	65.00%	80.00%


   Query:    3' cgcUUGCGCGGUGCCUGGUGGa 5'
                   | :||||| | |:||||| 
   Ref:      5' cccACTGCGCCCCAGGCCACCt 3'

   Energy:  -26.690001 kCal/Mol

Scores for this hit:
>hsa-miR-323a-5pMIMAT0004696HomosapiensmiR-323a-5p	COL4A1	151.00	-26.69	2 20	89 110	18	72.22%	83.33%


   Query:    3' ucuccagCUGGCACAUUACAc 5'
                       || | |||||||| 
   Ref:      5' gtacagaGA-CATGTAATGTc 3'

   Energy:  -12.010000 kCal/Mol

Scores for this hit:
>hsa-miR-323a-3pMIMAT0000755HomosapiensmiR-323a-3p	MRPL20	148.00	-12.01	2 15	188 207	13	84.62%	84.62%


   Query:    3' gaccuccuucccGGGUCUCc 5'
                            ||||||| 
   Ref:      5' ccaccacagccaCCCAGAGg 3'

   Energy:  -18.620001 kCal/Mol

Scores for this hit:
>hsa-miR-326MIMAT0000756HomosapiensmiR-326	BGN	140.00	-18.62	2 9	249 268	7	100.00%	100.00%


   Query:    3' gaccuccuucccGGGUCUCc 5'
                            ||||||| 
   Ref:      5' taattttctaccCCCAGAGa 3'

   Energy:  -12.940000 kCal/Mol

Scores for this hit:
>hsa-miR-326MIMAT0000756HomosapiensmiR-326	COL4A1	140.00	-12.94	2 9	369 388	7	100.00%	100.00%


   Query:    3' gaccuccuucccGGGUCUCc 5'
                            ||||||| 
   Ref:      5' tttgataatttcCCCAGAGc 3'

   Energy:  -12.830000 kCal/Mol

Scores for this hit:
>hsa-miR-326MIMAT0000756HomosapiensmiR-326	COL4A1	140.00	-12.83	2 9	70 89	7	100.00%	100.00%


   Query:    3' gaccuccuucccGGGUCUCc 5'
                            ||||||| 
   Ref:      5' taattttctaccCCCAGAGa 3'

   Energy:  -12.940000 kCal/Mol

Scores for this hit:
>hsa-miR-326MIMAT0000756HomosapiensmiR-326	COL4A1	140.00	-12.94	2 9	369 388	7	100.00%	100.00%


   Query:    3' ggaguucCUCGAAGUCAGAUc 5'
                       ||   |||||||| 
   Ref:      5' tctggctGAAACTCAGTCTAg 3'

   Energy:  -17.740000 kCal/Mol

Scores for this hit:
>hsa-miR-151a-3pMIMAT0000757HomosapiensmiR-151a-3p	COL4A1	146.00	-17.74	2 15	674 694	13	76.92%	76.92%


   Query:    3' agUGUAUCCUUACUUUUCGGUAu 5'
                  ||| |  || | |||||||| 
   Ref:      5' tgACAGAATAAAG-AAAGCCATg 3'

   Energy:  -14.200000 kCal/Mol

Scores for this hit:
>hsa-miR-135b-5pMIMAT0000758HomosapiensmiR-135b-5p	MRPL20	159.00	-14.20	2 22	322 343	20	75.00%	75.00%


   Query:    3' cggacucacauauuGUCUUGAa 5'
                              ||||||| 
   Ref:      5' gggcttttgctctcCAGAACTt 3'

   Energy:  -12.510000 kCal/Mol

Scores for this hit:
>hsa-miR-148b-5pMIMAT0004699HomosapiensmiR-148b-5p	COL4A1	140.00	-12.51	2 9	451 472	7	100.00%	100.00%


   Query:    3' uguuucaagacacUACGUGACu 5'
                             |||||||| 
   Ref:      5' tttctgcaatccaATGCACTGa 3'

   Energy:  -16.660000 kCal/Mol

Scores for this hit:
>hsa-miR-148b-3pMIMAT0000759HomosapiensmiR-148b-3p	COL4A1	145.00	-16.66	2 10	252 273	8	100.00%	100.00%


   Query:    3' uguuucaagacacUACGUGACu 5'
                             |||||||| 
   Ref:      5' tttctgcaatccaATGCACTGa 3'

   Energy:  -16.660000 kCal/Mol

Scores for this hit:
>hsa-miR-148b-3pMIMAT0000759HomosapiensmiR-148b-3p	COL4A1	145.00	-16.66	2 10	252 273	8	100.00%	100.00%


   Query:    3' ccUAGGGACCCUGG--UAUGGAUc 5'
                  || ||    |:|  ||||||| 
   Ref:      5' gaATACCATAAATCTAATACCTAa 3'

   Energy:  -11.040000 kCal/Mol

Scores for this hit:
>hsa-miR-331-5pMIMAT0004700HomosapiensmiR-331-5p	COL4A1	143.00	-11.04	2 21	921 944	21	61.90%	66.67%


   Query:    3' ccUAGGGACCCUGG--UAUGGAUc 5'
                  || ||    |:|  ||||||| 
   Ref:      5' gaATACCATAAATCTAATACCTAa 3'

   Energy:  -11.040000 kCal/Mol

Scores for this hit:
>hsa-miR-331-5pMIMAT0004700HomosapiensmiR-331-5p	COL4A1	143.00	-11.04	2 21	921 944	21	61.90%	66.67%


   Query:    3' aaGAUCCUAUCCGGGUCCCCg 5'
                  | |||   || ||||||| 
   Ref:      5' ccCGAGGCCCGG-CCAGGGGc 3'

   Energy:  -24.940001 kCal/Mol

Scores for this hit:
>hsa-miR-331-3pMIMAT0000760HomosapiensmiR-331-3p	ATP5F1D	149.00	-24.94	2 20	19 38	18	72.22%	72.22%


   Query:    3' aagaUCCU--AUCCGGGUCCCCg 5'
                    ||||  |: |::|||||| 
   Ref:      5' tcggAGGACTTGTGTTCAGGGGt 3'

   Energy:  -23.680000 kCal/Mol

Scores for this hit:
>hsa-miR-331-3pMIMAT0000760HomosapiensmiR-331-3p	MRPL12	140.00	-23.68	2 18	9 31	18	66.67%	83.33%


   Query:    3' guGGUUACGGGAUC--CCCUACGc 5'
                  |||: | |: :|  ||||||| 
   Ref:      5' ggCCAGGGGCTGGGCAGGGATGCc 3'

   Energy:  -20.680000 kCal/Mol

Scores for this hit:
>hsa-miR-324-5pMIMAT0000761HomosapiensmiR-324-5p	ATP5F1D	151.00	-20.68	2 21	29 52	21	61.90%	76.19%


   Query:    3' guGGUU--A-CGGG--AUCCCCUACGc 5'
                  ||||  | ||||  ||||||:||| 
   Ref:      5' ccCCAAGGTGGCCCTGTAGGGGGTGCa 3'

   Energy:  -31.549999 kCal/Mol

Scores for this hit:
>hsa-miR-324-5pMIMAT0000761HomosapiensmiR-324-5p	NDUFB7	149.00	-31.55	2 21	181 207	24	75.00%	79.17%


   Query:    3' ggUCGUC--GUGGAC-CCCGUCACcc 5'
                  || ||  |||| | ||||||||  
   Ref:      5' caAGGAGGCCACCAGAGGGCAGTGca 3'

   Energy:  -25.150000 kCal/Mol

Scores for this hit:
>hsa-miR-324-3pMIMAT0000762HomosapiensmiR-324-3p	ATP5F1D	147.00	-25.15	3 22	107 132	22	77.27%	77.27%


   Query:    3' ggucGU-CGUGGACCCCGUCACCc 5'
                    || | :|:  | ||||||| 
   Ref:      5' aactCATGGGCTCTGAGCAGTGGa 3'

   Energy:  -21.040001 kCal/Mol

Scores for this hit:
>hsa-miR-324-3pMIMAT0000762HomosapiensmiR-324-3p	VWF	146.00	-21.04	2 20	624 647	19	63.16%	73.68%


   Query:    3' ggUCGUCGUGGAC-CCCGUCACCc 5'
                  :|:||| ||||   |:||||| 
   Ref:      5' tgGGTAGC-CCTGACTGTAGTGGg 3'

   Energy:  -30.230000 kCal/Mol

Scores for this hit:
>hsa-miR-324-3pMIMAT0000762HomosapiensmiR-324-3p	COL4A1	142.00	-30.23	2 22	549 571	21	66.67%	80.95%


   Query:    3' guGAGUCGUGGUCCUAUAACaa 5'
                  :| |  ||:|||||||||  
   Ref:      5' ttTTAAAGACTAGGATATTGaa 3'

   Energy:  -18.520000 kCal/Mol

Scores for this hit:
>hsa-miR-338-5pMIMAT0004701HomosapiensmiR-338-5p	COL4A1	148.00	-18.52	3 21	768 789	18	72.22%	83.33%


   Query:    3' gugagucgugguccUAUAACAa 5'
                              ||||||| 
   Ref:      5' gtcgtttttgtgctATATTGTa 3'

   Energy:  -8.130000 kCal/Mol

Scores for this hit:
>hsa-miR-338-5pMIMAT0004701HomosapiensmiR-338-5p	COL4A1	140.00	-8.13	2 9	1116 1137	7	100.00%	100.00%


   Query:    3' guGAGUCGUGGUCCUAUAACaa 5'
                  :| |  ||:|||||||||  
   Ref:      5' ttTTAAAGACTAGGATATTGaa 3'

   Energy:  -18.520000 kCal/Mol

Scores for this hit:
>hsa-miR-338-5pMIMAT0004701HomosapiensmiR-338-5p	COL4A1	148.00	-18.52	3 21	768 789	18	72.22%	83.33%


   Query:    3' gugagucgugguccUAUAACAa 5'
                              ||||||| 
   Ref:      5' gtcgtttttgtgctATATTGTa 3'

   Energy:  -8.130000 kCal/Mol

Scores for this hit:
>hsa-miR-338-5pMIMAT0004701HomosapiensmiR-338-5p	COL4A1	140.00	-8.13	2 9	1116 1137	7	100.00%	100.00%


   Query:    3' guuGUUUUAGUGACUACGACCu 5'
                   ::|: |::|  ||||||| 
   Ref:      5' gctTGAGCTTGC--ATGCTGGt 3'

   Energy:  -13.860000 kCal/Mol

Scores for this hit:
>hsa-miR-338-3pMIMAT0000763HomosapiensmiR-338-3p	COL4A1	144.00	-13.86	2 20	1069 1088	18	55.56%	83.33%


   Query:    3' guuGUUUUAGUGACUACGACCu 5'
                   ::|: |::|  ||||||| 
   Ref:      5' gctTGAGCTTGC--ATGCTGGt 3'

   Energy:  -13.860000 kCal/Mol

Scores for this hit:
>hsa-miR-338-3pMIMAT0000763HomosapiensmiR-338-3p	COL4A1	144.00	-13.86	2 20	1069 1088	18	55.56%	83.33%


   Query:    3' gcacUCGAGGACC-UCCUGUCCCu 5'
                    ||| | |||  ||:||||| 
   Ref:      5' agaaAGC-CATGGCTGGGCAGGGt 3'

   Energy:  -25.080000 kCal/Mol

Scores for this hit:
>hsa-miR-339-5pMIMAT0000764HomosapiensmiR-339-5p	MRPL20	140.00	-25.08	2 20	333 355	19	73.68%	78.95%


   Query:    3' gcacucGAGGACCUCCUGUCCCu 5'
                      ||::| || ||||||| 
   Ref:      5' aaattcCTTTTTGA-GACAGGGa 3'

   Energy:  -22.059999 kCal/Mol

Scores for this hit:
>hsa-miR-339-5pMIMAT0000764HomosapiensmiR-339-5p	COL4A1	155.00	-22.06	2 18	1249 1270	16	75.00%	87.50%


   Query:    3' gcacucGAGGACCUCCUGUCCCu 5'
                      ||::| || ||||||| 
   Ref:      5' aaattcCTTTTTGA-GACAGGGa 3'

   Energy:  -22.059999 kCal/Mol

Scores for this hit:
>hsa-miR-339-5pMIMAT0000764HomosapiensmiR-339-5p	COL4A1	155.00	-22.06	2 18	1249 1270	16	75.00%	87.50%


   Query:    3' uguaaaaaGCAAUAACGAGAACu 5'
                        :|||  |||||||| 
   Ref:      5' cctctgcaTGTT-CTGCTCTTGt 3'

   Energy:  -14.720000 kCal/Mol

Scores for this hit:
>hsa-miR-335-5pMIMAT0000765HomosapiensmiR-335-5p	VWF	149.00	-14.72	2 16	72 93	14	78.57%	85.71%


   Query:    3' ugUAAAAAGCAAUA-ACGAGAACu 5'
                  | ||||| |  | |||||||| 
   Ref:      5' gaACTTTTC-TCCTCTGCTCTTGt 3'

   Energy:  -14.110000 kCal/Mol

Scores for this hit:
>hsa-miR-335-5pMIMAT0000765HomosapiensmiR-335-5p	COL4A1	158.00	-14.11	2 22	820 842	21	76.19%	76.19%


   Query:    3' uguaAAAAGCAAUAAC-GAGAACu 5'
                    ||||| || ||| |||||| 
   Ref:      5' tttaTTTTCCTTTTTGACTCTTGg 3'

   Energy:  -14.740000 kCal/Mol

Scores for this hit:
>hsa-miR-335-5pMIMAT0000765HomosapiensmiR-335-5p	COL4A1	143.00	-14.74	2 20	207 230	19	84.21%	84.21%


   Query:    3' ugUA-AAAAGCAAUAACGAGAAcu 5'
                  || || |: | || ||||||  
   Ref:      5' taATATTATTATAATAGCTCTTct 3'

   Energy:  -7.460000 kCal/Mol

Scores for this hit:
>hsa-miR-335-5pMIMAT0000765HomosapiensmiR-335-5p	COL4A1	140.00	-7.46	3 22	134 157	20	70.00%	75.00%


   Query:    3' ccAGU-CCUCGUUAUUACUUUUu 5'
                  |||  |  |||| ||||||| 
   Ref:      5' ccTCACTGTCCAAT-ATGAAAAc 3'

   Energy:  -7.350000 kCal/Mol

Scores for this hit:
>hsa-miR-335-3pMIMAT0004703HomosapiensmiR-335-3p	COL4A1	153.00	-7.35	2 21	90 111	20	75.00%	75.00%


   Query:    3' ccAGU-CCUCGUUAUUACUUUUu 5'
                  |||  |  |||| ||||||| 
   Ref:      5' ccTCACTGTCCAAT-ATGAAAAc 3'

   Energy:  -7.350000 kCal/Mol

Scores for this hit:
>hsa-miR-335-3pMIMAT0004703HomosapiensmiR-335-3p	COL4A1	153.00	-7.35	2 21	90 111	20	75.00%	75.00%


   Query:    3' aucgaccaacUUCCCCUGGUUu 5'
                          |:||||||||| 
   Ref:      5' accgtgacacAGGGGGACCAAa 3'

   Energy:  -21.740000 kCal/Mol

Scores for this hit:
>hsa-miR-133bMIMAT0000770HomosapiensmiR-133b	VWF	156.00	-21.74	2 13	360 381	11	90.91%	100.00%


   Query:    3' aucGACCAACUU--CCCCUGGUUu 5'
                   |||  || |  |||||:||| 
   Ref:      5' gccCTGACTGTAGTGGGGATCAAa 3'

   Energy:  -21.950001 kCal/Mol

Scores for this hit:
>hsa-miR-133bMIMAT0000770HomosapiensmiR-133b	COL4A1	142.00	-21.95	2 20	555 578	20	70.00%	75.00%


   Query:    3' ugUGAAUGACCUG-UGGAUGAUcc 5'
                  |||||||| || | ||:|||  
   Ref:      5' aaACTTACTGCACAAGCTGCTAat 3'

   Energy:  -20.860001 kCal/Mol

Scores for this hit:
>hsa-miR-325MIMAT0000771HomosapiensmiR-325	COL4A1	144.00	-20.86	3 22	1352 1375	20	80.00%	85.00%


   Query:    3' cucgggacCUGAUCCUCAGUCg 5'
                        ||||: |:||||| 
   Ref:      5' aatgaagaGACTGAGGGTCAGa 3'

   Energy:  -19.280001 kCal/Mol

Scores for this hit:
>hsa-miR-345-5pMIMAT0000772HomosapiensmiR-345-5p	VWF	142.00	-19.28	2 15	48 69	13	76.92%	92.31%


   Query:    3' cucgggacCUGAUCCUCAGUCg 5'
                        ||||: |:||||| 
   Ref:      5' aatgaagaGACTGAGGGTCAGa 3'

   Energy:  -19.280001 kCal/Mol

Scores for this hit:
>hsa-miR-345-5pMIMAT0000772HomosapiensmiR-345-5p	VWF	142.00	-19.28	2 15	48 69	13	76.92%	92.31%


   Query:    3' cuCGGGACCUGAUC--CUCAGUCg 5'
                  |||||||| |||  ||| ||| 
   Ref:      5' agGCCCTGGAGTAGGCGAGCCAGc 3'

   Energy:  -32.630001 kCal/Mol

Scores for this hit:
>hsa-miR-345-5pMIMAT0000772HomosapiensmiR-345-5p	ATP5F1D	147.00	-32.63	2 21	1 24	21	80.95%	80.95%


   Query:    3' cucGGGACCUGA--UCCUCAGUcg 5'
                   :||||  ||  ||||||||  
   Ref:      5' agtTCCTGTTCTACAGGAGTCAac 3'

   Energy:  -22.219999 kCal/Mol

Scores for this hit:
>hsa-miR-345-5pMIMAT0000772HomosapiensmiR-345-5p	COL4A1	142.00	-22.22	3 20	224 247	19	73.68%	78.95%


   Query:    3' cucGGGACCUGA--UCCUCAGUcg 5'
                   :||||  ||  ||||||||  
   Ref:      5' agtTCCTGTTCTACAGGAGTCAac 3'

   Energy:  -22.219999 kCal/Mol

Scores for this hit:
>hsa-miR-345-5pMIMAT0000772HomosapiensmiR-345-5p	COL4A1	142.00	-22.22	3 20	224 247	19	73.68%	78.95%


   Query:    3' gaggUCUGGGGAGCAAGUCCCg 5'
                    ||: |:: :|||||||| 
   Ref:      5' tcggAGGACTTGTGTTCAGGGg 3'

   Energy:  -23.709999 kCal/Mol

Scores for this hit:
>hsa-miR-345-3pMIMAT0022698HomosapiensmiR-345-3p	MRPL12	158.00	-23.71	2 19	9 30	17	64.71%	88.24%


   Query:    3' gaggucuggggagcAAGUCCCg 5'
                              ||||||| 
   Ref:      5' ctgtattaaatattTTCAGGGt 3'

   Energy:  -12.300000 kCal/Mol

Scores for this hit:
>hsa-miR-345-3pMIMAT0022698HomosapiensmiR-345-3p	COL4A1	140.00	-12.30	2 9	916 937	7	100.00%	100.00%


   Query:    3' gaggucuggggagcAAGUCCCg 5'
                              ||||||| 
   Ref:      5' ctgtattaaatattTTCAGGGt 3'

   Energy:  -12.300000 kCal/Mol

Scores for this hit:
>hsa-miR-345-3pMIMAT0022698HomosapiensmiR-345-3p	COL4A1	140.00	-12.30	2 9	916 937	7	100.00%	100.00%


   Query:    3' ucuCCGUCCGUACGCCCGUCUGu 5'
                   ||   ||| | |||||||: 
   Ref:      5' catGGACCGCAGGAGGGCAGATt 3'

   Energy:  -23.690001 kCal/Mol

Scores for this hit:
>hsa-miR-346MIMAT0000773HomosapiensmiR-346	COL4A1	144.00	-23.69	2 21	1143 1165	19	68.42%	73.68%


   Query:    3' ucUCCGUCCGUACGCCCGUCUGu 5'
                  || ||||::||  |||:|:| 
   Ref:      5' ttAGCCAGGTGTGGTGGCGGGCa 3'

   Energy:  -26.620001 kCal/Mol

Scores for this hit:
>hsa-miR-346MIMAT0000773HomosapiensmiR-346	MRPL20	141.00	-26.62	2 22	461 483	20	65.00%	85.00%


   Query:    3' ucuccgUCCGUACGCCCGUCUGu 5'
                      :|||   :|||||||| 
   Ref:      5' cctctgGGGC-CCTGGGCAGACc 3'

   Energy:  -22.410000 kCal/Mol

Scores for this hit:
>hsa-miR-346MIMAT0000773HomosapiensmiR-346	COL4A1	147.00	-22.41	2 18	198 219	16	68.75%	81.25%


   Query:    3' ucuCCGUCCGUACGCCCGUCUGu 5'
                   ||   ||| | |||||||: 
   Ref:      5' catGGACCGCAGGAGGGCAGATt 3'

   Energy:  -23.690001 kCal/Mol

Scores for this hit:
>hsa-miR-346MIMAT0000773HomosapiensmiR-346	COL4A1	144.00	-23.69	2 21	1143 1165	19	68.42%	73.68%


   Query:    3' ucuccgUCCGUACGCCCGUCUGu 5'
                      :|||   :|||||||| 
   Ref:      5' cctctgGGGC-CCTGGGCAGACc 3'

   Energy:  -22.410000 kCal/Mol

Scores for this hit:
>hsa-miR-346MIMAT0000773HomosapiensmiR-346	COL4A1	147.00	-22.41	2 18	198 219	16	68.75%	81.25%


   Query:    3' auACU-UGUUAAAGAUCCUUa 5'
                  ||| |: :|  ||||||| 
   Ref:      5' gaTGAGATTGTGCCTAGGAAt 3'

   Energy:  -16.820000 kCal/Mol

Scores for this hit:
>hsa-miR-384MIMAT0001075HomosapiensmiR-384	MRPL20	149.00	-16.82	2 19	95 115	18	66.67%	77.78%


   Query:    3' cgGAAGACUGGGAUUCAGGUCa 5'
                  | || |: |: :||||||| 
   Ref:      5' gaCATCAGGACTGGAGTCCAGc 3'

   Energy:  -18.469999 kCal/Mol

Scores for this hit:
>hsa-miR-422aMIMAT0001339HomosapiensmiR-422a	MRPL20	156.00	-18.47	2 21	67 88	19	63.16%	78.95%


   Query:    3' cggaaGACUGGGAUUCAGGUCa 5'
                     ||||  || ||||:|| 
   Ref:      5' tctggCTGAAACTCAGTCTAGa 3'

   Energy:  -20.879999 kCal/Mol

Scores for this hit:
>hsa-miR-422aMIMAT0001339HomosapiensmiR-422a	COL4A1	145.00	-20.88	2 18	674 695	16	75.00%	81.25%


   Query:    3' cggaagacugggaUUCAGGUCa 5'
                             |||||||| 
   Ref:      5' gattacattagtaAAGTCCAGa 3'

   Energy:  -13.820000 kCal/Mol

Scores for this hit:
>hsa-miR-422aMIMAT0001339HomosapiensmiR-422a	COL4A1	145.00	-13.82	2 10	344 365	8	100.00%	100.00%


   Query:    3' uuUCAGAGCGAGAGACGGGGAGu 5'
                  :| ||| | :|| |||:||| 
   Ref:      5' tgGGGCTCTCCTTCCGCCTCTCa 3'

   Energy:  -24.590000 kCal/Mol

Scores for this hit:
>hsa-miR-423-5pMIMAT0004748HomosapiensmiR-423-5p	ATP5F1D	149.00	-24.59	2 22	229 251	20	65.00%	80.00%


   Query:    3' uuucagagCGAGAG-ACGGGGAGu 5'
                        || :||  ||||||| 
   Ref:      5' aaataaaaGCCTTCAGGCCCCTCa 3'

   Energy:  -22.360001 kCal/Mol

Scores for this hit:
>hsa-miR-423-5pMIMAT0004748HomosapiensmiR-423-5p	NDUFB7	146.00	-22.36	2 16	31 54	15	73.33%	80.00%


   Query:    3' uuuCAGAGCGAGAG-ACGGGGAGu 5'
                   ||: :|||||: |||||:|| 
   Ref:      5' catGTTCTGCTCTTGTGCCCTTCt 3'

   Energy:  -26.600000 kCal/Mol

Scores for this hit:
>hsa-miR-423-5pMIMAT0004748HomosapiensmiR-423-5p	VWF	155.00	-26.60	2 21	78 101	20	70.00%	90.00%


   Query:    3' uuuCAGAGCGAGAGACGGGGAGu 5'
                   |||| || | | ||||:|| 
   Ref:      5' ---GTCTGGCGC-C-GCCCTTCc 3'

   Energy:  -20.629999 kCal/Mol

Scores for this hit:
>hsa-miR-423-5pMIMAT0004748HomosapiensmiR-423-5p	AURKAIP1	140.00	-20.63	2 21	1 18	19	73.68%	78.95%


   Query:    3' uuUCAGAGCGAGAGACGGGGAGu 5'
                  :||:|: ||    ||||||| 
   Ref:      5' ccGGTTTTCCTAGAAGCCCCTCa 3'

   Energy:  -22.389999 kCal/Mol

Scores for this hit:
>hsa-miR-423-5pMIMAT0004748HomosapiensmiR-423-5p	BGN	153.00	-22.39	2 22	964 986	20	60.00%	75.00%


   Query:    3' uuuCAGAGCGAGAGACGGGGAGu 5'
                   |||| || | | ||||:|| 
   Ref:      5' ---GTCTGGCGC-C-GCCCTTCc 3'

   Energy:  -20.629999 kCal/Mol

Scores for this hit:
>hsa-miR-423-5pMIMAT0004748HomosapiensmiR-423-5p	AURKAIP1	140.00	-20.63	2 21	1 18	19	73.68%	78.95%


   Query:    3' uuuCAGAGCGAGAGACGGGGAGu 5'
                   |||| || | | ||||:|| 
   Ref:      5' ---GTCTGGCGC-C-GCCCTTCc 3'

   Energy:  -20.629999 kCal/Mol

Scores for this hit:
>hsa-miR-423-5pMIMAT0004748HomosapiensmiR-423-5p	AURKAIP1	140.00	-20.63	2 21	1 18	19	73.68%	78.95%


   Query:    3' uuuCAGAGCGAGAGACGGGGAGu 5'
                   |||| || | | ||||:|| 
   Ref:      5' ---GTCTGGCGC-C-GCCCTTCc 3'

   Energy:  -20.629999 kCal/Mol

Scores for this hit:
>hsa-miR-423-5pMIMAT0004748HomosapiensmiR-423-5p	AURKAIP1	140.00	-20.63	2 21	1 18	19	73.68%	78.95%


   Query:    3' uuucagagCGAGAG-ACGGGGAGu 5'
                        || :||  ||||||| 
   Ref:      5' aaataaaaGCCTTCAGGCCCCTCa 3'

   Energy:  -22.360001 kCal/Mol

Scores for this hit:
>hsa-miR-423-5pMIMAT0004748HomosapiensmiR-423-5p	NDUFB7	146.00	-22.36	2 16	230 253	15	73.33%	80.00%


   Query:    3' uuucagaGCGAGAGACGGGGAGu 5'
                       | :|  | ||||||| 
   Ref:      5' cggcaggCCTTGGCGGCCCCTCc 3'

   Energy:  -21.340000 kCal/Mol

Scores for this hit:
>hsa-miR-423-5pMIMAT0004748HomosapiensmiR-423-5p	COL4A1	144.00	-21.34	2 17	1380 1402	15	66.67%	73.33%


   Query:    3' aaguuuUGUACUUA---ACGACGAc 5'
                      :||||::|   ||||||| 
   Ref:      5' gcagctGCATGGGTGCCTGCTGCTg 3'

   Energy:  -24.540001 kCal/Mol

Scores for this hit:
>hsa-miR-424-5pMIMAT0001341HomosapiensmiR-424-5p	VWF	151.00	-24.54	2 17	8 32	18	66.67%	83.33%


   Query:    3' aaguuuuguacuUAACGACGAc 5'
                            :|||||||| 
   Ref:      5' cccttcccgcccGTTGCTGCTg 3'

   Energy:  -16.280001 kCal/Mol

Scores for this hit:
>hsa-miR-424-5pMIMAT0001341HomosapiensmiR-424-5p	AURKAIP1	146.00	-16.28	2 11	12 33	9	88.89%	100.00%


   Query:    3' aaguuuuguacuUAACGACGAc 5'
                            :|||||||| 
   Ref:      5' cccttcccgcccGTTGCTGCTg 3'

   Energy:  -16.280001 kCal/Mol

Scores for this hit:
>hsa-miR-424-5pMIMAT0001341HomosapiensmiR-424-5p	AURKAIP1	146.00	-16.28	2 11	12 33	9	88.89%	100.00%


   Query:    3' aaguuuuguacuUAACGACGAc 5'
                            :|||||||| 
   Ref:      5' cccttcccgcccGTTGCTGCTg 3'

   Energy:  -16.280001 kCal/Mol

Scores for this hit:
>hsa-miR-424-5pMIMAT0001341HomosapiensmiR-424-5p	AURKAIP1	146.00	-16.28	2 11	12 33	9	88.89%	100.00%


   Query:    3' aaguuuuguacuUAACGACGAc 5'
                            :|||||||| 
   Ref:      5' cccttcccgcccGTTGCTGCTg 3'

   Energy:  -16.280001 kCal/Mol

Scores for this hit:
>hsa-miR-424-5pMIMAT0001341HomosapiensmiR-424-5p	AURKAIP1	146.00	-16.28	2 11	12 33	9	88.89%	100.00%


   Query:    3' uaUCGUCGCGGAGUGCAAAAc 5'
                  |||||      ||||||| 
   Ref:      5' gaAGCAGAAAAGGACGTTTTt 3'

   Energy:  -14.330000 kCal/Mol

Scores for this hit:
>hsa-miR-424-3pMIMAT0004749HomosapiensmiR-424-3p	COL4A1	147.00	-14.33	2 20	597 617	18	66.67%	66.67%


   Query:    3' aguugcccUC-ACUAGCACAGUAa 5'
                        || |||  ||||||| 
   Ref:      5' ttccagaaAGCTGAAGGTGTCATt 3'

   Energy:  -15.180000 kCal/Mol

Scores for this hit:
>hsa-miR-425-5pMIMAT0003393HomosapiensmiR-425-5p	COL4A1	150.00	-15.18	2 16	751 774	15	80.00%	80.00%


   Query:    3' gaUUGACGUGAUCUACGUGGAau 5'
                  :||||  ||:|:|||||||  
   Ref:      5' tgGACTGGCCTGGGTGCACCTgg 3'

   Energy:  -26.430000 kCal/Mol

Scores for this hit:
>hsa-miR-18b-5pMIMAT0001412HomosapiensmiR-18b-5p	VWF	157.00	-26.43	3 22	724 746	19	73.68%	89.47%


   Query:    3' gaUUGACGUGAUCUACGUGGAAu 5'
                  | ||| |  ||| |||:||| 
   Ref:      5' acATCTGGA--AGAGGCATCTTc 3'

   Energy:  -14.850000 kCal/Mol

Scores for this hit:
>hsa-miR-18b-5pMIMAT0001412HomosapiensmiR-18b-5p	COL4A1	142.00	-14.85	2 22	709 729	20	70.00%	75.00%


   Query:    3' gauUGACGUGAUCUACGUGGAAu 5'
                   ||| ::||:|  ||||:|| 
   Ref:      5' gttACTTTGCTGG--GCACTTTg 3'

   Energy:  -16.770000 kCal/Mol

Scores for this hit:
>hsa-miR-18b-5pMIMAT0001412HomosapiensmiR-18b-5p	COL4A1	141.00	-16.77	2 21	824 844	19	63.16%	84.21%


   Query:    3' gaUUGACGUGAUCUACGUGGAAu 5'
                  | ||| |  ||| |||:||| 
   Ref:      5' acATCTGGA--AGAGGCATCTTc 3'

   Energy:  -14.850000 kCal/Mol

Scores for this hit:
>hsa-miR-18b-5pMIMAT0001412HomosapiensmiR-18b-5p	COL4A1	142.00	-14.85	2 22	709 729	20	70.00%	75.00%


   Query:    3' gauUGACGUGAUCUACGUGGAAu 5'
                   ||| ::||:|  ||||:|| 
   Ref:      5' gttACTTTGCTGG--GCACTTTg 3'

   Energy:  -16.770000 kCal/Mol

Scores for this hit:
>hsa-miR-18b-5pMIMAT0001412HomosapiensmiR-18b-5p	COL4A1	141.00	-16.77	2 21	824 844	19	63.16%	84.21%


   Query:    3' gaUGGACGUGAUACUCGUGAAAc 5'
                  :| | |   ||| ||||||| 
   Ref:      5' tgGCATACCAAATG-GCACTTTt 3'

   Energy:  -12.790000 kCal/Mol

Scores for this hit:
>hsa-miR-20b-5pMIMAT0001413HomosapiensmiR-20b-5p	COL4A1	147.00	-12.79	2 22	209 230	20	65.00%	70.00%


   Query:    3' gauGGACGUGAUAC-UCGUGAAAc 5'
                   :||||  |:|| :|:||||| 
   Ref:      5' cttTCTGCTATGTGTGGTACTTTg 3'

   Energy:  -23.129999 kCal/Mol

Scores for this hit:
>hsa-miR-20b-5pMIMAT0001413HomosapiensmiR-20b-5p	COL4A1	147.00	-23.13	2 21	542 565	20	65.00%	85.00%


   Query:    3' gaUGGACGUGAUACUCGUGAAAc 5'
                  :||||:: |   |||||||| 
   Ref:      5' agGCCTGTGATCCCAGCACTTTg 3'

   Energy:  -21.730000 kCal/Mol

Scores for this hit:
>hsa-miR-20b-5pMIMAT0001413HomosapiensmiR-20b-5p	MRPL20	161.00	-21.73	2 22	361 383	20	65.00%	80.00%


   Query:    3' gaugGACGUGAU-ACUCGUGAAAc 5'
                    :| | :|: ||:||||||| 
   Ref:      5' gttgTTACTTTGCTGGGCACTTTg 3'

   Energy:  -22.629999 kCal/Mol

Scores for this hit:
>hsa-miR-20b-5pMIMAT0001413HomosapiensmiR-20b-5p	COL4A1	154.00	-22.63	2 20	821 844	19	63.16%	84.21%


   Query:    3' gauggACGUGAUACUCGUGAAAc 5'
                     ||||  ||||||||| | 
   Ref:      5' agagaTGCAAAATGAGCACTCTt 3'

   Energy:  -19.610001 kCal/Mol

Scores for this hit:
>hsa-miR-20b-5pMIMAT0001413HomosapiensmiR-20b-5p	COL4A1	142.00	-19.61	2 19	845 867	17	82.35%	82.35%


   Query:    3' gaUGGACGUGAUACUCGUGAAAc 5'
                  :| | |   ||| ||||||| 
   Ref:      5' tgGCATACCAAATG-GCACTTTt 3'

   Energy:  -12.790000 kCal/Mol

Scores for this hit:
>hsa-miR-20b-5pMIMAT0001413HomosapiensmiR-20b-5p	COL4A1	147.00	-12.79	2 22	209 230	20	65.00%	70.00%


   Query:    3' gauGGACGUGAUAC-UCGUGAAAc 5'
                   :||||  |:|| :|:||||| 
   Ref:      5' cttTCTGCTATGTGTGGTACTTTg 3'

   Energy:  -23.129999 kCal/Mol

Scores for this hit:
>hsa-miR-20b-5pMIMAT0001413HomosapiensmiR-20b-5p	COL4A1	147.00	-23.13	2 21	542 565	20	65.00%	85.00%


   Query:    3' gaugGACGUGAU-ACUCGUGAAAc 5'
                    :| | :|: ||:||||||| 
   Ref:      5' gttgTTACTTTGCTGGGCACTTTg 3'

   Energy:  -22.629999 kCal/Mol

Scores for this hit:
>hsa-miR-20b-5pMIMAT0001413HomosapiensmiR-20b-5p	COL4A1	154.00	-22.63	2 20	821 844	19	63.16%	84.21%


   Query:    3' gauggACGUGAUACUCGUGAAAc 5'
                     ||||  ||||||||| | 
   Ref:      5' agagaTGCAAAATGAGCACTCTt 3'

   Energy:  -19.610001 kCal/Mol

Scores for this hit:
>hsa-miR-20b-5pMIMAT0001413HomosapiensmiR-20b-5p	COL4A1	142.00	-19.61	2 19	845 867	17	82.35%	82.35%


   Query:    3' uacccuGUAGGAUGUAUACGUu 5'
                      ||| | | ||||||| 
   Ref:      5' ccagccCAT-CAAAATATGCAt 3'

   Energy:  -12.210000 kCal/Mol

Scores for this hit:
>hsa-miR-448MIMAT0001532HomosapiensmiR-448	COL4A1	150.00	-12.21	2 17	371 391	15	80.00%	80.00%


   Query:    3' uacccuGUAGGAUGUAUACGUu 5'
                      ||| | | ||||||| 
   Ref:      5' ccagccCAT-CAAAATATGCAt 3'

   Energy:  -12.210000 kCal/Mol

Scores for this hit:
>hsa-miR-448MIMAT0001532HomosapiensmiR-448	COL4A1	150.00	-12.21	2 17	371 391	15	80.00%	80.00%


   Query:    3' ugcCAAAAUGGUCU----GUCAUAAu 5'
                   |||  |:|| |    ||||||| 
   Ref:      5' tctGTTGAATCACAGTATCAGTATTt 3'

   Energy:  -13.420000 kCal/Mol

Scores for this hit:
>hsa-miR-429MIMAT0001536HomosapiensmiR-429	COL4A1	146.00	-13.42	2 20	1044 1069	22	63.64%	68.18%


   Query:    3' ugcCAAAAUGGUCU----GUCAUAAu 5'
                   |||  |:|| |    ||||||| 
   Ref:      5' tctGTTGAATCACAGTATCAGTATTt 3'

   Energy:  -13.420000 kCal/Mol

Scores for this hit:
>hsa-miR-429MIMAT0001536HomosapiensmiR-429	COL4A1	146.00	-13.42	2 20	1044 1069	22	63.64%	68.18%


   Query:    3' uggUCGAU--UGUUAU-GUGACGgu 5'
                   |||||  |:::|| ||||||  
   Ref:      5' gtgAGCTATGATGGTACCACTGCac 3'

   Energy:  -17.480000 kCal/Mol

Scores for this hit:
>hsa-miR-449aMIMAT0001541HomosapiensmiR-449a	MRPL20	141.00	-17.48	3 20	268 292	20	70.00%	85.00%


   Query:    3' uauGUACGUUUUACAAGGGUUa 5'
                   :|| : |: | ||||||| 
   Ref:      5' attTATTTCAGTTTTTCCCAAa 3'

   Energy:  -10.460000 kCal/Mol

Scores for this hit:
>hsa-miR-450a-1-3pMIMAT0022700HomosapiensmiR-450a-1-3p	COL4A1	151.00	-10.46	2 20	1795 1816	18	61.11%	77.78%


   Query:    3' uauguacguuUUAC-AAGGGUUa 5'
                          |:|| ||||||| 
   Ref:      5' tgggaaacttAGTGTTTCCCAAa 3'

   Energy:  -14.080000 kCal/Mol

Scores for this hit:
>hsa-miR-450a-1-3pMIMAT0022700HomosapiensmiR-450a-1-3p	COL4A1	147.00	-14.08	2 13	413 435	12	83.33%	91.67%


   Query:    3' uaUGUACGUUUUACAAGGGuua 5'
                  :|| ||||| |||||||   
   Ref:      5' ttGCAAGCAAACTGTTCCCctc 3'

   Energy:  -19.020000 kCal/Mol

Scores for this hit:
>hsa-miR-450a-1-3pMIMAT0022700HomosapiensmiR-450a-1-3p	COL4A1	140.00	-19.02	4 21	458 479	17	82.35%	88.24%


   Query:    3' cuUAUUACUG--UCCGAGUGGCAu 5'
                  :|| || |   || ||||||| 
   Ref:      5' tgGTACTGTCTGTGGGTCACCGTg 3'

   Energy:  -19.879999 kCal/Mol

Scores for this hit:
>hsa-miR-433-5pMIMAT0026554HomosapiensmiR-433-5p	COL4A1	151.00	-19.88	2 21	610 633	21	66.67%	71.43%


   Query:    3' ugUGGCUCCUCGGGUAGUACUa 5'
                  |:: |||  :  ||||||| 
   Ref:      5' gaATTAAGGCCTGGATCATGAt 3'

   Energy:  -14.330000 kCal/Mol

Scores for this hit:
>hsa-miR-433-3pMIMAT0001627HomosapiensmiR-433-3p	COL4A1	148.00	-14.33	2 21	1241 1262	19	57.89%	73.68%


   Query:    3' cuUUGUCUUUG--GGUCUUUUGGAg 5'
                  :||||| ||  | | ||:|||| 
   Ref:      5' caGACAGATACTTCAACAAGACCTg 3'

   Energy:  -17.549999 kCal/Mol

Scores for this hit:
>hsa-miR-329-5pMIMAT0026555HomosapiensmiR-329-5p	VWF	148.00	-17.55	2 22	511 535	22	68.18%	77.27%


   Query:    3' cuuugUCUUUGG---GUCUUUUGGag 5'
                     |||| :|   |||||||||  
   Ref:      5' aagtgAGAACTCCATCAGAAAACCaa 3'

   Energy:  -16.270000 kCal/Mol

Scores for this hit:
>hsa-miR-329-5pMIMAT0026555HomosapiensmiR-329-5p	COL4A1	141.00	-16.27	3 19	280 305	19	73.68%	78.95%


   Query:    3' cuUUGUCUUUGGG--UCUUUUGGAg 5'
                  || : |||::|  ||||||:|| 
   Ref:      5' ccAAAGCAAATTCGAAGAAAATCTc 3'

   Energy:  -17.350000 kCal/Mol

Scores for this hit:
>hsa-miR-329-5pMIMAT0026555HomosapiensmiR-329-5p	COL4A1	148.00	-17.35	2 22	452 476	22	63.64%	81.82%


   Query:    3' cuUUGUCUUUGGGUCUUUUGGAg 5'
                  |||  ||| ||| |||||:| 
   Ref:      5' aaAACCAAAAACCAAAAAACTTg 3'

   Energy:  -12.220000 kCal/Mol

Scores for this hit:
>hsa-miR-329-5pMIMAT0026555HomosapiensmiR-329-5p	COL4A1	157.00	-12.22	2 22	1756 1778	20	75.00%	80.00%


   Query:    3' cuuUGUCUUUGGGUC---UUUUGGAg 5'
                   ||||| |::: |   ||||||| 
   Ref:      5' gccACAGACATTTTGTTAAAAACCTa 3'

   Energy:  -13.180000 kCal/Mol

Scores for this hit:
>hsa-miR-329-5pMIMAT0026555HomosapiensmiR-329-5p	COL4A1	155.00	-13.18	2 21	1129 1154	22	63.64%	77.27%


   Query:    3' cuUUGUCUUUGGGU---CUUUUGGAg 5'
                  | ||| ||::||   ||||:||| 
   Ref:      5' taATCAGCAATTCAGGTGAAAGCCTt 3'

   Energy:  -19.320000 kCal/Mol

Scores for this hit:
>hsa-miR-329-5pMIMAT0026555HomosapiensmiR-329-5p	COL4A1	148.00	-19.32	2 22	36 61	23	65.22%	78.26%


   Query:    3' cuUUGUCUUUGGGUCUUUUGGag 5'
                  |||  ||| ||| ||||||  
   Ref:      5' ctAACTCAAAACCA-AAAACCaa 3'

   Energy:  -11.240000 kCal/Mol

Scores for this hit:
>hsa-miR-329-5pMIMAT0026555HomosapiensmiR-329-5p	COL4A1	147.00	-11.24	3 22	1742 1763	19	78.95%	78.95%


   Query:    3' cuUUGUCUUUGGGUC--UUUUGGAg 5'
                  ||:|  ||:::||  |||||:| 
   Ref:      5' taAATAATAATTTAGTAAAAACTTt 3'

   Energy:  -12.470000 kCal/Mol

Scores for this hit:
>hsa-miR-329-5pMIMAT0026555HomosapiensmiR-329-5p	COL4A1	144.00	-12.47	2 22	27 51	22	59.09%	81.82%


   Query:    3' cuUUGUCUUUGGGUC--UUUUGGAg 5'
                  ||:|  ||:::||  |||||:| 
   Ref:      5' taAATAATAATTTAGTAAAAACTTt 3'

   Energy:  -12.470000 kCal/Mol

Scores for this hit:
>hsa-miR-329-5pMIMAT0026555HomosapiensmiR-329-5p	COL4A1	144.00	-12.47	2 22	200 224	22	59.09%	81.82%


   Query:    3' cuUUGUCUUUGGGUCUUUUGGAg 5'
                  | :||:||:    ||||||| 
   Ref:      5' gcATTAGGAAT----AAAACCTc 3'

   Energy:  -14.150000 kCal/Mol

Scores for this hit:
>hsa-miR-329-5pMIMAT0026555HomosapiensmiR-329-5p	COL4A1	144.00	-14.15	2 22	422 440	20	60.00%	75.00%


   Query:    3' cuuugUCUUUGG---GUCUUUUGGag 5'
                     |||| :|   |||||||||  
   Ref:      5' aagtgAGAACTCCATCAGAAAACCaa 3'

   Energy:  -16.270000 kCal/Mol

Scores for this hit:
>hsa-miR-329-5pMIMAT0026555HomosapiensmiR-329-5p	COL4A1	141.00	-16.27	3 19	280 305	19	73.68%	78.95%


   Query:    3' cuUUGUCUUUGGGUCUUUUGGAg 5'
                  | :||:||:    ||||||| 
   Ref:      5' gcATTAGGAAT----AAAACCTc 3'

   Energy:  -14.150000 kCal/Mol

Scores for this hit:
>hsa-miR-329-5pMIMAT0026555HomosapiensmiR-329-5p	COL4A1	144.00	-14.15	2 22	422 440	20	60.00%	75.00%


   Query:    3' uuucUCCAAUUGG---U-CCACACAa 5'
                    :|||  |||   | ||||||| 
   Ref:      5' gcctGGGTGCACCTGGATGGTGTGTg 3'

   Energy:  -18.500000 kCal/Mol

Scores for this hit:
>hsa-miR-329-3pMIMAT0001629HomosapiensmiR-329-3p	VWF	144.00	-18.50	2 19	731 756	21	66.67%	71.43%


   Query:    3' uuUCUCCAAUUGGUCCACACaa 5'
                  | |  |||:|||||||||  
   Ref:      5' acAAAAATTAGCCAGGTGTGgt 3'

   Energy:  -22.469999 kCal/Mol

Scores for this hit:
>hsa-miR-329-3pMIMAT0001629HomosapiensmiR-329-3p	MRPL20	152.00	-22.47	3 21	454 475	18	77.78%	83.33%


   Query:    3' uuucuccaaUUGGUCCACACaa 5'
                         |||||||||||  
   Ref:      5' caccgtggaAACCAGGTGTGgc 3'

   Energy:  -21.469999 kCal/Mol

Scores for this hit:
>hsa-miR-329-3pMIMAT0001629HomosapiensmiR-329-3p	COL4A1	145.00	-21.47	3 14	627 648	11	100.00%	100.00%


   Query:    3' agucaaAGGAGACGUUUGUCAa 5'
                      ||||  | :|||||| 
   Ref:      5' ctccagTCCTAGGAGAACAGTc 3'

   Energy:  -17.180000 kCal/Mol

Scores for this hit:
>hsa-miR-452-5pMIMAT0001635HomosapiensmiR-452-5p	BGN	140.00	-17.18	2 17	319 340	15	73.33%	80.00%


   Query:    3' agUCAAAGGAGACGUUUGUCaa 5'
                  | |||:: :|| ||||||  
   Ref:      5' gtAATTTTTATTGAAAACAGaa 3'

   Energy:  -9.870000 kCal/Mol

Scores for this hit:
>hsa-miR-452-5pMIMAT0001635HomosapiensmiR-452-5p	COL4A1	144.00	-9.87	3 21	208 229	18	66.67%	83.33%


   Query:    3' agucAAAGGAGACGUUUGUCAa 5'
                    ||| : | | ||||||| 
   Ref:      5' ttttTTTATCCAGAAAACAGTg 3'

   Energy:  -11.820000 kCal/Mol

Scores for this hit:
>hsa-miR-452-5pMIMAT0001635HomosapiensmiR-452-5p	COL4A1	154.00	-11.82	2 19	580 601	17	70.59%	76.47%


   Query:    3' gugaaugaagaaaCGUCUACUc 5'
                             |||||||| 
   Ref:      5' cccagcatcccgcGCAGATGAc 3'

   Energy:  -11.090000 kCal/Mol

Scores for this hit:
>hsa-miR-452-3pMIMAT0001636HomosapiensmiR-452-3p	BGN	145.00	-11.09	2 10	916 937	8	100.00%	100.00%


   Query:    3' gugaaugaaGAAACGUCUACUc 5'
                         | |  ||||||| 
   Ref:      5' gggacagagCCTCACAGATGAt 3'

   Energy:  -11.480000 kCal/Mol

Scores for this hit:
>hsa-miR-452-3pMIMAT0001636HomosapiensmiR-452-3p	MRPL20	141.00	-11.48	2 14	115 136	12	75.00%	75.00%


   Query:    3' uacGUUUCAACGAGCCCAUUGGa 5'
                   |||| |  || |||||:|| 
   Ref:      5' gttCAAA-TAACT-GGGTAGCCc 3'

   Energy:  -16.889999 kCal/Mol

Scores for this hit:
>hsa-miR-409-5pMIMAT0001638HomosapiensmiR-409-5p	COL4A1	140.00	-16.89	2 21	538 558	19	73.68%	78.95%


   Query:    3' uccccAAGUGGCU---C-GUUGUAAg 5'
                     ||::|:||   | ||||||| 
   Ref:      5' gactaTTTGCTGAAATGCCAACATTa 3'

   Energy:  -10.560000 kCal/Mol

Scores for this hit:
>hsa-miR-409-3pMIMAT0001639HomosapiensmiR-409-3p	COL4A1	147.00	-10.56	2 18	896 921	20	65.00%	80.00%


   Query:    3' uccccaAGUGGCUCGUUGUAAg 5'
                      |||:| | ||||||| 
   Ref:      5' aacacaTCATCTA-CAACATTc 3'

   Energy:  -15.350000 kCal/Mol

Scores for this hit:
>hsa-miR-409-3pMIMAT0001639HomosapiensmiR-409-3p	COL4A1	154.00	-15.35	2 17	1093 1113	15	80.00%	86.67%


   Query:    3' uccccaAGUGGCUCGUUGUAAg 5'
                      |||:| | ||||||| 
   Ref:      5' aacacaTCATCTA-CAACATTc 3'

   Energy:  -15.350000 kCal/Mol

Scores for this hit:
>hsa-miR-409-3pMIMAT0001639HomosapiensmiR-409-3p	COL4A1	154.00	-15.35	2 17	1093 1113	15	80.00%	86.67%


   Query:    3' ugccgaUCACCUGGUCCACUUCa 5'
                      ||||  |||||||:|| 
   Ref:      5' tttttcAGTG--CCAGGTGGAGc 3'

   Energy:  -22.629999 kCal/Mol

Scores for this hit:
>hsa-miR-412-3pMIMAT0002170HomosapiensmiR-412-3p	MRPL20	146.00	-22.63	2 18	305 325	16	81.25%	87.50%


   Query:    3' ugCCGAUCACCUGGUCCACUUCa 5'
                  ||| || ||||| || |||| 
   Ref:      5' aaGGCCAG-GGACCCGGGGAAGt 3'

   Energy:  -27.260000 kCal/Mol

Scores for this hit:
>hsa-miR-412-3pMIMAT0002170HomosapiensmiR-412-3p	NDUFB7	143.00	-27.26	2 22	156 177	20	80.00%	80.00%


   Query:    3' ugccgaUCA-CCUGGUCCACUUCa 5'
                      ||| ||:|||| ||||| 
   Ref:      5' tgagggAGTCGGGCCAGCTGAAGa 3'

   Energy:  -25.820000 kCal/Mol

Scores for this hit:
>hsa-miR-412-3pMIMAT0002170HomosapiensmiR-412-3p	COL4A1	140.00	-25.82	2 18	3 26	17	82.35%	88.24%


   Query:    3' ugccgaUCA-CCUGGUCCACUUCa 5'
                      ||| ||:|||| ||||| 
   Ref:      5' tgagggAGTCGGGCCAGCTGAAGa 3'

   Energy:  -25.820000 kCal/Mol

Scores for this hit:
>hsa-miR-412-3pMIMAT0002170HomosapiensmiR-412-3p	COL4A1	140.00	-25.82	2 18	3 26	17	82.35%	88.24%


   Query:    3' gaGGGAAGAAAGGA--GGGCAGaa 5'
                  |: |||| ||:|  ||||||  
   Ref:      5' ttCTGTTCTCTCTTTCCCCGTCct 3'

   Energy:  -24.020000 kCal/Mol

Scores for this hit:
>hsa-miR-483-5pMIMAT0004761HomosapiensmiR-483-5p	BGN	143.00	-24.02	3 21	558 581	20	70.00%	80.00%


   Query:    3' gagggaagaaaggaGGGCAGAa 5'
                              ||||||| 
   Ref:      5' ggtgagagcaggacCCCGTCTg 3'

   Energy:  -13.810000 kCal/Mol

Scores for this hit:
>hsa-miR-483-5pMIMAT0004761HomosapiensmiR-483-5p	MRPL20	140.00	-13.81	2 9	302 323	7	100.00%	100.00%


   Query:    3' uuCUGCCCUCCUCUCCUCACu 5'
                  |:||||:|| |:||:||| 
   Ref:      5' ctGGCGGGGGGTGGGGGGTGc 3'

   Energy:  -34.480000 kCal/Mol

Scores for this hit:
>hsa-miR-483-3pMIMAT0002173HomosapiensmiR-483-3p	COL4A1	147.00	-34.48	2 20	30 50	18	72.22%	94.44%


   Query:    3' uuCUGCCCU-CCUCUCCUCACu 5'
                  | ||||| ||:||||| || 
   Ref:      5' ggGTCGGGACGGGGAGGACTGc 3'

   Energy:  -27.920000 kCal/Mol

Scores for this hit:
>hsa-miR-483-3pMIMAT0002173HomosapiensmiR-483-3p	COL4A1	142.00	-27.92	2 20	148 169	19	78.95%	84.21%


   Query:    3' uuCUGCCCU-CCUCUCCUCACu 5'
                  | ||||| ||:||||| || 
   Ref:      5' ggGTCGGGACGGGGAGGACTGc 3'

   Energy:  -27.920000 kCal/Mol

Scores for this hit:
>hsa-miR-483-3pMIMAT0002173HomosapiensmiR-483-3p	COL4A1	142.00	-27.92	2 20	148 169	19	78.95%	84.21%


   Query:    3' uaGCCCUCCCCUGACUCGGAcu 5'
                  :|| | | || |||||||  
   Ref:      5' aaTGGCAAGAGAGTGAGCCTct 3'

   Energy:  -17.910000 kCal/Mol

Scores for this hit:
>hsa-miR-484MIMAT0002174HomosapiensmiR-484	VWF	144.00	-17.91	3 21	291 312	18	72.22%	77.78%


   Query:    3' uagcccuccccuGA-CUCGGACu 5'
                            || ||||||| 
   Ref:      5' attctaatacatCTCGAGCCTGa 3'

   Energy:  -16.070000 kCal/Mol

Scores for this hit:
>hsa-miR-484MIMAT0002174HomosapiensmiR-484	VWF	141.00	-16.07	2 11	866 888	10	90.00%	90.00%


   Query:    3' uagcccucCCCUGACUCGGAcu 5'
                        ||||| ||||||  
   Ref:      5' gtctctctGGGACAGAGCCTca 3'

   Energy:  -19.100000 kCal/Mol

Scores for this hit:
>hsa-miR-484MIMAT0002174HomosapiensmiR-484	MRPL20	142.00	-19.10	3 15	107 128	12	91.67%	91.67%


   Query:    3' cuuaAGUA-GUGCCGGUCGGAGa 5'
                    |||| ||:  |||||||: 
   Ref:      5' ctccTCATGCATTTCCAGCCTTt 3'

   Energy:  -20.600000 kCal/Mol

Scores for this hit:
>hsa-miR-485-5pMIMAT0002175HomosapiensmiR-485-5p	BGN	145.00	-20.60	2 19	436 458	18	72.22%	83.33%


   Query:    3' cuuaAGUAGUG-CC---GGUCGGAGa 5'
                    |||  || ||   |||||||| 
   Ref:      5' gacaTCAGGACTGGAGTCCAGCCTCc 3'

   Energy:  -24.170000 kCal/Mol

Scores for this hit:
>hsa-miR-485-5pMIMAT0002175HomosapiensmiR-485-5p	MRPL20	148.00	-24.17	2 19	67 92	21	71.43%	71.43%


   Query:    3' cuUAA-GUAGUGCCGGUCGGAGa 5'
                  ||| || | :|| ||||:|| 
   Ref:      5' ggATTCCAGCCTGG-CAGCTTCg 3'

   Energy:  -19.570000 kCal/Mol

Scores for this hit:
>hsa-miR-485-5pMIMAT0002175HomosapiensmiR-485-5p	COL4A1	141.00	-19.57	2 21	736 757	20	70.00%	80.00%


   Query:    3' ucUCUCCUCUCGGCACAUACUg 5'
                  |||  ||| :| |||:||| 
   Ref:      5' aaAGAACAGA-TCATGTGTGAc 3'

   Energy:  -17.129999 kCal/Mol

Scores for this hit:
>hsa-miR-485-3pMIMAT0002176HomosapiensmiR-485-3p	COL4A1	142.00	-17.13	2 21	793 813	19	68.42%	78.95%


   Query:    3' ucUCUC-CUCUCGG-CACAUACUg 5'
                  | || |||  || ||||:||| 
   Ref:      5' ccACAGCGAGCCCCTGTGTGTGAc 3'

   Energy:  -22.080000 kCal/Mol

Scores for this hit:
>hsa-miR-485-3pMIMAT0002176HomosapiensmiR-485-3p	COL4A1	142.00	-22.08	2 21	278 301	21	71.43%	76.19%


   Query:    3' ucUCUC-CUCUCGG-CACAUACUg 5'
                  | || |||  || ||||:||| 
   Ref:      5' ccACAGCGAGCCCCTGTGTGTGAc 3'

   Energy:  -22.080000 kCal/Mol

Scores for this hit:
>hsa-miR-485-3pMIMAT0002176HomosapiensmiR-485-3p	COL4A1	142.00	-22.08	2 21	278 301	21	71.43%	76.19%


   Query:    3' uaGGACAUGACUCGACGGGGc 5'
                  :||| | ||| ||||||| 
   Ref:      5' ccTCTGGA-TGAACTGCCCCc 3'

   Energy:  -23.170000 kCal/Mol

Scores for this hit:
>hsa-miR-486-3pMIMAT0004762HomosapiensmiR-486-3p	ATP5F1D	161.00	-23.17	2 20	336 355	18	77.78%	83.33%


   Query:    3' uaGGACAUGA--CUCGACGGGGc 5'
                  |:||  ||  |||||||||| 
   Ref:      5' ccCTTGGCCTCAGAGCTGCCCCt 3'

   Energy:  -25.170000 kCal/Mol

Scores for this hit:
>hsa-miR-486-3pMIMAT0004762HomosapiensmiR-486-3p	BGN	162.00	-25.17	2 20	220 242	20	75.00%	80.00%


   Query:    3' uaGGACAUGACUCGACGGGGc 5'
                  :||| | ||| ||||||| 
   Ref:      5' ccTCTGGA-TGAACTGCCCCc 3'

   Energy:  -23.170000 kCal/Mol

Scores for this hit:
>hsa-miR-486-3pMIMAT0004762HomosapiensmiR-486-3p	ATP5F1D	161.00	-23.17	2 20	40 59	18	77.78%	83.33%


   Query:    3' uaGGACAUGACUCGACGGGGc 5'
                  :||| | ||| ||||||| 
   Ref:      5' ccTCTGGA-TGAACTGCCCCc 3'

   Energy:  -23.170000 kCal/Mol

Scores for this hit:
>hsa-miR-486-3pMIMAT0004762HomosapiensmiR-486-3p	ATP5F1D	161.00	-23.17	2 20	54 73	18	77.78%	83.33%


   Query:    3' uaggacaugacucGACGGGGc 5'
                             ||||||| 
   Ref:      5' tcagcagccactcCTGCCCCa 3'

   Energy:  -16.870001 kCal/Mol

Scores for this hit:
>hsa-miR-486-3pMIMAT0004762HomosapiensmiR-486-3p	COL4A1	140.00	-16.87	2 9	320 340	7	100.00%	100.00%


   Query:    3' uaggacaugacucGACGGGGc 5'
                             ||||||| 
   Ref:      5' tcagcagccactcCTGCCCCa 3'

   Energy:  -16.870001 kCal/Mol

Scores for this hit:
>hsa-miR-486-3pMIMAT0004762HomosapiensmiR-486-3p	COL4A1	140.00	-16.87	2 9	320 340	7	100.00%	100.00%


   Query:    3' uuGACCUACAGGGACAUACUAa 5'
                  |||||||    |||:|||| 
   Ref:      5' acCTGGATG---GTGTGTGATt 3'

   Energy:  -22.270000 kCal/Mol

Scores for this hit:
>hsa-miR-487a-3pMIMAT0002178HomosapiensmiR-487a-3p	VWF	144.00	-22.27	2 21	741 759	19	73.68%	78.95%


   Query:    3' cugguucuuuaUCGGAAAGUu 5'
                           ||||||||| 
   Ref:      5' catgcatttccAGCCTTTCAa 3'

   Energy:  -14.970000 kCal/Mol

Scores for this hit:
>hsa-miR-488-3pMIMAT0004763HomosapiensmiR-488-3p	BGN	150.00	-14.97	2 11	441 461	9	100.00%	100.00%


   Query:    3' cugguucuuuaucGGAAAGUu 5'
                             ||||||| 
   Ref:      5' ggcttcgcctgtcCCTTTCAc 3'

   Energy:  -9.330000 kCal/Mol

Scores for this hit:
>hsa-miR-488-3pMIMAT0004763HomosapiensmiR-488-3p	BGN	140.00	-9.33	2 9	729 749	7	100.00%	100.00%


   Query:    3' cuGGUUCU--UUAU--CGGAAAGUu 5'
                  |:||||  | ||  ||||||:| 
   Ref:      5' ttCTAAGACTACTAAGGCCTTTTAt 3'

   Energy:  -14.270000 kCal/Mol

Scores for this hit:
>hsa-miR-488-3pMIMAT0004763HomosapiensmiR-488-3p	COL4A1	141.00	-14.27	2 20	1214 1238	22	68.18%	77.27%


   Query:    3' cugGUUCUUUAUCGGAAAGUu 5'
                   || ||||   ||||||| 
   Ref:      5' tgaCATGAAA---CCTTTCAa 3'

   Energy:  -14.780000 kCal/Mol

Scores for this hit:
>hsa-miR-488-3pMIMAT0004763HomosapiensmiR-488-3p	COL4A1	150.00	-14.78	2 19	17 34	17	76.47%	76.47%


   Query:    3' cuGGUUCUUUAUCGGAAAGUu 5'
                  :| | || |  ||||||| 
   Ref:      5' ttTCCACAATT--CCTTTCAt 3'

   Energy:  -11.070000 kCal/Mol

Scores for this hit:
>hsa-miR-488-3pMIMAT0004763HomosapiensmiR-488-3p	COL4A1	144.00	-11.07	2 20	236 254	18	66.67%	72.22%


   Query:    3' cugguucuuuaucGGAAAGUu 5'
                             ||||||| 
   Ref:      5' aactgttcccctcCCTTTCAt 3'

   Energy:  -8.580000 kCal/Mol

Scores for this hit:
>hsa-miR-488-3pMIMAT0004763HomosapiensmiR-488-3p	COL4A1	140.00	-8.58	2 9	467 487	7	100.00%	100.00%


   Query:    3' cuGGUUCU--UUAU--CGGAAAGUu 5'
                  |:||||  | ||  ||||||:| 
   Ref:      5' ttCTAAGACTACTAAGGCCTTTTAt 3'

   Energy:  -14.270000 kCal/Mol

Scores for this hit:
>hsa-miR-488-3pMIMAT0004763HomosapiensmiR-488-3p	COL4A1	141.00	-14.27	2 20	1214 1238	22	68.18%	77.27%


   Query:    3' cgacggcAUAUACACUACAGUg 5'
                       |||||  ||||||| 
   Ref:      5' agtaattTATAT-AGATGTCAg 3'

   Energy:  -10.670000 kCal/Mol

Scores for this hit:
>hsa-miR-489-3pMIMAT0002805HomosapiensmiR-489-3p	COL4A1	153.00	-10.67	2 16	649 669	14	85.71%	85.71%


   Query:    3' cgACGGCAUAUACACUACAGUg 5'
                  ||||  ||| |||||| || 
   Ref:      5' taTGCCTGATAGGTGATGGCAc 3'

   Energy:  -20.170000 kCal/Mol

Scores for this hit:
>hsa-miR-489-3pMIMAT0002805HomosapiensmiR-489-3p	COL4A1	144.00	-20.17	2 21	935 956	19	78.95%	78.95%


   Query:    3' cgacggcAUAUACACUACAGUg 5'
                       |||||  ||||||| 
   Ref:      5' agtaattTATAT-AGATGTCAg 3'

   Energy:  -10.670000 kCal/Mol

Scores for this hit:
>hsa-miR-489-3pMIMAT0002805HomosapiensmiR-489-3p	COL4A1	153.00	-10.67	2 16	649 669	14	85.71%	85.71%


   Query:    3' gucguaccucaggaGGUCCAAc 5'
                              ||||||| 
   Ref:      5' tgccaaaaccaaacCCAGGTTc 3'

   Energy:  -12.000000 kCal/Mol

Scores for this hit:
>hsa-miR-490-3pMIMAT0002806HomosapiensmiR-490-3p	COL4A1	140.00	-12.00	2 9	839 860	7	100.00%	100.00%


   Query:    3' gucguaccucaggaGGUCCAAc 5'
                              ||||||| 
   Ref:      5' tgccaaaaccaaacCCAGGTTc 3'

   Energy:  -12.000000 kCal/Mol

Scores for this hit:
>hsa-miR-490-3pMIMAT0002806HomosapiensmiR-490-3p	COL4A1	140.00	-12.00	2 9	839 860	7	100.00%	100.00%


   Query:    3' caucuucCCUUAGAACGUAUUc 5'
                       ||||| ||||:||| 
   Ref:      5' ccttataGGAAT-TTGCGTAAc 3'

   Energy:  -13.380000 kCal/Mol

Scores for this hit:
>hsa-miR-491-3pMIMAT0004765HomosapiensmiR-491-3p	COL4A1	145.00	-13.38	2 16	121 141	14	85.71%	92.86%


   Query:    3' caucuucCCUUAGAACGUAUUc 5'
                       ||||| ||||:||| 
   Ref:      5' ccttataGGAAT-TTGCGTAAc 3'

   Energy:  -13.380000 kCal/Mol

Scores for this hit:
>hsa-miR-491-3pMIMAT0004765HomosapiensmiR-491-3p	COL4A1	145.00	-13.38	2 16	121 141	14	85.71%	92.86%


   Query:    3' acuGACGUCUCG-UUUUCUGUg 5'
                   :| ::|| | |||||||| 
   Ref:      5' gatTTCTGGATCTAAAAGACAg 3'

   Energy:  -12.770000 kCal/Mol

Scores for this hit:
>hsa-miR-511-5pMIMAT0002808HomosapiensmiR-511-5p	VWF	153.00	-12.77	2 19	756 777	18	66.67%	83.33%


   Query:    3' acUGACGUCUCGUUUUCUGUg 5'
                  :|||| ||| |||| ||| 
   Ref:      5' tgGCTGCTGAGAAAAATACAc 3'

   Energy:  -21.950001 kCal/Mol

Scores for this hit:
>hsa-miR-511-5pMIMAT0002808HomosapiensmiR-511-5p	MRPL12	143.00	-21.95	2 20	246 266	18	77.78%	83.33%


   Query:    3' acUGACGU-CUCGUUUUCUGUg 5'
                  :||| | ||| |||||||| 
   Ref:      5' ttGCTGAAGGAGAAAAAGACAg 3'

   Energy:  -17.559999 kCal/Mol

Scores for this hit:
>hsa-miR-511-5pMIMAT0002808HomosapiensmiR-511-5p	COL4A1	166.00	-17.56	2 20	170 191	19	78.95%	84.21%


   Query:    3' acuGACGUCUCGUUUUCUGug 5'
                   || | |||| ||||||  
   Ref:      5' catCTAC-GAGCCAAAGACtt 3'

   Energy:  -13.620000 kCal/Mol

Scores for this hit:
>hsa-miR-511-5pMIMAT0002808HomosapiensmiR-511-5p	MRPL20	140.00	-13.62	3 19	354 373	16	81.25%	81.25%


   Query:    3' acUGACGU--CUCGU--UUUCUGUg 5'
                  ||||:|  |:| |  ||||||| 
   Ref:      5' tgACTGTAGTGGGGATCAAAGACAg 3'

   Energy:  -20.530001 kCal/Mol

Scores for this hit:
>hsa-miR-511-5pMIMAT0002808HomosapiensmiR-511-5p	COL4A1	153.00	-20.53	2 20	559 583	22	68.18%	77.27%


   Query:    3' acuGACGUC--UCGUUUUCUGUg 5'
                   || :||  | :|||||||| 
   Ref:      5' cttCTATAGCTAATAAAAGACAa 3'

   Energy:  -12.790000 kCal/Mol

Scores for this hit:
>hsa-miR-511-5pMIMAT0002808HomosapiensmiR-511-5p	COL4A1	153.00	-12.79	2 19	90 112	19	68.42%	78.95%


   Query:    3' acUGACGU-CUCGUUUUCUGUg 5'
                  :||| | ||| |||||||| 
   Ref:      5' ttGCTGAAGGAGAAAAAGACAg 3'

   Energy:  -17.559999 kCal/Mol

Scores for this hit:
>hsa-miR-511-5pMIMAT0002808HomosapiensmiR-511-5p	COL4A1	166.00	-17.56	2 20	170 191	19	78.95%	84.21%


   Query:    3' agacAGAAAACGAUGUGUAa 5'
                    |||  | :||||||| 
   Ref:      5' ttccTCTAAT-TTACACATg 3'

   Energy:  -8.760000 kCal/Mol

Scores for this hit:
>hsa-miR-511-3pMIMAT0026606HomosapiensmiR-511-3p	COL4A1	146.00	-8.76	2 17	1341 1359	15	73.33%	80.00%


   Query:    3' agacAGAAAACGAUGUGUAa 5'
                    |||  | :||||||| 
   Ref:      5' ttccTCTAAT-TTACACATg 3'

   Energy:  -8.760000 kCal/Mol

Scores for this hit:
>hsa-miR-511-3pMIMAT0026606HomosapiensmiR-511-3p	COL4A1	146.00	-8.76	2 17	1341 1359	15	73.33%	80.00%


   Query:    3' gucGGAUACCUUAAGUCAAGAGu 5'
                   ::|| | ||   ||||||| 
   Ref:      5' atcTTTACGAAAGGGAGTTCTCa 3'

   Energy:  -13.740000 kCal/Mol

Scores for this hit:
>hsa-miR-146b-5pMIMAT0002809HomosapiensmiR-146b-5p	COL4A1	152.00	-13.74	2 21	666 688	19	63.16%	73.68%


   Query:    3' ugGUCUUGACUCAGGUGUCCCg 5'
                  ::| || | |  ||||||| 
   Ref:      5' aaTGGTACCGTG-ACACAGGGg 3'

   Energy:  -17.459999 kCal/Mol

Scores for this hit:
>hsa-miR-146b-3pMIMAT0004766HomosapiensmiR-146b-3p	VWF	146.00	-17.46	2 21	354 374	19	63.16%	73.68%


   Query:    3' uggUCUUGACUCAG-GUGUCCCg 5'
                   :|||: || |: |:||||| 
   Ref:      5' ggaGGAATGGACTTACGCAGGGc 3'

   Energy:  -21.370001 kCal/Mol

Scores for this hit:
>hsa-miR-146b-3pMIMAT0004766HomosapiensmiR-146b-3p	VWF	142.00	-21.37	2 20	809 831	19	63.16%	84.21%


   Query:    3' uggucuUGACUCAGGUGUCCcg 5'
                      :| || ||||||||  
   Ref:      5' ctccctGCAGATTCCACAGGtg 3'

   Energy:  -19.459999 kCal/Mol

Scores for this hit:
>hsa-miR-146b-3pMIMAT0004766HomosapiensmiR-146b-3p	MRPL20	140.00	-19.46	3 17	89 110	14	78.57%	85.71%


   Query:    3' uggUCUUGACUCAGGUGUCCcg 5'
                   ||||  || |:||||||  
   Ref:      5' ttgAGAAAGGA-TTCACAGGct 3'

   Energy:  -18.580000 kCal/Mol

Scores for this hit:
>hsa-miR-146b-3pMIMAT0004766HomosapiensmiR-146b-3p	COL4A1	141.00	-18.58	3 20	606 626	17	76.47%	82.35%


   Query:    3' aaGGGUACGGGAUAUGGAGa 5'
                  :|||||||||||:|||| 
   Ref:      5' tcTCCATGCCCTATGCCTCc 3'

   Energy:  -33.820000 kCal/Mol

Scores for this hit:
>hsa-miR-202-3pMIMAT0002811HomosapiensmiR-202-3p	VWF	170.00	-33.82	2 19	385 404	17	88.24%	100.00%


   Query:    3' aaggGUACGGGAUAUGGAGa 5'
                    :|| |: |:|||||| 
   Ref:      5' aataTATCCTGTGTACCTCa 3'

   Energy:  -15.730000 kCal/Mol

Scores for this hit:
>hsa-miR-202-3pMIMAT0002811HomosapiensmiR-202-3p	COL4A1	140.00	-15.73	2 17	75 94	15	66.67%	86.67%


   Query:    3' aaggGUACGGGAUAUGGAGa 5'
                    :|| |: |:|||||| 
   Ref:      5' aataTATCCTGTGTACCTCa 3'

   Energy:  -15.730000 kCal/Mol

Scores for this hit:
>hsa-miR-202-3pMIMAT0002811HomosapiensmiR-202-3p	COL4A1	140.00	-15.73	2 17	75 94	15	66.67%	86.67%


   Query:    3' uuACUUUCGGAUGGUACAUGUu 5'
                  ||| :|   | |||||||| 
   Ref:      5' ttTGATGG--GAGCATGTACAg 3'

   Energy:  -17.870001 kCal/Mol

Scores for this hit:
>hsa-miR-493-5pMIMAT0002813HomosapiensmiR-493-5p	VWF	149.00	-17.87	2 21	195 214	19	68.42%	73.68%


   Query:    3' uuACUUUCGGAUGGUACAUGUu 5'
                  ||| :|   | |||||||| 
   Ref:      5' ttTGATGG--GAGCATGTACAg 3'

   Energy:  -17.870001 kCal/Mol

Scores for this hit:
>hsa-miR-493-5pMIMAT0002813HomosapiensmiR-493-5p	VWF	149.00	-17.87	2 21	195 214	19	68.42%	73.68%


   Query:    3' ggaccguguguCAUCUGGAAGu 5'
                           | :||||||| 
   Ref:      5' ctattctacttGAGGACCTTCt 3'

   Energy:  -13.830000 kCal/Mol

Scores for this hit:
>hsa-miR-493-3pMIMAT0003161HomosapiensmiR-493-3p	COL4A1	143.00	-13.83	2 12	317 338	10	80.00%	90.00%


   Query:    3' ggugggUUACUGGAUGAGGUUcu 5'
                      ||||| ||:||||||  
   Ref:      5' aggagaAATGA-CTGCTCCAAag 3'

   Energy:  -19.209999 kCal/Mol

Scores for this hit:
>hsa-miR-432-5pMIMAT0002814HomosapiensmiR-432-5p	VWF	147.00	-19.21	3 18	71 92	15	86.67%	93.33%


   Query:    3' gguGGGUUACUGGAU---GAGGUUcu 5'
                   |:| ||| ||||   ||||||  
   Ref:      5' agtCTCCATGCCCTATGCCTCCAAag 3'

   Energy:  -19.610001 kCal/Mol

Scores for this hit:
>hsa-miR-432-5pMIMAT0002814HomosapiensmiR-432-5p	VWF	143.00	-19.61	3 21	383 408	21	71.43%	76.19%


   Query:    3' ggUGGGUUACUGGA-UGAGGUUcu 5'
                  ||: ||||||:| |||:|||  
   Ref:      5' aaACTGAATGACTTGACTTCAAaa 3'

   Energy:  -20.250000 kCal/Mol

Scores for this hit:
>hsa-miR-432-5pMIMAT0002814HomosapiensmiR-432-5p	COL4A1	144.00	-20.25	3 22	954 977	20	75.00%	90.00%


   Query:    3' ggugggUUACUGGAUGAGGUUcu 5'
                      ||||| ||:||||||  
   Ref:      5' aggagaAATGA-CTGCTCCAAag 3'

   Energy:  -19.209999 kCal/Mol

Scores for this hit:
>hsa-miR-432-5pMIMAT0002814HomosapiensmiR-432-5p	VWF	147.00	-19.21	3 18	71 92	15	86.67%	93.33%


   Query:    3' ggUGGGUUACUGGAUGAGGUUCu 5'
                  |::|:| ||    ||||||| 
   Ref:      5' aaATTCGAAGAAAATCTCCAAGg 3'

   Energy:  -20.040001 kCal/Mol

Scores for this hit:
>hsa-miR-432-5pMIMAT0002814HomosapiensmiR-432-5p	COL4A1	153.00	-20.04	2 22	459 481	20	60.00%	75.00%


   Query:    3' ggUGGGUUACUGGA-UGAGGUUcu 5'
                  ||: ||||||:| |||:|||  
   Ref:      5' aaACTGAATGACTTGACTTCAAaa 3'

   Energy:  -20.250000 kCal/Mol

Scores for this hit:
>hsa-miR-432-5pMIMAT0002814HomosapiensmiR-432-5p	COL4A1	144.00	-20.25	3 22	954 977	20	75.00%	90.00%


   Query:    3' gcuuUUAUUGUACCCGUUGAAg 5'
                    :||::||  |||||||| 
   Ref:      5' gatcGATGGCAGCGGCAACTTt 3'

   Energy:  -18.900000 kCal/Mol

Scores for this hit:
>hsa-miR-495-5pMIMAT0022924HomosapiensmiR-495-5p	VWF	162.00	-18.90	2 19	476 497	17	70.59%	88.24%


   Query:    3' gcuuuuauuGUAC-CCGUUGAAg 5'
                         ::|| |||||||| 
   Ref:      5' cctgcgggcTGTGTGGCAACTTt 3'

   Energy:  -17.549999 kCal/Mol

Scores for this hit:
>hsa-miR-495-5pMIMAT0022924HomosapiensmiR-495-5p	VWF	148.00	-17.55	2 14	532 554	13	76.92%	92.31%


   Query:    3' gcUUUUAU--UGUACCCGUUGAAg 5'
                  ||||||  :| |||| ||||| 
   Ref:      5' taAAAATATTGCTTGGGAAACTTa 3'

   Energy:  -13.290000 kCal/Mol

Scores for this hit:
>hsa-miR-495-5pMIMAT0022924HomosapiensmiR-495-5p	COL4A1	143.00	-13.29	2 21	400 423	21	76.19%	80.95%


   Query:    3' gcuUUUAUUGUACCCGUUGAAg 5'
                   ||| ||| |  |:||||| 
   Ref:      5' accAAAAAACTT--GTAACTTt 3'

   Energy:  -7.860000 kCal/Mol

Scores for this hit:
>hsa-miR-495-5pMIMAT0022924HomosapiensmiR-495-5p	COL4A1	140.00	-7.86	2 20	1766 1785	18	72.22%	77.78%


   Query:    3' uuCU-UCACGUGGUA---CAAACAAa 5'
                  || || |:| : |   ||||||| 
   Ref:      5' gaGACAGAGTAATTTGCAGTTTGTTt 3'

   Energy:  -11.890000 kCal/Mol

Scores for this hit:
>hsa-miR-495-3pMIMAT0002817HomosapiensmiR-495-3p	MRPL20	142.00	-11.89	2 21	28 53	23	60.87%	69.57%


   Query:    3' uucuucacguggUACAAACAAa 5'
                            ||||||||| 
   Ref:      5' ccccagagataaATGTTTGTTt 3'

   Energy:  -12.400000 kCal/Mol

Scores for this hit:
>hsa-miR-495-3pMIMAT0002817HomosapiensmiR-495-3p	COL4A1	150.00	-12.40	2 11	380 401	9	100.00%	100.00%


   Query:    3' uucuucacgugguaCAAACAAa 5'
                              ||||||| 
   Ref:      5' tcttagcttttgtaGTTTGTTt 3'

   Energy:  -7.960000 kCal/Mol

Scores for this hit:
>hsa-miR-495-3pMIMAT0002817HomosapiensmiR-495-3p	COL4A1	140.00	-7.96	2 9	53 74	7	100.00%	100.00%


   Query:    3' uucuucacguggUACAAACAAa 5'
                            ||||||||| 
   Ref:      5' ccccagagataaATGTTTGTTt 3'

   Energy:  -12.400000 kCal/Mol

Scores for this hit:
>hsa-miR-495-3pMIMAT0002817HomosapiensmiR-495-3p	COL4A1	150.00	-12.40	2 11	380 401	9	100.00%	100.00%


   Query:    3' aguAGAGCGG-GAGUUUUGGGGc 5'
                   |: |||| |||||:|:||| 
   Ref:      5' tccTTCCGCCTCTCAAGATCCCc 3'

   Energy:  -28.280001 kCal/Mol

Scores for this hit:
>hsa-miR-193b-5pMIMAT0004767HomosapiensmiR-193b-5p	ATP5F1D	142.00	-28.28	2 20	237 259	19	73.68%	89.47%


   Query:    3' aguaGAGCGGGAGUUUUGGGGc 5'
                    | :|||| ||||||||| 
   Ref:      5' agccCCTGCCCACAAAACCCCa 3'

   Energy:  -26.150000 kCal/Mol

Scores for this hit:
>hsa-miR-193b-5pMIMAT0004767HomosapiensmiR-193b-5p	BGN	170.00	-26.15	2 19	812 833	17	82.35%	88.24%


   Query:    3' aguaGAGCGGGA-GUUUUGGGGc 5'
                    ||  |||| | |:||||| 
   Ref:      5' tggcCTGTCCCTCCCAGACCCCt 3'

   Energy:  -21.750000 kCal/Mol

Scores for this hit:
>hsa-miR-193b-5pMIMAT0004767HomosapiensmiR-193b-5p	BGN	141.00	-21.75	2 19	506 528	18	72.22%	77.78%


   Query:    3' aguagAGCGGGAGUUUUGGGGc 5'
                     |: :||| :||:|||| 
   Ref:      5' accggTTTTCCTAGAAGCCCCt 3'

   Energy:  -17.940001 kCal/Mol

Scores for this hit:
>hsa-miR-193b-5pMIMAT0004767HomosapiensmiR-193b-5p	BGN	141.00	-17.94	2 18	963 984	16	62.50%	87.50%


   Query:    3' uguUUGGUGU---CAC--ACGACGAc 5'
                   |:|::||   |||  ||||||| 
   Ref:      5' tgcAGCTGCATGGGTGCCTGCTGCTg 3'

   Energy:  -20.459999 kCal/Mol

Scores for this hit:
>hsa-miR-497-5pMIMAT0002820HomosapiensmiR-497-5p	VWF	148.00	-20.46	2 19	7 32	22	63.64%	77.27%


   Query:    3' uguuuGGU-GUCACACGACGAc 5'
                     ||: | || ||||||| 
   Ref:      5' ccttcCCGCCCGT-TGCTGCTg 3'

   Energy:  -19.870001 kCal/Mol

Scores for this hit:
>hsa-miR-497-5pMIMAT0002820HomosapiensmiR-497-5p	AURKAIP1	145.00	-19.87	2 17	13 33	16	75.00%	81.25%


   Query:    3' ugUUUGGUGUCACACGACGAc 5'
                  ||| :||| ||||| ||| 
   Ref:      5' gaAAAATACACTGTGCAGCTc 3'

   Energy:  -13.640000 kCal/Mol

Scores for this hit:
>hsa-miR-497-5pMIMAT0002820HomosapiensmiR-497-5p	MRPL12	143.00	-13.64	2 20	256 276	18	77.78%	83.33%


   Query:    3' uguuuGGU-GUCACACGACGAc 5'
                     ||: | || ||||||| 
   Ref:      5' ccttcCCGCCCGT-TGCTGCTg 3'

   Energy:  -19.870001 kCal/Mol

Scores for this hit:
>hsa-miR-497-5pMIMAT0002820HomosapiensmiR-497-5p	AURKAIP1	145.00	-19.87	2 17	13 33	16	75.00%	81.25%


   Query:    3' uguuuGGU-GUCACACGACGAc 5'
                     ||: | || ||||||| 
   Ref:      5' ccttcCCGCCCGT-TGCTGCTg 3'

   Energy:  -19.870001 kCal/Mol

Scores for this hit:
>hsa-miR-497-5pMIMAT0002820HomosapiensmiR-497-5p	AURKAIP1	145.00	-19.87	2 17	13 33	16	75.00%	81.25%


   Query:    3' uguuuGGU-GUCACACGACGAc 5'
                     ||: | || ||||||| 
   Ref:      5' ccttcCCGCCCGT-TGCTGCTg 3'

   Energy:  -19.870001 kCal/Mol

Scores for this hit:
>hsa-miR-497-5pMIMAT0002820HomosapiensmiR-497-5p	AURKAIP1	145.00	-19.87	2 17	13 33	16	75.00%	81.25%


   Query:    3' agauuguggugucaCACCAAAc 5'
                              ||||||| 
   Ref:      5' ttcgggccatttccGTGGTTTc 3'

   Energy:  -13.260000 kCal/Mol

Scores for this hit:
>hsa-miR-497-3pMIMAT0004768HomosapiensmiR-497-3p	COL4A1	140.00	-13.26	2 9	1085 1106	7	100.00%	100.00%


   Query:    3' agAU-UGUGGUGUCACACCAAAc 5'
                  || | |  |:  |||||||| 
   Ref:      5' ttTACAGAAAATTCTGTGGTTTc 3'

   Energy:  -13.420000 kCal/Mol

Scores for this hit:
>hsa-miR-497-3pMIMAT0004768HomosapiensmiR-497-3p	COL4A1	147.00	-13.42	2 21	868 890	20	65.00%	70.00%


   Query:    3' agauuguggugucaCACCAAAc 5'
                              ||||||| 
   Ref:      5' ttcgggccatttccGTGGTTTc 3'

   Energy:  -13.260000 kCal/Mol

Scores for this hit:
>hsa-miR-497-3pMIMAT0004768HomosapiensmiR-497-3p	COL4A1	140.00	-13.26	2 9	1085 1106	7	100.00%	100.00%


   Query:    3' ugggUG-GCUGUUGUUACUUACAa 5'
                    || || || |::||||||| 
   Ref:      5' caggACGCGCCACCGGTGAATGTg 3'

   Energy:  -20.950001 kCal/Mol

Scores for this hit:
>hsa-miR-181d-5pMIMAT0002821HomosapiensmiR-181d-5p	MRPL12	162.00	-20.95	2 20	215 238	19	73.68%	84.21%


   Query:    3' ugggugGCUGUUGUUACUUACAa 5'
                      | | :|:| ||||||| 
   Ref:      5' taaagaCTAGGATATTGAATGTg 3'

   Energy:  -10.560000 kCal/Mol

Scores for this hit:
>hsa-miR-181d-5pMIMAT0002821HomosapiensmiR-181d-5p	COL4A1	153.00	-10.56	2 18	771 793	16	68.75%	81.25%


   Query:    3' uggGUGGCUGUUGUU--ACUUACaa 5'
                   |||: |: ||||  ||||||  
   Ref:      5' aaaCACTAATCACAAACTGAATGac 3'

   Energy:  -13.960000 kCal/Mol

Scores for this hit:
>hsa-miR-181d-5pMIMAT0002821HomosapiensmiR-181d-5p	COL4A1	143.00	-13.96	3 21	941 965	20	70.00%	80.00%


   Query:    3' ugGGUGGCUGUUGUUACUUACAa 5'
                  ||| | :: :|  ||||||| 
   Ref:      5' ctCCAGCTGTTGC--TGAATGTc 3'

   Energy:  -14.120000 kCal/Mol

Scores for this hit:
>hsa-miR-181d-5pMIMAT0002821HomosapiensmiR-181d-5p	COL4A1	146.00	-14.12	2 22	7 27	20	60.00%	75.00%


   Query:    3' ugggugGCUGUUGUUACUUACAa 5'
                      | | :|:| ||||||| 
   Ref:      5' taaagaCTAGGATATTGAATGTg 3'

   Energy:  -10.560000 kCal/Mol

Scores for this hit:
>hsa-miR-181d-5pMIMAT0002821HomosapiensmiR-181d-5p	COL4A1	153.00	-10.56	2 18	771 793	16	68.75%	81.25%


   Query:    3' uggGUGGCUGUUGUU--ACUUACaa 5'
                   |||: |: ||||  ||||||  
   Ref:      5' aaaCACTAATCACAAACTGAATGac 3'

   Energy:  -13.960000 kCal/Mol

Scores for this hit:
>hsa-miR-181d-5pMIMAT0002821HomosapiensmiR-181d-5p	COL4A1	143.00	-13.96	3 21	941 965	20	70.00%	80.00%


   Query:    3' cacugUAAGUAGGGGGCCACc 5'
                     :| |:|  ||||||| 
   Ref:      5' --gcgGTGCGT-ACCCGGTGt 3'

   Energy:  -20.780001 kCal/Mol

Scores for this hit:
>hsa-miR-181d-3pMIMAT0026608HomosapiensmiR-181d-3p	ATP5F1D	142.00	-20.78	2 17	1 18	15	66.67%	80.00%


   Query:    3' cuuUCACGGGAGUUCCGACUCAc 5'
                   :|||||:  :: ||||||| 
   Ref:      5' cctGGTGCCTGGGGAGCTGAGTt 3'

   Energy:  -23.950001 kCal/Mol

Scores for this hit:
>hsa-miR-512-5pMIMAT0002822HomosapiensmiR-512-5p	COL4A1	160.00	-23.95	2 21	474 496	19	63.16%	84.21%


   Query:    3' cugGAGUC--GAUACU---GUCGUGAa 5'
                   |||||  ||:|||   ||||||| 
   Ref:      5' tggCTCAGGCCTGTGATCCCAGCACTt 3'

   Energy:  -26.030001 kCal/Mol

Scores for this hit:
>hsa-miR-512-3pMIMAT0002823HomosapiensmiR-512-3p	MRPL20	161.00	-26.03	2 20	355 381	23	73.91%	78.26%


   Query:    3' cuuuuuGCGGGGGACCGAACUUu 5'
                      :|| :||||||||||| 
   Ref:      5' tcattcTGCATCCTGGCTTGAAa 3'

   Energy:  -27.120001 kCal/Mol

Scores for this hit:
>hsa-miR-498-5pMIMAT0002824HomosapiensmiR-498-5p	COL4A1	169.00	-27.12	2 18	1015 1037	16	81.25%	93.75%


   Query:    3' cuuuuugCGGGGGAC--CGAACUUu 5'
                       |||||| |  |:||||| 
   Ref:      5' actttgaGCCCCCAGGAGTTTGAAg 3'

   Energy:  -23.250000 kCal/Mol

Scores for this hit:
>hsa-miR-498-5pMIMAT0002824HomosapiensmiR-498-5p	MRPL20	143.00	-23.25	2 17	238 262	17	76.47%	82.35%


   Query:    3' cuuuuugcgggggACCGAACUUu 5'
                             | ||||||| 
   Ref:      5' tgagacaggagaaTTGCTTGAAc 3'

   Energy:  -10.140000 kCal/Mol

Scores for this hit:
>hsa-miR-498-5pMIMAT0002824HomosapiensmiR-498-5p	COL4A1	142.00	-10.14	2 11	1649 1671	9	88.89%	88.89%


   Query:    3' cuuuuuGCGGGGGACCGAACUUu 5'
                      :|| :||||||||||| 
   Ref:      5' tcattcTGCATCCTGGCTTGAAa 3'

   Energy:  -27.120001 kCal/Mol

Scores for this hit:
>hsa-miR-498-5pMIMAT0002824HomosapiensmiR-498-5p	COL4A1	169.00	-27.12	2 18	1015 1037	16	81.25%	93.75%


   Query:    3' cgAAGUUCGAGACCUCCACGAAa 5'
                  | ||: :||   |||||||| 
   Ref:      5' ccTGCAGATTCCACAGGTGCTTc 3'

   Energy:  -18.600000 kCal/Mol

Scores for this hit:
>hsa-miR-498-3pMIMAT0037323HomosapiensmiR-498-3p	MRPL20	157.00	-18.60	2 22	92 114	20	65.00%	75.00%


   Query:    3' gucuuugacgaaggUAGAACUc 5'
                              ||||||| 
   Ref:      5' agagcataataataATCTTGAa 3'

   Energy:  -8.590000 kCal/Mol

Scores for this hit:
>hsa-miR-520e-5pMIMAT0037324HomosapiensmiR-520e-5p	COL4A1	140.00	-8.59	2 9	96 117	7	100.00%	100.00%


   Query:    3' gggaguuuuuccuUCGUGAAa 5'
                             ||||||| 
   Ref:      5' ggcctgtgatcccAGCACTTt 3'

   Energy:  -12.750000 kCal/Mol

Scores for this hit:
>hsa-miR-520e-3pMIMAT0002825HomosapiensmiR-520e-3p	MRPL20	140.00	-12.75	2 9	362 382	7	100.00%	100.00%


   Query:    3' gucuuucacgaAAGAAAACCUCUu 5'
                           | :||||||||| 
   Ref:      5' tactttatttgTATTTTTGGAGAa 3'

   Energy:  -15.220000 kCal/Mol

Scores for this hit:
>hsa-miR-515-5pMIMAT0002826HomosapiensmiR-515-5p	COL4A1	153.00	-15.22	2 14	1274 1297	12	83.33%	91.67%


   Query:    3' gucuuucacgaAAGAAAACCUCUu 5'
                           | :||||||||| 
   Ref:      5' tactttatttgTATTTTTGGAGAa 3'

   Energy:  -15.220000 kCal/Mol

Scores for this hit:
>hsa-miR-515-5pMIMAT0002826HomosapiensmiR-515-5p	COL4A1	153.00	-15.22	2 14	1274 1297	12	83.33%	91.67%


   Query:    3' uuGCGAGGUU-UUCUUCCGUGAg 5'
                  | |||:|| ::|||||||:| 
   Ref:      5' acCTCTCTAAGGGGAAGGCATTt 3'

   Energy:  -23.709999 kCal/Mol

Scores for this hit:
>hsa-miR-515-3pMIMAT0002827HomosapiensmiR-515-3p	COL4A1	155.00	-23.71	2 21	436 458	20	70.00%	90.00%


   Query:    3' uuGCGAGGUU-UUCUUCCGUGAg 5'
                  | |||:|| ::|||||||:| 
   Ref:      5' acCTCTCTAAGGGGAAGGCATTt 3'

   Energy:  -23.709999 kCal/Mol

Scores for this hit:
>hsa-miR-515-3pMIMAT0002827HomosapiensmiR-515-3p	COL4A1	155.00	-23.71	2 21	436 458	20	70.00%	90.00%


   Query:    3' cuuucacgaggGAAAACCUCUu 5'
                           :||||||||| 
   Ref:      5' ctttatttgtaTTTTTGGAGAa 3'

   Energy:  -15.060000 kCal/Mol

Scores for this hit:
>hsa-miR-519e-5pMIMAT0002828HomosapiensmiR-519e-5p	COL4A1	151.00	-15.06	2 12	1276 1297	10	90.00%	100.00%


   Query:    3' cuuucacgaggGAAAACCUCUu 5'
                           :||||||||| 
   Ref:      5' ctttatttgtaTTTTTGGAGAa 3'

   Energy:  -15.060000 kCal/Mol

Scores for this hit:
>hsa-miR-519e-5pMIMAT0002828HomosapiensmiR-519e-5p	COL4A1	151.00	-15.06	2 12	1276 1297	10	90.00%	100.00%


   Query:    3' uuGUGAGAUUUUCC-UCCGUGAa 5'
                  | ||||||::|| |||||:| 
   Ref:      5' acCTCTCTAAGGGGAAGGCATTt 3'

   Energy:  -26.670000 kCal/Mol

Scores for this hit:
>hsa-miR-519e-3pMIMAT0002829HomosapiensmiR-519e-3p	COL4A1	159.00	-26.67	2 21	436 458	20	75.00%	90.00%


   Query:    3' uuGUGAGAUUUUCC-UCCGUGAa 5'
                  | ||||||::|| |||||:| 
   Ref:      5' acCTCTCTAAGGGGAAGGCATTt 3'

   Energy:  -26.670000 kCal/Mol

Scores for this hit:
>hsa-miR-519e-3pMIMAT0002829HomosapiensmiR-519e-3p	COL4A1	159.00	-26.67	2 21	436 458	20	75.00%	90.00%


   Query:    3' uuGGGAGAUUUUCC-UUCGUGAa 5'
                  |:||||||::|| |:|||:| 
   Ref:      5' acCTCTCTAAGGGGAAGGCATTt 3'

   Energy:  -28.150000 kCal/Mol

Scores for this hit:
>hsa-miR-520f-3pMIMAT0002830HomosapiensmiR-520f-3p	COL4A1	147.00	-28.15	2 21	436 458	20	70.00%	95.00%


   Query:    3' uuGGGAGAUUUUCC-UUCGUGAa 5'
                  |:||||||::|| |:|||:| 
   Ref:      5' acCTCTCTAAGGGGAAGGCATTt 3'

   Energy:  -28.150000 kCal/Mol

Scores for this hit:
>hsa-miR-520f-3pMIMAT0002830HomosapiensmiR-520f-3p	COL4A1	147.00	-28.15	2 21	436 458	20	70.00%	95.00%


   Query:    3' uaggagauUUUUCUACGUGAAa 5'
                        :||| |||:|||| 
   Ref:      5' attatagtGAAACATGTACTTt 3'

   Energy:  -10.160000 kCal/Mol

Scores for this hit:
>hsa-miR-519c-3pMIMAT0002832HomosapiensmiR-519c-3p	COL4A1	142.00	-10.16	2 15	876 897	13	76.92%	92.31%


   Query:    3' uaggagauUUUUCUACGUGAAa 5'
                        :||| |||:|||| 
   Ref:      5' attatagtGAAACATGTACTTt 3'

   Energy:  -10.160000 kCal/Mol

Scores for this hit:
>hsa-miR-519c-3pMIMAT0002832HomosapiensmiR-519c-3p	COL4A1	142.00	-10.16	2 15	876 897	13	76.92%	92.31%


   Query:    3' ucuuucaugaagGGAGACCUc 5'
                            |||||||| 
   Ref:      5' gcttcggagccaCCTCTGGAt 3'

   Energy:  -16.330000 kCal/Mol

Scores for this hit:
>hsa-miR-520a-5pMIMAT0002833HomosapiensmiR-520a-5p	ATP5F1D	145.00	-16.33	2 10	324 344	8	100.00%	100.00%


   Query:    3' ucuuucaugaagGGAGACCUc 5'
                            |||||||| 
   Ref:      5' gcttcggagccaCCTCTGGAt 3'

   Energy:  -16.330000 kCal/Mol

Scores for this hit:
>hsa-miR-520a-5pMIMAT0002833HomosapiensmiR-520a-5p	ATP5F1D	145.00	-16.33	2 10	28 48	8	100.00%	100.00%


   Query:    3' ucUUUCAUGAAGG-GAGACCUc 5'
                  :|| | |  |: ||||||| 
   Ref:      5' taGAATTCCAGCTACTCTGGAg 3'

   Energy:  -18.870001 kCal/Mol

Scores for this hit:
>hsa-miR-520a-5pMIMAT0002833HomosapiensmiR-520a-5p	MRPL20	146.00	-18.87	2 20	486 507	19	63.16%	73.68%


   Query:    3' ucuuucaugaagGGAGACCUc 5'
                            |||||||| 
   Ref:      5' gcttcggagccaCCTCTGGAt 3'

   Energy:  -16.330000 kCal/Mol

Scores for this hit:
>hsa-miR-520a-5pMIMAT0002833HomosapiensmiR-520a-5p	ATP5F1D	145.00	-16.33	2 10	42 62	8	100.00%	100.00%


   Query:    3' ucuuucaugaagGGAGACCUc 5'
                            |||||||| 
   Ref:      5' gcttcggagccaCCTCTGGAt 3'

   Energy:  -16.330000 kCal/Mol

Scores for this hit:
>hsa-miR-520a-5pMIMAT0002833HomosapiensmiR-520a-5p	ATP5F1D	145.00	-16.33	2 10	74 94	8	100.00%	100.00%


   Query:    3' ucUUUC-AUGAAGGGAGACCUc 5'
                  |||| ||  |::||||||| 
   Ref:      5' atAAAGATAAGTTTCTCTGGAa 3'

   Energy:  -17.670000 kCal/Mol

Scores for this hit:
>hsa-miR-520a-5pMIMAT0002833HomosapiensmiR-520a-5p	COL4A1	162.00	-17.67	2 20	507 528	19	73.68%	84.21%


   Query:    3' ucuuucauGAAGGGAGACCUc 5'
                        | |  ||||||| 
   Ref:      5' cggcccctCCTGGCTCTGGAg 3'

   Energy:  -16.889999 kCal/Mol

Scores for this hit:
>hsa-miR-520a-5pMIMAT0002833HomosapiensmiR-520a-5p	COL4A1	141.00	-16.89	2 14	1393 1413	12	75.00%	75.00%


   Query:    3' ugucagguuucccuUCGUGAAa 5'
                              ||||||| 
   Ref:      5' aggcctgtgatcccAGCACTTt 3'

   Energy:  -11.130000 kCal/Mol

Scores for this hit:
>hsa-miR-520a-3pMIMAT0002834HomosapiensmiR-520a-3p	MRPL20	140.00	-11.13	2 9	361 382	7	100.00%	100.00%


   Query:    3' ugucAGGUUUCCC-UUCGUGAAa 5'
                    ||:||:||| |:|||:|| 
   Ref:      5' cctcTCTAAGGGGAAGGCATTTt 3'

   Energy:  -23.330000 kCal/Mol

Scores for this hit:
>hsa-miR-520a-3pMIMAT0002834HomosapiensmiR-520a-3p	COL4A1	141.00	-23.33	2 19	437 459	18	72.22%	94.44%


   Query:    3' ugucAGGUUUCCC-UUCGUGAAa 5'
                    ||:||:||| |:|||:|| 
   Ref:      5' cctcTCTAAGGGGAAGGCATTTt 3'

   Energy:  -23.330000 kCal/Mol

Scores for this hit:
>hsa-miR-520a-3pMIMAT0002834HomosapiensmiR-520a-3p	COL4A1	141.00	-23.33	2 19	437 459	18	72.22%	94.44%


   Query:    3' ugucuuucACGAAGGGAGUUCUc 5'
                        | |  |:||||||| 
   Ref:      5' gctctcctTCCGCCTCTCAAGAt 3'

   Energy:  -14.100000 kCal/Mol

Scores for this hit:
>hsa-miR-526b-5pMIMAT0002835HomosapiensmiR-526b-5p	ATP5F1D	147.00	-14.10	2 16	233 255	14	71.43%	78.57%


   Query:    3' ugucUUUCACGAAGGGAGUUCUc 5'
                    || |||: |::||:|||| 
   Ref:      5' tttaAATGTGTATTTCTTAAGAa 3'

   Energy:  -14.170000 kCal/Mol

Scores for this hit:
>hsa-miR-526b-5pMIMAT0002835HomosapiensmiR-526b-5p	COL4A1	151.00	-14.17	2 20	1247 1269	18	66.67%	88.89%


   Query:    3' ugucUUUCACGAAGGGAGUUCUc 5'
                    |: |||| |  ||||||| 
   Ref:      5' ttccAGTGTGCAT-GCTCAAGAg 3'

   Energy:  -22.200001 kCal/Mol

Scores for this hit:
>hsa-miR-526b-5pMIMAT0002835HomosapiensmiR-526b-5p	COL4A1	153.00	-22.20	2 20	1076 1097	18	72.22%	77.78%


   Query:    3' ugucuuucACGAAGGGAGUUCUc 5'
                        | :|||:||||||: 
   Ref:      5' tcttagtaTATTTCTCTCAAGGa 3'

   Energy:  -17.969999 kCal/Mol

Scores for this hit:
>hsa-miR-526b-5pMIMAT0002835HomosapiensmiR-526b-5p	COL4A1	143.00	-17.97	2 16	864 886	14	71.43%	92.86%


   Query:    3' ugucuuucACGAAGGGAGUUCUc 5'
                        | :|||:||||||: 
   Ref:      5' tcttagtaTATTTCTCTCAAGGa 3'

   Energy:  -17.969999 kCal/Mol

Scores for this hit:
>hsa-miR-526b-5pMIMAT0002835HomosapiensmiR-526b-5p	COL4A1	143.00	-17.97	2 16	864 886	14	71.43%	92.86%


   Query:    3' cggagauUUUCCUUCGUGAAAg 5'
                       ||| |  ||||||| 
   Ref:      5' gcataccAAATG--GCACTTTt 3'

   Energy:  -11.380000 kCal/Mol

Scores for this hit:
>hsa-miR-526b-3pMIMAT0002836HomosapiensmiR-526b-3p	COL4A1	144.00	-11.38	2 16	211 230	14	78.57%	78.57%


   Query:    3' cggagauuuuccuUCGUGAAAg 5'
                             |||||||| 
   Ref:      5' ggcctgtgatcccAGCACTTTg 3'

   Energy:  -17.969999 kCal/Mol

Scores for this hit:
>hsa-miR-526b-3pMIMAT0002836HomosapiensmiR-526b-3p	MRPL20	145.00	-17.97	2 10	362 383	8	100.00%	100.00%


   Query:    3' cggagAUUUUCCUUCGUGAAAg 5'
                     ||||| |:|| ||||| 
   Ref:      5' aatgaTAAAATGGAGAACTTTg 3'

   Energy:  -9.590000 kCal/Mol

Scores for this hit:
>hsa-miR-526b-3pMIMAT0002836HomosapiensmiR-526b-3p	COL4A1	141.00	-9.59	2 18	1203 1224	16	81.25%	87.50%


   Query:    3' cgGAGAUUUUCCUU-CGUGAAAg 5'
                  ||||||::|||| |||:||| 
   Ref:      5' ctCTCTAAGGGGAAGGCATTTTg 3'

   Energy:  -25.590000 kCal/Mol

Scores for this hit:
>hsa-miR-526b-3pMIMAT0002836HomosapiensmiR-526b-3p	COL4A1	167.00	-25.59	2 21	438 460	20	80.00%	95.00%


   Query:    3' cggagauuuuccUUCGUGAAAg 5'
                            ::||||||| 
   Ref:      5' tgttactttgctGGGCACTTTg 3'

   Energy:  -13.170000 kCal/Mol

Scores for this hit:
>hsa-miR-526b-3pMIMAT0002836HomosapiensmiR-526b-3p	COL4A1	142.00	-13.17	2 11	823 844	9	77.78%	100.00%


   Query:    3' cggagauUUUCCUUCGUGAAAg 5'
                       ||| |  ||||||| 
   Ref:      5' gcataccAAATG--GCACTTTt 3'

   Energy:  -11.380000 kCal/Mol

Scores for this hit:
>hsa-miR-526b-3pMIMAT0002836HomosapiensmiR-526b-3p	COL4A1	144.00	-11.38	2 16	211 230	14	78.57%	78.57%


   Query:    3' cgGAGAUUUUCCUU-CGUGAAAg 5'
                  ||||||::|||| |||:||| 
   Ref:      5' ctCTCTAAGGGGAAGGCATTTTg 3'

   Energy:  -25.590000 kCal/Mol

Scores for this hit:
>hsa-miR-526b-3pMIMAT0002836HomosapiensmiR-526b-3p	COL4A1	167.00	-25.59	2 21	438 460	20	80.00%	95.00%


   Query:    3' cggagauuuuccUUCGUGAAAg 5'
                            ::||||||| 
   Ref:      5' tgttactttgctGGGCACTTTg 3'

   Energy:  -13.170000 kCal/Mol

Scores for this hit:
>hsa-miR-526b-3pMIMAT0002836HomosapiensmiR-526b-3p	COL4A1	142.00	-13.17	2 11	823 844	9	77.78%	100.00%


   Query:    3' ucuuucacguagGGAGACCUc 5'
                            |||||||| 
   Ref:      5' gcttcggagccaCCTCTGGAt 3'

   Energy:  -16.570000 kCal/Mol

Scores for this hit:
>hsa-miR-525-5pMIMAT0002838HomosapiensmiR-525-5p	ATP5F1D	145.00	-16.57	2 10	324 344	8	100.00%	100.00%


   Query:    3' ucuuucacGUAG-GGAGACCUc 5'
                        |||| |||||||: 
   Ref:      5' tcatgcaaCATCTCCTCTGGGg 3'

   Energy:  -25.000000 kCal/Mol

Scores for this hit:
>hsa-miR-525-5pMIMAT0002838HomosapiensmiR-525-5p	VWF	140.00	-25.00	2 14	684 705	13	84.62%	92.31%


   Query:    3' ucuuucacguagGGAGACCUc 5'
                            |||||||| 
   Ref:      5' gcttcggagccaCCTCTGGAt 3'

   Energy:  -16.570000 kCal/Mol

Scores for this hit:
>hsa-miR-525-5pMIMAT0002838HomosapiensmiR-525-5p	ATP5F1D	145.00	-16.57	2 10	28 48	8	100.00%	100.00%


   Query:    3' ucUUUCACGUAGG-GAGACCUc 5'
                  :|| | || |: ||||||| 
   Ref:      5' taGAATTCCAGCTACTCTGGAg 3'

   Energy:  -19.570000 kCal/Mol

Scores for this hit:
>hsa-miR-525-5pMIMAT0002838HomosapiensmiR-525-5p	MRPL20	154.00	-19.57	2 20	486 507	19	68.42%	78.95%


   Query:    3' ucuuucacguagGGAGACCUc 5'
                            |||||||| 
   Ref:      5' gcttcggagccaCCTCTGGAt 3'

   Energy:  -16.570000 kCal/Mol

Scores for this hit:
>hsa-miR-525-5pMIMAT0002838HomosapiensmiR-525-5p	ATP5F1D	145.00	-16.57	2 10	42 62	8	100.00%	100.00%


   Query:    3' ucuuucacguagGGAGACCUc 5'
                            |||||||| 
   Ref:      5' gcttcggagccaCCTCTGGAt 3'

   Energy:  -16.570000 kCal/Mol

Scores for this hit:
>hsa-miR-525-5pMIMAT0002838HomosapiensmiR-525-5p	ATP5F1D	145.00	-16.57	2 10	74 94	8	100.00%	100.00%


   Query:    3' ucUUUC-ACGUAGGGAGACCUc 5'
                  |||| |  :|::||||||| 
   Ref:      5' atAAAGATAAGTTTCTCTGGAa 3'

   Energy:  -17.580000 kCal/Mol

Scores for this hit:
>hsa-miR-525-5pMIMAT0002838HomosapiensmiR-525-5p	COL4A1	158.00	-17.58	2 20	507 528	19	68.42%	84.21%


   Query:    3' ucuuucacGUAGGGAGACCUc 5'
                        | |  ||||||| 
   Ref:      5' cggcccctCCTGGCTCTGGAg 3'

   Energy:  -18.410000 kCal/Mol

Scores for this hit:
>hsa-miR-525-5pMIMAT0002838HomosapiensmiR-525-5p	COL4A1	141.00	-18.41	2 14	1393 1413	12	75.00%	75.00%


   Query:    3' ggagaUUUCUCU-UCGCGAAAg 5'
                     ||:|| | ||:||||| 
   Ref:      5' tatacAAGGACAGAGTGCTTTa 3'

   Energy:  -13.570000 kCal/Mol

Scores for this hit:
>hsa-miR-518f-3pMIMAT0002842HomosapiensmiR-518f-3p	COL4A1	143.00	-13.57	2 17	1408 1429	16	75.00%	87.50%


   Query:    3' ggagaUUUCUCU-UCGCGAAAg 5'
                     ||:|| | ||:||||| 
   Ref:      5' tatacAAGGACAGAGTGCTTTa 3'

   Energy:  -13.570000 kCal/Mol

Scores for this hit:
>hsa-miR-518f-3pMIMAT0002842HomosapiensmiR-518f-3p	COL4A1	143.00	-13.57	2 17	1408 1429	16	75.00%	87.50%


   Query:    3' cuUUCGCGAAGGGACAUCUCc 5'
                  ||| |:  ||||||||:| 
   Ref:      5' ccAAG-GTGGCCCTGTAGGGg 3'

   Energy:  -29.049999 kCal/Mol

Scores for this hit:
>hsa-miR-520b-5pMIMAT0037325HomosapiensmiR-520b-5p	NDUFB7	145.00	-29.05	2 20	183 202	18	72.22%	83.33%


   Query:    3' cuuucgcgaAGGG--ACAUCUCc 5'
                         |||:  ||||||| 
   Ref:      5' tttcggaaaTCCTGGTGTAGAGt 3'

   Energy:  -13.850000 kCal/Mol

Scores for this hit:
>hsa-miR-520b-5pMIMAT0037325HomosapiensmiR-520b-5p	COL4A1	143.00	-13.85	2 13	541 563	13	76.92%	84.62%


   Query:    3' cuuucgcgaAGGG--ACAUCUCc 5'
                         |||:  ||||||| 
   Ref:      5' tttcggaaaTCCTGGTGTAGAGt 3'

   Energy:  -13.850000 kCal/Mol

Scores for this hit:
>hsa-miR-520b-5pMIMAT0037325HomosapiensmiR-520b-5p	COL4A1	143.00	-13.85	2 13	541 563	13	76.92%	84.62%


   Query:    3' gggagauuuuccuUCGUGAAa 5'
                             ||||||| 
   Ref:      5' ggcctgtgatcccAGCACTTt 3'

   Energy:  -16.420000 kCal/Mol

Scores for this hit:
>hsa-miR-520b-3pMIMAT0002843HomosapiensmiR-520b-3p	MRPL20	140.00	-16.42	2 9	362 382	7	100.00%	100.00%


   Query:    3' ggGAGAUUUUCC-UUCGUGAAa 5'
                  ||||||::|| |:|||:|| 
   Ref:      5' ctCTCTAAGGGGAAGGCATTTt 3'

   Energy:  -27.840000 kCal/Mol

Scores for this hit:
>hsa-miR-520b-3pMIMAT0002843HomosapiensmiR-520b-3p	COL4A1	146.00	-27.84	2 20	438 459	19	73.68%	94.74%


   Query:    3' ggGAGAUUUUCC-UUCGUGAAa 5'
                  ||||||::|| |:|||:|| 
   Ref:      5' ctCTCTAAGGGGAAGGCATTTt 3'

   Energy:  -27.840000 kCal/Mol

Scores for this hit:
>hsa-miR-520b-3pMIMAT0002843HomosapiensmiR-520b-3p	COL4A1	146.00	-27.84	2 20	438 459	19	73.68%	94.74%


   Query:    3' uggAGAU-UUCC--CCUCGCGAAAc 5'
                   | || ||||   |||:||||| 
   Ref:      5' aaaTATACAAGGACAGAGTGCTTTa 3'

   Energy:  -15.320000 kCal/Mol

Scores for this hit:
>hsa-miR-518bMIMAT0002844HomosapiensmiR-518b	COL4A1	141.00	-15.32	2 20	1405 1429	21	71.43%	76.19%


   Query:    3' uggAGAU-UUCC--CCUCGCGAAAc 5'
                   | || ||||   |||:||||| 
   Ref:      5' aaaTATACAAGGACAGAGTGCTTTa 3'

   Energy:  -15.320000 kCal/Mol

Scores for this hit:
>hsa-miR-518bMIMAT0002844HomosapiensmiR-518b	COL4A1	141.00	-15.32	2 20	1405 1429	21	71.43%	76.19%


   Query:    3' aggAGAUUUUCCU---UCGCGAAAg 5'
                   | || |||||   ||:||||| 
   Ref:      5' aaaTATACAAGGACAGAGTGCTTTa 3'

   Energy:  -14.620000 kCal/Mol

Scores for this hit:
>hsa-miR-526a-3pMIMAT0037326HomosapiensmiR-526a-3p	COL4A1	146.00	-14.62	2 20	1405 1429	21	71.43%	76.19%


   Query:    3' aggAGAUUUUCCU---UCGCGAAAg 5'
                   | || |||||   ||:||||| 
   Ref:      5' aaaTATACAAGGACAGAGTGCTTTa 3'

   Energy:  -14.620000 kCal/Mol

Scores for this hit:
>hsa-miR-526a-3pMIMAT0037326HomosapiensmiR-526a-3p	COL4A1	146.00	-14.62	2 20	1405 1429	21	71.43%	76.19%


   Query:    3' ugGGAGAUUUUCCUUCGUGAAa 5'
                  ||| | :|    ||||||| 
   Ref:      5' ggCCTGT-GATCCCAGCACTTt 3'

   Energy:  -16.420000 kCal/Mol

Scores for this hit:
>hsa-miR-520c-3pMIMAT0002846HomosapiensmiR-520c-3p	MRPL20	142.00	-16.42	2 21	362 382	19	63.16%	68.42%


   Query:    3' ugGGAGAUUUUCC-UUCGUGAAa 5'
                  :||||||::|| |:|||:|| 
   Ref:      5' ccTCTCTAAGGGGAAGGCATTTt 3'

   Energy:  -28.709999 kCal/Mol

Scores for this hit:
>hsa-miR-520c-3pMIMAT0002846HomosapiensmiR-520c-3p	COL4A1	147.00	-28.71	2 21	437 459	20	70.00%	95.00%


   Query:    3' ugGGAGAUUUUCC-UUCGUGAAa 5'
                  :||||||::|| |:|||:|| 
   Ref:      5' ccTCTCTAAGGGGAAGGCATTTt 3'

   Energy:  -28.709999 kCal/Mol

Scores for this hit:
>hsa-miR-520c-3pMIMAT0002846HomosapiensmiR-520c-3p	COL4A1	147.00	-28.71	2 21	437 459	20	70.00%	95.00%


   Query:    3' guCUUUCACG-AAGGGAGGUCUCu 5'
                  |:|: | | |||::|||:||| 
   Ref:      5' caGGAGCTCCTTTCTTTCCGGAGt 3'

   Energy:  -25.580000 kCal/Mol

Scores for this hit:
>hsa-miR-518c-5pMIMAT0002847HomosapiensmiR-518c-5p	COL4A1	148.00	-25.58	2 22	819 842	21	61.90%	85.71%


   Query:    3' ugugagaUUUCUCU-UCGCGAAAc 5'
                       ||:|| | ||:||||| 
   Ref:      5' aatatacAAGGACAGAGTGCTTTa 3'

   Energy:  -13.620000 kCal/Mol

Scores for this hit:
>hsa-miR-518c-3pMIMAT0002848HomosapiensmiR-518c-3p	COL4A1	143.00	-13.62	2 17	1406 1429	16	75.00%	87.50%


   Query:    3' ugugagaUUUCUCU-UCGCGAAAc 5'
                       ||:|| | ||:||||| 
   Ref:      5' aatatacAAGGACAGAGTGCTTTa 3'

   Energy:  -13.620000 kCal/Mol

Scores for this hit:
>hsa-miR-518c-3pMIMAT0002848HomosapiensmiR-518c-3p	COL4A1	143.00	-13.62	2 17	1406 1429	16	75.00%	87.50%


   Query:    3' cucuuucACGAAGGGAAACAUc 5'
                       | :|||::|||||| 
   Ref:      5' attccttTTTTTCTTTTTGTAa 3'

   Energy:  -10.850000 kCal/Mol

Scores for this hit:
>hsa-miR-524-5pMIMAT0002849HomosapiensmiR-524-5p	COL4A1	143.00	-10.85	2 16	253 274	14	71.43%	92.86%


   Query:    3' ucUGUCACGAAGGUAGAUCUCc 5'
                  |:| | |||||||||:|:| 
   Ref:      5' tcATA-TCCTTCCATCTGGGGg 3'

   Energy:  -26.040001 kCal/Mol

Scores for this hit:
>hsa-miR-517-5pMIMAT0002851HomosapiensmiR-517-5p	VWF	142.00	-26.04	2 21	790 810	19	73.68%	89.47%


   Query:    3' ucUGUCACGA-AGGUAGAUCUCc 5'
                  :|| | :| |:||||||||| 
   Ref:      5' atGCATTCTTCTTCATCTAGAGa 3'

   Energy:  -17.190001 kCal/Mol

Scores for this hit:
>hsa-miR-517-5pMIMAT0002851HomosapiensmiR-517-5p	COL4A1	163.00	-17.19	2 21	229 251	20	70.00%	85.00%


   Query:    3' uuGUCUUUCGCGAAGGGAAACCUCc 5'
                  ||||   :|: |  ||||||:| 
   Ref:      5' aaCAGATCATGTGTGACTTTGGGGa 3'

   Energy:  -23.530001 kCal/Mol

Scores for this hit:
>hsa-miR-519d-5pMIMAT0026610HomosapiensmiR-519d-5p	COL4A1	143.00	-23.53	2 24	797 821	22	59.09%	72.73%


   Query:    3' uugucuuucgcgaAGGGAAACCUCc 5'
                             | ::||||||| 
   Ref:      5' tgtactttatttgTATTTTTGGAGa 3'

   Energy:  -11.880000 kCal/Mol

Scores for this hit:
>hsa-miR-519d-5pMIMAT0026610HomosapiensmiR-519d-5p	COL4A1	144.00	-11.88	2 13	1272 1296	11	72.73%	90.91%


   Query:    3' uugucuuucgcgaAGGGAAACCUCc 5'
                             | ::||||||| 
   Ref:      5' tgtactttatttgTATTTTTGGAGa 3'

   Energy:  -11.880000 kCal/Mol

Scores for this hit:
>hsa-miR-519d-5pMIMAT0026610HomosapiensmiR-519d-5p	COL4A1	144.00	-11.88	2 13	1272 1296	11	72.73%	90.91%


   Query:    3' gugagauuucccuCCGUGAAAc 5'
                             |||||||| 
   Ref:      5' tggcataccaaatGGCACTTTt 3'

   Energy:  -12.110000 kCal/Mol

Scores for this hit:
>hsa-miR-519d-3pMIMAT0002853HomosapiensmiR-519d-3p	COL4A1	145.00	-12.11	2 10	209 230	8	100.00%	100.00%


   Query:    3' guGAGAUUUCCCUCCGUGAAAc 5'
                  || |:|    | ||||||| 
   Ref:      5' gcCTGTGATCCCA-GCACTTTg 3'

   Energy:  -14.430000 kCal/Mol

Scores for this hit:
>hsa-miR-519d-3pMIMAT0002853HomosapiensmiR-519d-3p	MRPL20	142.00	-14.43	2 21	363 383	19	63.16%	68.42%


   Query:    3' guGAGAUUUCCC-UCCGUGAAAc 5'
                  ||||||:||| |||||:||| 
   Ref:      5' ctCTCTAAGGGGAAGGCATTTTg 3'

   Energy:  -34.250000 kCal/Mol

Scores for this hit:
>hsa-miR-519d-3pMIMAT0002853HomosapiensmiR-519d-3p	COL4A1	171.00	-34.25	2 21	438 460	20	85.00%	95.00%


   Query:    3' gugagauuucccUCCGUGAAAc 5'
                            :|||||||| 
   Ref:      5' tgttactttgctGGGCACTTTg 3'

   Energy:  -20.770000 kCal/Mol

Scores for this hit:
>hsa-miR-519d-3pMIMAT0002853HomosapiensmiR-519d-3p	COL4A1	146.00	-20.77	2 11	823 844	9	88.89%	100.00%


   Query:    3' gugagauuucccuCCGUGAAAc 5'
                             |||||||| 
   Ref:      5' tggcataccaaatGGCACTTTt 3'

   Energy:  -12.110000 kCal/Mol

Scores for this hit:
>hsa-miR-519d-3pMIMAT0002853HomosapiensmiR-519d-3p	COL4A1	145.00	-12.11	2 10	209 230	8	100.00%	100.00%


   Query:    3' guGAGAUUUCCC-UCCGUGAAAc 5'
                  ||||||:||| |||||:||| 
   Ref:      5' ctCTCTAAGGGGAAGGCATTTTg 3'

   Energy:  -34.250000 kCal/Mol

Scores for this hit:
>hsa-miR-519d-3pMIMAT0002853HomosapiensmiR-519d-3p	COL4A1	171.00	-34.25	2 21	438 460	20	85.00%	95.00%


   Query:    3' gugagauuucccUCCGUGAAAc 5'
                            :|||||||| 
   Ref:      5' tgttactttgctGGGCACTTTg 3'

   Energy:  -20.770000 kCal/Mol

Scores for this hit:
>hsa-miR-519d-3pMIMAT0002853HomosapiensmiR-519d-3p	COL4A1	146.00	-20.77	2 11	823 844	9	88.89%	100.00%


   Query:    3' ugUGAGAUUUCCCUUCACGCAa 5'
                  || | :|:  |:||||:|| 
   Ref:      5' ccACGCGGAGCCGGAGTGTGTg 3'

   Energy:  -17.370001 kCal/Mol

Scores for this hit:
>hsa-miR-521MIMAT0002854HomosapiensmiR-521	MRPL20	140.00	-17.37	2 21	251 272	19	57.89%	78.95%


   Query:    3' uguGAGAU-UUCCCUUCACGCAa 5'
                   || |: || ||:||||:|| 
   Ref:      5' aacCTGTGCAATGGGAGTGTGTt 3'

   Energy:  -19.850000 kCal/Mol

Scores for this hit:
>hsa-miR-521MIMAT0002854HomosapiensmiR-521	COL4A1	146.00	-19.85	2 20	491 513	19	68.42%	84.21%


   Query:    3' cuuucccGAAGGGAAACAUc 5'
                       :|||::|||||| 
   Ref:      5' tccttttTTTCTTTTTGTAa 3'

   Energy:  -10.850000 kCal/Mol

Scores for this hit:
>hsa-miR-520d-5pMIMAT0002855HomosapiensmiR-520d-5p	COL4A1	141.00	-10.85	2 14	255 274	12	75.00%	100.00%


   Query:    3' ugggugguuucucuUCGUGAAa 5'
                              ||||||| 
   Ref:      5' aggcctgtgatcccAGCACTTt 3'

   Energy:  -13.440000 kCal/Mol

Scores for this hit:
>hsa-miR-520d-3pMIMAT0002856HomosapiensmiR-520d-3p	MRPL20	140.00	-13.44	2 9	361 382	7	100.00%	100.00%


   Query:    3' ugggUGGUUUC--UCUUCGUGAAa 5'
                    |:|||||  ||||| |||| 
   Ref:      5' ggggATCAAAGACAGAAGAACTTt 3'

   Energy:  -16.930000 kCal/Mol

Scores for this hit:
>hsa-miR-520d-3pMIMAT0002856HomosapiensmiR-520d-3p	COL4A1	141.00	-16.93	2 19	569 592	19	78.95%	84.21%


   Query:    3' uuUGUCUUUCACGAA--GGAGAUcu 5'
                  | ||:| || :||  ||||||  
   Ref:      5' gaAAAGGACGTTTTTAACCTCTAtg 3'

   Energy:  -12.780000 kCal/Mol

Scores for this hit:
>hsa-miR-520g-5pMIMAT0026611HomosapiensmiR-520g-5p	COL4A1	140.00	-12.78	3 22	603 627	21	66.67%	76.19%


   Query:    3' uuugucuuucacgaaGGAGAUCu 5'
                               ||||||| 
   Ref:      5' gcgtggtggcacacaCCTCTAGt 3'

   Energy:  -15.430000 kCal/Mol

Scores for this hit:
>hsa-miR-520g-5pMIMAT0026611HomosapiensmiR-520g-5p	COL4A1	140.00	-15.43	2 9	1608 1630	7	100.00%	100.00%


   Query:    3' uuUGUCUUU-CAC-GA--AGGAGAUCu 5'
                  | ||||| | | ||  ||||||:| 
   Ref:      5' acAAAGAAATGAGCCTACTCCTCTGGg 3'

   Energy:  -18.660000 kCal/Mol

Scores for this hit:
>hsa-miR-520g-5pMIMAT0026611HomosapiensmiR-520g-5p	COL4A1	142.00	-18.66	2 22	179 205	24	70.83%	75.00%


   Query:    3' uuUGUCUUU-CAC-GA--AGGAGAUCu 5'
                  | ||||| | | ||  ||||||:| 
   Ref:      5' acAAAGAAATGAGCCTACTCCTCTGGg 3'

   Energy:  -18.660000 kCal/Mol

Scores for this hit:
>hsa-miR-520g-5pMIMAT0026611HomosapiensmiR-520g-5p	COL4A1	142.00	-18.66	2 22	179 205	24	70.83%	75.00%


   Query:    3' uguGAGAU--UUCCCUUCGUGAAACa 5'
                   :|||:  | | | :|:|||||| 
   Ref:      5' tctTTCTGCTATGTGTGGTACTTTGc 3'

   Energy:  -13.540000 kCal/Mol

Scores for this hit:
>hsa-miR-520g-3pMIMAT0002858HomosapiensmiR-520g-3p	COL4A1	140.00	-13.54	2 22	541 566	22	59.09%	77.27%


   Query:    3' ugUGAGAUUU----CCCUUCGUGAAACa 5'
                  | |||:||    |||:| ||||||| 
   Ref:      5' ggAGTCTGAAGCAGGGGGATCACTTTGa 3'

   Energy:  -22.280001 kCal/Mol

Scores for this hit:
>hsa-miR-520g-3pMIMAT0002858HomosapiensmiR-520g-3p	MRPL20	165.00	-22.28	2 23	217 244	25	68.00%	76.00%


   Query:    3' ugugagauuucccuUCGUGAAACa 5'
                              ||||||||| 
   Ref:      5' aggcctgtgatcccAGCACTTTGg 3'

   Energy:  -15.810000 kCal/Mol

Scores for this hit:
>hsa-miR-520g-3pMIMAT0002858HomosapiensmiR-520g-3p	MRPL20	150.00	-15.81	2 11	361 384	9	100.00%	100.00%


   Query:    3' uguGAGAUUUCCCUU-CGUGAAACa 5'
                   ||||||:||||| |||:|||| 
   Ref:      5' cctCTCTAAGGGGAAGGCATTTTGa 3'

   Energy:  -31.190001 kCal/Mol

Scores for this hit:
>hsa-miR-520g-3pMIMAT0002858HomosapiensmiR-520g-3p	COL4A1	176.00	-31.19	2 22	437 461	21	85.71%	95.24%


   Query:    3' ugUGAGAUUUCCCUUCGUGAAACa 5'
                  |||:|:  ||   |||||||| 
   Ref:      5' ttACTTTGCTGG---GCACTTTGa 3'

   Energy:  -20.320000 kCal/Mol

Scores for this hit:
>hsa-miR-520g-3pMIMAT0002858HomosapiensmiR-520g-3p	COL4A1	154.00	-20.32	2 23	825 845	21	66.67%	76.19%


   Query:    3' uguGAGAUUU----CCCUUCGUGAAAca 5'
                   ||:|||:    ||||  ||||||  
   Ref:      5' tacCTTTAAGGTATGGGACTCACTTTtt 3'

   Energy:  -17.510000 kCal/Mol

Scores for this hit:
>hsa-miR-520g-3pMIMAT0002858HomosapiensmiR-520g-3p	COL4A1	140.00	-17.51	3 22	1169 1196	23	65.22%	73.91%


   Query:    3' uguGAGAU--UUCCCUUCGUGAAACa 5'
                   :|||:  | | | :|:|||||| 
   Ref:      5' tctTTCTGCTATGTGTGGTACTTTGc 3'

   Energy:  -13.540000 kCal/Mol

Scores for this hit:
>hsa-miR-520g-3pMIMAT0002858HomosapiensmiR-520g-3p	COL4A1	140.00	-13.54	2 22	541 566	22	59.09%	77.27%


   Query:    3' uguGAGAUUUCCCUU-CGUGAAACa 5'
                   ||||||:||||| |||:|||| 
   Ref:      5' cctCTCTAAGGGGAAGGCATTTTGa 3'

   Energy:  -31.190001 kCal/Mol

Scores for this hit:
>hsa-miR-520g-3pMIMAT0002858HomosapiensmiR-520g-3p	COL4A1	176.00	-31.19	2 22	437 461	21	85.71%	95.24%


   Query:    3' ugUGAGAUUUCCCUUCGUGAAACa 5'
                  |||:|:  ||   |||||||| 
   Ref:      5' ttACTTTGCTGG---GCACTTTGa 3'

   Energy:  -20.320000 kCal/Mol

Scores for this hit:
>hsa-miR-520g-3pMIMAT0002858HomosapiensmiR-520g-3p	COL4A1	154.00	-20.32	2 23	825 845	21	66.67%	76.19%


   Query:    3' uguGAGAUUU----CCCUUCGUGAAAca 5'
                   ||:|||:    ||||  ||||||  
   Ref:      5' tacCTTTAAGGTATGGGACTCACTTTtt 3'

   Energy:  -17.510000 kCal/Mol

Scores for this hit:
>hsa-miR-520g-3pMIMAT0002858HomosapiensmiR-520g-3p	COL4A1	140.00	-17.51	3 22	1169 1196	23	65.22%	73.91%


   Query:    3' uuuCACGAAGAAUGGAGGUCUa 5'
                   | ||||:|  :||||||| 
   Ref:      5' cttGGGCTTTTGCTCTCCAGAa 3'

   Energy:  -20.840000 kCal/Mol

Scores for this hit:
>hsa-miR-516b-5pMIMAT0002859HomosapiensmiR-516b-5p	COL4A1	163.00	-20.84	2 20	448 469	18	72.22%	83.33%


   Query:    3' uuucaCGAAGAAUGGAGGUCUa 5'
                     |||| ||| :|||||| 
   Ref:      5' agccaGCTT-TTA-TTCCAGAa 3'

   Energy:  -16.580000 kCal/Mol

Scores for this hit:
>hsa-miR-516b-5pMIMAT0002859HomosapiensmiR-516b-5p	COL4A1	141.00	-16.58	2 18	368 387	16	81.25%	87.50%


   Query:    3' uuucacgaagaaugGAGGUCUa 5'
                              ||||||| 
   Ref:      5' tttaagaaccagggCTCCAGAt 3'

   Energy:  -13.900000 kCal/Mol

Scores for this hit:
>hsa-miR-516b-5pMIMAT0002859HomosapiensmiR-516b-5p	COL4A1	140.00	-13.90	2 9	487 508	7	100.00%	100.00%


   Query:    3' ugggagacuuUCCUUCGu 5'
                          ||||||| 
   Ref:      5' aggcagagccAGGAAGCt 3'

   Energy:  -11.870000 kCal/Mol

Scores for this hit:
>hsa-miR-516b-3pMIMAT0002860HomosapiensmiR-516b-3p	BGN	140.00	-11.87	2 9	70 87	7	100.00%	100.00%


   Query:    3' uggGAGACUUUCCUUCGu 5'
                   ||:|| |||||||| 
   Ref:      5' gaaCTTTG-AAGGAAGCa 3'

   Energy:  -20.950001 kCal/Mol

Scores for this hit:
>hsa-miR-516b-3pMIMAT0002860HomosapiensmiR-516b-3p	COL4A1	157.00	-20.95	2 16	586 602	14	85.71%	92.86%


   Query:    3' cuUUCCCGAAGGGAAACGUc 5'
                  | | |:  : ||||||| 
   Ref:      5' ctATGTGTGGTACTTTGCAg 3'

   Energy:  -14.100000 kCal/Mol

Scores for this hit:
>hsa-miR-518a-5pMIMAT0005457HomosapiensmiR-518a-5p	COL4A1	142.00	-14.10	2 19	549 568	17	58.82%	70.59%


   Query:    3' cuuucccgaaggGAAACGUc 5'
                            ||||||| 
   Ref:      5' taaatttgtaagCTTTGCAt 3'

   Energy:  -7.900000 kCal/Mol

Scores for this hit:
>hsa-miR-518a-5pMIMAT0005457HomosapiensmiR-518a-5p	COL4A1	140.00	-7.90	2 9	1375 1394	7	100.00%	100.00%


   Query:    3' cuUUCCCGAAGGGAAACGUc 5'
                  ||  |: |::||||||| 
   Ref:      5' taAAATGTATTTCTTTGCAa 3'

   Energy:  -11.700000 kCal/Mol

Scores for this hit:
>hsa-miR-518a-5pMIMAT0005457HomosapiensmiR-518a-5p	COL4A1	154.00	-11.70	2 19	444 463	17	64.71%	82.35%


   Query:    3' cuUUCCCGAAGGGAAACGUc 5'
                  | | |:  : ||||||| 
   Ref:      5' ctATGTGTGGTACTTTGCAg 3'

   Energy:  -14.100000 kCal/Mol

Scores for this hit:
>hsa-miR-518a-5pMIMAT0005457HomosapiensmiR-518a-5p	COL4A1	142.00	-14.10	2 19	549 568	17	58.82%	70.59%


   Query:    3' aggucGUUUCCCU-UCGCGAAAg 5'
                     |||:|  | ||:||||| 
   Ref:      5' atataCAAGGACAGAGTGCTTTa 3'

   Energy:  -15.740000 kCal/Mol

Scores for this hit:
>hsa-miR-518a-3pMIMAT0002863HomosapiensmiR-518a-3p	COL4A1	140.00	-15.74	2 18	1407 1429	17	70.59%	82.35%


   Query:    3' aggucGUUUCCCU-UCGCGAAAg 5'
                     |||:|  | ||:||||| 
   Ref:      5' atataCAAGGACAGAGTGCTTTa 3'

   Energy:  -15.740000 kCal/Mol

Scores for this hit:
>hsa-miR-518a-3pMIMAT0002863HomosapiensmiR-518a-3p	COL4A1	140.00	-15.74	2 18	1407 1429	17	70.59%	82.35%


   Query:    3' cgAGGUUUCCCU-UCGCGAAAc 5'
                  | |||:|  | ||:||||| 
   Ref:      5' taTACAAGGACAGAGTGCTTTa 3'

   Energy:  -14.570000 kCal/Mol

Scores for this hit:
>hsa-miR-518d-3pMIMAT0002864HomosapiensmiR-518d-3p	COL4A1	142.00	-14.57	2 20	1408 1429	19	68.42%	78.95%


   Query:    3' cgAGGUUUCCCU-UCGCGAAAc 5'
                  | |||:|  | ||:||||| 
   Ref:      5' taTACAAGGACAGAGTGCTTTa 3'

   Energy:  -14.570000 kCal/Mol

Scores for this hit:
>hsa-miR-518d-3pMIMAT0002864HomosapiensmiR-518d-3p	COL4A1	142.00	-14.57	2 20	1408 1429	19	68.42%	78.95%


   Query:    3' ugagauUUCCCUUCGUGAAACa 5'
                      |:|||:| ||||||| 
   Ref:      5' tgaagcAGGGGGATCACTTTGa 3'

   Energy:  -19.540001 kCal/Mol

Scores for this hit:
>hsa-miR-520hMIMAT0002867HomosapiensmiR-520h	MRPL20	164.00	-19.54	2 17	223 244	15	80.00%	93.33%


   Query:    3' ugagauuucccuUCGUGAAACa 5'
                            ||||||||| 
   Ref:      5' gcctgtgatcccAGCACTTTGg 3'

   Energy:  -14.980000 kCal/Mol

Scores for this hit:
>hsa-miR-520hMIMAT0002867HomosapiensmiR-520h	MRPL20	150.00	-14.98	2 11	363 384	9	100.00%	100.00%


   Query:    3' ugAGAUUUCCCUU-CGUGAAACa 5'
                  |||||:||||| |||:|||| 
   Ref:      5' tcTCTAAGGGGAAGGCATTTTGa 3'

   Energy:  -31.190001 kCal/Mol

Scores for this hit:
>hsa-miR-520hMIMAT0002867HomosapiensmiR-520h	COL4A1	171.00	-31.19	2 21	439 461	20	85.00%	95.00%


   Query:    3' ugagauuucccUUCGUGAAACa 5'
                           ::|||||||| 
   Ref:      5' gttactttgctGGGCACTTTGa 3'

   Energy:  -19.070000 kCal/Mol

Scores for this hit:
>hsa-miR-520hMIMAT0002867HomosapiensmiR-520h	COL4A1	147.00	-19.07	2 12	824 845	10	80.00%	100.00%


   Query:    3' ugAGAUUUCCCUU-CGUGAAACa 5'
                  |||||:||||| |||:|||| 
   Ref:      5' tcTCTAAGGGGAAGGCATTTTGa 3'

   Energy:  -31.190001 kCal/Mol

Scores for this hit:
>hsa-miR-520hMIMAT0002867HomosapiensmiR-520h	COL4A1	171.00	-31.19	2 21	439 461	20	85.00%	95.00%


   Query:    3' ugagauuucccUUCGUGAAACa 5'
                           ::|||||||| 
   Ref:      5' gttactttgctGGGCACTTTGa 3'

   Energy:  -19.070000 kCal/Mol

Scores for this hit:
>hsa-miR-520hMIMAT0002867HomosapiensmiR-520h	COL4A1	147.00	-19.07	2 12	824 845	10	80.00%	100.00%


   Query:    3' ugUGAGAUUUCCCUUGGUAAAa 5'
                  || :||||||  ::||||| 
   Ref:      5' caACCTTAAAGGCCGTCATTTc 3'

   Energy:  -14.390000 kCal/Mol

Scores for this hit:
>hsa-miR-522-3pMIMAT0002868HomosapiensmiR-522-3p	COL4A1	140.00	-14.39	2 21	982 1003	19	68.42%	84.21%


   Query:    3' ugUGAGAUUUCCCUUGGUAAAa 5'
                  |:|:|:||||  |::|||| 
   Ref:      5' gaATTTTGAAGGACATTATTTt 3'

   Energy:  -16.059999 kCal/Mol

Scores for this hit:
>hsa-miR-522-3pMIMAT0002868HomosapiensmiR-522-3p	COL4A1	140.00	-16.06	2 21	115 136	19	63.16%	89.47%


   Query:    3' ugUGAGAUUUCCCUUGGUAAAa 5'
                  |||||: |||  ||::||| 
   Ref:      5' atACTCTGTAGGATACTGTTTc 3'

   Energy:  -18.620001 kCal/Mol

Scores for this hit:
>hsa-miR-522-3pMIMAT0002868HomosapiensmiR-522-3p	COL4A1	140.00	-18.62	2 21	732 753	19	68.42%	84.21%


   Query:    3' uguGAGA-UUUCCCUUGGUAAAa 5'
                   ||||  :||| ||:||||| 
   Ref:      5' tgtCTCTCCGAGGCAATCATTTa 3'

   Energy:  -15.620000 kCal/Mol

Scores for this hit:
>hsa-miR-522-3pMIMAT0002868HomosapiensmiR-522-3p	COL4A1	150.00	-15.62	2 20	150 172	19	73.68%	84.21%


   Query:    3' ugUGAGAUUUCCCUUGGUAAAa 5'
                  || :||||||  ::||||| 
   Ref:      5' caACCTTAAAGGCCGTCATTTc 3'

   Energy:  -14.390000 kCal/Mol

Scores for this hit:
>hsa-miR-522-3pMIMAT0002868HomosapiensmiR-522-3p	COL4A1	140.00	-14.39	2 21	982 1003	19	68.42%	84.21%


   Query:    3' cuUUCCCGAAGGGAAACGUc 5'
                  | | |:  : ||||||| 
   Ref:      5' ctATGTGTGGTACTTTGCAg 3'

   Energy:  -14.100000 kCal/Mol

Scores for this hit:
>hsa-miR-527MIMAT0002862HomosapiensmiR-527	COL4A1	142.00	-14.10	2 19	549 568	17	58.82%	70.59%


   Query:    3' cuuucccgaaggGAAACGUc 5'
                            ||||||| 
   Ref:      5' taaatttgtaagCTTTGCAt 3'

   Energy:  -7.900000 kCal/Mol

Scores for this hit:
>hsa-miR-527MIMAT0002862HomosapiensmiR-527	COL4A1	140.00	-7.90	2 9	1375 1394	7	100.00%	100.00%


   Query:    3' cuUUCCCGAAGGGAAACGUc 5'
                  ||  |: |::||||||| 
   Ref:      5' taAAATGTATTTCTTTGCAa 3'

   Energy:  -11.700000 kCal/Mol

Scores for this hit:
>hsa-miR-527MIMAT0002862HomosapiensmiR-527	COL4A1	154.00	-11.70	2 19	444 463	17	64.71%	82.35%


   Query:    3' cuUUCCCGAAGGGAAACGUc 5'
                  | | |:  : ||||||| 
   Ref:      5' ctATGTGTGGTACTTTGCAg 3'

   Energy:  -14.100000 kCal/Mol

Scores for this hit:
>hsa-miR-527MIMAT0002862HomosapiensmiR-527	COL4A1	142.00	-14.10	2 19	549 568	17	58.82%	70.59%


   Query:    3' ugggagacuuUCCUUCGu 5'
                          ||||||| 
   Ref:      5' aggcagagccAGGAAGCt 3'

   Energy:  -11.870000 kCal/Mol

Scores for this hit:
>hsa-miR-516a-3pMIMAT0006778HomosapiensmiR-516a-3p	BGN	140.00	-11.87	2 9	70 87	7	100.00%	100.00%


   Query:    3' uggGAGACUUUCCUUCGu 5'
                   ||:|| |||||||| 
   Ref:      5' gaaCTTTG-AAGGAAGCa 3'

   Energy:  -20.950001 kCal/Mol

Scores for this hit:
>hsa-miR-516a-3pMIMAT0006778HomosapiensmiR-516a-3p	COL4A1	157.00	-20.95	2 16	586 602	14	85.71%	92.86%


   Query:    3' cuUUCGCGAAGGGACAUCUCc 5'
                  ||| |:  ||||||||:| 
   Ref:      5' ccAAG-GTGGCCCTGTAGGGg 3'

   Energy:  -29.049999 kCal/Mol

Scores for this hit:
>hsa-miR-519a-2-5pMIMAT0037327HomosapiensmiR-519a-2-5p	NDUFB7	145.00	-29.05	2 20	183 202	18	72.22%	83.33%


   Query:    3' cuuucgcgaAGGG--ACAUCUCc 5'
                         |||:  ||||||| 
   Ref:      5' tttcggaaaTCCTGGTGTAGAGt 3'

   Energy:  -13.850000 kCal/Mol

Scores for this hit:
>hsa-miR-519a-2-5pMIMAT0037327HomosapiensmiR-519a-2-5p	COL4A1	143.00	-13.85	2 13	541 563	13	76.92%	84.62%


   Query:    3' cuuucgcgaAGGG--ACAUCUCc 5'
                         |||:  ||||||| 
   Ref:      5' tttcggaaaTCCTGGTGTAGAGt 3'

   Energy:  -13.850000 kCal/Mol

Scores for this hit:
>hsa-miR-519a-2-5pMIMAT0037327HomosapiensmiR-519a-2-5p	COL4A1	143.00	-13.85	2 13	541 563	13	76.92%	84.62%


   Query:    3' uuUGUAGUG-ACGUUCAGAAUu 5'
                  |::| || || |||||||: 
   Ref:      5' acATGTAACATGGAAGTCTTGa 3'

   Energy:  -16.950001 kCal/Mol

Scores for this hit:
>hsa-miR-499a-5pMIMAT0002870HomosapiensmiR-499a-5p	COL4A1	146.00	-16.95	2 20	395 416	19	68.42%	84.21%


   Query:    3' agaguggguccaUCGUUCCUAAu 5'
                            || ||||||| 
   Ref:      5' tggggttgattgAGAAAGGATTc 3'

   Energy:  -10.320000 kCal/Mol

Scores for this hit:
>hsa-miR-500a-5pMIMAT0004773HomosapiensmiR-500a-5p	COL4A1	147.00	-10.32	2 12	597 619	10	90.00%	90.00%


   Query:    3' agaguggguccaucGUUCCUAAu 5'
                              |||||||| 
   Ref:      5' tcgaagaaaatctcCAAGGATTt 3'

   Energy:  -12.530000 kCal/Mol

Scores for this hit:
>hsa-miR-500a-5pMIMAT0004773HomosapiensmiR-500a-5p	COL4A1	145.00	-12.53	2 10	463 485	8	100.00%	100.00%


   Query:    3' gucuuagGAACGGGUCCACGUa 5'
                       || |||::|||||| 
   Ref:      5' gtgtggaCTGGCCTGGGTGCAc 3'

   Energy:  -21.670000 kCal/Mol

Scores for this hit:
>hsa-miR-500a-3pMIMAT0002871HomosapiensmiR-500a-3p	VWF	147.00	-21.67	2 16	721 742	14	78.57%	92.86%


   Query:    3' gucUUAGGAA-CGGGUCCACGUa 5'
                   |: |:|| |: |||||||: 
   Ref:      5' ctcAGCCTTTGGTGCAGGTGCGc 3'

   Energy:  -22.959999 kCal/Mol

Scores for this hit:
>hsa-miR-500a-3pMIMAT0002871HomosapiensmiR-500a-3p	COL4A1	142.00	-22.96	2 20	677 699	19	63.16%	84.21%


   Query:    3' agaguggguccCUGUUUCCUAa 5'
                           || ||||||| 
   Ref:      5' tggggttgattGAGAAAGGATt 3'

   Energy:  -12.010000 kCal/Mol

Scores for this hit:
>hsa-miR-501-5pMIMAT0002872HomosapiensmiR-501-5p	COL4A1	147.00	-12.01	2 12	597 618	10	90.00%	90.00%


   Query:    3' ucuuagGAACGGGCCCACGUaa 5'
                      || |||:|||||||  
   Ref:      5' tgtggaCTGGCCTGGGTGCAcc 3'

   Energy:  -24.660000 kCal/Mol

Scores for this hit:
>hsa-miR-501-3pMIMAT0004774HomosapiensmiR-501-3p	VWF	148.00	-24.66	3 17	722 743	14	85.71%	92.86%


   Query:    3' aucgUGGGUCUAUCGUUCCUa 5'
                    ::||||   ||||||| 
   Ref:      5' tctgGTCCAG--CGCAAGGAg 3'

   Energy:  -17.950001 kCal/Mol

Scores for this hit:
>hsa-miR-502-5pMIMAT0002873HomosapiensmiR-502-5p	BGN	146.00	-17.95	2 18	1027 1045	16	68.75%	81.25%


   Query:    3' acuuagGAACGGGUCCACGUaa 5'
                      || |||::||||||  
   Ref:      5' tgtggaCTGGCCTGGGTGCAcc 3'

   Energy:  -22.660000 kCal/Mol

Scores for this hit:
>hsa-miR-502-3pMIMAT0004775HomosapiensmiR-502-3p	VWF	144.00	-22.66	3 17	722 743	14	78.57%	92.86%


   Query:    3' uacuuacGUUUUACAGGGGUUa 5'
                       | ||| |||:|||| 
   Ref:      5' catttcaCTAAAAGTCTCCAAa 3'

   Energy:  -13.250000 kCal/Mol

Scores for this hit:
>hsa-miR-450a-2-3pMIMAT0031074HomosapiensmiR-450a-2-3p	COL4A1	143.00	-13.25	2 16	1188 1209	14	78.57%	85.71%


   Query:    3' uacuuacguuuuacAGGGGUUa 5'
                              ||||||| 
   Ref:      5' ---------cagctTCCCCAAc 3'

   Energy:  -10.530000 kCal/Mol

Scores for this hit:
>hsa-miR-450a-2-3pMIMAT0031074HomosapiensmiR-450a-2-3p	NDUFB7	140.00	-10.53	2 9	1 13	7	100.00%	100.00%


   Query:    3' uacuuacGUUUUACAGGGGUUa 5'
                       | ||| |||:|||| 
   Ref:      5' catttcaCTAAAAGTCTCCAAa 3'

   Energy:  -13.250000 kCal/Mol

Scores for this hit:
>hsa-miR-450a-2-3pMIMAT0031074HomosapiensmiR-450a-2-3p	COL4A1	143.00	-13.25	2 16	1188 1209	14	78.57%	85.71%


   Query:    3' gaCGUCUUG-ACAAGGGCGACGAu 5'
                  || | |:  || ||:|||||| 
   Ref:      5' caGCTGCATGGGTGCCTGCTGCTg 3'

   Energy:  -29.389999 kCal/Mol

Scores for this hit:
>hsa-miR-503-5pMIMAT0002874HomosapiensmiR-503-5p	VWF	144.00	-29.39	2 22	9 32	21	66.67%	76.19%


   Query:    3' gacGUCUUGACAAGGGCGACGAu 5'
                   |||| || |||:|||| || 
   Ref:      5' cctCAGACCT-TTCTCGCTTCTg 3'

   Energy:  -22.209999 kCal/Mol

Scores for this hit:
>hsa-miR-503-5pMIMAT0002874HomosapiensmiR-503-5p	BGN	142.00	-22.21	2 21	671 692	19	78.95%	84.21%


   Query:    3' gaCGUCUUGACAAG-GGCGACGAu 5'
                  | :||||| ||| || ||||| 
   Ref:      5' ttGGGGAACTTTTCTCCTCTGCTc 3'

   Energy:  -23.590000 kCal/Mol

Scores for this hit:
>hsa-miR-503-5pMIMAT0002874HomosapiensmiR-503-5p	COL4A1	144.00	-23.59	2 22	815 838	21	76.19%	80.95%


   Query:    3' ggACCGUCGCCU-UUGUUAUGGGg 5'
                  |||| || || || ||||| | 
   Ref:      5' ggTGGCTGCTGAGAAAAATACACt 3'

   Energy:  -16.309999 kCal/Mol

Scores for this hit:
>hsa-miR-503-3pMIMAT0022925HomosapiensmiR-503-3p	MRPL12	140.00	-16.31	2 22	244 267	21	76.19%	76.19%


   Query:    3' ggaccGUCGCCUU-UGUUAUGGgg 5'
                     || :|||| | ||||||  
   Ref:      5' cctttCAATGGAACAAAATACCag 3'

   Energy:  -18.750000 kCal/Mol

Scores for this hit:
>hsa-miR-503-3pMIMAT0022925HomosapiensmiR-503-3p	COL4A1	141.00	-18.75	3 19	27 50	17	76.47%	82.35%


   Query:    3' cuUUGGGACGGGACGUGAGGg 5'
                  ||| |  | :|||||||: 
   Ref:      5' agAACACACCATTGCACTCTa 3'

   Energy:  -17.459999 kCal/Mol

Scores for this hit:
>hsa-miR-504-3pMIMAT0026612HomosapiensmiR-504-3p	COL4A1	143.00	-17.46	2 20	1699 1719	18	66.67%	77.78%


   Query:    3' uguaguuauGAAGGACCGAGGg 5'
                         || ||||||||| 
   Ref:      5' tcaccgcctCTCCCTGGCTCCc 3'

   Energy:  -27.600000 kCal/Mol

Scores for this hit:
>hsa-miR-505-5pMIMAT0004776HomosapiensmiR-505-5p	BGN	157.00	-27.60	2 14	156 177	12	91.67%	91.67%


   Query:    3' uguaGUUAUGAAGGACCGAGGg 5'
                    | :|: |  |||||||| 
   Ref:      5' cctcCCGTGGTCACTGGCTCCg 3'

   Energy:  -18.049999 kCal/Mol

Scores for this hit:
>hsa-miR-505-5pMIMAT0004776HomosapiensmiR-505-5p	MRPL12	150.00	-18.05	2 19	56 77	17	64.71%	76.47%


   Query:    3' uguaGUUAUGAAGGACCGAGGg 5'
                    |::  | |||||||||: 
   Ref:      5' ttggCGGCCCCTCCTGGCTCTg 3'

   Energy:  -20.459999 kCal/Mol

Scores for this hit:
>hsa-miR-505-5pMIMAT0004776HomosapiensmiR-505-5p	COL4A1	142.00	-20.46	2 19	1389 1410	17	64.71%	82.35%


   Query:    3' uaCUGUGGAGGGACACUu 5'
                  |:| |   ||||||| 
   Ref:      5' gtGGCTCAGGCCTGTGAt 3'

   Energy:  -16.680000 kCal/Mol

Scores for this hit:
>hsa-miR-513a-5pMIMAT0002877HomosapiensmiR-513a-5p	MRPL20	144.00	-16.68	2 17	354 371	15	66.67%	73.33%


   Query:    3' uacuguggagGGACACUu 5'
                          ||||||| 
   Ref:      5' ctgtttcaggCCTGTGAg 3'

   Energy:  -14.910000 kCal/Mol

Scores for this hit:
>hsa-miR-513a-5pMIMAT0002877HomosapiensmiR-513a-5p	COL4A1	140.00	-14.91	2 9	469 486	7	100.00%	100.00%


   Query:    3' uacuguggagGGACACUu 5'
                          ||||||| 
   Ref:      5' ctgtttcaggCCTGTGAg 3'

   Energy:  -14.910000 kCal/Mol

Scores for this hit:
>hsa-miR-513a-5pMIMAT0002877HomosapiensmiR-513a-5p	COL4A1	140.00	-14.91	2 9	469 486	7	100.00%	100.00%


   Query:    3' agAUGAGUCUU----CCCACGGAAu 5'
                  |:|| :||:    ||||||||| 
   Ref:      5' ggTGCTAGGAGGTGTGGGTGCCTTc 3'

   Energy:  -22.459999 kCal/Mol

Scores for this hit:
>hsa-miR-506-3pMIMAT0002878HomosapiensmiR-506-3p	COL4A1	154.00	-22.46	2 20	308 332	22	63.64%	77.27%


   Query:    3' agaugaGUCUUCCCACGGAAu 5'
                      | | |  ||||||| 
   Ref:      5' tgaaaaCCGTAAAGTGCCTTa 3'

   Energy:  -13.560000 kCal/Mol

Scores for this hit:
>hsa-miR-506-3pMIMAT0002878HomosapiensmiR-506-3p	COL4A1	143.00	-13.56	2 16	105 125	14	71.43%	71.43%


   Query:    3' agaugAGUCUUCCCACGGAAu 5'
                     ||| ||  ||||||| 
   Ref:      5' aattgTCA-AA--GTGCCTTa 3'

   Energy:  -12.660000 kCal/Mol

Scores for this hit:
>hsa-miR-506-3pMIMAT0002878HomosapiensmiR-506-3p	COL4A1	143.00	-12.66	2 17	1140 1157	15	80.00%	80.00%


   Query:    3' agAUGAGUCU-UCCCACGGAAu 5'
                  |||  :|| || ||||:|| 
   Ref:      5' taTACAAGGACAGAGTGCTTTa 3'

   Energy:  -15.090000 kCal/Mol

Scores for this hit:
>hsa-miR-506-3pMIMAT0002878HomosapiensmiR-506-3p	COL4A1	142.00	-15.09	2 20	1408 1429	19	68.42%	78.95%


   Query:    3' agAUGAGUCUU----CCCACGGAAu 5'
                  |:|| :||:    ||||||||| 
   Ref:      5' ggTGCTAGGAGGTGTGGGTGCCTTc 3'

   Energy:  -22.459999 kCal/Mol

Scores for this hit:
>hsa-miR-506-3pMIMAT0002878HomosapiensmiR-506-3p	COL4A1	154.00	-22.46	2 20	308 332	22	63.64%	77.27%


   Query:    3' agaugaGUCUUCCCACGGAAu 5'
                      | | |  ||||||| 
   Ref:      5' tgaaaaCCGTAAAGTGCCTTa 3'

   Energy:  -13.560000 kCal/Mol

Scores for this hit:
>hsa-miR-506-3pMIMAT0002878HomosapiensmiR-506-3p	COL4A1	143.00	-13.56	2 16	105 125	14	71.43%	71.43%


   Query:    3' agaugAGUCUUCCCACGGAAu 5'
                     ||| ||  ||||||| 
   Ref:      5' aattgTCA-AA--GTGCCTTa 3'

   Energy:  -12.660000 kCal/Mol

Scores for this hit:
>hsa-miR-506-3pMIMAT0002878HomosapiensmiR-506-3p	COL4A1	143.00	-12.66	2 17	1140 1157	15	80.00%	80.00%


   Query:    3' agAUGAGUCU-UCCCACGGAAu 5'
                  |||  :|| || ||||:|| 
   Ref:      5' taTACAAGGACAGAGTGCTTTa 3'

   Energy:  -15.090000 kCal/Mol

Scores for this hit:
>hsa-miR-506-3pMIMAT0002878HomosapiensmiR-506-3p	COL4A1	142.00	-15.09	2 20	1408 1429	19	68.42%	78.95%


   Query:    3' aagUGAGGUUUUCCACGUUUu 5'
                   :|||| ||:||||||:: 
   Ref:      5' ctgGCTCCCAAGGGTGCAGGt 3'

   Energy:  -23.790001 kCal/Mol

Scores for this hit:
>hsa-miR-507MIMAT0002879HomosapiensmiR-507	BGN	142.00	-23.79	2 19	169 189	17	70.59%	94.12%


   Query:    3' aaGUGAGGUUUUCCACGUUUu 5'
                  ||||:::|:|| |||||| 
   Ref:      5' ggCACTTTGAGAGATGCAAAa 3'

   Energy:  -20.670000 kCal/Mol

Scores for this hit:
>hsa-miR-507MIMAT0002879HomosapiensmiR-507	COL4A1	147.00	-20.67	2 20	836 856	18	72.22%	94.44%


   Query:    3' aaGUGAGGUUUUCCACGUUUu 5'
                  ||||:::|:|| |||||| 
   Ref:      5' ggCACTTTGAGAGATGCAAAa 3'

   Energy:  -20.670000 kCal/Mol

Scores for this hit:
>hsa-miR-507MIMAT0002879HomosapiensmiR-507	COL4A1	147.00	-20.67	2 20	836 856	18	72.22%	94.44%


   Query:    3' guacucacugcgggaGACCUCAu 5'
                               ||||||| 
   Ref:      5' gggccgacatcaggaCTGGAGTc 3'

   Energy:  -18.070000 kCal/Mol

Scores for this hit:
>hsa-miR-508-5pMIMAT0004778HomosapiensmiR-508-5p	MRPL20	140.00	-18.07	2 9	62 84	7	100.00%	100.00%


   Query:    3' guacucacUGCGGGAGACCUCAu 5'
                        | |||  ||||||| 
   Ref:      5' --------AGGCC--CTGGAGTa 3'

   Energy:  -18.219999 kCal/Mol

Scores for this hit:
>hsa-miR-508-5pMIMAT0004778HomosapiensmiR-508-5p	ATP5F1D	144.00	-18.22	2 16	1 13	14	78.57%	78.57%


   Query:    3' acuAACGGUGACAGACGUCAu 5'
                   |||| :    ||||||| 
   Ref:      5' gctTTGCGGGATACTGCAGTt 3'

   Energy:  -15.400000 kCal/Mol

Scores for this hit:
>hsa-miR-509-5pMIMAT0004779HomosapiensmiR-509-5p	VWF	146.00	-15.40	2 19	214 234	17	64.71%	70.59%


   Query:    3' acuaacggugacaGACGUCAu 5'
                             ||||||| 
   Ref:      5' caggagtttgaagCTGCAGTg 3'

   Energy:  -15.400000 kCal/Mol

Scores for this hit:
>hsa-miR-509-5pMIMAT0004779HomosapiensmiR-509-5p	MRPL20	140.00	-15.40	2 9	250 270	7	100.00%	100.00%


   Query:    3' acuAACGGUGACAGACGUCAu 5'
                   |||| :    ||||||| 
   Ref:      5' gctTTGCGGGATACTGCAGTt 3'

   Energy:  -15.400000 kCal/Mol

Scores for this hit:
>hsa-miR-509-5pMIMAT0004779HomosapiensmiR-509-5p	VWF	146.00	-15.40	2 19	214 234	17	64.71%	70.59%


   Query:    3' acUAACGGUGACAGACGUCAu 5'
                  :| ||| ||| |||:||| 
   Ref:      5' ggGTAGCC-CTGACTGTAGTg 3'

   Energy:  -23.459999 kCal/Mol

Scores for this hit:
>hsa-miR-509-5pMIMAT0004779HomosapiensmiR-509-5p	COL4A1	145.00	-23.46	2 20	550 569	18	72.22%	83.33%


   Query:    3' gauGGGU-GUCUGCAUGGUUAGu 5'
                   |||| |  |:| ||||:|| 
   Ref:      5' cccCCCACCCTATGGACCAGTCa 3'

   Energy:  -23.330000 kCal/Mol

Scores for this hit:
>hsa-miR-509-3pMIMAT0002881HomosapiensmiR-509-3p	NDUFB7	142.00	-23.33	2 20	9 31	19	68.42%	78.95%


   Query:    3' gauGGGU-GUCUGCAUGGUUAGu 5'
                   |||| |  |:| ||||:|| 
   Ref:      5' cccCCCACCCTATGGACCAGTCa 3'

   Energy:  -23.330000 kCal/Mol

Scores for this hit:
>hsa-miR-509-3pMIMAT0002881HomosapiensmiR-509-3p	NDUFB7	142.00	-23.33	2 20	208 230	19	68.42%	78.95%


   Query:    3' caCUAACGGUGA-GAGGACUCAu 5'
                  | ||| ||:| ||:|||||| 
   Ref:      5' agGCTTGACATTACTTCTGAGTa 3'

   Energy:  -22.400000 kCal/Mol

Scores for this hit:
>hsa-miR-510-5pMIMAT0002882HomosapiensmiR-510-5p	COL4A1	155.00	-22.40	2 21	110 132	20	75.00%	85.00%


   Query:    3' cacUAACGGUGAGAGGACUCau 5'
                   ||||:| | ||||||||  
   Ref:      5' cccATTGTC-CCCTCCTGAGac 3'

   Energy:  -21.780001 kCal/Mol

Scores for this hit:
>hsa-miR-510-5pMIMAT0002882HomosapiensmiR-510-5p	COL4A1	149.00	-21.78	3 20	337 357	17	82.35%	88.24%


   Query:    3' cacUAACGGUGAGAGGACUCau 5'
                   ||||:| | ||||||||  
   Ref:      5' cccATTGTC-CCCTCCTGAGac 3'

   Energy:  -21.780001 kCal/Mol

Scores for this hit:
>hsa-miR-510-5pMIMAT0002882HomosapiensmiR-510-5p	COL4A1	149.00	-21.78	3 20	337 357	17	82.35%	88.24%


   Query:    3' agGUGAGA-AUCUCCAAAGUUa 5'
                  |||| | |||  ||||||| 
   Ref:      5' atCACTGTCTAGCTGTTTCAAa 3'

   Energy:  -16.280001 kCal/Mol

Scores for this hit:
>hsa-miR-510-3pMIMAT0026613HomosapiensmiR-510-3p	COL4A1	162.00	-16.28	2 20	404 425	19	78.95%	78.95%


   Query:    3' agGUGAGAAUCUCCAAAGUUa 5'
                  :|:|:| || |||||:|| 
   Ref:      5' aaTATTTTCAG-GGTTTTAAa 3'

   Energy:  -13.350000 kCal/Mol

Scores for this hit:
>hsa-miR-510-3pMIMAT0026613HomosapiensmiR-510-3p	COL4A1	145.00	-13.35	2 20	924 943	18	66.67%	88.89%


   Query:    3' agGUGAGA-AUCUCCAAAGUUa 5'
                  |||| | |||  ||||||| 
   Ref:      5' atCACTGTCTAGCTGTTTCAAa 3'

   Energy:  -16.280001 kCal/Mol

Scores for this hit:
>hsa-miR-510-3pMIMAT0026613HomosapiensmiR-510-3p	COL4A1	162.00	-16.28	2 20	404 425	19	78.95%	78.95%


   Query:    3' agGUGAGAAUCUCCAAAGUUa 5'
                  :|:|:| || |||||:|| 
   Ref:      5' aaTATTTTCAG-GGTTTTAAa 3'

   Energy:  -13.350000 kCal/Mol

Scores for this hit:
>hsa-miR-510-3pMIMAT0026613HomosapiensmiR-510-3p	COL4A1	145.00	-13.35	2 20	924 943	18	66.67%	88.89%


   Query:    3' guACUAACAGUGAGAGGUCUCAu 5'
                  |||| | ||    ||||||| 
   Ref:      5' ccTGATGGCCA--GGCCAGAGTg 3'

   Energy:  -16.889999 kCal/Mol

Scores for this hit:
>hsa-miR-514a-5pMIMAT0022702HomosapiensmiR-514a-5p	VWF	150.00	-16.89	2 22	43 63	20	70.00%	70.00%


   Query:    3' guacuaacAGUGAGAGGUCUCAu 5'
                        |||  | ||||||| 
   Ref:      5' tgacaccaTCAACCGCCAGAGTc 3'

   Energy:  -14.570000 kCal/Mol

Scores for this hit:
>hsa-miR-514a-5pMIMAT0022702HomosapiensmiR-514a-5p	BGN	151.00	-14.57	2 16	934 956	14	78.57%	78.57%


   Query:    3' guaCUAACAGUGAGAGGUCUCAu 5'
                   | |  |: ||:|||:|||| 
   Ref:      5' ggaGCTCCTTTCTTTCCGGAGTt 3'

   Energy:  -19.160000 kCal/Mol

Scores for this hit:
>hsa-miR-514a-5pMIMAT0022702HomosapiensmiR-514a-5p	COL4A1	144.00	-19.16	2 21	821 843	19	63.16%	78.95%


   Query:    3' guacuAACAGUGAG---AGGUCUCAu 5'
                     | ||| | |    ||||||| 
   Ref:      5' -----TAGTCCCCCACAGCCAGAGTg 3'

   Energy:  -16.959999 kCal/Mol

Scores for this hit:
>hsa-miR-514a-5pMIMAT0022702HomosapiensmiR-514a-5p	COL4A1	141.00	-16.96	2 19	1 21	20	65.00%	65.00%


   Query:    3' ugcCAGGAUGU--GAGUUCCGUAc 5'
                   ||::|: |  |||||||||| 
   Ref:      5' gaaGTTTTGAAATCTCAAGGCATt 3'

   Energy:  -21.650000 kCal/Mol

Scores for this hit:
>hsa-miR-532-5pMIMAT0002888HomosapiensmiR-532-5p	COL4A1	162.00	-21.65	2 20	162 185	20	70.00%	85.00%


   Query:    3' ugccaGGAUGUGAGUUCCGUAc 5'
                     :||| :   ||||||| 
   Ref:      5' acctcTCTAAGGGGAAGGCATt 3'

   Energy:  -13.410000 kCal/Mol

Scores for this hit:
>hsa-miR-532-5pMIMAT0002888HomosapiensmiR-532-5p	COL4A1	145.00	-13.41	2 18	436 457	16	62.50%	75.00%


   Query:    3' ugccagGAUGUGAGUUCCGUAc 5'
                      :||| :|:||||:|| 
   Ref:      5' ctaacaTTACCTTTAAGGTATg 3'

   Energy:  -19.160000 kCal/Mol

Scores for this hit:
>hsa-miR-532-5pMIMAT0002888HomosapiensmiR-532-5p	COL4A1	144.00	-19.16	2 17	1162 1183	15	66.67%	93.33%


   Query:    3' ugccaGGAUGUGAGUUCCGUAc 5'
                     :||| :   ||||||| 
   Ref:      5' acctcTCTAAGGGGAAGGCATt 3'

   Energy:  -13.410000 kCal/Mol

Scores for this hit:
>hsa-miR-532-5pMIMAT0002888HomosapiensmiR-532-5p	COL4A1	145.00	-13.41	2 18	436 457	16	62.50%	75.00%


   Query:    3' ugccagGAUGUGAGUUCCGUAc 5'
                      :||| :|:||||:|| 
   Ref:      5' ctaacaTTACCTTTAAGGTATg 3'

   Energy:  -19.160000 kCal/Mol

Scores for this hit:
>hsa-miR-532-5pMIMAT0002888HomosapiensmiR-532-5p	COL4A1	144.00	-19.16	2 17	1162 1183	15	66.67%	93.33%


   Query:    3' caCAUAUACGGGUACCUGACg 5'
                  | | :||  ::||||||| 
   Ref:      5' caGAAGGTGGGTGTGGACTGg 3'

   Energy:  -15.770000 kCal/Mol

Scores for this hit:
>hsa-miR-455-3pMIMAT0004784HomosapiensmiR-455-3p	VWF	151.00	-15.77	2 20	711 731	18	61.11%	77.78%


   Query:    3' cacAUAUACGGGUACCUGACg 5'
                   | |: |  ||||||||| 
   Ref:      5' agcTTTGCGAGCATGGACTGg 3'

   Energy:  -17.320000 kCal/Mol

Scores for this hit:
>hsa-miR-455-3pMIMAT0004784HomosapiensmiR-455-3p	COL4A1	154.00	-17.32	2 19	215 235	17	70.59%	76.47%


   Query:    3' cacAUAUACGGGUACCUGACg 5'
                   ||||  :  |||||||| 
   Ref:      5' ccaTATAGATAGATGGACTGg 3'

   Energy:  -15.190000 kCal/Mol

Scores for this hit:
>hsa-miR-455-3pMIMAT0004784HomosapiensmiR-455-3p	COL4A1	154.00	-15.19	2 19	1439 1459	17	70.59%	76.47%


   Query:    3' cacAUAUACGGGUACCUGACg 5'
                   ||||  :  |||||||| 
   Ref:      5' ccaTATAGATAGATGGACTGg 3'

   Energy:  -15.190000 kCal/Mol

Scores for this hit:
>hsa-miR-455-3pMIMAT0004784HomosapiensmiR-455-3p	COL4A1	154.00	-15.19	2 19	1439 1459	17	70.59%	76.47%


   Query:    3' uguGUGGUUCCUA-UUAAAGAgg 5'
                   | || || || |||||||  
   Ref:      5' aacCCCCCAGTATAAATTTCTgt 3'

   Energy:  -10.290000 kCal/Mol

Scores for this hit:
>hsa-miR-539-5pMIMAT0003163HomosapiensmiR-539-5p	COL4A1	142.00	-10.29	3 20	519 541	18	77.78%	77.78%


   Query:    3' ugugugGUUCCUA-UUAAAGAGg 5'
                      :|| ||| |:|||||| 
   Ref:      5' tccagaTAAAGATAAGTTTCTCt 3'

   Energy:  -14.100000 kCal/Mol

Scores for this hit:
>hsa-miR-539-5pMIMAT0003163HomosapiensmiR-539-5p	COL4A1	143.00	-14.10	2 17	502 524	16	75.00%	87.50%


   Query:    3' ugUGUGGUUCCUAUUAAAGAGg 5'
                  || |: || || ||||||| 
   Ref:      5' gcACTCTTAGTAT-ATTTCTCt 3'

   Energy:  -14.530000 kCal/Mol

Scores for this hit:
>hsa-miR-539-5pMIMAT0003163HomosapiensmiR-539-5p	COL4A1	158.00	-14.53	2 21	860 880	19	73.68%	78.95%


   Query:    3' uguGUGGUUCCUA-UUAAAGAgg 5'
                   | || || || |||||||  
   Ref:      5' aacCCCCCAGTATAAATTTCTgt 3'

   Energy:  -10.290000 kCal/Mol

Scores for this hit:
>hsa-miR-539-5pMIMAT0003163HomosapiensmiR-539-5p	COL4A1	142.00	-10.29	3 20	519 541	18	77.78%	77.78%


   Query:    3' ugUGUGGUUCCUAUUAAAGAGg 5'
                  || |: || || ||||||| 
   Ref:      5' gcACTCTTAGTAT-ATTTCTCt 3'

   Energy:  -14.530000 kCal/Mol

Scores for this hit:
>hsa-miR-539-5pMIMAT0003163HomosapiensmiR-539-5p	COL4A1	158.00	-14.53	2 21	860 880	19	73.68%	78.95%


   Query:    3' cuugaacgaUUUUUACGUCUUa 5'
                         ::|||||||||| 
   Ref:      5' ctcctctggGGAAATGCAGAAg 3'

   Energy:  -14.810000 kCal/Mol

Scores for this hit:
>hsa-miR-544aMIMAT0003164HomosapiensmiR-544a	VWF	157.00	-14.81	2 14	695 716	12	83.33%	100.00%


   Query:    3' cuugaacgauuuuUACGUCUUa 5'
                             :||||||| 
   Ref:      5' agagggaccctttGTGCAGAAg 3'

   Energy:  -13.150000 kCal/Mol

Scores for this hit:
>hsa-miR-544aMIMAT0003164HomosapiensmiR-544a	VWF	141.00	-13.15	2 10	111 132	8	87.50%	100.00%


   Query:    3' cuugaaCGAUUUUUACGUCUUa 5'
                      |||:    ||||||| 
   Ref:      5' tttgcaGCTGCTTTTGCAGAAa 3'

   Energy:  -13.690000 kCal/Mol

Scores for this hit:
>hsa-miR-544aMIMAT0003164HomosapiensmiR-544a	COL4A1	144.00	-13.69	2 17	562 583	15	66.67%	73.33%


   Query:    3' cuugaacgauuuuUACGUCUUa 5'
                             :||||||| 
   Ref:      5' agagggaccctttGTGCAGAAg 3'

   Energy:  -13.150000 kCal/Mol

Scores for this hit:
>hsa-miR-544aMIMAT0003164HomosapiensmiR-544a	VWF	141.00	-13.15	2 10	111 132	8	87.50%	100.00%


   Query:    3' cuugAACGAUUUUUACGUCUUa 5'
                    | || |  ||||:|||| 
   Ref:      5' tatgTGGCAATTAATGTAGAAa 3'

   Energy:  -10.960000 kCal/Mol

Scores for this hit:
>hsa-miR-544aMIMAT0003164HomosapiensmiR-544a	COL4A1	142.00	-10.96	2 19	174 195	17	70.59%	76.47%


   Query:    3' cuUGAACGAUUUUU--ACGUCUUa 5'
                  :| ||: |:|::  ||||||| 
   Ref:      5' agGCCTGTGAGAGGTCTGCAGAAa 3'

   Energy:  -13.840000 kCal/Mol

Scores for this hit:
>hsa-miR-544aMIMAT0003164HomosapiensmiR-544a	COL4A1	151.00	-13.84	2 21	476 499	21	57.14%	80.95%


   Query:    3' cuugaaCGAUUUUUACGUCUUa 5'
                      |||:    ||||||| 
   Ref:      5' tttgcaGCTGCTTTTGCAGAAa 3'

   Energy:  -13.690000 kCal/Mol

Scores for this hit:
>hsa-miR-544aMIMAT0003164HomosapiensmiR-544a	COL4A1	144.00	-13.69	2 17	562 583	15	66.67%	73.33%


   Query:    3' cuUGAACGAUUUUU--ACGUCUUa 5'
                  :| ||: |:|::  ||||||| 
   Ref:      5' agGCCTGTGAGAGGTCTGCAGAAa 3'

   Energy:  -13.840000 kCal/Mol

Scores for this hit:
>hsa-miR-544aMIMAT0003164HomosapiensmiR-544a	COL4A1	151.00	-13.84	2 21	476 499	21	57.14%	80.95%


   Query:    3' aguagaUUAUUUGUAAAUGACu 5'
                      |||||| ||||:||| 
   Ref:      5' caaaaaAATAAA-ATTTGCTGg 3'

   Energy:  -12.450000 kCal/Mol

Scores for this hit:
>hsa-miR-545-5pMIMAT0004785HomosapiensmiR-545-5p	MRPL20	150.00	-12.45	2 17	159 179	15	86.67%	93.33%


   Query:    3' aguAGAUUAUUUG-UAAAUGACu 5'
                   |||  | :|| ||||:||| 
   Ref:      5' gttTCTTTTTGACTATTTGCTGa 3'

   Energy:  -13.610000 kCal/Mol

Scores for this hit:
>hsa-miR-545-5pMIMAT0004785HomosapiensmiR-545-5p	COL4A1	142.00	-13.61	2 20	886 908	19	68.42%	78.95%


   Query:    3' cgugUGUUAUU-UACAAACGACu 5'
                    ||  ||| || ||||||| 
   Ref:      5' ggcaACTTTAACATCTTTGCTGa 3'

   Energy:  -14.730000 kCal/Mol

Scores for this hit:
>hsa-miR-545-3pMIMAT0003165HomosapiensmiR-545-3p	VWF	157.00	-14.73	2 19	546 568	18	77.78%	77.78%


   Query:    3' cguGUGU-UAUUUACAAACGAcu 5'
                   || | |||||||||||:|  
   Ref:      5' cccCAGAGATAAATGTTTGTTta 3'

   Energy:  -14.610000 kCal/Mol

Scores for this hit:
>hsa-miR-545-3pMIMAT0003165HomosapiensmiR-545-3p	COL4A1	142.00	-14.61	3 20	380 402	18	83.33%	88.89%


   Query:    3' cgUGUGUUAUUUACAAACGACu 5'
                  | | ||||||  ||||||| 
   Ref:      5' caAAAAAATAAA-ATTTGCTGg 3'

   Energy:  -12.580000 kCal/Mol

Scores for this hit:
>hsa-miR-545-3pMIMAT0003165HomosapiensmiR-545-3p	MRPL20	162.00	-12.58	2 21	159 179	19	78.95%	78.95%


   Query:    3' cguguguuAUUUACAAACGACu 5'
                        |:| | ||||||| 
   Ref:      5' tttcttttTGACTATTTGCTGa 3'

   Energy:  -10.010000 kCal/Mol

Scores for this hit:
>hsa-miR-545-3pMIMAT0003165HomosapiensmiR-545-3p	COL4A1	150.00	-10.01	2 15	887 908	13	76.92%	84.62%


   Query:    3' cguguGUUAUUUA-CAAACGACu 5'
                     ||:| : |  ||||||| 
   Ref:      5' tttttCAGTTGTTACTTTGCTGg 3'

   Energy:  -12.030000 kCal/Mol

Scores for this hit:
>hsa-miR-545-3pMIMAT0003165HomosapiensmiR-545-3p	COL4A1	144.00	-12.03	2 18	814 836	17	64.71%	76.47%


   Query:    3' cguGUGU-UAUUUACAAACGAcu 5'
                   || | |||||||||||:|  
   Ref:      5' cccCAGAGATAAATGTTTGTTta 3'

   Energy:  -14.610000 kCal/Mol

Scores for this hit:
>hsa-miR-545-3pMIMAT0003165HomosapiensmiR-545-3p	COL4A1	142.00	-14.61	3 20	380 402	18	83.33%	88.89%


   Query:    3' cguguGUUAUUUA-CAAACGACu 5'
                     ||:| : |  ||||||| 
   Ref:      5' tttttCAGTTGTTACTTTGCTGg 3'

   Energy:  -12.030000 kCal/Mol

Scores for this hit:
>hsa-miR-545-3pMIMAT0003165HomosapiensmiR-545-3p	COL4A1	144.00	-12.03	2 18	814 836	17	64.71%	76.47%


   Query:    3' gcUUGUCCUGUCCCUAUUGGUg 5'
                  ||||| |   | ||||:|| 
   Ref:      5' ttAACAGTAACCGAATAATCAg 3'

   Energy:  -9.750000 kCal/Mol

Scores for this hit:
>hsa-miR-487b-5pMIMAT0026614HomosapiensmiR-487b-5p	COL4A1	144.00	-9.75	2 21	21 42	19	68.42%	73.68%


   Query:    3' uuCACCUACUGGGACAUGCUAa 5'
                  |||||| ||:||||| ||| 
   Ref:      5' gaGTGGAT-ACTCTGTAGGATa 3'

   Energy:  -26.370001 kCal/Mol

Scores for this hit:
>hsa-miR-487b-3pMIMAT0003180HomosapiensmiR-487b-3p	COL4A1	150.00	-26.37	2 21	726 746	19	84.21%	89.47%


   Query:    3' aaCAGAUUGGUCAGUGGACAa 5'
                  | || :||:  ||||||| 
   Ref:      5' agGGCT-GCCG--CACCTGTc 3'

   Energy:  -16.920000 kCal/Mol

Scores for this hit:
>hsa-miR-552-3pMIMAT0003215HomosapiensmiR-552-3p	BGN	142.00	-16.92	2 20	395 412	18	66.67%	77.78%


   Query:    3' ugacCGACUCAGUCCUGAUCg 5'
                    | ||:||  |||||:| 
   Ref:      5' agaaGGTGGGTGTGGACTGGc 3'

   Energy:  -23.670000 kCal/Mol

Scores for this hit:
>hsa-miR-554MIMAT0003217HomosapiensmiR-554	VWF	141.00	-23.67	2 18	712 732	16	68.75%	81.25%


   Query:    3' ugaCCGACU-CAGUCCUGAUCg 5'
                   ||| ||  ||||||||:| 
   Ref:      5' ccgGGCCGACATCAGGACTGGa 3'

   Energy:  -23.910000 kCal/Mol

Scores for this hit:
>hsa-miR-554MIMAT0003217HomosapiensmiR-554	MRPL20	149.00	-23.91	2 19	60 81	18	77.78%	83.33%


   Query:    3' ugaCCGACUCAGUCCUGAUCg 5'
                   |||||:| ||||||||| 
   Ref:      5' gggGGCTGGGCCAGGACTAGa 3'

   Energy:  -32.380001 kCal/Mol

Scores for this hit:
>hsa-miR-554MIMAT0003217HomosapiensmiR-554	COL4A1	178.00	-32.38	2 19	706 726	17	88.24%	94.12%


   Query:    3' guGACGUGGCGCAGGGCAGGGa 5'
                  ||| :|: || ||:||||| 
   Ref:      5' acCTG-GCTTCG-CCTGTCCCt 3'

   Energy:  -26.590000 kCal/Mol

Scores for this hit:
>hsa-miR-92b-5pMIMAT0004792HomosapiensmiR-92b-5p	BGN	140.00	-26.59	2 21	725 744	19	68.42%	84.21%


   Query:    3' ccUCCGGCCCUGCUCACGUUAu 5'
                  | |||   ||  ||||||| 
   Ref:      5' ttAAGCC--AACCTGTGCAATg 3'

   Energy:  -15.260000 kCal/Mol

Scores for this hit:
>hsa-miR-92b-3pMIMAT0003218HomosapiensmiR-92b-3p	COL4A1	145.00	-15.26	2 21	484 503	19	68.42%	68.42%


   Query:    3' gaGUAUA--AUGUUACUCGAGUAg 5'
                  ||| |  | | |  ||||||| 
   Ref:      5' ggCATCTCCTCCCAGCAGCTCATg 3'

   Energy:  -11.710000 kCal/Mol

Scores for this hit:
>hsa-miR-556-5pMIMAT0003220HomosapiensmiR-556-5p	VWF	147.00	-11.71	2 21	665 688	21	66.67%	66.67%


   Query:    3' gaGUAUAAUGUUACUCGAGUAg 5'
                  |||: |||  ||||||:|| 
   Ref:      5' aaCATG-TACTTTGAGCTTATt 3'

   Energy:  -19.820000 kCal/Mol

Scores for this hit:
>hsa-miR-556-5pMIMAT0003220HomosapiensmiR-556-5p	COL4A1	150.00	-19.82	2 21	886 906	19	73.68%	84.21%


   Query:    3' gaguAUAAUGUUACUCGAGUAg 5'
                    |||||:||| ||||| | 
   Ref:      5' atatTATTATAAT-AGCTCTTc 3'

   Energy:  -14.700000 kCal/Mol

Scores for this hit:
>hsa-miR-556-5pMIMAT0003220HomosapiensmiR-556-5p	COL4A1	140.00	-14.70	2 19	136 156	17	82.35%	88.24%


   Query:    3' gaGUAUAAUGUUACUCGAGUAg 5'
                  |||: |||  ||||||:|| 
   Ref:      5' aaCATG-TACTTTGAGCTTATt 3'

   Energy:  -19.820000 kCal/Mol

Scores for this hit:
>hsa-miR-556-5pMIMAT0003220HomosapiensmiR-556-5p	COL4A1	150.00	-19.82	2 21	886 906	19	73.68%	84.21%


   Query:    3' ucUGUUCCGGGUGGGCACGUUUg 5'
                  | |:|| || :::|||||:| 
   Ref:      5' tcAGAGGGACCCTTTGTGCAGAa 3'

   Energy:  -22.530001 kCal/Mol

Scores for this hit:
>hsa-miR-557MIMAT0003221HomosapiensmiR-557	VWF	149.00	-22.53	2 22	109 131	20	60.00%	85.00%


   Query:    3' ucUGUUCCGGGUGGGCACGUUUg 5'
                  | |:|| || :::|||||:| 
   Ref:      5' tcAGAGGGACCCTTTGTGCAGAa 3'

   Energy:  -22.530001 kCal/Mol

Scores for this hit:
>hsa-miR-557MIMAT0003221HomosapiensmiR-557	VWF	149.00	-22.53	2 22	109 131	20	60.00%	85.00%


   Query:    3' ucuguUCCGGGUGGGCACGUUug 5'
                     | ||| |||:||||||  
   Ref:      5' gatttAAGCCAACCTGTGCAAtg 3'

   Energy:  -21.700001 kCal/Mol

Scores for this hit:
>hsa-miR-557MIMAT0003221HomosapiensmiR-557	COL4A1	150.00	-21.70	3 19	481 503	16	81.25%	87.50%


   Query:    3' uaaaaccauGUCGUCGAGu 5'
                         ||||||||| 
   Ref:      5' atctcctccCAGCAGCTCa 3'

   Energy:  -18.490000 kCal/Mol

Scores for this hit:
>hsa-miR-558MIMAT0003222HomosapiensmiR-558	VWF	150.00	-18.49	2 11	668 686	9	100.00%	100.00%


   Query:    3' uaaaaccauguCGUCGAGu 5'
                           ||||||| 
   Ref:      5' aaatacactgtGCAGCTCa 3'

   Energy:  -15.100000 kCal/Mol

Scores for this hit:
>hsa-miR-558MIMAT0003222HomosapiensmiR-558	MRPL12	140.00	-15.10	2 9	259 277	7	100.00%	100.00%


   Query:    3' aaaaccACGUAUA-AAUGAAAu 5'
                      ||| | | ||||||| 
   Ref:      5' atgctcTGC-TCTCTTACTTTg 3'

   Energy:  -8.420000 kCal/Mol

Scores for this hit:
>hsa-miR-559MIMAT0003223HomosapiensmiR-559	COL4A1	144.00	-8.42	2 16	1040 1060	15	80.00%	80.00%


   Query:    3' aaAACCACGUAUAAAUGAAAu 5'
                  ||  |  :|  ||||||| 
   Ref:      5' tgTTTTTCAGTTGTTACTTTg 3'

   Energy:  -8.010000 kCal/Mol

Scores for this hit:
>hsa-miR-559MIMAT0003223HomosapiensmiR-559	COL4A1	143.00	-8.01	2 20	812 832	18	61.11%	66.67%


   Query:    3' aaAACCACGUAUAAAUGAAAu 5'
                  ||  |  :|  ||||||| 
   Ref:      5' tgTTTTTCAGTTGTTACTTTg 3'

   Energy:  -8.010000 kCal/Mol

Scores for this hit:
>hsa-miR-559MIMAT0003223HomosapiensmiR-559	COL4A1	143.00	-8.01	2 20	812 832	18	61.11%	66.67%


   Query:    3' ugaaguuccuagaaUUUGAAAc 5'
                              ||||||| 
   Ref:      5' taataatttagtaaAAACTTTa 3'

   Energy:  -3.610000 kCal/Mol

Scores for this hit:
>hsa-miR-561-3pMIMAT0003225HomosapiensmiR-561-3p	COL4A1	140.00	-3.61	2 9	31 52	7	100.00%	100.00%


   Query:    3' ugaaguuccuagaaUUUGAAAc 5'
                              ||||||| 
   Ref:      5' taataatttagtaaAAACTTTa 3'

   Energy:  -3.610000 kCal/Mol

Scores for this hit:
>hsa-miR-561-3pMIMAT0003225HomosapiensmiR-561-3p	COL4A1	140.00	-3.61	2 9	204 225	7	100.00%	100.00%


   Query:    3' cgUUUACCAUGUCGAUGAAa 5'
                  | |||||   ||||||| 
   Ref:      5' caACATGGT---GCTACTTc 3'

   Energy:  -13.820000 kCal/Mol

Scores for this hit:
>hsa-miR-562MIMAT0003226HomosapiensmiR-562	COL4A1	150.00	-13.82	2 19	25 41	17	76.47%	76.47%


   Query:    3' cguuuaccAUGUCGAUGAAa 5'
                        |:|||||:||| 
   Ref:      5' tggtacttTGCAGCTGCTTt 3'

   Energy:  -17.240000 kCal/Mol

Scores for this hit:
>hsa-miR-562MIMAT0003226HomosapiensmiR-562	COL4A1	140.00	-17.24	2 13	556 575	11	81.82%	100.00%


   Query:    3' cguuuaccaUGU-CGAUGAAa 5'
                         ||| ||||||| 
   Ref:      5' tcccttttcACAGGCTACTTa 3'

   Energy:  -10.440000 kCal/Mol

Scores for this hit:
>hsa-miR-562MIMAT0003226HomosapiensmiR-562	COL4A1	146.00	-10.44	2 12	733 753	11	90.91%	90.91%


   Query:    3' cgUUUACCAUGUCGAUGAAa 5'
                  | |||||   ||||||| 
   Ref:      5' caACATGGT---GCTACTTc 3'

   Energy:  -13.820000 kCal/Mol

Scores for this hit:
>hsa-miR-562MIMAT0003226HomosapiensmiR-562	COL4A1	150.00	-13.82	2 19	25 41	17	76.47%	76.47%


   Query:    3' cguuuaccAUGUCGAUGAAa 5'
                        |:|||||:||| 
   Ref:      5' tggtacttTGCAGCTGCTTt 3'

   Energy:  -17.240000 kCal/Mol

Scores for this hit:
>hsa-miR-562MIMAT0003226HomosapiensmiR-562	COL4A1	140.00	-17.24	2 13	556 575	11	81.82%	100.00%


   Query:    3' cguuuaccaUGU-CGAUGAAa 5'
                         ||| ||||||| 
   Ref:      5' tcccttttcACAGGCTACTTa 3'

   Energy:  -10.440000 kCal/Mol

Scores for this hit:
>hsa-miR-562MIMAT0003226HomosapiensmiR-562	COL4A1	146.00	-10.44	2 12	733 753	11	90.91%	90.91%


   Query:    3' caagacaggacCUUCUUGUAUGa 5'
                           ||| ||||||| 
   Ref:      5' aagaaaagaaaGAA-AACATACa 3'

   Energy:  -7.730000 kCal/Mol

Scores for this hit:
>hsa-miR-567MIMAT0003231HomosapiensmiR-567	COL4A1	146.00	-7.73	2 13	769 790	11	90.91%	90.91%


   Query:    3' caAGACAGGACCUUCUUGUAUGa 5'
                  | | ||:   |||:|||||| 
   Ref:      5' taTATTTCTCTCAAGGACATACa 3'

   Energy:  -13.660000 kCal/Mol

Scores for this hit:
>hsa-miR-567MIMAT0003231HomosapiensmiR-567	COL4A1	145.00	-13.66	2 22	870 892	20	65.00%	75.00%


   Query:    3' caAGACAGGACCUUCUUGUAUGa 5'
                  | | ||:   |||:|||||| 
   Ref:      5' taTATTTCTCTCAAGGACATACa 3'

   Energy:  -13.660000 kCal/Mol

Scores for this hit:
>hsa-miR-567MIMAT0003231HomosapiensmiR-567	COL4A1	145.00	-13.66	2 22	870 892	20	65.00%	75.00%


   Query:    3' cacACAUAUGUAAAUAUGUa 5'
                   | |||| | |||||:| 
   Ref:      5' gcaTCTATAAACTTATATAt 3'

   Energy:  -5.540000 kCal/Mol

Scores for this hit:
>hsa-miR-568MIMAT0003232HomosapiensmiR-568	COL4A1	145.00	-5.54	2 18	1439 1458	16	75.00%	81.25%


   Query:    3' ccAGAGUGGGUGCGAACUAAAg 5'
                  |: || :: :|:||||||| 
   Ref:      5' atTTGCAGTT-TGTTTGATTTa 3'

   Energy:  -12.610000 kCal/Mol

Scores for this hit:
>hsa-miR-551b-5pMIMAT0004794HomosapiensmiR-551b-5p	MRPL20	150.00	-12.61	2 21	39 59	19	57.89%	84.21%


   Query:    3' ugaaaGGUCCUAAGUAAUUGa 5'
                     ||  | ||||||:|| 
   Ref:      5' acacaCCCTGCTTCATTGACc 3'

   Energy:  -13.820000 kCal/Mol

Scores for this hit:
>hsa-miR-569MIMAT0003234HomosapiensmiR-569	COL4A1	140.00	-13.82	2 17	144 164	15	73.33%	80.00%


   Query:    3' ugAAAGGUCCUA-AGUAAUUGa 5'
                  | ||| ||||  ||||:|| 
   Ref:      5' aaTATCC-GGATCACATTGACa 3'

   Energy:  -15.280000 kCal/Mol

Scores for this hit:
>hsa-miR-569MIMAT0003234HomosapiensmiR-569	COL4A1	140.00	-15.28	2 20	1 21	19	73.68%	78.95%


   Query:    3' ugaaaggUCCU-AAGUAAUUGa 5'
                       || | | ||||||| 
   Ref:      5' gacagtaAGTACTACATTAACa 3'

   Energy:  -6.650000 kCal/Mol

Scores for this hit:
>hsa-miR-569MIMAT0003234HomosapiensmiR-569	COL4A1	145.00	-6.65	2 15	5 26	14	78.57%	78.57%


   Query:    3' ugaaaGGUCCUAAGUAAUUGa 5'
                     ||  | ||||||:|| 
   Ref:      5' acacaCCCTGCTTCATTGACc 3'

   Energy:  -13.820000 kCal/Mol

Scores for this hit:
>hsa-miR-569MIMAT0003234HomosapiensmiR-569	COL4A1	140.00	-13.82	2 17	144 164	15	73.33%	80.00%


   Query:    3' cccUUUUUGA--CGUUAAUGGAAa 5'
                   |||::||  ||  |||:||| 
   Ref:      5' aatAAAGGCTGAGCTCTTATCTTg 3'

   Energy:  -12.060000 kCal/Mol

Scores for this hit:
>hsa-miR-570-5pMIMAT0022707HomosapiensmiR-570-5p	VWF	142.00	-12.06	2 20	110 133	20	65.00%	80.00%


   Query:    3' ccCUUUUUGACGUUAAUGGAaa 5'
                  |::| ||||||:||||||  
   Ref:      5' gcGGGATACTGCAGTTACCTcc 3'

   Energy:  -27.110001 kCal/Mol

Scores for this hit:
>hsa-miR-570-5pMIMAT0022707HomosapiensmiR-570-5p	VWF	160.00	-27.11	3 21	219 240	18	77.78%	94.44%


   Query:    3' ccCUUUUUGACGUUAAUGGAaa 5'
                  |::| ||||||:||||||  
   Ref:      5' gcGGGATACTGCAGTTACCTcc 3'

   Energy:  -27.110001 kCal/Mol

Scores for this hit:
>hsa-miR-570-5pMIMAT0022707HomosapiensmiR-570-5p	VWF	160.00	-27.11	3 21	219 240	18	77.78%	94.44%


   Query:    3' cccuuuUUGACGUU-AAUGGAAa 5'
                      |||| :|| |||:||| 
   Ref:      5' catatcAACTCTAATTTATCTTc 3'

   Energy:  -8.570000 kCal/Mol

Scores for this hit:
>hsa-miR-570-5pMIMAT0022707HomosapiensmiR-570-5p	COL4A1	143.00	-8.57	2 17	1017 1039	16	75.00%	87.50%


   Query:    3' cccUUUUUGACGUUAAUGGAAa 5'
                   ||:||:  :||||||||| 
   Ref:      5' ttaAAGAATAATAATTACCTTc 3'

   Energy:  -13.480000 kCal/Mol

Scores for this hit:
>hsa-miR-570-5pMIMAT0022707HomosapiensmiR-570-5p	COL4A1	167.00	-13.48	2 20	1527 1548	18	72.22%	88.89%


   Query:    3' cccUUUUUGACGUUAAUGGAAa 5'
                   |:|| ||   |||||||| 
   Ref:      5' cttAGAATCTAACATTACCTTt 3'

   Energy:  -11.280000 kCal/Mol

Scores for this hit:
>hsa-miR-570-5pMIMAT0022707HomosapiensmiR-570-5p	COL4A1	159.00	-11.28	2 20	1154 1175	18	72.22%	77.78%


   Query:    3' cccUUUUUGACGUUAAUGGAAa 5'
                   |:|| ||   |||||||| 
   Ref:      5' cttAGAATCTAACATTACCTTt 3'

   Energy:  -11.280000 kCal/Mol

Scores for this hit:
>hsa-miR-570-5pMIMAT0022707HomosapiensmiR-570-5p	COL4A1	159.00	-11.28	2 20	1154 1175	18	72.22%	77.78%


   Query:    3' cgUUUC-CAUUAACGACAAAAgc 5'
                  ||||  | ||| |||||||  
   Ref:      5' tgAAAGCCTTATTACTGTTTTga 3'

   Energy:  -10.190000 kCal/Mol

Scores for this hit:
>hsa-miR-570-3pMIMAT0003235HomosapiensmiR-570-3p	COL4A1	147.00	-10.19	3 21	52 74	19	78.95%	78.95%


   Query:    3' cgUUUCCAU-UAACGACAAAAGc 5'
                  :|:|||:  | ||||||||: 
   Ref:      5' aaGAGGGTGCCTGGCTGTTTTTt 3'

   Energy:  -17.420000 kCal/Mol

Scores for this hit:
>hsa-miR-570-3pMIMAT0003235HomosapiensmiR-570-3p	COL4A1	147.00	-17.42	2 21	563 585	20	65.00%	85.00%


   Query:    3' cguUUCCAUUAACGACAAAAGc 5'
                   | | | |   |||||||| 
   Ref:      5' atcATGATTACCTCTGTTTTCc 3'

   Energy:  -8.780000 kCal/Mol

Scores for this hit:
>hsa-miR-570-3pMIMAT0003235HomosapiensmiR-570-3p	COL4A1	147.00	-8.78	2 20	1255 1276	18	66.67%	66.67%


   Query:    3' cgUUUCCAUUAA---CG--ACAAAAGc 5'
                  |:|  ||:||   ||  ||||||| 
   Ref:      5' atAGACATAGTTTTAGCCATGTTTTCa 3'

   Energy:  -7.980000 kCal/Mol

Scores for this hit:
>hsa-miR-570-3pMIMAT0003235HomosapiensmiR-570-3p	COL4A1	146.00	-7.98	2 21	1367 1393	24	62.50%	70.83%


   Query:    3' cgUUUCCAUUAA---CG--ACAAAAGc 5'
                  |:|  ||:||   ||  ||||||| 
   Ref:      5' atAGACATAGTTTTAGCCATGTTTTCa 3'

   Energy:  -7.980000 kCal/Mol

Scores for this hit:
>hsa-miR-570-3pMIMAT0003235HomosapiensmiR-570-3p	COL4A1	146.00	-7.98	2 21	1367 1393	24	62.50%	70.83%


   Query:    3' gaGUGAGU-CU--ACCGGUUGAGu 5'
                  | ||:| ||  | |||||||| 
   Ref:      5' gaCCCTTATGACTTTGCCAACTCa 3'

   Energy:  -18.520000 kCal/Mol

Scores for this hit:
>hsa-miR-571MIMAT0003236HomosapiensmiR-571	VWF	153.00	-18.52	2 20	606 629	21	71.43%	76.19%


   Query:    3' acccgguggcggCUCGCCUg 5'
                            ||||||| 
   Ref:      5' gagtttgagcggGAGCGGAg 3'

   Energy:  -15.530000 kCal/Mol

Scores for this hit:
>hsa-miR-572MIMAT0003237HomosapiensmiR-572	NDUFB7	140.00	-15.53	2 9	86 105	7	100.00%	100.00%


   Query:    3' gacUAGUCAAUGUGUAGUGAAGUc 5'
                   :||||  ||| | :|||||| 
   Ref:      5' gctGTCAG--ACAGA-TACTTCAa 3'

   Energy:  -18.240000 kCal/Mol

Scores for this hit:
>hsa-miR-573MIMAT0003238HomosapiensmiR-573	VWF	140.00	-18.24	2 22	506 526	20	70.00%	80.00%


   Query:    3' gacuagucaAUGUGUAGUGAAGUc 5'
                         ||::|| |:||||| 
   Ref:      5' tttaacctcTATGCACCGCTTCAt 3'

   Energy:  -12.170000 kCal/Mol

Scores for this hit:
>hsa-miR-573MIMAT0003238HomosapiensmiR-573	COL4A1	143.00	-12.17	2 16	615 638	14	71.43%	92.86%


   Query:    3' ugUGUGAGUGUGUGU--GUGUGAGu 5'
                  |: :||||||::|  ||||:|| 
   Ref:      5' gtATTTTCACACGTAAGCACATTCg 3'

   Energy:  -25.790001 kCal/Mol

Scores for this hit:
>hsa-miR-574-5pMIMAT0004795HomosapiensmiR-574-5p	COL4A1	152.00	-25.79	2 22	1064 1088	22	63.64%	86.36%


   Query:    3' ugUGUGAGUGUGUGUGUGUGAGu 5'
                  |||| ||||||||||||| | 
   Ref:      5' ggACACACACACACACACACACa 3'

   Energy:  -34.470001 kCal/Mol

Scores for this hit:
>hsa-miR-574-5pMIMAT0004795HomosapiensmiR-574-5p	COL4A1	165.00	-34.47	2 22	267 289	20	90.00%	90.00%


   Query:    3' ugUGUGAGUGUGUGUGUGUGAGu 5'
                  |||| ||||||||||||| | 
   Ref:      5' acACACACACACACACACACACa 3'

   Energy:  -36.040001 kCal/Mol

Scores for this hit:
>hsa-miR-574-5pMIMAT0004795HomosapiensmiR-574-5p	COL4A1	165.00	-36.04	2 22	283 305	20	90.00%	90.00%


   Query:    3' ugUGUGAGUGUGUGU--GUGUGAGu 5'
                  |: :||||||::|  ||||:|| 
   Ref:      5' gtATTTTCACACGTAAGCACATTCg 3'

   Energy:  -25.790001 kCal/Mol

Scores for this hit:
>hsa-miR-574-5pMIMAT0004795HomosapiensmiR-574-5p	COL4A1	152.00	-25.79	2 22	1064 1088	22	63.64%	86.36%


   Query:    3' cgaGGACAGGUUGACCGag 5'
                   |||| :| ||||||  
   Ref:      5' accCCTGCTCCACTGGCcc 3'

   Energy:  -24.180000 kCal/Mol

Scores for this hit:
>hsa-miR-575MIMAT0003240HomosapiensmiR-575	BGN	140.00	-24.18	3 17	523 541	14	78.57%	85.71%


   Query:    3' cgAGGACA-GGUUGACCGAg 5'
                  ||| ||  : ||||||| 
   Ref:      5' ccTCCCGTGGTCACTGGCTc 3'

   Energy:  -23.160000 kCal/Mol

Scores for this hit:
>hsa-miR-575MIMAT0003240HomosapiensmiR-575	MRPL12	148.00	-23.16	2 18	56 75	17	70.59%	76.47%


   Query:    3' cgaggacaggUUGACCGAg 5'
                          :||||||| 
   Ref:      5' tagatagatgGACTGGCTc 3'

   Energy:  -15.790000 kCal/Mol

Scores for this hit:
>hsa-miR-575MIMAT0003240HomosapiensmiR-575	COL4A1	141.00	-15.79	2 10	1444 1462	8	87.50%	100.00%


   Query:    3' cgaggacaggUUGACCGAg 5'
                          :||||||| 
   Ref:      5' tagatagatgGACTGGCTc 3'

   Energy:  -15.790000 kCal/Mol

Scores for this hit:
>hsa-miR-575MIMAT0003240HomosapiensmiR-575	COL4A1	141.00	-15.79	2 10	1444 1462	8	87.50%	100.00%


   Query:    3' uuUCUGCACCUCUUUAAUCUUa 5'
                  | |: |  | ||||||||| 
   Ref:      5' atATATCTAAATAAATTAGAAg 3'

   Energy:  -6.400000 kCal/Mol

Scores for this hit:
>hsa-miR-576-5pMIMAT0003241HomosapiensmiR-576-5p	COL4A1	156.00	-6.40	2 21	517 538	19	68.42%	73.68%


   Query:    3' uuucuGCACCUC--UUUAAUCUUa 5'
                     :| ||||  :|:|||||| 
   Ref:      5' gtgccTGGGGAGCTGAGTTAGAAg 3'

   Energy:  -13.890000 kCal/Mol

Scores for this hit:
>hsa-miR-576-5pMIMAT0003241HomosapiensmiR-576-5p	COL4A1	140.00	-13.89	2 18	478 501	18	66.67%	83.33%


   Query:    3' cuaAGGUUAAAAAGGUGUAGAa 5'
                   ||:|||| |  :|||||| 
   Ref:      5' gagTCTAATTCTAATACATCTc 3'

   Energy:  -14.380000 kCal/Mol

Scores for this hit:
>hsa-miR-576-3pMIMAT0004796HomosapiensmiR-576-3p	VWF	151.00	-14.38	2 20	859 880	18	72.22%	83.33%


   Query:    3' cuAAGGUUAA-AAAGGUGUAGAa 5'
                  |||: ||| | |||:||||| 
   Ref:      5' ctTTCTTATTCTATCCGCATCTa 3'

   Energy:  -16.080000 kCal/Mol

Scores for this hit:
>hsa-miR-576-3pMIMAT0004796HomosapiensmiR-576-3p	COL4A1	155.00	-16.08	2 21	1423 1445	20	75.00%	85.00%


   Query:    3' cuaagguuaaaAAGGUGUAGAa 5'
                           ||:||||||| 
   Ref:      5' tgtaaggaaagTTTCACATCTt 3'

   Energy:  -13.620000 kCal/Mol

Scores for this hit:
>hsa-miR-576-3pMIMAT0004796HomosapiensmiR-576-3p	COL4A1	151.00	-13.62	2 12	993 1014	10	90.00%	100.00%


   Query:    3' cuaAGGUUAAAAAGGUGUAGAa 5'
                   ||::  |  ||||||||| 
   Ref:      5' gccTCTGCCTCCTCCACATCTg 3'

   Energy:  -15.440000 kCal/Mol

Scores for this hit:
>hsa-miR-576-3pMIMAT0004796HomosapiensmiR-576-3p	COL4A1	155.00	-15.44	2 20	694 715	18	66.67%	77.78%


   Query:    3' cuaAGGUUAAAAAGGUGUAGAa 5'
                   ||::  |  ||||||||| 
   Ref:      5' gccTCTGCCTCCTCCACATCTg 3'

   Energy:  -15.440000 kCal/Mol

Scores for this hit:
>hsa-miR-576-3pMIMAT0004796HomosapiensmiR-576-3p	COL4A1	155.00	-15.44	2 20	694 715	18	66.67%	77.78%


   Query:    3' guccAUGGUUAUAAAAUAGAu 5'
                    |||:  |: ||||||| 
   Ref:      5' tttaTACTTTTG-TTTATCTa 3'

   Energy:  -10.150000 kCal/Mol

Scores for this hit:
>hsa-miR-577MIMAT0003242HomosapiensmiR-577	MRPL20	147.00	-10.15	2 18	56 75	16	68.75%	81.25%


   Query:    3' guccAUGGUU---AUAAAAUAGAu 5'
                    ||:|||   || ||||||| 
   Ref:      5' ttcaTATCAACTCTAATTTATCTt 3'

   Energy:  -8.780000 kCal/Mol

Scores for this hit:
>hsa-miR-577MIMAT0003242HomosapiensmiR-577	COL4A1	156.00	-8.78	2 18	1015 1038	19	73.68%	78.95%


   Query:    3' guccAUGGUUAUA-AAAUAGAu 5'
                    ||: ||||| |||||:| 
   Ref:      5' aattTATAAATATATTTATTTc 3'

   Energy:  -4.230000 kCal/Mol

Scores for this hit:
>hsa-miR-577MIMAT0003242HomosapiensmiR-577	COL4A1	148.00	-4.23	2 18	1311 1332	17	76.47%	88.24%


   Query:    3' guCCAUGGUUAUAAAAUAGAu 5'
                  || ||: :|| |||||:| 
   Ref:      5' caGGGACT-GTACTTTATTTg 3'

   Energy:  -11.870000 kCal/Mol

Scores for this hit:
>hsa-miR-577MIMAT0003242HomosapiensmiR-577	COL4A1	141.00	-11.87	2 20	1265 1284	18	66.67%	83.33%


   Query:    3' guccAUGGUUAUA-AAAUAGAu 5'
                    ||: ||||| |||||:| 
   Ref:      5' aattTATAAATATATTTATTTc 3'

   Energy:  -4.230000 kCal/Mol

Scores for this hit:
>hsa-miR-577MIMAT0003242HomosapiensmiR-577	COL4A1	148.00	-4.23	2 18	1311 1332	17	76.47%	88.24%


   Query:    3' guCCAUGGUUAUAAAAUAGAu 5'
                  || ||: :|| |||||:| 
   Ref:      5' caGGGACT-GTACTTTATTTg 3'

   Energy:  -11.870000 kCal/Mol

Scores for this hit:
>hsa-miR-577MIMAT0003242HomosapiensmiR-577	COL4A1	141.00	-11.87	2 20	1265 1284	18	66.67%	83.33%


   Query:    3' ugUUA-GGAUCUCGUGUUCUUc 5'
                  ||| |||| | :||||||| 
   Ref:      5' ctAATACCTA-AATACAAGAAg 3'

   Energy:  -18.309999 kCal/Mol

Scores for this hit:
>hsa-miR-578MIMAT0003243HomosapiensmiR-578	COL4A1	160.00	-18.31	2 20	934 954	19	78.95%	84.21%


   Query:    3' ugUUA-GGAUCUCGUGUUCUUc 5'
                  ||| |||| | :||||||| 
   Ref:      5' ctAATACCTA-AATACAAGAAg 3'

   Energy:  -18.309999 kCal/Mol

Scores for this hit:
>hsa-miR-578MIMAT0003243HomosapiensmiR-578	COL4A1	160.00	-18.31	2 20	934 954	19	78.95%	84.21%


   Query:    3' gcaGUAGACCGUGUUUGGCGCu 5'
                   || |||| : ||:||||| 
   Ref:      5' ggcCACCTGG-GGAAGCCGCGc 3'

   Energy:  -22.809999 kCal/Mol

Scores for this hit:
>hsa-miR-579-5pMIMAT0026616HomosapiensmiR-579-5p	ATP5F1D	145.00	-22.81	2 20	82 102	18	72.22%	83.33%


   Query:    3' uuAGCGCCAAAUAUGGUUUACUu 5'
                  | |:||   ||||||||||: 
   Ref:      5' aaTAGTGG--CATACCAAATGGc 3'

   Energy:  -19.190001 kCal/Mol

Scores for this hit:
>hsa-miR-579-3pMIMAT0003244HomosapiensmiR-579-3p	COL4A1	146.00	-19.19	2 22	204 224	20	70.00%	80.00%


   Query:    3' uuagcgccaaaUAUGGUUUACUu 5'
                           ||| ||||||| 
   Ref:      5' ttcatctagagATA-CAAATGAa 3'

   Energy:  -9.190000 kCal/Mol

Scores for this hit:
>hsa-miR-579-3pMIMAT0003244HomosapiensmiR-579-3p	COL4A1	146.00	-9.19	2 13	240 261	11	90.91%	90.91%


   Query:    3' uuagcgccaaaUAUGGUUUACUu 5'
                           ||| ||||||| 
   Ref:      5' tccccagagcaATA-CAAATGAa 3'

   Energy:  -8.710000 kCal/Mol

Scores for this hit:
>hsa-miR-579-3pMIMAT0003244HomosapiensmiR-579-3p	COL4A1	146.00	-8.71	2 13	80 101	11	90.91%	90.91%


   Query:    3' uuAGCGCCAAAUAUGGUUUACUu 5'
                  | |:||   ||||||||||: 
   Ref:      5' aaTAGTGG--CATACCAAATGGc 3'

   Energy:  -19.190001 kCal/Mol

Scores for this hit:
>hsa-miR-579-3pMIMAT0003244HomosapiensmiR-579-3p	COL4A1	146.00	-19.19	2 22	204 224	20	70.00%	80.00%


   Query:    3' uaGACUCAGACUACUUAGUAAu 5'
                  |||:  :| |  ||||||| 
   Ref:      5' agCTGGAATTCAGCAATCATTt 3'

   Energy:  -10.010000 kCal/Mol

Scores for this hit:
>hsa-miR-580-5pMIMAT0026617HomosapiensmiR-580-5p	COL4A1	152.00	-10.01	2 21	407 428	19	63.16%	73.68%


   Query:    3' uaGACUCAGA--CUAC-UUAGUAAu 5'
                  |||  |||  || | ||||||| 
   Ref:      5' ggCTGTCTCTCCGAGGCAATCATTt 3'

   Energy:  -12.430000 kCal/Mol

Scores for this hit:
>hsa-miR-580-5pMIMAT0026617HomosapiensmiR-580-5p	COL4A1	154.00	-12.43	2 21	147 171	22	72.73%	72.73%


   Query:    3' ggAUUACUAAGUAGUAAGAGUu 5'
                  ||:| ||  |  ||||||| 
   Ref:      5' cgTAGTAAT--A-AATTCTCAg 3'

   Energy:  -9.400000 kCal/Mol

Scores for this hit:
>hsa-miR-580-3pMIMAT0003245HomosapiensmiR-580-3p	AURKAIP1	143.00	-9.40	2 21	39 57	19	68.42%	73.68%


   Query:    3' ggAUUACUAAGUAGUAAGAGUu 5'
                  ||:| ||  |  ||||||| 
   Ref:      5' cgTAGTAAT--A-AATTCTCAg 3'

   Energy:  -9.400000 kCal/Mol

Scores for this hit:
>hsa-miR-580-3pMIMAT0003245HomosapiensmiR-580-3p	AURKAIP1	143.00	-9.40	2 21	39 57	19	68.42%	73.68%


   Query:    3' ggAUUACUAAGUAGUAAGAGUu 5'
                  ||:| ||  |  ||||||| 
   Ref:      5' cgTAGTAAT--A-AATTCTCAg 3'

   Energy:  -9.400000 kCal/Mol

Scores for this hit:
>hsa-miR-580-3pMIMAT0003245HomosapiensmiR-580-3p	AURKAIP1	143.00	-9.40	2 21	39 57	19	68.42%	73.68%


   Query:    3' ggAUUACUAAGUAGUAAGAGUu 5'
                  || || ||   ||||:||| 
   Ref:      5' caTACTGTTTGCCCATTTTCAt 3'

   Energy:  -8.440000 kCal/Mol

Scores for this hit:
>hsa-miR-580-3pMIMAT0003245HomosapiensmiR-580-3p	COL4A1	144.00	-8.44	2 21	333 354	19	68.42%	73.68%


   Query:    3' ggauuAC-UAAGUAGUAAGAGUu 5'
                     || ||| | :|||:||| 
   Ref:      5' tattcTGTATTAAATATTTTCAg 3'

   Energy:  -10.720000 kCal/Mol

Scores for this hit:
>hsa-miR-580-3pMIMAT0003245HomosapiensmiR-580-3p	COL4A1	140.00	-10.72	2 18	912 934	17	70.59%	82.35%


   Query:    3' ggAUUACUAAGUAGUAAGAGUu 5'
                  ||:| ||  |  ||||||| 
   Ref:      5' cgTAGTAAT--A-AATTCTCAg 3'

   Energy:  -9.400000 kCal/Mol

Scores for this hit:
>hsa-miR-580-3pMIMAT0003245HomosapiensmiR-580-3p	AURKAIP1	143.00	-9.40	2 21	39 57	19	68.42%	73.68%


   Query:    3' ggAUUACUAAGUAGUAAGAGUu 5'
                  || || ||   ||||:||| 
   Ref:      5' caTACTGTTTGCCCATTTTCAt 3'

   Energy:  -8.440000 kCal/Mol

Scores for this hit:
>hsa-miR-580-3pMIMAT0003245HomosapiensmiR-580-3p	COL4A1	144.00	-8.44	2 21	333 354	19	68.42%	73.68%


   Query:    3' ggauuAC-UAAGUAGUAAGAGUu 5'
                     || ||| | :|||:||| 
   Ref:      5' tattcTGTATTAAATATTTTCAg 3'

   Energy:  -10.720000 kCal/Mol

Scores for this hit:
>hsa-miR-580-3pMIMAT0003245HomosapiensmiR-580-3p	COL4A1	140.00	-10.72	2 18	912 934	17	70.59%	82.35%


   Query:    3' ucAUUGACCAACUUG--UUGACAUu 5'
                  ||||||| | : |  :|||||| 
   Ref:      5' aaTAACTGGGTAGCCCTGACTGTAg 3'

   Energy:  -19.370001 kCal/Mol

Scores for this hit:
>hsa-miR-582-5pMIMAT0003247HomosapiensmiR-582-5p	COL4A1	148.00	-19.37	2 22	543 567	22	68.18%	77.27%


   Query:    3' caUUACCCUG--GAAGGAGAAAc 5'
                  ::||  ||  ||||:||||| 
   Ref:      5' atGGTGCTACTTCTTCTTCTTTt 3'

   Energy:  -15.810000 kCal/Mol

Scores for this hit:
>hsa-miR-583MIMAT0003248HomosapiensmiR-583	COL4A1	142.00	-15.81	2 20	29 51	20	65.00%	80.00%


   Query:    3' cauuacccUGGAAGGAGAAAc 5'
                        |::|||||:||| 
   Ref:      5' tttggtttATTTTCCTTTTTg 3'

   Energy:  -18.200001 kCal/Mol

Scores for this hit:
>hsa-miR-583MIMAT0003248HomosapiensmiR-583	COL4A1	141.00	-18.20	2 14	202 222	12	75.00%	100.00%


   Query:    3' caUUACCCUG--GAAGGAGAAAc 5'
                  ::||  ||  ||||:||||| 
   Ref:      5' atGGTGCTACTTCTTCTTCTTTt 3'

   Energy:  -15.810000 kCal/Mol

Scores for this hit:
>hsa-miR-583MIMAT0003248HomosapiensmiR-583	COL4A1	142.00	-15.81	2 20	29 51	20	65.00%	80.00%


   Query:    3' gaGUCAGG--GUCCGUUUGGUAUu 5'
                  | ||||  :| | |||||:|| 
   Ref:      5' caCTGTCCAATATGAAAACCGTAa 3'

   Energy:  -18.150000 kCal/Mol

Scores for this hit:
>hsa-miR-584-5pMIMAT0003249HomosapiensmiR-584-5p	COL4A1	143.00	-18.15	2 21	93 116	21	66.67%	76.19%


   Query:    3' gaGUCAGGGUCCGUUUGGUAUu 5'
                  ||| |:|||   |:||||| 
   Ref:      5' taCAGACTCAG--TAGCCATAt 3'

   Energy:  -18.870001 kCal/Mol

Scores for this hit:
>hsa-miR-584-5pMIMAT0003249HomosapiensmiR-584-5p	COL4A1	141.00	-18.87	2 21	494 513	19	68.42%	78.95%


   Query:    3' gaGUCAGG--GUCCGUUUGGUAUu 5'
                  | ||||  :| | |||||:|| 
   Ref:      5' caCTGTCCAATATGAAAACCGTAa 3'

   Energy:  -18.150000 kCal/Mol

Scores for this hit:
>hsa-miR-584-5pMIMAT0003249HomosapiensmiR-584-5p	COL4A1	143.00	-18.15	2 21	93 116	21	66.67%	76.19%


   Query:    3' gaGUCAGGGUCCGUUUGGUAUu 5'
                  ||| |:|||   |:||||| 
   Ref:      5' taCAGACTCAG--TAGCCATAt 3'

   Energy:  -18.870001 kCal/Mol

Scores for this hit:
>hsa-miR-584-5pMIMAT0003249HomosapiensmiR-584-5p	COL4A1	141.00	-18.87	2 21	494 513	19	68.42%	78.95%


   Query:    3' ucGGAC-CAAC---CG-GA-CCUUGACu 5'
                  |||| ||||   || || ||:|||| 
   Ref:      5' tgCCTGTGTTGAAAGCTCTGGGGACTGg 3'

   Energy:  -28.850000 kCal/Mol

Scores for this hit:
>hsa-miR-584-3pMIMAT0022708HomosapiensmiR-584-3p	ATP5F1D	140.00	-28.85	2 21	157 184	25	72.00%	76.00%


   Query:    3' ucGGAC-CAACCGGACCUUGACu 5'
                  :|||  |||  ||||:|||| 
   Ref:      5' ctTCTGCCTTGAGCTGGGACTGc 3'

   Energy:  -21.320000 kCal/Mol

Scores for this hit:
>hsa-miR-584-3pMIMAT0022708HomosapiensmiR-584-3p	BGN	147.00	-21.32	2 21	765 787	20	70.00%	80.00%


   Query:    3' ucGGACCAACCGGA--CCUUGACu 5'
                  ||||||  ||||  |||:||| 
   Ref:      5' tcCCTGGT--GCCTGGGGAGCTGa 3'

   Energy:  -29.389999 kCal/Mol

Scores for this hit:
>hsa-miR-584-3pMIMAT0022708HomosapiensmiR-584-3p	COL4A1	148.00	-29.39	2 21	472 493	21	76.19%	80.95%


   Query:    3' ucGGACCAAC-CGGACCUUGACu 5'
                  |||  ||| | | ||:|||| 
   Ref:      5' ttCCTTTTTGAGACAGGGACTGt 3'

   Energy:  -17.760000 kCal/Mol

Scores for this hit:
>hsa-miR-584-3pMIMAT0022708HomosapiensmiR-584-3p	COL4A1	143.00	-17.76	2 21	1252 1274	20	70.00%	75.00%


   Query:    3' ucGGACCAAC-CGGACCUUGACu 5'
                  |||  ||| | | ||:|||| 
   Ref:      5' ttCCTTTTTGAGACAGGGACTGt 3'

   Energy:  -17.760000 kCal/Mol

Scores for this hit:
>hsa-miR-584-3pMIMAT0022708HomosapiensmiR-584-3p	COL4A1	143.00	-17.76	2 21	1252 1274	20	70.00%	75.00%


   Query:    3' agACCCGCAUAGACACACGAuc 5'
                  || |:||:||| ||||||  
   Ref:      5' tgTGTGTGTGTCT-TGTGCTtc 3'

   Energy:  -20.969999 kCal/Mol

Scores for this hit:
>hsa-miR-585-5pMIMAT0026618HomosapiensmiR-585-5p	BGN	150.00	-20.97	3 21	651 671	18	77.78%	88.89%


   Query:    3' agACCCGCAUAGACACACGAUc 5'
                  | | ||| |:| ||||||| 
   Ref:      5' tcTAGTCGT-TTT-TGTGCTAt 3'

   Energy:  -13.060000 kCal/Mol

Scores for this hit:
>hsa-miR-585-5pMIMAT0026618HomosapiensmiR-585-5p	COL4A1	152.00	-13.06	2 21	1112 1131	19	73.68%	78.95%


   Query:    3' agACCCGCAUAGACACACGAUc 5'
                  | | ||| |:| ||||||| 
   Ref:      5' tcTAGTCGT-TTT-TGTGCTAt 3'

   Energy:  -13.060000 kCal/Mol

Scores for this hit:
>hsa-miR-585-5pMIMAT0026618HomosapiensmiR-585-5p	COL4A1	152.00	-13.06	2 21	1112 1131	19	73.68%	78.95%


   Query:    3' cguUUUCAUUAACGGUCAAAac 5'
                   |:|||||||  ||||||  
   Ref:      5' gacAGAGTAATTTGCAGTTTgt 3'

   Energy:  -14.780000 kCal/Mol

Scores for this hit:
>hsa-miR-548a-3pMIMAT0003251HomosapiensmiR-548a-3p	MRPL20	155.00	-14.78	3 20	30 51	17	82.35%	88.24%


   Query:    3' cguUUUCAUUA---ACGGUCAAAAc 5'
                   || |||||   | :||||||| 
   Ref:      5' tttAACGTAATTTATTTCAGTTTTt 3'

   Energy:  -9.930000 kCal/Mol

Scores for this hit:
>hsa-miR-548a-3pMIMAT0003251HomosapiensmiR-548a-3p	COL4A1	158.00	-9.93	2 20	1786 1810	21	71.43%	76.19%


   Query:    3' ccugGAUUUUUAUGUUACGUAu 5'
                    :|:|||| | ||||||| 
   Ref:      5' tttaTTGAAAACAGAATGCATt 3'

   Energy:  -12.480000 kCal/Mol

Scores for this hit:
>hsa-miR-586MIMAT0003252HomosapiensmiR-586	COL4A1	166.00	-12.48	2 19	214 235	17	76.47%	88.24%


   Query:    3' ccUGGAUUUUUAUG-UUACGUAu 5'
                  |:|||:|:|||| |||| || 
   Ref:      5' tcATCTAGAGATACAAATGAATa 3'

   Energy:  -17.080000 kCal/Mol

Scores for this hit:
>hsa-miR-586MIMAT0003252HomosapiensmiR-586	COL4A1	147.00	-17.08	2 21	241 263	20	75.00%	90.00%


   Query:    3' ccUGGAUUUUUAUGUUACGUAu 5'
                  |: ||||| || ||||:|| 
   Ref:      5' aaATGTAAAATTAAAATGTATt 3'

   Energy:  -8.840000 kCal/Mol

Scores for this hit:
>hsa-miR-586MIMAT0003252HomosapiensmiR-586	COL4A1	156.00	-8.84	2 21	433 454	19	73.68%	84.21%


   Query:    3' ccGGUUUU--GG-UGU--UAAUGAAAa 5'
                  |::|||  || |||  ||||:||| 
   Ref:      5' tgCTGAAATGCCAACATTATTATTTTa 3'

   Energy:  -11.360000 kCal/Mol

Scores for this hit:
>hsa-miR-548b-5pMIMAT0004798HomosapiensmiR-548b-5p	COL4A1	141.00	-11.36	2 21	903 929	24	66.67%	79.17%


   Query:    3' ccgguuuugGUGUUAAUGAAAa 5'
                         | |  ||||||| 
   Ref:      5' catgctctgCTCTCTTACTTTg 3'

   Energy:  -6.920000 kCal/Mol

Scores for this hit:
>hsa-miR-548b-5pMIMAT0004798HomosapiensmiR-548b-5p	COL4A1	141.00	-6.92	2 14	1039 1060	12	75.00%	75.00%


   Query:    3' ccgguuuuGGUGUUAAUGAAAa 5'
                        | :: :||||||| 
   Ref:      5' atgtttttCAGTTGTTACTTTg 3'

   Energy:  -7.040000 kCal/Mol

Scores for this hit:
>hsa-miR-548b-5pMIMAT0004798HomosapiensmiR-548b-5p	COL4A1	142.00	-7.04	2 15	811 832	13	61.54%	84.62%


   Query:    3' ccgguuuuGGUGUUAAUGAAAa 5'
                        | :: :||||||| 
   Ref:      5' atgtttttCAGTTGTTACTTTg 3'

   Energy:  -7.040000 kCal/Mol

Scores for this hit:
>hsa-miR-548b-5pMIMAT0004798HomosapiensmiR-548b-5p	COL4A1	142.00	-7.04	2 15	811 832	13	61.54%	84.62%


   Query:    3' uguuuuCGUUGACUCCAAGAAc 5'
                      |||:||| ||||||| 
   Ref:      5' gagtgtGCAGCTG-GGTTCTTc 3'

   Energy:  -20.410000 kCal/Mol

Scores for this hit:
>hsa-miR-548b-3pMIMAT0003254HomosapiensmiR-548b-3p	MRPL20	162.00	-20.41	2 17	213 233	15	86.67%	93.33%


   Query:    3' caaGAUUGGGUAACACCGGUu 5'
                   |||   | ||||||||| 
   Ref:      5' ggcCTATGGCTTTGTGGCCAg 3'

   Energy:  -20.760000 kCal/Mol

Scores for this hit:
>hsa-miR-588MIMAT0003255HomosapiensmiR-588	VWF	158.00	-20.76	2 19	455 475	17	76.47%	76.47%


   Query:    3' caagaUUGGGUAACACCGGUu 5'
                     |||: | ||||||:| 
   Ref:      5' tccaaAACTAACTGTGGCTAg 3'

   Energy:  -17.969999 kCal/Mol

Scores for this hit:
>hsa-miR-588MIMAT0003255HomosapiensmiR-588	VWF	144.00	-17.97	2 17	839 859	15	73.33%	86.67%


   Query:    3' caaGAUUGGGU-AACACCGGUu 5'
                   ||::|||| | |||||:| 
   Ref:      5' ccaCTGGCCCACTGGTGGCTAg 3'

   Energy:  -26.730000 kCal/Mol

Scores for this hit:
>hsa-miR-588MIMAT0003255HomosapiensmiR-588	BGN	149.00	-26.73	2 19	990 1011	18	72.22%	88.89%


   Query:    3' gaGUCUC---GUCUG-CACCAAGAGu 5'
                  |||||   |||||   ||||:|| 
   Ref:      5' gcCAGAGTCCCAGACACCGGTTTTCc 3'

   Energy:  -22.280001 kCal/Mol

Scores for this hit:
>hsa-miR-589-5pMIMAT0004799HomosapiensmiR-589-5p	BGN	142.00	-22.28	2 21	948 973	23	69.57%	73.91%


   Query:    3' gaguCUCGUCUGCACCAAGAGu 5'
                    | |||| :| ||||||: 
   Ref:      5' gagtGTGCAGCTG-GGTTCTTc 3'

   Energy:  -18.430000 kCal/Mol

Scores for this hit:
>hsa-miR-589-5pMIMAT0004799HomosapiensmiR-589-5p	MRPL20	140.00	-18.43	2 19	213 233	17	70.59%	82.35%


   Query:    3' agacccuuGGCCGUAAACAAGACu 5'
                        :| |||  ||||||| 
   Ref:      5' gccagtccTCTGCA--TGTTCTGc 3'

   Energy:  -11.970000 kCal/Mol

Scores for this hit:
>hsa-miR-589-3pMIMAT0003256HomosapiensmiR-589-3p	VWF	145.00	-11.97	2 17	66 87	15	73.33%	80.00%


   Query:    3' agacccuuggccGUAAACAAGACu 5'
                            ||  ||||||| 
   Ref:      5' cctgtccagacaCACATGTTCTGt 3'

   Energy:  -14.280000 kCal/Mol

Scores for this hit:
>hsa-miR-589-3pMIMAT0003256HomosapiensmiR-589-3p	BGN	144.00	-14.28	2 13	407 430	11	81.82%	81.82%


   Query:    3' gacgugaaaauacUUAUUCGAg 5'
                             :||||||| 
   Ref:      5' agaaaaagacagcGATAAGCTt 3'

   Energy:  -8.290000 kCal/Mol

Scores for this hit:
>hsa-miR-590-5pMIMAT0003258HomosapiensmiR-590-5p	COL4A1	141.00	-8.29	2 10	180 201	8	87.50%	100.00%


   Query:    3' gacgugaaaauacUUAUUCGAg 5'
                             :||||||| 
   Ref:      5' agaaaaagacagcGATAAGCTt 3'

   Energy:  -8.290000 kCal/Mol

Scores for this hit:
>hsa-miR-590-5pMIMAT0003258HomosapiensmiR-590-5p	COL4A1	141.00	-8.29	2 10	180 201	8	87.50%	100.00%


   Query:    3' ugaucgaaUAUGUAUUUUAAu 5'
                        | | |||||||| 
   Ref:      5' ctctacaaAAAAATAAAATTt 3'

   Energy:  -5.020000 kCal/Mol

Scores for this hit:
>hsa-miR-590-3pMIMAT0004801HomosapiensmiR-590-3p	MRPL20	149.00	-5.02	2 14	154 174	12	83.33%	83.33%


   Query:    3' ugaUCGAAUAUGUAUUUUAAu 5'
                   |||  |||  ||||||| 
   Ref:      5' aaaAGC-AATAGTTAAAATTt 3'

   Energy:  -5.420000 kCal/Mol

Scores for this hit:
>hsa-miR-590-3pMIMAT0004801HomosapiensmiR-590-3p	COL4A1	152.00	-5.42	2 19	96 115	17	76.47%	76.47%


   Query:    3' ugaucgaaUAUGUAUUUUAAu 5'
                        | |::||||||| 
   Ref:      5' tgtttcccAAATGTAAAATTa 3'

   Energy:  -5.250000 kCal/Mol

Scores for this hit:
>hsa-miR-590-3pMIMAT0004801HomosapiensmiR-590-3p	COL4A1	149.00	-5.25	2 14	425 445	12	75.00%	91.67%


   Query:    3' ugUAG-UAGCGUAUAACUGUGUu 5'
                  :|| || |:|   ||||||| 
   Ref:      5' ttGTCAATGGTACCGTGACACAg 3'

   Energy:  -16.190001 kCal/Mol

Scores for this hit:
>hsa-miR-592MIMAT0003260HomosapiensmiR-592	VWF	151.00	-16.19	2 21	349 371	20	65.00%	75.00%


   Query:    3' cgacucGUUACGGACCGACCACGGa 5'
                      ||:  |:|  |||||||| 
   Ref:      5' gctctcCAGAACTTCCCTGGTGCCt 3'

   Energy:  -22.740000 kCal/Mol

Scores for this hit:
>hsa-miR-593-5pMIMAT0003261HomosapiensmiR-593-5p	COL4A1	155.00	-22.74	2 20	459 483	18	66.67%	77.78%


   Query:    3' ucuuuggggucGUCUCUGu 5'
                           ||||||| 
   Ref:      5' gtgtggtggtaCAGAGACa 3'

   Energy:  -14.130000 kCal/Mol

Scores for this hit:
>hsa-miR-593-3pMIMAT0004802HomosapiensmiR-593-3p	MRPL20	140.00	-14.13	2 9	180 198	7	100.00%	100.00%


   Query:    3' ucUUUGGGGU--C-GUCUCUGu 5'
                  |: :||||  | ||||||| 
   Ref:      5' ttAGCTCCCATTGCCAGAGACa 3'

   Energy:  -20.889999 kCal/Mol

Scores for this hit:
>hsa-miR-593-3pMIMAT0004802HomosapiensmiR-593-3p	COL4A1	147.00	-20.89	2 18	1018 1039	19	68.42%	78.95%


   Query:    3' ucUUUGGGGU--C-GUCUCUGu 5'
                  |: :||||  | ||||||| 
   Ref:      5' ttAGCTCCCATTGCCAGAGACa 3'

   Energy:  -20.889999 kCal/Mol

Scores for this hit:
>hsa-miR-593-3pMIMAT0004802HomosapiensmiR-593-3p	COL4A1	147.00	-20.89	2 18	1018 1039	19	68.42%	78.95%


   Query:    3' gggCUCCUCGGCCCGUCCGAa 5'
                   |||| || | ||||||| 
   Ref:      5' ccaGAGG-GCAGTGCAGGCTt 3'

   Energy:  -25.900000 kCal/Mol

Scores for this hit:
>hsa-miR-596MIMAT0003264HomosapiensmiR-596	ATP5F1D	160.00	-25.90	2 19	118 137	17	82.35%	82.35%


   Query:    3' ugUCACCAGUAGCUCACUGUGu 5'
                  | |||| | |  ||||||| 
   Ref:      5' tcAATGGT-ACC--GTGACACa 3'

   Energy:  -18.480000 kCal/Mol

Scores for this hit:
>hsa-miR-597-5pMIMAT0003265HomosapiensmiR-597-5p	VWF	147.00	-18.48	2 21	352 370	19	73.68%	73.68%


   Query:    3' ugCGA-ACUCGGUGUUCUCUUGgu 5'
                  ||| |||| ||  :||||||  
   Ref:      5' ggGCTCTGAG-CAGTGGAGAACag 3'

   Energy:  -20.840000 kCal/Mol

Scores for this hit:
>hsa-miR-597-3pMIMAT0026619HomosapiensmiR-597-3p	VWF	142.00	-20.84	3 22	631 653	20	75.00%	80.00%


   Query:    3' ugCGAACUCGGUGUUCUCUUGgu 5'
                  |||  ||:| :|:||||||  
   Ref:      5' agGCTCCAGTCCTAGGAGAACag 3'

   Energy:  -21.570000 kCal/Mol

Scores for this hit:
>hsa-miR-597-3pMIMAT0026619HomosapiensmiR-597-3p	BGN	149.00	-21.57	3 22	316 338	19	68.42%	84.21%


   Query:    3' cgagUGUGGUA-GCCCUAGUGGCg 5'
                    :| | || |   ||||||| 
   Ref:      5' cccaGCTCGATGCCCCATCACCGc 3'

   Energy:  -22.680000 kCal/Mol

Scores for this hit:
>hsa-miR-598-5pMIMAT0026620HomosapiensmiR-598-5p	BGN	142.00	-22.68	2 20	139 162	19	63.16%	68.42%


   Query:    3' cgAGUGUGGUAG-C-CCUAGUGGCg 5'
                  | ::||::|| | ||:|||||| 
   Ref:      5' ccTGGTACTGTCTGTGGGTCACCGt 3'

   Energy:  -29.680000 kCal/Mol

Scores for this hit:
>hsa-miR-598-5pMIMAT0026620HomosapiensmiR-598-5p	COL4A1	147.00	-29.68	2 22	608 632	22	63.64%	86.36%


   Query:    3' cgagugugguAGCCCUAGUGGCg 5'
                          || ||||||:|| 
   Ref:      5' tctctttgacTCAGGATCATCGa 3'

   Energy:  -21.730000 kCal/Mol

Scores for this hit:
>hsa-miR-598-5pMIMAT0026620HomosapiensmiR-598-5p	COL4A1	141.00	-21.73	2 14	666 688	12	83.33%	91.67%


   Query:    3' cgagugugguAGCCCUAGUGGCg 5'
                          || ||||||:|| 
   Ref:      5' tctctttgacTCAGGATCATCGa 3'

   Energy:  -21.730000 kCal/Mol

Scores for this hit:
>hsa-miR-598-5pMIMAT0026620HomosapiensmiR-598-5p	COL4A1	141.00	-21.73	2 14	666 688	12	83.33%	91.67%


   Query:    3' caaACUAUUUGACUGUGUUg 5'
                   ||:||   |||||||: 
   Ref:      5' caaTGGTACCGTGACACAGg 3'

   Energy:  -14.450000 kCal/Mol

Scores for this hit:
>hsa-miR-599MIMAT0003267HomosapiensmiR-599	VWF	141.00	-14.45	2 18	353 372	16	68.75%	81.25%


   Query:    3' ccauuuUGAGCGUUAAUGAAAa 5'
                      :||| |  ||||||| 
   Ref:      5' tgctctGCTCTC--TTACTTTg 3'

   Energy:  -9.970000 kCal/Mol

Scores for this hit:
>hsa-miR-548a-5pMIMAT0004803HomosapiensmiR-548a-5p	COL4A1	145.00	-9.97	2 17	1041 1060	15	73.33%	80.00%


   Query:    3' ccauUUUGAGCGUUAAUGAAaa 5'
                    |::||:|  |||||||  
   Ref:      5' aaccAGGCTTGACATTACTTct 3'

   Energy:  -12.480000 kCal/Mol

Scores for this hit:
>hsa-miR-548a-5pMIMAT0004803HomosapiensmiR-548a-5p	COL4A1	142.00	-12.48	3 19	106 127	16	68.75%	87.50%


   Query:    3' ccauuuuGAG-CGUUAAUGAAAa 5'
                       :|| |: :||||||| 
   Ref:      5' catgtttTTCAGTTGTTACTTTg 3'

   Energy:  -8.560000 kCal/Mol

Scores for this hit:
>hsa-miR-548a-5pMIMAT0004803HomosapiensmiR-548a-5p	COL4A1	146.00	-8.56	2 16	810 832	15	66.67%	86.67%


   Query:    3' ccauuuUGAGCGUUAAUGAAAa 5'
                      |:||  :|||:|||| 
   Ref:      5' caccccATTCTGGATTGCTTTt 3'

   Energy:  -10.180000 kCal/Mol

Scores for this hit:
>hsa-miR-548a-5pMIMAT0004803HomosapiensmiR-548a-5p	COL4A1	140.00	-10.18	2 17	394 415	15	66.67%	86.67%


   Query:    3' ccauuuuGAG-CGUUAAUGAAAa 5'
                       :|| |: :||||||| 
   Ref:      5' catgtttTTCAGTTGTTACTTTg 3'

   Energy:  -8.560000 kCal/Mol

Scores for this hit:
>hsa-miR-548a-5pMIMAT0004803HomosapiensmiR-548a-5p	COL4A1	146.00	-8.56	2 16	810 832	15	66.67%	86.67%


   Query:    3' ccauuuUGAGCGUUAAUGAAAa 5'
                      |:||  :|||:|||| 
   Ref:      5' caccccATTCTGGATTGCTTTt 3'

   Energy:  -10.180000 kCal/Mol

Scores for this hit:
>hsa-miR-548a-5pMIMAT0004803HomosapiensmiR-548a-5p	COL4A1	140.00	-10.18	2 17	394 415	15	66.67%	86.67%


   Query:    3' cucguuccGAGAACAGACAUUCa 5'
                        :|||| |:|||||| 
   Ref:      5' tcctttttTTCTT-TTTGTAAGa 3'

   Energy:  -11.990000 kCal/Mol

Scores for this hit:
>hsa-miR-600MIMAT0003268HomosapiensmiR-600	COL4A1	141.00	-11.99	2 16	255 276	14	78.57%	92.86%


   Query:    3' cucgUUCCGAGAACAGACAUUCa 5'
                    ||   | || |||||||| 
   Ref:      5' gaagAAAAATATTATCTGTAAGg 3'

   Energy:  -13.560000 kCal/Mol

Scores for this hit:
>hsa-miR-600MIMAT0003268HomosapiensmiR-600	COL4A1	155.00	-13.56	2 20	899 921	18	72.22%	72.22%


   Query:    3' cuCGUUCCGAGAA----CAGACAUUCa 5'
                  |:||| || ||    | ||||:|| 
   Ref:      5' aaGTAAGCCTGTTTCAGGCCTGTGAGa 3'

   Energy:  -17.740000 kCal/Mol

Scores for this hit:
>hsa-miR-600MIMAT0003268HomosapiensmiR-600	COL4A1	140.00	-17.74	2 22	461 487	24	62.50%	70.83%


   Query:    3' cucgUUCCGAGAACAGACAUUCa 5'
                    ||   | || |||||||| 
   Ref:      5' gaagAAAAATATTATCTGTAAGg 3'

   Energy:  -13.560000 kCal/Mol

Scores for this hit:
>hsa-miR-600MIMAT0003268HomosapiensmiR-600	COL4A1	155.00	-13.56	2 20	899 921	18	72.22%	72.22%


   Query:    3' cuCGUUCCGAGAA----CAGACAUUCa 5'
                  |:||| || ||    | ||||:|| 
   Ref:      5' aaGTAAGCCTGTTTCAGGCCTGTGAGa 3'

   Energy:  -17.740000 kCal/Mol

Scores for this hit:
>hsa-miR-600MIMAT0003268HomosapiensmiR-600	COL4A1	140.00	-17.74	2 22	461 487	24	62.50%	70.83%


   Query:    3' ccCGGCGUCGACAGCGGGCACAg 5'
                  ||| |||    :|||:|||| 
   Ref:      5' ggGCCCCAGGCCCTGCCTGTGTt 3'

   Energy:  -30.559999 kCal/Mol

Scores for this hit:
>hsa-miR-602MIMAT0003270HomosapiensmiR-602	ATP5F1D	145.00	-30.56	2 22	144 166	20	65.00%	75.00%


   Query:    3' ccCGGCGUCGACAGCGGGCACAg 5'
                  | :||  |  || ||||||| 
   Ref:      5' caGGTGCTTCCCTCACCCGTGTc 3'

   Energy:  -24.860001 kCal/Mol

Scores for this hit:
>hsa-miR-602MIMAT0003270HomosapiensmiR-602	MRPL20	153.00	-24.86	2 22	105 127	20	65.00%	70.00%


   Query:    3' cccGGCGUCGACAGCGGGCACAg 5'
                   || ||||   | ||:|||| 
   Ref:      5' aacCCACAGCGAGCCCCTGTGTg 3'

   Energy:  -21.650000 kCal/Mol

Scores for this hit:
>hsa-miR-602MIMAT0003270HomosapiensmiR-602	COL4A1	144.00	-21.65	2 21	275 297	19	68.42%	73.68%


   Query:    3' cccGGCGUCGACAGCGGGCACAg 5'
                   || ||||   | ||:|||| 
   Ref:      5' aacCCACAGCGAGCCCCTGTGTg 3'

   Energy:  -21.650000 kCal/Mol

Scores for this hit:
>hsa-miR-602MIMAT0003270HomosapiensmiR-602	COL4A1	144.00	-21.65	2 21	275 297	19	68.42%	73.68%


   Query:    3' cguUUUCAUU-AACGUCACACAc 5'
                   |:||||| ||||||| ||| 
   Ref:      5' gacAGAGTAATTTGCAGTTTGTt 3'

   Energy:  -18.280001 kCal/Mol

Scores for this hit:
>hsa-miR-603MIMAT0003271HomosapiensmiR-603	MRPL20	150.00	-18.28	2 20	30 52	19	84.21%	89.47%


   Query:    3' cguuuuCAUUAACGUCACACAc 5'
                      | |:  | ||||||| 
   Ref:      5' ccacgcGGAGCCGGAGTGTGTg 3'

   Energy:  -17.809999 kCal/Mol

Scores for this hit:
>hsa-miR-603MIMAT0003271HomosapiensmiR-603	MRPL20	144.00	-17.81	2 17	251 272	15	66.67%	73.33%


   Query:    3' cguuuuCAUUAACGUCACACAc 5'
                      | ||| | ||||||| 
   Ref:      5' acctgtGCAATGGGAGTGTGTt 3'

   Energy:  -11.830000 kCal/Mol

Scores for this hit:
>hsa-miR-603MIMAT0003271HomosapiensmiR-603	COL4A1	156.00	-11.83	2 17	492 513	15	80.00%	80.00%


   Query:    3' agaUUUAGAGUAUCACGGAAga 5'
                   ||| | :| ||||||||  
   Ref:      5' tgaAAACCGTAAAGTGCCTTat 3'

   Energy:  -13.770000 kCal/Mol

Scores for this hit:
>hsa-miR-605-3pMIMAT0026621HomosapiensmiR-605-3p	COL4A1	147.00	-13.77	3 20	105 126	17	76.47%	82.35%


   Query:    3' agAUUUAGAGUA-UCACGGAAGa 5'
                  ||::   ::| :|||||||| 
   Ref:      5' gcTAGGAGGTGTGGGTGCCTTCc 3'

   Energy:  -18.840000 kCal/Mol

Scores for this hit:
>hsa-miR-605-3pMIMAT0026621HomosapiensmiR-605-3p	COL4A1	147.00	-18.84	2 21	311 333	20	55.00%	80.00%


   Query:    3' agauuuaGAGUAUCACGGAAGa 5'
                       ||| |  ||||||| 
   Ref:      5' aattctaCTCCTTATGCCTTCa 3'

   Energy:  -13.960000 kCal/Mol

Scores for this hit:
>hsa-miR-605-3pMIMAT0026621HomosapiensmiR-605-3p	COL4A1	151.00	-13.96	2 16	796 817	14	78.57%	78.57%


   Query:    3' agaUUUAGAGUAUCACGGAAga 5'
                   || | ||| ||||||||  
   Ref:      5' aacAATTGTCAAAGTGCCTTag 3'

   Energy:  -15.930000 kCal/Mol

Scores for this hit:
>hsa-miR-605-3pMIMAT0026621HomosapiensmiR-605-3p	COL4A1	151.00	-15.93	3 20	1137 1158	17	82.35%	82.35%


   Query:    3' agaUUUAGAGUAUCACGGAAga 5'
                   ||| | :| ||||||||  
   Ref:      5' tgaAAACCGTAAAGTGCCTTat 3'

   Energy:  -13.770000 kCal/Mol

Scores for this hit:
>hsa-miR-605-3pMIMAT0026621HomosapiensmiR-605-3p	COL4A1	147.00	-13.77	3 20	105 126	17	76.47%	82.35%


   Query:    3' agAUUUAGAGUA-UCACGGAAGa 5'
                  ||::   ::| :|||||||| 
   Ref:      5' gcTAGGAGGTGTGGGTGCCTTCc 3'

   Energy:  -18.840000 kCal/Mol

Scores for this hit:
>hsa-miR-605-3pMIMAT0026621HomosapiensmiR-605-3p	COL4A1	147.00	-18.84	2 21	311 333	20	55.00%	80.00%


   Query:    3' agaUUUAGAGUAUCACGGAAga 5'
                   || | ||| ||||||||  
   Ref:      5' aacAATTGTCAAAGTGCCTTag 3'

   Energy:  -15.930000 kCal/Mol

Scores for this hit:
>hsa-miR-605-3pMIMAT0026621HomosapiensmiR-605-3p	COL4A1	151.00	-15.93	3 20	1137 1158	17	82.35%	82.35%


   Query:    3' uagaaACUAAAAGUCAUCAAa 5'
                     || |||||||| ||| 
   Ref:      5' acgcaTGTTTTTCAGTTGTTa 3'

   Energy:  -11.040000 kCal/Mol

Scores for this hit:
>hsa-miR-606MIMAT0003274HomosapiensmiR-606	COL4A1	140.00	-11.04	2 17	807 827	15	86.67%	86.67%


   Query:    3' uagaaACUAAAAGUCAUCAAa 5'
                     || |||||||| ||| 
   Ref:      5' acgcaTGTTTTTCAGTTGTTa 3'

   Energy:  -11.040000 kCal/Mol

Scores for this hit:
>hsa-miR-606MIMAT0003274HomosapiensmiR-606	COL4A1	140.00	-11.04	2 17	807 827	15	86.67%	86.67%


   Query:    3' caauAUCUAGACCUAAACUUg 5'
                    || ||:  |:|||||| 
   Ref:      5' caacTATATTGAGGTTTGAAa 3'

   Energy:  -10.780000 kCal/Mol

Scores for this hit:
>hsa-miR-607MIMAT0003275HomosapiensmiR-607	COL4A1	141.00	-10.78	2 18	5 25	16	68.75%	81.25%


   Query:    3' caauAUCUAGACCUAAACUUg 5'
                    || ||:  |:|||||| 
   Ref:      5' caacTATATTGAGGTTTGAAa 3'

   Energy:  -10.780000 kCal/Mol

Scores for this hit:
>hsa-miR-607MIMAT0003275HomosapiensmiR-607	COL4A1	141.00	-10.78	2 18	178 198	16	68.75%	81.25%


   Query:    3' ugcCUCGACAGGGUU--GUGGUGGGGa 5'
                   || ||| ||| |  | ||:|||| 
   Ref:      5' gatGAACTGCCCCCAGCCCCCGCCCCa 3'

   Energy:  -29.860001 kCal/Mol

Scores for this hit:
>hsa-miR-608MIMAT0003276HomosapiensmiR-608	ATP5F1D	149.00	-29.86	2 23	342 368	23	69.57%	73.91%


   Query:    3' ugcCUCGACAGGGUUGUGGUGGGga 5'
                   |||||||  |  ::||||||
[truncated: 1,564,243 more chars]
