# Supplementary material for: The impact of hsa-miR-1972 on the expression of von Willebrand factor in breast cancer progression regulation
Source: PeerJ. 2024 Nov 8;12:e18476. doi: 10.7717/peerj.18476 (PMC11552492; doi:10.7717/peerj.18476)
Supplement: Supplemental Information 3 [file peerj-12-18476-s003.zip › 1_Analysis/3_miRNA prediction/miRanda/utr_seq.csv]

3utr	ensembl_transcript_id
GTCTGGCGCCGCCCTTCCCGCCCGTTGCTGCTGTGATCCGTAGTAATAAATTCTCAGAGGACTCAGCCTTT	ENST00000338370
GCCAGCAGTCAGCTCAGTCAGGGTGGTGACCAAGGACCCTGAACAAGGTGTTTGGTTCCCCGGGCCGACATCAGGACTGGAGTCCAGCCTCCCTGCAGATTCCACAGGTGCTTCCCTCACCCGTGTCCACATTTATCCTTCAGCATCCTGCCTGGAAGTCCTCTGCTGTGCCACCCAGATAGGATTCTCCTAGGCCTTCCCTCCCCCCAGGCGAGTGTGCAGCTGGGTTCTTCCTGAGCCAGCGCCGCAACCACGCGGAGCCGGAGTGTGTGTCTCACACTGACAGCAGGTTCTGATTCATTCTTTTTTCAGTGCCAGGTGGAGCTCAACAGGAAAGTCCTAGCGGATCTGGCCATCTACGAGCCAAAGACTTTCAAATCTTTGGCT	ENST00000492508
Sequence unavailable	ENST00000431891
Sequence unavailable	ENST00000467182
GCGAGCCAGCCGCCAAGGTTGACCTCAGCTTCGGAGCCACCTCTGGATGAACTGCCCCCAGCCCCCGCCCCATTAAAGACCCGGAAGCCTGA	ENST00000395633
CCTCTTGGGAGCAAGGGACCACCACGTTGCCTAAGGAGGGGTGAACCAGCCCAGGCTGGAAACGGAGCAGGTCACAATTCCCATGTTGATGAGTGATGAGATTGTGCCTAGGAATAGTGCCAGCAACAGCCTGGGCAACATAGTGAGACCACTCTCTACAAAAAAATAAAATTTGCTGGGTGTGGTGGTACAGAGACATGTAATGTCAGCTACTGAGGAGTCTGAAGCAGGGGGATCACTTTGAGCCCCCAGGAGTTTGAAGCTGCAGTGAGCTATGATGGTACCACTGCACTCTAGCCTAGGTGAGAGCAGGACCCCGTCTGACAGAATAAAGAAAGCCATGGCTGGGCAGGGTGGCTCAGGCCTGTGATCCCAGCACTTTGGGAGGCTGAGGTGGGC…	ENST00000482352
TTTTCGATAAGATTGTGGAGGTCACCTTGTTGAACCTCCCATGGTACAATGAAGAGACTGAGGGTCAGAGAGGAGAAATGACTGCTCCAAAGTCTCCTAGAGCCAAAATCAGAGGGACCCTTTGTGCAGAAGGAACTCGCGGCAGGTCATCCACGGCCCGATGCAGCCTTTTCGGAAGTGACTTCGTCAACACCTTTGATGGGAGCATGTACAGCTTTGCGGGATACTGCAGTTACCTCCTGGCAGGGGGCTGCCAGAAACGCTCCTTCTCGATTATTGGGGACTTCCAGAATGGCAAGAGAGTGAGCCTCTCCGTGTATCTTGGGGAATTTTTTGACATCCATTTGTTTGTCAATGGTACCGTGACACAGGGGGACCAAAGAGTCTCCATGCCCTATG…	ENST00000321023
GGCTGCTGCAGCTGCATGGGTGCCTGCTGCTGCCTGCCTTGGCCTGATGGCCAGGCCAGAGTGCTGCCAGTCCTCTGCATGTTCTGCTCTTGTGCCCTTCTGAGCCCACAATAAAGGCTGAGCTCTTATCTTGCAAAA	ENST00000261405
Sequence unavailable	ENST00000474391
GTCTGGCGCCGCCCTTCCCGCCCGTTGCTGCTGTGATCCGTAGTAATAAATTCTCAGAGGACTCA	ENST00000338338
Sequence unavailable	ENST00000492658
Sequence unavailable	ENST00000489799
Sequence unavailable	ENST00000477686
AGGCAGCTGCAGCCACCGCGGGGCCTCAGTGGGGGTCTCTGGGGAACACAGCCAGACATCCTGATGGGGAGGCAGAGCCAGGAAGCTAAGCCAGGGCCCAGCTGCGTCCAACCCAGCCCCCCACCTCGGGTCCCTGACCCCAGCTCGATGCCCCATCACCGCCTCTCCCTGGCTCCCAAGGGTGCAGGTGGGCGCAAGGCCCGGCCCCCATCACATGTTCCCTTGGCCTCAGAGCTGCCCCTGCTCTCCCACCACAGCCACCCAGAGGCACCCCATGAAGCTTTTTTCTCGTTCACTCCCAAACCCAAGTGTCCAAGGCTCCAGTCCTAGGAGAACAGTCCCTGGGTCAGCAGCCAGGAGGCGGTCCATAAGAATGGGGACAGTGGGCTCTGCCAGGGC…	ENST00000331595
GTCTGGCGCCGCCCTTCCCGCCCGTTGCTGCTGTGATCCGTAGTAATAAATTCTCAGAGGACTCAGCCT	ENST00000321751
GGGGTGCACCCCCCACCCTATGGACCAGTCAAATAAAAGCCTTCAGGCCCCTCAA	ENST00000215565
Sequence unavailable	ENST00000480756
CCTCCAGCTCGGAGGACTTGTGTTCAGGGGTCCTGGGCCCCGGGCGAGGTCCCGCCCTCCCGTGGTCACTGGCTCCGCCCCCAGCACCAGGCGCCCAGTGGAGCCGTTTGGGAGAATTGCCTGCGCCACGCAGCGGGGCCGGACAGGCCGCACAGACCTACTGTGGCGGGAGGGAGGGGCGGCTGCTGCCTGGTGACGGCACCCGGAGGCCCACCAGGACGCGCCACCGGTGAATGTGCCTCTGGTGGCTGCTGAGAAAAATACACTGTGCAGCTCA	ENST00000333676
TGAAGCCTGACTCAGCTAATGTCACAACATGGTGCTACTTCTTCTTCTTTTTGTTAACAGCAACGAACCCTAGAAATATATCCTGTGTACCTCACTGTCCAATATGAAAACCGTAAAGTGCCTTATAGGAATTTGCGTAACTAACACACCCTGCTTCATTGACCTCTACTTGCTGAAGGAGAAAAAGACAGCGATAAGCTTTCAATAGTGGCATACCAAATGGCACTTTTGATGAAATAAAATATCAATATTTTCTGCAATCCAATGCACTGATGTGTGAAGTGAGAACTCCATCAGAAAACCAAAGGGTGCTAGGAGGTGTGGGTGCCTTCCATACTGTTTGCCCATTTTCATTCTTGTATTATAATTAATTTTCTACCCCCAGAGATAAATGTTTGT…	ENST00000375820
GTCTGGCGCCGCCCTTCCCGCCCGTTGCTGCTGTGATCCGTAGTAATAAATTCTCAGAGGACTC	ENST00000378853
GGACTGTTGCTGTATTGATTAGGAAAAGAGACAGAGTAATTTGCAGTTTGTTTGATTTATACTTTTGTTTATCTACAACCCAATAACAGACATGAGGGATGGCCCTGTCTCTCTGGGACAGAGCCTCACAGATGATGTCCATGTTTTGTGTGAATGAAACTCAAACACTCTTCA	ENST00000344843
Sequence unavailable	ENST00000472615
Sequence unavailable	ENST00000487659
GCGGTGCGTACCCGGTGTCCCGAGGCCCGGCCAGGGGCTGGGCAGGGATGCCAGGTGGGCCCAGCCAGCTCCTGGGGTCCCGGCCACCTGGGGAAGCCGCGCCTGCCAAGGAGGCCACCAGAGGGCAGTGCAGGCTTCTGCCTGGGCCCCAGGCCCTGCCTGTGTTGAAAGCTCTGGGGACTGGGCCAGGGAAGCTCCTCCTCAGCTTTGAGCTGTGGCTGCCACCCATGGGGCTCTCCTTCCGCCTCTCAAGATCCCCCCAGCCTGACGGGCCGCTTACCATCCCCTCTGCCCTGCAGAGCCAGCCGCCAAGGTTGACCTCAGCTTCGGAGCCACCTCTGGATGAACTGCCCCCAGCCCCCGCCCCATTAAAGACCCGGAAGCCTGA	ENST00000215375
Sequence unavailable	ENST00000647632
AAAACAACTATATTGAGGTTTGAAAATAAATAATAATTTAGTAAAAACTTTA	ENST00000648966
Sequence unavailable	ENST00000540192
Sequence unavailable	ENST00000615732
Sequence unavailable	ENST00000590265
Sequence unavailable	ENST00000649738
Sequence unavailable	ENST00000589478
Sequence unavailable	ENST00000588538
AATATCCGGATCACATTGACATGAAACCTTTCAATGGAACAAAATACCAGCTTCTTAGCTTTTGTAGTTTGTTTTAAAAGAATCCACTAAATAGAAGAGCATAATAATAATCTTGAATTTTGAAGGACATTATTTTCTTGCATATAATGACTTCTGTTTCTGAAGTTTTGAAATCTCAAGGCATTGTTCCTCTCGTATTTTCTTTGTTCTTCTGAGCTTTGCGAGCATGGACTGGTTTCCACAATTCCTTTCATTCCTTTTTTTCTTTTTGTAAGATATTGAAAGTCAAATTTCAGAATTATTCATTTCTGATGTAGCCCTTCAAATTTTTTAATTTTTAAAGATATTGCTGGAAGCTTCTACAAAAGAAAACCAGGGCAAAAGCGAGTTGAAATAGCA…	ENST00000543140
CAGCTTCCCCAACTTCCTGGCCTGCAAGCAGGAGCGGCACGACTGGGACTACTGCGAGCACCGCGACTATGTGATGCGCATGAAGGAGTTTGAGCGGGAGCGGAGGCTGCTCCAGCGGAAGAAGCGGCGGGAGAAGAAGGCGGCAGAGTTGGCCAAAGGCCAGGGACCCGGGGAAGTGGACCCCAAGGTGGCCCTGTAGGGGGTGCACCCCCCACCCTATGGACCAGTCAAATAAAAGCCTTCAGGCCCCTCAA	ENST00000593353
Sequence unavailable	ENST00000493287
ATATATCTCCAGCTGTTGCTGAATGTCTCCTGGCGGGGGGTGGGGGGTGCAGACTCACCCTGGATGGAATACCGCTGAACTAACCCCATCTTCTATAGCTAATAAAAGACAAATAACAGGA	ENST00000648989
Sequence unavailable	ENST00000539641
ATTGGACAGTAAGTACTACATTAACAGTAACCGAATAATCAGCAATTCAGGTGAAAGCCTTATTACTGTTTTGATAATTTCCCCAGAGCAATACAAATGAAGCCAAACCAGGCTTGACATTACTTCTGAGTAGTAATATTATTATAATAGCTCTTCTCCAAAGAATGTAATAGTATGTGGCAATTAATGTAGAAAAACATATTTGGTTTATTTTCCTTTTTGACTCTTGGTAGAAAATCTGTTGAATCTATCGTACTTTTTCGAATTGATGTATAAGAACTAATTTTAACATTTTTCCGGAAAAAGAAACTAGTTCCTATTCTACTTGAGGACCTTCTCTTCAAATTAGTATTTTTAAACCATCTTTTAATCCATCACATGCTTGTCTAGATTTATTTA…	ENST00000648695
Sequence unavailable	ENST00000649720
Sequence unavailable	ENST00000648170
Sequence unavailable	ENST00000545906
Sequence unavailable	ENST00000538635
TTTTCGATAAGATTGTGGAGGTCACCTTGTTGAACCTCCCATGGTACAATGAAGAGACTGAGGGTCAGAGAGGAGAAATGACTGCTCCAAAGTCTCCTAGAGCCAAAATCAGAGGGACCCTTTGTGCAGAAGGAACTCGCGGCAGGTCATCCACGGCCCGATGCAGCCTTTTCGGAAGTGACTTCGTCAACACCTTTGATGGGAGCATGTACAGCTTTGCGGGATACTGCAGTTACCTCCTGGCAGGGGGCTGCCAGAAACGCTCCTTCTCGATTA	ENST00000538563
ATCATTATGAACATGTGCCACCTCACCCTCCCAGTTCGCATCTGAACTCATTTCTTTCTCATGCATTCTAGGGCCCACCAGGACTGCCAGGGCTTCAAGGTCCTGTTGGGCCTCCAGGATTTACCGGACCACCAGTAAGTTTTGGGGGCTGTCTCTCCGAGGCAATCATTTAAAAAACAACTATATTGAGGTTTGAAAATAAATAATAATTTAGTAAAAACTTTA	ENST00000649484
Sequence unavailable	ENST00000650138
AGGCCCTGGAGTAGGCGAGCCAGCCGCCAAGGTTGACCTCAGCTTCGGAGCCACCTCTGGATGAACTGCCCCCAGCCCCCGCCCCATTAAAGACCCGGAAGCCTGA	ENST00000591249
Sequence unavailable	ENST00000496905
Sequence unavailable	ENST00000614837
Sequence unavailable	ENST00000592624
TAGTCCCCCACAGCCAGAGTGTAATAGAAAGGCGTGGATTCTTCTAATCATCCATATTCCTCTAAGGGAATCTTCAGAGAATGAACCATGCTACAAAAAGCAATAGTTAAAATTTCAAAATAAAGCTGGTTTAACGGAGTAAATAACACGTTAACCACCTCTGAGACTCCTGGCATCTAAAGTTAAAAAGCAAAACTGTTGAGTTATGTAATTTTTATTGAAAACAGAATGCATTCTTCTTCATCTAGAGATACAAATGAATACTAGGACACACACACACACACACACACACACACACACACACACACCCCAGAAACAAGGAAGACAGGATTACATGGGTAAAGATTACATTAGTAAAGTCCAGAAAAGCCAGCTTTTATTCCAGAAAAGGTGAACATG…	ENST00000647797
Sequence unavailable	ENST00000621700
Sequence unavailable	ENST00000612016
GCGATCCCCCCAGCCTGACGGGCCGCTTACCATCCCCTCTGCCCTGCAGAGCCAGCCGCCAAGGTTGACCTCAGCTTCGGAGCCACCTCTGGATGAACT	ENST00000591660
TCTGAGGGAGTCGGGCCAGCTGAAGACACGGCTCAGAATATCCGAAGTCTTGAGCAAGTTCCTTTCCTCTTACTGACTCTGTGGCGGACCCACTGCGCCCCAGGCCACCTGCCAAGGACAGCAAGCCTTCTGAAGCCTTTCTCTAACGGGTCGGGACGGGGAGGACTGCTGGAGGACCACAAAGAAATGAGCCTACTCCTCTGGGGCCCTGGGCAGACCTCCCAGTTCCTGTTCTACAGGAGTCAACGTGGGCCTCCAGCCCGGTTCAACAACTAACCCACAGCGAGCCCCTGTGTGTGACAAGGGGCAGGTCAGCCAGTCAGCAGCCACTCCTGCCCCATTGTCCCCTCCTGAGACAGGTTAGGGGTGCCCAGCCCATCAAAATATGCATCCCACCCC…	ENST00000650115
TGAAGCCTGACTCAGCTAATGTCACAACATGGTGCTACTTCTTCTTCTTTTTGTTAACAGCAACGAACCCTAGAAATATATCCTGTGTACCTCACTGTCCAATATGAAAACCGTAAAGTGCCTTATAGGAATTTGCGTAACTAACACACCCTGCTTCATTGACCTCTACTTGCTGAAGGAGAAAAAGACAGCGATAAGCTTTCAATAGTGGCATACCAAATGGCACTTTTGATGAAATAAAATATCAATATTTTCTGCAATCCAATGCACTGATGTGTGAAGTGAGAACTCCATCAGAAAACCAAAGGGTGCTAGGAGGTGTGGGTGCCTTCCATACTGTTTGCCCATTTTCATTCTTGTATTATAATTAATTTTCTACCCCCAGAGATAAATGTTTGT…	ENST00000650424
TCTGAGGGAGTCGGGCCAGCTGAAGACACGGCTCAGAATATCCGAAGTCTTGAGCAAGTTCCTTTCCTCTTACTGACTCTGTGGCGGACCCACTGCGCCCCAGGCCACCTGCCAAGGACAGCAAGCCTTCTGAAGCCTTTCTCTAACGGGTCGGGACGGGGAGGACTGCTGGAGGACCACAAAGAAATGAGCCTACTCCTCTGGGGCCCTGGGCAGACCTCCCAGTTCCTGTTCTACAGGAGTCAACGTGGGCCTCCAGCCCGGTTCAACAACTAACCCACAGCGAGCCCCTGTGTGTGACAAGGGGCAGGTCAGCCAGTCAGCAGCCACTCCTGCCCCATTGTCCCCTCCTGAGACAGGTTAGGGGTGCCCAGCCCATCAAAATATGCATCCCACCCC…	ENST00000650566
