# Supplementary material for: The impact of hsa-miR-1972 on the expression of von Willebrand factor in breast cancer progression regulation
Source: PeerJ. 2024 Nov 8;12:e18476. doi: 10.7717/peerj.18476 (PMC11552492; doi:10.7717/peerj.18476)
Supplement: Supplemental Information 3 [file peerj-12-18476-s003.zip › 1_Analysis/3_miRNA prediction/miRDB target prediction data.csv]

Target Rank	Target Score	miRNA Name	Gene ID	Gene Symbol	Transcript Accession	Gene Description
1	98	hsa-miR-29a-3p	1282	COL4A1	NM_001845	collagen type IV alpha 1 chain
2	98	hsa-miR-29c-3p	1282	COL4A1	NM_001845	collagen type IV alpha 1 chain
3	98	hsa-miR-29b-3p	1282	COL4A1	NM_001845	collagen type IV alpha 1 chain
4	96	hsa-miR-381-3p	1282	COL4A1	NM_001845	collagen type IV alpha 1 chain
5	96	hsa-miR-488-3p	1282	COL4A1	NM_001303110	collagen type IV alpha 1 chain
6	95	hsa-miR-148b-3p	1282	COL4A1	NM_001845	collagen type IV alpha 1 chain
7	95	hsa-miR-152-3p	1282	COL4A1	NM_001845	collagen type IV alpha 1 chain
8	95	hsa-miR-3065-5p	1282	COL4A1	NM_001845	collagen type IV alpha 1 chain
9	95	hsa-miR-148a-3p	1282	COL4A1	NM_001845	collagen type IV alpha 1 chain
10	95	hsa-miR-124-3p	1282	COL4A1	NM_001845	collagen type IV alpha 1 chain
11	95	hsa-miR-506-3p	1282	COL4A1	NM_001845	collagen type IV alpha 1 chain
12	94	hsa-miR-200a-5p	1282	COL4A1	NM_001303110	collagen type IV alpha 1 chain
13	92	hsa-miR-23a-3p	1282	COL4A1	NM_001845	collagen type IV alpha 1 chain
14	92	hsa-miR-23b-3p	1282	COL4A1	NM_001845	collagen type IV alpha 1 chain
15	91	hsa-miR-224-5p	1282	COL4A1	NM_001845	collagen type IV alpha 1 chain
16	90	hsa-miR-3152-3p	1282	COL4A1	NM_001845	collagen type IV alpha 1 chain
17	88	hsa-let-7a-5p	1282	COL4A1	NM_001845	collagen type IV alpha 1 chain
18	88	hsa-miR-202-3p	1282	COL4A1	NM_001845	collagen type IV alpha 1 chain
19	88	hsa-let-7g-5p	1282	COL4A1	NM_001845	collagen type IV alpha 1 chain
20	88	hsa-let-7i-5p	1282	COL4A1	NM_001845	collagen type IV alpha 1 chain
21	88	hsa-let-7b-5p	1282	COL4A1	NM_001845	collagen type IV alpha 1 chain
22	88	hsa-let-7e-5p	1282	COL4A1	NM_001845	collagen type IV alpha 1 chain
23	88	hsa-let-7c-5p	1282	COL4A1	NM_001845	collagen type IV alpha 1 chain
24	88	hsa-miR-98-5p	1282	COL4A1	NM_001845	collagen type IV alpha 1 chain
25	88	hsa-let-7f-5p	1282	COL4A1	NM_001845	collagen type IV alpha 1 chain
26	88	hsa-miR-495-3p	1282	COL4A1	NM_001845	collagen type IV alpha 1 chain
27	88	hsa-let-7d-5p	1282	COL4A1	NM_001845	collagen type IV alpha 1 chain
28	85	hsa-miR-628-5p	1282	COL4A1	NM_001845	collagen type IV alpha 1 chain
29	85	hsa-miR-369-3p	1282	COL4A1	NM_001845	collagen type IV alpha 1 chain
30	85	hsa-miR-4520-3p	1282	COL4A1	NM_001845	collagen type IV alpha 1 chain
31	85	hsa-miR-205-5p	1282	COL4A1	NM_001303110	collagen type IV alpha 1 chain
32	84	hsa-miR-767-5p	1282	COL4A1	NM_001845	collagen type IV alpha 1 chain
33	84	hsa-miR-637	1282	COL4A1	NM_001845	collagen type IV alpha 1 chain
34	83	hsa-miR-545-3p	1282	COL4A1	NM_001845	collagen type IV alpha 1 chain
35	83	hsa-miR-605-3p	1282	COL4A1	NM_001303110	collagen type IV alpha 1 chain
36	79	hsa-miR-374a-5p	1282	COL4A1	NM_001845	collagen type IV alpha 1 chain
37	78	hsa-miR-377-3p	55052	MRPL20	NM_017971	mitochondrial ribosomal protein L20
38	77	hsa-miR-1972	633	BGN	NM_001711	biglycan
39	77	hsa-miR-374b-5p	1282	COL4A1	NM_001845	collagen type IV alpha 1 chain
40	77	hsa-miR-1323	1282	COL4A1	NM_001303110	collagen type IV alpha 1 chain
41	76	hsa-miR-548e-3p	55052	MRPL20	NM_017971	mitochondrial ribosomal protein L20
42	76	hsa-miR-221-5p	55052	MRPL20	NM_001318485	mitochondrial ribosomal protein L20
43	76	hsa-miR-548f-3p	55052	MRPL20	NM_017971	mitochondrial ribosomal protein L20
44	76	hsa-miR-548a-3p	55052	MRPL20	NM_017971	mitochondrial ribosomal protein L20
45	74	hsa-miR-1972	7450	VWF	NM_000552	von Willebrand factor
46	73	hsa-miR-374b-3p	1282	COL4A1	NM_001845	collagen type IV alpha 1 chain
47	72	hsa-miR-548l	55052	MRPL20	NM_017971	mitochondrial ribosomal protein L20
48	71	hsa-miR-655-3p	1282	COL4A1	NM_001845	collagen type IV alpha 1 chain
49	71	hsa-miR-374c-5p	1282	COL4A1	NM_001845	collagen type IV alpha 1 chain
50	70	hsa-miR-3138	55052	MRPL20	NM_001318485	mitochondrial ribosomal protein L20
51	70	hsa-miR-3130-5p	1282	COL4A1	NM_001303110	collagen type IV alpha 1 chain
52	69	hsa-miR-4667-5p	1282	COL4A1	NM_001845	collagen type IV alpha 1 chain
53	69	hsa-miR-182-5p	1282	COL4A1	NM_001845	collagen type IV alpha 1 chain
54	69	hsa-miR-1185-2-3p	1282	COL4A1	NM_001845	collagen type IV alpha 1 chain
55	69	hsa-miR-1185-1-3p	1282	COL4A1	NM_001845	collagen type IV alpha 1 chain
56	68	hsa-miR-106a-5p	1282	COL4A1	NM_001845	collagen type IV alpha 1 chain
57	68	hsa-miR-519d-3p	1282	COL4A1	NM_001845	collagen type IV alpha 1 chain
58	68	hsa-miR-93-5p	1282	COL4A1	NM_001845	collagen type IV alpha 1 chain
59	68	hsa-miR-20b-5p	1282	COL4A1	NM_001845	collagen type IV alpha 1 chain
60	68	hsa-miR-17-5p	1282	COL4A1	NM_001845	collagen type IV alpha 1 chain
61	68	hsa-miR-106b-5p	1282	COL4A1	NM_001845	collagen type IV alpha 1 chain
62	68	hsa-miR-20a-5p	1282	COL4A1	NM_001845	collagen type IV alpha 1 chain
63	67	hsa-miR-183-3p	1282	COL4A1	NM_001845	collagen type IV alpha 1 chain
64	67	hsa-miR-548o-3p	1282	COL4A1	NM_001303110	collagen type IV alpha 1 chain
65	66	hsa-miR-624-5p	1282	COL4A1	NM_001845	collagen type IV alpha 1 chain
66	65	hsa-miR-1827	1282	COL4A1	NM_001303110	collagen type IV alpha 1 chain
67	64	hsa-miR-153-3p	1282	COL4A1	NM_001303110	collagen type IV alpha 1 chain
68	64	hsa-miR-548k	1282	COL4A1	NM_001845	collagen type IV alpha 1 chain
69	63	hsa-miR-24-3p	55052	MRPL20	NM_001318485	mitochondrial ribosomal protein L20
70	63	hsa-miR-186-5p	1282	COL4A1	NM_001845	collagen type IV alpha 1 chain
71	63	hsa-miR-423-5p	633	BGN	NM_001711	biglycan
72	62	hsa-miR-377-3p	1282	COL4A1	NM_001845	collagen type IV alpha 1 chain
73	61	hsa-miR-548t-3p	1282	COL4A1	NM_001845	collagen type IV alpha 1 chain
