# Supplementary material for: The impact of hsa-miR-1972 on the expression of von Willebrand factor in breast cancer progression regulation
Source: PeerJ. 2024 Nov 8;12:e18476. doi: 10.7717/peerj.18476 (PMC11552492; doi:10.7717/peerj.18476)
Supplement: Supplemental Information 3 [file peerj-12-18476-s003.zip › 1_Analysis/3_miRNA prediction/pair.csv]

miRNA	Gene
hsa-miR-1972	VWF
hsa-miR-1972	BGN
hsa-miR-423-5p	BGN
hsa-miR-106a-5p	COL4A1
hsa-miR-106b-5p	COL4A1
hsa-miR-124-3p	COL4A1
hsa-miR-148a-3p	COL4A1
hsa-miR-148b-3p	COL4A1
hsa-miR-152-3p	COL4A1
hsa-miR-17-5p	COL4A1
hsa-miR-182-5p	COL4A1
hsa-miR-20a-5p	COL4A1
hsa-miR-20b-5p	COL4A1
hsa-miR-224-5p	COL4A1
hsa-miR-23a-3p	COL4A1
hsa-miR-23b-3p	COL4A1
hsa-miR-29a-3p	COL4A1
hsa-miR-29b-3p	COL4A1
hsa-miR-29c-3p	COL4A1
hsa-miR-3152-3p	COL4A1
hsa-miR-369-3p	COL4A1
hsa-miR-374a-5p	COL4A1
hsa-miR-374b-5p	COL4A1
hsa-miR-374c-5p	COL4A1
hsa-miR-377-3p	COL4A1
hsa-miR-381-3p	COL4A1
hsa-miR-4520-3p	COL4A1
hsa-miR-495-3p	COL4A1
hsa-miR-506-3p	COL4A1
hsa-miR-519d-3p	COL4A1
hsa-miR-548k	COL4A1
hsa-miR-548t-3p	COL4A1
hsa-miR-605-3p	COL4A1
hsa-miR-624-5p	COL4A1
hsa-miR-628-5p	COL4A1
hsa-miR-637	COL4A1
hsa-miR-655-3p	COL4A1
hsa-miR-767-5p	COL4A1
hsa-miR-93-5p	COL4A1
hsa-miR-221-5p	MRPL20
hsa-miR-24-3p	MRPL20
hsa-miR-3138	MRPL20
hsa-miR-1323	COL4A1
hsa-miR-153-3p	COL4A1
hsa-miR-1827	COL4A1
hsa-miR-183-3p	COL4A1
hsa-miR-200a-5p	COL4A1
hsa-miR-3130-5p	COL4A1
hsa-miR-488-3p	COL4A1
hsa-miR-548o-3p	COL4A1
hsa-miR-545-3p	COL4A1
