# Supplementary material for: The impact of hsa-miR-1972 on the expression of von Willebrand factor in breast cancer progression regulation
Source: PeerJ. 2024 Nov 8;12:e18476. doi: 10.7717/peerj.18476 (PMC11552492; doi:10.7717/peerj.18476)
Supplement: Supplemental Information 3 [file peerj-12-18476-s003.zip › 1_Analysis/3_miRNA prediction/TargetScan/gene.fasta]

gene	ID	sequence
ATP5F1D	9606	GCGGTGCGTACCCGGTGTCCCGAGGCCCGGCCAGGGGCTGGGCAGGGATGCCAGGTGGGCCCAGCCAGCTCCTGGGGTCCCGGCCACCTGGGGAAGCCGCGCCTGCCAAGGAGGCCACCAGAGGGCAGTGCAGGCTTCTGCCTGGGCCCCAGGCCCTGCCTGTGTTGAAAGCTCTGGGGACTGGGCCAGGGAAGCTCCTCCTCAGCTTTGAGCTGTGGCTGCCACCCATGGGGCTCTCCTTCCGCCTCTCAAGATCCCCCCAGCCTGACGGGCCGCTTACCATCCCCTCTGCCCTGCAGAGCCAGCCGCCAAGGTTGACCTCAGCTTCGGAGCCACCTCTGGATGAACTGCCCCCAGCCCCCGCCCCATTAAAGACCCGGAAGCCTGA
NDUFB7	9606	GGGGTGCACCCCCCACCCTATGGACCAGTCAAATAAAAGCCTTCAGGCCCCTCAA
VWF	9606	GGCTGCTGCAGCTGCATGGGTGCCTGCTGCTGCCTGCCTTGGCCTGATGGCCAGGCCAGAGTGCTGCCAGTCCTCTGCATGTTCTGCTCTTGTGCCCTTCTGAGCCCACAATAAAGGCTGAGCTCTTATCTTGCAAAA
VWF	9606	TTTTCGATAAGATTGTGGAGGTCACCTTGTTGAACCTCCCATGGTACAATGAAGAGACTGAGGGTCAGAGAGGAGAAATGACTGCTCCAAAGTCTCCTAGAGCCAAAATCAGAGGGACCCTTTGTGCAGAAGGAACTCGCGGCAGGTCATCCACGGCCCGATGCAGCCTTTTCGGAAGTGACTTCGTCAACACCTTTGATGGGAGCATGTACAGCTTTGCGGGATACTGCAGTTACCTCCTGGCAGGGGGCTGCCAGAAACGCTCCTTCTCGATTATTGGGGACTTCCAGAATGGCAAGAGAGTGAGCCTCTCCGTGTATCTTGGGGAATTTTTTGACATCCATTTGTTTGTCAATGGTACCGTGACACAGGGGGACCAAAGAGTCTCCATGCCCTATGCCTCCAAAGGGCTGTATCTAGAAACTGAGGCTGGGTACTACAAGCTGTCCGGTGAGGCCTATGGCTTTGTGGCCAGGATCGATGGCAGCGGCAACTTTCAAGTCCTGCTGTCAGACAGATACTTCAACAAGACCTGCGGGCTGTGTGGCAACTTTAACATCTTTGCTGAAGATGACTTTATGACCCAAGAAGGGACCTTGACCTCGGACCCTTATGACTTTGCCAACTCATGGGCTCTGAGCAGTGGAGAACAGTGGTGTGAACGGGCATCTCCTCCCAGCAGCTCATGCAACATCTCCTCTGGGGAAATGCAGAAGGTGGGTGTGGACTGGCCTGGGTGCACCTGGATGGTGTGTGATTTCTGGATCTAAAAGACAGAAGGACTCAGTCTCATATCCTTCCATCTGGGGGAGGAATGGACTTACGCAGGGCCATTTCCTCCAAAACTAACTGTGGCTAGAGTCTAATTCTAATACATCTCGAGCCTGAAGCTC
AURKAIP1	9606	GTCTGGCGCCGCCCTTCCCGCCCGTTGCTGCTGTGATCCGTAGTAATAAATTCTCAGAGGACTCAGCCT
BGN	9606	AGGCAGCTGCAGCCACCGCGGGGCCTCAGTGGGGGTCTCTGGGGAACACAGCCAGACATCCTGATGGGGAGGCAGAGCCAGGAAGCTAAGCCAGGGCCCAGCTGCGTCCAACCCAGCCCCCCACCTCGGGTCCCTGACCCCAGCTCGATGCCCCATCACCGCCTCTCCCTGGCTCCCAAGGGTGCAGGTGGGCGCAAGGCCCGGCCCCCATCACATGTTCCCTTGGCCTCAGAGCTGCCCCTGCTCTCCCACCACAGCCACCCAGAGGCACCCCATGAAGCTTTTTTCTCGTTCACTCCCAAACCCAAGTGTCCAAGGCTCCAGTCCTAGGAGAACAGTCCCTGGGTCAGCAGCCAGGAGGCGGTCCATAAGAATGGGGACAGTGGGCTCTGCCAGGGCTGCCGCACCTGTCCAGACACACATGTTCTGTTCCTCCTCCTCATGCATTTCCAGCCTTTCAACCCTCCCCGACTCTGCGGCTCCCCTCAGCCCCCTTGCAAGTTCATGGCCTGTCCCTCCCAGACCCCTGCTCCACTGGCCCTTCGACCAGTCCTCCCTTCTGTTCTCTCTTTCCCCGTCCTTCCTCTCTCTCTCTCTCTCTCTCTCTCTCTCTTTCTGTGTGTGTGTGTGTGTGTGTGTGTGTGTGTGTGTGTGTGTGTGTCTTGTGCTTCCTCAGACCTTTCTCGCTTCTGAGCTTGGTGGCCTGTTCCCTCCATCTCTCCGAACCTGGCTTCGCCTGTCCCTTTCACTCCACACCCTCTGGCCTTCTGCCTTGAGCTGGGACTGCTTTCTGTCTGTCCGGCCTGCACCCAGCCCCTGCCCACAAAACCCCAGGGACAGCAGTCTCCCCAGCCTGCCCTGCTCAGGCCTTGCCCCCAAACCTGTACTGTCCCGGAGGAGGTTGGGAGGTGGAGGCCCAGCATCCCGCGCAGATGACACCATCAACCGCCAGAGTCCCAGACACCGGTTTTCCTAGAAGCCCCTCACCCCCACTGGCCCACTGGTGGCTAGGTCTCCCCTTAT
MRPL12	9606	CCTTCTGGTCCAGCGCAAGGAGGGGCTGCTTCTGAGGTCGGTGGCTGTCTTTCCATTAAAGAAACACCGTGCAACGTG
AURKAIP1	9606	CCTCCAGCTCGGAGGACTTGTGTTCAGGGGTCCTGGGCCCCGGGCGAGGTCCCGCCCTCCCGTGGTCACTGGCTCCGCCCCCAGCACCAGGCGCCCAGTGGAGCCGTTTGGGAGAATTGCCTGCGCCACGCAGCGGGGCCGGACAGGCCGCACAGACCTACTGTGGCGGGAGGGAGGGGCGGCTGCTGCCTGGTGACGGCACCCGGAGGCCCACCAGGACGCGCCACCGGTGAATGTGCCTCTGGTGGCTGCTGAGAAAAATACACTGTGCAGCTCA
AURKAIP1	9606	GTCTGGCGCCGCCCTTCCCGCCCGTTGCTGCTGTGATCCGTAGTAATAAATTCTCAGAGGACTCA
MRPL20	9606	GTCTGGCGCCGCCCTTCCCGCCCGTTGCTGCTGTGATCCGTAGTAATAAATTCTCAGAGGACTCAGCCTTT
COL4A1	9606	GGACTGTTGCTGTATTGATTAGGAAAAGAGACAGAGTAATTTGCAGTTTGTTTGATTTATACTTTTGTTTATCTACAACCCAATAACAGACATGAGGGATGGCCCTGTCTCTCTGGGACAGAGCCTCACAGATGATGTCCATGTTTTGTGTGAATGAAACTCAAACACTCTTCATGAAGCCTGACTCAGCTAATGTCACAACATGGTGCTACTTCTTCTTCTTTTTGTTAACAGCAACGAACCCTAGAAATATATCCTGTGTACCTCACTGTCCAATATGAAAACCGTAAAGTGCCTTATAGGAATTTGCGTAACTAACACACCCTGCTTCATTGACCTCTACTTGCTGAAGGAGAAAAAGACAGCGATAAGCTTTCAATAGTGGCATACCAAATGGCACTTTTGATGAAATAAAATATCAATATTTTCTGCAATCCAATGCACTGATGTGTGAAGTGAGAACTCCATCAGAAAACCAAAGGGTGCTAGGAGGTGTGGGTGCCTTCCATACTGTTTGCCCATTTTCATTCTTGTATTATAATTAATTTTCTACCCCCAGAGATAAATGTTTGTTTATATCACTGTCTAGCTGTTTCAAAATTTAGGTCCCTTGGTCTGTACAAATAATAGCAATGTAAAAATGGTTTTTTGAACCTCCAAATGGAATTACAGACTCAGTAGCCATATCTTCCAACCCCCCAGTATAAATTTCTGTCTTTCTGCTATGTGTGGTACTTTGCAGCTGCTTTTGCAGAAATCACAATTTTCCTGTGGAATAAAGATGGTCCAAAAATAGTCAAAAATTAAATATATATATATATTAGTAATTTATATAGATGTCAGCAATTAGGCAGATCAAGGTTTAGTTTAACTTCCACTGTTAAAATAAAGCTTACATAGTTTTCTTCCTTTGAAAGACTGTGCTGTCCTTTAACATAGGTTTTTAAAGACTAGGATATTGAATGTGAAACATCCGTTTTCATTGTTCACTTCTAAACCAAAAATTATGTGTTGCCAAAACCAAACCCAGGTTCATGAATATGGTGTCTATTATAGTGAAACATGTACTTTGAGCTTATTGTTTTTATTCTGTATTAAATATTTTCAGGGTTTTAAACACTAATCACAAACTGAATGACTTGACTTCAAAAGCAACAACCTTAAAGGCCGTCATTTCATTAGTATTCCTCATTCTGC	9606	ATCCTGGCTTGAAAAACAGCTCTGTTGAATCACAGTATCAGTATTTTCACACGTAAGCACATTCGGGCCATTTCCGTGGTTTCTCATGAGCTGTGTTCACAGACCTCAGCAGGGCATCGCATGGACCGCAGGAGGGCAGATTCGGACCACTAGGCCTGAAATGACATTTCACTAAAAGTCTCCAAAACATTTCTAAGACTACTAAGGCCTTTTATGTAATTTCTTTAAATGTGTATTTCTTAAGAATTCAAATTTGTAATAAAACTATTTGTATAAAAATTAAGCTTTTATTAATTTGTTGCTAGTATTGCCACAGACGCATTAAAAGAAACTTACTGCACAAGCTGCTAATAAATTTGTAAGCTTTGCATACCTTA
AURKAIP1	9606	GTCTGGCGCCGCCCTTCCCGCCCGTTGCTGCTGTGATCCGTAGTAATAAATTCTCAGAGGACTC
ATP5F1D	9606	GCGAGCCAGCCGCCAAGGTTGACCTCAGCTTCGGAGCCACCTCTGGATGAACTGCCCCCAGCCCCCGCCCCATTAAAGACCCGGAAGCCTGA
MRPL20	9606	CCTCTTGGGAGCAAGGGACCACCACGTTGCCTAAGGAGGGGTGAACCAGCCCAGGCTGGAAACGGAGCAGGTCACAATTCCCATGTTGATGAGTGATGAGATTGTGCCTAGGAATAGTGCCAGCAACAGCCTGGGCAACATAGTGAGACCACTCTCTACAAAAAAATAAAATTTGCTGGGTGTGGTGGTACAGAGACATGTAATGTCAGCTACTGAGGAGTCTGAAGCAGGGGGATCACTTTGAGCCCCCAGGAGTTTGAAGCTGCAGTGAGCTATGATGGTACCACTGCACTCTAGCCTAGGTGAGAGCAGGACCCCGTCTGACAGAATAAAGAAAGCCATGGCTGGGCAGGGTGGCTCAGGCCTGTGATCCCAGCACTTTGGGAGGCTGAGGTGGGCAGGAGATGGAGACTAGCCTGGCCAACGTGGTGAAACCCTGTCTCTACTAAAAATACAAAAATTAGCCAGGTGTGGTGGCGGGCACCTAGAATTCCAGCTACTCTGGAGG
MRPL20	9606	GCCAGCAGTCAGCTCAGTCAGGGTGGTGACCAAGGACCCTGAACAAGGTGTTTGGTTCCCCGGGCCGACATCAGGACTGGAGTCCAGCCTCCCTGCAGATTCCACAGGTGCTTCCCTCACCCGTGTCCACATTTATCCTTCAGCATCCTGCCTGGAAGTCCTCTGCTGTGCCACCCAGATAGGATTCTCCTAGGCCTTCCCTCCCCCCAGGCGAGTGTGCAGCTGGGTTCTTCCTGAGCCAGCGCCGCAACCACGCGGAGCCGGAGTGTGTGTCTCACACTGACAGCAGGTTCTGATTCATTCTTTTTTCAGTGCCAGGTGGAGCTCAACAGGAAAGTCCTAGCGGATCTGGCCATCTACGAGCCAAAGACTTTCAAATCTTTGGCT
VWF	9606	TTTTCGATAAGATTGTGGAGGTCACCTTGTTGAACCTCCCATGGTACAATGAAGAGACTGAGGGTCAGAGAGGAGAAATGACTGCTCCAAAGTCTCCTAGAGCCAAAATCAGAGGGACCCTTTGTGCAGAAGGAACTCGCGGCAGGTCATCCACGGCCCGATGCAGCCTTTTCGGAAGTGACTTCGTCAACACCTTTGATGGGAGCATGTACAGCTTTGCGGGATACTGCAGTTACCTCCTGGCAGGGGGCTGCCAGAAACGCTCCTTCTCGATTA
COL4A1	9606	AATATCCGGATCACATTGACATGAAACCTTTCAATGGAACAAAATACCAGCTTCTTAGCTTTTGTAGTTTGTTTTAAAAGAATCCACTAAATAGAAGAGCATAATAATAATCTTGAATTTTGAAGGACATTATTTTCTTGCATATAATGACTTCTGTTTCTGAAGTTTTGAAATCTCAAGGCATTGTTCCTCTCGTATTTTCTTTGTTCTTCTGAGCTTTGCGAGCATGGACTGGTTTCCACAATTCCTTTCATTCCTTTTTTTCTTTTTGTAAGATATTGAAAGTCAAATTTCAGAATTATTCATTTCTGATGTAGCCCTTCAAATTTTTTAATTTTTAAAGATATTGCTGGAAGCTTCTACAAAAGAAAACCAGGGCAAAAGCGAGTTGAAATAGCAATGACCCAGCTGGAATTCAGCAATCATTTTCTGCTTTTGAAGTTAGATCTTGGGCTTTTGCTCTCCAGAACTTCCCTGGTGCCTGGGGAGCTGAGTTAGAAGTTGCAATTGTTTAAGATATATCTAAATAAATTAGAAGTTCAAATAACTGGGTAGCCCTGACTGTAGTGGGGATCAAAGACAGAAGAACTTTGAAGGAAGCAGAAAAGGACGTTTTTAACCTCTATGCACCGCTTCATCTCCTGGGCTTTCCTGGTGGACTTCCTGCCTCAACTCTGGCTGAAACTCAGTCTAGACATATCTAATAAAAGACGGAAAAAGAGGAAAGAGGTGAGAAAGAAGGAATATTGAGGAAAGATCATAATATAGAAGAAAAGAAAGAAAACATACAACCCCAATTCTACTCCTTATGCCTTCATCAGGAGCTCCTTTCTTTCCGGAGTTGGAAAAAGTCTCTAAAAATAAATTTATGGGTAAATAATTCAA
ATP5F1D	9606	AGGCCCTGGAGTAGGCGAGCCAGCCGCCAAGGTTGACCTCAGCTTCGGAGCCACCTCTGGATGAACTGCCCCCAGCCCCCGCCCCATTAAAGACCCGGAAGCCTGA
ATP5F1D	9606	GCGATCCCCCCAGCCTGACGGGCCGCTTACCATCCCCTCTGCCCTGCAGAGCCAGCCGCCAAGGTTGACCTCAGCTTCGGAGCCACCTCTGGATGAACT
NDUFB7	9606	CAGCTTCCCCAACTTCCTGGCCTGCAAGCAGGAGCGGCACGACTGGGACTACTGCGAGCACCGCGACTATGTGATGCGCATGAAGGAGTTTGAGCGGGAGCGGAGGCTGCTCCAGCGGAAGAAGCGGCGGGAGAAGAAGGCGGCAGAGTTGGCCAAAGGCCAGGGACCCGGGGAAGTGGACCCCAAGGTGGCCCTGTAGGGGGTGCACCCCCCACCCTATGGACCAGTCAAATAAAAGCCTTCAGGCCCCTCAA
COL4A1	9606	TAGTCCCCCACAGCCAGAGTGTAATAGAAAGGCGTGGATTCTTCTAATCATCCATATTCCTCTAAGGGAATCTTCAGAGAATGAACCATGCTACAAAAAGCAATAGTTAAAATTTCAAAATAAAGCTGGTTTAACGGAGTAAATAACACGTTAACCACCTCTGAGACTCCTGGCATCTAAAGTTAAAAAGCAAAACTGTTGAGTTATGTAATTTTTATTGAAAACAGAATGCATTCTTCTTCATCTAGAGATACAAATGAATACTAGGACACACACACACACACACACACACACACACACACACACACCCCAGAAACAAGGAAGACAGGATTACATGGGTAAAGATTACATTAGTAAAGTCCAGAAAAGCCAGCTTTTATTCCAGAAAAGGTGAACATGTAACATGGAAGTCTTGACTCAATTAAGATGGCCGTGTGGTCCCAATACAATACCAAAGCAAATTCGAAGAAAATCTCCAAGGATTTAAGCCAACCTGTGCAATGGGAGTGTGTTCAGATACCTGGAGCCAGCCTTTGGAACCTGCTGGATCAAAACCAACGTGTGCTCTGTGGGGCCCCTGAAACACGAATCCTCTGTGGGGTTGATTGAGAAAGGATTCACAGGCTTCAAGTCCCAGCAAGATTTATTTGCTAGAATTCAAGCAAATCTTTACGAAAGGGAGTTCTCATGGATGAGGCCACTGTTGGGGGCTGGGCCAGGACTAGATGGAGCCATGGATTCCAGCCTGGCAGCTTCGATGGGGAATGTGATCTACATGAATTTGGGTAGGAGAAAGAACAGATCATGTGTGACTTTGGGGAACTTTTCTCCTCTGCTCTTGTGATTGTGT
COL4A1	9606	ATTGGACAGTAAGTACTACATTAACAGTAACCGAATAATCAGCAATTCAGGTGAAAGCCTTATTACTGTTTTGATAATTTCCCCAGAGCAATACAAATGAAGCCAAACCAGGCTTGACATTACTTCTGAGTAGTAATATTATTATAATAGCTCTTCTCCAAAGAATGTAATAGTATGTGGCAATTAATGTAGAAAAACATATTTGGTTTATTTTCCTTTTTGACTCTTGGTAGAAAATCTGTTGAATCTATCGTACTTTTTCGAATTGATGTATAAGAACTAATTTTAACATTTTTCCGGAAAAAGAAACTAGTTCCTATTCTACTTGAGGACCTTCTCTTCAAATTAGTATTTTTAAACCATCTTTTAATCCATCACATGCTTGTCTAGATTTATTTATAAAAATATTGCTTGGGAAACTTAGTGTTTCCCAAATGTAAAATTAAAATGTATTTCTTTGCAAGCAAACTGTTCCCCTCCCTTTCATTTAAGAACCAGGGCTCCAGATAAAGATAAGTTTCTCTGGAAGGCAAGTTGAATCTGTGCATTTCAGTTGGTTGGAAAGAGGGTGCCTGGCTGTTTTTTTATCCAGAAAACAGTGCAGCATCCTGGTACTGTCTGTGGGTCACCGTGGAAACCAGGTGTGGCTGTGAGGAAATGCCACCACCTTAAGCCACTCAGCCTTTGGTGCAGGTGCGCACAGCAGGTTGGGACCCTGTAGAATGGAGTGGATACTCTGTAGGATACTGTTTCCAGAAAGCTGAAGGTGTCATTCTGGCTAGCGTGTGAATTCTTACTTCCCTCCCCGGCATGCCAGAGGTTTTATGGGGCCACAGACTGATGCTTTCGAAATTCAGCAAATTCTAGTTTACAGAAAATTCTGTGGTTTCTTTTTGACTATTTGCTGAAATGCCAACATTATTATTTTAAAAAATATGCCTGATAGGTGATGGCACTAGTGTTACCTGGATAGTTTTTGAATGAATGGAGTATGTAAGGAAAGTTTCACATCTTTTCATATCA
COL4A1	9606	ACTCTAATTTATCTTCATGCTCTGCTCTCTTACTTTGGATTTTTCTAGCGATTTCCAGTGTGCATGCTCAAGAGTTATTTTAAAGTAGACGCAAGTGTTTCTCATGCCACAGACATTTTGTTAAAAACCTAACTTGAAATATACAAGTGAGTTCACCAAACTCATAAAAATGTCCTTAAAATGATAAAATGGAGAACTTTGGGGTCCCAACAAAGAGGAATTAAGGCCTGGATCATGATTACCTCTGTTTTCCATGTGACTTTGAAAGCAGCAGGGCTGGAGCCAAGTTGGCCCTGCTCCCTCCTAGGGACAGCAGGGTTGATGTCCACCTCCATTTCCATTTGCTTCTGTCCAGCCGGCAGGCCTTGGCGGCCCCTCCTGGCTCTGGAGCTTTACATACTTTCTTATTCTATCCGCATCTATAAACTTATATATATTTTTTAGGCCAGGCATGGTGGGTCACGCCTGTAATCCTAGCAGTTTGGGAGGCTGAGGCAGGAGGATCACTGGAAGTCAGGAGTTTGAGACCATCCTGGCCAACACGGTGAAACTCAGTCTCTACTAAAAGTACAAAAATTAGCCCAGCGTGGTGGCACACACCTCTAGTCCCAGCTGCTCAGGAGGTTGAGACAGGAGAATTGCTTGAACCCAGGAGGCGGAGGTTGCAGTGAGCCAAGAACACACCATTGCACTCTAGCCTAGGCGACAGAGCAAGGCTCTAACTCAAAACCAAAAACCAAAAACCAAAAAACTTGTAACTTTTTTAACGTAATTTATTTCAGTTTTTCCCAAAAA
COL4A1	9606	AAAACAACTATATTGAGGTTTGAAAATAAATAATAATTTAGTAAAAACTTTA
COL4A1	9606	ATATATCTCCAGCTGTTGCTGAATGTCTCCTGGCGGGGGGTGGGGGGTGCAGACTCACCCTGGATGGAATACCGCTGAACTAACCCCATCTTCTATAGCTAATAAAAGACAAATAACAGGA
COL4A1	9606	ATCATTATGAACATGTGCCACCTCACCCTCCCAGTTCGCATCTGAACTCATTTCTTTCTCATGCATTCTAGGGCCCACCAGGACTGCCAGGGCTTCAAGGTCCTGTTGGGCCTCCAGGATTTACCGGACCACCAGTAAGTTTTGGGGGCTGTCTCTCCGAGGCAATCATTTAAAAAACAACTATATTGAGGTTTGAAAATAAATAATAATTTAGTAAAAACTTTATCTGAGGGAGTCGGGCCAGCTGAAGACACGGCTCAGAATATCCGAAGTCTTGAGCAAGTTCCTTTCCTCTTACTGACTCTGTGGCGGACCCACTGCGCCCCAGGCCACCTGCCAAGGACAGCAAGCCTTCTGAAGCCTTTCTCTAACGGGTCGGGACGGGGAGGACTGCTGGAGGACCACAAAGAAATGAGCCTACTCCTCTGGGGCCCTGGGCAGACCTCCCAGTTCCTGTTCTACAGGAGTCAACGTGGGCCTCCAGCCCGGTTCAACAACTAACCCACAGCGAGCCCCTGTGTGTGACAAGGGGCAGGTCAGCCAGTCAGCAGCCACTCCTGCCCCATTGTCCCCTCCTGAGACAGGTTAGGGGTGCCCAGCCCATCAAAATATGCATCCCACCCCATTCTGGATTGCTTTTCCCTGTGCATTAGGAATAAAACCTCTCTAAGGGGAAGGCATTTTGAAGTAAGCCTGTTTCAGGCCTGTGAGAGGTCTGCAGAAACACCCCCAGCGTGAGCACTGGGTCACCCCACAGCCCCTGCCTTTCGGAAATCCTGGTGTAGAGTCCGCTCCACAAGGAGCTCCTTCCTCTGTTTGAAGGCTGGTCGTCTTCACTGTGTCTCCGCGATTACCCAGGACGTGGGCATGGCCATGCTTCTCACACGTCCTCTCTTTGACTCAGGATCATCGACTTGTGCCTCTGCCTCCTCCACATCTGGAAGAGGCATCTTCTTTTCCCTTTTCACAGGCTACTTAGAGCTGGAGAGGGATTGTGTCTGTCAATCCTTAGATACATGATTAATTAATCAACGCATGTTTTTCAGTTGTTACTTTGCTGGGCACTTTGAGAGATGCAAAATGAGCACTCTTAGTATATTTCTCTCAAGGACATACAAAATAAGAAGAAAAATATTATCTGTAAGGAATACCATAAATCTAATACCTAAATACAAGAAGAGAAGAGGACAGATTTTCCAGTCTGTTGAATTAGATGTGCCATTTTACATTGATTGTTTTTTATTAGCT	9606	CCCATTGCCAGAGACATTGCAATGTCTACGTGATAAGGAGTTTAGGCTTGAGCTTGCATGCTGGTTTTAAACACATCATCTACAACATTCTAGTCGTTTTTGTGCTATATTGTAACAATTGTCAAAGTGCCTTAGAATCTAACATTACCTTTAAGGTATGGGACTCACTTTTTCCTAAGATCATAAATTTAGGGTATTTTCATAGTTGTAATTAAATCTTAGATGAAATTCCTTTTTGAGACAGGGACTGTACTTTATTTGTATTTTTGGAGAATTCAATAATCTTCAATTTATAAATATATTTATTTCCATGATCTTTCCTCTAATTTACACATGGGTAACAATAGACATAGTTTTAGCCATGTTTTCATTATGAAATTAAAATATACAAGGACAGAGTGCTTTAAATATTCCACCATATAGATAGATGGACTGGCTCTTCTCCTGTTATTCCTTGTTATTCCTAGTATCTGTGTAGAATATATTTGCATCTCCAGTAATTATTAAAGAATAATAATTACCTTCT
COL4A1	9606	TGAAGCCTGACTCAGCTAATGTCACAACATGGTGCTACTTCTTCTTCTTTTTGTTAACAGCAACGAACCCTAGAAATATATCCTGTGTACCTCACTGTCCAATATGAAAACCGTAAAGTGCCTTATAGGAATTTGCGTAACTAACACACCCTGCTTCATTGACCTCTACTTGCTGAAGGAGAAAAAGACAGCGATAAGCTTTCAATAGTGGCATACCAAATGGCACTTTTGATGAAATAAAATATCAATATTTTCTGCAATCCAATGCACTGATGTGTGAAGTGAGAACTCCATCAGAAAACCAAAGGGTGCTAGGAGGTGTGGGTGCCTTCCATACTGTTTGCCCATTTTCATTCTTGTATTATAATTAATTTTCTACCCCCAGAGATAAATGTTTGTTTATATCACTGTCTAGCTGTTTCAAAATTTAGGTCCCTTGGTCTGTACAAATAATAGCAATGTAAAAATGGTTTTTTGAACCTCCAAATGGAATTACAGACTCAGTAGCCATATCTTCCAACCCCCCAGTATAAATTTCTGTCTTTCTGCTATGTGTGGTACTTTGCAGCTGCTTTTGCAGAAATCACAATTTTCCTGTGGAATAAAGATGGTCCAAAAATAGTCAAAAATTAAATATATATATATATTAGTAATTTATATAGATGTCAGCAATTAGGCAGATCAAGGTTTAGTTTAACTTCCACTGTTAAAATAAAGCTTACATAGTTTTCTTCCTTTGAAAGACTGTGCTGTCCTTTAACATAGGTTTTTAAAGACTAGGATATTGAATGTGAAACATCCGTTTTCATTGTTCACTTCTAAACCAAAAATTATGTGTTGCCAAAACCAAACCCAGGTTCATGAATATGGTGTCTATTATAGTGAAACATGTACTTTGAGCTTATTGTTTTTATTCTGTATTAAATATTTTCAGGGTTTTAAACACTAATCACAAACTGAATGACTTGACTTCAAAAGCAACAACCTTAAAGGCCGTCATTTCATTAGTATTCCTCATTCTGC
COL4A1	9606	ATCCTGGCTTGAAAAACAGCTCTGTTGAATCACAGTATCAGTATTTTCACACGTAAGCACATTCGGGCCATTTCCGTGGTTTCTCATGAGCTGTGTTCACAGACCTCAGCAGGGCATCGCATGGACCGCAGGAGGGCAGATTCGGACCACTAGGCCTGAAATGACATTTCACTAAAAGTCTCCAAAACATTTCTAAGACTACTAAGGCCTTTTATGTAATTTCTTTAAATCTGAGGGAGTCGGGCCAGCTGAAGACACGGCTCAGAATATCCGAAGTCTTGAGCAAGTTCCTTTCCTCTTACTGACTCTGTGGCGGACCCACTGCGCCCCAGGCCACCTGCCAAGGACAGCAAGCCTTCTGAAGCCTTTCTCTAACGGGTCGGGACGGGGAGGACTGCTGGAGGACCACAAAGAAATGAGCCTACTCCTCTGGGGCCCTGGGCAGACCTCCCAGTTCCTGTTCTACAGGAGTCAACGTGGGCCTCCAGCCCGGTTCAACAACTAACCCACAGCGAGCCCCTGTGTGTGACAAGGGGCAGGTCAGCCAGTCAGCAGCCACTCCTGCCCCATTGTCCCCTCCTGAGACAGGTTAGGGGTGCCCAGCCCATCAAAATATGCATCCCACCCCATTCTGGATTGCTTTTCCCTGTGCATTAGGAATAAAACCTCTCTAAGGGGAAGGCATTTTGAAGTAAGCCTGTTTCAGGCCTGTGAGAGGTCTGCAGAAACACCCCCAGCGTGAGCACTGGGTCACCCCACAGCCCCTGCCTTTCGGAAATCCTGGTGTAGAGTCCGCTCCACAAGGAGCTCCTTCCTCTGTTTGAAGGCTGGTCGTCTTCACTGTGTCTCCGCGATTACCCAGGACGTGGGCATGGCCATGCTTCTCACACGTCCTCTCTTTGACTCAGGATCATCGACTTGTGCCTCTGCCTCCTCCACATCTGGAAGAGGCATCTTCTTTTCCCTTTTCACAGGCTACTTAGAGCTGGAGAGGGATTGTGTCTGTCAATCCTTAGATACATGATTAATTAATCAACGCATGTTTTTCAGTTGTTACTTTGCTGGGCACTTTGAGAGATGCAAAATGAGCACTCTTAGTATATTTCTCTCAAGGACATACAAAATAAGAAGAAAAATATTATCTGTAAGGAATACCATAAATCTAATACCTAAATACAAGAAGAGAAGAGGACAGATTTTCCAGTCTGTTGAATTAGATGTGCCATTTTACATTGATTGTTTTTTATTAGCT	9606	CCCATTGCCAGAGACATTGCAATGTCTACGTGATAAGGAGTTTAGGCTTGAGCTTGCATGCTGGTTTTAAACACATCATCTACAACATTCTAGTCGTTTTTGTGCTATATTGTAACAATTGTCAAAGTGCCTTAGAATCTAACATTACCTTTAAGGTATGGGACTCACTTTTTCCTAAGATCATAAATTTAGGGTATTTTCATAGTTGTAATTAAATCTTAGATGAAATTCCTTTTTGAGACAGGGACTGTACTTTATTTGTATTTTTGGAGAATTCAATAATCTTCAATTTATAAATATATTTATTTCCATGATCTTTCCTCTAATTTACACATGGGTAACAATAGACATAGTTTTAGCCATGTTTTCATTATGAAATTAAAATATACAAGGACAGAGTGCTTTAAATATTCCACCATATAGATAGATGGACTGGCTCTTCTCCTGTTATTCCTTGTTATTCCTAGTATCTGTGTAGAATATATTTGCATCTCCAGTAATTATTAAAGAATAATAATTA
