# Supplementary material for: The impact of hsa-miR-1972 on the expression of von Willebrand factor in breast cancer progression regulation
Source: PeerJ. 2024 Nov 8;12:e18476. doi: 10.7717/peerj.18476 (PMC11552492; doi:10.7717/peerj.18476)
Supplement: Supplemental Information 3 [file peerj-12-18476-s003.zip › 1_Analysis/3_miRNA prediction/TargetScan/human_miRNA_seed.fasta]

MiRBase_ID	Seed+m8	Species_ID
>hsa-let-7a-5pMIMAT0000062Homosapienslet-7a-5p	GAGGUAGU	9606
>hsa-let-7a-3pMIMAT0004481Homosapienslet-7a-3p	UAUACAAU	9606
>hsa-let-7a-2-3pMIMAT0010195Homosapienslet-7a-2-3p	UGUACAGC	9606
>hsa-let-7b-5pMIMAT0000063Homosapienslet-7b-5p	GAGGUAGU	9606
>hsa-let-7b-3pMIMAT0004482Homosapienslet-7b-3p	UAUACAAC	9606
>hsa-let-7c-5pMIMAT0000064Homosapienslet-7c-5p	GAGGUAGU	9606
>hsa-let-7c-3pMIMAT0026472Homosapienslet-7c-3p	UGUACAAC	9606
>hsa-let-7d-5pMIMAT0000065Homosapienslet-7d-5p	GAGGUAGU	9606
>hsa-let-7d-3pMIMAT0004484Homosapienslet-7d-3p	UAUACGAC	9606
>hsa-let-7e-5pMIMAT0000066Homosapienslet-7e-5p	GAGGUAGG	9606
>hsa-let-7e-3pMIMAT0004485Homosapienslet-7e-3p	UAUACGGC	9606
>hsa-let-7f-5pMIMAT0000067Homosapienslet-7f-5p	GAGGUAGU	9606
>hsa-let-7f-1-3pMIMAT0004486Homosapienslet-7f-1-3p	UAUACAAU	9606
>hsa-let-7f-2-3pMIMAT0004487Homosapienslet-7f-2-3p	UAUACAGU	9606
>hsa-miR-15a-5pMIMAT0000068HomosapiensmiR-15a-5p	AGCAGCAC	9606
>hsa-miR-15a-3pMIMAT0004488HomosapiensmiR-15a-3p	AGGCCAUA	9606
>hsa-miR-16-5pMIMAT0000069HomosapiensmiR-16-5p	AGCAGCAC	9606
>hsa-miR-16-1-3pMIMAT0004489HomosapiensmiR-16-1-3p	CAGUAUUA	9606
>hsa-miR-17-5pMIMAT0000070HomosapiensmiR-17-5p	AAAGUGCU	9606
>hsa-miR-17-3pMIMAT0000071HomosapiensmiR-17-3p	CUGCAGUG	9606
>hsa-miR-18a-5pMIMAT0000072HomosapiensmiR-18a-5p	AAGGUGCA	9606
>hsa-miR-18a-3pMIMAT0002891HomosapiensmiR-18a-3p	CUGCCCUA	9606
>hsa-miR-19a-5pMIMAT0004490HomosapiensmiR-19a-5p	GUUUUGCA	9606
>hsa-miR-19a-3pMIMAT0000073HomosapiensmiR-19a-3p	GUGCAAAU	9606
>hsa-miR-19b-1-5pMIMAT0004491HomosapiensmiR-19b-1-5p	GUUUUGCA	9606
>hsa-miR-19b-3pMIMAT0000074HomosapiensmiR-19b-3p	GUGCAAAU	9606
>hsa-miR-19b-2-5pMIMAT0004492HomosapiensmiR-19b-2-5p	GUUUUGCA	9606
>hsa-miR-20a-5pMIMAT0000075HomosapiensmiR-20a-5p	AAAGUGCU	9606
>hsa-miR-20a-3pMIMAT0004493HomosapiensmiR-20a-3p	CUGCAUUA	9606
>hsa-miR-21-5pMIMAT0000076HomosapiensmiR-21-5p	AGCUUAUC	9606
>hsa-miR-21-3pMIMAT0004494HomosapiensmiR-21-3p	AACACCAG	9606
>hsa-miR-22-5pMIMAT0004495HomosapiensmiR-22-5p	GUUCUUCA	9606
>hsa-miR-22-3pMIMAT0000077HomosapiensmiR-22-3p	AGCUGCCA	9606
>hsa-miR-23a-5pMIMAT0004496HomosapiensmiR-23a-5p	GGGUUCCU	9606
>hsa-miR-23a-3pMIMAT0000078HomosapiensmiR-23a-3p	UCACAUUG	9606
>hsa-miR-24-1-5pMIMAT0000079HomosapiensmiR-24-1-5p	GCCUACUG	9606
>hsa-miR-24-3pMIMAT0000080HomosapiensmiR-24-3p	GGCUCAGU	9606
>hsa-miR-24-2-5pMIMAT0004497HomosapiensmiR-24-2-5p	GCCUACUG	9606
>hsa-miR-25-5pMIMAT0004498HomosapiensmiR-25-5p	GGCGGAGA	9606
>hsa-miR-25-3pMIMAT0000081HomosapiensmiR-25-3p	AUUGCACU	9606
>hsa-miR-26a-5pMIMAT0000082HomosapiensmiR-26a-5p	UCAAGUAA	9606
>hsa-miR-26a-1-3pMIMAT0004499HomosapiensmiR-26a-1-3p	CUAUUCUU	9606
>hsa-miR-26b-5pMIMAT0000083HomosapiensmiR-26b-5p	UCAAGUAA	9606
>hsa-miR-26b-3pMIMAT0004500HomosapiensmiR-26b-3p	CUGUUCUC	9606
>hsa-miR-27a-5pMIMAT0004501HomosapiensmiR-27a-5p	GGGCUUAG	9606
>hsa-miR-27a-3pMIMAT0000084HomosapiensmiR-27a-3p	UCACAGUG	9606
>hsa-miR-28-5pMIMAT0000085HomosapiensmiR-28-5p	AGGAGCUC	9606
>hsa-miR-28-3pMIMAT0004502HomosapiensmiR-28-3p	ACUAGAUU	9606
>hsa-miR-29a-5pMIMAT0004503HomosapiensmiR-29a-5p	CUGAUUUC	9606
>hsa-miR-29a-3pMIMAT0000086HomosapiensmiR-29a-3p	AGCACCAU	9606
>hsa-miR-30a-5pMIMAT0000087HomosapiensmiR-30a-5p	GUAAACAU	9606
>hsa-miR-30a-3pMIMAT0000088HomosapiensmiR-30a-3p	UUUCAGUC	9606
>hsa-miR-31-5pMIMAT0000089HomosapiensmiR-31-5p	GGCAAGAU	9606
>hsa-miR-31-3pMIMAT0004504HomosapiensmiR-31-3p	GCUAUGCC	9606
>hsa-miR-32-5pMIMAT0000090HomosapiensmiR-32-5p	AUUGCACA	9606
>hsa-miR-32-3pMIMAT0004505HomosapiensmiR-32-3p	AAUUUAGU	9606
>hsa-miR-33a-5pMIMAT0000091HomosapiensmiR-33a-5p	UGCAUUGU	9606
>hsa-miR-33a-3pMIMAT0004506HomosapiensmiR-33a-3p	AAUGUUUC	9606
>hsa-miR-92a-1-5pMIMAT0004507HomosapiensmiR-92a-1-5p	GGUUGGGA	9606
>hsa-miR-92a-3pMIMAT0000092HomosapiensmiR-92a-3p	AUUGCACU	9606
>hsa-miR-92a-2-5pMIMAT0004508HomosapiensmiR-92a-2-5p	GGUGGGGA	9606
>hsa-miR-93-5pMIMAT0000093HomosapiensmiR-93-5p	AAAGUGCU	9606
>hsa-miR-93-3pMIMAT0004509HomosapiensmiR-93-3p	CUGCUGAG	9606
>hsa-miR-95-5pMIMAT0026473HomosapiensmiR-95-5p	CAAUAAAU	9606
>hsa-miR-95-3pMIMAT0000094HomosapiensmiR-95-3p	UCAACGGG	9606
>hsa-miR-96-5pMIMAT0000095HomosapiensmiR-96-5p	UUGGCACU	9606
>hsa-miR-96-3pMIMAT0004510HomosapiensmiR-96-3p	AUCAUGUG	9606
>hsa-miR-98-5pMIMAT0000096HomosapiensmiR-98-5p	GAGGUAGU	9606
>hsa-miR-98-3pMIMAT0022842HomosapiensmiR-98-3p	UAUACAAC	9606
>hsa-miR-99a-5pMIMAT0000097HomosapiensmiR-99a-5p	ACCCGUAG	9606
>hsa-miR-99a-3pMIMAT0004511HomosapiensmiR-99a-3p	AAGCUCGC	9606
>hsa-miR-100-5pMIMAT0000098HomosapiensmiR-100-5p	ACCCGUAG	9606
>hsa-miR-100-3pMIMAT0004512HomosapiensmiR-100-3p	AAGCUUGU	9606
>hsa-miR-101-5pMIMAT0004513HomosapiensmiR-101-5p	AGUUAUCA	9606
>hsa-miR-101-3pMIMAT0000099HomosapiensmiR-101-3p	ACAGUACU	9606
>hsa-miR-29b-1-5pMIMAT0004514HomosapiensmiR-29b-1-5p	CUGGUUUC	9606
>hsa-miR-29b-3pMIMAT0000100HomosapiensmiR-29b-3p	AGCACCAU	9606
>hsa-miR-29b-2-5pMIMAT0004515HomosapiensmiR-29b-2-5p	UGGUUUCA	9606
>hsa-miR-103a-2-5pMIMAT0009196HomosapiensmiR-103a-2-5p	GCUUCUUU	9606
>hsa-miR-103a-3pMIMAT0000101HomosapiensmiR-103a-3p	GCAGCAUU	9606
>hsa-miR-103a-1-5pMIMAT0037306HomosapiensmiR-103a-1-5p	GCUUCUUU	9606
>hsa-miR-105-5pMIMAT0000102HomosapiensmiR-105-5p	CAAAUGCU	9606
>hsa-miR-105-3pMIMAT0004516HomosapiensmiR-105-3p	CGGAUGUU	9606
>hsa-miR-106a-5pMIMAT0000103HomosapiensmiR-106a-5p	AAAGUGCU	9606
>hsa-miR-106a-3pMIMAT0004517HomosapiensmiR-106a-3p	UGCAAUGU	9606
>hsa-miR-107MIMAT0000104HomosapiensmiR-107	GCAGCAUU	9606
>hsa-miR-16-2-3pMIMAT0004518HomosapiensmiR-16-2-3p	CAAUAUUA	9606
>hsa-miR-192-5pMIMAT0000222HomosapiensmiR-192-5p	UGACCUAU	9606
>hsa-miR-192-3pMIMAT0004543HomosapiensmiR-192-3p	UGCCAAUU	9606
>hsa-miR-196a-5pMIMAT0000226HomosapiensmiR-196a-5p	AGGUAGUU	9606
>hsa-miR-196a-1-3pMIMAT0037307HomosapiensmiR-196a-1-3p	AACAACAU	9606
>hsa-miR-197-5pMIMAT0022691HomosapiensmiR-197-5p	GGGUAGAG	9606
>hsa-miR-197-3pMIMAT0000227HomosapiensmiR-197-3p	UCACCACC	9606
>hsa-miR-198MIMAT0000228HomosapiensmiR-198	GUCCAGAG	9606
>hsa-miR-199a-5pMIMAT0000231HomosapiensmiR-199a-5p	CCAGUGUU	9606
>hsa-miR-199a-3pMIMAT0000232HomosapiensmiR-199a-3p	CAGUAGUC	9606
>hsa-miR-208a-5pMIMAT0026474HomosapiensmiR-208a-5p	AGCUUUUG	9606
>hsa-miR-208a-3pMIMAT0000241HomosapiensmiR-208a-3p	UAAGACGA	9606
>hsa-miR-129-5pMIMAT0000242HomosapiensmiR-129-5p	UUUUUGCG	9606
>hsa-miR-129-1-3pMIMAT0004548HomosapiensmiR-129-1-3p	AGCCCUUA	9606
>hsa-miR-148a-5pMIMAT0004549HomosapiensmiR-148a-5p	AAGUUCUG	9606
>hsa-miR-148a-3pMIMAT0000243HomosapiensmiR-148a-3p	CAGUGCAC	9606
>hsa-miR-30c-5pMIMAT0000244HomosapiensmiR-30c-5p	GUAAACAU	9606
>hsa-miR-30c-2-3pMIMAT0004550HomosapiensmiR-30c-2-3p	UGGGAGAA	9606
>hsa-miR-30d-5pMIMAT0000245HomosapiensmiR-30d-5p	GUAAACAU	9606
>hsa-miR-30d-3pMIMAT0004551HomosapiensmiR-30d-3p	UUUCAGUC	9606
>hsa-miR-139-5pMIMAT0000250HomosapiensmiR-139-5p	CUACAGUG	9606
>hsa-miR-139-3pMIMAT0004552HomosapiensmiR-139-3p	GGAGACGC	9606
>hsa-miR-147aMIMAT0000251HomosapiensmiR-147a	UGUGUGGA	9606
>hsa-miR-7-5pMIMAT0000252HomosapiensmiR-7-5p	GGAAGACU	9606
>hsa-miR-7-1-3pMIMAT0004553HomosapiensmiR-7-1-3p	AACAAAUC	9606
>hsa-miR-7-2-3pMIMAT0004554HomosapiensmiR-7-2-3p	AACAAAUC	9606
>hsa-miR-10a-5pMIMAT0000253HomosapiensmiR-10a-5p	ACCCUGUA	9606
>hsa-miR-10a-3pMIMAT0004555HomosapiensmiR-10a-3p	AAAUUCGU	9606
>hsa-miR-10b-5pMIMAT0000254HomosapiensmiR-10b-5p	ACCCUGUA	9606
>hsa-miR-10b-3pMIMAT0004556HomosapiensmiR-10b-3p	CAGAUUCG	9606
>hsa-miR-34a-5pMIMAT0000255HomosapiensmiR-34a-5p	GGCAGUGU	9606
>hsa-miR-34a-3pMIMAT0004557HomosapiensmiR-34a-3p	AAUCAGCA	9606
>hsa-miR-181a-5pMIMAT0000256HomosapiensmiR-181a-5p	ACAUUCAA	9606
>hsa-miR-181a-2-3pMIMAT0004558HomosapiensmiR-181a-2-3p	CCACUGAC	9606
>hsa-miR-181b-5pMIMAT0000257HomosapiensmiR-181b-5p	ACAUUCAU	9606
>hsa-miR-181b-3pMIMAT0022692HomosapiensmiR-181b-3p	UCACUGAA	9606
>hsa-miR-181c-5pMIMAT0000258HomosapiensmiR-181c-5p	ACAUUCAA	9606
>hsa-miR-181c-3pMIMAT0004559HomosapiensmiR-181c-3p	ACCAUCGA	9606
>hsa-miR-182-5pMIMAT0000259HomosapiensmiR-182-5p	UUGGCAAU	9606
>hsa-miR-182-3pMIMAT0000260HomosapiensmiR-182-3p	GGUUCUAG	9606
>hsa-miR-183-5pMIMAT0000261HomosapiensmiR-183-5p	AUGGCACU	9606
>hsa-miR-183-3pMIMAT0004560HomosapiensmiR-183-3p	UGAAUUAC	9606
>hsa-miR-187-5pMIMAT0004561HomosapiensmiR-187-5p	GCUACAAC	9606
>hsa-miR-187-3pMIMAT0000262HomosapiensmiR-187-3p	CGUGUCUU	9606
>hsa-miR-196a-3pMIMAT0004562HomosapiensmiR-196a-3p	GGCAACAA	9606
>hsa-miR-199b-5pMIMAT0000263HomosapiensmiR-199b-5p	CCAGUGUU	9606
>hsa-miR-199b-3pMIMAT0004563HomosapiensmiR-199b-3p	CAGUAGUC	9606
>hsa-miR-203a-5pMIMAT0031890HomosapiensmiR-203a-5p	GUGGUUCU	9606
>hsa-miR-203a-3pMIMAT0000264HomosapiensmiR-203a-3p	UGAAAUGU	9606
>hsa-miR-204-5pMIMAT0000265HomosapiensmiR-204-5p	UCCCUUUG	9606
>hsa-miR-204-3pMIMAT0022693HomosapiensmiR-204-3p	CUGGGAAG	9606
>hsa-miR-205-5pMIMAT0000266HomosapiensmiR-205-5p	CCUUCAUU	9606
>hsa-miR-205-3pMIMAT0009197HomosapiensmiR-205-3p	AUUUCAGU	9606
>hsa-miR-210-5pMIMAT0026475HomosapiensmiR-210-5p	GCCCCUGC	9606
>hsa-miR-210-3pMIMAT0000267HomosapiensmiR-210-3p	UGUGCGUG	9606
>hsa-miR-211-5pMIMAT0000268HomosapiensmiR-211-5p	UCCCUUUG	9606
>hsa-miR-211-3pMIMAT0022694HomosapiensmiR-211-3p	CAGGGACA	9606
>hsa-miR-212-5pMIMAT0022695HomosapiensmiR-212-5p	CCUUGGCU	9606
>hsa-miR-212-3pMIMAT0000269HomosapiensmiR-212-3p	AACAGUCU	9606
>hsa-miR-181a-3pMIMAT0000270HomosapiensmiR-181a-3p	CCAUCGAC	9606
>hsa-miR-214-5pMIMAT0004564HomosapiensmiR-214-5p	GCCUGUCU	9606
>hsa-miR-214-3pMIMAT0000271HomosapiensmiR-214-3p	CAGCAGGC	9606
>hsa-miR-215-5pMIMAT0000272HomosapiensmiR-215-5p	UGACCUAU	9606
>hsa-miR-215-3pMIMAT0026476HomosapiensmiR-215-3p	CUGUCAUU	9606
>hsa-miR-216a-5pMIMAT0000273HomosapiensmiR-216a-5p	AAUCUCAG	9606
>hsa-miR-216a-3pMIMAT0022844HomosapiensmiR-216a-3p	CACAGUGG	9606
>hsa-miR-217-5pMIMAT0000274HomosapiensmiR-217-5p	ACUGCAUC	9606
>hsa-miR-217-3pMIMAT0037308HomosapiensmiR-217-3p	AUCAGUUC	9606
>hsa-miR-218-5pMIMAT0000275HomosapiensmiR-218-5p	UGUGCUUG	9606
>hsa-miR-218-1-3pMIMAT0004565HomosapiensmiR-218-1-3p	UGGUUCCG	9606
>hsa-miR-218-2-3pMIMAT0004566HomosapiensmiR-218-2-3p	AUGGUUCU	9606
>hsa-miR-219a-5pMIMAT0000276HomosapiensmiR-219a-5p	GAUUGUCC	9606
>hsa-miR-219a-1-3pMIMAT0004567HomosapiensmiR-219a-1-3p	GAGUUGAG	9606
>hsa-miR-221-5pMIMAT0004568HomosapiensmiR-221-5p	CCUGGCAU	9606
>hsa-miR-221-3pMIMAT0000278HomosapiensmiR-221-3p	GCUACAUU	9606
>hsa-miR-222-5pMIMAT0004569HomosapiensmiR-222-5p	UCAGUAGC	9606
>hsa-miR-222-3pMIMAT0000279HomosapiensmiR-222-3p	GCUACAUC	9606
>hsa-miR-223-5pMIMAT0004570HomosapiensmiR-223-5p	GUGUAUUU	9606
>hsa-miR-223-3pMIMAT0000280HomosapiensmiR-223-3p	GUCAGUUU	9606
>hsa-miR-224-5pMIMAT0000281HomosapiensmiR-224-5p	CAAGUCAC	9606
>hsa-miR-224-3pMIMAT0009198HomosapiensmiR-224-3p	AAAUGGUG	9606
>hsa-miR-200b-5pMIMAT0004571HomosapiensmiR-200b-5p	AUCUUACU	9606
>hsa-miR-200b-3pMIMAT0000318HomosapiensmiR-200b-3p	AAUACUGC	9606
>hsa-let-7g-5pMIMAT0000414Homosapienslet-7g-5p	GAGGUAGU	9606
>hsa-let-7g-3pMIMAT0004584Homosapienslet-7g-3p	UGUACAGG	9606
>hsa-let-7i-5pMIMAT0000415Homosapienslet-7i-5p	GAGGUAGU	9606
>hsa-let-7i-3pMIMAT0004585Homosapienslet-7i-3p	UGCGCAAG	9606
>hsa-miR-1-3pMIMAT0000416HomosapiensmiR-1-3p	GGAAUGUA	9606
>hsa-miR-15b-5pMIMAT0000417HomosapiensmiR-15b-5p	AGCAGCAC	9606
>hsa-miR-15b-3pMIMAT0004586HomosapiensmiR-15b-3p	GAAUCAUU	9606
>hsa-miR-23b-5pMIMAT0004587HomosapiensmiR-23b-5p	GGGUUCCU	9606
>hsa-miR-23b-3pMIMAT0000418HomosapiensmiR-23b-3p	UCACAUUG	9606
>hsa-miR-27b-5pMIMAT0004588HomosapiensmiR-27b-5p	GAGCUUAG	9606
>hsa-miR-27b-3pMIMAT0000419HomosapiensmiR-27b-3p	UCACAGUG	9606
>hsa-miR-30b-5pMIMAT0000420HomosapiensmiR-30b-5p	GUAAACAU	9606
>hsa-miR-30b-3pMIMAT0004589HomosapiensmiR-30b-3p	UGGGAGGU	9606
>hsa-miR-122-5pMIMAT0000421HomosapiensmiR-122-5p	GGAGUGUG	9606
>hsa-miR-122-3pMIMAT0004590HomosapiensmiR-122-3p	ACGCCAUU	9606
>hsa-miR-124-5pMIMAT0004591HomosapiensmiR-124-5p	GUGUUCAC	9606
>hsa-miR-124-3pMIMAT0000422HomosapiensmiR-124-3p	AAGGCACG	9606
>hsa-miR-125b-5pMIMAT0000423HomosapiensmiR-125b-5p	CCCUGAGA	9606
>hsa-miR-125b-1-3pMIMAT0004592HomosapiensmiR-125b-1-3p	CGGGUUAG	9606
>hsa-miR-128-1-5pMIMAT0026477HomosapiensmiR-128-1-5p	GGGGCCGU	9606
>hsa-miR-128-3pMIMAT0000424HomosapiensmiR-128-3p	CACAGUGA	9606
>hsa-miR-130a-5pMIMAT0004593HomosapiensmiR-130a-5p	CUCUUUUC	9606
>hsa-miR-130a-3pMIMAT0000425HomosapiensmiR-130a-3p	AGUGCAAU	9606
>hsa-miR-132-5pMIMAT0004594HomosapiensmiR-132-5p	CCGUGGCU	9606
>hsa-miR-132-3pMIMAT0000426HomosapiensmiR-132-3p	AACAGUCU	9606
>hsa-miR-133a-5pMIMAT0026478HomosapiensmiR-133a-5p	GCUGGUAA	9606
>hsa-miR-133a-3pMIMAT0000427HomosapiensmiR-133a-3p	UUGGUCCC	9606
>hsa-miR-135a-5pMIMAT0000428HomosapiensmiR-135a-5p	AUGGCUUU	9606
>hsa-miR-135a-3pMIMAT0004595HomosapiensmiR-135a-3p	AUAGGGAU	9606
>hsa-miR-135a-2-3pMIMAT0037309HomosapiensmiR-135a-2-3p	UGUAGGGA	9606
>hsa-miR-137-5pMIMAT0037310HomosapiensmiR-137-5p	CGGGUAUU	9606
>hsa-miR-137-3pMIMAT0000429HomosapiensmiR-137-3p	UAUUGCUU	9606
>hsa-miR-138-5pMIMAT0000430HomosapiensmiR-138-5p	GCUGGUGU	9606
>hsa-miR-138-2-3pMIMAT0004596HomosapiensmiR-138-2-3p	CUAUUUCA	9606
>hsa-miR-140-5pMIMAT0000431HomosapiensmiR-140-5p	AGUGGUUU	9606
>hsa-miR-140-3pMIMAT0004597HomosapiensmiR-140-3p	ACCACAGG	9606
>hsa-miR-141-5pMIMAT0004598HomosapiensmiR-141-5p	AUCUUCCA	9606
>hsa-miR-141-3pMIMAT0000432HomosapiensmiR-141-3p	AACACUGU	9606
>hsa-miR-142-5pMIMAT0000433HomosapiensmiR-142-5p	AUAAAGUA	9606
>hsa-miR-142-3pMIMAT0000434HomosapiensmiR-142-3p	GUAGUGUU	9606
>hsa-miR-143-5pMIMAT0004599HomosapiensmiR-143-5p	GUGCAGUG	9606
>hsa-miR-143-3pMIMAT0000435HomosapiensmiR-143-3p	GAGAUGAA	9606
>hsa-miR-144-5pMIMAT0004600HomosapiensmiR-144-5p	GAUAUCAU	9606
>hsa-miR-144-3pMIMAT0000436HomosapiensmiR-144-3p	ACAGUAUA	9606
>hsa-miR-145-5pMIMAT0000437HomosapiensmiR-145-5p	UCCAGUUU	9606
>hsa-miR-145-3pMIMAT0004601HomosapiensmiR-145-3p	GAUUCCUG	9606
>hsa-miR-152-5pMIMAT0026479HomosapiensmiR-152-5p	GGUUCUGU	9606
>hsa-miR-152-3pMIMAT0000438HomosapiensmiR-152-3p	CAGUGCAU	9606
>hsa-miR-153-3pMIMAT0000439HomosapiensmiR-153-3p	UGCAUAGU	9606
>hsa-miR-153-5pMIMAT0026480HomosapiensmiR-153-5p	CAUUUUUG	9606
>hsa-miR-191-5pMIMAT0000440HomosapiensmiR-191-5p	AACGGAAU	9606
>hsa-miR-191-3pMIMAT0001618HomosapiensmiR-191-3p	CUGCGCUU	9606
>hsa-miR-9-5pMIMAT0000441HomosapiensmiR-9-5p	CUUUGGUU	9606
>hsa-miR-9-3pMIMAT0000442HomosapiensmiR-9-3p	UAAAGCUA	9606
>hsa-miR-125a-5pMIMAT0000443HomosapiensmiR-125a-5p	CCCUGAGA	9606
>hsa-miR-125a-3pMIMAT0004602HomosapiensmiR-125a-3p	CAGGUGAG	9606
>hsa-miR-125b-2-3pMIMAT0004603HomosapiensmiR-125b-2-3p	CACAAGUC	9606
>hsa-miR-126-5pMIMAT0000444HomosapiensmiR-126-5p	AUUAUUAC	9606
>hsa-miR-126-3pMIMAT0000445HomosapiensmiR-126-3p	CGUACCGU	9606
>hsa-miR-127-5pMIMAT0004604HomosapiensmiR-127-5p	UGAAGCUC	9606
>hsa-miR-127-3pMIMAT0000446HomosapiensmiR-127-3p	CGGAUCCG	9606
>hsa-miR-129-2-3pMIMAT0004605HomosapiensmiR-129-2-3p	AGCCCUUA	9606
>hsa-miR-134-5pMIMAT0000447HomosapiensmiR-134-5p	GUGACUGG	9606
>hsa-miR-134-3pMIMAT0026481HomosapiensmiR-134-3p	CUGUGGGC	9606
>hsa-miR-136-5pMIMAT0000448HomosapiensmiR-136-5p	CUCCAUUU	9606
>hsa-miR-136-3pMIMAT0004606HomosapiensmiR-136-3p	AUCAUCGU	9606
>hsa-miR-138-1-3pMIMAT0004607HomosapiensmiR-138-1-3p	CUACUUCA	9606
>hsa-miR-146a-5pMIMAT0000449HomosapiensmiR-146a-5p	GAGAACUG	9606
>hsa-miR-146a-3pMIMAT0004608HomosapiensmiR-146a-3p	CUCUGAAA	9606
>hsa-miR-149-5pMIMAT0000450HomosapiensmiR-149-5p	CUGGCUCC	9606
>hsa-miR-149-3pMIMAT0004609HomosapiensmiR-149-3p	GGGAGGGA	9606
>hsa-miR-150-5pMIMAT0000451HomosapiensmiR-150-5p	CUCCCAAC	9606
>hsa-miR-150-3pMIMAT0004610HomosapiensmiR-150-3p	UGGUACAG	9606
>hsa-miR-154-5pMIMAT0000452HomosapiensmiR-154-5p	AGGUUAUC	9606
>hsa-miR-154-3pMIMAT0000453HomosapiensmiR-154-3p	AUCAUACA	9606
>hsa-miR-184MIMAT0000454HomosapiensmiR-184	GGACGGAG	9606
>hsa-miR-185-5pMIMAT0000455HomosapiensmiR-185-5p	GGAGAGAA	9606
>hsa-miR-185-3pMIMAT0004611HomosapiensmiR-185-3p	GGGGCUGG	9606
>hsa-miR-186-5pMIMAT0000456HomosapiensmiR-186-5p	AAAGAAUU	9606
>hsa-miR-186-3pMIMAT0004612HomosapiensmiR-186-3p	CCCAAAGG	9606
>hsa-miR-188-5pMIMAT0000457HomosapiensmiR-188-5p	AUCCCUUG	9606
>hsa-miR-188-3pMIMAT0004613HomosapiensmiR-188-3p	UCCCACAU	9606
>hsa-miR-190a-5pMIMAT0000458HomosapiensmiR-190a-5p	GAUAUGUU	9606
>hsa-miR-190a-3pMIMAT0026482HomosapiensmiR-190a-3p	UAUAUAUC	9606
>hsa-miR-193a-5pMIMAT0004614HomosapiensmiR-193a-5p	GGGUCUUU	9606
>hsa-miR-193a-3pMIMAT0000459HomosapiensmiR-193a-3p	ACUGGCCU	9606
>hsa-miR-194-5pMIMAT0000460HomosapiensmiR-194-5p	GUAACAGC	9606
>hsa-miR-195-5pMIMAT0000461HomosapiensmiR-195-5p	AGCAGCAC	9606
>hsa-miR-195-3pMIMAT0004615HomosapiensmiR-195-3p	CAAUAUUG	9606
>hsa-miR-206MIMAT0000462HomosapiensmiR-206	GGAAUGUA	9606
>hsa-miR-320a-5pMIMAT0037311HomosapiensmiR-320a-5p	CCUUCUCU	9606
>hsa-miR-320a-3pMIMAT0000510HomosapiensmiR-320a-3p	AAAGCUGG	9606
>hsa-miR-200c-5pMIMAT0004657HomosapiensmiR-200c-5p	GUCUUACC	9606
>hsa-miR-200c-3pMIMAT0000617HomosapiensmiR-200c-3p	AAUACUGC	9606
>hsa-miR-1-5pMIMAT0031892HomosapiensmiR-1-5p	CAUACUUC	9606
>hsa-miR-155-5pMIMAT0000646HomosapiensmiR-155-5p	UAAUGCUA	9606
>hsa-miR-155-3pMIMAT0004658HomosapiensmiR-155-3p	UCCUACAU	9606
>hsa-miR-181b-2-3pMIMAT0031893HomosapiensmiR-181b-2-3p	UCACUGAU	9606
>hsa-miR-128-2-5pMIMAT0031095HomosapiensmiR-128-2-5p	GGGGCCGA	9606
>hsa-miR-194-3pMIMAT0004671HomosapiensmiR-194-3p	CAGUGGGG	9606
>hsa-miR-106b-5pMIMAT0000680HomosapiensmiR-106b-5p	AAAGUGCU	9606
>hsa-miR-106b-3pMIMAT0004672HomosapiensmiR-106b-3p	CGCACUGU	9606
>hsa-miR-29c-5pMIMAT0004673HomosapiensmiR-29c-5p	GACCGAUU	9606
>hsa-miR-29c-3pMIMAT0000681HomosapiensmiR-29c-3p	AGCACCAU	9606
>hsa-miR-30c-1-3pMIMAT0004674HomosapiensmiR-30c-1-3p	UGGGAGAG	9606
>hsa-miR-200a-5pMIMAT0001620HomosapiensmiR-200a-5p	AUCUUACC	9606
>hsa-miR-200a-3pMIMAT0000682HomosapiensmiR-200a-3p	AACACUGU	9606
>hsa-miR-302a-5pMIMAT0000683HomosapiensmiR-302a-5p	CUUAAACG	9606
>hsa-miR-302a-3pMIMAT0000684HomosapiensmiR-302a-3p	AAGUGCUU	9606
>hsa-miR-101-2-5pMIMAT0037312HomosapiensmiR-101-2-5p	CGGUUAUC	9606
>hsa-miR-219a-2-3pMIMAT0004675HomosapiensmiR-219a-2-3p	GAAUUGUG	9606
>hsa-miR-34b-5pMIMAT0000685HomosapiensmiR-34b-5p	AGGCAGUG	9606
>hsa-miR-34b-3pMIMAT0004676HomosapiensmiR-34b-3p	AAUCACUA	9606
>hsa-miR-34c-5pMIMAT0000686HomosapiensmiR-34c-5p	GGCAGUGU	9606
>hsa-miR-34c-3pMIMAT0004677HomosapiensmiR-34c-3p	AUCACUAA	9606
>hsa-miR-299-5pMIMAT0002890HomosapiensmiR-299-5p	GGUUUACC	9606
>hsa-miR-299-3pMIMAT0000687HomosapiensmiR-299-3p	AUGUGGGA	9606
>hsa-miR-301a-5pMIMAT0022696HomosapiensmiR-301a-5p	CUCUGACU	9606
>hsa-miR-301a-3pMIMAT0000688HomosapiensmiR-301a-3p	AGUGCAAU	9606
>hsa-miR-99b-5pMIMAT0000689HomosapiensmiR-99b-5p	ACCCGUAG	9606
>hsa-miR-99b-3pMIMAT0004678HomosapiensmiR-99b-3p	AAGCUCGU	9606
>hsa-miR-296-5pMIMAT0000690HomosapiensmiR-296-5p	GGGCCCCC	9606
>hsa-miR-296-3pMIMAT0004679HomosapiensmiR-296-3p	AGGGUUGG	9606
>hsa-miR-130b-5pMIMAT0004680HomosapiensmiR-130b-5p	CUCUUUCC	9606
>hsa-miR-130b-3pMIMAT0000691HomosapiensmiR-130b-3p	AGUGCAAU	9606
>hsa-miR-30e-5pMIMAT0000692HomosapiensmiR-30e-5p	GUAAACAU	9606
>hsa-miR-30e-3pMIMAT0000693HomosapiensmiR-30e-3p	UUUCAGUC	9606
>hsa-miR-26a-2-3pMIMAT0004681HomosapiensmiR-26a-2-3p	CUAUUCUU	9606
>hsa-miR-361-5pMIMAT0000703HomosapiensmiR-361-5p	UAUCAGAA	9606
>hsa-miR-361-3pMIMAT0004682HomosapiensmiR-361-3p	CCCCCAGG	9606
>hsa-miR-362-5pMIMAT0000705HomosapiensmiR-362-5p	AUCCUUGG	9606
>hsa-miR-362-3pMIMAT0004683HomosapiensmiR-362-3p	ACACACCU	9606
>hsa-miR-363-5pMIMAT0003385HomosapiensmiR-363-5p	GGGUGGAU	9606
>hsa-miR-363-3pMIMAT0000707HomosapiensmiR-363-3p	AUUGCACG	9606
>hsa-miR-365a-5pMIMAT0009199HomosapiensmiR-365a-5p	GGGACUUU	9606
>hsa-miR-365a-3pMIMAT0000710HomosapiensmiR-365a-3p	AAUGCCCC	9606
>hsa-miR-365b-5pMIMAT0022833HomosapiensmiR-365b-5p	GGGACUUU	9606
>hsa-miR-365b-3pMIMAT0022834HomosapiensmiR-365b-3p	AAUGCCCC	9606
>hsa-miR-302b-5pMIMAT0000714HomosapiensmiR-302b-5p	CUUUAACA	9606
>hsa-miR-302b-3pMIMAT0000715HomosapiensmiR-302b-3p	AAGUGCUU	9606
>hsa-miR-302c-5pMIMAT0000716HomosapiensmiR-302c-5p	UUAACAUG	9606
>hsa-miR-302c-3pMIMAT0000717HomosapiensmiR-302c-3p	AAGUGCUU	9606
>hsa-miR-302d-5pMIMAT0004685HomosapiensmiR-302d-5p	CUUUAACA	9606
>hsa-miR-302d-3pMIMAT0000718HomosapiensmiR-302d-3p	AAGUGCUU	9606
>hsa-miR-367-5pMIMAT0004686HomosapiensmiR-367-5p	CUGUUGCU	9606
>hsa-miR-367-3pMIMAT0000719HomosapiensmiR-367-3p	AUUGCACU	9606
>hsa-miR-376c-5pMIMAT0022861HomosapiensmiR-376c-5p	GUGGAUAU	9606
>hsa-miR-376c-3pMIMAT0000720HomosapiensmiR-376c-3p	ACAUAGAG	9606
>hsa-miR-369-5pMIMAT0001621HomosapiensmiR-369-5p	GAUCGACC	9606
>hsa-miR-369-3pMIMAT0000721HomosapiensmiR-369-3p	AUAAUACA	9606
>hsa-miR-370-5pMIMAT0026483HomosapiensmiR-370-5p	AGGUCACG	9606
>hsa-miR-370-3pMIMAT0000722HomosapiensmiR-370-3p	CCUGCUGG	9606
>hsa-miR-371a-5pMIMAT0004687HomosapiensmiR-371a-5p	CUCAAACU	9606
>hsa-miR-371a-3pMIMAT0000723HomosapiensmiR-371a-3p	AGUGCCGC	9606
>hsa-miR-372-5pMIMAT0026484HomosapiensmiR-372-5p	CUCAAAUG	9606
>hsa-miR-372-3pMIMAT0000724HomosapiensmiR-372-3p	AAGUGCUG	9606
>hsa-miR-373-5pMIMAT0000725HomosapiensmiR-373-5p	CUCAAAAU	9606
>hsa-miR-373-3pMIMAT0000726HomosapiensmiR-373-3p	AAGUGCUU	9606
>hsa-miR-374a-5pMIMAT0000727HomosapiensmiR-374a-5p	UAUAAUAC	9606
>hsa-miR-374a-3pMIMAT0004688HomosapiensmiR-374a-3p	UUAUCAGA	9606
>hsa-miR-375-5pMIMAT0037313HomosapiensmiR-375-5p	CGACGAGC	9606
>hsa-miR-375-3pMIMAT0000728HomosapiensmiR-375-3p	UUGUUCGU	9606
>hsa-miR-376a-5pMIMAT0003386HomosapiensmiR-376a-5p	UAGAUUCU	9606
>hsa-miR-376a-3pMIMAT0000729HomosapiensmiR-376a-3p	UCAUAGAG	9606
>hsa-miR-377-5pMIMAT0004689HomosapiensmiR-377-5p	GAGGUUGC	9606
>hsa-miR-377-3pMIMAT0000730HomosapiensmiR-377-3p	UCACACAA	9606
>hsa-miR-378a-5pMIMAT0000731HomosapiensmiR-378a-5p	UCCUGACU	9606
>hsa-miR-378a-3pMIMAT0000732HomosapiensmiR-378a-3p	CUGGACUU	9606
>hsa-miR-379-5pMIMAT0000733HomosapiensmiR-379-5p	GGUAGACU	9606
>hsa-miR-379-3pMIMAT0004690HomosapiensmiR-379-3p	AUGUAACA	9606
>hsa-miR-380-5pMIMAT0000734HomosapiensmiR-380-5p	GGUUGACC	9606
>hsa-miR-380-3pMIMAT0000735HomosapiensmiR-380-3p	AUGUAAUA	9606
>hsa-miR-381-5pMIMAT0022862HomosapiensmiR-381-5p	GCGAGGUU	9606
>hsa-miR-381-3pMIMAT0000736HomosapiensmiR-381-3p	AUACAAGG	9606
>hsa-miR-382-5pMIMAT0000737HomosapiensmiR-382-5p	AAGUUGUU	9606
>hsa-miR-382-3pMIMAT0022697HomosapiensmiR-382-3p	AUCAUUCA	9606
>hsa-miR-383-5pMIMAT0000738HomosapiensmiR-383-5p	GAUCAGAA	9606
>hsa-miR-383-3pMIMAT0026485HomosapiensmiR-383-3p	CAGCACUG	9606
>hsa-miR-340-5pMIMAT0004692HomosapiensmiR-340-5p	UAUAAAGC	9606
>hsa-miR-340-3pMIMAT0000750HomosapiensmiR-340-3p	CCGUCUCA	9606
>hsa-miR-330-5pMIMAT0004693HomosapiensmiR-330-5p	CUCUGGGC	9606
>hsa-miR-330-3pMIMAT0000751HomosapiensmiR-330-3p	CAAAGCAC	9606
>hsa-miR-328-5pMIMAT0026486HomosapiensmiR-328-5p	GGGGGGCA	9606
>hsa-miR-328-3pMIMAT0000752HomosapiensmiR-328-3p	UGGCCCUC	9606
>hsa-miR-342-5pMIMAT0004694HomosapiensmiR-342-5p	GGGGUGCU	9606
>hsa-miR-342-3pMIMAT0000753HomosapiensmiR-342-3p	CUCACACA	9606
>hsa-miR-337-5pMIMAT0004695HomosapiensmiR-337-5p	AACGGCUU	9606
>hsa-miR-337-3pMIMAT0000754HomosapiensmiR-337-3p	UCCUAUAU	9606
>hsa-miR-323a-5pMIMAT0004696HomosapiensmiR-323a-5p	GGUGGUCC	9606
>hsa-miR-323a-3pMIMAT0000755HomosapiensmiR-323a-3p	ACAUUACA	9606
>hsa-miR-326MIMAT0000756HomosapiensmiR-326	CUCUGGGC	9606
>hsa-miR-151a-5pMIMAT0004697HomosapiensmiR-151a-5p	CGAGGAGC	9606
>hsa-miR-151a-3pMIMAT0000757HomosapiensmiR-151a-3p	UAGACUGA	9606
>hsa-miR-135b-5pMIMAT0000758HomosapiensmiR-135b-5p	AUGGCUUU	9606
>hsa-miR-135b-3pMIMAT0004698HomosapiensmiR-135b-3p	UGUAGGGC	9606
>hsa-miR-148b-5pMIMAT0004699HomosapiensmiR-148b-5p	AGUUCUGU	9606
>hsa-miR-148b-3pMIMAT0000759HomosapiensmiR-148b-3p	CAGUGCAU	9606
>hsa-miR-331-5pMIMAT0004700HomosapiensmiR-331-5p	UAGGUAUG	9606
>hsa-miR-331-3pMIMAT0000760HomosapiensmiR-331-3p	CCCCUGGG	9606
>hsa-miR-324-5pMIMAT0000761HomosapiensmiR-324-5p	GCAUCCCC	9606
>hsa-miR-324-3pMIMAT0000762HomosapiensmiR-324-3p	CCACUGCC	9606
>hsa-miR-338-5pMIMAT0004701HomosapiensmiR-338-5p	ACAAUAUC	9606
>hsa-miR-338-3pMIMAT0000763HomosapiensmiR-338-3p	CCAGCAUC	9606
>hsa-miR-339-5pMIMAT0000764HomosapiensmiR-339-5p	CCCUGUCC	9606
>hsa-miR-339-3pMIMAT0004702HomosapiensmiR-339-3p	GAGCGCCU	9606
>hsa-miR-335-5pMIMAT0000765HomosapiensmiR-335-5p	CAAGAGCA	9606
>hsa-miR-335-3pMIMAT0004703HomosapiensmiR-335-3p	UUUUCAUU	9606
>hsa-miR-133bMIMAT0000770HomosapiensmiR-133b	UUGGUCCC	9606
>hsa-miR-325MIMAT0000771HomosapiensmiR-325	CUAGUAGG	9606
>hsa-miR-345-5pMIMAT0000772HomosapiensmiR-345-5p	CUGACUCC	9606
>hsa-miR-345-3pMIMAT0022698HomosapiensmiR-345-3p	CCCUGAAC	9606
>hsa-miR-346MIMAT0000773HomosapiensmiR-346	GUCUGCCC	9606
>hsa-miR-384MIMAT0001075HomosapiensmiR-384	UUCCUAGA	9606
>hsa-miR-196b-5pMIMAT0001080HomosapiensmiR-196b-5p	AGGUAGUU	9606
>hsa-miR-196b-3pMIMAT0009201HomosapiensmiR-196b-3p	CGACAGCA	9606
>hsa-miR-422aMIMAT0001339HomosapiensmiR-422a	CUGGACUU	9606
>hsa-miR-423-5pMIMAT0004748HomosapiensmiR-423-5p	GAGGGGCA	9606
>hsa-miR-423-3pMIMAT0001340HomosapiensmiR-423-3p	GCUCGGUC	9606
>hsa-miR-424-5pMIMAT0001341HomosapiensmiR-424-5p	AGCAGCAA	9606
>hsa-miR-424-3pMIMAT0004749HomosapiensmiR-424-3p	AAAACGUG	9606
>hsa-miR-425-5pMIMAT0003393HomosapiensmiR-425-5p	AUGACACG	9606
>hsa-miR-425-3pMIMAT0001343HomosapiensmiR-425-3p	UCGGGAAU	9606
>hsa-miR-18b-5pMIMAT0001412HomosapiensmiR-18b-5p	AAGGUGCA	9606
>hsa-miR-18b-3pMIMAT0004751HomosapiensmiR-18b-3p	GCCCUAAA	9606
>hsa-miR-20b-5pMIMAT0001413HomosapiensmiR-20b-5p	AAAGUGCU	9606
>hsa-miR-20b-3pMIMAT0004752HomosapiensmiR-20b-3p	CUGUAGUA	9606
>hsa-miR-448MIMAT0001532HomosapiensmiR-448	UGCAUAUG	9606
>hsa-miR-429MIMAT0001536HomosapiensmiR-429	AAUACUGU	9606
>hsa-miR-449aMIMAT0001541HomosapiensmiR-449a	GGCAGUGU	9606
>hsa-miR-450a-5pMIMAT0001545HomosapiensmiR-450a-5p	UUUGCGAU	9606
>hsa-miR-450a-1-3pMIMAT0022700HomosapiensmiR-450a-1-3p	UUGGGAAC	9606
>hsa-miR-431-5pMIMAT0001625HomosapiensmiR-431-5p	GUCUUGCA	9606
>hsa-miR-431-3pMIMAT0004757HomosapiensmiR-431-3p	AGGUCGUC	9606
>hsa-miR-433-5pMIMAT0026554HomosapiensmiR-433-5p	ACGGUGAG	9606
>hsa-miR-433-3pMIMAT0001627HomosapiensmiR-433-3p	UCAUGAUG	9606
>hsa-miR-329-5pMIMAT0026555HomosapiensmiR-329-5p	AGGUUUUC	9606
>hsa-miR-329-3pMIMAT0001629HomosapiensmiR-329-3p	ACACACCU	9606
>hsa-miR-451aMIMAT0001631HomosapiensmiR-451a	AACCGUUA	9606
>hsa-miR-452-5pMIMAT0001635HomosapiensmiR-452-5p	ACUGUUUG	9606
>hsa-miR-452-3pMIMAT0001636HomosapiensmiR-452-3p	UCAUCUGC	9606
>hsa-miR-409-5pMIMAT0001638HomosapiensmiR-409-5p	GGUUACCC	9606
>hsa-miR-409-3pMIMAT0001639HomosapiensmiR-409-3p	AAUGUUGC	9606
>hsa-miR-412-5pMIMAT0026557HomosapiensmiR-412-5p	GGUCGACC	9606
>hsa-miR-412-3pMIMAT0002170HomosapiensmiR-412-3p	CUUCACCU	9606
>hsa-miR-410-5pMIMAT0026558HomosapiensmiR-410-5p	GGUUGUCU	9606
>hsa-miR-410-3pMIMAT0002171HomosapiensmiR-410-3p	AUAUAACA	9606
>hsa-miR-376b-5pMIMAT0022923HomosapiensmiR-376b-5p	GUGGAUAU	9606
>hsa-miR-376b-3pMIMAT0002172HomosapiensmiR-376b-3p	UCAUAGAG	9606
>hsa-miR-483-5pMIMAT0004761HomosapiensmiR-483-5p	AGACGGGA	9606
>hsa-miR-483-3pMIMAT0002173HomosapiensmiR-483-3p	CACUCCUC	9606
>hsa-miR-484MIMAT0002174HomosapiensmiR-484	CAGGCUCA	9606
>hsa-miR-485-5pMIMAT0002175HomosapiensmiR-485-5p	GAGGCUGG	9606
>hsa-miR-485-3pMIMAT0002176HomosapiensmiR-485-3p	UCAUACAC	9606
>hsa-miR-486-5pMIMAT0002177HomosapiensmiR-486-5p	CCUGUACU	9606
>hsa-miR-486-3pMIMAT0004762HomosapiensmiR-486-3p	GGGGCAGC	9606
>hsa-miR-487a-5pMIMAT0026559HomosapiensmiR-487a-5p	UGGUUAUC	9606
>hsa-miR-487a-3pMIMAT0002178HomosapiensmiR-487a-3p	AUCAUACA	9606
>hsa-miR-488-5pMIMAT0002804HomosapiensmiR-488-5p	CCAGAUAA	9606
>hsa-miR-488-3pMIMAT0004763HomosapiensmiR-488-3p	UGAAAGGC	9606
>hsa-miR-489-5pMIMAT0026605HomosapiensmiR-489-5p	GUCGUAUG	9606
>hsa-miR-489-3pMIMAT0002805HomosapiensmiR-489-3p	UGACAUCA	9606
>hsa-miR-490-5pMIMAT0004764HomosapiensmiR-490-5p	CAUGGAUC	9606
>hsa-miR-490-3pMIMAT0002806HomosapiensmiR-490-3p	AACCUGGA	9606
>hsa-miR-491-5pMIMAT0002807HomosapiensmiR-491-5p	GUGGGGAA	9606
>hsa-miR-491-3pMIMAT0004765HomosapiensmiR-491-3p	UUAUGCAA	9606
>hsa-miR-511-5pMIMAT0002808HomosapiensmiR-511-5p	UGUCUUUU	9606
>hsa-miR-511-3pMIMAT0026606HomosapiensmiR-511-3p	AUGUGUAG	9606
>hsa-miR-146b-5pMIMAT0002809HomosapiensmiR-146b-5p	GAGAACUG	9606
>hsa-miR-146b-3pMIMAT0004766HomosapiensmiR-146b-3p	CCCUGUGG	9606
>hsa-miR-202-5pMIMAT0002810HomosapiensmiR-202-5p	UCCUAUGC	9606
>hsa-miR-202-3pMIMAT0002811HomosapiensmiR-202-3p	GAGGUAUA	9606
>hsa-miR-492MIMAT0002812HomosapiensmiR-492	GGACCUGC	9606
>hsa-miR-493-5pMIMAT0002813HomosapiensmiR-493-5p	UGUACAUG	9606
>hsa-miR-493-3pMIMAT0003161HomosapiensmiR-493-3p	GAAGGUCU	9606
>hsa-miR-432-5pMIMAT0002814HomosapiensmiR-432-5p	CUUGGAGU	9606
>hsa-miR-432-3pMIMAT0002815HomosapiensmiR-432-3p	UGGAUGGC	9606
>hsa-miR-494-5pMIMAT0026607HomosapiensmiR-494-5p	GGUUGUCC	9606
>hsa-miR-494-3pMIMAT0002816HomosapiensmiR-494-3p	GAAACAUA	9606
>hsa-miR-495-5pMIMAT0022924HomosapiensmiR-495-5p	AAGUUGCC	9606
>hsa-miR-495-3pMIMAT0002817HomosapiensmiR-495-3p	AACAAACA	9606
>hsa-miR-496MIMAT0002818HomosapiensmiR-496	GAGUAUUA	9606
>hsa-miR-193b-5pMIMAT0004767HomosapiensmiR-193b-5p	GGGGUUUU	9606
>hsa-miR-193b-3pMIMAT0002819HomosapiensmiR-193b-3p	ACUGGCCC	9606
>hsa-miR-497-5pMIMAT0002820HomosapiensmiR-497-5p	AGCAGCAC	9606
>hsa-miR-497-3pMIMAT0004768HomosapiensmiR-497-3p	AAACCACA	9606
>hsa-miR-181d-5pMIMAT0002821HomosapiensmiR-181d-5p	ACAUUCAU	9606
>hsa-miR-181d-3pMIMAT0026608HomosapiensmiR-181d-3p	CACCGGGG	9606
>hsa-miR-512-5pMIMAT0002822HomosapiensmiR-512-5p	ACUCAGCC	9606
>hsa-miR-512-3pMIMAT0002823HomosapiensmiR-512-3p	AGUGCUGU	9606
>hsa-miR-498-5pMIMAT0002824HomosapiensmiR-498-5p	UUCAAGCC	9606
>hsa-miR-498-3pMIMAT0037323HomosapiensmiR-498-3p	AAGCACCU	9606
>hsa-miR-520e-5pMIMAT0037324HomosapiensmiR-520e-5p	UCAAGAUG	9606
>hsa-miR-520e-3pMIMAT0002825HomosapiensmiR-520e-3p	AAGUGCUU	9606
>hsa-miR-515-5pMIMAT0002826HomosapiensmiR-515-5p	UCUCCAAA	9606
>hsa-miR-515-3pMIMAT0002827HomosapiensmiR-515-3p	AGUGCCUU	9606
>hsa-miR-519e-5pMIMAT0002828HomosapiensmiR-519e-5p	UCUCCAAA	9606
>hsa-miR-519e-3pMIMAT0002829HomosapiensmiR-519e-3p	AGUGCCUC	9606
>hsa-miR-520f-5pMIMAT0026609HomosapiensmiR-520f-5p	CUCUAAAG	9606
>hsa-miR-520f-3pMIMAT0002830HomosapiensmiR-520f-3p	AGUGCUUC	9606
>hsa-miR-519c-5pMIMAT0002831HomosapiensmiR-519c-5p	UCUAGAGG	9606
>hsa-miR-519c-3pMIMAT0002832HomosapiensmiR-519c-3p	AAGUGCAU	9606
>hsa-miR-520a-5pMIMAT0002833HomosapiensmiR-520a-5p	UCCAGAGG	9606
>hsa-miR-520a-3pMIMAT0002834HomosapiensmiR-520a-3p	AAGUGCUU	9606
>hsa-miR-526b-5pMIMAT0002835HomosapiensmiR-526b-5p	UCUUGAGG	9606
>hsa-miR-526b-3pMIMAT0002836HomosapiensmiR-526b-3p	AAAGUGCU	9606
>hsa-miR-519b-5pMIMAT0005454HomosapiensmiR-519b-5p	UCUAGAGG	9606
>hsa-miR-519b-3pMIMAT0002837HomosapiensmiR-519b-3p	AAGUGCAU	9606
>hsa-miR-525-5pMIMAT0002838HomosapiensmiR-525-5p	UCCAGAGG	9606
>hsa-miR-525-3pMIMAT0002839HomosapiensmiR-525-3p	AAGGCGCU	9606
>hsa-miR-523-5pMIMAT0005449HomosapiensmiR-523-5p	UCUAGAGG	9606
>hsa-miR-523-3pMIMAT0002840HomosapiensmiR-523-3p	AACGCGCU	9606
>hsa-miR-518f-5pMIMAT0002841HomosapiensmiR-518f-5p	UCUAGAGG	9606
>hsa-miR-518f-3pMIMAT0002842HomosapiensmiR-518f-3p	AAAGCGCU	9606
>hsa-miR-520b-5pMIMAT0037325HomosapiensmiR-520b-5p	CUCUACAG	9606
>hsa-miR-520b-3pMIMAT0002843HomosapiensmiR-520b-3p	AAGUGCUU	9606
>hsa-miR-518bMIMAT0002844HomosapiensmiR-518b	AAAGCGCU	9606
>hsa-miR-526a-5pMIMAT0002845HomosapiensmiR-526a-5p	UCUAGAGG	9606
>hsa-miR-526a-3pMIMAT0037326HomosapiensmiR-526a-3p	AAAGCGCU	9606
>hsa-miR-520c-5pMIMAT0005455HomosapiensmiR-520c-5p	UCUAGAGG	9606
>hsa-miR-520c-3pMIMAT0002846HomosapiensmiR-520c-3p	AAGUGCUU	9606
>hsa-miR-518c-5pMIMAT0002847HomosapiensmiR-518c-5p	CUCUGGAG	9606
>hsa-miR-518c-3pMIMAT0002848HomosapiensmiR-518c-3p	AAAGCGCU	9606
>hsa-miR-524-5pMIMAT0002849HomosapiensmiR-524-5p	UACAAAGG	9606
>hsa-miR-524-3pMIMAT0002850HomosapiensmiR-524-3p	AAGGCGCU	9606
>hsa-miR-517-5pMIMAT0002851HomosapiensmiR-517-5p	CUCUAGAU	9606
>hsa-miR-517a-3pMIMAT0002852HomosapiensmiR-517a-3p	UCGUGCAU	9606
>hsa-miR-519d-5pMIMAT0026610HomosapiensmiR-519d-5p	CUCCAAAG	9606
>hsa-miR-519d-3pMIMAT0002853HomosapiensmiR-519d-3p	AAAGUGCC	9606
>hsa-miR-521MIMAT0002854HomosapiensmiR-521	ACGCACUU	9606
>hsa-miR-520d-5pMIMAT0002855HomosapiensmiR-520d-5p	UACAAAGG	9606
>hsa-miR-520d-3pMIMAT0002856HomosapiensmiR-520d-3p	AAGUGCUU	9606
>hsa-miR-517b-3pMIMAT0002857HomosapiensmiR-517b-3p	UCGUGCAU	9606
>hsa-miR-520g-5pMIMAT0026611HomosapiensmiR-520g-5p	CUAGAGGA	9606
>hsa-miR-520g-3pMIMAT0002858HomosapiensmiR-520g-3p	CAAAGUGC	9606
>hsa-miR-516b-5pMIMAT0002859HomosapiensmiR-516b-5p	UCUGGAGG	9606
>hsa-miR-516b-3pMIMAT0002860HomosapiensmiR-516b-3p	GCUUCCUU	9606
>hsa-miR-518e-5pMIMAT0005450HomosapiensmiR-518e-5p	UCUAGAGG	9606
>hsa-miR-518e-3pMIMAT0002861HomosapiensmiR-518e-3p	AAGCGCUU	9606
>hsa-miR-518a-5pMIMAT0005457HomosapiensmiR-518a-5p	UGCAAAGG	9606
>hsa-miR-518a-3pMIMAT0002863HomosapiensmiR-518a-3p	AAAGCGCU	9606
>hsa-miR-518d-5pMIMAT0005456HomosapiensmiR-518d-5p	UCUAGAGG	9606
>hsa-miR-518d-3pMIMAT0002864HomosapiensmiR-518d-3p	AAAGCGCU	9606
>hsa-miR-517c-3pMIMAT0002866HomosapiensmiR-517c-3p	UCGUGCAU	9606
>hsa-miR-520hMIMAT0002867HomosapiensmiR-520h	CAAAGUGC	9606
>hsa-miR-522-5pMIMAT0005451HomosapiensmiR-522-5p	UCUAGAGG	9606
>hsa-miR-522-3pMIMAT0002868HomosapiensmiR-522-3p	AAAUGGUU	9606
>hsa-miR-519a-5pMIMAT0005452HomosapiensmiR-519a-5p	UCUAGAGG	9606
>hsa-miR-519a-3pMIMAT0002869HomosapiensmiR-519a-3p	AAGUGCAU	9606
>hsa-miR-527MIMAT0002862HomosapiensmiR-527	UGCAAAGG	9606
>hsa-miR-516a-5pMIMAT0004770HomosapiensmiR-516a-5p	UCUCGAGG	9606
>hsa-miR-516a-3pMIMAT0006778HomosapiensmiR-516a-3p	GCUUCCUU	9606
>hsa-miR-519a-2-5pMIMAT0037327HomosapiensmiR-519a-2-5p	CUCUACAG	9606
>hsa-miR-499a-5pMIMAT0002870HomosapiensmiR-499a-5p	UAAGACUU	9606
>hsa-miR-499a-3pMIMAT0004772HomosapiensmiR-499a-3p	ACAUCACA	9606
>hsa-miR-500a-5pMIMAT0004773HomosapiensmiR-500a-5p	AAUCCUUG	9606
>hsa-miR-500a-3pMIMAT0002871HomosapiensmiR-500a-3p	UGCACCUG	9606
>hsa-miR-501-5pMIMAT0002872HomosapiensmiR-501-5p	AUCCUUUG	9606
>hsa-miR-501-3pMIMAT0004774HomosapiensmiR-501-3p	AUGCACCC	9606
>hsa-miR-502-5pMIMAT0002873HomosapiensmiR-502-5p	UCCUUGCU	9606
>hsa-miR-502-3pMIMAT0004775HomosapiensmiR-502-3p	AUGCACCU	9606
>hsa-miR-450a-2-3pMIMAT0031074HomosapiensmiR-450a-2-3p	UUGGGGAC	9606
>hsa-miR-503-5pMIMAT0002874HomosapiensmiR-503-5p	AGCAGCGG	9606
>hsa-miR-503-3pMIMAT0022925HomosapiensmiR-503-3p	GGGUAUUG	9606
>hsa-miR-504-5pMIMAT0002875HomosapiensmiR-504-5p	GACCCUGG	9606
>hsa-miR-504-3pMIMAT0026612HomosapiensmiR-504-3p	GGAGUGCA	9606
>hsa-miR-505-5pMIMAT0004776HomosapiensmiR-505-5p	GGAGCCAG	9606
>hsa-miR-505-3pMIMAT0002876HomosapiensmiR-505-3p	GUCAACAC	9606
>hsa-miR-513a-5pMIMAT0002877HomosapiensmiR-513a-5p	UCACAGGG	9606
>hsa-miR-513a-3pMIMAT0004777HomosapiensmiR-513a-3p	AAAUUUCA	9606
>hsa-miR-506-5pMIMAT0022701HomosapiensmiR-506-5p	AUUCAGGA	9606
>hsa-miR-506-3pMIMAT0002878HomosapiensmiR-506-3p	AAGGCACC	9606
>hsa-miR-507MIMAT0002879HomosapiensmiR-507	UUUGCACC	9606
>hsa-miR-508-5pMIMAT0004778HomosapiensmiR-508-5p	ACUCCAGA	9606
>hsa-miR-508-3pMIMAT0002880HomosapiensmiR-508-3p	GAUUGUAG	9606
>hsa-miR-509-5pMIMAT0004779HomosapiensmiR-509-5p	ACUGCAGA	9606
>hsa-miR-509-3pMIMAT0002881HomosapiensmiR-509-3p	GAUUGGUA	9606
>hsa-miR-510-5pMIMAT0002882HomosapiensmiR-510-5p	ACUCAGGA	9606
>hsa-miR-510-3pMIMAT0026613HomosapiensmiR-510-3p	UUGAAACC	9606
>hsa-miR-514a-5pMIMAT0022702HomosapiensmiR-514a-5p	ACUCUGGA	9606
>hsa-miR-514a-3pMIMAT0002883HomosapiensmiR-514a-3p	UUGACACU	9606
>hsa-miR-532-5pMIMAT0002888HomosapiensmiR-532-5p	AUGCCUUG	9606
>hsa-miR-532-3pMIMAT0004780HomosapiensmiR-532-3p	CUCCCACA	9606
>hsa-miR-455-5pMIMAT0003150HomosapiensmiR-455-5p	AUGUGCCU	9606
>hsa-miR-455-3pMIMAT0004784HomosapiensmiR-455-3p	CAGUCCAU	9606
>hsa-miR-539-5pMIMAT0003163HomosapiensmiR-539-5p	GAGAAAUU	9606
>hsa-miR-539-3pMIMAT0022705HomosapiensmiR-539-3p	UCAUACAA	9606
>hsa-miR-544aMIMAT0003164HomosapiensmiR-544a	UUCUGCAU	9606
>hsa-miR-545-5pMIMAT0004785HomosapiensmiR-545-5p	CAGUAAAU	9606
>hsa-miR-545-3pMIMAT0003165HomosapiensmiR-545-3p	CAGCAAAC	9606
>hsa-miR-376a-2-5pMIMAT0022928HomosapiensmiR-376a-2-5p	GUAGAUUU	9606
>hsa-miR-487b-5pMIMAT0026614HomosapiensmiR-487b-5p	UGGUUAUC	9606
>hsa-miR-487b-3pMIMAT0003180HomosapiensmiR-487b-3p	AUCGUACA	9606
>hsa-miR-551aMIMAT0003214HomosapiensmiR-551a	CGACCCAC	9606
>hsa-miR-552-5pMIMAT0026615HomosapiensmiR-552-5p	UUUAACCU	9606
>hsa-miR-552-3pMIMAT0003215HomosapiensmiR-552-3p	ACAGGUGA	9606
>hsa-miR-553MIMAT0003216HomosapiensmiR-553	AAACGGUG	9606
>hsa-miR-554MIMAT0003217HomosapiensmiR-554	CUAGUCCU	9606
>hsa-miR-92b-5pMIMAT0004792HomosapiensmiR-92b-5p	GGGACGGG	9606
>hsa-miR-92b-3pMIMAT0003218HomosapiensmiR-92b-3p	AUUGCACU	9606
>hsa-miR-555MIMAT0003219HomosapiensmiR-555	GGGUAAGC	9606
>hsa-miR-556-5pMIMAT0003220HomosapiensmiR-556-5p	AUGAGCUC	9606
>hsa-miR-556-3pMIMAT0004793HomosapiensmiR-556-3p	UAUUACCA	9606
>hsa-miR-557MIMAT0003221HomosapiensmiR-557	UUUGCACG	9606
>hsa-miR-558MIMAT0003222HomosapiensmiR-558	GAGCUGCU	9606
>hsa-miR-559MIMAT0003223HomosapiensmiR-559	AAAGUAAA	9606
>hsa-miR-561-5pMIMAT0022706HomosapiensmiR-561-5p	UCAAGGAU	9606
>hsa-miR-561-3pMIMAT0003225HomosapiensmiR-561-3p	AAAGUUUA	9606
>hsa-miR-562MIMAT0003226HomosapiensmiR-562	AAGUAGCU	9606
>hsa-miR-563MIMAT0003227HomosapiensmiR-563	GGUUGACA	9606
>hsa-miR-564MIMAT0003228HomosapiensmiR-564	GGCACGGU	9606
>hsa-miR-567MIMAT0003231HomosapiensmiR-567	GUAUGUUC	9606
>hsa-miR-568MIMAT0003232HomosapiensmiR-568	UGUAUAAA	9606
>hsa-miR-551b-5pMIMAT0004794HomosapiensmiR-551b-5p	AAAUCAAG	9606
>hsa-miR-551b-3pMIMAT0003233HomosapiensmiR-551b-3p	CGACCCAU	9606
>hsa-miR-569MIMAT0003234HomosapiensmiR-569	GUUAAUGA	9606
>hsa-miR-570-5pMIMAT0022707HomosapiensmiR-570-5p	AAGGUAAU	9606
>hsa-miR-570-3pMIMAT0003235HomosapiensmiR-570-3p	GAAAACAG	9606
>hsa-miR-571MIMAT0003236HomosapiensmiR-571	GAGUUGGC	9606
>hsa-miR-572MIMAT0003237HomosapiensmiR-572	UCCGCUCG	9606
>hsa-miR-573MIMAT0003238HomosapiensmiR-573	UGAAGUGA	9606
>hsa-miR-574-5pMIMAT0004795HomosapiensmiR-574-5p	GAGUGUGU	9606
>hsa-miR-574-3pMIMAT0003239HomosapiensmiR-574-3p	ACGCUCAU	9606
>hsa-miR-575MIMAT0003240HomosapiensmiR-575	AGCCAGUU	9606
>hsa-miR-576-5pMIMAT0003241HomosapiensmiR-576-5p	UUCUAAUU	9606
>hsa-miR-576-3pMIMAT0004796HomosapiensmiR-576-3p	AGAUGUGG	9606
>hsa-miR-577MIMAT0003242HomosapiensmiR-577	AGAUAAAA	9606
>hsa-miR-578MIMAT0003243HomosapiensmiR-578	UUCUUGUG	9606
>hsa-miR-579-5pMIMAT0026616HomosapiensmiR-579-5p	CGCGGUUU	9606
>hsa-miR-579-3pMIMAT0003244HomosapiensmiR-579-3p	UCAUUUGG	9606
>hsa-miR-580-5pMIMAT0026617HomosapiensmiR-580-5p	AAUGAUUC	9606
>hsa-miR-580-3pMIMAT0003245HomosapiensmiR-580-3p	UGAGAAUG	9606
>hsa-miR-581MIMAT0003246HomosapiensmiR-581	CUUGUGUU	9606
>hsa-miR-582-5pMIMAT0003247HomosapiensmiR-582-5p	UACAGUUG	9606
>hsa-miR-582-3pMIMAT0004797HomosapiensmiR-582-3p	AACUGGUU	9606
>hsa-miR-583MIMAT0003248HomosapiensmiR-583	AAAGAGGA	9606
>hsa-miR-584-5pMIMAT0003249HomosapiensmiR-584-5p	UAUGGUUU	9606
>hsa-miR-584-3pMIMAT0022708HomosapiensmiR-584-3p	CAGUUCCA	9606
>hsa-miR-585-5pMIMAT0026618HomosapiensmiR-585-5p	UAGCACAC	9606
>hsa-miR-585-3pMIMAT0003250HomosapiensmiR-585-3p	GGGCGUAU	9606
>hsa-miR-548a-3pMIMAT0003251HomosapiensmiR-548a-3p	AAAACUGG	9606
>hsa-miR-586MIMAT0003252HomosapiensmiR-586	AUGCAUUG	9606
>hsa-miR-587MIMAT0003253HomosapiensmiR-587	UUCCAUAG	9606
>hsa-miR-548b-5pMIMAT0004798HomosapiensmiR-548b-5p	AAAGUAAU	9606
>hsa-miR-548b-3pMIMAT0003254HomosapiensmiR-548b-3p	AAGAACCU	9606
>hsa-miR-588MIMAT0003255HomosapiensmiR-588	UGGCCACA	9606
>hsa-miR-589-5pMIMAT0004799HomosapiensmiR-589-5p	GAGAACCA	9606
>hsa-miR-589-3pMIMAT0003256HomosapiensmiR-589-3p	CAGAACAA	9606
>hsa-miR-550a-5pMIMAT0004800HomosapiensmiR-550a-5p	GUGCCUGA	9606
>hsa-miR-550a-3pMIMAT0003257HomosapiensmiR-550a-3p	GUCUUACU	9606
>hsa-miR-590-5pMIMAT0003258HomosapiensmiR-590-5p	AGCUUAUU	9606
>hsa-miR-590-3pMIMAT0004801HomosapiensmiR-590-3p	AAUUUUAU	9606
>hsa-miR-591MIMAT0003259HomosapiensmiR-591	GACCAUGG	9606
>hsa-miR-592MIMAT0003260HomosapiensmiR-592	UGUGUCAA	9606
>hsa-miR-593-5pMIMAT0003261HomosapiensmiR-593-5p	GGCACCAG	9606
>hsa-miR-593-3pMIMAT0004802HomosapiensmiR-593-3p	GUCUCUGC	9606
>hsa-miR-595MIMAT0003263HomosapiensmiR-595	AAGUGUGC	9606
>hsa-miR-596MIMAT0003264HomosapiensmiR-596	AGCCUGCC	9606
>hsa-miR-597-5pMIMAT0003265HomosapiensmiR-597-5p	GUGUCACU	9606
>hsa-miR-597-3pMIMAT0026619HomosapiensmiR-597-3p	GGUUCUCU	9606
>hsa-miR-598-5pMIMAT0026620HomosapiensmiR-598-5p	CGGUGAUC	9606
>hsa-miR-598-3pMIMAT0003266HomosapiensmiR-598-3p	ACGUCAUC	9606
>hsa-miR-599MIMAT0003267HomosapiensmiR-599	UUGUGUCA	9606
>hsa-miR-548a-5pMIMAT0004803HomosapiensmiR-548a-5p	AAAGUAAU	9606
>hsa-miR-600MIMAT0003268HomosapiensmiR-600	CUUACAGA	9606
>hsa-miR-601MIMAT0003269HomosapiensmiR-601	GGUCUAGG	9606
>hsa-miR-602MIMAT0003270HomosapiensmiR-602	ACACGGGC	9606
>hsa-miR-603MIMAT0003271HomosapiensmiR-603	ACACACUG	9606
>hsa-miR-604MIMAT0003272HomosapiensmiR-604	GGCUGCGG	9606
>hsa-miR-605-5pMIMAT0003273HomosapiensmiR-605-5p	AAAUCCCA	9606
>hsa-miR-605-3pMIMAT0026621HomosapiensmiR-605-3p	GAAGGCAC	9606
>hsa-miR-606MIMAT0003274HomosapiensmiR-606	AACUACUG	9606
>hsa-miR-607MIMAT0003275HomosapiensmiR-607	UUCAAAUC	9606
>hsa-miR-608MIMAT0003276HomosapiensmiR-608	GGGGUGGU	9606
>hsa-miR-609MIMAT0003277HomosapiensmiR-609	GGGUGUUU	9606
>hsa-miR-610MIMAT0003278HomosapiensmiR-610	GAGCUAAA	9606
>hsa-miR-611MIMAT0003279HomosapiensmiR-611	CGAGGACC	9606
>hsa-miR-612MIMAT0003280HomosapiensmiR-612	CUGGGCAG	9606
>hsa-miR-613MIMAT0003281HomosapiensmiR-613	GGAAUGUU	9606
>hsa-miR-614MIMAT0003282HomosapiensmiR-614	AACGCCUG	9606
>hsa-miR-615-5pMIMAT0004804HomosapiensmiR-615-5p	GGGGUCCC	9606
>hsa-miR-615-3pMIMAT0003283HomosapiensmiR-615-3p	CCGAGCCU	9606
>hsa-miR-616-5pMIMAT0003284HomosapiensmiR-616-5p	CUCAAAAC	9606
>hsa-miR-616-3pMIMAT0004805HomosapiensmiR-616-3p	GUCAUUGG	9606
>hsa-miR-548c-5pMIMAT0004806HomosapiensmiR-548c-5p	AAAGUAAU	9606
>hsa-miR-548c-3pMIMAT0003285HomosapiensmiR-548c-3p	AAAAAUCU	9606
>hsa-miR-617MIMAT0003286HomosapiensmiR-617	GACUUCCC	9606
>hsa-miR-618MIMAT0003287HomosapiensmiR-618	AACUCUAC	9606
>hsa-miR-619-5pMIMAT0026622HomosapiensmiR-619-5p	CUGGGAUU	9606
>hsa-miR-619-3pMIMAT0003288HomosapiensmiR-619-3p	ACCUGGAC	9606
>hsa-miR-620MIMAT0003289HomosapiensmiR-620	UGGAGAUA	9606
>hsa-miR-621MIMAT0003290HomosapiensmiR-621	GCUAGCAA	9606
>hsa-miR-622MIMAT0003291HomosapiensmiR-622	CAGUCUGC	9606
>hsa-miR-623MIMAT0003292HomosapiensmiR-623	UCCCUUGC	9606
>hsa-miR-624-5pMIMAT0003293HomosapiensmiR-624-5p	AGUACCAG	9606
>hsa-miR-624-3pMIMAT0004807HomosapiensmiR-624-3p	ACAAGGUA	9606
>hsa-miR-625-5pMIMAT0003294HomosapiensmiR-625-5p	GGGGGAAA	9606
>hsa-miR-625-3pMIMAT0004808HomosapiensmiR-625-3p	ACUAUAGA	9606
>hsa-miR-626MIMAT0003295HomosapiensmiR-626	GCUGUCUG	9606
>hsa-miR-627-5pMIMAT0003296HomosapiensmiR-627-5p	UGAGUCUC	9606
>hsa-miR-627-3pMIMAT0026623HomosapiensmiR-627-3p	CUUUUCUU	9606
>hsa-miR-628-5pMIMAT0004809HomosapiensmiR-628-5p	UGCUGACA	9606
>hsa-miR-628-3pMIMAT0003297HomosapiensmiR-628-3p	CUAGUAAG	9606
>hsa-miR-629-5pMIMAT0004810HomosapiensmiR-629-5p	GGGUUUAC	9606
>hsa-miR-629-3pMIMAT0003298HomosapiensmiR-629-3p	UUCUCCCA	9606
>hsa-miR-630MIMAT0003299HomosapiensmiR-630	GUAUUCUG	9606
>hsa-miR-631MIMAT0003300HomosapiensmiR-631	GACCUGGC	9606
>hsa-miR-33b-5pMIMAT0003301HomosapiensmiR-33b-5p	UGCAUUGC	9606
>hsa-miR-33b-3pMIMAT0004811HomosapiensmiR-33b-3p	AGUGCCUC	9606
>hsa-miR-632MIMAT0003302HomosapiensmiR-632	UGUCUGCU	9606
>hsa-miR-633MIMAT0003303HomosapiensmiR-633	UAAUAGUA	9606
>hsa-miR-634MIMAT0003304HomosapiensmiR-634	ACCAGCAC	9606
>hsa-miR-635MIMAT0003305HomosapiensmiR-635	CUUGGGCA	9606
>hsa-miR-636MIMAT0003306HomosapiensmiR-636	GUGCUUGC	9606
>hsa-miR-637MIMAT0003307HomosapiensmiR-637	CUGGGGGC	9606
>hsa-miR-638MIMAT0003308HomosapiensmiR-638	GGGAUCGC	9606
>hsa-miR-639MIMAT0003309HomosapiensmiR-639	UCGCUGCG	9606
>hsa-miR-640MIMAT0003310HomosapiensmiR-640	UGAUCCAG	9606
>hsa-miR-641MIMAT0003311HomosapiensmiR-641	AAGACAUA	9606
>hsa-miR-642a-5pMIMAT0003312HomosapiensmiR-642a-5p	UCCCUCUC	9606
>hsa-miR-642a-3pMIMAT0020924HomosapiensmiR-642a-3p	GACACAUU	9606
>hsa-miR-643MIMAT0003313HomosapiensmiR-643	CUUGUAUG	9606
>hsa-miR-644aMIMAT0003314HomosapiensmiR-644a	GUGUGGCU	9606
>hsa-miR-645MIMAT0003315HomosapiensmiR-645	CUAGGCUG	9606
>hsa-miR-646MIMAT0003316HomosapiensmiR-646	AGCAGCUG	9606
>hsa-miR-647MIMAT0003317HomosapiensmiR-647	UGGCUGCA	9606
>hsa-miR-648MIMAT0003318HomosapiensmiR-648	AGUGUGCA	9606
>hsa-miR-649MIMAT0003319HomosapiensmiR-649	AACCUGUG	9606
>hsa-miR-650MIMAT0003320HomosapiensmiR-650	GGAGGCAG	9606
>hsa-miR-651-5pMIMAT0003321HomosapiensmiR-651-5p	UUAGGAUA	9606
>hsa-miR-651-3pMIMAT0026624HomosapiensmiR-651-3p	AAGGAAAG	9606
>hsa-miR-652-5pMIMAT0022709HomosapiensmiR-652-5p	AACCCUAG	9606
>hsa-miR-652-3pMIMAT0003322HomosapiensmiR-652-3p	AUGGCGCC	9606
>hsa-miR-548d-5pMIMAT0004812HomosapiensmiR-548d-5p	AAAGUAAU	9606
>hsa-miR-548d-3pMIMAT0003323HomosapiensmiR-548d-3p	AAAAACCA	9606
>hsa-miR-661MIMAT0003324HomosapiensmiR-661	GCCUGGGU	9606
>hsa-miR-662MIMAT0003325HomosapiensmiR-662	CCCACGUU	9606
>hsa-miR-663aMIMAT0003326HomosapiensmiR-663a	GGCGGGGC	9606
>hsa-miR-449b-5pMIMAT0003327HomosapiensmiR-449b-5p	GGCAGUGU	9606
>hsa-miR-449b-3pMIMAT0009203HomosapiensmiR-449b-3p	AGCCACAA	9606
>hsa-miR-653-5pMIMAT0003328HomosapiensmiR-653-5p	UGUUGAAA	9606
>hsa-miR-653-3pMIMAT0026625HomosapiensmiR-653-3p	UCACUGGA	9606
>hsa-miR-411-5pMIMAT0003329HomosapiensmiR-411-5p	AGUAGACC	9606
>hsa-miR-411-3pMIMAT0004813HomosapiensmiR-411-3p	AUGUAACA	9606
>hsa-miR-654-5pMIMAT0003330HomosapiensmiR-654-5p	GGUGGGCC	9606
>hsa-miR-654-3pMIMAT0004814HomosapiensmiR-654-3p	AUGUCUGC	9606
>hsa-miR-655-5pMIMAT0026626HomosapiensmiR-655-5p	GAGGUUAU	9606
>hsa-miR-655-3pMIMAT0003331HomosapiensmiR-655-3p	UAAUACAU	9606
>hsa-miR-656-5pMIMAT0026627HomosapiensmiR-656-5p	GGUUGCCU	9606
>hsa-miR-656-3pMIMAT0003332HomosapiensmiR-656-3p	AUAUUAUA	9606
>hsa-miR-549a-5pMIMAT0037328HomosapiensmiR-549a-5p	GCUCAUCC	9606
>hsa-miR-549a-3pMIMAT0003333HomosapiensmiR-549a-3p	GACAACUA	9606
>hsa-miR-657MIMAT0003335HomosapiensmiR-657	GCAGGUUC	9606
>hsa-miR-658MIMAT0003336HomosapiensmiR-658	GCGGAGGG	9606
>hsa-miR-659-5pMIMAT0022710HomosapiensmiR-659-5p	GGACCUUC	9606
>hsa-miR-659-3pMIMAT0003337HomosapiensmiR-659-3p	UUGGUUCA	9606
>hsa-miR-660-5pMIMAT0003338HomosapiensmiR-660-5p	ACCCAUUG	9606
>hsa-miR-660-3pMIMAT0022711HomosapiensmiR-660-3p	CCUCCUGU	9606
>hsa-miR-421MIMAT0003339HomosapiensmiR-421	UCAACAGA	9606
>hsa-miR-542-5pMIMAT0003340HomosapiensmiR-542-5p	CGGGGAUC	9606
>hsa-miR-542-3pMIMAT0003389HomosapiensmiR-542-3p	GUGACAGA	9606
>hsa-miR-758-5pMIMAT0022929HomosapiensmiR-758-5p	AUGGUUGA	9606
>hsa-miR-758-3pMIMAT0003879HomosapiensmiR-758-3p	UUGUGACC	9606
>hsa-miR-1264MIMAT0005791HomosapiensmiR-1264	AAGUCUUA	9606
>hsa-miR-671-5pMIMAT0003880HomosapiensmiR-671-5p	GGAAGCCC	9606
>hsa-miR-671-3pMIMAT0004819HomosapiensmiR-671-3p	CCGGUUCU	9606
>hsa-miR-668-5pMIMAT0026636HomosapiensmiR-668-5p	GCGCCUCG	9606
>hsa-miR-668-3pMIMAT0003881HomosapiensmiR-668-3p	GUCACUCG	9606
>hsa-miR-550a-3-5pMIMAT0020925HomosapiensmiR-550a-3-5p	GUGCCUGA	9606
>hsa-miR-767-5pMIMAT0003882HomosapiensmiR-767-5p	GCACCAUG	9606
>hsa-miR-767-3pMIMAT0003883HomosapiensmiR-767-3p	CUGCUCAU	9606
>hsa-miR-1224-5pMIMAT0005458HomosapiensmiR-1224-5p	UGAGGACU	9606
>hsa-miR-1224-3pMIMAT0005459HomosapiensmiR-1224-3p	CCCACCUC	9606
>hsa-miR-151bMIMAT0010214HomosapiensmiR-151b	CGAGGAGC	9606
>hsa-miR-320bMIMAT0005792HomosapiensmiR-320b	AAAGCUGG	9606
>hsa-miR-320cMIMAT0005793HomosapiensmiR-320c	AAAGCUGG	9606
>hsa-miR-1296-5pMIMAT0005794HomosapiensmiR-1296-5p	UAGGGCCC	9606
>hsa-miR-1296-3pMIMAT0026637HomosapiensmiR-1296-3p	AGUGGGGC	9606
>hsa-miR-1468-5pMIMAT0006789HomosapiensmiR-1468-5p	UCCGUUUG	9606
>hsa-miR-1468-3pMIMAT0026638HomosapiensmiR-1468-3p	GCAAAAUA	9606
>hsa-miR-1323MIMAT0005795HomosapiensmiR-1323	CAAAACUG	9606
>hsa-miR-1271-5pMIMAT0005796HomosapiensmiR-1271-5p	UUGGCACC	9606
>hsa-miR-1271-3pMIMAT0022712HomosapiensmiR-1271-3p	GUGCCUGC	9606
>hsa-miR-1301-5pMIMAT0026639HomosapiensmiR-1301-5p	GCUCUAGG	9606
>hsa-miR-1301-3pMIMAT0005797HomosapiensmiR-1301-3p	UGCAGCUG	9606
>hsa-miR-454-5pMIMAT0003884HomosapiensmiR-454-5p	CCCUAUCA	9606
>hsa-miR-454-3pMIMAT0003885HomosapiensmiR-454-3p	AGUGCAAU	9606
>hsa-miR-1185-5pMIMAT0005798HomosapiensmiR-1185-5p	GAGGAUAC	9606
>hsa-miR-1185-2-3pMIMAT0022713HomosapiensmiR-1185-2-3p	UAUACAGG	9606
>hsa-miR-449c-5pMIMAT0010251HomosapiensmiR-449c-5p	AGGCAGUG	9606
>hsa-miR-449c-3pMIMAT0013771HomosapiensmiR-449c-3p	UGCUAGUU	9606
>hsa-miR-1283MIMAT0005799HomosapiensmiR-1283	CUACAAAG	9606
>hsa-miR-769-5pMIMAT0003886HomosapiensmiR-769-5p	GAGACCUC	9606
>hsa-miR-769-3pMIMAT0003887HomosapiensmiR-769-3p	UGGGAUCU	9606
>hsa-miR-766-5pMIMAT0022714HomosapiensmiR-766-5p	GGAGGAAU	9606
>hsa-miR-766-3pMIMAT0003888HomosapiensmiR-766-3p	CUCCAGCC	9606
>hsa-miR-378dMIMAT0018926HomosapiensmiR-378d	CUGGACUU	9606
>hsa-miR-1185-1-3pMIMAT0022838HomosapiensmiR-1185-1-3p	UAUACAGG	9606
>hsa-miR-762MIMAT0010313HomosapiensmiR-762	GGGCUGGG	9606
>hsa-miR-802MIMAT0004185HomosapiensmiR-802	AGUAACAA	9606
>hsa-miR-670-5pMIMAT0010357HomosapiensmiR-670-5p	UCCCUGAG	9606
>hsa-miR-670-3pMIMAT0026640HomosapiensmiR-670-3p	UUCCUCAU	9606
>hsa-miR-1298-5pMIMAT0005800HomosapiensmiR-1298-5p	UCAUUCGG	9606
>hsa-miR-1298-3pMIMAT0026641HomosapiensmiR-1298-3p	AUCUGGGC	9606
>hsa-miR-2113MIMAT0009206HomosapiensmiR-2113	UUUGUGCU	9606
>hsa-miR-761MIMAT0010364HomosapiensmiR-761	CAGCAGGG	9606
>hsa-miR-764MIMAT0010367HomosapiensmiR-764	CAGGUGCU	9606
>hsa-miR-759MIMAT0010497HomosapiensmiR-759	CAGAGUGC	9606
>hsa-miR-765MIMAT0003945HomosapiensmiR-765	GGAGGAGA	9606
>hsa-miR-770-5pMIMAT0003948HomosapiensmiR-770-5p	CCAGUACC	9606
>hsa-miR-675-5pMIMAT0004284HomosapiensmiR-675-5p	GGUGCGGA	9606
>hsa-miR-675-3pMIMAT0006790HomosapiensmiR-675-3p	UGUAUGCC	9606
>hsa-miR-298MIMAT0004901HomosapiensmiR-298	GCAGAAGC	9606
>hsa-miR-891a-5pMIMAT0004902HomosapiensmiR-891a-5p	GCAACGAA	9606
>hsa-miR-891a-3pMIMAT0026717HomosapiensmiR-891a-3p	GUGGCACA	9606
>hsa-miR-300MIMAT0004903HomosapiensmiR-300	AUACAAGG	9606
>hsa-miR-892aMIMAT0004907HomosapiensmiR-892a	ACUGUGUC	9606
>hsa-miR-450b-5pMIMAT0004909HomosapiensmiR-450b-5p	UUUGCAAU	9606
>hsa-miR-450b-3pMIMAT0004910HomosapiensmiR-450b-3p	UGGGAUCA	9606
>hsa-miR-874-5pMIMAT0026718HomosapiensmiR-874-5p	GGCCCCAC	9606
>hsa-miR-874-3pMIMAT0004911HomosapiensmiR-874-3p	UGCCCUGG	9606
>hsa-miR-890MIMAT0004912HomosapiensmiR-890	ACUUGGAA	9606
>hsa-miR-891bMIMAT0004913HomosapiensmiR-891b	GCAACUUA	9606
>hsa-miR-888-5pMIMAT0004916HomosapiensmiR-888-5p	ACUCAAAA	9606
>hsa-miR-888-3pMIMAT0004917HomosapiensmiR-888-3p	ACUGACAC	9606
>hsa-miR-892bMIMAT0004918HomosapiensmiR-892b	ACUGGCUC	9606
>hsa-miR-541-5pMIMAT0004919HomosapiensmiR-541-5p	AAGGAUUC	9606
>hsa-miR-541-3pMIMAT0004920HomosapiensmiR-541-3p	GGUGGGCA	9606
>hsa-miR-889-5pMIMAT0026719HomosapiensmiR-889-5p	AUGGCUGU	9606
>hsa-miR-889-3pMIMAT0004921HomosapiensmiR-889-3p	UAAUAUCG	9606
>hsa-miR-875-5pMIMAT0004922HomosapiensmiR-875-5p	AUACCUCA	9606
>hsa-miR-875-3pMIMAT0004923HomosapiensmiR-875-3p	CUGGAAAC	9606
>hsa-miR-876-5pMIMAT0004924HomosapiensmiR-876-5p	GGAUUUCU	9606
>hsa-miR-876-3pMIMAT0004925HomosapiensmiR-876-3p	GGUGGUUU	9606
>hsa-miR-708-5pMIMAT0004926HomosapiensmiR-708-5p	AGGAGCUU	9606
>hsa-miR-708-3pMIMAT0004927HomosapiensmiR-708-3p	AACUAGAC	9606
>hsa-miR-147b-5pMIMAT0037331HomosapiensmiR-147b-5p	GGAAACAU	9606
>hsa-miR-147b-3pMIMAT0004928HomosapiensmiR-147b-3p	UGUGCGGA	9606
>hsa-miR-190b-5pMIMAT0004929HomosapiensmiR-190b-5p	GAUAUGUU	9606
>hsa-miR-190b-3pMIMAT0037332HomosapiensmiR-190b-3p	CUAAAUGU	9606
>hsa-miR-744-5pMIMAT0004945HomosapiensmiR-744-5p	GCGGGGCU	9606
>hsa-miR-744-3pMIMAT0004946HomosapiensmiR-744-3p	UGUUGCCA	9606
>hsa-miR-885-5pMIMAT0004947HomosapiensmiR-885-5p	CCAUUACA	9606
>hsa-miR-885-3pMIMAT0004948HomosapiensmiR-885-3p	GGCAGCGG	9606
>hsa-miR-877-5pMIMAT0004949HomosapiensmiR-877-5p	UAGAGGAG	9606
>hsa-miR-877-3pMIMAT0004950HomosapiensmiR-877-3p	CCUCUUCU	9606
>hsa-miR-887-5pMIMAT0026720HomosapiensmiR-887-5p	UUGGGAGC	9606
>hsa-miR-887-3pMIMAT0004951HomosapiensmiR-887-3p	UGAACGGG	9606
>hsa-miR-665MIMAT0004952HomosapiensmiR-665	CCAGGAGG	9606
>hsa-miR-873-5pMIMAT0004953HomosapiensmiR-873-5p	CAGGAACU	9606
>hsa-miR-873-3pMIMAT0022717HomosapiensmiR-873-3p	GAGACUGA	9606
>hsa-miR-543MIMAT0004954HomosapiensmiR-543	AACAUUCG	9606
>hsa-miR-374b-5pMIMAT0004955HomosapiensmiR-374b-5p	UAUAAUAC	9606
>hsa-miR-374b-3pMIMAT0004956HomosapiensmiR-374b-3p	UUAGCAGG	9606
>hsa-miR-760MIMAT0004957HomosapiensmiR-760	GGCUCUGG	9606
>hsa-miR-301b-5pMIMAT0032026HomosapiensmiR-301b-5p	CUCUGACG	9606
>hsa-miR-301b-3pMIMAT0004958HomosapiensmiR-301b-3p	AGUGCAAU	9606
>hsa-miR-216b-5pMIMAT0004959HomosapiensmiR-216b-5p	AAUCUCUG	9606
>hsa-miR-216b-3pMIMAT0026721HomosapiensmiR-216b-3p	CACACUUA	9606
>hsa-miR-208b-5pMIMAT0026722HomosapiensmiR-208b-5p	AGCUUUUU	9606
>hsa-miR-208b-3pMIMAT0004960HomosapiensmiR-208b-3p	UAAGACGA	9606
>hsa-miR-920MIMAT0004970HomosapiensmiR-920	GGGAGCUG	9606
>hsa-miR-921MIMAT0004971HomosapiensmiR-921	UAGUGAGG	9606
>hsa-miR-922MIMAT0004972HomosapiensmiR-922	CAGCAGAG	9606
>hsa-miR-924MIMAT0004974HomosapiensmiR-924	GAGUCUUG	9606
>hsa-miR-509-3-5pMIMAT0004975HomosapiensmiR-509-3-5p	ACUGCAGA	9606
>hsa-miR-933MIMAT0004976HomosapiensmiR-933	GUGCGCAG	9606
>hsa-miR-934MIMAT0004977HomosapiensmiR-934	GUCUACUA	9606
>hsa-miR-935MIMAT0004978HomosapiensmiR-935	CAGUUACC	9606
>hsa-miR-936MIMAT0004979HomosapiensmiR-936	CAGUAGAG	9606
>hsa-miR-937-5pMIMAT0022938HomosapiensmiR-937-5p	UGAGUCAG	9606
>hsa-miR-937-3pMIMAT0004980HomosapiensmiR-937-3p	UCCGCGCU	9606
>hsa-miR-938MIMAT0004981HomosapiensmiR-938	GCCCUUAA	9606
>hsa-miR-939-5pMIMAT0004982HomosapiensmiR-939-5p	GGGGAGCU	9606
>hsa-miR-939-3pMIMAT0022939HomosapiensmiR-939-3p	CCUGGGCC	9606
>hsa-miR-940MIMAT0004983HomosapiensmiR-940	AGGCAGGG	9606
>hsa-miR-941MIMAT0004984HomosapiensmiR-941	ACCCGGCU	9606
>hsa-miR-942-5pMIMAT0004985HomosapiensmiR-942-5p	CUUCUCUG	9606
>hsa-miR-942-3pMIMAT0026734HomosapiensmiR-942-3p	ACAUGGCC	9606
>hsa-miR-943MIMAT0004986HomosapiensmiR-943	UGACUGUU	9606
>hsa-miR-944MIMAT0004987HomosapiensmiR-944	AAUUAUUG	9606
>hsa-miR-297MIMAT0004450HomosapiensmiR-297	UGUAUGUG	9606
>hsa-miR-1178-5pMIMAT0022940HomosapiensmiR-1178-5p	AGGGUCAG	9606
>hsa-miR-1178-3pMIMAT0005823HomosapiensmiR-1178-3p	UGCUCACU	9606
>hsa-miR-1179MIMAT0005824HomosapiensmiR-1179	AGCAUUCU	9606
>hsa-miR-1180-5pMIMAT0026735HomosapiensmiR-1180-5p	GACCCACC	9606
>hsa-miR-1180-3pMIMAT0005825HomosapiensmiR-1180-3p	UUCCGGCU	9606
>hsa-miR-1181MIMAT0005826HomosapiensmiR-1181	CGUCGCCG	9606
>hsa-miR-1182MIMAT0005827HomosapiensmiR-1182	AGGGUCUU	9606
>hsa-miR-1183MIMAT0005828HomosapiensmiR-1183	ACUGUAGG	9606
>hsa-miR-1184MIMAT0005829HomosapiensmiR-1184	CUGCAGCG	9606
>hsa-miR-1225-5pMIMAT0005572HomosapiensmiR-1225-5p	UGGGUACG	9606
>hsa-miR-1225-3pMIMAT0005573HomosapiensmiR-1225-3p	GAGCCCCU	9606
>hsa-miR-1226-5pMIMAT0005576HomosapiensmiR-1226-5p	UGAGGGCA	9606
>hsa-miR-1226-3pMIMAT0005577HomosapiensmiR-1226-3p	CACCAGCC	9606
>hsa-miR-1227-5pMIMAT0022941HomosapiensmiR-1227-5p	UGGGGCCA	9606
>hsa-miR-1227-3pMIMAT0005580HomosapiensmiR-1227-3p	GUGCCACC	9606
>hsa-miR-1228-5pMIMAT0005582HomosapiensmiR-1228-5p	UGGGCGGG	9606
>hsa-miR-1228-3pMIMAT0005583HomosapiensmiR-1228-3p	CACACCUG	9606
>hsa-miR-1229-5pMIMAT0022942HomosapiensmiR-1229-5p	UGGGUAGG	9606
>hsa-miR-1229-3pMIMAT0005584HomosapiensmiR-1229-3p	UCUCACCA	9606
>hsa-miR-1231MIMAT0005586HomosapiensmiR-1231	UGUCUGGG	9606
>hsa-miR-1233-5pMIMAT0022943HomosapiensmiR-1233-5p	GUGGGAGG	9606
>hsa-miR-1233-3pMIMAT0005588HomosapiensmiR-1233-3p	GAGCCCUG	9606
>hsa-miR-1234-3pMIMAT0005589HomosapiensmiR-1234-3p	CGGCCUGA	9606
>hsa-miR-1236-5pMIMAT0022945HomosapiensmiR-1236-5p	GAGUGACA	9606
>hsa-miR-1236-3pMIMAT0005591HomosapiensmiR-1236-3p	CUCUUCCC	9606
>hsa-miR-1237-5pMIMAT0022946HomosapiensmiR-1237-5p	GGGGGCGG	9606
>hsa-miR-1237-3pMIMAT0005592HomosapiensmiR-1237-3p	CCUUCUGC	9606
>hsa-miR-1238-5pMIMAT0022947HomosapiensmiR-1238-5p	UGAGUGGG	9606
>hsa-miR-1238-3pMIMAT0005593HomosapiensmiR-1238-3p	UUCCUCGU	9606
>hsa-miR-1200MIMAT0005863HomosapiensmiR-1200	UCCUGAGC	9606
>hsa-miR-1202MIMAT0005865HomosapiensmiR-1202	UGCCAGCU	9606
>hsa-miR-1203MIMAT0005866HomosapiensmiR-1203	CCGGAGCC	9606
>hsa-miR-663bMIMAT0005867HomosapiensmiR-663b	GUGGCCCG	9606
>hsa-miR-1204MIMAT0005868HomosapiensmiR-1204	CGUGGCCU	9606
>hsa-miR-1205MIMAT0005869HomosapiensmiR-1205	CUGCAGGG	9606
>hsa-miR-1206MIMAT0005870HomosapiensmiR-1206	GUUCAUGU	9606
>hsa-miR-1207-5pMIMAT0005871HomosapiensmiR-1207-5p	GGCAGGGA	9606
>hsa-miR-1207-3pMIMAT0005872HomosapiensmiR-1207-3p	CAGCUGGC	9606
>hsa-miR-1208MIMAT0005873HomosapiensmiR-1208	CACUGUUC	9606
>hsa-miR-548e-5pMIMAT0026736HomosapiensmiR-548e-5p	AAAAGCAA	9606
>hsa-miR-548e-3pMIMAT0005874HomosapiensmiR-548e-3p	AAAACUGA	9606
>hsa-miR-548j-5pMIMAT0005875HomosapiensmiR-548j-5p	AAAGUAAU	9606
>hsa-miR-548j-3pMIMAT0026737HomosapiensmiR-548j-3p	AAAAACUG	9606
>hsa-miR-1285-5pMIMAT0022719HomosapiensmiR-1285-5p	AUCUCACU	9606
>hsa-miR-1285-3pMIMAT0005876HomosapiensmiR-1285-3p	CUGGGCAA	9606
>hsa-miR-1286MIMAT0005877HomosapiensmiR-1286	GCAGGACC	9606
>hsa-miR-1287-5pMIMAT0005878HomosapiensmiR-1287-5p	GCUGGAUC	9606
>hsa-miR-1287-3pMIMAT0026738HomosapiensmiR-1287-3p	UCUAGCCA	9606
>hsa-miR-1289MIMAT0005879HomosapiensmiR-1289	GGAGUCCA	9606
>hsa-miR-1290MIMAT0005880HomosapiensmiR-1290	GGAUUUUU	9606
>hsa-miR-1291MIMAT0005881HomosapiensmiR-1291	GGCCCUGA	9606
>hsa-miR-548kMIMAT0005882HomosapiensmiR-548k	AAAGUACU	9606
>hsa-miR-1293MIMAT0005883HomosapiensmiR-1293	GGGUGGUC	9606
>hsa-miR-1294MIMAT0005884HomosapiensmiR-1294	GUGAGGUU	9606
>hsa-miR-1295aMIMAT0005885HomosapiensmiR-1295a	UAGGCCGC	9606
>hsa-miR-1297MIMAT0005886HomosapiensmiR-1297	UCAAGUAA	9606
>hsa-miR-1299MIMAT0005887HomosapiensmiR-1299	UCUGGAAU	9606
>hsa-miR-548lMIMAT0005889HomosapiensmiR-548l	AAAGUAUU	9606
>hsa-miR-1302MIMAT0005890HomosapiensmiR-1302	UGGGACAU	9606
>hsa-miR-1303MIMAT0005891HomosapiensmiR-1303	UUAGAGAC	9606
>hsa-miR-1304-5pMIMAT0005892HomosapiensmiR-1304-5p	UUGAGGCU	9606
>hsa-miR-1304-3pMIMAT0022720HomosapiensmiR-1304-3p	CUCACUGU	9606
>hsa-miR-1305MIMAT0005893HomosapiensmiR-1305	UUUCAACU	9606
>hsa-miR-1243MIMAT0005894HomosapiensmiR-1243	ACUGGAUC	9606
>hsa-miR-548f-5pMIMAT0026739HomosapiensmiR-548f-5p	GCAAAAGU	9606
>hsa-miR-548f-3pMIMAT0005895HomosapiensmiR-548f-3p	AAAACUGU	9606
>hsa-miR-1244MIMAT0005896HomosapiensmiR-1244	AGUAGUUG	9606
>hsa-miR-1245aMIMAT0005897HomosapiensmiR-1245a	AGUGAUCU	9606
>hsa-miR-1246MIMAT0005898HomosapiensmiR-1246	AUGGAUUU	9606
>hsa-miR-1247-5pMIMAT0005899HomosapiensmiR-1247-5p	CCCGUCCC	9606
>hsa-miR-1247-3pMIMAT0022721HomosapiensmiR-1247-3p	CCCGGGAA	9606
>hsa-miR-1248MIMAT0005900HomosapiensmiR-1248	CCUUCUUG	9606
>hsa-miR-1249-5pMIMAT0032029HomosapiensmiR-1249-5p	GGAGGGAG	9606
>hsa-miR-1249-3pMIMAT0005901HomosapiensmiR-1249-3p	CGCCCUUC	9606
>hsa-miR-1250-5pMIMAT0005902HomosapiensmiR-1250-5p	CGGUGCUG	9606
>hsa-miR-1250-3pMIMAT0026740HomosapiensmiR-1250-3p	CAUUUUCC	9606
>hsa-miR-1251-5pMIMAT0005903HomosapiensmiR-1251-5p	CUCUAGCU	9606
>hsa-miR-1251-3pMIMAT0026741HomosapiensmiR-1251-3p	GCUUUGCU	9606
>hsa-miR-1253MIMAT0005904HomosapiensmiR-1253	GAGAAGAA	9606
>hsa-miR-1255aMIMAT0005906HomosapiensmiR-1255a	GGAUGAGC	9606
>hsa-miR-1256MIMAT0005907HomosapiensmiR-1256	GGCAUUGA	9606
>hsa-miR-1257MIMAT0005908HomosapiensmiR-1257	GUGAAUGA	9606
>hsa-miR-1258MIMAT0005909HomosapiensmiR-1258	GUUAGGAU	9606
>hsa-miR-1260aMIMAT0005911HomosapiensmiR-1260a	UCCCACCU	9606
>hsa-miR-548g-5pMIMAT0022722HomosapiensmiR-548g-5p	GCAAAAGU	9606
>hsa-miR-548g-3pMIMAT0005912HomosapiensmiR-548g-3p	AAACUGUA	9606
>hsa-miR-1261MIMAT0005913HomosapiensmiR-1261	UGGAUAAG	9606
>hsa-miR-1262MIMAT0005914HomosapiensmiR-1262	UGGGUGAA	9606
>hsa-miR-1263MIMAT0005915HomosapiensmiR-1263	UGGUACCC	9606
>hsa-miR-548nMIMAT0005916HomosapiensmiR-548n	AAAAGUAA	9606
>hsa-miR-548mMIMAT0005917HomosapiensmiR-548m	AAAGGUAU	9606
>hsa-miR-1265MIMAT0005918HomosapiensmiR-1265	AGGAUGUG	9606
>hsa-miR-548o-3pMIMAT0005919HomosapiensmiR-548o-3p	CAAAACUG	9606
>hsa-miR-1266-5pMIMAT0005920HomosapiensmiR-1266-5p	CUCAGGGC	9606
>hsa-miR-1266-3pMIMAT0026742HomosapiensmiR-1266-3p	CCUGUUCU	9606
>hsa-miR-1267MIMAT0005921HomosapiensmiR-1267	CUGUUGAA	9606
>hsa-miR-1268aMIMAT0005922HomosapiensmiR-1268a	GGGCGUGG	9606
>hsa-miR-1269aMIMAT0005923HomosapiensmiR-1269a	UGGACUGA	9606
>hsa-miR-1270MIMAT0005924HomosapiensmiR-1270	UGGAGAUA	9606
>hsa-miR-1272MIMAT0005925HomosapiensmiR-1272	AUGAUGAU	9606
>hsa-miR-548h-5pMIMAT0005928HomosapiensmiR-548h-5p	AAAGUAAU	9606
>hsa-miR-548h-3pMIMAT0022723HomosapiensmiR-548h-3p	AAAAACCG	9606
>hsa-miR-1275MIMAT0005929HomosapiensmiR-1275	UGGGGGAG	9606
>hsa-miR-1276MIMAT0005930HomosapiensmiR-1276	AAAGAGCC	9606
>hsa-miR-302eMIMAT0005931HomosapiensmiR-302e	AAGUGCUU	9606
>hsa-miR-302fMIMAT0005932HomosapiensmiR-302f	AAUUGCUU	9606
>hsa-miR-1277-5pMIMAT0022724HomosapiensmiR-1277-5p	AAUAUAUA	9606
>hsa-miR-1277-3pMIMAT0005933HomosapiensmiR-1277-3p	ACGUAGAU	9606
>hsa-miR-548pMIMAT0005934HomosapiensmiR-548p	AGCAAAAA	9606
>hsa-miR-548iMIMAT0005935HomosapiensmiR-548i	AAAGUAAU	9606
>hsa-miR-1278MIMAT0005936HomosapiensmiR-1278	AGUACUGU	9606
>hsa-miR-1279MIMAT0005937HomosapiensmiR-1279	CAUAUUGC	9606
>hsa-miR-1281MIMAT0005939HomosapiensmiR-1281	CGCCUCCU	9606
>hsa-miR-1282MIMAT0005940HomosapiensmiR-1282	CGUUUGCC	9606
>hsa-miR-1284MIMAT0005941HomosapiensmiR-1284	CUAUACAG	9606
>hsa-miR-1288-5pMIMAT0026743HomosapiensmiR-1288-5p	CAGAUCAG	9606
>hsa-miR-1288-3pMIMAT0005942HomosapiensmiR-1288-3p	GGACUGCC	9606
>hsa-miR-1292-5pMIMAT0005943HomosapiensmiR-1292-5p	GGGAACGG	9606
>hsa-miR-1292-3pMIMAT0022948HomosapiensmiR-1292-3p	CGCGCCCC	9606
>hsa-miR-1252-5pMIMAT0005944HomosapiensmiR-1252-5p	GAAGGAAA	9606
>hsa-miR-1252-3pMIMAT0026744HomosapiensmiR-1252-3p	AAAUGAGC	9606
>hsa-miR-1255b-5pMIMAT0005945HomosapiensmiR-1255b-5p	GGAUGAGC	9606
>hsa-miR-1255b-2-3pMIMAT0022725HomosapiensmiR-1255b-2-3p	ACCACUUU	9606
>hsa-miR-664a-5pMIMAT0005948HomosapiensmiR-664a-5p	CUGGCUAG	9606
>hsa-miR-664a-3pMIMAT0005949HomosapiensmiR-664a-3p	AUUCAUUU	9606
>hsa-miR-1306-5pMIMAT0022726HomosapiensmiR-1306-5p	CACCUCCC	9606
>hsa-miR-1306-3pMIMAT0005950HomosapiensmiR-1306-3p	CGUUGGCU	9606
>hsa-miR-1307-5pMIMAT0022727HomosapiensmiR-1307-5p	CGACCGGA	9606
>hsa-miR-1307-3pMIMAT0005951HomosapiensmiR-1307-3p	CUCGGCGU	9606
>hsa-miR-513b-5pMIMAT0005788HomosapiensmiR-513b-5p	UCACAAGG	9606
>hsa-miR-513b-3pMIMAT0026749HomosapiensmiR-513b-3p	AAUGUCAC	9606
>hsa-miR-513c-5pMIMAT0005789HomosapiensmiR-513c-5p	UCUCAAGG	9606
>hsa-miR-513c-3pMIMAT0022728HomosapiensmiR-513c-3p	AAAUUUCA	9606
>hsa-miR-1321MIMAT0005952HomosapiensmiR-1321	AGGGAGGU	9606
>hsa-miR-1322MIMAT0005953HomosapiensmiR-1322	AUGAUGCU	9606
>hsa-miR-1197MIMAT0005955HomosapiensmiR-1197	AGGACACA	9606
>hsa-miR-1324MIMAT0005956HomosapiensmiR-1324	CAGACAGA	9606
>hsa-miR-1469MIMAT0007347HomosapiensmiR-1469	UCGGCGCG	9606
>hsa-miR-1470MIMAT0007348HomosapiensmiR-1470	CCCUCCGC	9606
>hsa-miR-1471MIMAT0007349HomosapiensmiR-1471	CCCGCGUG	9606
>hsa-miR-1537-5pMIMAT0026765HomosapiensmiR-1537-5p	GCUGUAAU	9606
>hsa-miR-1537-3pMIMAT0007399HomosapiensmiR-1537-3p	AAACCGUC	9606
>hsa-miR-1538MIMAT0007400HomosapiensmiR-1538	GGCCCGGG	9606
>hsa-miR-1539MIMAT0007401HomosapiensmiR-1539	CCUGCGCG	9606
>hsa-miR-103bMIMAT0007402HomosapiensmiR-103b	CAUAGCCC	9606
>hsa-miR-320dMIMAT0006764HomosapiensmiR-320d	AAAGCUGG	9606
>hsa-miR-1825MIMAT0006765HomosapiensmiR-1825	CCAGUGCC	9606
>hsa-miR-1827MIMAT0006767HomosapiensmiR-1827	GAGGCAGU	9606
>hsa-miR-1908-5pMIMAT0007881HomosapiensmiR-1908-5p	GGCGGGGA	9606
>hsa-miR-1908-3pMIMAT0026916HomosapiensmiR-1908-3p	CGGCCGCC	9606
>hsa-miR-1909-5pMIMAT0007882HomosapiensmiR-1909-5p	GAGUGCCG	9606
>hsa-miR-1909-3pMIMAT0007883HomosapiensmiR-1909-3p	GCAGGGGC	9606
>hsa-miR-1910-5pMIMAT0007884HomosapiensmiR-1910-5p	CAGUCCUG	9606
>hsa-miR-1910-3pMIMAT0026917HomosapiensmiR-1910-3p	AGGCAGAA	9606
>hsa-miR-1911-5pMIMAT0007885HomosapiensmiR-1911-5p	GAGUACCG	9606
>hsa-miR-1911-3pMIMAT0007886HomosapiensmiR-1911-3p	ACCAGGCA	9606
>hsa-miR-1912-5pMIMAT0037333HomosapiensmiR-1912-5p	UCAUUGCA	9606
>hsa-miR-1912-3pMIMAT0007887HomosapiensmiR-1912-3p	ACCCAGAG	9606
>hsa-miR-1913MIMAT0007888HomosapiensmiR-1913	CUGCCCCC	9606
>hsa-miR-1914-5pMIMAT0007889HomosapiensmiR-1914-5p	CCUGUGCC	9606
>hsa-miR-1914-3pMIMAT0007890HomosapiensmiR-1914-3p	GAGGGGUC	9606
>hsa-miR-1915-5pMIMAT0007891HomosapiensmiR-1915-5p	CCUUGCCU	9606
>hsa-miR-1915-3pMIMAT0007892HomosapiensmiR-1915-3p	CCCAGGGC	9606
>hsa-miR-1972MIMAT0009447HomosapiensmiR-1972	CAGGCCAG	9606
>hsa-miR-1973MIMAT0009448HomosapiensmiR-1973	CCGUGCAA	9606
>hsa-miR-1976MIMAT0009451HomosapiensmiR-1976	CUCCUGCC	9606
>hsa-miR-2052MIMAT0009977HomosapiensmiR-2052	GUUUUGAU	9606
>hsa-miR-2053MIMAT0009978HomosapiensmiR-2053	UGUUAAUU	9606
>hsa-miR-2054MIMAT0009979HomosapiensmiR-2054	UGUAAUAU	9606
>hsa-miR-2110MIMAT0010133HomosapiensmiR-2110	UGGGGAAA	9606
>hsa-miR-2114-5pMIMAT0011156HomosapiensmiR-2114-5p	AGUCCCUU	9606
>hsa-miR-2114-3pMIMAT0011157HomosapiensmiR-2114-3p	GAGCCUCA	9606
>hsa-miR-2115-5pMIMAT0011158HomosapiensmiR-2115-5p	GCUUCCAU	9606
>hsa-miR-2115-3pMIMAT0011159HomosapiensmiR-2115-3p	AUCAGAAU	9606
>hsa-miR-2116-5pMIMAT0011160HomosapiensmiR-2116-5p	GUUCUUAG	9606
>hsa-miR-2116-3pMIMAT0011161HomosapiensmiR-2116-3p	CUCCCAUG	9606
>hsa-miR-2117MIMAT0011162HomosapiensmiR-2117	GUUCUCUU	9606
>hsa-miR-548qMIMAT0011163HomosapiensmiR-548q	CUGGUGCA	9606
>hsa-miR-2276-5pMIMAT0026921HomosapiensmiR-2276-5p	CCCUCUGU	9606
>hsa-miR-2276-3pMIMAT0011775HomosapiensmiR-2276-3p	CUGCAAGU	9606
>hsa-miR-2277-5pMIMAT0017352HomosapiensmiR-2277-5p	GCGCGGGC	9606
>hsa-miR-2277-3pMIMAT0011777HomosapiensmiR-2277-3p	GACAGCGC	9606
>hsa-miR-2278MIMAT0011778HomosapiensmiR-2278	AGAGCAGU	9606
>hsa-miR-2681-5pMIMAT0013515HomosapiensmiR-2681-5p	UUUUACCA	9606
>hsa-miR-2681-3pMIMAT0013516HomosapiensmiR-2681-3p	AUCAUGGA	9606
>hsa-miR-2682-5pMIMAT0013517HomosapiensmiR-2682-5p	AGGCAGUG	9606
>hsa-miR-2682-3pMIMAT0013518HomosapiensmiR-2682-3p	GCCUCUUC	9606
>hsa-miR-711MIMAT0012734HomosapiensmiR-711	GGACCCAG	9606
>hsa-miR-718MIMAT0012735HomosapiensmiR-718	UUCCGCCC	9606
>hsa-miR-2861MIMAT0013802HomosapiensmiR-2861	GGGCCUGG	9606
>hsa-miR-2909MIMAT0013863HomosapiensmiR-2909	UUAGGGCC	9606
>hsa-miR-3115MIMAT0014977HomosapiensmiR-3115	UAUGGGUU	9606
>hsa-miR-3116MIMAT0014978HomosapiensmiR-3116	GCCUGGAA	9606
>hsa-miR-3117-5pMIMAT0019197HomosapiensmiR-3117-5p	GACACUAU	9606
>hsa-miR-3117-3pMIMAT0014979HomosapiensmiR-3117-3p	UAGGACUC	9606
>hsa-miR-3118MIMAT0014980HomosapiensmiR-3118	GUGACUGC	9606
>hsa-miR-3119MIMAT0014981HomosapiensmiR-3119	GGCUUUUA	9606
>hsa-miR-3120-5pMIMAT0019198HomosapiensmiR-3120-5p	CUGUCUGU	9606
>hsa-miR-3120-3pMIMAT0014982HomosapiensmiR-3120-3p	ACAGCAAG	9606
>hsa-miR-3121-5pMIMAT0019199HomosapiensmiR-3121-5p	CCUUUGCC	9606
>hsa-miR-3121-3pMIMAT0014983HomosapiensmiR-3121-3p	AAAUAGAG	9606
>hsa-miR-3122MIMAT0014984HomosapiensmiR-3122	UUGGGACA	9606
>hsa-miR-3123MIMAT0014985HomosapiensmiR-3123	AGAGAAUU	9606
>hsa-miR-3124-5pMIMAT0014986HomosapiensmiR-3124-5p	UCGCGGGC	9606
>hsa-miR-3124-3pMIMAT0019200HomosapiensmiR-3124-3p	CUUUCCUC	9606
>hsa-miR-548sMIMAT0014987HomosapiensmiR-548s	UGGCCAAA	9606
>hsa-miR-3125MIMAT0014988HomosapiensmiR-3125	AGAGGAAG	9606
>hsa-miR-3126-5pMIMAT0014989HomosapiensmiR-3126-5p	GAGGGACA	9606
>hsa-miR-3126-3pMIMAT0015377HomosapiensmiR-3126-3p	AUCUGGCA	9606
>hsa-miR-3127-5pMIMAT0014990HomosapiensmiR-3127-5p	UCAGGGCU	9606
>hsa-miR-3127-3pMIMAT0019201HomosapiensmiR-3127-3p	CCCCUUCU	9606
>hsa-miR-3128MIMAT0014991HomosapiensmiR-3128	CUGGCAAG	9606
>hsa-miR-3129-5pMIMAT0014992HomosapiensmiR-3129-5p	CAGUAGUG	9606
>hsa-miR-3129-3pMIMAT0019202HomosapiensmiR-3129-3p	AACUAAUC	9606
>hsa-miR-3130-5pMIMAT0014995HomosapiensmiR-3130-5p	ACCCAGUC	9606
>hsa-miR-3130-3pMIMAT0014994HomosapiensmiR-3130-3p	CUGCACCG	9606
>hsa-miR-3131MIMAT0014996HomosapiensmiR-3131	CGAGGACU	9606
>hsa-miR-3132MIMAT0014997HomosapiensmiR-3132	GGGUAGAG	9606
>hsa-miR-3133MIMAT0014998HomosapiensmiR-3133	AAAGAACU	9606
>hsa-miR-378bMIMAT0014999HomosapiensmiR-378b	CUGGACUU	9606
>hsa-miR-3134MIMAT0015000HomosapiensmiR-3134	GAUGGAUA	9606
>hsa-miR-3135aMIMAT0015001HomosapiensmiR-3135a	GCCUAGGC	9606
>hsa-miR-466MIMAT0015002HomosapiensmiR-466	UACACAUA	9606
>hsa-miR-3136-5pMIMAT0015003HomosapiensmiR-3136-5p	UGACUGAA	9606
>hsa-miR-3136-3pMIMAT0019203HomosapiensmiR-3136-3p	GGCCCAAC	9606
>hsa-miR-544bMIMAT0015004HomosapiensmiR-544b	CCUGAGGU	9606
>hsa-miR-3137MIMAT0015005HomosapiensmiR-3137	CUGUAGCC	9606
>hsa-miR-3138MIMAT0015006HomosapiensmiR-3138	GUGGACAG	9606
>hsa-miR-3139MIMAT0015007HomosapiensmiR-3139	AGGAGCUC	9606
>hsa-miR-3140-5pMIMAT0019204HomosapiensmiR-3140-5p	CCUGAAUU	9606
>hsa-miR-3140-3pMIMAT0015008HomosapiensmiR-3140-3p	GCUUUUGG	9606
>hsa-miR-548t-5pMIMAT0015009HomosapiensmiR-548t-5p	AAAAGUGA	9606
>hsa-miR-548t-3pMIMAT0022730HomosapiensmiR-548t-3p	AAAACCAC	9606
>hsa-miR-3141MIMAT0015010HomosapiensmiR-3141	AGGGCGGG	9606
>hsa-miR-3142MIMAT0015011HomosapiensmiR-3142	AGGCCUUU	9606
>hsa-miR-3143MIMAT0015012HomosapiensmiR-3143	UAACAUUG	9606
>hsa-miR-548uMIMAT0015013HomosapiensmiR-548u	AAAGACUG	9606
>hsa-miR-3144-5pMIMAT0015014HomosapiensmiR-3144-5p	GGGGACCA	9606
>hsa-miR-3144-3pMIMAT0015015HomosapiensmiR-3144-3p	UAUACCUG	9606
>hsa-miR-3145-5pMIMAT0019205HomosapiensmiR-3145-5p	ACUCCAAA	9606
>hsa-miR-3145-3pMIMAT0015016HomosapiensmiR-3145-3p	GAUAUUUU	9606
>hsa-miR-1273cMIMAT0015017HomosapiensmiR-1273c	GCGACAAA	9606
>hsa-miR-3146MIMAT0015018HomosapiensmiR-3146	AUGCUAGG	9606
>hsa-miR-3147MIMAT0015019HomosapiensmiR-3147	GUUGGGCA	9606
>hsa-miR-548vMIMAT0015020HomosapiensmiR-548v	GCUACAGU	9606
>hsa-miR-3148MIMAT0015021HomosapiensmiR-3148	GGAAAAAA	9606
>hsa-miR-3149MIMAT0015022HomosapiensmiR-3149	UUGUAUGG	9606
>hsa-miR-3150a-5pMIMAT0019206HomosapiensmiR-3150a-5p	AACCUCGA	9606
>hsa-miR-3150a-3pMIMAT0015023HomosapiensmiR-3150a-3p	UGGGGAGA	9606
>hsa-miR-3151-5pMIMAT0015024HomosapiensmiR-3151-5p	GUGGGGCA	9606
>hsa-miR-3151-3pMIMAT0027026HomosapiensmiR-3151-3p	CUGAUCCC	9606
>hsa-miR-3152-5pMIMAT0019207HomosapiensmiR-3152-5p	UUGCCUCU	9606
>hsa-miR-3152-3pMIMAT0015025HomosapiensmiR-3152-3p	GUGUUAGA	9606
>hsa-miR-3153MIMAT0015026HomosapiensmiR-3153	GGGAAAGC	9606
>hsa-miR-3074-5pMIMAT0019208HomosapiensmiR-3074-5p	UUCCUGCU	9606
>hsa-miR-3074-3pMIMAT0015027HomosapiensmiR-3074-3p	AUAUCAGC	9606
>hsa-miR-3154MIMAT0015028HomosapiensmiR-3154	AGAAGGGG	9606
>hsa-miR-3155aMIMAT0015029HomosapiensmiR-3155a	CAGGCUCU	9606
>hsa-miR-3156-5pMIMAT0015030HomosapiensmiR-3156-5p	AAGAUCUG	9606
>hsa-miR-3156-3pMIMAT0019209HomosapiensmiR-3156-3p	UCCCACUU	9606
>hsa-miR-3157-5pMIMAT0015031HomosapiensmiR-3157-5p	UCAGCCAG	9606
>hsa-miR-3157-3pMIMAT0019210HomosapiensmiR-3157-3p	UGCCCUAG	9606
>hsa-miR-3158-5pMIMAT0019211HomosapiensmiR-3158-5p	CUGCAGAG	9606
>hsa-miR-3158-3pMIMAT0015032HomosapiensmiR-3158-3p	AGGGCUUC	9606
>hsa-miR-3159MIMAT0015033HomosapiensmiR-3159	AGGAUUAC	9606
>hsa-miR-3160-5pMIMAT0019212HomosapiensmiR-3160-5p	GCUUUCUA	9606
>hsa-miR-3160-3pMIMAT0015034HomosapiensmiR-3160-3p	GAGCUGAG	9606
>hsa-miR-3161MIMAT0015035HomosapiensmiR-3161	UGAUAAGA	9606
>hsa-miR-3162-5pMIMAT0015036HomosapiensmiR-3162-5p	UAGGGAGU	9606
>hsa-miR-3162-3pMIMAT0019213HomosapiensmiR-3162-3p	CCCUACCC	9606
>hsa-miR-3163MIMAT0015037HomosapiensmiR-3163	AUAAAAUG	9606
>hsa-miR-3164MIMAT0015038HomosapiensmiR-3164	GUGACUUU	9606
>hsa-miR-3165MIMAT0015039HomosapiensmiR-3165	GGUGGAUG	9606
>hsa-miR-3166MIMAT0015040HomosapiensmiR-3166	GCAGACAA	9606
>hsa-miR-1260bMIMAT0015041HomosapiensmiR-1260b	UCCCACCA	9606
>hsa-miR-3167MIMAT0015042HomosapiensmiR-3167	GGAUUUCA	9606
>hsa-miR-3168MIMAT0015043HomosapiensmiR-3168	AGUUCUAC	9606
>hsa-miR-3169MIMAT0015044HomosapiensmiR-3169	AGGACUGU	9606
>hsa-miR-3170MIMAT0015045HomosapiensmiR-3170	UGGGGUUC	9606
>hsa-miR-3171MIMAT0015046HomosapiensmiR-3171	GAUGUAUG	9606
>hsa-miR-3173-5pMIMAT0019214HomosapiensmiR-3173-5p	GCCCUGCC	9606
>hsa-miR-3173-3pMIMAT0015048HomosapiensmiR-3173-3p	AAGGAGGA	9606
>hsa-miR-1193MIMAT0015049HomosapiensmiR-1193	GGAUGGUA	9606
>hsa-miR-323b-5pMIMAT0001630HomosapiensmiR-323b-5p	GGUUGUCC	9606
>hsa-miR-323b-3pMIMAT0015050HomosapiensmiR-323b-3p	CCAAUACA	9606
>hsa-miR-3174MIMAT0015051HomosapiensmiR-3174	AGUGAGUU	9606
>hsa-miR-3175MIMAT0015052HomosapiensmiR-3175	GGGGAGAG	9606
>hsa-miR-3176MIMAT0015053HomosapiensmiR-3176	CUGGCCUG	9606
>hsa-miR-3177-5pMIMAT0019215HomosapiensmiR-3177-5p	GUGUACAC	9606
>hsa-miR-3177-3pMIMAT0015054HomosapiensmiR-3177-3p	GCACGGCA	9606
>hsa-miR-3178MIMAT0015055HomosapiensmiR-3178	GGGCGCGG	9606
>hsa-miR-3179MIMAT0015056HomosapiensmiR-3179	GAAGGGGU	9606
>hsa-miR-3180-5pMIMAT0015057HomosapiensmiR-3180-5p	UUCCAGAC	9606
>hsa-miR-3180-3pMIMAT0015058HomosapiensmiR-3180-3p	GGGGCGGA	9606
>hsa-miR-548wMIMAT0015060HomosapiensmiR-548w	AAAGUAAC	9606
>hsa-miR-3181MIMAT0015061HomosapiensmiR-3181	UCGGGCCC	9606
>hsa-miR-3182MIMAT0015062HomosapiensmiR-3182	CUUCUGUA	9606
>hsa-miR-3183MIMAT0015063HomosapiensmiR-3183	CCUCUCUC	9606
>hsa-miR-3184-5pMIMAT0015064HomosapiensmiR-3184-5p	GAGGGGCC	9606
>hsa-miR-3184-3pMIMAT0022731HomosapiensmiR-3184-3p	AAGUCUCG	9606
>hsa-miR-3185MIMAT0015065HomosapiensmiR-3185	GAAGAAGG	9606
>hsa-miR-3065-5pMIMAT0015066HomosapiensmiR-3065-5p	CAACAAAA	9606
>hsa-miR-3065-3pMIMAT0015378HomosapiensmiR-3065-3p	CAGCACCA	9606
>hsa-miR-3186-5pMIMAT0015067HomosapiensmiR-3186-5p	AGGCGUCU	9606
>hsa-miR-3186-3pMIMAT0015068HomosapiensmiR-3186-3p	CACGCGGA	9606
>hsa-miR-3187-5pMIMAT0019216HomosapiensmiR-3187-5p	CUGGGCAG	9606
>hsa-miR-3187-3pMIMAT0015069HomosapiensmiR-3187-3p	UGGCCAUG	9606
>hsa-miR-3188MIMAT0015070HomosapiensmiR-3188	GAGGCUUU	9606
>hsa-miR-3189-5pMIMAT0019217HomosapiensmiR-3189-5p	GCCCCAUC	9606
>hsa-miR-3189-3pMIMAT0015071HomosapiensmiR-3189-3p	CCUUGGGU	9606
>hsa-miR-320eMIMAT0015072HomosapiensmiR-320e	AAGCUGGG	9606
>hsa-miR-3190-5pMIMAT0015073HomosapiensmiR-3190-5p	CUGGCCAG	9606
>hsa-miR-3190-3pMIMAT0022839HomosapiensmiR-3190-3p	GUGGAAGG	9606
>hsa-miR-3191-5pMIMAT0022732HomosapiensmiR-3191-5p	UCUCUGGC	9606
>hsa-miR-3191-3pMIMAT0015075HomosapiensmiR-3191-3p	GGGGACGU	9606
>hsa-miR-3192-5pMIMAT0015076HomosapiensmiR-3192-5p	CUGGGAGG	9606
>hsa-miR-3192-3pMIMAT0027027HomosapiensmiR-3192-3p	UCUGAUCG	9606
>hsa-miR-3193MIMAT0015077HomosapiensmiR-3193	CCUGCGUA	9606
>hsa-miR-3194-5pMIMAT0015078HomosapiensmiR-3194-5p	GCCAGCCA	9606
>hsa-miR-3194-3pMIMAT0019218HomosapiensmiR-3194-3p	GCUCUGCU	9606
>hsa-miR-3195MIMAT0015079HomosapiensmiR-3195	GCGCCGGG	9606
>hsa-miR-3196MIMAT0015080HomosapiensmiR-3196	GGGGCGGC	9606
>hsa-miR-548x-5pMIMAT0022733HomosapiensmiR-548x-5p	GCAAAAGU	9606
>hsa-miR-548x-3pMIMAT0015081HomosapiensmiR-548x-3p	AAAAACUG	9606
>hsa-miR-3197MIMAT0015082HomosapiensmiR-3197	GAGGCGCA	9606
>hsa-miR-3198MIMAT0015083HomosapiensmiR-3198	UGGAGUCC	9606
>hsa-miR-3199MIMAT0015084HomosapiensmiR-3199	GGGACUGC	9606
>hsa-miR-3200-5pMIMAT0017392HomosapiensmiR-3200-5p	AUCUGAGA	9606
>hsa-miR-3200-3pMIMAT0015085HomosapiensmiR-3200-3p	ACCUUGCG	9606
>hsa-miR-3201MIMAT0015086HomosapiensmiR-3201	GGAUAUGA	9606
>hsa-miR-514b-5pMIMAT0015087HomosapiensmiR-514b-5p	UCUCAAGA	9606
>hsa-miR-514b-3pMIMAT0015088HomosapiensmiR-514b-3p	UUGACACC	9606
>hsa-miR-3202MIMAT0015089HomosapiensmiR-3202	GGAAGGGA	9606
>hsa-miR-4295MIMAT0016844HomosapiensmiR-4295	AGUGCAAU	9606
>hsa-miR-4296MIMAT0016845HomosapiensmiR-4296	UGUGGGCU	9606
>hsa-miR-4297MIMAT0016846HomosapiensmiR-4297	GCCUUCCU	9606
>hsa-miR-378cMIMAT0016847HomosapiensmiR-378c	CUGGACUU	9606
>hsa-miR-4293MIMAT0016848HomosapiensmiR-4293	AGCCUGAC	9606
>hsa-miR-4294MIMAT0016849HomosapiensmiR-4294	GGAGUCUA	9606
>hsa-miR-4301MIMAT0016850HomosapiensmiR-4301	CCCACUAC	9606
>hsa-miR-4299MIMAT0016851HomosapiensmiR-4299	CUGGUGAC	9606
>hsa-miR-4298MIMAT0016852HomosapiensmiR-4298	UGGGACAG	9606
>hsa-miR-4300MIMAT0016853HomosapiensmiR-4300	GGGAGCUG	9606
>hsa-miR-4304MIMAT0016854HomosapiensmiR-4304	CGGCAUGU	9606
>hsa-miR-4302MIMAT0016855HomosapiensmiR-4302	CAGUGUGG	9606
>hsa-miR-4303MIMAT0016856HomosapiensmiR-4303	UCUGAGCU	9606
>hsa-miR-4305MIMAT0016857HomosapiensmiR-4305	CUAGACAC	9606
>hsa-miR-4306MIMAT0016858HomosapiensmiR-4306	GGAGAGAA	9606
>hsa-miR-4309MIMAT0016859HomosapiensmiR-4309	UGGAGUCU	9606
>hsa-miR-4307MIMAT0016860HomosapiensmiR-4307	AUGUUUUU	9606
>hsa-miR-4308MIMAT0016861HomosapiensmiR-4308	CCCUGGAG	9606
>hsa-miR-4310MIMAT0016862HomosapiensmiR-4310	CAGCAUUC	9606
>hsa-miR-4311MIMAT0016863HomosapiensmiR-4311	AAAGAGAG	9606
>hsa-miR-4312MIMAT0016864HomosapiensmiR-4312	GCCUUGUU	9606
>hsa-miR-4313MIMAT0016865HomosapiensmiR-4313	GCCCCCUG	9606
>hsa-miR-4315MIMAT0016866HomosapiensmiR-4315	CGCUUUCU	9606
>hsa-miR-4316MIMAT0016867HomosapiensmiR-4316	GUGAGGCU	9606
>hsa-miR-4314MIMAT0016868HomosapiensmiR-4314	UCUGGGAA	9606
>hsa-miR-4318MIMAT0016869HomosapiensmiR-4318	ACUGUGGG	9606
>hsa-miR-4319MIMAT0016870HomosapiensmiR-4319	CCCUGAGC	9606
>hsa-miR-4320MIMAT0016871HomosapiensmiR-4320	GGAUUCUG	9606
>hsa-miR-4317MIMAT0016872HomosapiensmiR-4317	CAUUGCCA	9606
>hsa-miR-4322MIMAT0016873HomosapiensmiR-4322	UGUGGGCU	9606
>hsa-miR-4321MIMAT0016874HomosapiensmiR-4321	UAGCGGUG	9606
>hsa-miR-4323MIMAT0016875HomosapiensmiR-4323	AGCCCCAC	9606
>hsa-miR-4324MIMAT0016876HomosapiensmiR-4324	CCUGAGAC	9606
>hsa-miR-4256MIMAT0016877HomosapiensmiR-4256	UCUGACCU	9606
>hsa-miR-4257MIMAT0016878HomosapiensmiR-4257	CAGAGGUG	9606
>hsa-miR-4258MIMAT0016879HomosapiensmiR-4258	CCCGCCAC	9606
>hsa-miR-4259MIMAT0016880HomosapiensmiR-4259	AGUUGGGU	9606
>hsa-miR-4260MIMAT0016881HomosapiensmiR-4260	UUGGGGCA	9606
>hsa-miR-4253MIMAT0016882HomosapiensmiR-4253	GGGCAUGU	9606
>hsa-miR-4251MIMAT0016883HomosapiensmiR-4251	CUGAGAAA	9606
>hsa-miR-4254MIMAT0016884HomosapiensmiR-4254	CCUGGAGC	9606
>hsa-miR-4255MIMAT0016885HomosapiensmiR-4255	AGUGUUCA	9606
>hsa-miR-4252MIMAT0016886HomosapiensmiR-4252	GCCACUGA	9606
>hsa-miR-4325MIMAT0016887HomosapiensmiR-4325	UGCACUUG	9606
>hsa-miR-4326MIMAT0016888HomosapiensmiR-4326	GUUCCUCU	9606
>hsa-miR-4327MIMAT0016889HomosapiensmiR-4327	GCUUGCAU	9606
>hsa-miR-4261MIMAT0016890HomosapiensmiR-4261	GGAAACAG	9606
>hsa-miR-4265MIMAT0016891HomosapiensmiR-4265	UGUGGGCU	9606
>hsa-miR-4266MIMAT0016892HomosapiensmiR-4266	UAGGAGGC	9606
>hsa-miR-4267MIMAT0016893HomosapiensmiR-4267	CCAGCUCG	9606
>hsa-miR-4262MIMAT0016894HomosapiensmiR-4262	ACAUUCAG	9606
>hsa-miR-2355-5pMIMAT0016895HomosapiensmiR-2355-5p	UCCCCAGA	9606
>hsa-miR-2355-3pMIMAT0017950HomosapiensmiR-2355-3p	UUGUCCUU	9606
>hsa-miR-4268MIMAT0016896HomosapiensmiR-4268	GCUCCUCC	9606
>hsa-miR-4269MIMAT0016897HomosapiensmiR-4269	CAGGCACA	9606
>hsa-miR-4263MIMAT0016898HomosapiensmiR-4263	UUCUAAGU	9606
>hsa-miR-4264MIMAT0016899HomosapiensmiR-4264	CUCAGUCA	9606
>hsa-miR-4270MIMAT0016900HomosapiensmiR-4270	CAGGGAGU	9606
>hsa-miR-4271MIMAT0016901HomosapiensmiR-4271	GGGGAAGA	9606
>hsa-miR-4272MIMAT0016902HomosapiensmiR-4272	AUUCAACU	9606
>hsa-miR-4273MIMAT0016903HomosapiensmiR-4273	UGUUCUCU	9606
>hsa-miR-4276MIMAT0016904HomosapiensmiR-4276	UCAGUGAC	9606
>hsa-miR-4275MIMAT0016905HomosapiensmiR-4275	CAAUUACC	9606
>hsa-miR-4274MIMAT0016906HomosapiensmiR-4274	AGCAGUCC	9606
>hsa-miR-4281MIMAT0016907HomosapiensmiR-4281	GGUCCCGG	9606
>hsa-miR-4277MIMAT0016908HomosapiensmiR-4277	CAGUUCUG	9606
>hsa-miR-4279MIMAT0016909HomosapiensmiR-4279	UCUCCUCC	9606
>hsa-miR-4278MIMAT0016910HomosapiensmiR-4278	UAGGGGGU	9606
>hsa-miR-4280MIMAT0016911HomosapiensmiR-4280	AGUGUAGU	9606
>hsa-miR-4282MIMAT0016912HomosapiensmiR-4282	AAAAUUUG	9606
>hsa-miR-4285MIMAT0016913HomosapiensmiR-4285	CGGCGAGU	9606
>hsa-miR-4283MIMAT0016914HomosapiensmiR-4283	GGGGCUCA	9606
>hsa-miR-4284MIMAT0016915HomosapiensmiR-4284	GGCUCACA	9606
>hsa-miR-4286MIMAT0016916HomosapiensmiR-4286	CCCCACUC	9606
>hsa-miR-4287MIMAT0016917HomosapiensmiR-4287	CUCCCUUG	9606
>hsa-miR-4288MIMAT0016918HomosapiensmiR-4288	UGUCUGCU	9606
>hsa-miR-4292MIMAT0016919HomosapiensmiR-4292	CCCUGGGC	9606
>hsa-miR-4289MIMAT0016920HomosapiensmiR-4289	CAUUGUGC	9606
>hsa-miR-4290MIMAT0016921HomosapiensmiR-4290	GCCCUCCU	9606
>hsa-miR-4291MIMAT0016922HomosapiensmiR-4291	UCAGCAGG	9606
>hsa-miR-4329MIMAT0016923HomosapiensmiR-4329	CUGAGACC	9606
>hsa-miR-4330MIMAT0016924HomosapiensmiR-4330	CUCAGAUC	9606
>hsa-miR-500b-5pMIMAT0016925HomosapiensmiR-500b-5p	AUCCUUGC	9606
>hsa-miR-500b-3pMIMAT0027032HomosapiensmiR-500b-3p	CACCCAGG	9606
>hsa-miR-4328MIMAT0016926HomosapiensmiR-4328	CAGUUUUC	9606
>hsa-miR-3605-5pMIMAT0017981HomosapiensmiR-3605-5p	GAGGAUGG	9606
>hsa-miR-3605-3pMIMAT0017982HomosapiensmiR-3605-3p	CUCCGUGU	9606
>hsa-miR-3606-5pMIMAT0017983HomosapiensmiR-3606-5p	UAGUGAAG	9606
>hsa-miR-3606-3pMIMAT0022965HomosapiensmiR-3606-3p	AAAUUUCU	9606
>hsa-miR-3609MIMAT0017986HomosapiensmiR-3609	AAAGUGAU	9606
>hsa-miR-3610MIMAT0017987HomosapiensmiR-3610	AAUCGGAA	9606
>hsa-miR-3611MIMAT0017988HomosapiensmiR-3611	UGUGAAGA	9606
>hsa-miR-3612MIMAT0017989HomosapiensmiR-3612	GGAGGCAU	9606
>hsa-miR-3613-5pMIMAT0017990HomosapiensmiR-3613-5p	GUUGUACU	9606
>hsa-miR-3613-3pMIMAT0017991HomosapiensmiR-3613-3p	CAAAAAAA	9606
>hsa-miR-3614-5pMIMAT0017992HomosapiensmiR-3614-5p	CACUUGGA	9606
>hsa-miR-3614-3pMIMAT0017993HomosapiensmiR-3614-3p	AGCCUUCA	9606
>hsa-miR-3615MIMAT0017994HomosapiensmiR-3615	CUCUCGGC	9606
>hsa-miR-3616-5pMIMAT0017995HomosapiensmiR-3616-5p	UGAAGUGC	9606
>hsa-miR-3616-3pMIMAT0017996HomosapiensmiR-3616-3p	GAGGGCAU	9606
>hsa-miR-3617-5pMIMAT0017997HomosapiensmiR-3617-5p	AAGACAUA	9606
>hsa-miR-3617-3pMIMAT0022966HomosapiensmiR-3617-3p	AUCAGCAC	9606
>hsa-miR-3618MIMAT0017998HomosapiensmiR-3618	GUCUACAU	9606
>hsa-miR-3619-5pMIMAT0017999HomosapiensmiR-3619-5p	CAGCAGGC	9606
>hsa-miR-3619-3pMIMAT0019219HomosapiensmiR-3619-3p	GGACCAUC	9606
>hsa-miR-23cMIMAT0018000HomosapiensmiR-23c	UCACAUUG	9606
>hsa-miR-3620-5pMIMAT0022967HomosapiensmiR-3620-5p	UGGGCUGG	9606
>hsa-miR-3620-3pMIMAT0018001HomosapiensmiR-3620-3p	CACCCUGC	9606
>hsa-miR-3621MIMAT0018002HomosapiensmiR-3621	GCGGGUCG	9606
>hsa-miR-3622a-5pMIMAT0018003HomosapiensmiR-3622a-5p	AGGCACGG	9606
>hsa-miR-3622a-3pMIMAT0018004HomosapiensmiR-3622a-3p	CACCUGAC	9606
>hsa-miR-3622b-5pMIMAT0018005HomosapiensmiR-3622b-5p	GGCAUGGG	9606
>hsa-miR-3622b-3pMIMAT0018006HomosapiensmiR-3622b-3p	CACCUGAG	9606
>hsa-miR-3646MIMAT0018065HomosapiensmiR-3646	AAAUGAAA	9606
>hsa-miR-3648MIMAT0018068HomosapiensmiR-3648	GCCGCGGG	9606
>hsa-miR-3649MIMAT0018069HomosapiensmiR-3649	GGGACCUG	9606
>hsa-miR-3650MIMAT0018070HomosapiensmiR-3650	GGUGUGUC	9606
>hsa-miR-3651MIMAT0018071HomosapiensmiR-3651	AUAGCCCG	9606
>hsa-miR-3652MIMAT0018072HomosapiensmiR-3652	GGCUGGAG	9606
>hsa-miR-3654MIMAT0018074HomosapiensmiR-3654	ACUGGACA	9606
>hsa-miR-3655MIMAT0018075HomosapiensmiR-3655	CUUGUCGC	9606
>hsa-miR-3657MIMAT0018077HomosapiensmiR-3657	GUGUCCCA	9606
>hsa-miR-3658MIMAT0018078HomosapiensmiR-3658	UUAAGAAA	9606
>hsa-miR-3659MIMAT0018080HomosapiensmiR-3659	GAGUGUUG	9606
>hsa-miR-3660MIMAT0018081HomosapiensmiR-3660	CUGACAGG	9606
>hsa-miR-3661MIMAT0018082HomosapiensmiR-3661	GACCUGGG	9606
>hsa-miR-3662MIMAT0018083HomosapiensmiR-3662	AAAAUGAU	9606
>hsa-miR-3663-5pMIMAT0018084HomosapiensmiR-3663-5p	CUGGUCUG	9606
>hsa-miR-3663-3pMIMAT0018085HomosapiensmiR-3663-3p	GAGCACCA	9606
>hsa-miR-3664-5pMIMAT0018086HomosapiensmiR-3664-5p	ACUCUGUC	9606
>hsa-miR-3664-3pMIMAT0019220HomosapiensmiR-3664-3p	CUCAGGAG	9606
>hsa-miR-3665MIMAT0018087HomosapiensmiR-3665	GCAGGUGC	9606
>hsa-miR-3666MIMAT0018088HomosapiensmiR-3666	AGUGCAAG	9606
>hsa-miR-3667-5pMIMAT0018089HomosapiensmiR-3667-5p	AAGACCCA	9606
>hsa-miR-3667-3pMIMAT0018090HomosapiensmiR-3667-3p	CCUUCCUC	9606
>hsa-miR-3668MIMAT0018091HomosapiensmiR-3668	AUGUAGAG	9606
>hsa-miR-3670MIMAT0018093HomosapiensmiR-3670	GAGCUCAC	9606
>hsa-miR-3671MIMAT0018094HomosapiensmiR-3671	UCAAAUAA	9606
>hsa-miR-3672MIMAT0018095HomosapiensmiR-3672	UGAGACUC	9606
>hsa-miR-3674MIMAT0018097HomosapiensmiR-3674	UUGUAGAA	9606
>hsa-miR-3675-5pMIMAT0018098HomosapiensmiR-3675-5p	AUGGGGCU	9606
>hsa-miR-3675-3pMIMAT0018099HomosapiensmiR-3675-3p	AUCUCUAA	9606
>hsa-miR-3677-5pMIMAT0019221HomosapiensmiR-3677-5p	AGUGGCCA	9606
>hsa-miR-3677-3pMIMAT0018101HomosapiensmiR-3677-3p	UCGUGGGC	9606
>hsa-miR-3678-5pMIMAT0018102HomosapiensmiR-3678-5p	CCGUACAA	9606
>hsa-miR-3678-3pMIMAT0018103HomosapiensmiR-3678-3p	UGCAGAGU	9606
>hsa-miR-3679-5pMIMAT0018104HomosapiensmiR-3679-5p	GAGGAUAU	9606
>hsa-miR-3679-3pMIMAT0018105HomosapiensmiR-3679-3p	UUCCCCCC	9606
>hsa-miR-3680-5pMIMAT0018106HomosapiensmiR-3680-5p	ACUCACUC	9606
>hsa-miR-3680-3pMIMAT0018107HomosapiensmiR-3680-3p	UUUGCAUG	9606
>hsa-miR-3681-5pMIMAT0018108HomosapiensmiR-3681-5p	AGUGGAUG	9606
>hsa-miR-3681-3pMIMAT0018109HomosapiensmiR-3681-3p	CACAGUGC	9606
>hsa-miR-3682-5pMIMAT0019222HomosapiensmiR-3682-5p	UACUUCUA	9606
>hsa-miR-3682-3pMIMAT0018110HomosapiensmiR-3682-3p	GAUGAUAC	9606
>hsa-miR-3683MIMAT0018111HomosapiensmiR-3683	GCGACAUU	9606
>hsa-miR-3684MIMAT0018112HomosapiensmiR-3684	UAGACCUA	9606
>hsa-miR-3685MIMAT0018113HomosapiensmiR-3685	UUCCUACC	9606
>hsa-miR-3686MIMAT0018114HomosapiensmiR-3686	UCUGUAAG	9606
>hsa-miR-3688-5pMIMAT0019223HomosapiensmiR-3688-5p	GUGGCAAA	9606
>hsa-miR-3688-3pMIMAT0018116HomosapiensmiR-3688-3p	AUGGAAAG	9606
>hsa-miR-3689a-5pMIMAT0018117HomosapiensmiR-3689a-5p	GUGAUAUC	9606
>hsa-miR-3689a-3pMIMAT0018118HomosapiensmiR-3689a-3p	UGGGAGGU	9606
>hsa-miR-3690MIMAT0018119HomosapiensmiR-3690	CCUGGACC	9606
>hsa-miR-3691-5pMIMAT0018120HomosapiensmiR-3691-5p	GUGGAUGA	9606
>hsa-miR-3691-3pMIMAT0019224HomosapiensmiR-3691-3p	CCAAGUCU	9606
>hsa-miR-3692-5pMIMAT0018121HomosapiensmiR-3692-5p	CUGCUGGU	9606
>hsa-miR-3692-3pMIMAT0018122HomosapiensmiR-3692-3p	UUCCACAC	9606
>hsa-miR-3713MIMAT0018164HomosapiensmiR-3713	GUAUCCGU	9606
>hsa-miR-3714MIMAT0018165HomosapiensmiR-3714	AAGGCAGC	9606
>hsa-miR-3180MIMAT0018178HomosapiensmiR-3180	GGGGCGGA	9606
>hsa-miR-3907MIMAT0018179HomosapiensmiR-3907	GGUGCUCC	9606
>hsa-miR-3689b-5pMIMAT0018180HomosapiensmiR-3689b-5p	GUGAUAUC	9606
>hsa-miR-3689b-3pMIMAT0018181HomosapiensmiR-3689b-3p	UGGGAGGU	9606
>hsa-miR-3908MIMAT0018182HomosapiensmiR-3908	AGCAAUGU	9606
>hsa-miR-3909MIMAT0018183HomosapiensmiR-3909	GUCCUCUA	9606
>hsa-miR-3910MIMAT0018184HomosapiensmiR-3910	AAGGCAUA	9606
>hsa-miR-3911MIMAT0018185HomosapiensmiR-3911	GUGUGGAU	9606
>hsa-miR-3912-5pMIMAT0027036HomosapiensmiR-3912-5p	UGUCCAUA	9606
>hsa-miR-3912-3pMIMAT0018186HomosapiensmiR-3912-3p	AACGCAUA	9606
>hsa-miR-3913-5pMIMAT0018187HomosapiensmiR-3913-5p	UUGGGACU	9606
>hsa-miR-3913-3pMIMAT0019225HomosapiensmiR-3913-3p	GACAUCAA	9606
>hsa-miR-3914MIMAT0018188HomosapiensmiR-3914	AGGAACCA	9606
>hsa-miR-3915MIMAT0018189HomosapiensmiR-3915	UGAGGAAA	9606
>hsa-miR-3916MIMAT0018190HomosapiensmiR-3916	AGAGGAAG	9606
>hsa-miR-3917MIMAT0018191HomosapiensmiR-3917	CUCGGACU	9606
>hsa-miR-3918MIMAT0018192HomosapiensmiR-3918	CAGGGCCG	9606
>hsa-miR-3919MIMAT0018193HomosapiensmiR-3919	CAGAGAAC	9606
>hsa-miR-3150b-5pMIMAT0019226HomosapiensmiR-3150b-5p	AACCUCGA	9606
>hsa-miR-3150b-3pMIMAT0018194HomosapiensmiR-3150b-3p	GAGGAGAU	9606
>hsa-miR-3920MIMAT0018195HomosapiensmiR-3920	CUGAUUAU	9606
>hsa-miR-3921MIMAT0018196HomosapiensmiR-3921	CUCUGAGU	9606
>hsa-miR-3922-5pMIMAT0019227HomosapiensmiR-3922-5p	CAAGGCCA	9606
>hsa-miR-3922-3pMIMAT0018197HomosapiensmiR-3922-3p	CUGGCCUU	9606
>hsa-miR-3923MIMAT0018198HomosapiensmiR-3923	ACUAGUAA	9606
>hsa-miR-3924MIMAT0018199HomosapiensmiR-3924	UAUGUAUA	9606
>hsa-miR-3925-5pMIMAT0018200HomosapiensmiR-3925-5p	AGAGAACU	9606
>hsa-miR-3925-3pMIMAT0019228HomosapiensmiR-3925-3p	CUCCAGUU	9606
>hsa-miR-3926MIMAT0018201HomosapiensmiR-3926	GGCCAAAA	9606
>hsa-miR-3927-5pMIMAT0022970HomosapiensmiR-3927-5p	CCUAUCAC	9606
>hsa-miR-3927-3pMIMAT0018202HomosapiensmiR-3927-3p	AGGUAGAU	9606
>hsa-miR-676-5pMIMAT0018203HomosapiensmiR-676-5p	CUUCAACC	9606
>hsa-miR-676-3pMIMAT0018204HomosapiensmiR-676-3p	UGUCCUAA	9606
>hsa-miR-3928-5pMIMAT0027037HomosapiensmiR-3928-5p	GAAGCUCU	9606
>hsa-miR-3928-3pMIMAT0018205HomosapiensmiR-3928-3p	GAGGAACC	9606
>hsa-miR-3929MIMAT0018206HomosapiensmiR-3929	AGGCUGAU	9606
>hsa-miR-3934-5pMIMAT0018349HomosapiensmiR-3934-5p	CAGGUGUG	9606
>hsa-miR-3934-3pMIMAT0022975HomosapiensmiR-3934-3p	GCUCAGGU	9606
>hsa-miR-3935MIMAT0018350HomosapiensmiR-3935	GUAGAUAC	9606
>hsa-miR-3936MIMAT0018351HomosapiensmiR-3936	AAGGGGUG	9606
>hsa-miR-3937MIMAT0018352HomosapiensmiR-3937	CAGGCGGC	9606
>hsa-miR-3938MIMAT0018353HomosapiensmiR-3938	AUUCCCUU	9606
>hsa-miR-548yMIMAT0018354HomosapiensmiR-548y	AAAGUAAU	9606
>hsa-miR-3939MIMAT0018355HomosapiensmiR-3939	ACGCGCAG	9606
>hsa-miR-3940-5pMIMAT0019229HomosapiensmiR-3940-5p	UGGGUUGG	9606
>hsa-miR-3940-3pMIMAT0018356HomosapiensmiR-3940-3p	AGCCCGGA	9606
>hsa-miR-3941MIMAT0018357HomosapiensmiR-3941	UACACACA	9606
>hsa-miR-3942-5pMIMAT0018358HomosapiensmiR-3942-5p	AGCAAUAC	9606
>hsa-miR-3942-3pMIMAT0019230HomosapiensmiR-3942-3p	UUCAGAUA	9606
>hsa-miR-3943MIMAT0018359HomosapiensmiR-3943	AGCCCCCA	9606
>hsa-miR-3944-5pMIMAT0019231HomosapiensmiR-3944-5p	GUGCAGCA	9606
>hsa-miR-3944-3pMIMAT0018360HomosapiensmiR-3944-3p	UCGGGCUG	9606
>hsa-miR-3945MIMAT0018361HomosapiensmiR-3945	GGGCAUAG	9606
>hsa-miR-374c-5pMIMAT0018443HomosapiensmiR-374c-5p	UAAUACAA	9606
>hsa-miR-374c-3pMIMAT0022735HomosapiensmiR-374c-3p	ACUUAGCA	9606
>hsa-miR-642b-5pMIMAT0022736HomosapiensmiR-642b-5p	GUUCCCUC	9606
>hsa-miR-642b-3pMIMAT0018444HomosapiensmiR-642b-3p	GACACAUU	9606
>hsa-miR-550b-2-5pMIMAT0022737HomosapiensmiR-550b-2-5p	UGUGCCUG	9606
>hsa-miR-550b-3pMIMAT0018445HomosapiensmiR-550b-3p	CUUACUCC	9606
>hsa-miR-548zMIMAT0018446HomosapiensmiR-548z	AAAAACCG	9606
>hsa-miR-548aaMIMAT0018447HomosapiensmiR-548aa	AAAACCAC	9606
>hsa-miR-548o-5pMIMAT0022738HomosapiensmiR-548o-5p	AAAGUAAU	9606
>hsa-miR-1268bMIMAT0018925HomosapiensmiR-1268b	GGGCGUGG	9606
>hsa-miR-378eMIMAT0018927HomosapiensmiR-378e	CUGGACUU	9606
>hsa-miR-548abMIMAT0018928HomosapiensmiR-548ab	AAAGUAAU	9606
>hsa-miR-4418MIMAT0018930HomosapiensmiR-4418	ACUGCAGG	9606
>hsa-miR-378fMIMAT0018932HomosapiensmiR-378f	CUGGACUU	9606
>hsa-miR-4420MIMAT0018933HomosapiensmiR-4420	UCACUGAU	9606
>hsa-miR-4421MIMAT0018934HomosapiensmiR-4421	CCUGUCUG	9606
>hsa-miR-4422MIMAT0018935HomosapiensmiR-4422	AAAGCAUC	9606
>hsa-miR-4423-5pMIMAT0019232HomosapiensmiR-4423-5p	GUUGCCUU	9606
>hsa-miR-4423-3pMIMAT0018936HomosapiensmiR-4423-3p	UAGGCACC	9606
>hsa-miR-378gMIMAT0018937HomosapiensmiR-378g	CUGGGCUU	9606
>hsa-miR-548acMIMAT0018938HomosapiensmiR-548ac	AAAAACCG	9606
>hsa-miR-4424MIMAT0018939HomosapiensmiR-4424	GAGUUAAC	9606
>hsa-miR-4425MIMAT0018940HomosapiensmiR-4425	GUUGGGAU	9606
>hsa-miR-4426MIMAT0018941HomosapiensmiR-4426	AAGAUGGA	9606
>hsa-miR-4427MIMAT0018942HomosapiensmiR-4427	CUGAAUAG	9606
>hsa-miR-4428MIMAT0018943HomosapiensmiR-4428	AAGGAGAC	9606
>hsa-miR-4429MIMAT0018944HomosapiensmiR-4429	AAAGCUGG	9606
>hsa-miR-4430MIMAT0018945HomosapiensmiR-4430	GGCUGGAG	9606
>hsa-miR-548ad-5pMIMAT0032114HomosapiensmiR-548ad-5p	AAAGUAAU	9606
>hsa-miR-548ad-3pMIMAT0018946HomosapiensmiR-548ad-3p	AAAACGAC	9606
>hsa-miR-4431MIMAT0018947HomosapiensmiR-4431	CGACUCUG	9606
>hsa-miR-4432MIMAT0018948HomosapiensmiR-4432	AAGACUCU	9606
>hsa-miR-4433a-5pMIMAT0020956HomosapiensmiR-4433a-5p	GUCCCACC	9606
>hsa-miR-4433a-3pMIMAT0018949HomosapiensmiR-4433a-3p	CAGGAGUG	9606
>hsa-miR-4434MIMAT0018950HomosapiensmiR-4434	GGAGAAGU	9606
>hsa-miR-4435MIMAT0018951HomosapiensmiR-4435	UGGCCAGA	9606
>hsa-miR-4436aMIMAT0018952HomosapiensmiR-4436a	CAGGACAG	9606
>hsa-miR-4437MIMAT0018953HomosapiensmiR-4437	GGGCUCAG	9606
>hsa-miR-548ae-3pMIMAT0018954HomosapiensmiR-548ae-3p	AAAAACUG	9606
>hsa-miR-548ae-5pMIMAT0032115HomosapiensmiR-548ae-5p	AAAGUAAU	9606
>hsa-miR-4438MIMAT0018956HomosapiensmiR-4438	ACAGGCUU	9606
>hsa-miR-4439MIMAT0018957HomosapiensmiR-4439	UGACUGAU	9606
>hsa-miR-4440MIMAT0018958HomosapiensmiR-4440	GUCGUGGG	9606
>hsa-miR-4441MIMAT0018959HomosapiensmiR-4441	CAGGGAGG	9606
>hsa-miR-4442MIMAT0018960HomosapiensmiR-4442	CCGGACAA	9606
>hsa-miR-4443MIMAT0018961HomosapiensmiR-4443	UGGAGGCG	9606
>hsa-miR-4444MIMAT0018962HomosapiensmiR-4444	UCGAGUUG	9606
>hsa-miR-4445-5pMIMAT0018963HomosapiensmiR-4445-5p	GAUUGUUU	9606
>hsa-miR-4445-3pMIMAT0018964HomosapiensmiR-4445-3p	ACGGCAAA	9606
>hsa-miR-4446-5pMIMAT0019233HomosapiensmiR-4446-5p	UUUCCCUG	9606
>hsa-miR-4446-3pMIMAT0018965HomosapiensmiR-4446-3p	AGGGCUGG	9606
>hsa-miR-4447MIMAT0018966HomosapiensmiR-4447	GUGGGGGC	9606
>hsa-miR-4448MIMAT0018967HomosapiensmiR-4448	GCUCCUUG	9606
>hsa-miR-4449MIMAT0018968HomosapiensmiR-4449	GUCCCGGG	9606
>hsa-miR-548agMIMAT0018969HomosapiensmiR-548ag	AAGGUAAU	9606
>hsa-miR-4450MIMAT0018971HomosapiensmiR-4450	GGGGAUUU	9606
>hsa-miR-548ah-5pMIMAT0018972HomosapiensmiR-548ah-5p	AAAGUGAU	9606
>hsa-miR-548ah-3pMIMAT0020957HomosapiensmiR-548ah-3p	AAAAACUG	9606
>hsa-miR-4451MIMAT0018973HomosapiensmiR-4451	GGUAGAGC	9606
>hsa-miR-4452MIMAT0018974HomosapiensmiR-4452	UGAAUUCU	9606
>hsa-miR-4453MIMAT0018975HomosapiensmiR-4453	AGCUUGGU	9606
>hsa-miR-4454MIMAT0018976HomosapiensmiR-4454	GAUCCGAG	9606
>hsa-miR-4455MIMAT0018977HomosapiensmiR-4455	GGGUGUGU	9606
>hsa-miR-4456MIMAT0018978HomosapiensmiR-4456	CUGGUGGC	9606
>hsa-miR-4457MIMAT0018979HomosapiensmiR-4457	CACAAGGU	9606
>hsa-miR-4458MIMAT0018980HomosapiensmiR-4458	GAGGUAGG	9606
>hsa-miR-4460MIMAT0018982HomosapiensmiR-4460	UAGUGGUU	9606
>hsa-miR-378hMIMAT0018984HomosapiensmiR-378h	CUGGACUU	9606
>hsa-miR-3135bMIMAT0018985HomosapiensmiR-3135b	GCUGGAGC	9606
>hsa-miR-4462MIMAT0018986HomosapiensmiR-4462	GACACGGA	9606
>hsa-miR-4463MIMAT0018987HomosapiensmiR-4463	AGACUGGG	9606
>hsa-miR-4464MIMAT0018988HomosapiensmiR-4464	AGGUUUGG	9606
>hsa-miR-548aiMIMAT0018989HomosapiensmiR-548ai	AAGGUAAU	9606
>hsa-miR-548aj-3pMIMAT0018990HomosapiensmiR-548aj-3p	AAAAACUG	9606
>hsa-miR-548aj-5pMIMAT0022739HomosapiensmiR-548aj-5p	GCAAAAGU	9606
>hsa-miR-4465MIMAT0018992HomosapiensmiR-4465	UCAAGUAG	9606
>hsa-miR-4466MIMAT0018993HomosapiensmiR-4466	GGUGCGGG	9606
>hsa-miR-4467MIMAT0018994HomosapiensmiR-4467	GGCGGCGG	9606
>hsa-miR-4468MIMAT0018995HomosapiensmiR-4468	GAGCAGAA	9606
>hsa-miR-4469MIMAT0018996HomosapiensmiR-4469	CUCCCUCU	9606
>hsa-miR-4470MIMAT0018997HomosapiensmiR-4470	GGCAAACG	9606
>hsa-miR-4471MIMAT0018998HomosapiensmiR-4471	GGGAACUU	9606
>hsa-miR-4472MIMAT0018999HomosapiensmiR-4472	GUGGGGGG	9606
>hsa-miR-4473MIMAT0019000HomosapiensmiR-4473	UAGUGCUC	9606
>hsa-miR-4474-5pMIMAT0019234HomosapiensmiR-4474-5p	UAGUCUCA	9606
>hsa-miR-4474-3pMIMAT0019001HomosapiensmiR-4474-3p	UGUGGCUG	9606
>hsa-miR-4475MIMAT0019002HomosapiensmiR-4475	AAGGGACC	9606
>hsa-miR-4476MIMAT0019003HomosapiensmiR-4476	AGGAAGGA	9606
>hsa-miR-4477aMIMAT0019004HomosapiensmiR-4477a	UAUUAAGG	9606
>hsa-miR-4477bMIMAT0019005HomosapiensmiR-4477b	UUAAGGAC	9606
>hsa-miR-4478MIMAT0019006HomosapiensmiR-4478	AGGCUGAG	9606
>hsa-miR-3689cMIMAT0019007HomosapiensmiR-3689c	UGGGAGGU	9606
>hsa-miR-3689dMIMAT0019008HomosapiensmiR-3689d	GGAGGUGU	9606
>hsa-miR-3689eMIMAT0019009HomosapiensmiR-3689e	GUGAUAUC	9606
>hsa-miR-3689fMIMAT0019010HomosapiensmiR-3689f	GUGAUAUC	9606
>hsa-miR-4479MIMAT0019011HomosapiensmiR-4479	GCGCGGCC	9606
>hsa-miR-3155bMIMAT0019012HomosapiensmiR-3155b	CAGGCUCU	9606
>hsa-miR-548akMIMAT0019013HomosapiensmiR-548ak	AAAGUAAC	9606
>hsa-miR-4480MIMAT0019014HomosapiensmiR-4480	GCCAAGUG	9606
>hsa-miR-4481MIMAT0019015HomosapiensmiR-4481	GAGUGGGC	9606
>hsa-miR-4482-5pMIMAT0019016HomosapiensmiR-4482-5p	ACCCAGUG	9606
>hsa-miR-4482-3pMIMAT0020958HomosapiensmiR-4482-3p	UUCUAUUU	9606
>hsa-miR-4483MIMAT0019017HomosapiensmiR-4483	GGGUGGUC	9606
>hsa-miR-4484MIMAT0019018HomosapiensmiR-4484	AAAGGCGG	9606
>hsa-miR-4485-5pMIMAT0032116HomosapiensmiR-4485-5p	CCGCCUGC	9606
>hsa-miR-4485-3pMIMAT0019019HomosapiensmiR-4485-3p	AACGGCCG	9606
>hsa-miR-4486MIMAT0019020HomosapiensmiR-4486	CUGGGCGA	9606
>hsa-miR-4487MIMAT0019021HomosapiensmiR-4487	GAGCUGGC	9606
>hsa-miR-4488MIMAT0019022HomosapiensmiR-4488	GGGGGCGG	9606
>hsa-miR-4489MIMAT0019023HomosapiensmiR-4489	GGGGCUAG	9606
>hsa-miR-548alMIMAT0019024HomosapiensmiR-548al	ACGGCAAU	9606
>hsa-miR-4490MIMAT0019025HomosapiensmiR-4490	CUGGUAAG	9606
>hsa-miR-4491MIMAT0019026HomosapiensmiR-4491	AUGUGGAC	9606
>hsa-miR-4492MIMAT0019027HomosapiensmiR-4492	GGGCUGGG	9606
>hsa-miR-4493MIMAT0019028HomosapiensmiR-4493	GAAGGCCU	9606
>hsa-miR-4494MIMAT0019029HomosapiensmiR-4494	CAGACUGU	9606
>hsa-miR-4495MIMAT0019030HomosapiensmiR-4495	AUGUAAAC	9606
>hsa-miR-4496MIMAT0019031HomosapiensmiR-4496	AGGAAACU	9606
>hsa-miR-4497MIMAT0019032HomosapiensmiR-4497	UCCGGGAC	9606
>hsa-miR-4498MIMAT0019033HomosapiensmiR-4498	GGGCUGGC	9606
>hsa-miR-4499MIMAT0019035HomosapiensmiR-4499	AGACUGAG	9606
>hsa-miR-4500MIMAT0019036HomosapiensmiR-4500	GAGGUAGU	9606
>hsa-miR-4501MIMAT0019037HomosapiensmiR-4501	AUGUGACC	9606
>hsa-miR-4502MIMAT0019038HomosapiensmiR-4502	CUGAUGAU	9606
>hsa-miR-4503MIMAT0019039HomosapiensmiR-4503	UUAAGCAG	9606
>hsa-miR-4504MIMAT0019040HomosapiensmiR-4504	GUGACAAU	9606
>hsa-miR-4505MIMAT0019041HomosapiensmiR-4505	GGCUGGGC	9606
>hsa-miR-4506MIMAT0019042HomosapiensmiR-4506	AAUGGGUG	9606
>hsa-miR-2392MIMAT0019043HomosapiensmiR-2392	AGGAUGGG	9606
>hsa-miR-4507MIMAT0019044HomosapiensmiR-4507	UGGGUUGG	9606
>hsa-miR-4508MIMAT0019045HomosapiensmiR-4508	CGGGGCUG	9606
>hsa-miR-4509MIMAT0019046HomosapiensmiR-4509	CUAAAGGA	9606
>hsa-miR-4510MIMAT0019047HomosapiensmiR-4510	GAGGGAGU	9606
>hsa-miR-4511MIMAT0019048HomosapiensmiR-4511	AAGAACUG	9606
>hsa-miR-4512MIMAT0019049HomosapiensmiR-4512	AGGGCCUC	9606
>hsa-miR-4513MIMAT0019050HomosapiensmiR-4513	GACUGACG	9606
>hsa-miR-4514MIMAT0019051HomosapiensmiR-4514	CAGGCAGG	9606
>hsa-miR-4515MIMAT0019052HomosapiensmiR-4515	GGACUGGA	9606
>hsa-miR-4516MIMAT0019053HomosapiensmiR-4516	GGAGAAGG	9606
>hsa-miR-4517MIMAT0019054HomosapiensmiR-4517	AAUAUGAU	9606
>hsa-miR-4518MIMAT0019055HomosapiensmiR-4518	CUCAGGGA	9606
>hsa-miR-4519MIMAT0019056HomosapiensmiR-4519	AGCAGUGC	9606
>hsa-miR-4520-5pMIMAT0019235HomosapiensmiR-4520-5p	CUGCGUGU	9606
>hsa-miR-4520-3pMIMAT0019057HomosapiensmiR-4520-3p	UGGACAGA	9606
>hsa-miR-4521MIMAT0019058HomosapiensmiR-4521	CUAAGGAA	9606
>hsa-miR-1269bMIMAT0019059HomosapiensmiR-1269b	UGGACUGA	9606
>hsa-miR-4522MIMAT0019060HomosapiensmiR-4522	GACUCUGC	9606
>hsa-miR-4523MIMAT0019061HomosapiensmiR-4523	ACCGAGAG	9606
>hsa-miR-4524a-5pMIMAT0019062HomosapiensmiR-4524a-5p	UAGCAGCA	9606
>hsa-miR-4524a-3pMIMAT0019063HomosapiensmiR-4524a-3p	GAGACAGG	9606
>hsa-miR-4525MIMAT0019064HomosapiensmiR-4525	GGGGGAUG	9606
>hsa-miR-4526MIMAT0019065HomosapiensmiR-4526	CUGACAGC	9606
>hsa-miR-4527MIMAT0019066HomosapiensmiR-4527	GGUCUGCA	9606
>hsa-miR-4528MIMAT0019067HomosapiensmiR-4528	CAUUAUAU	9606
>hsa-miR-4529-5pMIMAT0019236HomosapiensmiR-4529-5p	GGCCAUCA	9606
>hsa-miR-4529-3pMIMAT0019068HomosapiensmiR-4529-3p	UUGGACUG	9606
>hsa-miR-4530MIMAT0019069HomosapiensmiR-4530	CCAGCAGG	9606
>hsa-miR-4531MIMAT0019070HomosapiensmiR-4531	UGGAGAAG	9606
>hsa-miR-4533MIMAT0019072HomosapiensmiR-4533	GGAAGGAG	9606
>hsa-miR-4534MIMAT0019073HomosapiensmiR-4534	GAUGGAGG	9606
>hsa-miR-378iMIMAT0019074HomosapiensmiR-378i	CUGGACUA	9606
>hsa-miR-4535MIMAT0019075HomosapiensmiR-4535	UGGACCUG	9606
>hsa-miR-548am-5pMIMAT0022740HomosapiensmiR-548am-5p	AAAGUAAU	9606
>hsa-miR-548am-3pMIMAT0019076HomosapiensmiR-548am-3p	AAAAACUG	9606
>hsa-miR-1587MIMAT0019077HomosapiensmiR-1587	UGGGCUGG	9606
>hsa-miR-4536-5pMIMAT0019078HomosapiensmiR-4536-5p	GUGGUAGA	9606
>hsa-miR-4536-3pMIMAT0020959HomosapiensmiR-4536-3p	CGUGCAUA	9606
>hsa-miR-548anMIMAT0019079HomosapiensmiR-548an	AAAGGCAU	9606
>hsa-miR-4537MIMAT0019080HomosapiensmiR-4537	GAGCCGAG	9606
>hsa-miR-4538MIMAT0019081HomosapiensmiR-4538	AGCUUGGA	9606
>hsa-miR-4539MIMAT0019082HomosapiensmiR-4539	CUGAACUG	9606
>hsa-miR-4540MIMAT0019083HomosapiensmiR-4540	UAGUCCUG	9606
>hsa-miR-3960MIMAT0019337HomosapiensmiR-3960	GCGGCGGC	9606
>hsa-miR-3972MIMAT0019357HomosapiensmiR-3972	UGCCAGCC	9606
>hsa-miR-3973MIMAT0019358HomosapiensmiR-3973	CAAAGUAC	9606
>hsa-miR-3974MIMAT0019359HomosapiensmiR-3974	AAGGUCAU	9606
>hsa-miR-3975MIMAT0019360HomosapiensmiR-3975	GAGGCUAA	9606
>hsa-miR-3976MIMAT0019361HomosapiensmiR-3976	AUAGAGAG	9606
>hsa-miR-3977MIMAT0019362HomosapiensmiR-3977	UGCUUCAU	9606
>hsa-miR-3978MIMAT0019363HomosapiensmiR-3978	UGGAAAGC	9606
>hsa-miR-4632-5pMIMAT0022977HomosapiensmiR-4632-5p	AGGGCAGC	9606
>hsa-miR-4632-3pMIMAT0019688HomosapiensmiR-4632-3p	GCCGCCCU	9606
>hsa-miR-4633-5pMIMAT0019689HomosapiensmiR-4633-5p	UAUGCCUG	9606
>hsa-miR-4633-3pMIMAT0019690HomosapiensmiR-4633-3p	GGAGCUAG	9606
>hsa-miR-4634MIMAT0019691HomosapiensmiR-4634	GGCGCGAC	9606
>hsa-miR-4635MIMAT0019692HomosapiensmiR-4635	CUUGAAGU	9606
>hsa-miR-4636MIMAT0019693HomosapiensmiR-4636	ACUCGUGU	9606
>hsa-miR-4637MIMAT0019694HomosapiensmiR-4637	ACUAACUG	9606
>hsa-miR-4638-5pMIMAT0019695HomosapiensmiR-4638-5p	CUCGGCUG	9606
>hsa-miR-4638-3pMIMAT0019696HomosapiensmiR-4638-3p	CUGGACAC	9606
>hsa-miR-4639-5pMIMAT0019697HomosapiensmiR-4639-5p	UGCUAAGU	9606
>hsa-miR-4639-3pMIMAT0019698HomosapiensmiR-4639-3p	CACUCUCA	9606
>hsa-miR-4640-5pMIMAT0019699HomosapiensmiR-4640-5p	GGGCCAGG	9606
>hsa-miR-4640-3pMIMAT0019700HomosapiensmiR-4640-3p	ACCCCCUG	9606
>hsa-miR-4641MIMAT0019701HomosapiensmiR-4641	GCCCAUGC	9606
>hsa-miR-4642MIMAT0019702HomosapiensmiR-4642	UGGCAUCG	9606
>hsa-miR-4643MIMAT0019703HomosapiensmiR-4643	ACACAUGA	9606
>hsa-miR-4644MIMAT0019704HomosapiensmiR-4644	GGAGAGAG	9606
>hsa-miR-4645-5pMIMAT0019705HomosapiensmiR-4645-5p	CCAGGCAA	9606
>hsa-miR-4645-3pMIMAT0019706HomosapiensmiR-4645-3p	GACAGUAG	9606
>hsa-miR-4646-5pMIMAT0019707HomosapiensmiR-4646-5p	CUGGGAAG	9606
>hsa-miR-4646-3pMIMAT0019708HomosapiensmiR-4646-3p	UUGUCCCU	9606
>hsa-miR-4647MIMAT0019709HomosapiensmiR-4647	AAGAUGGU	9606
>hsa-miR-4648MIMAT0019710HomosapiensmiR-4648	GUGGGACU	9606
>hsa-miR-4649-5pMIMAT0019711HomosapiensmiR-4649-5p	GGGCGAGG	9606
>hsa-miR-4649-3pMIMAT0019712HomosapiensmiR-4649-3p	CUGAGGCC	9606
>hsa-miR-4650-5pMIMAT0019713HomosapiensmiR-4650-5p	CAGGCCUC	9606
>hsa-miR-4650-3pMIMAT0019714HomosapiensmiR-4650-3p	GGUAGAAU	9606
>hsa-miR-4651MIMAT0019715HomosapiensmiR-4651	GGGGUGGG	9606
>hsa-miR-4652-5pMIMAT0019716HomosapiensmiR-4652-5p	GGGGACUG	9606
>hsa-miR-4652-3pMIMAT0019717HomosapiensmiR-4652-3p	UUCUGUUA	9606
>hsa-miR-4653-5pMIMAT0019718HomosapiensmiR-4653-5p	CUCUGAGC	9606
>hsa-miR-4653-3pMIMAT0019719HomosapiensmiR-4653-3p	GGAGUUAA	9606
>hsa-miR-4654MIMAT0019720HomosapiensmiR-4654	GUGGGAUC	9606
>hsa-miR-4655-5pMIMAT0019721HomosapiensmiR-4655-5p	ACCGGGGA	9606
>hsa-miR-4655-3pMIMAT0019722HomosapiensmiR-4655-3p	CCCUCGUC	9606
>hsa-miR-4656MIMAT0019723HomosapiensmiR-4656	GGGCUGAG	9606
>hsa-miR-4657MIMAT0019724HomosapiensmiR-4657	AUGUGGAA	9606
>hsa-miR-4658MIMAT0019725HomosapiensmiR-4658	UGAGUGUG	9606
>hsa-miR-4659a-5pMIMAT0019726HomosapiensmiR-4659a-5p	UGCCAUGU	9606
>hsa-miR-4659a-3pMIMAT0019727HomosapiensmiR-4659a-3p	UUCUUCUU	9606
>hsa-miR-4660MIMAT0019728HomosapiensmiR-4660	GCAGCUCU	9606
>hsa-miR-4661-5pMIMAT0019729HomosapiensmiR-4661-5p	ACUAGCUC	9606
>hsa-miR-4661-3pMIMAT0019730HomosapiensmiR-4661-3p	AGGAUCCA	9606
>hsa-miR-4662a-5pMIMAT0019731HomosapiensmiR-4662a-5p	UAGCCAAU	9606
>hsa-miR-4662a-3pMIMAT0019732HomosapiensmiR-4662a-3p	AAGAUAGA	9606
>hsa-miR-4659b-5pMIMAT0019733HomosapiensmiR-4659b-5p	UGCCAUGU	9606
>hsa-miR-4659b-3pMIMAT0019734HomosapiensmiR-4659b-3p	UUCUUCUU	9606
>hsa-miR-4663MIMAT0019735HomosapiensmiR-4663	GCUGAGCU	9606
>hsa-miR-4662bMIMAT0019736HomosapiensmiR-4662b	AAGAUGGA	9606
>hsa-miR-4664-5pMIMAT0019737HomosapiensmiR-4664-5p	GGGGUGCC	9606
>hsa-miR-4664-3pMIMAT0019738HomosapiensmiR-4664-3p	UUCCGGUC	9606
>hsa-miR-4665-5pMIMAT0019739HomosapiensmiR-4665-5p	UGGGGGAC	9606
>hsa-miR-4665-3pMIMAT0019740HomosapiensmiR-4665-3p	UCGGCCGC	9606
>hsa-miR-4666a-5pMIMAT0019741HomosapiensmiR-4666a-5p	UACAUGUC	9606
>hsa-miR-4666a-3pMIMAT0019742HomosapiensmiR-4666a-3p	AUACAAUC	9606
>hsa-miR-4667-5pMIMAT0019743HomosapiensmiR-4667-5p	CUGGGGAG	9606
>hsa-miR-4667-3pMIMAT0019744HomosapiensmiR-4667-3p	CCCUCCUU	9606
>hsa-miR-4668-5pMIMAT0019745HomosapiensmiR-4668-5p	GGGAAAAA	9606
>hsa-miR-4668-3pMIMAT0019746HomosapiensmiR-4668-3p	AAAAUCCU	9606
>hsa-miR-219b-5pMIMAT0019747HomosapiensmiR-219b-5p	GAUGUCCA	9606
>hsa-miR-219b-3pMIMAT0019748HomosapiensmiR-219b-3p	GAAUUGCG	9606
>hsa-miR-4669MIMAT0019749HomosapiensmiR-4669	GUGUCCGG	9606
>hsa-miR-4670-5pMIMAT0019750HomosapiensmiR-4670-5p	AGCGACCA	9606
>hsa-miR-4670-3pMIMAT0019751HomosapiensmiR-4670-3p	GAAGUUAC	9606
>hsa-miR-4671-5pMIMAT0019752HomosapiensmiR-4671-5p	CCGAAGAC	9606
>hsa-miR-4671-3pMIMAT0019753HomosapiensmiR-4671-3p	UAGUGCAU	9606
>hsa-miR-4672MIMAT0019754HomosapiensmiR-4672	UACACAGC	9606
>hsa-miR-4673MIMAT0019755HomosapiensmiR-4673	CCAGGCAG	9606
>hsa-miR-4674MIMAT0019756HomosapiensmiR-4674	UGGGCUCG	9606
>hsa-miR-4675MIMAT0019757HomosapiensmiR-4675	GGGCUGUG	9606
>hsa-miR-4676-5pMIMAT0019758HomosapiensmiR-4676-5p	AGCCAGUG	9606
>hsa-miR-4676-3pMIMAT0019759HomosapiensmiR-4676-3p	ACUGUUUC	9606
>hsa-miR-4677-5pMIMAT0019760HomosapiensmiR-4677-5p	UGUUCUUU	9606
>hsa-miR-4677-3pMIMAT0019761HomosapiensmiR-4677-3p	CUGUGAGA	9606
>hsa-miR-4678MIMAT0019762HomosapiensmiR-4678	AGGUAUUG	9606
>hsa-miR-4679MIMAT0019763HomosapiensmiR-4679	CUGUGAUA	9606
>hsa-miR-4680-5pMIMAT0019764HomosapiensmiR-4680-5p	GAACUCUU	9606
>hsa-miR-4680-3pMIMAT0019765HomosapiensmiR-4680-3p	CUGAAUUG	9606
>hsa-miR-4681MIMAT0019766HomosapiensmiR-4681	ACGGGAAU	9606
>hsa-miR-4682MIMAT0019767HomosapiensmiR-4682	CUGAGUUC	9606
>hsa-miR-4683MIMAT0019768HomosapiensmiR-4683	GGAGAUCC	9606
>hsa-miR-4684-5pMIMAT0019769HomosapiensmiR-4684-5p	UCUCUACU	9606
>hsa-miR-4684-3pMIMAT0019770HomosapiensmiR-4684-3p	GUUGCAAG	9606
>hsa-miR-4685-5pMIMAT0019771HomosapiensmiR-4685-5p	CCAGGGCU	9606
>hsa-miR-4685-3pMIMAT0019772HomosapiensmiR-4685-3p	CUCCCUUC	9606
>hsa-miR-4686MIMAT0019773HomosapiensmiR-4686	AUCUGCUG	9606
>hsa-miR-4687-5pMIMAT0019774HomosapiensmiR-4687-5p	AGCCCUCC	9606
>hsa-miR-4687-3pMIMAT0019775HomosapiensmiR-4687-3p	GGCUGUUG	9606
>hsa-miR-1343-5pMIMAT0027038HomosapiensmiR-1343-5p	GGGGAGCG	9606
>hsa-miR-1343-3pMIMAT0019776HomosapiensmiR-1343-3p	UCCUGGGG	9606
>hsa-miR-4688MIMAT0019777HomosapiensmiR-4688	AGGGGCAG	9606
>hsa-miR-4689MIMAT0019778HomosapiensmiR-4689	UGAGGAGA	9606
>hsa-miR-4690-5pMIMAT0019779HomosapiensmiR-4690-5p	AGCAGGCG	9606
>hsa-miR-4690-3pMIMAT0019780HomosapiensmiR-4690-3p	CAGCCCAG	9606
>hsa-miR-4691-5pMIMAT0019781HomosapiensmiR-4691-5p	UCCUCCAG	9606
>hsa-miR-4691-3pMIMAT0019782HomosapiensmiR-4691-3p	CAGCCACG	9606
>hsa-miR-4692MIMAT0019783HomosapiensmiR-4692	CAGGCAGU	9606
>hsa-miR-4693-5pMIMAT0019784HomosapiensmiR-4693-5p	UACUGUGA	9606
>hsa-miR-4693-3pMIMAT0019785HomosapiensmiR-4693-3p	GAGAGUGG	9606
>hsa-miR-4694-5pMIMAT0019786HomosapiensmiR-4694-5p	GGUGUUAU	9606
>hsa-miR-4694-3pMIMAT0019787HomosapiensmiR-4694-3p	AAAUGGAC	9606
>hsa-miR-4695-5pMIMAT0019788HomosapiensmiR-4695-5p	AGGAGGCA	9606
>hsa-miR-4695-3pMIMAT0019789HomosapiensmiR-4695-3p	GAUCUCAC	9606
>hsa-miR-4696MIMAT0019790HomosapiensmiR-4696	GCAAGACG	9606
>hsa-miR-4697-5pMIMAT0019791HomosapiensmiR-4697-5p	GGGGGCGC	9606
>hsa-miR-4697-3pMIMAT0019792HomosapiensmiR-4697-3p	GUCAGUGA	9606
>hsa-miR-4698MIMAT0019793HomosapiensmiR-4698	CAAAAUGU	9606
>hsa-miR-4699-5pMIMAT0019794HomosapiensmiR-4699-5p	GAAGAUUG	9606
>hsa-miR-4699-3pMIMAT0019795HomosapiensmiR-4699-3p	AUUUACUC	9606
>hsa-miR-4700-5pMIMAT0019796HomosapiensmiR-4700-5p	CUGGGGAU	9606
>hsa-miR-4700-3pMIMAT0019797HomosapiensmiR-4700-3p	ACAGGACU	9606
>hsa-miR-4701-5pMIMAT0019798HomosapiensmiR-4701-5p	UGGCCACC	9606
>hsa-miR-4701-3pMIMAT0019799HomosapiensmiR-4701-3p	UGGGUGAU	9606
>hsa-miR-4703-5pMIMAT0019801HomosapiensmiR-4703-5p	AGCAAUAC	9606
>hsa-miR-4703-3pMIMAT0019802HomosapiensmiR-4703-3p	GUAGUUGU	9606
>hsa-miR-4704-5pMIMAT0019803HomosapiensmiR-4704-5p	ACACUAGG	9606
>hsa-miR-4704-3pMIMAT0019804HomosapiensmiR-4704-3p	CAGUCACA	9606
>hsa-miR-4705MIMAT0019805HomosapiensmiR-4705	CAAUCACU	9606
>hsa-miR-4706MIMAT0019806HomosapiensmiR-4706	GCGGGGAG	9606
>hsa-miR-4707-5pMIMAT0019807HomosapiensmiR-4707-5p	CCCCGGCG	9606
>hsa-miR-4707-3pMIMAT0019808HomosapiensmiR-4707-3p	GCCCGCCC	9606
>hsa-miR-4708-5pMIMAT0019809HomosapiensmiR-4708-5p	GAGAUGCC	9606
>hsa-miR-4708-3pMIMAT0019810HomosapiensmiR-4708-3p	GCAAGGCG	9606
>hsa-miR-4709-5pMIMAT0019811HomosapiensmiR-4709-5p	CAACAGUG	9606
>hsa-miR-4709-3pMIMAT0019812HomosapiensmiR-4709-3p	UGAAGAGG	9606
>hsa-miR-203b-5pMIMAT0019813HomosapiensmiR-203b-5p	AGUGGUCC	9606
>hsa-miR-203b-3pMIMAT0019814HomosapiensmiR-203b-3p	UGAACUGU	9606
>hsa-miR-4710MIMAT0019815HomosapiensmiR-4710	GGUGAGGG	9606
>hsa-miR-4711-5pMIMAT0019816HomosapiensmiR-4711-5p	GCAUCAGG	9606
>hsa-miR-4711-3pMIMAT0019817HomosapiensmiR-4711-3p	GUGUCUUC	9606
>hsa-miR-4712-5pMIMAT0019818HomosapiensmiR-4712-5p	CCAGUACA	9606
>hsa-miR-4712-3pMIMAT0019819HomosapiensmiR-4712-3p	AUGAGAGA	9606
>hsa-miR-4713-5pMIMAT0019820HomosapiensmiR-4713-5p	UCUCCCAC	9606
>hsa-miR-4713-3pMIMAT0019821HomosapiensmiR-4713-3p	GGGAUCCA	9606
>hsa-miR-4714-5pMIMAT0019822HomosapiensmiR-4714-5p	ACUCUGAC	9606
>hsa-miR-4714-3pMIMAT0019823HomosapiensmiR-4714-3p	CAACCUAG	9606
>hsa-miR-4715-5pMIMAT0019824HomosapiensmiR-4715-5p	AGUUGGCU	9606
>hsa-miR-4715-3pMIMAT0019825HomosapiensmiR-4715-3p	UGCCACCU	9606
>hsa-miR-4716-5pMIMAT0019826HomosapiensmiR-4716-5p	CCAUGUUU	9606
>hsa-miR-4716-3pMIMAT0019827HomosapiensmiR-4716-3p	AGGGGGAA	9606
>hsa-miR-3529-5pMIMAT0019828HomosapiensmiR-3529-5p	GGUAGACU	9606
>hsa-miR-3529-3pMIMAT0022741HomosapiensmiR-3529-3p	ACAACAAA	9606
>hsa-miR-4717-5pMIMAT0019829HomosapiensmiR-4717-5p	AGGCCACA	9606
>hsa-miR-4717-3pMIMAT0019830HomosapiensmiR-4717-3p	CACAUGGG	9606
>hsa-miR-4718MIMAT0019831HomosapiensmiR-4718	GCUGUACC	9606
>hsa-miR-4719MIMAT0019832HomosapiensmiR-4719	CACAAAUC	9606
>hsa-miR-4720-5pMIMAT0019833HomosapiensmiR-4720-5p	CUGGCAUA	9606
>hsa-miR-4720-3pMIMAT0019834HomosapiensmiR-4720-3p	GCUUAAGU	9606
>hsa-miR-4721MIMAT0019835HomosapiensmiR-4721	GAGGGCUC	9606
>hsa-miR-4722-5pMIMAT0019836HomosapiensmiR-4722-5p	GCAGGAGG	9606
>hsa-miR-4722-3pMIMAT0019837HomosapiensmiR-4722-3p	CCUGCCAG	9606
>hsa-miR-4520-2-3pMIMAT0020300HomosapiensmiR-4520-2-3p	UUGGACAG	9606
>hsa-miR-4723-5pMIMAT0019838HomosapiensmiR-4723-5p	GGGGGAGC	9606
>hsa-miR-4723-3pMIMAT0019839HomosapiensmiR-4723-3p	CCUCUCUG	9606
>hsa-miR-451bMIMAT0019840HomosapiensmiR-451b	AGCAAGAG	9606
>hsa-miR-4724-5pMIMAT0019841HomosapiensmiR-4724-5p	ACUGAACC	9606
>hsa-miR-4724-3pMIMAT0019842HomosapiensmiR-4724-3p	UACCUUCU	9606
>hsa-miR-4725-5pMIMAT0019843HomosapiensmiR-4725-5p	GACCCUGC	9606
>hsa-miR-4725-3pMIMAT0019844HomosapiensmiR-4725-3p	GGGGAAGG	9606
>hsa-miR-4726-5pMIMAT0019845HomosapiensmiR-4726-5p	GGGCCAGA	9606
>hsa-miR-4726-3pMIMAT0019846HomosapiensmiR-4726-3p	CCCAGGUU	9606
>hsa-miR-4727-5pMIMAT0019847HomosapiensmiR-4727-5p	UCUGCCAG	9606
>hsa-miR-4727-3pMIMAT0019848HomosapiensmiR-4727-3p	UAGUGGGA	9606
>hsa-miR-4728-5pMIMAT0019849HomosapiensmiR-4728-5p	GGGAGGGG	9606
>hsa-miR-4728-3pMIMAT0019850HomosapiensmiR-4728-3p	AUGCUGAC	9606
>hsa-miR-4729MIMAT0019851HomosapiensmiR-4729	CAUUUAUC	9606
>hsa-miR-4730MIMAT0019852HomosapiensmiR-4730	UGGCGGAG	9606
>hsa-miR-4731-5pMIMAT0019853HomosapiensmiR-4731-5p	GCUGGGGG	9606
>hsa-miR-4731-3pMIMAT0019854HomosapiensmiR-4731-3p	ACACAAGU	9606
>hsa-miR-4732-5pMIMAT0019855HomosapiensmiR-4732-5p	GUAGAGCA	9606
>hsa-miR-4732-3pMIMAT0019856HomosapiensmiR-4732-3p	CCCUGACC	9606
>hsa-miR-4733-5pMIMAT0019857HomosapiensmiR-4733-5p	AUCCCAAU	9606
>hsa-miR-4733-3pMIMAT0019858HomosapiensmiR-4733-3p	CACCAGGU	9606
>hsa-miR-4734MIMAT0019859HomosapiensmiR-4734	CUGCGGGC	9606
>hsa-miR-4735-5pMIMAT0019860HomosapiensmiR-4735-5p	CUAAUUUG	9606
>hsa-miR-4735-3pMIMAT0019861HomosapiensmiR-4735-3p	AAGGUGCU	9606
>hsa-miR-4736MIMAT0019862HomosapiensmiR-4736	GGCAGGUU	9606
>hsa-miR-4737MIMAT0019863HomosapiensmiR-4737	UGCGAGGA	9606
>hsa-miR-3064-5pMIMAT0019864HomosapiensmiR-3064-5p	CUGGCUGU	9606
>hsa-miR-3064-3pMIMAT0019865HomosapiensmiR-3064-3p	UGCCACAC	9606
>hsa-miR-4738-5pMIMAT0019866HomosapiensmiR-4738-5p	CCAGCGCG	9606
>hsa-miR-4738-3pMIMAT0019867HomosapiensmiR-4738-3p	GAAACUGG	9606
>hsa-miR-4739MIMAT0019868HomosapiensmiR-4739	AGGGAGGA	9606
>hsa-miR-4740-5pMIMAT0019869HomosapiensmiR-4740-5p	GGACUGAU	9606
>hsa-miR-4740-3pMIMAT0019870HomosapiensmiR-4740-3p	CCCGAGAG	9606
>hsa-miR-4741MIMAT0019871HomosapiensmiR-4741	GGGCUGUC	9606
>hsa-miR-4742-5pMIMAT0019872HomosapiensmiR-4742-5p	CAGGCAAA	9606
>hsa-miR-4742-3pMIMAT0019873HomosapiensmiR-4742-3p	CUGUAUUC	9606
>hsa-miR-4743-5pMIMAT0019874HomosapiensmiR-4743-5p	GGCCGGAU	9606
>hsa-miR-4743-3pMIMAT0022978HomosapiensmiR-4743-3p	UUCUGUCU	9606
>hsa-miR-4744MIMAT0019875HomosapiensmiR-4744	CUAAAGAC	9606
>hsa-miR-122b-5pMIMAT0019876HomosapiensmiR-122b-5p	UUAGUGUG	9606
>hsa-miR-122b-3pMIMAT0019877HomosapiensmiR-122b-3p	AACACCAU	9606
>hsa-miR-4745-5pMIMAT0019878HomosapiensmiR-4745-5p	GAGUGGGG	9606
>hsa-miR-4745-3pMIMAT0019879HomosapiensmiR-4745-3p	GGCCCGGC	9606
>hsa-miR-4746-5pMIMAT0019880HomosapiensmiR-4746-5p	CGGUCCCA	9606
>hsa-miR-4746-3pMIMAT0019881HomosapiensmiR-4746-3p	GCGGUGCU	9606
>hsa-miR-4747-5pMIMAT0019882HomosapiensmiR-4747-5p	GGGAAGGA	9606
>hsa-miR-4747-3pMIMAT0019883HomosapiensmiR-4747-3p	AGGCCCGG	9606
>hsa-miR-4748MIMAT0019884HomosapiensmiR-4748	AGGUUUGG	9606
>hsa-miR-4749-5pMIMAT0019885HomosapiensmiR-4749-5p	GCGGGGAC	9606
>hsa-miR-4749-3pMIMAT0019886HomosapiensmiR-4749-3p	GCCCCUCC	9606
>hsa-miR-4750-5pMIMAT0019887HomosapiensmiR-4750-5p	UCGGGCGG	9606
>hsa-miR-4750-3pMIMAT0022979HomosapiensmiR-4750-3p	CUGACCCA	9606
>hsa-miR-4751MIMAT0019888HomosapiensmiR-4751	GAGGACCC	9606
>hsa-miR-4752MIMAT0019889HomosapiensmiR-4752	UGUGGAUC	9606
>hsa-miR-4753-5pMIMAT0019890HomosapiensmiR-4753-5p	AAGGCCAA	9606
>hsa-miR-4753-3pMIMAT0019891HomosapiensmiR-4753-3p	UCUCUUUC	9606
>hsa-miR-371b-5pMIMAT0019892HomosapiensmiR-371b-5p	CUCAAAAG	9606
>hsa-miR-371b-3pMIMAT0019893HomosapiensmiR-371b-3p	AGUGCCCC	9606
>hsa-miR-4754MIMAT0019894HomosapiensmiR-4754	UGCGGACC	9606
>hsa-miR-4755-5pMIMAT0019895HomosapiensmiR-4755-5p	UUCCCUUC	9606
>hsa-miR-4755-3pMIMAT0019896HomosapiensmiR-4755-3p	GCCAGGCU	9606
>hsa-miR-499b-5pMIMAT0019897HomosapiensmiR-499b-5p	CAGACUUG	9606
>hsa-miR-499b-3pMIMAT0019898HomosapiensmiR-499b-3p	ACAUCACU	9606
>hsa-miR-4756-5pMIMAT0019899HomosapiensmiR-4756-5p	AGGGAGGC	9606
>hsa-miR-4756-3pMIMAT0019900HomosapiensmiR-4756-3p	CAGAGAUG	9606
>hsa-miR-4757-5pMIMAT0019901HomosapiensmiR-4757-5p	GGCCUCUG	9606
>hsa-miR-4757-3pMIMAT0019902HomosapiensmiR-4757-3p	AUGACGUC	9606
>hsa-miR-4758-5pMIMAT0019903HomosapiensmiR-4758-5p	UGAGUGGG	9606
>hsa-miR-4758-3pMIMAT0019904HomosapiensmiR-4758-3p	GCCCCACC	9606
>hsa-miR-4759MIMAT0019905HomosapiensmiR-4759	AGGACUAG	9606
>hsa-miR-4760-5pMIMAT0019906HomosapiensmiR-4760-5p	UUAGAUUG	9606
>hsa-miR-4760-3pMIMAT0019907HomosapiensmiR-4760-3p	AAUUCAUG	9606
>hsa-miR-4761-5pMIMAT0019908HomosapiensmiR-4761-5p	CAAGGUGU	9606
>hsa-miR-4761-3pMIMAT0019909HomosapiensmiR-4761-3p	AGGGCAUG	9606
>hsa-miR-4762-5pMIMAT0019910HomosapiensmiR-4762-5p	CAAAUCUU	9606
>hsa-miR-4762-3pMIMAT0019911HomosapiensmiR-4762-3p	UUCUGAUC	9606
>hsa-miR-4763-5pMIMAT0019912HomosapiensmiR-4763-5p	GCCUGCCC	9606
>hsa-miR-4763-3pMIMAT0019913HomosapiensmiR-4763-3p	GGCAGGGG	9606
>hsa-miR-4764-5pMIMAT0019914HomosapiensmiR-4764-5p	GGAUGUGG	9606
>hsa-miR-4764-3pMIMAT0019915HomosapiensmiR-4764-3p	UAACUCCU	9606
>hsa-miR-4765MIMAT0019916HomosapiensmiR-4765	GAGUGAUU	9606
>hsa-miR-4766-5pMIMAT0019917HomosapiensmiR-4766-5p	CUGAAAGA	9606
>hsa-miR-4766-3pMIMAT0019918HomosapiensmiR-4766-3p	UAGCAAUU	9606
>hsa-miR-4767MIMAT0019919HomosapiensmiR-4767	GCGGGCGC	9606
>hsa-miR-4768-5pMIMAT0019920HomosapiensmiR-4768-5p	UUCUCUCU	9606
>hsa-miR-4768-3pMIMAT0019921HomosapiensmiR-4768-3p	CAGGAGAU	9606
>hsa-miR-4769-5pMIMAT0019922HomosapiensmiR-4769-5p	GUGGGAUG	9606
>hsa-miR-4769-3pMIMAT0019923HomosapiensmiR-4769-3p	CUGCCAUC	9606
>hsa-miR-4770MIMAT0019924HomosapiensmiR-4770	GAGAUGAC	9606
>hsa-miR-4771MIMAT0019925HomosapiensmiR-4771	GCAGACUU	9606
>hsa-miR-4772-5pMIMAT0019926HomosapiensmiR-4772-5p	GAUCAGGC	9606
>hsa-miR-4772-3pMIMAT0019927HomosapiensmiR-4772-3p	CUGCAACU	9606
>hsa-miR-4773MIMAT0019928HomosapiensmiR-4773	AGAACAGG	9606
>hsa-miR-4774-5pMIMAT0019929HomosapiensmiR-4774-5p	CUGGUAUG	9606
>hsa-miR-4774-3pMIMAT0019930HomosapiensmiR-4774-3p	UUGCCUAA	9606
>hsa-miR-4775MIMAT0019931HomosapiensmiR-4775	UAAUUUUU	9606
>hsa-miR-4776-5pMIMAT0019932HomosapiensmiR-4776-5p	UGGACCAG	9606
>hsa-miR-4776-3pMIMAT0019933HomosapiensmiR-4776-3p	UUGCCAUC	9606
>hsa-miR-4777-5pMIMAT0019934HomosapiensmiR-4777-5p	UCUAGAUG	9606
>hsa-miR-4777-3pMIMAT0019935HomosapiensmiR-4777-3p	UACCUCAU	9606
>hsa-miR-4778-5pMIMAT0019936HomosapiensmiR-4778-5p	AUUCUGUA	9606
>hsa-miR-4778-3pMIMAT0019937HomosapiensmiR-4778-3p	CUUCUUCC	9606
>hsa-miR-4779MIMAT0019938HomosapiensmiR-4779	AGGAGGGA	9606
>hsa-miR-4780MIMAT0019939HomosapiensmiR-4780	CCCUUGAG	9606
>hsa-miR-4436b-5pMIMAT0019940HomosapiensmiR-4436b-5p	UCCACUUC	9606
>hsa-miR-4436b-3pMIMAT0019941HomosapiensmiR-4436b-3p	AGGGCAGG	9606
>hsa-miR-4781-5pMIMAT0019942HomosapiensmiR-4781-5p	AGCGGGGA	9606
>hsa-miR-4781-3pMIMAT0019943HomosapiensmiR-4781-3p	AUGUUGGA	9606
>hsa-miR-4782-5pMIMAT0019944HomosapiensmiR-4782-5p	UCUGGAUA	9606
>hsa-miR-4782-3pMIMAT0019945HomosapiensmiR-4782-3p	GAUUGUCU	9606
>hsa-miR-4783-5pMIMAT0019946HomosapiensmiR-4783-5p	GCGCGCCC	9606
>hsa-miR-4783-3pMIMAT0019947HomosapiensmiR-4783-3p	CCCGGUGU	9606
>hsa-miR-4784MIMAT0019948HomosapiensmiR-4784	GAGGAGAU	9606
>hsa-miR-4785MIMAT0019949HomosapiensmiR-4785	GAGUCGGC	9606
>hsa-miR-1245b-5pMIMAT0019950HomosapiensmiR-1245b-5p	AGGCCUUU	9606
>hsa-miR-1245b-3pMIMAT0019951HomosapiensmiR-1245b-3p	CAGAUGAU	9606
>hsa-miR-2467-5pMIMAT0019952HomosapiensmiR-2467-5p	GAGGCUCU	9606
>hsa-miR-2467-3pMIMAT0019953HomosapiensmiR-2467-3p	GCAGAGGC	9606
>hsa-miR-4786-5pMIMAT0019954HomosapiensmiR-4786-5p	GAGACCAG	9606
>hsa-miR-4786-3pMIMAT0019955HomosapiensmiR-4786-3p	GAAGCCAG	9606
>hsa-miR-4787-5pMIMAT0019956HomosapiensmiR-4787-5p	CGGGGGUG	9606
>hsa-miR-4787-3pMIMAT0019957HomosapiensmiR-4787-3p	AUGCGCCG	9606
>hsa-miR-4788MIMAT0019958HomosapiensmiR-4788	UACGGACC	9606
>hsa-miR-4789-5pMIMAT0019959HomosapiensmiR-4789-5p	UAUACACC	9606
>hsa-miR-4789-3pMIMAT0019960HomosapiensmiR-4789-3p	ACACAUAG	9606
>hsa-miR-4790-5pMIMAT0019961HomosapiensmiR-4790-5p	UCGCUUUA	9606
>hsa-miR-4790-3pMIMAT0019962HomosapiensmiR-4790-3p	GAAUGGUA	9606
>hsa-miR-4791MIMAT0019963HomosapiensmiR-4791	GGAUAUGA	9606
>hsa-miR-4793-5pMIMAT0019965HomosapiensmiR-4793-5p	CAUCCUGC	9606
>hsa-miR-4793-3pMIMAT0019966HomosapiensmiR-4793-3p	CUGCACUG	9606
>hsa-miR-4794MIMAT0019967HomosapiensmiR-4794	CUGGCUAU	9606
>hsa-miR-4795-5pMIMAT0019968HomosapiensmiR-4795-5p	GAAGUGGC	9606
>hsa-miR-4795-3pMIMAT0019969HomosapiensmiR-4795-3p	UAUUAUUA	9606
>hsa-miR-4796-5pMIMAT0019970HomosapiensmiR-4796-5p	GUCUAUAC	9606
>hsa-miR-4796-3pMIMAT0019971HomosapiensmiR-4796-3p	AAAGUGGC	9606
>hsa-miR-4797-5pMIMAT0019972HomosapiensmiR-4797-5p	ACAGAGUG	9606
>hsa-miR-4797-3pMIMAT0019973HomosapiensmiR-4797-3p	CUCAGUAA	9606
>hsa-miR-4798-5pMIMAT0019974HomosapiensmiR-4798-5p	UCGGUAUA	9606
>hsa-miR-4798-3pMIMAT0019975HomosapiensmiR-4798-3p	ACUCACGA	9606
>hsa-miR-4799-5pMIMAT0019976HomosapiensmiR-4799-5p	UCUAAAUG	9606
>hsa-miR-4799-3pMIMAT0019977HomosapiensmiR-4799-3p	CUGGCAUG	9606
>hsa-miR-4800-5pMIMAT0019978HomosapiensmiR-4800-5p	GUGGACCG	9606
>hsa-miR-4800-3pMIMAT0019979HomosapiensmiR-4800-3p	AUCCGUCC	9606
>hsa-miR-4801MIMAT0019980HomosapiensmiR-4801	ACACAAGA	9606
>hsa-miR-4802-5pMIMAT0019981HomosapiensmiR-4802-5p	AUGGAGGU	9606
>hsa-miR-4802-3pMIMAT0019982HomosapiensmiR-4802-3p	ACAUGGAU	9606
>hsa-miR-4803MIMAT0019983HomosapiensmiR-4803	AACAUAAU	9606
>hsa-miR-4804-5pMIMAT0019984HomosapiensmiR-4804-5p	UGGACGGU	9606
>hsa-miR-4804-3pMIMAT0019985HomosapiensmiR-4804-3p	GCUUAACC	9606
>hsa-miR-4999-5pMIMAT0021017HomosapiensmiR-4999-5p	GCUGUAUU	9606
>hsa-miR-4999-3pMIMAT0021018HomosapiensmiR-4999-3p	CACUACCU	9606
>hsa-miR-5000-5pMIMAT0021019HomosapiensmiR-5000-5p	AGUUCAGA	9606
>hsa-miR-5000-3pMIMAT0021020HomosapiensmiR-5000-3p	CAGGACAC	9606
>hsa-miR-5001-5pMIMAT0021021HomosapiensmiR-5001-5p	GGGCUGGA	9606
>hsa-miR-5001-3pMIMAT0021022HomosapiensmiR-5001-3p	UCUGCCUC	9606
>hsa-miR-5002-5pMIMAT0021023HomosapiensmiR-5002-5p	AUUUGGUU	9606
>hsa-miR-5002-3pMIMAT0021024HomosapiensmiR-5002-3p	GACUGCCU	9606
>hsa-miR-5003-5pMIMAT0021025HomosapiensmiR-5003-5p	CACAACAA	9606
>hsa-miR-5003-3pMIMAT0021026HomosapiensmiR-5003-3p	ACUUUUCU	9606
>hsa-miR-5004-5pMIMAT0021027HomosapiensmiR-5004-5p	GAGGACAG	9606
>hsa-miR-5004-3pMIMAT0021028HomosapiensmiR-5004-3p	UUGGAUUU	9606
>hsa-miR-548ao-5pMIMAT0021029HomosapiensmiR-548ao-5p	GAAGUAAC	9606
>hsa-miR-548ao-3pMIMAT0021030HomosapiensmiR-548ao-3p	AAGACCGU	9606
>hsa-miR-5006-5pMIMAT0021033HomosapiensmiR-5006-5p	UGCCAGGG	9606
>hsa-miR-5006-3pMIMAT0021034HomosapiensmiR-5006-3p	UUCCCUUU	9606
>hsa-miR-5007-5pMIMAT0021035HomosapiensmiR-5007-5p	AGAGUCUG	9606
>hsa-miR-5007-3pMIMAT0021036HomosapiensmiR-5007-3p	UCAUAUGA	9606
>hsa-miR-548ap-5pMIMAT0021037HomosapiensmiR-548ap-5p	AAAGUAAU	9606
>hsa-miR-548ap-3pMIMAT0021038HomosapiensmiR-548ap-3p	AAAACCAC	9606
>hsa-miR-5008-5pMIMAT0021039HomosapiensmiR-5008-5p	GAGGCCCU	9606
>hsa-miR-5008-3pMIMAT0021040HomosapiensmiR-5008-3p	CUGUGCUC	9606
>hsa-miR-5009-5pMIMAT0021041HomosapiensmiR-5009-5p	UGGACUUU	9606
>hsa-miR-5009-3pMIMAT0021042HomosapiensmiR-5009-3p	CCUAAAUC	9606
>hsa-miR-5010-5pMIMAT0021043HomosapiensmiR-5010-5p	GGGGGAUG	9606
>hsa-miR-5010-3pMIMAT0021044HomosapiensmiR-5010-3p	UUUGUGUC	9606
>hsa-miR-5011-5pMIMAT0021045HomosapiensmiR-5011-5p	AUAUAUAC	9606
>hsa-miR-5011-3pMIMAT0021046HomosapiensmiR-5011-3p	UGCAUGGC	9606
>hsa-miR-5047MIMAT0020541HomosapiensmiR-5047	UGCAGCUG	9606
>hsa-miR-5087MIMAT0021079HomosapiensmiR-5087	GGUUUGUA	9606
>hsa-miR-5088-5pMIMAT0021080HomosapiensmiR-5088-5p	AGGGCUCA	9606
>hsa-miR-5088-3pMIMAT0027041HomosapiensmiR-5088-3p	CCCUUCUU	9606
>hsa-miR-5089-5pMIMAT0021081HomosapiensmiR-5089-5p	UGGGAUUU	9606
>hsa-miR-5089-3pMIMAT0022984HomosapiensmiR-5089-3p	UGCUACUC	9606
>hsa-miR-5090MIMAT0021082HomosapiensmiR-5090	CGGGGCAG	9606
>hsa-miR-5091MIMAT0021083HomosapiensmiR-5091	CGGAGACG	9606
>hsa-miR-5092MIMAT0021084HomosapiensmiR-5092	AUCCACGC	9606
>hsa-miR-5093MIMAT0021085HomosapiensmiR-5093	GGAAAUGA	9606
>hsa-miR-5094MIMAT0021086HomosapiensmiR-5094	AUCAGUGA	9606
>hsa-miR-5186MIMAT0021116HomosapiensmiR-5186	GAGAUUGG	9606
>hsa-miR-5187-5pMIMAT0021117HomosapiensmiR-5187-5p	GGGAUGAG	9606
>hsa-miR-5187-3pMIMAT0021118HomosapiensmiR-5187-3p	CUGAAUCC	9606
>hsa-miR-5188MIMAT0021119HomosapiensmiR-5188	AUCGGACC	9606
>hsa-miR-5189-5pMIMAT0021120HomosapiensmiR-5189-5p	CUGGGCAC	9606
>hsa-miR-5189-3pMIMAT0027088HomosapiensmiR-5189-3p	GCCAACCG	9606
>hsa-miR-5190MIMAT0021121HomosapiensmiR-5190	CAGUGACU	9606
>hsa-miR-5191MIMAT0021122HomosapiensmiR-5191	GGAUAGGA	9606
>hsa-miR-5192MIMAT0021123HomosapiensmiR-5192	GGAGAGUG	9606
>hsa-miR-5193MIMAT0021124HomosapiensmiR-5193	CCUCCUCU	9606
>hsa-miR-5194MIMAT0021125HomosapiensmiR-5194	GAGGGGUU	9606
>hsa-miR-5195-5pMIMAT0021126HomosapiensmiR-5195-5p	ACCCCUAA	9606
>hsa-miR-5195-3pMIMAT0021127HomosapiensmiR-5195-3p	UCCAGUUC	9606
>hsa-miR-5196-5pMIMAT0021128HomosapiensmiR-5196-5p	GGGAAGGG	9606
>hsa-miR-5196-3pMIMAT0021129HomosapiensmiR-5196-3p	CAUCCUCG	9606
>hsa-miR-5197-5pMIMAT0021130HomosapiensmiR-5197-5p	AAUGGCAC	9606
>hsa-miR-5197-3pMIMAT0021131HomosapiensmiR-5197-3p	AGAAGAGA	9606
>hsa-miR-4524b-5pMIMAT0022255HomosapiensmiR-4524b-5p	UAGCAGCA	9606
>hsa-miR-4524b-3pMIMAT0022256HomosapiensmiR-4524b-3p	AGACAGGU	9606
>hsa-miR-5571-5pMIMAT0022257HomosapiensmiR-5571-5p	AAUUCUCA	9606
>hsa-miR-5571-3pMIMAT0022258HomosapiensmiR-5571-3p	UCCUAGGA	9606
>hsa-miR-5100MIMAT0022259HomosapiensmiR-5100	UCAGAUCC	9606
>hsa-miR-5572MIMAT0022260HomosapiensmiR-5572	UUGGGGUG	9606
>hsa-miR-548aq-5pMIMAT0022263HomosapiensmiR-548aq-5p	AAAGUAAU	9606
>hsa-miR-548aq-3pMIMAT0022264HomosapiensmiR-548aq-3p	AAAAACUG	9606
>hsa-miR-548ar-5pMIMAT0022265HomosapiensmiR-548ar-5p	AAAGUAAU	9606
>hsa-miR-548ar-3pMIMAT0022266HomosapiensmiR-548ar-3p	AAAACUGC	9606
>hsa-miR-548as-5pMIMAT0022267HomosapiensmiR-548as-5p	AAAGUAAU	9606
>hsa-miR-548as-3pMIMAT0022268HomosapiensmiR-548as-3p	AAAACCCA	9606
>hsa-miR-5579-5pMIMAT0022269HomosapiensmiR-5579-5p	AUGGUACU	9606
>hsa-miR-5579-3pMIMAT0022270HomosapiensmiR-5579-3p	UAGCUUAA	9606
>hsa-miR-664b-5pMIMAT0022271HomosapiensmiR-664b-5p	GGGCUAAG	9606
>hsa-miR-664b-3pMIMAT0022272HomosapiensmiR-664b-3p	UCAUUUGC	9606
>hsa-miR-5580-5pMIMAT0022273HomosapiensmiR-5580-5p	GCUGGCUC	9606
>hsa-miR-5580-3pMIMAT0022274HomosapiensmiR-5580-3p	ACAUAUGA	9606
>hsa-miR-5581-5pMIMAT0022275HomosapiensmiR-5581-5p	GCCUUCCA	9606
>hsa-miR-5581-3pMIMAT0022276HomosapiensmiR-5581-3p	UCCAUGCC	9606
>hsa-miR-548at-5pMIMAT0022277HomosapiensmiR-548at-5p	AAAGUUAU	9606
>hsa-miR-548at-3pMIMAT0022278HomosapiensmiR-548at-3p	AAAACCGC	9606
>hsa-miR-5582-5pMIMAT0022279HomosapiensmiR-5582-5p	AGGCACAC	9606
>hsa-miR-5582-3pMIMAT0022280HomosapiensmiR-5582-3p	AAAACUUU	9606
>hsa-miR-5583-5pMIMAT0022281HomosapiensmiR-5583-5p	AACUAAUA	9606
>hsa-miR-5583-3pMIMAT0022282HomosapiensmiR-5583-3p	AAUAUGGG	9606
>hsa-miR-5584-5pMIMAT0022283HomosapiensmiR-5584-5p	AGGGAAAU	9606
>hsa-miR-5584-3pMIMAT0022284HomosapiensmiR-5584-3p	AGUUCUUC	9606
>hsa-miR-5585-5pMIMAT0022285HomosapiensmiR-5585-5p	GAAGUACC	9606
>hsa-miR-5585-3pMIMAT0022286HomosapiensmiR-5585-3p	UGAAUAGC	9606
>hsa-miR-5586-5pMIMAT0022287HomosapiensmiR-5586-5p	AUCCAGCU	9606
>hsa-miR-5586-3pMIMAT0022288HomosapiensmiR-5586-3p	AGAGUGAC	9606
>hsa-miR-5587-5pMIMAT0022289HomosapiensmiR-5587-5p	UGGUCACC	9606
>hsa-miR-5587-3pMIMAT0022290HomosapiensmiR-5587-3p	CCCCGGGC	9606
>hsa-miR-548au-5pMIMAT0022291HomosapiensmiR-548au-5p	AAAGUAAU	9606
>hsa-miR-548au-3pMIMAT0022292HomosapiensmiR-548au-3p	GGCAGUUA	9606
>hsa-miR-1295b-5pMIMAT0022293HomosapiensmiR-1295b-5p	ACCCAGAU	9606
>hsa-miR-1295b-3pMIMAT0022294HomosapiensmiR-1295b-3p	AUAGGCCA	9606
>hsa-miR-5588-5pMIMAT0022295HomosapiensmiR-5588-5p	CUGGCAUU	9606
>hsa-miR-5588-3pMIMAT0022296HomosapiensmiR-5588-3p	AGUCCCAC	9606
>hsa-miR-5589-5pMIMAT0022297HomosapiensmiR-5589-5p	GCUGGGUG	9606
>hsa-miR-5589-3pMIMAT0022298HomosapiensmiR-5589-3p	GCACAUGG	9606
>hsa-miR-5590-5pMIMAT0022299HomosapiensmiR-5590-5p	UGCCAUAC	9606
>hsa-miR-5590-3pMIMAT0022300HomosapiensmiR-5590-3p	AUAAAGUU	9606
>hsa-miR-5591-5pMIMAT0022301HomosapiensmiR-5591-5p	GGGAGCUA	9606
>hsa-miR-5591-3pMIMAT0022302HomosapiensmiR-5591-3p	UACCCAUA	9606
>hsa-miR-548av-5pMIMAT0022303HomosapiensmiR-548av-5p	AAAGUACU	9606
>hsa-miR-548av-3pMIMAT0022304HomosapiensmiR-548av-3p	AAACUGCA	9606
>hsa-miR-5680MIMAT0022468HomosapiensmiR-5680	AGAAAUGC	9606
>hsa-miR-5681aMIMAT0022469HomosapiensmiR-5681a	GAAAGGGU	9606
>hsa-miR-5682MIMAT0022470HomosapiensmiR-5682	UAGCACCU	9606
>hsa-miR-548awMIMAT0022471HomosapiensmiR-548aw	UGCAAAAG	9606
>hsa-miR-5683MIMAT0022472HomosapiensmiR-5683	ACAGAUGC	9606
>hsa-miR-5684MIMAT0022473HomosapiensmiR-5684	ACUCUAGC	9606
>hsa-miR-548axMIMAT0022474HomosapiensmiR-548ax	GAAGUAAU	9606
>hsa-miR-5685MIMAT0022475HomosapiensmiR-5685	CAGCCCAG	9606
>hsa-miR-5692cMIMAT0022476HomosapiensmiR-5692c	AUAAUAUC	9606
>hsa-miR-5687MIMAT0022478HomosapiensmiR-5687	UAGAACGU	9606
>hsa-miR-5688MIMAT0022479HomosapiensmiR-5688	AACAAACA	9606
>hsa-miR-5681bMIMAT0022480HomosapiensmiR-5681b	GGUAUUGC	9606
>hsa-miR-5689MIMAT0022481HomosapiensmiR-5689	GCAUACAC	9606
>hsa-miR-5690MIMAT0022482HomosapiensmiR-5690	CAGCUACU	9606
>hsa-miR-5691MIMAT0022483HomosapiensmiR-5691	UGCUCUGA	9606
>hsa-miR-5692aMIMAT0022484HomosapiensmiR-5692a	AAAUAAUA	9606
>hsa-miR-4666bMIMAT0022485HomosapiensmiR-4666b	UGCAUGUC	9606
>hsa-miR-5693MIMAT0022486HomosapiensmiR-5693	CAGUGGCU	9606
>hsa-miR-5694MIMAT0022487HomosapiensmiR-5694	AGAUCAUG	9606
>hsa-miR-5695MIMAT0022488HomosapiensmiR-5695	CUCCAAGA	9606
>hsa-miR-5696MIMAT0022489HomosapiensmiR-5696	UCAUUUAA	9606
>hsa-miR-5697MIMAT0022490HomosapiensmiR-5697	CAAGUAGU	9606
>hsa-miR-5698MIMAT0022491HomosapiensmiR-5698	GGGGGAGU	9606
>hsa-miR-5699-5pMIMAT0027103HomosapiensmiR-5699-5p	GCCCCAAC	9606
>hsa-miR-5699-3pMIMAT0022492HomosapiensmiR-5699-3p	CCUGUCUU	9606
>hsa-miR-5700MIMAT0022493HomosapiensmiR-5700	AAUGCAUU	9606
>hsa-miR-5701MIMAT0022494HomosapiensmiR-5701	UAUUGUCA	9606
>hsa-miR-5702MIMAT0022495HomosapiensmiR-5702	GAGUCAGC	9606
>hsa-miR-5703MIMAT0022496HomosapiensmiR-5703	GGAGAAGU	9606
>hsa-miR-5692bMIMAT0022497HomosapiensmiR-5692b	AUAAUAUC	9606
>hsa-miR-5704MIMAT0022498HomosapiensmiR-5704	UAGGCCAU	9606
>hsa-miR-5705MIMAT0022499HomosapiensmiR-5705	GUUUCGGG	9606
>hsa-miR-5706MIMAT0022500HomosapiensmiR-5706	UCUGGAUA	9606
>hsa-miR-5707MIMAT0022501HomosapiensmiR-5707	CGUUUGAA	9606
>hsa-miR-5708MIMAT0022502HomosapiensmiR-5708	UGAGCGAC	9606
>hsa-miR-5739MIMAT0023116HomosapiensmiR-5739	CGGAGAGA	9606
>hsa-miR-5787MIMAT0023252HomosapiensmiR-5787	GGCUGGGG	9606
>hsa-miR-1199-5pMIMAT0031119HomosapiensmiR-1199-5p	CUGAGCCC	9606
>hsa-miR-1199-3pMIMAT0031120HomosapiensmiR-1199-3p	GCGGCCGG	9606
>hsa-miR-6068MIMAT0023693HomosapiensmiR-6068	CUGCGAGU	9606
>hsa-miR-6069MIMAT0023694HomosapiensmiR-6069	GGCUAGGG	9606
>hsa-miR-6070MIMAT0023695HomosapiensmiR-6070	CGGUUCCA	9606
>hsa-miR-6071MIMAT0023696HomosapiensmiR-6071	UCUGCUGC	9606
>hsa-miR-6072MIMAT0023697HomosapiensmiR-6072	CCUCAUCA	9606
>hsa-miR-6073MIMAT0023698HomosapiensmiR-6073	GUAGUGAG	9606
>hsa-miR-6074MIMAT0023699HomosapiensmiR-6074	AUAUUCAG	9606
>hsa-miR-6075MIMAT0023700HomosapiensmiR-6075	CGGCCCAG	9606
>hsa-miR-6076MIMAT0023701HomosapiensmiR-6076	GCAUGACA	9606
>hsa-miR-6077MIMAT0023702HomosapiensmiR-6077	GGAAGAGC	9606
>hsa-miR-6078MIMAT0023703HomosapiensmiR-6078	CGCCUGAG	9606
>hsa-miR-6079MIMAT0023704HomosapiensmiR-6079	UGGAAGCU	9606
>hsa-miR-6080MIMAT0023705HomosapiensmiR-6080	CUAGUGCG	9606
>hsa-miR-6081MIMAT0023706HomosapiensmiR-6081	GGAGCAGU	9606
>hsa-miR-6082MIMAT0023707HomosapiensmiR-6082	AAUACGUC	9606
>hsa-miR-6083MIMAT0023708HomosapiensmiR-6083	UUAUAUCA	9606
>hsa-miR-6084MIMAT0023709HomosapiensmiR-6084	UCCGCCAG	9606
>hsa-miR-6085MIMAT0023710HomosapiensmiR-6085	AGGGGCUG	9606
>hsa-miR-6086MIMAT0023711HomosapiensmiR-6086	GAGGUUGG	9606
>hsa-miR-6088MIMAT0023713HomosapiensmiR-6088	GAGAUGAA	9606
>hsa-miR-6089MIMAT0023714HomosapiensmiR-6089	GAGGCCGG	9606
>hsa-miR-6090MIMAT0023715HomosapiensmiR-6090	GGGAGCGA	9606
>hsa-miR-6124MIMAT0024597HomosapiensmiR-6124	GGAAAAGG	9606
>hsa-miR-6125MIMAT0024598HomosapiensmiR-6125	CGGAAGGC	9606
>hsa-miR-6126MIMAT0024599HomosapiensmiR-6126	UGAAGGCC	9606
>hsa-miR-6127MIMAT0024610HomosapiensmiR-6127	GAGGGAGU	9606
>hsa-miR-6128MIMAT0024611HomosapiensmiR-6128	CUGGAAUU	9606
>hsa-miR-378jMIMAT0024612HomosapiensmiR-378j	CUGGAUUU	9606
>hsa-miR-6129MIMAT0024613HomosapiensmiR-6129	GAGGGAGU	9606
>hsa-miR-6130MIMAT0024614HomosapiensmiR-6130	GAGGGAGU	9606
>hsa-miR-6131MIMAT0024615HomosapiensmiR-6131	GCUGGUCA	9606
>hsa-miR-6132MIMAT0024616HomosapiensmiR-6132	GCAGGGCU	9606
>hsa-miR-6133MIMAT0024617HomosapiensmiR-6133	GAGGGAGG	9606
>hsa-miR-6134MIMAT0024618HomosapiensmiR-6134	GAGGUGGU	9606
>hsa-miR-6165MIMAT0024782HomosapiensmiR-6165	AGCAGGAG	9606
>hsa-miR-6499-5pMIMAT0025450HomosapiensmiR-6499-5p	CGGGCGCA	9606
>hsa-miR-6499-3pMIMAT0025451HomosapiensmiR-6499-3p	GCAGUGUU	9606
>hsa-miR-548ay-5pMIMAT0025452HomosapiensmiR-548ay-5p	AAAGUAAU	9606
>hsa-miR-548ay-3pMIMAT0025453HomosapiensmiR-548ay-3p	AAAACCGC	9606
>hsa-miR-6500-5pMIMAT0025454HomosapiensmiR-6500-5p	GGAGCUAU	9606
>hsa-miR-6500-3pMIMAT0025455HomosapiensmiR-6500-3p	CACUUGUU	9606
>hsa-miR-548az-5pMIMAT0025456HomosapiensmiR-548az-5p	AAAAGUGA	9606
>hsa-miR-548az-3pMIMAT0025457HomosapiensmiR-548az-3p	AAAACUGC	9606
>hsa-miR-6501-5pMIMAT0025458HomosapiensmiR-6501-5p	GUUGCCAG	9606
>hsa-miR-6501-3pMIMAT0025459HomosapiensmiR-6501-3p	CAGAGCAG	9606
>hsa-miR-6502-5pMIMAT0025460HomosapiensmiR-6502-5p	GCUCUAGA	9606
>hsa-miR-6502-3pMIMAT0025461HomosapiensmiR-6502-3p	AGACCAUC	9606
>hsa-miR-6503-5pMIMAT0025462HomosapiensmiR-6503-5p	GGUCUGCA	9606
>hsa-miR-6503-3pMIMAT0025463HomosapiensmiR-6503-3p	GGACUAGG	9606
>hsa-miR-6504-5pMIMAT0025464HomosapiensmiR-6504-5p	CUGGCUGU	9606
>hsa-miR-6504-3pMIMAT0025465HomosapiensmiR-6504-3p	AUUACAGC	9606
>hsa-miR-6505-5pMIMAT0025466HomosapiensmiR-6505-5p	UGGAAUAG	9606
>hsa-miR-6505-3pMIMAT0025467HomosapiensmiR-6505-3p	GACUUCUA	9606
>hsa-miR-6506-5pMIMAT0025468HomosapiensmiR-6506-5p	CUGGGAUG	9606
>hsa-miR-6506-3pMIMAT0025469HomosapiensmiR-6506-3p	CGUAUCAG	9606
>hsa-miR-6507-5pMIMAT0025470HomosapiensmiR-6507-5p	AAGAAUAG	9606
>hsa-miR-6507-3pMIMAT0025471HomosapiensmiR-6507-3p	AAAGUCCU	9606
>hsa-miR-6508-5pMIMAT0025472HomosapiensmiR-6508-5p	CUAGAAAU	9606
>hsa-miR-6508-3pMIMAT0025473HomosapiensmiR-6508-3p	GGGCCAUG	9606
>hsa-miR-6509-5pMIMAT0025474HomosapiensmiR-6509-5p	UUAGGUAG	9606
>hsa-miR-6509-3pMIMAT0025475HomosapiensmiR-6509-3p	UCCACUGC	9606
>hsa-miR-6510-5pMIMAT0025476HomosapiensmiR-6510-5p	AGCAGGGG	9606
>hsa-miR-6510-3pMIMAT0025477HomosapiensmiR-6510-3p	ACCGACUC	9606
>hsa-miR-6511a-5pMIMAT0025478HomosapiensmiR-6511a-5p	AGGCAGAA	9606
>hsa-miR-6511a-3pMIMAT0025479HomosapiensmiR-6511a-3p	CUCACCAU	9606
>hsa-miR-6512-5pMIMAT0025480HomosapiensmiR-6512-5p	ACCAUUAG	9606
>hsa-miR-6512-3pMIMAT0025481HomosapiensmiR-6512-3p	UCCAGCCC	9606
>hsa-miR-6513-5pMIMAT0025482HomosapiensmiR-6513-5p	UUGGGAUU	9606
>hsa-miR-6513-3pMIMAT0025483HomosapiensmiR-6513-3p	CAAGUGUC	9606
>hsa-miR-6514-5pMIMAT0025484HomosapiensmiR-6514-5p	AUGGAGUG	9606
>hsa-miR-6514-3pMIMAT0025485HomosapiensmiR-6514-3p	UGCCUGUU	9606
>hsa-miR-6515-5pMIMAT0025486HomosapiensmiR-6515-5p	UGGAGGGU	9606
>hsa-miR-6515-3pMIMAT0025487HomosapiensmiR-6515-3p	CUCUUCAU	9606
>hsa-miR-6715a-3pMIMAT0025841HomosapiensmiR-6715a-3p	CAAACCAG	9606
>hsa-miR-6715b-5pMIMAT0025842HomosapiensmiR-6715b-5p	CAGGCACG	9606
>hsa-miR-6715b-3pMIMAT0025843HomosapiensmiR-6715b-3p	UCAAACCG	9606
>hsa-miR-6716-5pMIMAT0025844HomosapiensmiR-6716-5p	GGGAAUGG	9606
>hsa-miR-6716-3pMIMAT0025845HomosapiensmiR-6716-3p	CCGAACUC	9606
>hsa-miR-6717-5pMIMAT0025846HomosapiensmiR-6717-5p	GGCGAUGU	9606
>hsa-miR-6511b-5pMIMAT0025847HomosapiensmiR-6511b-5p	UGCAGGCA	9606
>hsa-miR-6511b-3pMIMAT0025848HomosapiensmiR-6511b-3p	CUCACCAC	9606
>hsa-miR-6718-5pMIMAT0025849HomosapiensmiR-6718-5p	AGUGGUCA	9606
>hsa-miR-6719-3pMIMAT0025850HomosapiensmiR-6719-3p	CUGACAUC	9606
>hsa-miR-6720-5pMIMAT0027345HomosapiensmiR-6720-5p	UCCAGCCC	9606
>hsa-miR-6720-3pMIMAT0025851HomosapiensmiR-6720-3p	GCGCCUGC	9606
>hsa-miR-6721-5pMIMAT0025852HomosapiensmiR-6721-5p	GGGCAGGG	9606
>hsa-miR-6722-5pMIMAT0025853HomosapiensmiR-6722-5p	GGCGCACC	9606
>hsa-miR-6722-3pMIMAT0025854HomosapiensmiR-6722-3p	GCAGGGGU	9606
>hsa-miR-6724-5pMIMAT0025856HomosapiensmiR-6724-5p	UGGGCCCG	9606
>hsa-miR-892c-5pMIMAT0025857HomosapiensmiR-892c-5p	AUUCAGAA	9606
>hsa-miR-892c-3pMIMAT0025858HomosapiensmiR-892c-3p	ACUGUUUC	9606
>hsa-miR-6726-5pMIMAT0027353HomosapiensmiR-6726-5p	GGGAGCUG	9606
>hsa-miR-6726-3pMIMAT0027354HomosapiensmiR-6726-3p	UCGCCCUG	9606
>hsa-miR-6727-5pMIMAT0027355HomosapiensmiR-6727-5p	UCGGGGCA	9606
>hsa-miR-6727-3pMIMAT0027356HomosapiensmiR-6727-3p	CCUGCCAC	9606
>hsa-miR-6728-5pMIMAT0027357HomosapiensmiR-6728-5p	UGGGAUGG	9606
>hsa-miR-6728-3pMIMAT0027358HomosapiensmiR-6728-3p	CUCUGCUC	9606
>hsa-miR-6729-5pMIMAT0027359HomosapiensmiR-6729-5p	GGGCGAGG	9606
>hsa-miR-6729-3pMIMAT0027360HomosapiensmiR-6729-3p	CAUCCCCC	9606
>hsa-miR-6730-5pMIMAT0027361HomosapiensmiR-6730-5p	GAAAGGUG	9606
>hsa-miR-6730-3pMIMAT0027362HomosapiensmiR-6730-3p	CUGACACC	9606
>hsa-miR-6731-5pMIMAT0027363HomosapiensmiR-6731-5p	GGGAGAGC	9606
>hsa-miR-6731-3pMIMAT0027364HomosapiensmiR-6731-3p	CUAUUCCC	9606
>hsa-miR-6732-5pMIMAT0027365HomosapiensmiR-6732-5p	AGGGGGUG	9606
>hsa-miR-6732-3pMIMAT0027366HomosapiensmiR-6732-3p	AACCCUGU	9606
>hsa-miR-6733-5pMIMAT0027367HomosapiensmiR-6733-5p	GGGAAAGA	9606
>hsa-miR-6733-3pMIMAT0027368HomosapiensmiR-6733-3p	CAGUGUCU	9606
>hsa-miR-6734-5pMIMAT0027369HomosapiensmiR-6734-5p	UGAGGGGA	9606
>hsa-miR-6734-3pMIMAT0027370HomosapiensmiR-6734-3p	CCUUCCCU	9606
>hsa-miR-6735-5pMIMAT0027371HomosapiensmiR-6735-5p	AGGGCAGA	9606
>hsa-miR-6735-3pMIMAT0027372HomosapiensmiR-6735-3p	GGCCUGUG	9606
>hsa-miR-6736-5pMIMAT0027373HomosapiensmiR-6736-5p	UGGGUGAG	9606
>hsa-miR-6736-3pMIMAT0027374HomosapiensmiR-6736-3p	CAGCUCCU	9606
>hsa-miR-6737-5pMIMAT0027375HomosapiensmiR-6737-5p	UGGGGUGG	9606
>hsa-miR-6737-3pMIMAT0027376HomosapiensmiR-6737-3p	CUGUGCUU	9606
>hsa-miR-6738-5pMIMAT0027377HomosapiensmiR-6738-5p	GAGGGGUA	9606
>hsa-miR-6738-3pMIMAT0027378HomosapiensmiR-6738-3p	UUCUGCCU	9606
>hsa-miR-6739-5pMIMAT0027379HomosapiensmiR-6739-5p	GGGAAAGA	9606
>hsa-miR-6739-3pMIMAT0027380HomosapiensmiR-6739-3p	UUGUUCUG	9606
>hsa-miR-6740-5pMIMAT0027381HomosapiensmiR-6740-5p	GUUUGGGA	9606
>hsa-miR-6740-3pMIMAT0027382HomosapiensmiR-6740-3p	GUCUUCUC	9606
>hsa-miR-6741-5pMIMAT0027383HomosapiensmiR-6741-5p	UGGGUGCU	9606
>hsa-miR-6741-3pMIMAT0027384HomosapiensmiR-6741-3p	CGGCUCUC	9606
>hsa-miR-6742-5pMIMAT0027385HomosapiensmiR-6742-5p	GUGGGGUG	9606
>hsa-miR-6742-3pMIMAT0027386HomosapiensmiR-6742-3p	CCUGGGUU	9606
>hsa-miR-6743-5pMIMAT0027387HomosapiensmiR-6743-5p	AGGGGCAG	9606
>hsa-miR-6743-3pMIMAT0027388HomosapiensmiR-6743-3p	GCCGCUCU	9606
>hsa-miR-6744-5pMIMAT0027389HomosapiensmiR-6744-5p	GGAUGACA	9606
>hsa-miR-6744-3pMIMAT0027390HomosapiensmiR-6744-3p	GGCCUCUC	9606
>hsa-miR-6745MIMAT0027391HomosapiensmiR-6745	GGGUGGAA	9606
>hsa-miR-6746-5pMIMAT0027392HomosapiensmiR-6746-5p	CGGGAGAA	9606
>hsa-miR-6746-3pMIMAT0027393HomosapiensmiR-6746-3p	AGCCGCCG	9606
>hsa-miR-6747-5pMIMAT0027394HomosapiensmiR-6747-5p	GGGGUGUG	9606
>hsa-miR-6747-3pMIMAT0027395HomosapiensmiR-6747-3p	CCUGCCUU	9606
>hsa-miR-6748-5pMIMAT0027396HomosapiensmiR-6748-5p	GUGGGUGG	9606
>hsa-miR-6748-3pMIMAT0027397HomosapiensmiR-6748-3p	CCUGUCCC	9606
>hsa-miR-6749-5pMIMAT0027398HomosapiensmiR-6749-5p	CGGGCCUG	9606
>hsa-miR-6749-3pMIMAT0027399HomosapiensmiR-6749-3p	UCCUCCCC	9606
>hsa-miR-6750-5pMIMAT0027400HomosapiensmiR-6750-5p	AGGGAACA	9606
>hsa-miR-6750-3pMIMAT0027401HomosapiensmiR-6750-3p	AACUCACC	9606
>hsa-miR-6751-5pMIMAT0027402HomosapiensmiR-6751-5p	UGGGGGUG	9606
>hsa-miR-6751-3pMIMAT0027403HomosapiensmiR-6751-3p	CUGAGCCU	9606
>hsa-miR-6752-5pMIMAT0027404HomosapiensmiR-6752-5p	GGGGGUGU	9606
>hsa-miR-6752-3pMIMAT0027405HomosapiensmiR-6752-3p	CCCUGCCC	9606
>hsa-miR-6753-5pMIMAT0027406HomosapiensmiR-6753-5p	ACCAGGGC	9606
>hsa-miR-6753-3pMIMAT0027407HomosapiensmiR-6753-3p	GGUCUGUC	9606
>hsa-miR-6754-5pMIMAT0027408HomosapiensmiR-6754-5p	CAGGGAGG	9606
>hsa-miR-6754-3pMIMAT0027409HomosapiensmiR-6754-3p	CUUCACCU	9606
>hsa-miR-6755-5pMIMAT0027410HomosapiensmiR-6755-5p	AGGGUAGA	9606
>hsa-miR-6755-3pMIMAT0027411HomosapiensmiR-6755-3p	GUUGUCAU	9606
>hsa-miR-6756-5pMIMAT0027412HomosapiensmiR-6756-5p	GGGUGGGG	9606
>hsa-miR-6756-3pMIMAT0027413HomosapiensmiR-6756-3p	CCCCUUCC	9606
>hsa-miR-6757-5pMIMAT0027414HomosapiensmiR-6757-5p	AGGGAUGG	9606
>hsa-miR-6757-3pMIMAT0027415HomosapiensmiR-6757-3p	ACACUGGC	9606
>hsa-miR-6758-5pMIMAT0027416HomosapiensmiR-6758-5p	AGAGAGGG	9606
>hsa-miR-6758-3pMIMAT0027417HomosapiensmiR-6758-3p	CUCAUUCU	9606
>hsa-miR-6759-5pMIMAT0027418HomosapiensmiR-6759-5p	UGUGGGUG	9606
>hsa-miR-6759-3pMIMAT0027419HomosapiensmiR-6759-3p	GACCUUUG	9606
>hsa-miR-6760-5pMIMAT0027420HomosapiensmiR-6760-5p	AGGGAGAA	9606
>hsa-miR-6760-3pMIMAT0027421HomosapiensmiR-6760-3p	CACUGUCC	9606
>hsa-miR-6761-5pMIMAT0027422HomosapiensmiR-6761-5p	CUGAGAGA	9606
>hsa-miR-6761-3pMIMAT0027423HomosapiensmiR-6761-3p	CCUACGCU	9606
>hsa-miR-6762-5pMIMAT0027424HomosapiensmiR-6762-5p	GGGGCCAU	9606
>hsa-miR-6762-3pMIMAT0027425HomosapiensmiR-6762-3p	GGCUGCUU	9606
>hsa-miR-6763-5pMIMAT0027426HomosapiensmiR-6763-5p	UGGGGAGU	9606
>hsa-miR-6763-3pMIMAT0027427HomosapiensmiR-6763-3p	UCCCCGGC	9606
>hsa-miR-6764-5pMIMAT0027428HomosapiensmiR-6764-5p	CCCAGGGU	9606
>hsa-miR-6764-3pMIMAT0027429HomosapiensmiR-6764-3p	CUCUGGUC	9606
>hsa-miR-6765-5pMIMAT0027430HomosapiensmiR-6765-5p	UGAGGCGG	9606
>hsa-miR-6765-3pMIMAT0027431HomosapiensmiR-6765-3p	CACCUGGC	9606
>hsa-miR-6766-5pMIMAT0027432HomosapiensmiR-6766-5p	GGGUGGGA	9606
>hsa-miR-6766-3pMIMAT0027433HomosapiensmiR-6766-3p	GAUUGUCU	9606
>hsa-miR-6767-5pMIMAT0027434HomosapiensmiR-6767-5p	CGCAGACA	9606
>hsa-miR-6767-3pMIMAT0027435HomosapiensmiR-6767-3p	CACGUGCU	9606
>hsa-miR-6768-5pMIMAT0027436HomosapiensmiR-6768-5p	ACACAGGA	9606
>hsa-miR-6768-3pMIMAT0027437HomosapiensmiR-6768-3p	AAAGGCCA	9606
>hsa-miR-6769a-5pMIMAT0027438HomosapiensmiR-6769a-5p	GGUGGGUA	9606
>hsa-miR-6769a-3pMIMAT0027439HomosapiensmiR-6769a-3p	AGCCCCUC	9606
>hsa-miR-6770-5pMIMAT0027440HomosapiensmiR-6770-5p	GAGAAGGC	9606
>hsa-miR-6770-3pMIMAT0027441HomosapiensmiR-6770-3p	UGGCGGCU	9606
>hsa-miR-6771-5pMIMAT0027442HomosapiensmiR-6771-5p	UCGGGAGG	9606
>hsa-miR-6771-3pMIMAT0027443HomosapiensmiR-6771-3p	AAACCCCU	9606
>hsa-miR-6772-5pMIMAT0027444HomosapiensmiR-6772-5p	GGGUGUAG	9606
>hsa-miR-6772-3pMIMAT0027445HomosapiensmiR-6772-3p	UGCUCCUG	9606
>hsa-miR-6773-5pMIMAT0027446HomosapiensmiR-6773-5p	UGGGCCCA	9606
>hsa-miR-6773-3pMIMAT0027447HomosapiensmiR-6773-3p	CUGUCACU	9606
>hsa-miR-6774-5pMIMAT0027448HomosapiensmiR-6774-5p	CUUGGGCA	9606
>hsa-miR-6774-3pMIMAT0027449HomosapiensmiR-6774-3p	CGUGUCCC	9606
>hsa-miR-6775-5pMIMAT0027450HomosapiensmiR-6775-5p	CGGGGCAU	9606
>hsa-miR-6775-3pMIMAT0027451HomosapiensmiR-6775-3p	GGCCCUGU	9606
>hsa-miR-6776-5pMIMAT0027452HomosapiensmiR-6776-5p	CUGGGUGC	9606
>hsa-miR-6776-3pMIMAT0027453HomosapiensmiR-6776-3p	AACCACCA	9606
>hsa-miR-6777-5pMIMAT0027454HomosapiensmiR-6777-5p	CGGGGAGU	9606
>hsa-miR-6777-3pMIMAT0027455HomosapiensmiR-6777-3p	CCACUCUC	9606
>hsa-miR-6778-5pMIMAT0027456HomosapiensmiR-6778-5p	GUGGGAGG	9606
>hsa-miR-6778-3pMIMAT0027457HomosapiensmiR-6778-3p	GCCUCCCU	9606
>hsa-miR-6779-5pMIMAT0027458HomosapiensmiR-6779-5p	UGGGAGGG	9606
>hsa-miR-6779-3pMIMAT0027459HomosapiensmiR-6779-3p	AGCCCUGU	9606
>hsa-miR-6780a-5pMIMAT0027460HomosapiensmiR-6780a-5p	UGGGAGGG	9606
>hsa-miR-6780a-3pMIMAT0027461HomosapiensmiR-6780a-3p	UCCUCUGU	9606
>hsa-miR-6781-5pMIMAT0027462HomosapiensmiR-6781-5p	GGGCCGGA	9606
>hsa-miR-6781-3pMIMAT0027463HomosapiensmiR-6781-3p	GCCUCUUU	9606
>hsa-miR-6782-5pMIMAT0027464HomosapiensmiR-6782-5p	AGGGGUGG	9606
>hsa-miR-6782-3pMIMAT0027465HomosapiensmiR-6782-3p	ACCUUUGU	9606
>hsa-miR-6783-5pMIMAT0027466HomosapiensmiR-6783-5p	AGGGGAAA	9606
>hsa-miR-6783-3pMIMAT0027467HomosapiensmiR-6783-3p	UCCUGGGC	9606
>hsa-miR-6784-5pMIMAT0027468HomosapiensmiR-6784-5p	CCGGGGCU	9606
>hsa-miR-6784-3pMIMAT0027469HomosapiensmiR-6784-3p	CUCACCCC	9606
>hsa-miR-6785-5pMIMAT0027470HomosapiensmiR-6785-5p	GGGAGGGC	9606
>hsa-miR-6785-3pMIMAT0027471HomosapiensmiR-6785-3p	CAUCGCCC	9606
>hsa-miR-6786-5pMIMAT0027472HomosapiensmiR-6786-5p	CGGUGGGG	9606
>hsa-miR-6786-3pMIMAT0027473HomosapiensmiR-6786-3p	GACGCCCC	9606
>hsa-miR-6787-5pMIMAT0027474HomosapiensmiR-6787-5p	GGCGGGGG	9606
>hsa-miR-6787-3pMIMAT0027475HomosapiensmiR-6787-3p	CUCAGCUG	9606
>hsa-miR-6788-5pMIMAT0027476HomosapiensmiR-6788-5p	UGGGAGAA	9606
>hsa-miR-6788-3pMIMAT0027477HomosapiensmiR-6788-3p	UCGCCACU	9606
>hsa-miR-6789-5pMIMAT0027478HomosapiensmiR-6789-5p	UAGGGGCG	9606
>hsa-miR-6789-3pMIMAT0027479HomosapiensmiR-6789-3p	GGCGCCCG	9606
>hsa-miR-6790-5pMIMAT0027480HomosapiensmiR-6790-5p	UGAGUGUG	9606
>hsa-miR-6790-3pMIMAT0027481HomosapiensmiR-6790-3p	GACCUCGG	9606
>hsa-miR-6791-5pMIMAT0027482HomosapiensmiR-6791-5p	CCCUGGGG	9606
>hsa-miR-6791-3pMIMAT0027483HomosapiensmiR-6791-3p	GCCUCCUU	9606
>hsa-miR-6792-5pMIMAT0027484HomosapiensmiR-6792-5p	UAAGCAGG	9606
>hsa-miR-6792-3pMIMAT0027485HomosapiensmiR-6792-3p	UCCUCCAC	9606
>hsa-miR-6793-5pMIMAT0027486HomosapiensmiR-6793-5p	GUGGGUUC	9606
>hsa-miR-6793-3pMIMAT0027487HomosapiensmiR-6793-3p	CCCCAACC	9606
>hsa-miR-6794-5pMIMAT0027488HomosapiensmiR-6794-5p	AGGGGGAC	9606
>hsa-miR-6794-3pMIMAT0027489HomosapiensmiR-6794-3p	UCACUCUC	9606
>hsa-miR-6795-5pMIMAT0027490HomosapiensmiR-6795-5p	GGGGGGAC	9606
>hsa-miR-6795-3pMIMAT0027491HomosapiensmiR-6795-3p	CCCCUCGU	9606
>hsa-miR-6796-5pMIMAT0027492HomosapiensmiR-6796-5p	UGUGGGGU	9606
>hsa-miR-6796-3pMIMAT0027493HomosapiensmiR-6796-3p	AAGCUCUC	9606
>hsa-miR-6797-5pMIMAT0027494HomosapiensmiR-6797-5p	GGAGGGAA	9606
>hsa-miR-6797-3pMIMAT0027495HomosapiensmiR-6797-3p	GCAUGACC	9606
>hsa-miR-6798-5pMIMAT0027496HomosapiensmiR-6798-5p	CAGGGGGA	9606
>hsa-miR-6798-3pMIMAT0027497HomosapiensmiR-6798-3p	UACCCCCC	9606
>hsa-miR-6799-5pMIMAT0027498HomosapiensmiR-6799-5p	GGGAGGUG	9606
>hsa-miR-6799-3pMIMAT0027499HomosapiensmiR-6799-3p	GCCCUGCA	9606
>hsa-miR-6800-5pMIMAT0027500HomosapiensmiR-6800-5p	UAGGUGAC	9606
>hsa-miR-6800-3pMIMAT0027501HomosapiensmiR-6800-3p	ACCUCUCC	9606
>hsa-miR-6801-5pMIMAT0027502HomosapiensmiR-6801-5p	GGUCAGAG	9606
>hsa-miR-6801-3pMIMAT0027503HomosapiensmiR-6801-3p	CCCCUGCC	9606
>hsa-miR-6802-5pMIMAT0027504HomosapiensmiR-6802-5p	UAGGUGGG	9606
>hsa-miR-6802-3pMIMAT0027505HomosapiensmiR-6802-3p	UCACCCCU	9606
>hsa-miR-6803-5pMIMAT0027506HomosapiensmiR-6803-5p	UGGGGGUG	9606
>hsa-miR-6803-3pMIMAT0027507HomosapiensmiR-6803-3p	CCCUCGCC	9606
>hsa-miR-6804-5pMIMAT0027508HomosapiensmiR-6804-5p	GAGGGUGU	9606
>hsa-miR-6804-3pMIMAT0027509HomosapiensmiR-6804-3p	GCACCUGC	9606
>hsa-miR-6805-5pMIMAT0027510HomosapiensmiR-6805-5p	AGGGGGCG	9606
>hsa-miR-6805-3pMIMAT0027511HomosapiensmiR-6805-3p	UGCUCUGC	9606
>hsa-miR-6806-5pMIMAT0027512HomosapiensmiR-6806-5p	GUAGGCAU	9606
>hsa-miR-6806-3pMIMAT0027513HomosapiensmiR-6806-3p	GAAGCUCU	9606
>hsa-miR-6807-5pMIMAT0027514HomosapiensmiR-6807-5p	UGAGCCAG	9606
>hsa-miR-6807-3pMIMAT0027515HomosapiensmiR-6807-3p	ACUGCAUU	9606
>hsa-miR-6808-5pMIMAT0027516HomosapiensmiR-6808-5p	AGGCAGGG	9606
>hsa-miR-6808-3pMIMAT0027517HomosapiensmiR-6808-3p	UGUGACCA	9606
>hsa-miR-6809-5pMIMAT0027518HomosapiensmiR-6809-5p	GGCAAGGA	9606
>hsa-miR-6809-3pMIMAT0027519HomosapiensmiR-6809-3p	UUCUCUUC	9606
>hsa-miR-6810-5pMIMAT0027520HomosapiensmiR-6810-5p	UGGGGACA	9606
>hsa-miR-6810-3pMIMAT0027521HomosapiensmiR-6810-3p	CCCCUGCU	9606
>hsa-miR-6811-5pMIMAT0027522HomosapiensmiR-6811-5p	UGCAGGCC	9606
>hsa-miR-6811-3pMIMAT0027523HomosapiensmiR-6811-3p	GCCUGUGC	9606
>hsa-miR-6812-5pMIMAT0027524HomosapiensmiR-6812-5p	UGGGGUGA	9606
>hsa-miR-6812-3pMIMAT0027525HomosapiensmiR-6812-3p	CGCUCUUC	9606
>hsa-miR-6813-5pMIMAT0027526HomosapiensmiR-6813-5p	AGGGGCUG	9606
>hsa-miR-6813-3pMIMAT0027527HomosapiensmiR-6813-3p	ACCUUGGC	9606
>hsa-miR-6814-5pMIMAT0027528HomosapiensmiR-6814-5p	CCCAAGGG	9606
>hsa-miR-6814-3pMIMAT0027529HomosapiensmiR-6814-3p	CUCGCAUC	9606
>hsa-miR-6815-5pMIMAT0027530HomosapiensmiR-6815-5p	AGGUGGCG	9606
>hsa-miR-6815-3pMIMAT0027531HomosapiensmiR-6815-3p	GGCUUCUC	9606
>hsa-miR-6816-5pMIMAT0027532HomosapiensmiR-6816-5p	GGGGCGGG	9606
>hsa-miR-6816-3pMIMAT0027533HomosapiensmiR-6816-3p	AAGGACCU	9606
>hsa-miR-6817-5pMIMAT0027534HomosapiensmiR-6817-5p	CUGCCAUA	9606
>hsa-miR-6817-3pMIMAT0027535HomosapiensmiR-6817-3p	CUCUCUGA	9606
>hsa-miR-6818-5pMIMAT0027536HomosapiensmiR-6818-5p	UGUGUGAG	9606
>hsa-miR-6818-3pMIMAT0027537HomosapiensmiR-6818-3p	UGUCUCUU	9606
>hsa-miR-6819-5pMIMAT0027538HomosapiensmiR-6819-5p	UGGGGUGG	9606
>hsa-miR-6819-3pMIMAT0027539HomosapiensmiR-6819-3p	AGCCUCUG	9606
>hsa-miR-6820-5pMIMAT0027540HomosapiensmiR-6820-5p	GCGGCAGA	9606
>hsa-miR-6820-3pMIMAT0027541HomosapiensmiR-6820-3p	GUGACUUC	9606
>hsa-miR-6821-5pMIMAT0027542HomosapiensmiR-6821-5p	UGCGUGGU	9606
>hsa-miR-6821-3pMIMAT0027543HomosapiensmiR-6821-3p	GACCUCUC	9606
>hsa-miR-6822-5pMIMAT0027544HomosapiensmiR-6822-5p	AGGGAACC	9606
>hsa-miR-6822-3pMIMAT0027545HomosapiensmiR-6822-3p	GGCUCUAA	9606
>hsa-miR-6823-5pMIMAT0027546HomosapiensmiR-6823-5p	CAGGGUUG	9606
>hsa-miR-6823-3pMIMAT0027547HomosapiensmiR-6823-3p	GAGCCUCU	9606
>hsa-miR-6824-5pMIMAT0027548HomosapiensmiR-6824-5p	UAGGGGAG	9606
>hsa-miR-6824-3pMIMAT0027549HomosapiensmiR-6824-3p	CUCUGGUC	9606
>hsa-miR-6825-5pMIMAT0027550HomosapiensmiR-6825-5p	GGGGAGGU	9606
>hsa-miR-6825-3pMIMAT0027551HomosapiensmiR-6825-3p	CGCUGACC	9606
>hsa-miR-6826-5pMIMAT0027552HomosapiensmiR-6826-5p	CAAUAGGA	9606
>hsa-miR-6826-3pMIMAT0027553HomosapiensmiR-6826-3p	UCCCCUCU	9606
>hsa-miR-6827-5pMIMAT0027554HomosapiensmiR-6827-5p	GGGAGCCA	9606
>hsa-miR-6827-3pMIMAT0027555HomosapiensmiR-6827-3p	CCGUCUCU	9606
>hsa-miR-6828-5pMIMAT0027556HomosapiensmiR-6828-5p	GGAAGCAA	9606
>hsa-miR-6828-3pMIMAT0027557HomosapiensmiR-6828-3p	UCUGCUCU	9606
>hsa-miR-6829-5pMIMAT0027558HomosapiensmiR-6829-5p	GGGCUGCU	9606
>hsa-miR-6829-3pMIMAT0027559HomosapiensmiR-6829-3p	GCCUCCUC	9606
>hsa-miR-6830-5pMIMAT0027560HomosapiensmiR-6830-5p	CAAGGAAG	9606
>hsa-miR-6830-3pMIMAT0027561HomosapiensmiR-6830-3p	GUCUUUCU	9606
>hsa-miR-6831-5pMIMAT0027562HomosapiensmiR-6831-5p	AGGUAGAG	9606
>hsa-miR-6831-3pMIMAT0027563HomosapiensmiR-6831-3p	GACUAACU	9606
>hsa-miR-6832-5pMIMAT0027564HomosapiensmiR-6832-5p	GUAGAGAG	9606
>hsa-miR-6832-3pMIMAT0027565HomosapiensmiR-6832-3p	CCCUUUUU	9606
>hsa-miR-6833-5pMIMAT0027566HomosapiensmiR-6833-5p	UGUGGAAG	9606
>hsa-miR-6833-3pMIMAT0027567HomosapiensmiR-6833-3p	UUCUCUCU	9606
>hsa-miR-6834-5pMIMAT0027568HomosapiensmiR-6834-5p	UGAGGGAC	9606
>hsa-miR-6834-3pMIMAT0027569HomosapiensmiR-6834-3p	AUGUCCCA	9606
>hsa-miR-6835-5pMIMAT0027570HomosapiensmiR-6835-5p	GGGGGUAG	9606
>hsa-miR-6835-3pMIMAT0027571HomosapiensmiR-6835-3p	AAAGCACU	9606
>hsa-miR-6780b-5pMIMAT0027572HomosapiensmiR-6780b-5p	GGGGAAGG	9606
>hsa-miR-6780b-3pMIMAT0027573HomosapiensmiR-6780b-3p	CCCUUGUC	9606
>hsa-miR-6836-5pMIMAT0027574HomosapiensmiR-6836-5p	GCAGGGCC	9606
>hsa-miR-6836-3pMIMAT0027575HomosapiensmiR-6836-3p	UGCCUCCC	9606
>hsa-miR-6837-5pMIMAT0027576HomosapiensmiR-6837-5p	CCAGGGCC	9606
>hsa-miR-6837-3pMIMAT0027577HomosapiensmiR-6837-3p	CUUCACUG	9606
>hsa-miR-6838-5pMIMAT0027578HomosapiensmiR-6838-5p	AGCAGCAG	9606
>hsa-miR-6838-3pMIMAT0027579HomosapiensmiR-6838-3p	AGUCCUGC	9606
>hsa-miR-6839-5pMIMAT0027580HomosapiensmiR-6839-5p	CUGGAUUG	9606
>hsa-miR-6839-3pMIMAT0027581HomosapiensmiR-6839-3p	UGGGUUUU	9606
>hsa-miR-6840-5pMIMAT0027582HomosapiensmiR-6840-5p	CCCCCGGG	9606
>hsa-miR-6840-3pMIMAT0027583HomosapiensmiR-6840-3p	CCCAGGAC	9606
>hsa-miR-6841-5pMIMAT0027584HomosapiensmiR-6841-5p	AGGGUACU	9606
>hsa-miR-6841-3pMIMAT0027585HomosapiensmiR-6841-3p	CCUUGCAU	9606
>hsa-miR-6842-5pMIMAT0027586HomosapiensmiR-6842-5p	GGGGGUGG	9606
>hsa-miR-6842-3pMIMAT0027587HomosapiensmiR-6842-3p	UGGCUGGU	9606
>hsa-miR-6843-3pMIMAT0027588HomosapiensmiR-6843-3p	UGGUCUCC	9606
>hsa-miR-6844MIMAT0027589HomosapiensmiR-6844	UCUUUGUU	9606
>hsa-miR-6845-5pMIMAT0027590HomosapiensmiR-6845-5p	GGGGCCAG	9606
>hsa-miR-6845-3pMIMAT0027591HomosapiensmiR-6845-3p	CUCUCCUC	9606
>hsa-miR-6846-5pMIMAT0027592HomosapiensmiR-6846-5p	GGGGGCUG	9606
>hsa-miR-6846-3pMIMAT0027593HomosapiensmiR-6846-3p	GACCCCUU	9606
>hsa-miR-6847-5pMIMAT0027594HomosapiensmiR-6847-5p	CAGAGGAC	9606
>hsa-miR-6847-3pMIMAT0027595HomosapiensmiR-6847-3p	GCUCAUGU	9606
>hsa-miR-6848-5pMIMAT0027596HomosapiensmiR-6848-5p	GGGGGCUG	9606
>hsa-miR-6848-3pMIMAT0027597HomosapiensmiR-6848-3p	UGGUCUCU	9606
>hsa-miR-6849-5pMIMAT0027598HomosapiensmiR-6849-5p	AGUGGAUA	9606
>hsa-miR-6849-3pMIMAT0027599HomosapiensmiR-6849-3p	CCAGCCUG	9606
>hsa-miR-6850-5pMIMAT0027600HomosapiensmiR-6850-5p	UGCGGAAC	9606
>hsa-miR-6850-3pMIMAT0027601HomosapiensmiR-6850-3p	CCGGCCGG	9606
>hsa-miR-6851-5pMIMAT0027602HomosapiensmiR-6851-5p	GGAGGUGG	9606
>hsa-miR-6851-3pMIMAT0027603HomosapiensmiR-6851-3p	GGCCCUUU	9606
>hsa-miR-6852-5pMIMAT0027604HomosapiensmiR-6852-5p	CCUGGGGU	9606
>hsa-miR-6852-3pMIMAT0027605HomosapiensmiR-6852-3p	GUCCUCUG	9606
>hsa-miR-6853-5pMIMAT0027606HomosapiensmiR-6853-5p	GCGUGGGA	9606
>hsa-miR-6853-3pMIMAT0027607HomosapiensmiR-6853-3p	GUUCAUUG	9606
>hsa-miR-6854-5pMIMAT0027608HomosapiensmiR-6854-5p	AGCUCAGG	9606
>hsa-miR-6854-3pMIMAT0027609HomosapiensmiR-6854-3p	GCGUUUCU	9606
>hsa-miR-6855-5pMIMAT0027610HomosapiensmiR-6855-5p	UGGGGUUU	9606
>hsa-miR-6855-3pMIMAT0027611HomosapiensmiR-6855-3p	GACUGACC	9606
>hsa-miR-6856-5pMIMAT0027612HomosapiensmiR-6856-5p	AGAGAGGA	9606
>hsa-miR-6856-3pMIMAT0027613HomosapiensmiR-6856-3p	ACAGCCCU	9606
>hsa-miR-6857-5pMIMAT0027614HomosapiensmiR-6857-5p	UGGGGAUU	9606
>hsa-miR-6857-3pMIMAT0027615HomosapiensmiR-6857-3p	GACUGAGC	9606
>hsa-miR-6858-5pMIMAT0027616HomosapiensmiR-6858-5p	UGAGGAGG	9606
>hsa-miR-6858-3pMIMAT0027617HomosapiensmiR-6858-3p	AGCCAGCC	9606
>hsa-miR-6859-5pMIMAT0027618HomosapiensmiR-6859-5p	AGAGGAAC	9606
>hsa-miR-6859-3pMIMAT0027619HomosapiensmiR-6859-3p	GACCCCCA	9606
>hsa-miR-6769b-5pMIMAT0027620HomosapiensmiR-6769b-5p	GGUGGGUG	9606
>hsa-miR-6769b-3pMIMAT0027621HomosapiensmiR-6769b-3p	CCUCUCUG	9606
>hsa-miR-6860MIMAT0027622HomosapiensmiR-6860	CUGGGCAG	9606
>hsa-miR-6861-5pMIMAT0027623HomosapiensmiR-6861-5p	CUGGGUAG	9606
>hsa-miR-6861-3pMIMAT0027624HomosapiensmiR-6861-3p	GGACCUCU	9606
>hsa-miR-6862-5pMIMAT0027625HomosapiensmiR-6862-5p	GGGCAUGC	9606
>hsa-miR-6862-3pMIMAT0027626HomosapiensmiR-6862-3p	CUCACCCA	9606
>hsa-miR-6863MIMAT0027627HomosapiensmiR-6863	AGACGUGG	9606
>hsa-miR-6864-5pMIMAT0027628HomosapiensmiR-6864-5p	UGAAGGGA	9606
>hsa-miR-6864-3pMIMAT0027629HomosapiensmiR-6864-3p	UGAGACUU	9606
>hsa-miR-6865-5pMIMAT0027630HomosapiensmiR-6865-5p	AGGUGGCA	9606
>hsa-miR-6865-3pMIMAT0027631HomosapiensmiR-6865-3p	CACCCUCU	9606
>hsa-miR-6866-5pMIMAT0027632HomosapiensmiR-6866-5p	UAGAGGCU	9606
>hsa-miR-6866-3pMIMAT0027633HomosapiensmiR-6866-3p	AUCCCUUU	9606
>hsa-miR-6867-5pMIMAT0027634HomosapiensmiR-6867-5p	GUGUGUGU	9606
>hsa-miR-6867-3pMIMAT0027635HomosapiensmiR-6867-3p	UCUCCCUC	9606
>hsa-miR-6868-5pMIMAT0027636HomosapiensmiR-6868-5p	CUGGCAGA	9606
>hsa-miR-6868-3pMIMAT0027637HomosapiensmiR-6868-3p	UCCUUCUG	9606
>hsa-miR-6869-5pMIMAT0027638HomosapiensmiR-6869-5p	UGAGUAGU	9606
>hsa-miR-6869-3pMIMAT0027639HomosapiensmiR-6869-3p	GCCGCGCG	9606
>hsa-miR-6870-5pMIMAT0027640HomosapiensmiR-6870-5p	GGGGGAGA	9606
>hsa-miR-6870-3pMIMAT0027641HomosapiensmiR-6870-3p	CUCAUCCC	9606
>hsa-miR-6871-5pMIMAT0027642HomosapiensmiR-6871-5p	AUGGGAGU	9606
>hsa-miR-6871-3pMIMAT0027643HomosapiensmiR-6871-3p	AGCACCCU	9606
>hsa-miR-6872-5pMIMAT0027644HomosapiensmiR-6872-5p	CUCGCAUC	9606
>hsa-miR-6872-3pMIMAT0027645HomosapiensmiR-6872-3p	CCAUGCCU	9606
>hsa-miR-6873-5pMIMAT0027646HomosapiensmiR-6873-5p	AGAGGGAA	9606
>hsa-miR-6873-3pMIMAT0027647HomosapiensmiR-6873-3p	UCUCUCUG	9606
>hsa-miR-6874-5pMIMAT0027648HomosapiensmiR-6874-5p	UGGAGCUG	9606
>hsa-miR-6874-3pMIMAT0027649HomosapiensmiR-6874-3p	AGUUCUGC	9606
>hsa-miR-6875-5pMIMAT0027650HomosapiensmiR-6875-5p	GAGGGACC	9606
>hsa-miR-6875-3pMIMAT0027651HomosapiensmiR-6875-3p	UUCUUCCU	9606
>hsa-miR-6876-5pMIMAT0027652HomosapiensmiR-6876-5p	AGGAAGGA	9606
>hsa-miR-6876-3pMIMAT0027653HomosapiensmiR-6876-3p	GCUGUCUG	9606
>hsa-miR-6877-5pMIMAT0027654HomosapiensmiR-6877-5p	GGGCCGAA	9606
>hsa-miR-6877-3pMIMAT0027655HomosapiensmiR-6877-3p	AGCCUCUG	9606
>hsa-miR-6878-5pMIMAT0027656HomosapiensmiR-6878-5p	GGGAGAAA	9606
>hsa-miR-6878-3pMIMAT0027657HomosapiensmiR-6878-3p	UGGCCUCU	9606
>hsa-miR-6879-5pMIMAT0027658HomosapiensmiR-6879-5p	AGGGCAGG	9606
>hsa-miR-6879-3pMIMAT0027659HomosapiensmiR-6879-3p	GUCACCCG	9606
>hsa-miR-6880-5pMIMAT0027660HomosapiensmiR-6880-5p	GGUGGAGG	9606
>hsa-miR-6880-3pMIMAT0027661HomosapiensmiR-6880-3p	CGCCUUCU	9606
>hsa-miR-6881-5pMIMAT0027662HomosapiensmiR-6881-5p	GGGGUAAG	9606
>hsa-miR-6881-3pMIMAT0027663HomosapiensmiR-6881-3p	UCCUCUUU	9606
>hsa-miR-6882-5pMIMAT0027664HomosapiensmiR-6882-5p	ACAAGUCA	9606
>hsa-miR-6882-3pMIMAT0027665HomosapiensmiR-6882-3p	GCUGCCUC	9606
>hsa-miR-6883-5pMIMAT0027666HomosapiensmiR-6883-5p	GGGAGGGU	9606
>hsa-miR-6883-3pMIMAT0027667HomosapiensmiR-6883-3p	UCCCUAUC	9606
>hsa-miR-6884-5pMIMAT0027668HomosapiensmiR-6884-5p	GAGGCUGA	9606
>hsa-miR-6884-3pMIMAT0027669HomosapiensmiR-6884-3p	CCAUCACC	9606
>hsa-miR-6885-5pMIMAT0027670HomosapiensmiR-6885-5p	GGGGGGCA	9606
>hsa-miR-6885-3pMIMAT0027671HomosapiensmiR-6885-3p	UUUGCUUC	9606
>hsa-miR-6886-5pMIMAT0027672HomosapiensmiR-6886-5p	CCGCAGGU	9606
>hsa-miR-6886-3pMIMAT0027673HomosapiensmiR-6886-3p	GCCCUUCU	9606
>hsa-miR-6887-5pMIMAT0027674HomosapiensmiR-6887-5p	GGGGGGAC	9606
>hsa-miR-6887-3pMIMAT0027675HomosapiensmiR-6887-3p	CCCCUCCA	9606
>hsa-miR-6888-5pMIMAT0027676HomosapiensmiR-6888-5p	AGGAGAUG	9606
>hsa-miR-6888-3pMIMAT0027677HomosapiensmiR-6888-3p	UCUGUCUC	9606
>hsa-miR-6889-5pMIMAT0027678HomosapiensmiR-6889-5p	CGGGGAGU	9606
>hsa-miR-6889-3pMIMAT0027679HomosapiensmiR-6889-3p	CUGUGCCC	9606
>hsa-miR-6890-5pMIMAT0027680HomosapiensmiR-6890-5p	AUGGGGUA	9606
>hsa-miR-6890-3pMIMAT0027681HomosapiensmiR-6890-3p	CACUGCCU	9606
>hsa-miR-6891-5pMIMAT0027682HomosapiensmiR-6891-5p	AAGGAGGG	9606
>hsa-miR-6891-3pMIMAT0027683HomosapiensmiR-6891-3p	CCUCAUCU	9606
>hsa-miR-6892-5pMIMAT0027684HomosapiensmiR-6892-5p	UAAGGGAC	9606
>hsa-miR-6892-3pMIMAT0027685HomosapiensmiR-6892-3p	CCCUCUCC	9606
>hsa-miR-6893-5pMIMAT0027686HomosapiensmiR-6893-5p	AGGCAGGU	9606
>hsa-miR-6893-3pMIMAT0027687HomosapiensmiR-6893-3p	CCUGCUGC	9606
>hsa-miR-6894-5pMIMAT0027688HomosapiensmiR-6894-5p	GGAGGAUG	9606
>hsa-miR-6894-3pMIMAT0027689HomosapiensmiR-6894-3p	UGCCUGCC	9606
>hsa-miR-6895-5pMIMAT0027690HomosapiensmiR-6895-5p	AGGGCCAG	9606
>hsa-miR-6895-3pMIMAT0027691HomosapiensmiR-6895-3p	GUCUCUCG	9606
>hsa-miR-7106-5pMIMAT0028109HomosapiensmiR-7106-5p	GGGAGGAG	9606
>hsa-miR-7106-3pMIMAT0028110HomosapiensmiR-7106-3p	GCUCCCUG	9606
>hsa-miR-7107-5pMIMAT0028111HomosapiensmiR-7107-5p	CGGCCUGG	9606
>hsa-miR-7107-3pMIMAT0028112HomosapiensmiR-7107-3p	GGUCUGUU	9606
>hsa-miR-7108-5pMIMAT0028113HomosapiensmiR-7108-5p	UGUGGCCG	9606
>hsa-miR-7108-3pMIMAT0028114HomosapiensmiR-7108-3p	CCCGCCCG	9606
>hsa-miR-7109-5pMIMAT0028115HomosapiensmiR-7109-5p	UGGGGGGA	9606
>hsa-miR-7109-3pMIMAT0028116HomosapiensmiR-7109-3p	AAGCCUCU	9606
>hsa-miR-7110-5pMIMAT0028117HomosapiensmiR-7110-5p	GGGGGUGU	9606
>hsa-miR-7110-3pMIMAT0028118HomosapiensmiR-7110-3p	CUCUCUCC	9606
>hsa-miR-7111-5pMIMAT0028119HomosapiensmiR-7111-5p	GGGGGAGG	9606
>hsa-miR-7111-3pMIMAT0028120HomosapiensmiR-7111-3p	UCCUCUCU	9606
>hsa-miR-7112-5pMIMAT0028121HomosapiensmiR-7112-5p	CGGGCAGG	9606
>hsa-miR-7112-3pMIMAT0028122HomosapiensmiR-7112-3p	GCAUCACA	9606
>hsa-miR-7113-5pMIMAT0028123HomosapiensmiR-7113-5p	CCAGGGAG	9606
>hsa-miR-7113-3pMIMAT0028124HomosapiensmiR-7113-3p	CUCCCUGC	9606
>hsa-miR-7114-5pMIMAT0028125HomosapiensmiR-7114-5p	CUGUGGAG	9606
>hsa-miR-7114-3pMIMAT0028126HomosapiensmiR-7114-3p	GACCCACC	9606
>hsa-miR-7150MIMAT0028211HomosapiensmiR-7150	UGGCAGGG	9606
>hsa-miR-7151-5pMIMAT0028212HomosapiensmiR-7151-5p	AUCCAUCU	9606
>hsa-miR-7151-3pMIMAT0028213HomosapiensmiR-7151-3p	UACAGGCU	9606
>hsa-miR-7152-5pMIMAT0028214HomosapiensmiR-7152-5p	UUCCUGUC	9606
>hsa-miR-7152-3pMIMAT0028215HomosapiensmiR-7152-3p	CUGGUCCU	9606
>hsa-miR-7153-5pMIMAT0028216HomosapiensmiR-7153-5p	GAGAACUG	9606
>hsa-miR-7153-3pMIMAT0028217HomosapiensmiR-7153-3p	ACCAUGGA	9606
>hsa-miR-7154-5pMIMAT0028218HomosapiensmiR-7154-5p	UCAUGAAC	9606
>hsa-miR-7154-3pMIMAT0028219HomosapiensmiR-7154-3p	GGAGGACA	9606
>hsa-miR-7155-5pMIMAT0028220HomosapiensmiR-7155-5p	CUGGGGUC	9606
>hsa-miR-7155-3pMIMAT0028221HomosapiensmiR-7155-3p	GGCCCAAG	9606
>hsa-miR-7156-5pMIMAT0028222HomosapiensmiR-7156-5p	UGUUCUCA	9606
>hsa-miR-7156-3pMIMAT0028223HomosapiensmiR-7156-3p	UGCAGCCA	9606
>hsa-miR-7157-5pMIMAT0028224HomosapiensmiR-7157-5p	CAGCAUUC	9606
>hsa-miR-7157-3pMIMAT0028225HomosapiensmiR-7157-3p	CUGUGCUA	9606
>hsa-miR-7158-5pMIMAT0028226HomosapiensmiR-7158-5p	GCUCAAUC	9606
>hsa-miR-7158-3pMIMAT0028227HomosapiensmiR-7158-3p	UGAACUAG	9606
>hsa-miR-7161-5pMIMAT0028232HomosapiensmiR-7161-5p	AAAGACUG	9606
>hsa-miR-7161-3pMIMAT0028233HomosapiensmiR-7161-3p	AGAUCUUU	9606
>hsa-miR-7159-5pMIMAT0028228HomosapiensmiR-7159-5p	UCAACAAG	9606
>hsa-miR-7159-3pMIMAT0028229HomosapiensmiR-7159-3p	UUCUAUGU	9606
>hsa-miR-7160-5pMIMAT0028230HomosapiensmiR-7160-5p	GCUGAGGU	9606
>hsa-miR-7160-3pMIMAT0028231HomosapiensmiR-7160-3p	AGGGCCCU	9606
>hsa-miR-7162-5pMIMAT0028234HomosapiensmiR-7162-5p	GCUUCCUU	9606
>hsa-miR-7162-3pMIMAT0028235HomosapiensmiR-7162-3p	CUGAGGUG	9606
>hsa-miR-7515MIMAT0029310HomosapiensmiR-7515	GAAGGGAA	9606
>hsa-miR-7702MIMAT0030017HomosapiensmiR-7702	UUAGACUG	9606
>hsa-miR-7703MIMAT0030018HomosapiensmiR-7703	UGCACUCU	9606
>hsa-miR-7704MIMAT0030019HomosapiensmiR-7704	GGGGUCGG	9606
>hsa-miR-7705MIMAT0030020HomosapiensmiR-7705	AUAGCUCA	9606
>hsa-miR-7706MIMAT0030021HomosapiensmiR-7706	GAAGCGCC	9606
>hsa-miR-7843-5pMIMAT0030411HomosapiensmiR-7843-5p	AGGGCAGA	9606
>hsa-miR-7843-3pMIMAT0030412HomosapiensmiR-7843-3p	UGAAGCCU	9606
>hsa-miR-4433b-5pMIMAT0030413HomosapiensmiR-4433b-5p	UGUCCCAC	9606
>hsa-miR-4433b-3pMIMAT0030414HomosapiensmiR-4433b-3p	AGGAGUGG	9606
>hsa-miR-1273h-5pMIMAT0030415HomosapiensmiR-1273h-5p	UGGGAGGU	9606
>hsa-miR-1273h-3pMIMAT0030416HomosapiensmiR-1273h-3p	UGCAGACU	9606
>hsa-miR-6516-5pMIMAT0030417HomosapiensmiR-6516-5p	UUGCAGUA	9606
>hsa-miR-6516-3pMIMAT0030418HomosapiensmiR-6516-3p	UCAUGUAU	9606
>hsa-miR-7844-5pMIMAT0030419HomosapiensmiR-7844-5p	AAACUAGG	9606
>hsa-miR-7845-5pMIMAT0030420HomosapiensmiR-7845-5p	AGGGACAG	9606
>hsa-miR-7846-3pMIMAT0030421HomosapiensmiR-7846-3p	AGCGGAGC	9606
>hsa-miR-7847-3pMIMAT0030422HomosapiensmiR-7847-3p	GUGGAGGA	9606
>hsa-miR-7848-3pMIMAT0030423HomosapiensmiR-7848-3p	UACCCUCG	9606
>hsa-miR-7849-3pMIMAT0030424HomosapiensmiR-7849-3p	ACAAUUGU	9606
>hsa-miR-7850-5pMIMAT0030425HomosapiensmiR-7850-5p	UUUGGACA	9606
>hsa-miR-7851-3pMIMAT0030426HomosapiensmiR-7851-3p	ACCUGGGA	9606
>hsa-miR-7852-3pMIMAT0030427HomosapiensmiR-7852-3p	AUGUAGUA	9606
>hsa-miR-7853-5pMIMAT0030428HomosapiensmiR-7853-5p	CAAAUGCA	9606
>hsa-miR-7854-3pMIMAT0030429HomosapiensmiR-7854-3p	GAGGUGAC	9606
>hsa-miR-7855-5pMIMAT0030430HomosapiensmiR-7855-5p	UGGUGAGG	9606
>hsa-miR-7856-5pMIMAT0030431HomosapiensmiR-7856-5p	UUUAAGGA	9606
>hsa-miR-548baMIMAT0031175HomosapiensmiR-548ba	AAGGUAAC	9606
>hsa-miR-7973MIMAT0031176HomosapiensmiR-7973	GUGACCCU	9606
>hsa-miR-7974MIMAT0031177HomosapiensmiR-7974	GGCUGUGA	9606
>hsa-miR-7975MIMAT0031178HomosapiensmiR-7975	UCCUAGUC	9606
>hsa-miR-7976MIMAT0031179HomosapiensmiR-7976	GCCCUGAG	9606
>hsa-miR-7977MIMAT0031180HomosapiensmiR-7977	UCCCAGCC	9606
>hsa-miR-7978MIMAT0031181HomosapiensmiR-7978	CUGGUGUA	9606
>hsa-miR-8052MIMAT0030979HomosapiensmiR-8052	GGGACUGU	9606
>hsa-miR-8053MIMAT0030980HomosapiensmiR-8053	GGCGAUUU	9606
>hsa-miR-8054MIMAT0030981HomosapiensmiR-8054	AAAGUACA	9606
>hsa-miR-8055MIMAT0030982HomosapiensmiR-8055	UUUGAGCA	9606
>hsa-miR-8056MIMAT0030983HomosapiensmiR-8056	GUGGAUUG	9606
>hsa-miR-8057MIMAT0030984HomosapiensmiR-8057	UGGCUCUG	9606
>hsa-miR-8058MIMAT0030985HomosapiensmiR-8058	UGGACUUU	9606
>hsa-miR-8059MIMAT0030986HomosapiensmiR-8059	GGGAACUG	9606
>hsa-miR-8060MIMAT0030987HomosapiensmiR-8060	CAUGAAGC	9606
>hsa-miR-8061MIMAT0030988HomosapiensmiR-8061	UUAGAUUA	9606
>hsa-miR-8062MIMAT0030989HomosapiensmiR-8062	AGUGAUUU	9606
>hsa-miR-8063MIMAT0030990HomosapiensmiR-8063	CAAAAUCA	9606
>hsa-miR-8064MIMAT0030991HomosapiensmiR-8064	GCACACUG	9606
>hsa-miR-8065MIMAT0030992HomosapiensmiR-8065	GUAGGAAC	9606
>hsa-miR-8066MIMAT0030993HomosapiensmiR-8066	AAUGUGAU	9606
>hsa-miR-8067MIMAT0030994HomosapiensmiR-8067	CUAGAAAC	9606
>hsa-miR-8068MIMAT0030995HomosapiensmiR-8068	GUUUGUUG	9606
>hsa-miR-8069MIMAT0030996HomosapiensmiR-8069	GAUGGUUG	9606
>hsa-miR-8070MIMAT0030997HomosapiensmiR-8070	UGUGAUUG	9606
>hsa-miR-8071MIMAT0030998HomosapiensmiR-8071	GGUGGACU	9606
>hsa-miR-8072MIMAT0030999HomosapiensmiR-8072	GCGGCGGG	9606
>hsa-miR-8073MIMAT0031000HomosapiensmiR-8073	CCUGGCAG	9606
>hsa-miR-8074MIMAT0031001HomosapiensmiR-8074	UAUGGCGA	9606
>hsa-miR-8075MIMAT0031002HomosapiensmiR-8075	GCUGAUGG	9606
>hsa-miR-8076MIMAT0031003HomosapiensmiR-8076	AUAUGGAC	9606
>hsa-miR-8077MIMAT0031004HomosapiensmiR-8077	GCUGAGUG	9606
>hsa-miR-8078MIMAT0031005HomosapiensmiR-8078	GUCUAGGC	9606
>hsa-miR-8079MIMAT0031006HomosapiensmiR-8079	AGUGAUCG	9606
>hsa-miR-8080MIMAT0031007HomosapiensmiR-8080	AAGGACAC	9606
>hsa-miR-8081MIMAT0031008HomosapiensmiR-8081	UUGAGUCG	9606
>hsa-miR-8082MIMAT0031009HomosapiensmiR-8082	GAUGGAGC	9606
>hsa-miR-8083MIMAT0031010HomosapiensmiR-8083	AGGACUUG	9606
>hsa-miR-8084MIMAT0031011HomosapiensmiR-8084	AAUACUAA	9606
>hsa-miR-8085MIMAT0031012HomosapiensmiR-8085	GGGAGAGA	9606
>hsa-miR-8086MIMAT0031013HomosapiensmiR-8086	GCUAGUCU	9606
>hsa-miR-8087MIMAT0031014HomosapiensmiR-8087	AAGACUUC	9606
>hsa-miR-8088MIMAT0031015HomosapiensmiR-8088	CUCGGUAC	9606
>hsa-miR-8089MIMAT0031016HomosapiensmiR-8089	CUGGGGAC	9606
>hsa-miR-8485MIMAT0033692HomosapiensmiR-8485	ACACACAC	9606
>hsa-miR-9500MIMAT0035542HomosapiensmiR-9500	AGGGAAGA	9606
>hsa-miR-548bb-5pMIMAT0035703HomosapiensmiR-548bb-5p	AAAGUAAC	9606
>hsa-miR-548bb-3pMIMAT0035704HomosapiensmiR-548bb-3p	AAAAACCA	9606
>hsa-miR-9718MIMAT0039310HomosapiensmiR-9718	UGCUGACC	9606
>hsa-miR-9898MIMAT0039318HomosapiensmiR-9898	ACUUACCU	9606
>hsa-miR-9899MIMAT0039319HomosapiensmiR-9899	GGGCGCCG	9606
>hsa-miR-9900MIMAT0039320HomosapiensmiR-9900	CAGGUCCU	9606
>hsa-miR-9901MIMAT0039321HomosapiensmiR-9901	GGUCGCCG	9606
>hsa-miR-9902MIMAT0039322HomosapiensmiR-9902	CCAGAAAU	9606
>hsa-miR-9903MIMAT0039323HomosapiensmiR-9903	UAUCCUCC	9606
>hsa-miR-9985MIMAT0039763HomosapiensmiR-9985	UCACAGUG	9606
>hsa-miR-1843MIMAT0039764HomosapiensmiR-1843	AUGGAGGU	9606
>hsa-miR-548bcMIMAT0039765HomosapiensmiR-548bc	AAAACUGU	9606
>hsa-miR-9986MIMAT0039766HomosapiensmiR-9986	GUGAGGUU	9606
>hsa-miR-10226MIMAT0041128HomosapiensmiR-10226	CAUGUGUC	9606
>hsa-miR-10392-5pMIMAT0041615HomosapiensmiR-10392-5p	CGCUUCGA	9606
>hsa-miR-10392-3pMIMAT0041616HomosapiensmiR-10392-3p	CGGCCCCG	9606
>hsa-miR-10393-5pMIMAT0041617HomosapiensmiR-10393-5p	GAAUUCUC	9606
>hsa-miR-10393-3pMIMAT0041618HomosapiensmiR-10393-3p	GGUCAGAU	9606
>hsa-miR-10394-5pMIMAT0041619HomosapiensmiR-10394-5p	CUGCAGGU	9606
>hsa-miR-10394-3pMIMAT0041620HomosapiensmiR-10394-3p	GGGCGCGC	9606
>hsa-miR-10395-5pMIMAT0041621HomosapiensmiR-10395-5p	UGAUGGAG	9606
>hsa-miR-10395-3pMIMAT0041622HomosapiensmiR-10395-3p	UGUAUUCG	9606
>hsa-miR-10396a-5pMIMAT0041623HomosapiensmiR-10396a-5p	GCGGGGCU	9606
>hsa-miR-10396a-3pMIMAT0041624HomosapiensmiR-10396a-3p	GCCCCGGG	9606
>hsa-miR-10397-5pMIMAT0041625HomosapiensmiR-10397-5p	CCUUGACC	9606
>hsa-miR-10397-3pMIMAT0041626HomosapiensmiR-10397-3p	AUAGAUCU	9606
>hsa-miR-10398-5pMIMAT0041627HomosapiensmiR-10398-5p	GGCUCCCU	9606
>hsa-miR-10398-3pMIMAT0041628HomosapiensmiR-10398-3p	CCCGGAGA	9606
>hsa-miR-10399-5pMIMAT0041629HomosapiensmiR-10399-5p	AUUACAGA	9606
>hsa-miR-10399-3pMIMAT0041630HomosapiensmiR-10399-3p	UCUCGGAC	9606
>hsa-miR-10400-5pMIMAT0041631HomosapiensmiR-10400-5p	GGCGGCGG	9606
>hsa-miR-10400-3pMIMAT0041632HomosapiensmiR-10400-3p	UGGGCUCC	9606
>hsa-miR-10401-5pMIMAT0041633HomosapiensmiR-10401-5p	GUGUGGGA	9606
>hsa-miR-10401-3pMIMAT0041634HomosapiensmiR-10401-3p	CCUCGCCG	9606
>hsa-miR-10396b-5pMIMAT0041635HomosapiensmiR-10396b-5p	GGCGGGGC	9606
>hsa-miR-10396b-3pMIMAT0041636HomosapiensmiR-10396b-3p	GCCCCGGG	9606
>hsa-miR-10522-5pMIMAT0041991HomosapiensmiR-10522-5p	GAAGAAUU	9606
>hsa-miR-10523-5pMIMAT0041992HomosapiensmiR-10523-5p	ACAAUGAU	9606
>hsa-miR-9983-3pMIMAT0041993HomosapiensmiR-9983-3p	UUUUUGCU	9606
>hsa-miR-10524-5pMIMAT0041994HomosapiensmiR-10524-5p	AGGAUGCC	9606
>hsa-miR-10525-3pMIMAT0041995HomosapiensmiR-10525-3p	GACUAUGA	9606
>hsa-miR-10526-3pMIMAT0041996HomosapiensmiR-10526-3p	AAAGGGGG	9606
>hsa-miR-10527-5pMIMAT0041997HomosapiensmiR-10527-5p	AAGCAAAU	9606
>hsa-miR-11181-5pMIMAT0043996HomosapiensmiR-11181-5p	UCUGACCA	9606
>hsa-miR-11181-3pMIMAT0043997HomosapiensmiR-11181-3p	GGAGGAGG	9606
>hsa-miR-11399MIMAT0044656HomosapiensmiR-11399	UCAGGUCU	9606
>hsa-miR-11400MIMAT0044657HomosapiensmiR-11400	CGGCUGUG	9606
>hsa-miR-11401MIMAT0044658HomosapiensmiR-11401	CACGUCUG	9606
>hsa-miR-3059-5pMIMAT0048633HomosapiensmiR-3059-5p	UUCCUCUC	9606
>hsa-miR-3059-3pMIMAT0048634HomosapiensmiR-3059-3p	CUCUAGGG	9606
>hsa-miR-3085-5pMIMAT0048635HomosapiensmiR-3085-5p	GGUGCCAU	9606
>hsa-miR-3085-3pMIMAT0048636HomosapiensmiR-3085-3p	CUGGCUGC	9606
>hsa-miR-6529-5pMIMAT0048637HomosapiensmiR-6529-5p	AGAGAUCA	9606
>hsa-miR-6529-3pMIMAT0048638HomosapiensmiR-6529-3p	CUGUGCCU	9606
>hsa-miR-9851-5pMIMAT0048639HomosapiensmiR-9851-5p	GCUGGCAG	9606
>hsa-miR-9851-3pMIMAT0048640HomosapiensmiR-9851-3p	GGCACCAG	9606
>hsa-miR-12113MIMAT0049007HomosapiensmiR-12113	CUGAACUC	9606
>hsa-miR-12114MIMAT0049008HomosapiensmiR-12114	AGGUGGAG	9606
>hsa-miR-12115MIMAT0049009HomosapiensmiR-12115	AGUGGAGC	9606
>hsa-miR-12116MIMAT0049010HomosapiensmiR-12116	UAGGCUUC	9606
>hsa-miR-12117MIMAT0049011HomosapiensmiR-12117	AAGUGGAG	9606
>hsa-miR-12118MIMAT0049012HomosapiensmiR-12118	AAGGAGGA	9606
>hsa-miR-12119MIMAT0049013HomosapiensmiR-12119	UCUGAGGG	9606
>hsa-miR-12120MIMAT0049014HomosapiensmiR-12120	AAGGAACG	9606
>hsa-miR-12121MIMAT0049015HomosapiensmiR-12121	UGCCACGA	9606
>hsa-miR-12122MIMAT0049016HomosapiensmiR-12122	GUCACAGA	9606
>hsa-miR-12123MIMAT0049017HomosapiensmiR-12123	UAUUCAUU	9606
>hsa-miR-12124MIMAT0049018HomosapiensmiR-12124	AGGAAAUG	9606
>hsa-miR-12125MIMAT0049019HomosapiensmiR-12125	CUCUCACC	9606
>hsa-miR-12126MIMAT0049020HomosapiensmiR-12126	ACUUGGGG	9606
>hsa-miR-12127MIMAT0049021HomosapiensmiR-12127	AGAGGUUC	9606
>hsa-miR-12128MIMAT0049022HomosapiensmiR-12128	UCAGGGAU	9606
>hsa-miR-12129MIMAT0049023HomosapiensmiR-12129	AUGUACUG	9606
>hsa-miR-12130MIMAT0049024HomosapiensmiR-12130	GGGUUGUA	9606
>hsa-miR-12131MIMAT0049025HomosapiensmiR-12131	UUGGAGAG	9606
>hsa-miR-12132MIMAT0049026HomosapiensmiR-12132	AUUACUGU	9606
>hsa-miR-12133MIMAT0049027HomosapiensmiR-12133	UUGGCACC	9606
>hsa-miR-12135MIMAT0049031HomosapiensmiR-12135	AAAGGUUU	9606
>hsa-miR-12136MIMAT0049032HomosapiensmiR-12136	AAAAAGUC	9606
