# Supplementary material for: The impact of hsa-miR-1972 on the expression of von Willebrand factor in breast cancer progression regulation
Source: PeerJ. 2024 Nov 8;12:e18476. doi: 10.7717/peerj.18476 (PMC11552492; doi:10.7717/peerj.18476)
Supplement: Supplemental Information 3 [file peerj-12-18476-s003.zip › 1_Analysis/3_miRNA prediction/TargetScan/outfile.txt]

a_Gene_ID	miRNA_family_ID	species_ID	MSA_start	MSA_end	UTR_start	UTR_end	Group_num	Site_type	miRNA in this species	Group_type	Species_in_this_group	Species_in_this_group_with_this_site_type	ORF_overlap
ATP5F1D	>hsa-miR-10394-5pMIMAT0041619HomosapiensmiR-10394-5p	9606	293	300	293	299	1	7mer-1a	x	7mer-1a	9606		0
ATP5F1D	>hsa-miR-10396b-5pMIMAT0041635HomosapiensmiR-10396b-5p	9606	359	365	359	364	2	6mer	x	6mer	9606		0
ATP5F1D	>hsa-miR-11181-3pMIMAT0043997HomosapiensmiR-11181-3p	9606	195	201	195	200	3	6mer	x	6mer	9606		0
ATP5F1D	>hsa-miR-1193MIMAT0015049HomosapiensmiR-1193	9606	278	285	278	284	4	7mer-m8	x	7mer-m8	9606		0
ATP5F1D	>hsa-miR-1205MIMAT0005869HomosapiensmiR-1205	9606	292	300	292	299	5	8mer-1a	x	8mer-1a	9606		0
ATP5F1D	>hsa-miR-1207-5pMIMAT0005871HomosapiensmiR-1207-5p	9606	154	160	154	159	6	6mer	x	6mer	9606		0
ATP5F1D	>hsa-miR-1224-3pMIMAT0005459HomosapiensmiR-1224-3p	9606	53	59	53	58	7	6mer	x	6mer	9606		0
ATP5F1D	>hsa-miR-1225-3pMIMAT0005573HomosapiensmiR-1225-3p	9606	230	236	230	235	8	6mer	x	6mer	9606		0
ATP5F1D	>hsa-miR-1227-5pMIMAT0022941HomosapiensmiR-1227-5p	9606	145	151	145	150	9	6mer	x	6mer	9606		0
ATP5F1D	>hsa-miR-1305MIMAT0005893HomosapiensmiR-1305	9606	164	170	164	169	10	6mer	x	6mer	9606		0
ATP5F1D	>hsa-miR-149-5pMIMAT0000450HomosapiensmiR-149-5p	9606	299	305	299	304	11	6mer	x	6mer	9606		0
ATP5F1D	>hsa-miR-185-3pMIMAT0004611HomosapiensmiR-185-3p	9606	354	361	354	360	12	7mer-m8	x	7mer-m8	9606		0
ATP5F1D	>hsa-miR-18a-3pMIMAT0002891HomosapiensmiR-18a-3p	9606	122	128	122	127	13	6mer	x	6mer	9606		0
ATP5F1D	>hsa-miR-1908-5pMIMAT0007881HomosapiensmiR-1908-5p	9606	359	365	359	364	14	6mer	x	6mer	9606		0
ATP5F1D	>hsa-miR-1910-3pMIMAT0026917HomosapiensmiR-1910-3p	9606	136	143	136	142	15	7mer-m8	x	7mer-m8	9606		0
ATP5F1D	>hsa-miR-193a-5pMIMAT0004614HomosapiensmiR-193a-5p	9606	371	378	371	377	16	7mer-m8	x	7mer-m8	9606		0
ATP5F1D	>hsa-miR-210-5pMIMAT0026475HomosapiensmiR-210-5p	9606	32	38	32	37	17	6mer	x	6mer	9606		0
ATP5F1D	>hsa-miR-212-5pMIMAT0022695HomosapiensmiR-212-5p	9606	105	112	105	111	18	7mer-1a	x	7mer-1a	9606		0
ATP5F1D	>hsa-miR-212-5pMIMAT0022695HomosapiensmiR-212-5p	9606	308	314	308	313	19	6mer	x	6mer	9606		0
ATP5F1D	>hsa-miR-221-5pMIMAT0004568HomosapiensmiR-221-5p	9606	48	55	48	54	20	7mer-m8	x	7mer-m8	9606		0
ATP5F1D	>hsa-miR-2276-5pMIMAT0026921HomosapiensmiR-2276-5p	9606	119	125	119	124	21	6mer	x	6mer	9606		0
ATP5F1D	>hsa-miR-2355-5pMIMAT0016895HomosapiensmiR-2355-5p	9606	173	180	173	179	22	7mer-m8	x	7mer-m8	9606		0
ATP5F1D	>hsa-miR-2355-5pMIMAT0016895HomosapiensmiR-2355-5p	9606	88	95	88	94	23	7mer-1a	x	7mer-1a	9606		0
ATP5F1D	>hsa-miR-2467-3pMIMAT0019953HomosapiensmiR-2467-3p	9606	286	292	286	291	24	6mer	x	6mer	9606		0
ATP5F1D	>hsa-miR-28-5pMIMAT0000085HomosapiensmiR-28-5p	9606	193	199	193	198	25	6mer	x	6mer	9606		0
ATP5F1D	>hsa-miR-28-5pMIMAT0000085HomosapiensmiR-28-5p	9606	67	73	67	72	26	6mer	x	6mer	9606		0
ATP5F1D	>hsa-miR-2861MIMAT0013802HomosapiensmiR-2861	9606	149	156	149	155	27	7mer-m8	x	7mer-m8	9606		0
ATP5F1D	>hsa-miR-298MIMAT0004901HomosapiensmiR-298	9606	134	141	134	140	28	7mer-m8	x	7mer-m8	9606		0
ATP5F1D	>hsa-miR-3064-5pMIMAT0019864HomosapiensmiR-3064-5p	9606	62	68	62	67	29	6mer	x	6mer	9606		0
ATP5F1D	>hsa-miR-3085-3pMIMAT0048636HomosapiensmiR-3085-3p	9606	62	68	62	67	30	6mer	x	6mer	9606		0
ATP5F1D	>hsa-miR-3139MIMAT0015007HomosapiensmiR-3139	9606	193	199	193	198	31	6mer	x	6mer	9606		0
ATP5F1D	>hsa-miR-3139MIMAT0015007HomosapiensmiR-3139	9606	67	73	67	72	32	6mer	x	6mer	9606		0
ATP5F1D	>hsa-miR-3180-3pMIMAT0015058HomosapiensmiR-3180-3p	9606	361	368	361	367	33	7mer-1a	x	7mer-1a	9606		0
ATP5F1D	>hsa-miR-3180MIMAT0018178HomosapiensmiR-3180	9606	361	368	361	367	34	7mer-1a	x	7mer-1a	9606		0
ATP5F1D	>hsa-miR-3189-5pMIMAT0019217HomosapiensmiR-3189-5p	9606	228	234	228	233	35	6mer	x	6mer	9606		0
ATP5F1D	>hsa-miR-3194-3pMIMAT0019218HomosapiensmiR-3194-3p	9606	296	302	296	301	36	6mer	x	6mer	9606		0
ATP5F1D	>hsa-miR-3196MIMAT0015080HomosapiensmiR-3196	9606	361	368	361	367	37	7mer-1a	x	7mer-1a	9606		0
ATP5F1D	>hsa-miR-320a-3pMIMAT0000510HomosapiensmiR-320a-3p	9606	203	209	203	208	38	6mer	x	6mer	9606		0
ATP5F1D	>hsa-miR-320bMIMAT0005792HomosapiensmiR-320b	9606	203	209	203	208	39	6mer	x	6mer	9606		0
ATP5F1D	>hsa-miR-320cMIMAT0005793HomosapiensmiR-320c	9606	203	209	203	208	40	6mer	x	6mer	9606		0
ATP5F1D	>hsa-miR-320dMIMAT0006764HomosapiensmiR-320d	9606	203	209	203	208	41	6mer	x	6mer	9606		0
ATP5F1D	>hsa-miR-324-5pMIMAT0000761HomosapiensmiR-324-5p	9606	45	51	45	50	42	6mer	x	6mer	9606		0
ATP5F1D	>hsa-miR-331-3pMIMAT0000760HomosapiensmiR-331-3p	9606	31	37	31	36	43	6mer	x	6mer	9606		0
ATP5F1D	>hsa-miR-3675-5pMIMAT0018098HomosapiensmiR-3675-5p	9606	363	369	363	368	44	6mer	x	6mer	9606		0
ATP5F1D	>hsa-miR-3918MIMAT0018192HomosapiensmiR-3918	9606	152	158	152	157	45	6mer	x	6mer	9606		0
ATP5F1D	>hsa-miR-4257MIMAT0016878HomosapiensmiR-4257	9606	334	341	334	340	46	7mer-m8	x	7mer-m8	9606		0
ATP5F1D	>hsa-miR-4323MIMAT0016875HomosapiensmiR-4323	9606	229	235	229	234	47	6mer	x	6mer	9606		0
ATP5F1D	>hsa-miR-4428MIMAT0018943HomosapiensmiR-4428	9606	235	241	235	240	48	6mer	x	6mer	9606		0
ATP5F1D	>hsa-miR-4429MIMAT0018944HomosapiensmiR-4429	9606	203	209	203	208	49	6mer	x	6mer	9606		0
ATP5F1D	>hsa-miR-4436b-3pMIMAT0019941HomosapiensmiR-4436b-3p	9606	289	295	289	294	50	6mer	x	6mer	9606		0
ATP5F1D	>hsa-miR-4456MIMAT0018978HomosapiensmiR-4456	9606	114	122	114	121	51	8mer-1a	x	8mer-1a	9606		0
ATP5F1D	>hsa-miR-4479MIMAT0019011HomosapiensmiR-4479	9606	96	102	96	101	52	6mer	x	6mer	9606		0
ATP5F1D	>hsa-miR-4487MIMAT0019021HomosapiensmiR-4487	9606	64	71	64	70	53	7mer-m8	x	7mer-m8	9606		0
ATP5F1D	>hsa-miR-4492MIMAT0019027HomosapiensmiR-4492	9606	353	360	353	359	54	7mer-m8	x	7mer-m8	9606		0
ATP5F1D	>hsa-miR-4498MIMAT0019033HomosapiensmiR-4498	9606	354	360	354	359	55	6mer	x	6mer	9606		0
ATP5F1D	>hsa-miR-449b-3pMIMAT0009203HomosapiensmiR-449b-3p	9606	214	220	214	219	56	6mer	x	6mer	9606		0
ATP5F1D	>hsa-miR-4505MIMAT0019041HomosapiensmiR-4505	9606	259	265	259	264	57	6mer	x	6mer	9606		0
ATP5F1D	>hsa-miR-4505MIMAT0019041HomosapiensmiR-4505	9606	353	359	353	358	58	6mer	x	6mer	9606		0
ATP5F1D	>hsa-miR-4505MIMAT0019041HomosapiensmiR-4505	9606	59	67	59	66	59	8mer-1a	x	8mer-1a	9606		0
ATP5F1D	>hsa-miR-4512MIMAT0019049HomosapiensmiR-4512	9606	151	157	151	156	60	6mer	x	6mer	9606		0
ATP5F1D	>hsa-miR-4514MIMAT0019051HomosapiensmiR-4514	9606	138	144	138	143	61	6mer	x	6mer	9606		0
ATP5F1D	>hsa-miR-4514MIMAT0019051HomosapiensmiR-4514	9606	155	162	155	161	62	7mer-m8	x	7mer-m8	9606		0
ATP5F1D	>hsa-miR-4525MIMAT0019064HomosapiensmiR-4525	9606	254	260	254	259	63	6mer	x	6mer	9606		0
ATP5F1D	>hsa-miR-4533MIMAT0019072HomosapiensmiR-4533	9606	236	243	236	242	64	7mer-m8	x	7mer-m8	9606		0
ATP5F1D	>hsa-miR-4632-5pMIMAT0022977HomosapiensmiR-4632-5p	9606	289	295	289	294	65	6mer	x	6mer	9606		0
ATP5F1D	>hsa-miR-4642MIMAT0019702HomosapiensmiR-4642	9606	47	53	47	52	66	6mer	x	6mer	9606		0
ATP5F1D	>hsa-miR-4645-5pMIMAT0019705HomosapiensmiR-4645-5p	9606	139	145	139	144	67	6mer	x	6mer	9606		0
ATP5F1D	>hsa-miR-4673MIMAT0019755HomosapiensmiR-4673	9606	138	145	138	144	68	7mer-m8	x	7mer-m8	9606		0
ATP5F1D	>hsa-miR-4689MIMAT0019778HomosapiensmiR-4689	9606	198	204	198	203	69	6mer	x	6mer	9606		0
ATP5F1D	>hsa-miR-4691-3pMIMAT0019782HomosapiensmiR-4691-3p	9606	215	221	215	220	70	6mer	x	6mer	9606		0
ATP5F1D	>hsa-miR-4692MIMAT0019783HomosapiensmiR-4692	9606	138	144	138	143	71	6mer	x	6mer	9606		0
ATP5F1D	>hsa-miR-4692MIMAT0019783HomosapiensmiR-4692	9606	156	162	156	161	72	6mer	x	6mer	9606		0
ATP5F1D	>hsa-miR-4720-5pMIMAT0019833HomosapiensmiR-4720-5p	9606	48	54	48	53	73	6mer	x	6mer	9606		0
ATP5F1D	>hsa-miR-4726-3pMIMAT0019846HomosapiensmiR-4726-3p	9606	86	92	86	91	74	6mer	x	6mer	9606		0
ATP5F1D	>hsa-miR-4731-5pMIMAT0019853HomosapiensmiR-4731-5p	9606	257	264	257	263	75	7mer-m8	x	7mer-m8	9606		0
ATP5F1D	>hsa-miR-4731-5pMIMAT0019853HomosapiensmiR-4731-5p	9606	351	358	351	357	76	7mer-m8	x	7mer-m8	9606		0
ATP5F1D	>hsa-miR-4763-3pMIMAT0019913HomosapiensmiR-4763-3p	9606	154	160	154	159	77	6mer	x	6mer	9606		0
ATP5F1D	>hsa-miR-4793-3pMIMAT0019966HomosapiensmiR-4793-3p	9606	126	133	126	132	78	7mer-m8	x	7mer-m8	9606		0
ATP5F1D	>hsa-miR-4799-3pMIMAT0019977HomosapiensmiR-4799-3p	9606	48	54	48	53	79	6mer	x	6mer	9606		0
ATP5F1D	>hsa-miR-486-3pMIMAT0004762HomosapiensmiR-486-3p	9606	348	354	348	353	80	6mer	x	6mer	9606		0
ATP5F1D	>hsa-miR-5001-5pMIMAT0021021HomosapiensmiR-5001-5p	9606	354	360	354	359	81	6mer	x	6mer	9606		0
ATP5F1D	>hsa-miR-5010-5pMIMAT0021043HomosapiensmiR-5010-5p	9606	254	260	254	259	82	6mer	x	6mer	9606		0
ATP5F1D	>hsa-miR-520a-5pMIMAT0002833HomosapiensmiR-520a-5p	9606	336	343	336	342	83	7mer-m8	x	7mer-m8	9606		0
ATP5F1D	>hsa-miR-525-5pMIMAT0002838HomosapiensmiR-525-5p	9606	336	343	336	342	84	7mer-m8	x	7mer-m8	9606		0
ATP5F1D	>hsa-miR-526b-5pMIMAT0002835HomosapiensmiR-526b-5p	9606	248	254	248	253	85	6mer	x	6mer	9606		0
ATP5F1D	>hsa-miR-548au-3pMIMAT0022292HomosapiensmiR-548au-3p	9606	346	352	346	351	86	6mer	x	6mer	9606		0
ATP5F1D	>hsa-miR-5580-5pMIMAT0022273HomosapiensmiR-5580-5p	9606	299	306	299	305	87	7mer-m8	x	7mer-m8	9606		0
ATP5F1D	>hsa-miR-5580-5pMIMAT0022273HomosapiensmiR-5580-5p	9606	63	69	63	68	88	6mer	x	6mer	9606		0
ATP5F1D	>hsa-miR-5588-5pMIMAT0022295HomosapiensmiR-5588-5p	9606	48	54	48	53	89	6mer	x	6mer	9606		0
ATP5F1D	>hsa-miR-5787MIMAT0023252HomosapiensmiR-5787	9606	258	265	258	264	90	7mer-m8	x	7mer-m8	9606		0
ATP5F1D	>hsa-miR-5787MIMAT0023252HomosapiensmiR-5787	9606	352	359	352	358	91	7mer-m8	x	7mer-m8	9606		0
ATP5F1D	>hsa-miR-5787MIMAT0023252HomosapiensmiR-5787	9606	60	67	60	66	92	7mer-1a	x	7mer-1a	9606		0
ATP5F1D	>hsa-miR-596MIMAT0003264HomosapiensmiR-596	9606	130	136	130	135	93	6mer	x	6mer	9606		0
ATP5F1D	>hsa-miR-6125MIMAT0024598HomosapiensmiR-6125	9606	238	244	238	243	94	6mer	x	6mer	9606		0
ATP5F1D	>hsa-miR-6132MIMAT0024616HomosapiensmiR-6132	9606	153	159	153	158	95	6mer	x	6mer	9606		0
ATP5F1D	>hsa-miR-6132MIMAT0024616HomosapiensmiR-6132	9606	291	298	291	297	96	7mer-1a	x	7mer-1a	9606		0
ATP5F1D	>hsa-miR-6134MIMAT0024618HomosapiensmiR-6134	9606	333	339	333	338	97	6mer	x	6mer	9606		0
ATP5F1D	>hsa-miR-637MIMAT0003307HomosapiensmiR-637	9606	257	263	257	262	98	6mer	x	6mer	9606		0
ATP5F1D	>hsa-miR-637MIMAT0003307HomosapiensmiR-637	9606	350	357	350	356	99	7mer-m8	x	7mer-m8	9606		0
ATP5F1D	>hsa-miR-6504-5pMIMAT0025464HomosapiensmiR-6504-5p	9606	62	68	62	67	100	6mer	x	6mer	9606		0
ATP5F1D	>hsa-miR-6511a-5pMIMAT0025478HomosapiensmiR-6511a-5p	9606	136	143	136	142	101	7mer-m8	x	7mer-m8	9606		0
ATP5F1D	>hsa-miR-661MIMAT0003324HomosapiensmiR-661	9606	148	154	148	153	102	6mer	x	6mer	9606		0
ATP5F1D	>hsa-miR-663aMIMAT0003326HomosapiensmiR-663a	9606	359	365	359	364	103	6mer	x	6mer	9606		0
ATP5F1D	>hsa-miR-665MIMAT0004952HomosapiensmiR-665	9606	69	75	69	74	104	6mer	x	6mer	9606		0
ATP5F1D	>hsa-miR-6724-5pMIMAT0025856HomosapiensmiR-6724-5p	9606	57	63	57	62	105	6mer	x	6mer	9606		0
ATP5F1D	>hsa-miR-6735-5pMIMAT0027371HomosapiensmiR-6735-5p	9606	288	295	288	294	106	7mer-m8	x	7mer-m8	9606		0
ATP5F1D	>hsa-miR-6749-5pMIMAT0027398HomosapiensmiR-6749-5p	9606	23	29	23	28	107	6mer	x	6mer	9606		0
ATP5F1D	>hsa-miR-6752-3pMIMAT0027405HomosapiensmiR-6752-3p	9606	40	48	40	47	108	8mer-1a	x	8mer-1a	9606		0
ATP5F1D	>hsa-miR-6764-3pMIMAT0027429HomosapiensmiR-6764-3p	9606	117	123	117	122	109	6mer	x	6mer	9606		0
ATP5F1D	>hsa-miR-6765-3pMIMAT0027431HomosapiensmiR-6765-3p	9606	50	57	50	56	110	7mer-m8	x	7mer-m8	9606		0
ATP5F1D	>hsa-miR-6768-5pMIMAT0027436HomosapiensmiR-6768-5p	9606	159	165	159	164	111	6mer	x	6mer	9606		0
ATP5F1D	>hsa-miR-6769a-3pMIMAT0027439HomosapiensmiR-6769a-3p	9606	33	39	33	38	112	6mer	x	6mer	9606		0
ATP5F1D	>hsa-miR-6770-3pMIMAT0027441HomosapiensmiR-6770-3p	9606	304	312	304	311	113	8mer-1a	x	8mer-1a	9606		0
ATP5F1D	>hsa-miR-6773-5pMIMAT0027446HomosapiensmiR-6773-5p	9606	56	63	56	62	114	7mer-m8	x	7mer-m8	9606		0
ATP5F1D	>hsa-miR-6787-5pMIMAT0027474HomosapiensmiR-6787-5p	9606	358	365	358	364	115	7mer-m8	x	7mer-m8	9606		0
ATP5F1D	>hsa-miR-6791-3pMIMAT0027483HomosapiensmiR-6791-3p	9606	108	115	108	114	116	7mer-m8	x	7mer-m8	9606		0
ATP5F1D	>hsa-miR-6795-5pMIMAT0027490HomosapiensmiR-6795-5p	9606	255	262	255	261	117	7mer-1a	x	7mer-1a	9606		0
ATP5F1D	>hsa-miR-6808-5pMIMAT0027516HomosapiensmiR-6808-5p	9606	154	161	154	160	118	7mer-m8	x	7mer-m8	9606		0
ATP5F1D	>hsa-miR-6813-3pMIMAT0027527HomosapiensmiR-6813-3p	9606	308	315	308	314	119	7mer-m8	x	7mer-m8	9606		0
ATP5F1D	>hsa-miR-6815-5pMIMAT0027530HomosapiensmiR-6815-5p	9606	332	338	332	337	120	6mer	x	6mer	9606		0
ATP5F1D	>hsa-miR-6815-5pMIMAT0027530HomosapiensmiR-6815-5p	9606	83	89	83	88	121	6mer	x	6mer	9606		0
ATP5F1D	>hsa-miR-6816-5pMIMAT0027532HomosapiensmiR-6816-5p	9606	360	368	360	367	122	8mer-1a	x	8mer-1a	9606		0
ATP5F1D	>hsa-miR-6824-3pMIMAT0027549HomosapiensmiR-6824-3p	9606	117	123	117	122	123	6mer	x	6mer	9606		0
ATP5F1D	>hsa-miR-6829-3pMIMAT0027559HomosapiensmiR-6829-3p	9606	109	115	109	114	124	6mer	x	6mer	9606		0
ATP5F1D	>hsa-miR-6836-5pMIMAT0027574HomosapiensmiR-6836-5p	9606	152	159	152	158	125	7mer-m8	x	7mer-m8	9606		0
ATP5F1D	>hsa-miR-6836-5pMIMAT0027574HomosapiensmiR-6836-5p	9606	291	298	291	297	126	7mer-1a	x	7mer-1a	9606		0
ATP5F1D	>hsa-miR-6840-3pMIMAT0027583HomosapiensmiR-6840-3p	9606	70	76	70	75	127	6mer	x	6mer	9606		0
ATP5F1D	>hsa-miR-6842-3pMIMAT0027587HomosapiensmiR-6842-3p	9606	61	67	61	66	128	6mer	x	6mer	9606		0
ATP5F1D	>hsa-miR-6846-5pMIMAT0027592HomosapiensmiR-6846-5p	9606	355	362	355	361	129	7mer-m8	x	7mer-m8	9606		0
ATP5F1D	>hsa-miR-6848-5pMIMAT0027596HomosapiensmiR-6848-5p	9606	355	362	355	361	130	7mer-m8	x	7mer-m8	9606		0
ATP5F1D	>hsa-miR-6852-5pMIMAT0027604HomosapiensmiR-6852-5p	9606	147	153	147	152	131	6mer	x	6mer	9606		0
ATP5F1D	>hsa-miR-6858-5pMIMAT0027616HomosapiensmiR-6858-5p	9606	197	204	197	203	132	7mer-m8	x	7mer-m8	9606		0
ATP5F1D	>hsa-miR-6865-5pMIMAT0027630HomosapiensmiR-6865-5p	9606	332	338	332	337	133	6mer	x	6mer	9606		0
ATP5F1D	>hsa-miR-6865-5pMIMAT0027630HomosapiensmiR-6865-5p	9606	83	89	83	88	134	6mer	x	6mer	9606		0
ATP5F1D	>hsa-miR-6878-3pMIMAT0027657HomosapiensmiR-6878-3p	9606	111	117	111	116	135	6mer	x	6mer	9606		0
ATP5F1D	>hsa-miR-6879-5pMIMAT0027658HomosapiensmiR-6879-5p	9606	289	295	289	294	136	6mer	x	6mer	9606		0
ATP5F1D	>hsa-miR-6887-5pMIMAT0027674HomosapiensmiR-6887-5p	9606	255	262	255	261	137	7mer-1a	x	7mer-1a	9606		0
ATP5F1D	>hsa-miR-6890-3pMIMAT0027681HomosapiensmiR-6890-3p	9606	124	130	124	129	138	6mer	x	6mer	9606		0
ATP5F1D	>hsa-miR-6893-5pMIMAT0027686HomosapiensmiR-6893-5p	9606	155	161	155	160	139	6mer	x	6mer	9606		0
ATP5F1D	>hsa-miR-708-5pMIMAT0004926HomosapiensmiR-708-5p	9606	192	199	192	198	140	7mer-m8	x	7mer-m8	9606		0
ATP5F1D	>hsa-miR-708-5pMIMAT0004926HomosapiensmiR-708-5p	9606	67	73	67	72	141	6mer	x	6mer	9606		0
ATP5F1D	>hsa-miR-7109-5pMIMAT0028115HomosapiensmiR-7109-5p	9606	255	262	255	261	142	7mer-m8	x	7mer-m8	9606		0
ATP5F1D	>hsa-miR-7150MIMAT0028211HomosapiensmiR-7150	9606	102	109	102	108	143	7mer-1a	x	7mer-1a	9606		0
ATP5F1D	>hsa-miR-7160-5pMIMAT0028230HomosapiensmiR-7160-5p	9606	200	206	200	205	144	6mer	x	6mer	9606		0
ATP5F1D	>hsa-miR-7160-5pMIMAT0028230HomosapiensmiR-7160-5p	9606	318	325	318	324	145	7mer-m8	x	7mer-m8	9606		0
ATP5F1D	>hsa-miR-7162-3pMIMAT0028235HomosapiensmiR-7162-3p	9606	318	324	318	323	146	6mer	x	6mer	9606		0
ATP5F1D	>hsa-miR-760MIMAT0004957HomosapiensmiR-760	9606	297	304	297	303	147	7mer-1a	x	7mer-1a	9606		0
ATP5F1D	>hsa-miR-762MIMAT0010313HomosapiensmiR-762	9606	353	360	353	359	148	7mer-m8	x	7mer-m8	9606		0
ATP5F1D	>hsa-miR-765MIMAT0003945HomosapiensmiR-765	9606	195	201	195	200	149	6mer	x	6mer	9606		0
ATP5F1D	>hsa-miR-7843-5pMIMAT0030411HomosapiensmiR-7843-5p	9606	288	295	288	294	150	7mer-m8	x	7mer-m8	9606		0
ATP5F1D	>hsa-miR-8057MIMAT0030984HomosapiensmiR-8057	9606	297	304	297	303	151	7mer-m8	x	7mer-m8	9606		0
ATP5F1D	>hsa-miR-8073MIMAT0031000HomosapiensmiR-8073	9606	49	55	49	54	152	6mer	x	6mer	9606		0
ATP5F1D	>hsa-miR-940MIMAT0004983HomosapiensmiR-940	9606	154	161	154	160	153	7mer-m8	x	7mer-m8	9606		0
NDUFB7	>hsa-miR-2861MIMAT0013802HomosapiensmiR-2861	9606	44	50	44	49	154	6mer	x	6mer	9606		0
NDUFB7	>hsa-miR-3119MIMAT0014981HomosapiensmiR-3119	9606	34	41	34	40	155	7mer-m8	x	7mer-m8	9606		0
NDUFB7	>hsa-miR-3184-5pMIMAT0015064HomosapiensmiR-3184-5p	9606	46	54	46	53	156	8mer-1a	x	8mer-1a	9606		0
NDUFB7	>hsa-miR-423-5pMIMAT0004748HomosapiensmiR-423-5p	9606	47	54	47	53	157	7mer-1a	x	7mer-1a	9606		0
NDUFB7	>hsa-miR-6126MIMAT0024599HomosapiensmiR-6126	9606	39	45	39	44	158	6mer	x	6mer	9606		0
NDUFB7	>hsa-miR-6734-5pMIMAT0027369HomosapiensmiR-6734-5p	9606	48	55	48	54	159	7mer-1a	x	7mer-1a	9606		0
NDUFB7	>hsa-miR-7152-3pMIMAT0028215HomosapiensmiR-7152-3p	9606	22	28	22	27	160	6mer	x	6mer	9606		0
VWF	>hsa-miR-11181-3pMIMAT0043997HomosapiensmiR-11181-3p	9606	670	676	670	675	161	6mer	x	6mer	9606		0
VWF	>hsa-miR-11181-5pMIMAT0043996HomosapiensmiR-11181-5p	9606	63	69	63	68	162	6mer	x	6mer	9606		0
VWF	>hsa-miR-1208MIMAT0005873HomosapiensmiR-1208	9606	648	655	648	654	163	7mer-m8	x	7mer-m8	9606		0
VWF	>hsa-miR-12124MIMAT0049018HomosapiensmiR-12124	9606	832	839	832	838	164	7mer-m8	x	7mer-m8	9606		0
VWF	>hsa-miR-1224-3pMIMAT0005459HomosapiensmiR-1224-3p	9606	715	721	715	720	165	6mer	x	6mer	9606		0
VWF	>hsa-miR-1237-3pMIMAT0005592HomosapiensmiR-1237-3p	9606	126	134	126	133	166	8mer-1a	x	8mer-1a	9606		0
VWF	>hsa-miR-1237-3pMIMAT0005592HomosapiensmiR-1237-3p	9606	710	717	710	716	167	7mer-m8	x	7mer-m8	9606		0
VWF	>hsa-miR-1237-3pMIMAT0005592HomosapiensmiR-1237-3p	9606	775	782	775	781	168	7mer-1a	x	7mer-1a	9606		0
VWF	>hsa-miR-1248MIMAT0005900HomosapiensmiR-1248	9606	585	592	585	591	169	7mer-m8	x	7mer-m8	9606		0
VWF	>hsa-miR-1251-5pMIMAT0005903HomosapiensmiR-1251-5p	9606	855	861	855	860	170	6mer	x	6mer	9606		0
VWF	>hsa-miR-1273h-5pMIMAT0030415HomosapiensmiR-1273h-5p	9606	34	41	34	40	171	7mer-m8	x	7mer-m8	9606		0
VWF	>hsa-miR-1273h-5pMIMAT0030415HomosapiensmiR-1273h-5p	9606	672	678	672	677	172	6mer	x	6mer	9606		0
VWF	>hsa-miR-1286MIMAT0005877HomosapiensmiR-1286	9606	501	507	501	506	173	6mer	x	6mer	9606		0
VWF	>hsa-miR-1287-3pMIMAT0026738HomosapiensmiR-1287-3p	9606	853	860	853	859	174	7mer-m8	x	7mer-m8	9606		0
VWF	>hsa-miR-129-1-3pMIMAT0004548HomosapiensmiR-129-1-3p	9606	406	412	406	411	175	6mer	x	6mer	9606		0
VWF	>hsa-miR-129-2-3pMIMAT0004605HomosapiensmiR-129-2-3p	9606	406	412	406	411	176	6mer	x	6mer	9606		0
VWF	>hsa-miR-1291MIMAT0005881HomosapiensmiR-1291	9606	826	833	826	832	177	7mer-1a	x	7mer-1a	9606		0
VWF	>hsa-miR-1295b-3pMIMAT0022294HomosapiensmiR-1295b-3p	9606	455	461	455	460	178	6mer	x	6mer	9606		0
VWF	>hsa-miR-1299MIMAT0005887HomosapiensmiR-1299	9606	285	292	285	291	179	7mer-1a	x	7mer-1a	9606		0
VWF	>hsa-miR-1301-5pMIMAT0026639HomosapiensmiR-1301-5p	9606	96	103	96	102	180	7mer-m8	x	7mer-m8	9606		0
VWF	>hsa-miR-133a-3pMIMAT0000427HomosapiensmiR-133a-3p	9606	373	381	373	380	181	8mer-1a	x	8mer-1a	9606		0
VWF	>hsa-miR-133bMIMAT0000770HomosapiensmiR-133b	9606	373	381	373	380	182	8mer-1a	x	8mer-1a	9606		0
VWF	>hsa-miR-142-5pMIMAT0000433HomosapiensmiR-142-5p	9606	574	580	574	579	183	6mer	x	6mer	9606		0
VWF	>hsa-miR-146b-3pMIMAT0004766HomosapiensmiR-146b-3p	9606	367	373	367	372	184	6mer	x	6mer	9606		0
VWF	>hsa-miR-17-3pMIMAT0000071HomosapiensmiR-17-3p	9606	226	232	226	231	185	6mer	x	6mer	9606		0
VWF	>hsa-miR-181a-3pMIMAT0000270HomosapiensmiR-181a-3p	9606	478	484	478	483	186	6mer	x	6mer	9606		0
VWF	>hsa-miR-182-5pMIMAT0000259HomosapiensmiR-182-5p	9606	619	625	619	624	187	6mer	x	6mer	9606		0
VWF	>hsa-miR-1972MIMAT0009447HomosapiensmiR-1972	9606	728	735	728	734	188	7mer-m8	x	7mer-m8	9606		0
VWF	>hsa-miR-20a-3pMIMAT0004493HomosapiensmiR-20a-3p	9606	707	714	707	713	189	7mer-1a	x	7mer-1a	9606		0
VWF	>hsa-miR-2116-3pMIMAT0011161HomosapiensmiR-2116-3p	9606	199	205	199	204	190	6mer	x	6mer	9606		0
VWF	>hsa-miR-214-3pMIMAT0000271HomosapiensmiR-214-3p	9606	503	509	503	508	191	6mer	x	6mer	9606		0
VWF	>hsa-miR-2276-5pMIMAT0026921HomosapiensmiR-2276-5p	9606	110	117	110	116	192	7mer-1a	x	7mer-1a	9606		0
VWF	>hsa-miR-2355-5pMIMAT0016895HomosapiensmiR-2355-5p	9606	699	707	699	706	193	8mer-1a	x	8mer-1a	9606		0
VWF	>hsa-miR-2467-5pMIMAT0019952HomosapiensmiR-2467-5p	9606	305	311	305	310	194	6mer	x	6mer	9606		0
VWF	>hsa-miR-26b-3pMIMAT0004500HomosapiensmiR-26b-3p	9606	646	653	646	652	195	7mer-m8	x	7mer-m8	9606		0
VWF	>hsa-miR-29a-5pMIMAT0004503HomosapiensmiR-29a-5p	9606	106	113	106	112	196	7mer-1a	x	7mer-1a	9606		0
VWF	>hsa-miR-301a-5pMIMAT0022696HomosapiensmiR-301a-5p	9606	64	71	64	70	197	7mer-1a	x	7mer-1a	9606		0
VWF	>hsa-miR-301b-5pMIMAT0032026HomosapiensmiR-301b-5p	9606	64	71	64	70	198	7mer-1a	x	7mer-1a	9606		0
VWF	>hsa-miR-3059-3pMIMAT0048634HomosapiensmiR-3059-3p	9606	96	102	96	101	199	6mer	x	6mer	9606		0
VWF	>hsa-miR-3064-3pMIMAT0019865HomosapiensmiR-3064-3p	9606	542	550	542	549	200	8mer-1a	x	8mer-1a	9606		0
VWF	>hsa-miR-30b-3pMIMAT0004589HomosapiensmiR-30b-3p	9606	34	41	34	40	201	7mer-m8	x	7mer-m8	9606		0
VWF	>hsa-miR-30b-3pMIMAT0004589HomosapiensmiR-30b-3p	9606	672	678	672	677	202	6mer	x	6mer	9606		0
VWF	>hsa-miR-3120-5pMIMAT0019198HomosapiensmiR-3120-5p	9606	511	518	511	517	203	7mer-1a	x	7mer-1a	9606		0
VWF	>hsa-miR-3150b-3pMIMAT0018194HomosapiensmiR-3150b-3p	9606	668	675	668	674	204	7mer-m8	x	7mer-m8	9606		0
VWF	>hsa-miR-3150b-3pMIMAT0018194HomosapiensmiR-3150b-3p	9606	693	700	693	699	205	7mer-m8	x	7mer-m8	9606		0
VWF	>hsa-miR-3155aMIMAT0015029HomosapiensmiR-3155a	9606	881	888	881	887	206	7mer-1a	x	7mer-1a	9606		0
VWF	>hsa-miR-3155bMIMAT0019012HomosapiensmiR-3155b	9606	881	888	881	887	207	7mer-1a	x	7mer-1a	9606		0
VWF	>hsa-miR-3171MIMAT0015046HomosapiensmiR-3171	9606	872	878	872	877	208	6mer	x	6mer	9606		0
VWF	>hsa-miR-3173-5pMIMAT0019214HomosapiensmiR-3173-5p	9606	825	831	825	830	209	6mer	x	6mer	9606		0
VWF	>hsa-miR-3181MIMAT0015061HomosapiensmiR-3181	9606	155	161	155	160	210	6mer	x	6mer	9606		0
VWF	>hsa-miR-3182MIMAT0015062HomosapiensmiR-3182	9606	774	780	774	779	211	6mer	x	6mer	9606		0
VWF	>hsa-miR-3183MIMAT0015063HomosapiensmiR-3183	9606	67	74	67	73	212	7mer-1a	x	7mer-1a	9606		0
VWF	>hsa-miR-3190-5pMIMAT0015073HomosapiensmiR-3190-5p	9606	469	475	469	474	213	6mer	x	6mer	9606		0
VWF	>hsa-miR-3192-5pMIMAT0015076HomosapiensmiR-3192-5p	9606	672	679	672	678	214	7mer-m8	x	7mer-m8	9606		0
VWF	>hsa-miR-3193MIMAT0015077HomosapiensmiR-3193	9606	822	829	822	828	215	7mer-m8	x	7mer-m8	9606		0
VWF	>hsa-miR-3201MIMAT0015086HomosapiensmiR-3201	9606	790	797	790	796	216	7mer-m8	x	7mer-m8	9606		0
VWF	>hsa-miR-320a-3pMIMAT0000510HomosapiensmiR-320a-3p	9606	212	218	212	217	217	6mer	x	6mer	9606		0
VWF	>hsa-miR-320bMIMAT0005792HomosapiensmiR-320b	9606	212	218	212	217	218	6mer	x	6mer	9606		0
VWF	>hsa-miR-320cMIMAT0005793HomosapiensmiR-320c	9606	212	218	212	217	219	6mer	x	6mer	9606		0
VWF	>hsa-miR-320dMIMAT0006764HomosapiensmiR-320d	9606	212	218	212	217	220	6mer	x	6mer	9606		0
VWF	>hsa-miR-324-3pMIMAT0000762HomosapiensmiR-324-3p	9606	640	647	640	646	221	7mer-1a	x	7mer-1a	9606		0
VWF	>hsa-miR-328-3pMIMAT0000752HomosapiensmiR-328-3p	9606	827	833	827	832	222	6mer	x	6mer	9606		0
VWF	>hsa-miR-329-3pMIMAT0001629HomosapiensmiR-329-3p	9606	749	755	749	754	223	6mer	x	6mer	9606		0
VWF	>hsa-miR-361-3pMIMAT0004682HomosapiensmiR-361-3p	9606	804	811	804	810	224	7mer-1a	x	7mer-1a	9606		0
VWF	>hsa-miR-3612MIMAT0017989HomosapiensmiR-3612	9606	397	405	397	404	225	8mer-1a	x	8mer-1a	9606		0
VWF	>hsa-miR-3613-3pMIMAT0017991HomosapiensmiR-3613-3p	9606	330	337	330	336	226	7mer-1a	x	7mer-1a	9606		0
VWF	>hsa-miR-3619-5pMIMAT0017999HomosapiensmiR-3619-5p	9606	503	509	503	508	227	6mer	x	6mer	9606		0
VWF	>hsa-miR-362-3pMIMAT0004683HomosapiensmiR-362-3p	9606	749	755	749	754	228	6mer	x	6mer	9606		0
VWF	>hsa-miR-3622b-5pMIMAT0018005HomosapiensmiR-3622b-5p	9606	388	394	388	393	229	6mer	x	6mer	9606		0
VWF	>hsa-miR-3660MIMAT0018081HomosapiensmiR-3660	9606	507	514	507	513	230	7mer-1a	x	7mer-1a	9606		0
VWF	>hsa-miR-3672MIMAT0018095HomosapiensmiR-3672	9606	786	792	786	791	231	6mer	x	6mer	9606		0
VWF	>hsa-miR-3689a-3pMIMAT0018118HomosapiensmiR-3689a-3p	9606	34	41	34	40	232	7mer-m8	x	7mer-m8	9606		0
VWF	>hsa-miR-3689a-3pMIMAT0018118HomosapiensmiR-3689a-3p	9606	672	678	672	677	233	6mer	x	6mer	9606		0
VWF	>hsa-miR-3689b-3pMIMAT0018181HomosapiensmiR-3689b-3p	9606	34	41	34	40	234	7mer-m8	x	7mer-m8	9606		0
VWF	>hsa-miR-3689b-3pMIMAT0018181HomosapiensmiR-3689b-3p	9606	672	678	672	677	235	6mer	x	6mer	9606		0
VWF	>hsa-miR-3689cMIMAT0019007HomosapiensmiR-3689c	9606	34	41	34	40	236	7mer-m8	x	7mer-m8	9606		0
VWF	>hsa-miR-3689cMIMAT0019007HomosapiensmiR-3689c	9606	672	678	672	677	237	6mer	x	6mer	9606		0
VWF	>hsa-miR-3691-5pMIMAT0018120HomosapiensmiR-3691-5p	9606	147	154	147	153	238	7mer-m8	x	7mer-m8	9606		0
VWF	>hsa-miR-3692-5pMIMAT0018121HomosapiensmiR-3692-5p	9606	676	682	676	681	239	6mer	x	6mer	9606		0
VWF	>hsa-miR-377-3pMIMAT0000730HomosapiensmiR-377-3p	9606	751	757	751	756	240	6mer	x	6mer	9606		0
VWF	>hsa-miR-3943MIMAT0018359HomosapiensmiR-3943	9606	246	252	246	251	241	6mer	x	6mer	9606		0
VWF	>hsa-miR-4253MIMAT0016882HomosapiensmiR-4253	9606	389	395	389	394	242	6mer	x	6mer	9606		0
VWF	>hsa-miR-4256MIMAT0016877HomosapiensmiR-4256	9606	63	69	63	68	243	6mer	x	6mer	9606		0
VWF	>hsa-miR-4264MIMAT0016899HomosapiensmiR-4264	9606	56	62	56	61	244	6mer	x	6mer	9606		0
VWF	>hsa-miR-4273MIMAT0016903HomosapiensmiR-4273	9606	646	652	646	651	245	6mer	x	6mer	9606		0
VWF	>hsa-miR-4274MIMAT0016906HomosapiensmiR-4274	9606	80	86	80	85	246	6mer	x	6mer	9606		0
VWF	>hsa-miR-4279MIMAT0016909HomosapiensmiR-4279	9606	70	77	70	76	247	7mer-1a	x	7mer-1a	9606		0
VWF	>hsa-miR-4284MIMAT0016915HomosapiensmiR-4284	9606	303	309	303	308	248	6mer	x	6mer	9606		0
VWF	>hsa-miR-4313MIMAT0016865HomosapiensmiR-4313	9606	244	251	244	250	249	7mer-m8	x	7mer-m8	9606		0
VWF	>hsa-miR-4418MIMAT0018930HomosapiensmiR-4418	9606	227	233	227	232	250	6mer	x	6mer	9606		0
VWF	>hsa-miR-4429MIMAT0018944HomosapiensmiR-4429	9606	212	218	212	217	251	6mer	x	6mer	9606		0
VWF	>hsa-miR-4442MIMAT0018960HomosapiensmiR-4442	9606	445	451	445	450	252	6mer	x	6mer	9606		0
VWF	>hsa-miR-4443MIMAT0018961HomosapiensmiR-4443	9606	399	406	399	405	253	7mer-1a	x	7mer-1a	9606		0
VWF	>hsa-miR-4499MIMAT0019035HomosapiensmiR-4499	9606	783	790	783	789	254	7mer-m8	x	7mer-m8	9606		0
VWF	>hsa-miR-449b-3pMIMAT0009203HomosapiensmiR-449b-3p	9606	851	858	851	857	255	7mer-1a	x	7mer-1a	9606		0
VWF	>hsa-miR-4526MIMAT0019065HomosapiensmiR-4526	9606	506	514	506	513	256	8mer-1a	x	8mer-1a	9606		0
VWF	>hsa-miR-4533MIMAT0019072HomosapiensmiR-4533	9606	795	802	795	801	257	7mer-1a	x	7mer-1a	9606		0
VWF	>hsa-miR-455-3pMIMAT0004784HomosapiensmiR-455-3p	9606	724	730	724	729	258	6mer	x	6mer	9606		0
VWF	>hsa-miR-4639-3pMIMAT0019698HomosapiensmiR-4639-3p	9606	299	306	299	305	259	7mer-1a	x	7mer-1a	9606		0
VWF	>hsa-miR-4641MIMAT0019701HomosapiensmiR-4641	9606	628	634	628	633	260	6mer	x	6mer	9606		0
VWF	>hsa-miR-4694-3pMIMAT0019787HomosapiensmiR-4694-3p	9606	340	346	340	345	261	6mer	x	6mer	9606		0
VWF	>hsa-miR-4701-5pMIMAT0019798HomosapiensmiR-4701-5p	9606	468	474	468	473	262	6mer	x	6mer	9606		0
VWF	>hsa-miR-4708-5pMIMAT0019809HomosapiensmiR-4708-5p	9606	665	672	665	671	263	7mer-m8	x	7mer-m8	9606		0
VWF	>hsa-miR-4715-5pMIMAT0019824HomosapiensmiR-4715-5p	9606	621	627	621	626	264	6mer	x	6mer	9606		0
VWF	>hsa-miR-4718MIMAT0019831HomosapiensmiR-4718	9606	209	215	209	214	265	6mer	x	6mer	9606		0
VWF	>hsa-miR-4722-3pMIMAT0019837HomosapiensmiR-4722-3p	9606	240	247	240	246	266	7mer-m8	x	7mer-m8	9606		0
VWF	>hsa-miR-4723-3pMIMAT0019839HomosapiensmiR-4723-3p	9606	66	74	66	73	267	8mer-1a	x	8mer-1a	9606		0
VWF	>hsa-miR-4743-3pMIMAT0022978HomosapiensmiR-4743-3p	9606	772	779	772	778	268	7mer-m8	x	7mer-m8	9606		0
VWF	>hsa-miR-4750-3pMIMAT0022979HomosapiensmiR-4750-3p	9606	62	69	62	68	269	7mer-1a	x	7mer-1a	9606		0
VWF	>hsa-miR-4761-3pMIMAT0019909HomosapiensmiR-4761-3p	9606	389	397	389	396	270	8mer-1a	x	8mer-1a	9606		0
VWF	>hsa-miR-4761-5pMIMAT0019908HomosapiensmiR-4761-5p	9606	23	29	23	28	271	6mer	x	6mer	9606		0
VWF	>hsa-miR-4769-3pMIMAT0019923HomosapiensmiR-4769-3p	9606	480	487	480	486	272	7mer-m8	x	7mer-m8	9606		0
VWF	>hsa-miR-4776-3pMIMAT0019933HomosapiensmiR-4776-3p	9606	292	298	292	297	273	6mer	x	6mer	9606		0
VWF	>hsa-miR-4777-5pMIMAT0019934HomosapiensmiR-4777-5p	9606	415	422	415	421	274	7mer-1a	x	7mer-1a	9606		0
VWF	>hsa-miR-4784MIMAT0019948HomosapiensmiR-4784	9606	668	675	668	674	275	7mer-m8	x	7mer-m8	9606		0
VWF	>hsa-miR-4784MIMAT0019948HomosapiensmiR-4784	9606	693	700	693	699	276	7mer-m8	x	7mer-m8	9606		0
VWF	>hsa-miR-4791MIMAT0019963HomosapiensmiR-4791	9606	790	797	790	796	277	7mer-m8	x	7mer-m8	9606		0
VWF	>hsa-miR-484MIMAT0002174HomosapiensmiR-484	9606	881	888	881	887	278	7mer-1a	x	7mer-1a	9606		0
VWF	>hsa-miR-493-5pMIMAT0002813HomosapiensmiR-493-5p	9606	206	213	206	212	279	7mer-m8	x	7mer-m8	9606		0
VWF	>hsa-miR-495-5pMIMAT0022924HomosapiensmiR-495-5p	9606	489	496	489	495	280	7mer-m8	x	7mer-m8	9606		0
VWF	>hsa-miR-495-5pMIMAT0022924HomosapiensmiR-495-5p	9606	546	553	546	552	281	7mer-m8	x	7mer-m8	9606		0
VWF	>hsa-miR-5006-5pMIMAT0021033HomosapiensmiR-5006-5p	9606	239	245	239	244	282	6mer	x	6mer	9606		0
VWF	>hsa-miR-500b-3pMIMAT0027032HomosapiensmiR-500b-3p	9606	732	739	732	738	283	7mer-m8	x	7mer-m8	9606		0
VWF	>hsa-miR-5088-3pMIMAT0027041HomosapiensmiR-5088-3p	9606	586	594	586	593	284	8mer-1a	x	8mer-1a	9606		0
VWF	>hsa-miR-509-3-5pMIMAT0004975HomosapiensmiR-509-3-5p	9606	227	233	227	232	285	6mer	x	6mer	9606		0
VWF	>hsa-miR-509-5pMIMAT0004779HomosapiensmiR-509-5p	9606	227	233	227	232	286	6mer	x	6mer	9606		0
VWF	>hsa-miR-5093MIMAT0021085HomosapiensmiR-5093	9606	832	838	832	837	287	6mer	x	6mer	9606		0
VWF	>hsa-miR-511-5pMIMAT0002808HomosapiensmiR-511-5p	9606	769	776	769	775	288	7mer-m8	x	7mer-m8	9606		0
VWF	>hsa-miR-544aMIMAT0003164HomosapiensmiR-544a	9606	125	131	125	130	289	6mer	x	6mer	9606		0
VWF	>hsa-miR-544aMIMAT0003164HomosapiensmiR-544a	9606	708	715	708	714	290	7mer-m8	x	7mer-m8	9606		0
VWF	>hsa-miR-545-3pMIMAT0003165HomosapiensmiR-545-3p	9606	561	568	561	567	291	7mer-1a	x	7mer-1a	9606		0
VWF	>hsa-miR-556-5pMIMAT0003220HomosapiensmiR-556-5p	9606	681	687	681	686	292	6mer	x	6mer	9606		0
VWF	>hsa-miR-558MIMAT0003222HomosapiensmiR-558	9606	678	686	678	685	293	8mer-1a	x	8mer-1a	9606		0
VWF	>hsa-miR-5590-3pMIMAT0022300HomosapiensmiR-5590-3p	9606	574	580	574	579	294	6mer	x	6mer	9606		0
VWF	>hsa-miR-5684MIMAT0022473HomosapiensmiR-5684	9606	855	862	855	861	295	7mer-m8	x	7mer-m8	9606		0
VWF	>hsa-miR-571MIMAT0003236HomosapiensmiR-571	9606	621	629	621	628	296	8mer-1a	x	8mer-1a	9606		0
VWF	>hsa-miR-5739MIMAT0023116HomosapiensmiR-5739	9606	309	315	309	314	297	6mer	x	6mer	9606		0
VWF	>hsa-miR-588MIMAT0003255HomosapiensmiR-588	9606	467	474	467	473	298	7mer-m8	x	7mer-m8	9606		0
VWF	>hsa-miR-592MIMAT0003260HomosapiensmiR-592	9606	364	370	364	369	299	6mer	x	6mer	9606		0
VWF	>hsa-miR-597-5pMIMAT0003265HomosapiensmiR-597-5p	9606	363	370	363	369	300	7mer-1a	x	7mer-1a	9606		0
VWF	>hsa-miR-6081MIMAT0023706HomosapiensmiR-6081	9606	81	89	81	88	301	8mer-1a	x	8mer-1a	9606		0
VWF	>hsa-miR-6165MIMAT0024782HomosapiensmiR-6165	9606	502	508	502	507	302	6mer	x	6mer	9606		0
VWF	>hsa-miR-624-3pMIMAT0004807HomosapiensmiR-624-3p	9606	24	30	24	29	303	6mer	x	6mer	9606		0
VWF	>hsa-miR-642a-5pMIMAT0003312HomosapiensmiR-642a-5p	9606	111	117	111	116	304	6mer	x	6mer	9606		0
VWF	>hsa-miR-6501-5pMIMAT0025458HomosapiensmiR-6501-5p	9606	545	551	545	550	305	6mer	x	6mer	9606		0
VWF	>hsa-miR-6502-5pMIMAT0025460HomosapiensmiR-6502-5p	9606	97	103	97	102	306	6mer	x	6mer	9606		0
VWF	>hsa-miR-6509-3pMIMAT0025475HomosapiensmiR-6509-3p	9606	640	647	640	646	307	7mer-m8	x	7mer-m8	9606		0
VWF	>hsa-miR-650MIMAT0003320HomosapiensmiR-650	9606	398	405	398	404	308	7mer-1a	x	7mer-1a	9606		0
VWF	>hsa-miR-6515-3pMIMAT0025487HomosapiensmiR-6515-3p	9606	49	57	49	56	309	8mer-1a	x	8mer-1a	9606		0
VWF	>hsa-miR-653-5pMIMAT0003328HomosapiensmiR-653-5p	9606	522	529	522	528	310	7mer-1a	x	7mer-1a	9606		0
VWF	>hsa-miR-665MIMAT0004952HomosapiensmiR-665	9606	236	243	236	242	311	7mer-m8	x	7mer-m8	9606		0
VWF	>hsa-miR-6727-3pMIMAT0027356HomosapiensmiR-6727-3p	9606	241	247	241	246	312	6mer	x	6mer	9606		0
VWF	>hsa-miR-6744-5pMIMAT0027389HomosapiensmiR-6744-5p	9606	146	153	146	152	313	7mer-1a	x	7mer-1a	9606		0
VWF	>hsa-miR-6749-3pMIMAT0027399HomosapiensmiR-6749-3p	9606	807	815	807	814	314	8mer-1a	x	8mer-1a	9606		0
VWF	>hsa-miR-6752-3pMIMAT0027405HomosapiensmiR-6752-3p	9606	242	248	242	247	315	6mer	x	6mer	9606		0
VWF	>hsa-miR-6769b-3pMIMAT0027621HomosapiensmiR-6769b-3p	9606	66	74	66	73	316	8mer-1a	x	8mer-1a	9606		0
VWF	>hsa-miR-6770-5pMIMAT0027440HomosapiensmiR-6770-5p	9606	265	271	265	270	317	6mer	x	6mer	9606		0
VWF	>hsa-miR-6775-3pMIMAT0027451HomosapiensmiR-6775-3p	9606	826	833	826	832	318	7mer-1a	x	7mer-1a	9606		0
VWF	>hsa-miR-6779-5pMIMAT0027458HomosapiensmiR-6779-5p	9606	35	41	35	40	319	6mer	x	6mer	9606		0
VWF	>hsa-miR-6779-5pMIMAT0027458HomosapiensmiR-6779-5p	9606	672	678	672	677	320	6mer	x	6mer	9606		0
VWF	>hsa-miR-6780a-5pMIMAT0027460HomosapiensmiR-6780a-5p	9606	35	41	35	40	321	6mer	x	6mer	9606		0
VWF	>hsa-miR-6780a-5pMIMAT0027460HomosapiensmiR-6780a-5p	9606	672	678	672	677	322	6mer	x	6mer	9606		0
VWF	>hsa-miR-6794-3pMIMAT0027489HomosapiensmiR-6794-3p	9606	299	306	299	305	323	7mer-m8	x	7mer-m8	9606		0
VWF	>hsa-miR-6799-3pMIMAT0027499HomosapiensmiR-6799-3p	9606	825	831	825	830	324	6mer	x	6mer	9606		0
VWF	>hsa-miR-6799-5pMIMAT0027498HomosapiensmiR-6799-5p	9606	34	41	34	40	325	7mer-1a	x	7mer-1a	9606		0
VWF	>hsa-miR-6801-3pMIMAT0027503HomosapiensmiR-6801-3p	9606	242	249	242	248	326	7mer-m8	x	7mer-m8	9606		0
VWF	>hsa-miR-6810-3pMIMAT0027521HomosapiensmiR-6810-3p	9606	243	249	243	248	327	6mer	x	6mer	9606		0
VWF	>hsa-miR-6817-3pMIMAT0027535HomosapiensmiR-6817-3p	9606	65	72	65	71	328	7mer-m8	x	7mer-m8	9606		0
VWF	>hsa-miR-6817-5pMIMAT0027534HomosapiensmiR-6817-5p	9606	481	487	481	486	329	6mer	x	6mer	9606		0
VWF	>hsa-miR-6822-3pMIMAT0027545HomosapiensmiR-6822-3p	9606	98	105	98	104	330	7mer-1a	x	7mer-1a	9606		0
VWF	>hsa-miR-6847-5pMIMAT0027594HomosapiensmiR-6847-5p	9606	696	702	696	701	331	6mer	x	6mer	9606		0
VWF	>hsa-miR-6849-3pMIMAT0027599HomosapiensmiR-6849-3p	9606	427	433	427	432	332	6mer	x	6mer	9606		0
VWF	>hsa-miR-6854-3pMIMAT0027609HomosapiensmiR-6854-3p	9606	256	263	256	262	333	7mer-m8	x	7mer-m8	9606		0
VWF	>hsa-miR-6856-3pMIMAT0027613HomosapiensmiR-6856-3p	9606	407	415	407	414	334	8mer-1a	x	8mer-1a	9606		0
VWF	>hsa-miR-6856-3pMIMAT0027613HomosapiensmiR-6856-3p	9606	537	543	537	542	335	6mer	x	6mer	9606		0
VWF	>hsa-miR-6857-3pMIMAT0027615HomosapiensmiR-6857-3p	9606	783	789	783	788	336	6mer	x	6mer	9606		0
VWF	>hsa-miR-6862-5pMIMAT0027625HomosapiensmiR-6862-5p	9606	389	395	389	394	337	6mer	x	6mer	9606		0
VWF	>hsa-miR-6864-3pMIMAT0027629HomosapiensmiR-6864-3p	9606	786	792	786	791	338	6mer	x	6mer	9606		0
VWF	>hsa-miR-6868-3pMIMAT0027637HomosapiensmiR-6868-3p	9606	127	135	127	134	339	8mer-1a	x	8mer-1a	9606		0
VWF	>hsa-miR-6868-3pMIMAT0027637HomosapiensmiR-6868-3p	9606	775	782	775	781	340	7mer-m8	x	7mer-m8	9606		0
VWF	>hsa-miR-6868-5pMIMAT0027636HomosapiensmiR-6868-5p	9606	251	258	251	257	341	7mer-1a	x	7mer-1a	9606		0
VWF	>hsa-miR-6871-5pMIMAT0027642HomosapiensmiR-6871-5p	9606	36	42	36	41	342	6mer	x	6mer	9606		0
VWF	>hsa-miR-6886-5pMIMAT0027672HomosapiensmiR-6886-5p	9606	531	538	531	537	343	7mer-m8	x	7mer-m8	9606		0
VWF	>hsa-miR-6888-3pMIMAT0027677HomosapiensmiR-6888-3p	9606	512	518	512	517	344	6mer	x	6mer	9606		0
VWF	>hsa-miR-6888-3pMIMAT0027677HomosapiensmiR-6888-3p	9606	772	779	772	778	345	7mer-1a	x	7mer-1a	9606		0
VWF	>hsa-miR-6888-5pMIMAT0027676HomosapiensmiR-6888-5p	9606	667	674	667	673	346	7mer-m8	x	7mer-m8	9606		0
VWF	>hsa-miR-6888-5pMIMAT0027676HomosapiensmiR-6888-5p	9606	692	699	692	698	347	7mer-m8	x	7mer-m8	9606		0
VWF	>hsa-miR-7-1-3pMIMAT0004553HomosapiensmiR-7-1-3p	9606	343	349	343	348	348	6mer	x	6mer	9606		0
VWF	>hsa-miR-7-2-3pMIMAT0004554HomosapiensmiR-7-2-3p	9606	343	349	343	348	349	6mer	x	6mer	9606		0
VWF	>hsa-miR-7106-5pMIMAT0028109HomosapiensmiR-7106-5p	9606	670	678	670	677	350	8mer-1a	x	8mer-1a	9606		0
VWF	>hsa-miR-7111-3pMIMAT0028120HomosapiensmiR-7111-3p	9606	67	74	67	73	351	7mer-m8	x	7mer-m8	9606		0
VWF	>hsa-miR-7153-3pMIMAT0028217HomosapiensmiR-7153-3p	9606	39	46	39	45	352	7mer-1a	x	7mer-1a	9606		0
VWF	>hsa-miR-7156-5pMIMAT0028222HomosapiensmiR-7156-5p	9606	646	652	646	651	353	6mer	x	6mer	9606		0
VWF	>hsa-miR-7159-5pMIMAT0028228HomosapiensmiR-7159-5p	9606	26	34	26	33	354	8mer-1a	x	8mer-1a	9606		0
VWF	>hsa-miR-761MIMAT0010364HomosapiensmiR-761	9606	503	509	503	508	355	6mer	x	6mer	9606		0
VWF	>hsa-miR-764MIMAT0010367HomosapiensmiR-764	9606	739	745	739	744	356	6mer	x	6mer	9606		0
VWF	>hsa-miR-765MIMAT0003945HomosapiensmiR-765	9606	669	676	669	675	357	7mer-m8	x	7mer-m8	9606		0
VWF	>hsa-miR-766-5pMIMAT0022714HomosapiensmiR-766-5p	9606	835	842	835	841	358	7mer-1a	x	7mer-1a	9606		0
VWF	>hsa-miR-767-3pMIMAT0003883HomosapiensmiR-767-3p	9606	637	643	637	642	359	6mer	x	6mer	9606		0
VWF	>hsa-miR-7702MIMAT0030017HomosapiensmiR-7702	9606	860	866	860	865	360	6mer	x	6mer	9606		0
VWF	>hsa-miR-8057MIMAT0030984HomosapiensmiR-8057	9606	99	106	99	105	361	7mer-1a	x	7mer-1a	9606		0
VWF	>hsa-miR-8083MIMAT0031010HomosapiensmiR-8083	9606	498	505	498	504	362	7mer-m8	x	7mer-m8	9606		0
VWF	>hsa-miR-873-3pMIMAT0022717HomosapiensmiR-873-3p	9606	784	792	784	791	363	8mer-1a	x	8mer-1a	9606		0
VWF	>hsa-miR-9-5pMIMAT0000441HomosapiensmiR-9-5p	9606	376	383	376	382	364	7mer-1a	x	7mer-1a	9606		0
VWF	>hsa-miR-9902MIMAT0039322HomosapiensmiR-9902	9606	757	765	757	764	365	8mer-1a	x	8mer-1a	9606		0
AURKAIP1	>hsa-miR-15a-5pMIMAT0000068HomosapiensmiR-15a-5p	9606	26	32	26	31	366	6mer	x	6mer	9606		0
AURKAIP1	>hsa-miR-15b-5pMIMAT0000417HomosapiensmiR-15b-5p	9606	26	32	26	31	367	6mer	x	6mer	9606		0
AURKAIP1	>hsa-miR-16-5pMIMAT0000069HomosapiensmiR-16-5p	9606	26	32	26	31	368	6mer	x	6mer	9606		0
AURKAIP1	>hsa-miR-195-5pMIMAT0000461HomosapiensmiR-195-5p	9606	26	32	26	31	369	6mer	x	6mer	9606		0
AURKAIP1	>hsa-miR-3909MIMAT0018183HomosapiensmiR-3909	9606	56	62	56	61	370	6mer	x	6mer	9606		0
AURKAIP1	>hsa-miR-3921MIMAT0018196HomosapiensmiR-3921	9606	53	59	53	58	371	6mer	x	6mer	9606		0
AURKAIP1	>hsa-miR-3929MIMAT0018206HomosapiensmiR-3929	9606	63	69	63	68	372	6mer	x	6mer	9606		0
AURKAIP1	>hsa-miR-424-5pMIMAT0001341HomosapiensmiR-424-5p	9606	25	32	25	31	373	7mer-m8	x	7mer-m8	9606		0
AURKAIP1	>hsa-miR-4251MIMAT0016883HomosapiensmiR-4251	9606	51	58	51	57	374	7mer-1a	x	7mer-1a	9606		0
AURKAIP1	>hsa-miR-4478MIMAT0019006HomosapiensmiR-4478	9606	62	69	62	68	375	7mer-m8	x	7mer-m8	9606		0
AURKAIP1	>hsa-miR-4653-5pMIMAT0019718HomosapiensmiR-4653-5p	9606	53	59	53	58	376	6mer	x	6mer	9606		0
AURKAIP1	>hsa-miR-497-5pMIMAT0002820HomosapiensmiR-497-5p	9606	26	32	26	31	377	6mer	x	6mer	9606		0
AURKAIP1	>hsa-miR-580-3pMIMAT0003245HomosapiensmiR-580-3p	9606	50	56	50	55	378	6mer	x	6mer	9606		0
AURKAIP1	>hsa-miR-6780a-3pMIMAT0027461HomosapiensmiR-6780a-3p	9606	55	61	55	60	379	6mer	x	6mer	9606		0
AURKAIP1	>hsa-miR-6838-5pMIMAT0027578HomosapiensmiR-6838-5p	9606	26	32	26	31	380	6mer	x	6mer	9606		0
AURKAIP1	>hsa-miR-6852-3pMIMAT0027605HomosapiensmiR-6852-3p	9606	55	62	55	61	381	7mer-m8	x	7mer-m8	9606		0
AURKAIP1	>hsa-miR-8077MIMAT0031004HomosapiensmiR-8077	9606	61	67	61	66	382	6mer	x	6mer	9606		0
BGN	>hsa-miR-101-3pMIMAT0000099HomosapiensmiR-101-3p	9606	884	890	884	889	383	6mer	x	6mer	9606		0
BGN	>hsa-miR-10226MIMAT0041128HomosapiensmiR-10226	9606	418	424	418	423	384	6mer	x	6mer	9606		0
BGN	>hsa-miR-11181-3pMIMAT0043997HomosapiensmiR-11181-3p	9606	432	439	432	438	385	7mer-m8	x	7mer-m8	9606		0
BGN	>hsa-miR-1207-3pMIMAT0005872HomosapiensmiR-1207-3p	9606	98	104	98	103	386	6mer	x	6mer	9606		0
BGN	>hsa-miR-1207-5pMIMAT0005871HomosapiensmiR-1207-5p	9606	815	821	815	820	387	6mer	x	6mer	9606		0
BGN	>hsa-miR-12115MIMAT0049009HomosapiensmiR-12115	9606	529	536	529	535	388	7mer-m8	x	7mer-m8	9606		0
BGN	>hsa-miR-12119MIMAT0049013HomosapiensmiR-12119	9606	227	233	227	232	389	6mer	x	6mer	9606		0
BGN	>hsa-miR-12119MIMAT0049013HomosapiensmiR-12119	9606	671	677	671	676	390	6mer	x	6mer	9606		0
BGN	>hsa-miR-12126MIMAT0049020HomosapiensmiR-12126	9606	304	310	304	309	391	6mer	x	6mer	9606		0
BGN	>hsa-miR-12128MIMAT0049022HomosapiensmiR-12128	9606	131	137	131	136	392	6mer	x	6mer	9606		0
BGN	>hsa-miR-1224-3pMIMAT0005459HomosapiensmiR-1224-3p	9606	186	192	186	191	393	6mer	x	6mer	9606		0
BGN	>hsa-miR-1231MIMAT0005586HomosapiensmiR-1231	9606	412	418	412	417	394	6mer	x	6mer	9606		0
BGN	>hsa-miR-1231MIMAT0005586HomosapiensmiR-1231	9606	52	58	52	57	395	6mer	x	6mer	9606		0
BGN	>hsa-miR-1231MIMAT0005586HomosapiensmiR-1231	9606	956	963	956	962	396	7mer-m8	x	7mer-m8	9606		0
BGN	>hsa-miR-1233-5pMIMAT0022943HomosapiensmiR-1233-5p	9606	246	252	246	251	397	6mer	x	6mer	9606		0
BGN	>hsa-miR-1249-5pMIMAT0032029HomosapiensmiR-1249-5p	9606	513	519	513	518	398	6mer	x	6mer	9606		0
BGN	>hsa-miR-1249-5pMIMAT0032029HomosapiensmiR-1249-5p	9606	708	715	708	714	399	7mer-1a	x	7mer-1a	9606		0
BGN	>hsa-miR-1265MIMAT0005918HomosapiensmiR-1265	9606	56	62	56	61	400	6mer	x	6mer	9606		0
BGN	>hsa-miR-1273h-5pMIMAT0030415HomosapiensmiR-1273h-5p	9606	515	521	515	520	401	6mer	x	6mer	9606		0
BGN	>hsa-miR-128-1-5pMIMAT0026477HomosapiensmiR-128-1-5p	9606	202	208	202	207	402	6mer	x	6mer	9606		0
BGN	>hsa-miR-128-2-5pMIMAT0031095HomosapiensmiR-128-2-5p	9606	202	208	202	207	403	6mer	x	6mer	9606		0
BGN	>hsa-miR-1281MIMAT0005939HomosapiensmiR-1281	9606	356	363	356	362	404	7mer-m8	x	7mer-m8	9606		0
BGN	>hsa-miR-1291MIMAT0005881HomosapiensmiR-1291	9606	92	98	92	97	405	6mer	x	6mer	9606		0
BGN	>hsa-miR-1296-3pMIMAT0026637HomosapiensmiR-1296-3p	9606	988	994	988	993	406	6mer	x	6mer	9606		0
BGN	>hsa-miR-1306-5pMIMAT0022726HomosapiensmiR-1306-5p	9606	904	911	904	910	407	7mer-m8	x	7mer-m8	9606		0
BGN	>hsa-miR-1321MIMAT0005952HomosapiensmiR-1321	9606	552	558	552	557	408	6mer	x	6mer	9606		0
BGN	>hsa-miR-1324MIMAT0005956HomosapiensmiR-1324	9606	790	797	790	796	409	7mer-m8	x	7mer-m8	9606		0
BGN	>hsa-miR-1343-5pMIMAT0027038HomosapiensmiR-1343-5p	9606	479	485	479	484	410	6mer	x	6mer	9606		0
BGN	>hsa-miR-149-3pMIMAT0004609HomosapiensmiR-149-3p	9606	462	468	462	467	411	6mer	x	6mer	9606		0
BGN	>hsa-miR-149-3pMIMAT0004609HomosapiensmiR-149-3p	9606	513	521	513	520	412	8mer-1a	x	8mer-1a	9606		0
BGN	>hsa-miR-149-5pMIMAT0000450HomosapiensmiR-149-5p	9606	75	81	75	80	413	6mer	x	6mer	9606		0
BGN	>hsa-miR-150-5pMIMAT0000451HomosapiensmiR-150-5p	9606	901	908	901	907	414	7mer-m8	x	7mer-m8	9606		0
BGN	>hsa-miR-15a-3pMIMAT0004488HomosapiensmiR-15a-3p	9606	505	511	505	510	415	6mer	x	6mer	9606		0
BGN	>hsa-miR-181a-2-3pMIMAT0004558HomosapiensmiR-181a-2-3p	9606	26	32	26	31	416	6mer	x	6mer	9606		0
BGN	>hsa-miR-1843MIMAT0039764HomosapiensmiR-1843	9606	710	716	710	715	417	6mer	x	6mer	9606		0
BGN	>hsa-miR-185-3pMIMAT0004611HomosapiensmiR-185-3p	9606	113	120	113	119	418	7mer-m8	x	7mer-m8	9606		0
BGN	>hsa-miR-185-3pMIMAT0004611HomosapiensmiR-185-3p	9606	487	493	487	492	419	6mer	x	6mer	9606		0
BGN	>hsa-miR-185-3pMIMAT0004611HomosapiensmiR-185-3p	9606	810	817	810	816	420	7mer-m8	x	7mer-m8	9606		0
BGN	>hsa-miR-185-5pMIMAT0000455HomosapiensmiR-185-5p	9606	716	722	716	721	421	6mer	x	6mer	9606		0
BGN	>hsa-miR-1909-3pMIMAT0007883HomosapiensmiR-1909-3p	9606	237	244	237	243	422	7mer-m8	x	7mer-m8	9606		0
BGN	>hsa-miR-1909-3pMIMAT0007883HomosapiensmiR-1909-3p	9606	524	530	524	529	423	6mer	x	6mer	9606		0
BGN	>hsa-miR-1909-3pMIMAT0007883HomosapiensmiR-1909-3p	9606	813	820	813	819	424	7mer-m8	x	7mer-m8	9606		0
BGN	>hsa-miR-1910-3pMIMAT0026917HomosapiensmiR-1910-3p	9606	766	773	766	772	425	7mer-m8	x	7mer-m8	9606		0
BGN	>hsa-miR-1915-3pMIMAT0007892HomosapiensmiR-1915-3p	9606	340	346	340	345	426	6mer	x	6mer	9606		0
BGN	>hsa-miR-193b-5pMIMAT0004767HomosapiensmiR-193b-5p	9606	825	833	825	832	427	8mer-1a	x	8mer-1a	9606		0
BGN	>hsa-miR-194-3pMIMAT0004671HomosapiensmiR-194-3p	9606	988	995	988	994	428	7mer-m8	x	7mer-m8	9606		0
BGN	>hsa-miR-194-3pMIMAT0004671HomosapiensmiR-194-3p	9606	997	1003	997	1002	429	6mer	x	6mer	9606		0
BGN	>hsa-miR-1972MIMAT0009447HomosapiensmiR-1972	9606	506	512	506	511	430	6mer	x	6mer	9606		0
BGN	>hsa-miR-1972MIMAT0009447HomosapiensmiR-1972	9606	700	706	700	705	431	6mer	x	6mer	9606		0
BGN	>hsa-miR-211-3pMIMAT0022694HomosapiensmiR-211-3p	9606	130	137	130	136	432	7mer-1a	x	7mer-1a	9606		0
BGN	>hsa-miR-211-3pMIMAT0022694HomosapiensmiR-211-3p	9606	338	344	338	343	433	6mer	x	6mer	9606		0
BGN	>hsa-miR-221-5pMIMAT0004568HomosapiensmiR-221-5p	9606	391	397	391	396	434	6mer	x	6mer	9606		0
BGN	>hsa-miR-2277-5pMIMAT0017352HomosapiensmiR-2277-5p	9606	924	931	924	930	435	7mer-1a	x	7mer-1a	9606		0
BGN	>hsa-miR-2278MIMAT0011778HomosapiensmiR-2278	9606	241	247	241	246	436	6mer	x	6mer	9606		0
BGN	>hsa-miR-2355-5pMIMAT0016895HomosapiensmiR-2355-5p	9606	38	46	38	45	437	8mer-1a	x	8mer-1a	9606		0
BGN	>hsa-miR-26b-3pMIMAT0004500HomosapiensmiR-26b-3p	9606	331	338	331	337	438	7mer-m8	x	7mer-m8	9606		0
BGN	>hsa-miR-296-3pMIMAT0004679HomosapiensmiR-296-3p	9606	459	465	459	464	439	6mer	x	6mer	9606		0
BGN	>hsa-miR-298MIMAT0004901HomosapiensmiR-298	9606	765	771	765	770	440	6mer	x	6mer	9606		0
BGN	>hsa-miR-3064-5pMIMAT0019864HomosapiensmiR-3064-5p	9606	351	357	351	356	441	6mer	x	6mer	9606		0
BGN	>hsa-miR-3064-5pMIMAT0019864HomosapiensmiR-3064-5p	9606	48	56	48	55	442	8mer-1a	x	8mer-1a	9606		0
BGN	>hsa-miR-3085-3pMIMAT0048636HomosapiensmiR-3085-3p	9606	350	357	350	356	443	7mer-m8	x	7mer-m8	9606		0
BGN	>hsa-miR-3085-3pMIMAT0048636HomosapiensmiR-3085-3p	9606	49	56	49	55	444	7mer-1a	x	7mer-1a	9606		0
BGN	>hsa-miR-30b-3pMIMAT0004589HomosapiensmiR-30b-3p	9606	515	521	515	520	445	6mer	x	6mer	9606		0
BGN	>hsa-miR-30c-1-3pMIMAT0004674HomosapiensmiR-30c-1-3p	9606	244	251	244	250	446	7mer-m8	x	7mer-m8	9606		0
BGN	>hsa-miR-30c-2-3pMIMAT0004550HomosapiensmiR-30c-2-3p	9606	245	251	245	250	447	6mer	x	6mer	9606		0
BGN	>hsa-miR-3117-3pMIMAT0014979HomosapiensmiR-3117-3p	9606	323	329	323	328	448	6mer	x	6mer	9606		0
BGN	>hsa-miR-3125MIMAT0014988HomosapiensmiR-3125	9606	580	587	580	586	449	7mer-m8	x	7mer-m8	9606		0
BGN	>hsa-miR-3126-5pMIMAT0014989HomosapiensmiR-3126-5p	9606	511	518	511	517	450	7mer-m8	x	7mer-m8	9606		0
BGN	>hsa-miR-3130-3pMIMAT0014994HomosapiensmiR-3130-3p	9606	181	187	181	186	451	6mer	x	6mer	9606		0
BGN	>hsa-miR-3150a-3pMIMAT0015023HomosapiensmiR-3150a-3p	9606	844	851	844	850	452	7mer-m8	x	7mer-m8	9606		0
BGN	>hsa-miR-3153MIMAT0015026HomosapiensmiR-3153	9606	569	575	569	574	453	6mer	x	6mer	9606		0
BGN	>hsa-miR-3154MIMAT0015028HomosapiensmiR-3154	9606	555	561	555	560	454	6mer	x	6mer	9606		0
BGN	>hsa-miR-3169MIMAT0015044HomosapiensmiR-3169	9606	322	329	322	328	455	7mer-1a	x	7mer-1a	9606		0
BGN	>hsa-miR-3169MIMAT0015044HomosapiensmiR-3169	9606	548	554	548	553	456	6mer	x	6mer	9606		0
BGN	>hsa-miR-3170MIMAT0015045HomosapiensmiR-3170	9606	827	833	827	832	457	6mer	x	6mer	9606		0
BGN	>hsa-miR-3175MIMAT0015052HomosapiensmiR-3175	9606	1013	1019	1013	1018	458	6mer	x	6mer	9606		0
BGN	>hsa-miR-3175MIMAT0015052HomosapiensmiR-3175	9606	844	851	844	850	459	7mer-1a	x	7mer-1a	9606		0
BGN	>hsa-miR-3184-5pMIMAT0015064HomosapiensmiR-3184-5p	9606	979	986	979	985	460	7mer-1a	x	7mer-1a	9606		0
BGN	>hsa-miR-3189-3pMIMAT0015071HomosapiensmiR-3189-3p	9606	175	181	175	180	461	6mer	x	6mer	9606		0
BGN	>hsa-miR-3192-5pMIMAT0015076HomosapiensmiR-3192-5p	9606	515	523	515	522	462	8mer-1a	x	8mer-1a	9606		0
BGN	>hsa-miR-3194-3pMIMAT0019218HomosapiensmiR-3194-3p	9606	72	78	72	77	463	6mer	x	6mer	9606		0
BGN	>hsa-miR-3199MIMAT0015084HomosapiensmiR-3199	9606	336	342	336	341	464	6mer	x	6mer	9606		0
BGN	>hsa-miR-326MIMAT0000756HomosapiensmiR-326	9606	261	267	261	266	465	6mer	x	6mer	9606		0
BGN	>hsa-miR-328-5pMIMAT0026486HomosapiensmiR-328-5p	9606	116	123	116	122	466	7mer-1a	x	7mer-1a	9606		0
BGN	>hsa-miR-330-5pMIMAT0004693HomosapiensmiR-330-5p	9606	261	267	261	266	467	6mer	x	6mer	9606		0
BGN	>hsa-miR-342-5pMIMAT0004694HomosapiensmiR-342-5p	9606	268	275	268	274	468	7mer-1a	x	7mer-1a	9606		0
BGN	>hsa-miR-3614-5pMIMAT0017992HomosapiensmiR-3614-5p	9606	305	311	305	310	469	6mer	x	6mer	9606		0
BGN	>hsa-miR-3652MIMAT0018072HomosapiensmiR-3652	9606	449	455	449	454	470	6mer	x	6mer	9606		0
BGN	>hsa-miR-3675-5pMIMAT0018098HomosapiensmiR-3675-5p	9606	150	156	150	155	471	6mer	x	6mer	9606		0
BGN	>hsa-miR-3689a-3pMIMAT0018118HomosapiensmiR-3689a-3p	9606	515	521	515	520	472	6mer	x	6mer	9606		0
BGN	>hsa-miR-3689b-3pMIMAT0018181HomosapiensmiR-3689b-3p	9606	515	521	515	520	473	6mer	x	6mer	9606		0
BGN	>hsa-miR-3689cMIMAT0019007HomosapiensmiR-3689c	9606	515	521	515	520	474	6mer	x	6mer	9606		0
BGN	>hsa-miR-3714MIMAT0018165HomosapiensmiR-3714	9606	768	774	768	773	475	6mer	x	6mer	9606		0
BGN	>hsa-miR-3911MIMAT0018185HomosapiensmiR-3911	9606	750	756	750	755	476	6mer	x	6mer	9606		0
BGN	>hsa-miR-3915MIMAT0018189HomosapiensmiR-3915	9606	669	675	669	674	477	6mer	x	6mer	9606		0
BGN	>hsa-miR-3916MIMAT0018190HomosapiensmiR-3916	9606	580	587	580	586	478	7mer-m8	x	7mer-m8	9606		0
BGN	>hsa-miR-3921MIMAT0018196HomosapiensmiR-3921	9606	228	234	228	233	479	6mer	x	6mer	9606		0
BGN	>hsa-miR-3922-5pMIMAT0019227HomosapiensmiR-3922-5p	9606	866	872	866	871	480	6mer	x	6mer	9606		0
BGN	>hsa-miR-3925-5pMIMAT0018200HomosapiensmiR-3925-5p	9606	562	568	562	567	481	6mer	x	6mer	9606		0
BGN	>hsa-miR-3928-3pMIMAT0018205HomosapiensmiR-3928-3p	9606	429	435	429	434	482	6mer	x	6mer	9606		0
BGN	>hsa-miR-3940-5pMIMAT0019229HomosapiensmiR-3940-5p	9606	108	115	108	114	483	7mer-m8	x	7mer-m8	9606		0
BGN	>hsa-miR-423-5pMIMAT0004748HomosapiensmiR-423-5p	9606	979	986	979	985	484	7mer-1a	x	7mer-1a	9606		0
BGN	>hsa-miR-4265MIMAT0016891HomosapiensmiR-4265	9606	819	826	819	825	485	7mer-1a	x	7mer-1a	9606		0
BGN	>hsa-miR-4267MIMAT0016893HomosapiensmiR-4267	9606	775	781	775	780	486	6mer	x	6mer	9606		0
BGN	>hsa-miR-4270MIMAT0016900HomosapiensmiR-4270	9606	165	171	165	170	487	6mer	x	6mer	9606		0
BGN	>hsa-miR-4273MIMAT0016903HomosapiensmiR-4273	9606	331	337	331	336	488	6mer	x	6mer	9606		0
BGN	>hsa-miR-4274MIMAT0016906HomosapiensmiR-4274	9606	781	788	781	787	489	7mer-m8	x	7mer-m8	9606		0
BGN	>hsa-miR-4286MIMAT0016916HomosapiensmiR-4286	9606	28	34	28	33	490	6mer	x	6mer	9606		0
BGN	>hsa-miR-4292MIMAT0016919HomosapiensmiR-4292	9606	830	837	830	836	491	7mer-1a	x	7mer-1a	9606		0
BGN	>hsa-miR-4296MIMAT0016845HomosapiensmiR-4296	9606	819	826	819	825	492	7mer-1a	x	7mer-1a	9606		0
BGN	>hsa-miR-4306MIMAT0016858HomosapiensmiR-4306	9606	716	722	716	721	493	6mer	x	6mer	9606		0
BGN	>hsa-miR-4311MIMAT0016863HomosapiensmiR-4311	9606	565	572	565	571	494	7mer-m8	x	7mer-m8	9606		0
BGN	>hsa-miR-4311MIMAT0016863HomosapiensmiR-4311	9606	608	615	608	614	495	7mer-m8	x	7mer-m8	9606		0
BGN	>hsa-miR-4314MIMAT0016868HomosapiensmiR-4314	9606	517	523	517	522	496	6mer	x	6mer	9606		0
BGN	>hsa-miR-4314MIMAT0016868HomosapiensmiR-4314	9606	955	961	955	960	497	6mer	x	6mer	9606		0
BGN	>hsa-miR-4322MIMAT0016873HomosapiensmiR-4322	9606	819	826	819	825	498	7mer-1a	x	7mer-1a	9606		0
BGN	>hsa-miR-4430MIMAT0018945HomosapiensmiR-4430	9606	449	455	449	454	499	6mer	x	6mer	9606		0
BGN	>hsa-miR-4436b-3pMIMAT0019941HomosapiensmiR-4436b-3p	9606	853	860	853	859	500	7mer-m8	x	7mer-m8	9606		0
BGN	>hsa-miR-4441MIMAT0018959HomosapiensmiR-4441	9606	165	171	165	170	501	6mer	x	6mer	9606		0
BGN	>hsa-miR-4442MIMAT0018960HomosapiensmiR-4442	9606	796	802	796	801	502	6mer	x	6mer	9606		0
BGN	>hsa-miR-4447MIMAT0018966HomosapiensmiR-4447	9606	118	124	118	123	503	6mer	x	6mer	9606		0
BGN	>hsa-miR-4447MIMAT0018966HomosapiensmiR-4447	9606	987	993	987	992	504	6mer	x	6mer	9606		0
BGN	>hsa-miR-4455MIMAT0018977HomosapiensmiR-4455	9606	752	758	752	757	505	6mer	x	6mer	9606		0
BGN	>hsa-miR-4464MIMAT0018988HomosapiensmiR-4464	9606	876	883	876	882	506	7mer-m8	x	7mer-m8	9606		0
BGN	>hsa-miR-4466MIMAT0018993HomosapiensmiR-4466	9606	402	408	402	407	507	6mer	x	6mer	9606		0
BGN	>hsa-miR-4472MIMAT0018999HomosapiensmiR-4472	9606	117	124	117	123	508	7mer-m8	x	7mer-m8	9606		0
BGN	>hsa-miR-4472MIMAT0018999HomosapiensmiR-4472	9606	987	993	987	992	509	6mer	x	6mer	9606		0
BGN	>hsa-miR-4475MIMAT0019002HomosapiensmiR-4475	9606	739	745	739	744	510	6mer	x	6mer	9606		0
BGN	>hsa-miR-4476MIMAT0019003HomosapiensmiR-4476	9606	578	585	578	584	511	7mer-m8	x	7mer-m8	9606		0
BGN	>hsa-miR-4487MIMAT0019021HomosapiensmiR-4487	9606	140	146	140	145	512	6mer	x	6mer	9606		0
BGN	>hsa-miR-4492MIMAT0019027HomosapiensmiR-4492	9606	112	119	112	118	513	7mer-m8	x	7mer-m8	9606		0
BGN	>hsa-miR-4492MIMAT0019027HomosapiensmiR-4492	9606	809	816	809	815	514	7mer-m8	x	7mer-m8	9606		0
BGN	>hsa-miR-4493MIMAT0019028HomosapiensmiR-4493	9606	762	768	762	767	515	6mer	x	6mer	9606		0
BGN	>hsa-miR-4497MIMAT0019032HomosapiensmiR-4497	9606	889	896	889	895	516	7mer-m8	x	7mer-m8	9606		0
BGN	>hsa-miR-4498MIMAT0019033HomosapiensmiR-4498	9606	113	119	113	118	517	6mer	x	6mer	9606		0
BGN	>hsa-miR-4498MIMAT0019033HomosapiensmiR-4498	9606	810	816	810	815	518	6mer	x	6mer	9606		0
BGN	>hsa-miR-4505MIMAT0019041HomosapiensmiR-4505	9606	112	118	112	117	519	6mer	x	6mer	9606		0
BGN	>hsa-miR-4505MIMAT0019041HomosapiensmiR-4505	9606	809	815	809	814	520	6mer	x	6mer	9606		0
BGN	>hsa-miR-4505MIMAT0019041HomosapiensmiR-4505	9606	848	854	848	853	521	6mer	x	6mer	9606		0
BGN	>hsa-miR-4507MIMAT0019044HomosapiensmiR-4507	9606	108	115	108	114	522	7mer-m8	x	7mer-m8	9606		0
BGN	>hsa-miR-4515MIMAT0019052HomosapiensmiR-4515	9606	320	327	320	326	523	7mer-m8	x	7mer-m8	9606		0
BGN	>hsa-miR-4515MIMAT0019052HomosapiensmiR-4515	9606	547	553	547	552	524	6mer	x	6mer	9606		0
BGN	>hsa-miR-452-3pMIMAT0001636HomosapiensmiR-452-3p	9606	929	936	929	935	525	7mer-m8	x	7mer-m8	9606		0
BGN	>hsa-miR-4520-2-3pMIMAT0020300HomosapiensmiR-4520-2-3p	9606	310	316	310	315	526	6mer	x	6mer	9606		0
BGN	>hsa-miR-4520-3pMIMAT0019057HomosapiensmiR-4520-3p	9606	408	414	408	413	527	6mer	x	6mer	9606		0
BGN	>hsa-miR-4522MIMAT0019060HomosapiensmiR-4522	9606	950	956	950	955	528	6mer	x	6mer	9606		0
BGN	>hsa-miR-4533MIMAT0019072HomosapiensmiR-4533	9606	578	584	578	583	529	6mer	x	6mer	9606		0
BGN	>hsa-miR-4534MIMAT0019073HomosapiensmiR-4534	9606	710	717	710	716	530	7mer-m8	x	7mer-m8	9606		0
BGN	>hsa-miR-4632-5pMIMAT0022977HomosapiensmiR-4632-5p	9606	854	860	854	859	531	6mer	x	6mer	9606		0
BGN	>hsa-miR-4638-3pMIMAT0019696HomosapiensmiR-4638-3p	9606	409	416	409	415	532	7mer-1a	x	7mer-1a	9606		0
BGN	>hsa-miR-4640-5pMIMAT0019699HomosapiensmiR-4640-5p	9606	535	541	535	540	533	6mer	x	6mer	9606		0
BGN	>hsa-miR-4640-5pMIMAT0019699HomosapiensmiR-4640-5p	9606	993	1000	993	999	534	7mer-1a	x	7mer-1a	9606		0
BGN	>hsa-miR-4644MIMAT0019704HomosapiensmiR-4644	9606	716	722	716	721	535	6mer	x	6mer	9606		0
BGN	>hsa-miR-4645-3pMIMAT0019706HomosapiensmiR-4645-3p	9606	885	891	885	890	536	6mer	x	6mer	9606		0
BGN	>hsa-miR-4649-3pMIMAT0019712HomosapiensmiR-4649-3p	9606	225	233	225	232	537	8mer-1a	x	8mer-1a	9606		0
BGN	>hsa-miR-4649-3pMIMAT0019712HomosapiensmiR-4649-3p	9606	22	29	22	28	538	7mer-m8	x	7mer-m8	9606		0
BGN	>hsa-miR-4653-5pMIMAT0019718HomosapiensmiR-4653-5p	9606	228	234	228	233	539	6mer	x	6mer	9606		0
BGN	>hsa-miR-4656MIMAT0019723HomosapiensmiR-4656	9606	485	492	485	491	540	7mer-m8	x	7mer-m8	9606		0
BGN	>hsa-miR-4660MIMAT0019728HomosapiensmiR-4660	9606	231	238	231	237	541	7mer-m8	x	7mer-m8	9606		0
BGN	>hsa-miR-4664-5pMIMAT0019737HomosapiensmiR-4664-5p	9606	267	275	267	274	542	8mer-1a	x	8mer-1a	9606		0
BGN	>hsa-miR-4667-5pMIMAT0019743HomosapiensmiR-4667-5p	9606	845	852	845	851	543	7mer-m8	x	7mer-m8	9606		0
BGN	>hsa-miR-4688MIMAT0019777HomosapiensmiR-4688	9606	235	242	235	241	544	7mer-m8	x	7mer-m8	9606		0
BGN	>hsa-miR-4689MIMAT0019778HomosapiensmiR-4689	9606	436	442	436	441	545	6mer	x	6mer	9606		0
BGN	>hsa-miR-4700-5pMIMAT0019796HomosapiensmiR-4700-5p	9606	846	852	846	851	546	6mer	x	6mer	9606		0
BGN	>hsa-miR-4708-3pMIMAT0019810HomosapiensmiR-4708-3p	9606	867	873	867	872	547	6mer	x	6mer	9606		0
BGN	>hsa-miR-4710MIMAT0019815HomosapiensmiR-4710	9606	981	988	981	987	548	7mer-m8	x	7mer-m8	9606		0
BGN	>hsa-miR-4717-5pMIMAT0019829HomosapiensmiR-4717-5p	9606	699	705	699	704	549	6mer	x	6mer	9606		0
BGN	>hsa-miR-4726-5pMIMAT0019845HomosapiensmiR-4726-5p	9606	535	541	535	540	550	6mer	x	6mer	9606		0
BGN	>hsa-miR-4726-5pMIMAT0019845HomosapiensmiR-4726-5p	9606	993	1000	993	999	551	7mer-1a	x	7mer-1a	9606		0
BGN	>hsa-miR-4728-5pMIMAT0019849HomosapiensmiR-4728-5p	9606	462	468	462	467	552	6mer	x	6mer	9606		0
BGN	>hsa-miR-4728-5pMIMAT0019849HomosapiensmiR-4728-5p	9606	514	521	514	520	553	7mer-1a	x	7mer-1a	9606		0
BGN	>hsa-miR-4731-5pMIMAT0019853HomosapiensmiR-4731-5p	9606	138	144	138	143	554	6mer	x	6mer	9606		0
BGN	>hsa-miR-4731-5pMIMAT0019853HomosapiensmiR-4731-5p	9606	847	853	847	852	555	6mer	x	6mer	9606		0
BGN	>hsa-miR-4739MIMAT0019868HomosapiensmiR-4739	9606	551	558	551	557	556	7mer-m8	x	7mer-m8	9606		0
BGN	>hsa-miR-4743-5pMIMAT0019874HomosapiensmiR-4743-5p	9606	798	804	798	803	557	6mer	x	6mer	9606		0
BGN	>hsa-miR-4748MIMAT0019884HomosapiensmiR-4748	9606	876	883	876	882	558	7mer-m8	x	7mer-m8	9606		0
BGN	>hsa-miR-4750-3pMIMAT0022979HomosapiensmiR-4750-3p	9606	343	350	343	349	559	7mer-m8	x	7mer-m8	9606		0
BGN	>hsa-miR-4753-5pMIMAT0019890HomosapiensmiR-4753-5p	9606	761	767	761	766	560	6mer	x	6mer	9606		0
BGN	>hsa-miR-4756-5pMIMAT0019899HomosapiensmiR-4756-5p	9606	552	558	552	557	561	6mer	x	6mer	9606		0
BGN	>hsa-miR-4763-3pMIMAT0019913HomosapiensmiR-4763-3p	9606	814	821	814	820	562	7mer-m8	x	7mer-m8	9606		0
BGN	>hsa-miR-4773MIMAT0019928HomosapiensmiR-4773	9606	560	566	560	565	563	6mer	x	6mer	9606		0
BGN	>hsa-miR-4785MIMAT0019949HomosapiensmiR-4785	9606	468	474	468	473	564	6mer	x	6mer	9606		0
BGN	>hsa-miR-4786-3pMIMAT0019955HomosapiensmiR-4786-3p	9606	727	734	727	733	565	7mer-m8	x	7mer-m8	9606		0
BGN	>hsa-miR-4802-5pMIMAT0019981HomosapiensmiR-4802-5p	9606	710	716	710	715	566	6mer	x	6mer	9606		0
BGN	>hsa-miR-486-3pMIMAT0004762HomosapiensmiR-486-3p	9606	234	241	234	240	567	7mer-m8	x	7mer-m8	9606		0
BGN	>hsa-miR-488-3pMIMAT0004763HomosapiensmiR-488-3p	9606	453	461	453	460	568	8mer-1a	x	8mer-1a	9606		0
BGN	>hsa-miR-488-3pMIMAT0004763HomosapiensmiR-488-3p	9606	742	748	742	747	569	6mer	x	6mer	9606		0
BGN	>hsa-miR-5001-3pMIMAT0021022HomosapiensmiR-5001-3p	9606	69	76	69	75	570	7mer-m8	x	7mer-m8	9606		0
BGN	>hsa-miR-5001-5pMIMAT0021021HomosapiensmiR-5001-5p	9606	113	119	113	118	571	6mer	x	6mer	9606		0
BGN	>hsa-miR-5001-5pMIMAT0021021HomosapiensmiR-5001-5p	9606	810	816	810	815	572	6mer	x	6mer	9606		0
BGN	>hsa-miR-5008-5pMIMAT0021039HomosapiensmiR-5008-5p	9606	21	28	21	27	573	7mer-1a	x	7mer-1a	9606		0
BGN	>hsa-miR-505-5pMIMAT0004776HomosapiensmiR-505-5p	9606	169	176	169	175	574	7mer-m8	x	7mer-m8	9606		0
BGN	>hsa-miR-5093MIMAT0021085HomosapiensmiR-5093	9606	445	452	445	451	575	7mer-1a	x	7mer-1a	9606		0
BGN	>hsa-miR-514a-5pMIMAT0022702HomosapiensmiR-514a-5p	9606	949	955	949	954	576	6mer	x	6mer	9606		0
BGN	>hsa-miR-516a-3pMIMAT0006778HomosapiensmiR-516a-3p	9606	80	86	80	85	577	6mer	x	6mer	9606		0
BGN	>hsa-miR-516b-3pMIMAT0002860HomosapiensmiR-516b-3p	9606	80	86	80	85	578	6mer	x	6mer	9606		0
BGN	>hsa-miR-5193MIMAT0021124HomosapiensmiR-5193	9606	895	901	895	900	579	6mer	x	6mer	9606		0
BGN	>hsa-miR-548at-3pMIMAT0022278HomosapiensmiR-548at-3p	9606	965	971	965	970	580	6mer	x	6mer	9606		0
BGN	>hsa-miR-548ay-3pMIMAT0025453HomosapiensmiR-548ay-3p	9606	965	971	965	970	581	6mer	x	6mer	9606		0
BGN	>hsa-miR-552-3pMIMAT0003215HomosapiensmiR-552-3p	9606	405	411	405	410	582	6mer	x	6mer	9606		0
BGN	>hsa-miR-5571-3pMIMAT0022258HomosapiensmiR-5571-3p	9606	325	332	325	331	583	7mer-m8	x	7mer-m8	9606		0
BGN	>hsa-miR-5588-3pMIMAT0022296HomosapiensmiR-5588-3p	9606	779	785	779	784	584	6mer	x	6mer	9606		0
BGN	>hsa-miR-5589-5pMIMAT0022297HomosapiensmiR-5589-5p	9606	111	117	111	116	585	6mer	x	6mer	9606		0
BGN	>hsa-miR-5589-5pMIMAT0022297HomosapiensmiR-5589-5p	9606	807	814	807	813	586	7mer-m8	x	7mer-m8	9606		0
BGN	>hsa-miR-5681aMIMAT0022469HomosapiensmiR-5681a	9606	741	748	741	747	587	7mer-1a	x	7mer-1a	9606		0
BGN	>hsa-miR-5700MIMAT0022493HomosapiensmiR-5700	9606	442	448	442	447	588	6mer	x	6mer	9606		0
BGN	>hsa-miR-5739MIMAT0023116HomosapiensmiR-5739	9606	716	724	716	723	589	8mer-1a	x	8mer-1a	9606		0
BGN	>hsa-miR-5787MIMAT0023252HomosapiensmiR-5787	9606	112	118	112	117	590	6mer	x	6mer	9606		0
BGN	>hsa-miR-5787MIMAT0023252HomosapiensmiR-5787	9606	809	815	809	814	591	6mer	x	6mer	9606		0
BGN	>hsa-miR-5787MIMAT0023252HomosapiensmiR-5787	9606	847	854	847	853	592	7mer-m8	x	7mer-m8	9606		0
BGN	>hsa-miR-589-3pMIMAT0003256HomosapiensmiR-589-3p	9606	423	429	423	428	593	6mer	x	6mer	9606		0
BGN	>hsa-miR-598-5pMIMAT0026620HomosapiensmiR-598-5p	9606	155	161	155	160	594	6mer	x	6mer	9606		0
BGN	>hsa-miR-6081MIMAT0023706HomosapiensmiR-6081	9606	527	534	527	533	595	7mer-1a	x	7mer-1a	9606		0
BGN	>hsa-miR-6085MIMAT0023710HomosapiensmiR-6085	9606	811	818	811	817	596	7mer-m8	x	7mer-m8	9606		0
BGN	>hsa-miR-6085MIMAT0023710HomosapiensmiR-6085	9606	978	984	978	983	597	6mer	x	6mer	9606		0
BGN	>hsa-miR-6132MIMAT0024616HomosapiensmiR-6132	9606	856	862	856	861	598	6mer	x	6mer	9606		0
BGN	>hsa-miR-6134MIMAT0024618HomosapiensmiR-6134	9606	121	127	121	126	599	6mer	x	6mer	9606		0
BGN	>hsa-miR-628-5pMIMAT0004809HomosapiensmiR-628-5p	9606	346	352	346	351	600	6mer	x	6mer	9606		0
BGN	>hsa-miR-647MIMAT0003317HomosapiensmiR-647	9606	350	356	350	355	601	6mer	x	6mer	9606		0
BGN	>hsa-miR-6504-5pMIMAT0025464HomosapiensmiR-6504-5p	9606	351	357	351	356	602	6mer	x	6mer	9606		0
BGN	>hsa-miR-6504-5pMIMAT0025464HomosapiensmiR-6504-5p	9606	48	56	48	55	603	8mer-1a	x	8mer-1a	9606		0
BGN	>hsa-miR-6510-5pMIMAT0025476HomosapiensmiR-6510-5p	9606	238	245	238	244	604	7mer-m8	x	7mer-m8	9606		0
BGN	>hsa-miR-6510-5pMIMAT0025476HomosapiensmiR-6510-5p	9606	524	531	524	530	605	7mer-m8	x	7mer-m8	9606		0
BGN	>hsa-miR-6510-5pMIMAT0025476HomosapiensmiR-6510-5p	9606	857	863	857	862	606	6mer	x	6mer	9606		0
BGN	>hsa-miR-6511a-5pMIMAT0025478HomosapiensmiR-6511a-5p	9606	766	773	766	772	607	7mer-m8	x	7mer-m8	9606		0
BGN	>hsa-miR-6511b-5pMIMAT0025847HomosapiensmiR-6511b-5p	9606	802	808	802	807	608	6mer	x	6mer	9606		0
BGN	>hsa-miR-6515-5pMIMAT0025486HomosapiensmiR-6515-5p	9606	709	715	709	714	609	6mer	x	6mer	9606		0
BGN	>hsa-miR-654-3pMIMAT0004814HomosapiensmiR-654-3p	9606	53	59	53	58	610	6mer	x	6mer	9606		0
BGN	>hsa-miR-660-3pMIMAT0022711HomosapiensmiR-660-3p	9606	355	361	355	360	611	6mer	x	6mer	9606		0
BGN	>hsa-miR-6721-5pMIMAT0025852HomosapiensmiR-6721-5p	9606	815	823	815	822	612	8mer-1a	x	8mer-1a	9606		0
BGN	>hsa-miR-6721-5pMIMAT0025852HomosapiensmiR-6721-5p	9606	853	859	853	858	613	6mer	x	6mer	9606		0
BGN	>hsa-miR-6722-3pMIMAT0025854HomosapiensmiR-6722-3p	9606	238	244	238	243	614	6mer	x	6mer	9606		0
BGN	>hsa-miR-6722-3pMIMAT0025854HomosapiensmiR-6722-3p	9606	523	530	523	529	615	7mer-m8	x	7mer-m8	9606		0
BGN	>hsa-miR-6722-3pMIMAT0025854HomosapiensmiR-6722-3p	9606	814	820	814	819	616	6mer	x	6mer	9606		0
BGN	>hsa-miR-6724-5pMIMAT0025856HomosapiensmiR-6724-5p	9606	94	100	94	99	617	6mer	x	6mer	9606		0
BGN	>hsa-miR-6730-5pMIMAT0027361HomosapiensmiR-6730-5p	9606	677	683	677	682	618	6mer	x	6mer	9606		0
BGN	>hsa-miR-6731-5pMIMAT0027363HomosapiensmiR-6731-5p	9606	163	169	163	168	619	6mer	x	6mer	9606		0
BGN	>hsa-miR-6731-5pMIMAT0027363HomosapiensmiR-6731-5p	9606	243	251	243	250	620	8mer-1a	x	8mer-1a	9606		0
BGN	>hsa-miR-6733-5pMIMAT0027367HomosapiensmiR-6733-5p	9606	568	575	568	574	621	7mer-m8	x	7mer-m8	9606		0
BGN	>hsa-miR-6734-5pMIMAT0027369HomosapiensmiR-6734-5p	9606	481	488	481	487	622	7mer-m8	x	7mer-m8	9606		0
BGN	>hsa-miR-6734-5pMIMAT0027369HomosapiensmiR-6734-5p	9606	980	986	980	985	623	6mer	x	6mer	9606		0
BGN	>hsa-miR-6735-5pMIMAT0027371HomosapiensmiR-6735-5p	9606	854	860	854	859	624	6mer	x	6mer	9606		0
BGN	>hsa-miR-6737-5pMIMAT0027375HomosapiensmiR-6737-5p	9606	269	275	269	274	625	6mer	x	6mer	9606		0
BGN	>hsa-miR-6739-5pMIMAT0027379HomosapiensmiR-6739-5p	9606	568	575	568	574	626	7mer-m8	x	7mer-m8	9606		0
BGN	>hsa-miR-6740-5pMIMAT0027381HomosapiensmiR-6740-5p	9606	297	304	297	303	627	7mer-m8	x	7mer-m8	9606		0
BGN	>hsa-miR-6740-5pMIMAT0027381HomosapiensmiR-6740-5p	9606	875	881	875	880	628	6mer	x	6mer	9606		0
BGN	>hsa-miR-6741-5pMIMAT0027383HomosapiensmiR-6741-5p	9606	806	812	806	811	629	6mer	x	6mer	9606		0
BGN	>hsa-miR-6743-5pMIMAT0027387HomosapiensmiR-6743-5p	9606	235	242	235	241	630	7mer-m8	x	7mer-m8	9606		0
BGN	>hsa-miR-6749-5pMIMAT0027398HomosapiensmiR-6749-5p	9606	197	203	197	202	631	6mer	x	6mer	9606		0
BGN	>hsa-miR-675-5pMIMAT0004284HomosapiensmiR-675-5p	9606	402	408	402	407	632	6mer	x	6mer	9606		0
BGN	>hsa-miR-6750-5pMIMAT0027400HomosapiensmiR-6750-5p	9606	216	223	216	222	633	7mer-m8	x	7mer-m8	9606		0
BGN	>hsa-miR-6750-5pMIMAT0027400HomosapiensmiR-6750-5p	9606	705	712	705	711	634	7mer-m8	x	7mer-m8	9606		0
BGN	>hsa-miR-6751-5pMIMAT0027402HomosapiensmiR-6751-5p	9606	985	992	985	991	635	7mer-m8	x	7mer-m8	9606		0
BGN	>hsa-miR-6752-5pMIMAT0027404HomosapiensmiR-6752-5p	9606	985	992	985	991	636	7mer-1a	x	7mer-1a	9606		0
BGN	>hsa-miR-6754-5pMIMAT0027408HomosapiensmiR-6754-5p	9606	165	171	165	170	637	6mer	x	6mer	9606		0
BGN	>hsa-miR-6758-5pMIMAT0027416HomosapiensmiR-6758-5p	9606	583	589	583	588	638	6mer	x	6mer	9606		0
BGN	>hsa-miR-6760-3pMIMAT0027421HomosapiensmiR-6760-3p	9606	378	385	378	384	639	7mer-m8	x	7mer-m8	9606		0
BGN	>hsa-miR-6760-5pMIMAT0027420HomosapiensmiR-6760-5p	9606	164	170	164	169	640	6mer	x	6mer	9606		0
BGN	>hsa-miR-6762-3pMIMAT0027425HomosapiensmiR-6762-3p	9606	349	356	349	355	641	7mer-1a	x	7mer-1a	9606		0
BGN	>hsa-miR-6763-5pMIMAT0027426HomosapiensmiR-6763-5p	9606	845	851	845	850	642	6mer	x	6mer	9606		0
BGN	>hsa-miR-6764-5pMIMAT0027428HomosapiensmiR-6764-5p	9606	340	346	340	345	643	6mer	x	6mer	9606		0
BGN	>hsa-miR-6773-5pMIMAT0027446HomosapiensmiR-6773-5p	9606	94	100	94	99	644	6mer	x	6mer	9606		0
BGN	>hsa-miR-6775-3pMIMAT0027451HomosapiensmiR-6775-3p	9606	92	98	92	97	645	6mer	x	6mer	9606		0
BGN	>hsa-miR-6776-5pMIMAT0027452HomosapiensmiR-6776-5p	9606	259	266	259	265	646	7mer-1a	x	7mer-1a	9606		0
BGN	>hsa-miR-6776-5pMIMAT0027452HomosapiensmiR-6776-5p	9606	806	813	806	812	647	7mer-m8	x	7mer-m8	9606		0
BGN	>hsa-miR-6777-5pMIMAT0027454HomosapiensmiR-6777-5p	9606	464	471	464	470	648	7mer-1a	x	7mer-1a	9606		0
BGN	>hsa-miR-6778-3pMIMAT0027457HomosapiensmiR-6778-3p	9606	67	74	67	73	649	7mer-1a	x	7mer-1a	9606		0
BGN	>hsa-miR-6778-5pMIMAT0027456HomosapiensmiR-6778-5p	9606	246	252	246	251	650	6mer	x	6mer	9606		0
BGN	>hsa-miR-6779-3pMIMAT0027459HomosapiensmiR-6779-3p	9606	394	400	394	399	651	6mer	x	6mer	9606		0
BGN	>hsa-miR-6779-5pMIMAT0027458HomosapiensmiR-6779-5p	9606	514	521	514	520	652	7mer-m8	x	7mer-m8	9606		0
BGN	>hsa-miR-6780a-5pMIMAT0027460HomosapiensmiR-6780a-5p	9606	514	521	514	520	653	7mer-m8	x	7mer-m8	9606		0
BGN	>hsa-miR-6781-5pMIMAT0027462HomosapiensmiR-6781-5p	9606	201	207	201	206	654	6mer	x	6mer	9606		0
BGN	>hsa-miR-6785-5pMIMAT0027470HomosapiensmiR-6785-5p	9606	462	468	462	467	655	6mer	x	6mer	9606		0
BGN	>hsa-miR-6785-5pMIMAT0027470HomosapiensmiR-6785-5p	9606	514	521	514	520	656	7mer-1a	x	7mer-1a	9606		0
BGN	>hsa-miR-6788-5pMIMAT0027476HomosapiensmiR-6788-5p	9606	245	251	245	250	657	6mer	x	6mer	9606		0
BGN	>hsa-miR-6791-3pMIMAT0027483HomosapiensmiR-6791-3p	9606	356	362	356	361	658	6mer	x	6mer	9606		0
BGN	>hsa-miR-6791-5pMIMAT0027482HomosapiensmiR-6791-5p	9606	829	837	829	836	659	8mer-1a	x	8mer-1a	9606		0
BGN	>hsa-miR-6797-5pMIMAT0027494HomosapiensmiR-6797-5p	9606	513	519	513	518	660	6mer	x	6mer	9606		0
BGN	>hsa-miR-6797-5pMIMAT0027494HomosapiensmiR-6797-5p	9606	707	715	707	714	661	8mer-1a	x	8mer-1a	9606		0
BGN	>hsa-miR-6803-5pMIMAT0027506HomosapiensmiR-6803-5p	9606	985	992	985	991	662	7mer-m8	x	7mer-m8	9606		0
BGN	>hsa-miR-6804-5pMIMAT0027508HomosapiensmiR-6804-5p	9606	753	760	753	759	663	7mer-m8	x	7mer-m8	9606		0
BGN	>hsa-miR-6805-5pMIMAT0027510HomosapiensmiR-6805-5p	9606	489	495	489	494	664	6mer	x	6mer	9606		0
BGN	>hsa-miR-6809-5pMIMAT0027518HomosapiensmiR-6809-5p	9606	868	874	868	873	665	6mer	x	6mer	9606		0
BGN	>hsa-miR-6811-5pMIMAT0027522HomosapiensmiR-6811-5p	9606	801	808	801	807	666	7mer-m8	x	7mer-m8	9606		0
BGN	>hsa-miR-6812-5pMIMAT0027524HomosapiensmiR-6812-5p	9606	269	275	269	274	667	6mer	x	6mer	9606		0
BGN	>hsa-miR-6813-5pMIMAT0027526HomosapiensmiR-6813-5p	9606	811	818	811	817	668	7mer-m8	x	7mer-m8	9606		0
BGN	>hsa-miR-6813-5pMIMAT0027526HomosapiensmiR-6813-5p	9606	978	984	978	983	669	6mer	x	6mer	9606		0
BGN	>hsa-miR-6815-3pMIMAT0027531HomosapiensmiR-6815-3p	9606	975	981	975	980	670	6mer	x	6mer	9606		0
BGN	>hsa-miR-6819-5pMIMAT0027538HomosapiensmiR-6819-5p	9606	269	275	269	274	671	6mer	x	6mer	9606		0
BGN	>hsa-miR-6820-5pMIMAT0027540HomosapiensmiR-6820-5p	9606	399	406	399	405	672	7mer-1a	x	7mer-1a	9606		0
BGN	>hsa-miR-6822-5pMIMAT0027544HomosapiensmiR-6822-5p	9606	217	223	217	222	673	6mer	x	6mer	9606		0
BGN	>hsa-miR-6822-5pMIMAT0027544HomosapiensmiR-6822-5p	9606	706	712	706	711	674	6mer	x	6mer	9606		0
BGN	>hsa-miR-6825-5pMIMAT0027550HomosapiensmiR-6825-5p	9606	463	469	463	468	675	6mer	x	6mer	9606		0
BGN	>hsa-miR-6827-5pMIMAT0027554HomosapiensmiR-6827-5p	9606	170	178	170	177	676	8mer-1a	x	8mer-1a	9606		0
BGN	>hsa-miR-6827-5pMIMAT0027554HomosapiensmiR-6827-5p	9606	478	484	478	483	677	6mer	x	6mer	9606		0
BGN	>hsa-miR-6828-5pMIMAT0027556HomosapiensmiR-6828-5p	9606	666	672	666	671	678	6mer	x	6mer	9606		0
BGN	>hsa-miR-6829-3pMIMAT0027559HomosapiensmiR-6829-3p	9606	356	362	356	361	679	6mer	x	6mer	9606		0
BGN	>hsa-miR-6836-3pMIMAT0027575HomosapiensmiR-6836-3p	9606	67	74	67	73	680	7mer-m8	x	7mer-m8	9606		0
BGN	>hsa-miR-6836-5pMIMAT0027574HomosapiensmiR-6836-5p	9606	856	862	856	861	681	6mer	x	6mer	9606		0
BGN	>hsa-miR-6839-3pMIMAT0027581HomosapiensmiR-6839-3p	9606	301	308	301	307	682	7mer-1a	x	7mer-1a	9606		0
BGN	>hsa-miR-6842-5pMIMAT0027586HomosapiensmiR-6842-5p	9606	985	992	985	991	683	7mer-1a	x	7mer-1a	9606		0
BGN	>hsa-miR-6846-5pMIMAT0027592HomosapiensmiR-6846-5p	9606	114	121	114	120	684	7mer-m8	x	7mer-m8	9606		0
BGN	>hsa-miR-6846-5pMIMAT0027592HomosapiensmiR-6846-5p	9606	487	494	487	493	685	7mer-m8	x	7mer-m8	9606		0
BGN	>hsa-miR-6848-5pMIMAT0027596HomosapiensmiR-6848-5p	9606	114	121	114	120	686	7mer-m8	x	7mer-m8	9606		0
BGN	>hsa-miR-6848-5pMIMAT0027596HomosapiensmiR-6848-5p	9606	487	494	487	493	687	7mer-m8	x	7mer-m8	9606		0
BGN	>hsa-miR-6852-5pMIMAT0027604HomosapiensmiR-6852-5p	9606	828	835	828	834	688	7mer-m8	x	7mer-m8	9606		0
BGN	>hsa-miR-6854-5pMIMAT0027608HomosapiensmiR-6854-5p	9606	690	696	690	695	689	6mer	x	6mer	9606		0
BGN	>hsa-miR-6855-5pMIMAT0027610HomosapiensmiR-6855-5p	9606	826	833	826	832	690	7mer-m8	x	7mer-m8	9606		0
BGN	>hsa-miR-6856-5pMIMAT0027612HomosapiensmiR-6856-5p	9606	582	589	582	588	691	7mer-m8	x	7mer-m8	9606		0
BGN	>hsa-miR-6858-5pMIMAT0027616HomosapiensmiR-6858-5p	9606	435	442	435	441	692	7mer-m8	x	7mer-m8	9606		0
BGN	>hsa-miR-6859-3pMIMAT0027619HomosapiensmiR-6859-3p	9606	30	37	30	36	693	7mer-m8	x	7mer-m8	9606		0
BGN	>hsa-miR-6859-5pMIMAT0027618HomosapiensmiR-6859-5p	9606	581	587	581	586	694	6mer	x	6mer	9606		0
BGN	>hsa-miR-6868-5pMIMAT0027636HomosapiensmiR-6868-5p	9606	389	396	389	395	695	7mer-m8	x	7mer-m8	9606		0
BGN	>hsa-miR-6875-5pMIMAT0027650HomosapiensmiR-6875-5p	9606	512	518	512	517	696	6mer	x	6mer	9606		0
BGN	>hsa-miR-6876-5pMIMAT0027652HomosapiensmiR-6876-5p	9606	578	585	578	584	697	7mer-m8	x	7mer-m8	9606		0
BGN	>hsa-miR-6879-5pMIMAT0027658HomosapiensmiR-6879-5p	9606	853	860	853	859	698	7mer-m8	x	7mer-m8	9606		0
BGN	>hsa-miR-6883-5pMIMAT0027666HomosapiensmiR-6883-5p	9606	461	468	461	467	699	7mer-m8	x	7mer-m8	9606		0
BGN	>hsa-miR-6883-5pMIMAT0027666HomosapiensmiR-6883-5p	9606	514	521	514	520	700	7mer-1a	x	7mer-1a	9606		0
BGN	>hsa-miR-6885-5pMIMAT0027670HomosapiensmiR-6885-5p	9606	116	123	116	122	701	7mer-1a	x	7mer-1a	9606		0
BGN	>hsa-miR-6889-5pMIMAT0027678HomosapiensmiR-6889-5p	9606	464	471	464	470	702	7mer-1a	x	7mer-1a	9606		0
BGN	>hsa-miR-6890-5pMIMAT0027680HomosapiensmiR-6890-5p	9606	270	276	270	275	703	6mer	x	6mer	9606		0
BGN	>hsa-miR-6895-5pMIMAT0027690HomosapiensmiR-6895-5p	9606	535	542	535	541	704	7mer-m8	x	7mer-m8	9606		0
BGN	>hsa-miR-7106-5pMIMAT0028109HomosapiensmiR-7106-5p	9606	551	557	551	556	705	6mer	x	6mer	9606		0
BGN	>hsa-miR-7109-5pMIMAT0028115HomosapiensmiR-7109-5p	9606	117	123	117	122	706	6mer	x	6mer	9606		0
BGN	>hsa-miR-7110-5pMIMAT0028117HomosapiensmiR-7110-5p	9606	985	992	985	991	707	7mer-1a	x	7mer-1a	9606		0
BGN	>hsa-miR-7113-5pMIMAT0028123HomosapiensmiR-7113-5p	9606	165	172	165	171	708	7mer-m8	x	7mer-m8	9606		0
BGN	>hsa-miR-7113-5pMIMAT0028123HomosapiensmiR-7113-5p	9606	339	345	339	344	709	6mer	x	6mer	9606		0
BGN	>hsa-miR-7154-3pMIMAT0028219HomosapiensmiR-7154-3p	9606	550	556	550	555	710	6mer	x	6mer	9606		0
BGN	>hsa-miR-7155-5pMIMAT0028220HomosapiensmiR-7155-5p	9606	136	143	136	142	711	7mer-m8	x	7mer-m8	9606		0
BGN	>hsa-miR-7155-5pMIMAT0028220HomosapiensmiR-7155-5p	9606	828	834	828	833	712	6mer	x	6mer	9606		0
BGN	>hsa-miR-7156-5pMIMAT0028222HomosapiensmiR-7156-5p	9606	331	337	331	336	713	6mer	x	6mer	9606		0
BGN	>hsa-miR-7160-5pMIMAT0028230HomosapiensmiR-7160-5p	9606	484	490	484	489	714	6mer	x	6mer	9606		0
BGN	>hsa-miR-7162-5pMIMAT0028234HomosapiensmiR-7162-5p	9606	80	86	80	85	715	6mer	x	6mer	9606		0
BGN	>hsa-miR-7515MIMAT0029310HomosapiensmiR-7515	9606	554	560	554	559	716	6mer	x	6mer	9606		0
BGN	>hsa-miR-760MIMAT0004957HomosapiensmiR-760	9606	73	80	73	79	717	7mer-1a	x	7mer-1a	9606		0
BGN	>hsa-miR-762MIMAT0010313HomosapiensmiR-762	9606	112	119	112	118	718	7mer-m8	x	7mer-m8	9606		0
BGN	>hsa-miR-762MIMAT0010313HomosapiensmiR-762	9606	809	816	809	815	719	7mer-m8	x	7mer-m8	9606		0
BGN	>hsa-miR-764MIMAT0010367HomosapiensmiR-764	9606	404	410	404	409	720	6mer	x	6mer	9606		0
BGN	>hsa-miR-765MIMAT0003945HomosapiensmiR-765	9606	433	439	433	438	721	6mer	x	6mer	9606		0
BGN	>hsa-miR-766-5pMIMAT0022714HomosapiensmiR-766-5p	9606	430	436	430	435	722	6mer	x	6mer	9606		0
BGN	>hsa-miR-769-5pMIMAT0003886HomosapiensmiR-769-5p	9606	1010	1016	1010	1015	723	6mer	x	6mer	9606		0
BGN	>hsa-miR-7843-5pMIMAT0030411HomosapiensmiR-7843-5p	9606	854	860	854	859	724	6mer	x	6mer	9606		0
BGN	>hsa-miR-7845-5pMIMAT0030420HomosapiensmiR-7845-5p	9606	510	517	510	516	725	7mer-m8	x	7mer-m8	9606		0
BGN	>hsa-miR-7845-5pMIMAT0030420HomosapiensmiR-7845-5p	9606	737	744	737	743	726	7mer-m8	x	7mer-m8	9606		0
BGN	>hsa-miR-7974MIMAT0031177HomosapiensmiR-7974	9606	253	260	253	259	727	7mer-1a	x	7mer-1a	9606		0
BGN	>hsa-miR-7974MIMAT0031177HomosapiensmiR-7974	9606	47	54	47	53	728	7mer-1a	x	7mer-1a	9606		0
BGN	>hsa-miR-7977MIMAT0031180HomosapiensmiR-7977	9606	777	783	777	782	729	6mer	x	6mer	9606		0
BGN	>hsa-miR-8052MIMAT0030979HomosapiensmiR-8052	9606	335	342	335	341	730	7mer-m8	x	7mer-m8	9606		0
BGN	>hsa-miR-8057MIMAT0030984HomosapiensmiR-8057	9606	73	80	73	79	731	7mer-m8	x	7mer-m8	9606		0
BGN	>hsa-miR-8073MIMAT0031000HomosapiensmiR-8073	9606	390	397	390	396	732	7mer-m8	x	7mer-m8	9606		0
BGN	>hsa-miR-8082MIMAT0031009HomosapiensmiR-8082	9606	711	717	711	716	733	6mer	x	6mer	9606		0
BGN	>hsa-miR-8085MIMAT0031012HomosapiensmiR-8085	9606	163	169	163	168	734	6mer	x	6mer	9606		0
BGN	>hsa-miR-8085MIMAT0031012HomosapiensmiR-8085	9606	244	251	244	250	735	7mer-1a	x	7mer-1a	9606		0
BGN	>hsa-miR-8089MIMAT0031016HomosapiensmiR-8089	9606	846	852	846	851	736	6mer	x	6mer	9606		0
BGN	>hsa-miR-8485MIMAT0033692HomosapiensmiR-8485	9606	617	623	617	622	737	6mer	x	6mer	9606		0
BGN	>hsa-miR-8485MIMAT0033692HomosapiensmiR-8485	9606	618	625	618	624	738	7mer-m8	x	7mer-m8	9606		0
BGN	>hsa-miR-8485MIMAT0033692HomosapiensmiR-8485	9606	620	627	620	626	739	7mer-m8	x	7mer-m8	9606		0
BGN	>hsa-miR-8485MIMAT0033692HomosapiensmiR-8485	9606	622	629	622	628	740	7mer-m8	x	7mer-m8	9606		0
BGN	>hsa-miR-8485MIMAT0033692HomosapiensmiR-8485	9606	624	631	624	630	741	7mer-m8	x	7mer-m8	9606		0
BGN	>hsa-miR-8485MIMAT0033692HomosapiensmiR-8485	9606	626	633	626	632	742	7mer-m8	x	7mer-m8	9606		0
BGN	>hsa-miR-8485MIMAT0033692HomosapiensmiR-8485	9606	628	635	628	634	743	7mer-m8	x	7mer-m8	9606		0
BGN	>hsa-miR-8485MIMAT0033692HomosapiensmiR-8485	9606	630	637	630	636	744	7mer-m8	x	7mer-m8	9606		0
BGN	>hsa-miR-8485MIMAT0033692HomosapiensmiR-8485	9606	632	639	632	638	745	7mer-m8	x	7mer-m8	9606		0
BGN	>hsa-miR-8485MIMAT0033692HomosapiensmiR-8485	9606	634	641	634	640	746	7mer-m8	x	7mer-m8	9606		0
BGN	>hsa-miR-8485MIMAT0033692HomosapiensmiR-8485	9606	636	643	636	642	747	7mer-m8	x	7mer-m8	9606		0
BGN	>hsa-miR-8485MIMAT0033692HomosapiensmiR-8485	9606	638	645	638	644	748	7mer-m8	x	7mer-m8	9606		0
BGN	>hsa-miR-8485MIMAT0033692HomosapiensmiR-8485	9606	640	647	640	646	749	7mer-m8	x	7mer-m8	9606		0
BGN	>hsa-miR-8485MIMAT0033692HomosapiensmiR-8485	9606	642	649	642	648	750	7mer-m8	x	7mer-m8	9606		0
BGN	>hsa-miR-8485MIMAT0033692HomosapiensmiR-8485	9606	644	651	644	650	751	7mer-m8	x	7mer-m8	9606		0
BGN	>hsa-miR-8485MIMAT0033692HomosapiensmiR-8485	9606	646	653	646	652	752	7mer-m8	x	7mer-m8	9606		0
BGN	>hsa-miR-8485MIMAT0033692HomosapiensmiR-8485	9606	648	655	648	654	753	7mer-m8	x	7mer-m8	9606		0
BGN	>hsa-miR-8485MIMAT0033692HomosapiensmiR-8485	9606	650	657	650	656	754	7mer-m8	x	7mer-m8	9606		0
BGN	>hsa-miR-8485MIMAT0033692HomosapiensmiR-8485	9606	652	659	652	658	755	7mer-m8	x	7mer-m8	9606		0
BGN	>hsa-miR-8485MIMAT0033692HomosapiensmiR-8485	9606	654	661	654	660	756	7mer-m8	x	7mer-m8	9606		0
BGN	>hsa-miR-873-3pMIMAT0022717HomosapiensmiR-873-3p	9606	841	847	841	846	757	6mer	x	6mer	9606		0
BGN	>hsa-miR-875-3pMIMAT0004923HomosapiensmiR-875-3p	9606	447	453	447	452	758	6mer	x	6mer	9606		0
BGN	>hsa-miR-887-5pMIMAT0026720HomosapiensmiR-887-5p	9606	172	179	172	178	759	7mer-m8	x	7mer-m8	9606		0
BGN	>hsa-miR-887-5pMIMAT0026720HomosapiensmiR-887-5p	9606	296	303	296	302	760	7mer-1a	x	7mer-1a	9606		0
BGN	>hsa-miR-92a-2-5pMIMAT0004508HomosapiensmiR-92a-2-5p	9606	119	125	119	124	761	6mer	x	6mer	9606		0
BGN	>hsa-miR-93-3pMIMAT0004509HomosapiensmiR-93-3p	9606	347	353	347	352	762	6mer	x	6mer	9606		0
BGN	>hsa-miR-939-5pMIMAT0004982HomosapiensmiR-939-5p	9606	479	485	479	484	763	6mer	x	6mer	9606		0
BGN	>hsa-miR-9718MIMAT0039310HomosapiensmiR-9718	9606	345	352	345	351	764	7mer-m8	x	7mer-m8	9606		0
MRPL12	>hsa-miR-3688-3pMIMAT0018116HomosapiensmiR-3688-3p	9606	49	56	49	55	765	7mer-m8	x	7mer-m8	9606		0
MRPL12	>hsa-miR-3978MIMAT0019363HomosapiensmiR-3978	9606	49	55	49	54	766	6mer	x	6mer	9606		0
MRPL12	>hsa-miR-4667-3pMIMAT0019744HomosapiensmiR-4667-3p	9606	17	24	17	23	767	7mer-m8	x	7mer-m8	9606		0
MRPL12	>hsa-miR-4691-3pMIMAT0019782HomosapiensmiR-4691-3p	9606	41	47	41	46	768	6mer	x	6mer	9606		0
MRPL12	>hsa-miR-4749-3pMIMAT0019886HomosapiensmiR-4749-3p	9606	19	26	19	25	769	7mer-m8	x	7mer-m8	9606		0
MRPL12	>hsa-miR-502-5pMIMAT0002873HomosapiensmiR-502-5p	9606	15	21	15	20	770	6mer	x	6mer	9606		0
MRPL12	>hsa-miR-6769a-3pMIMAT0027439HomosapiensmiR-6769a-3p	9606	20	27	20	26	771	7mer-m8	x	7mer-m8	9606		0
MRPL12	>hsa-miR-6887-3pMIMAT0027675HomosapiensmiR-6887-3p	9606	19	25	19	24	772	6mer	x	6mer	9606		0
AURKAIP1	>hsa-miR-15a-5pMIMAT0000068HomosapiensmiR-15a-5p	9606	26	32	26	31	773	6mer	x	6mer	9606		0
AURKAIP1	>hsa-miR-15b-5pMIMAT0000417HomosapiensmiR-15b-5p	9606	26	32	26	31	774	6mer	x	6mer	9606		0
AURKAIP1	>hsa-miR-16-5pMIMAT0000069HomosapiensmiR-16-5p	9606	26	32	26	31	775	6mer	x	6mer	9606		0
AURKAIP1	>hsa-miR-195-5pMIMAT0000461HomosapiensmiR-195-5p	9606	26	32	26	31	776	6mer	x	6mer	9606		0
AURKAIP1	>hsa-miR-3909MIMAT0018183HomosapiensmiR-3909	9606	56	62	56	61	777	6mer	x	6mer	9606		0
AURKAIP1	>hsa-miR-3921MIMAT0018196HomosapiensmiR-3921	9606	53	59	53	58	778	6mer	x	6mer	9606		0
AURKAIP1	>hsa-miR-424-5pMIMAT0001341HomosapiensmiR-424-5p	9606	25	32	25	31	779	7mer-m8	x	7mer-m8	9606		0
AURKAIP1	>hsa-miR-4251MIMAT0016883HomosapiensmiR-4251	9606	51	58	51	57	780	7mer-1a	x	7mer-1a	9606		0
AURKAIP1	>hsa-miR-4653-5pMIMAT0019718HomosapiensmiR-4653-5p	9606	53	59	53	58	781	6mer	x	6mer	9606		0
AURKAIP1	>hsa-miR-497-5pMIMAT0002820HomosapiensmiR-497-5p	9606	26	32	26	31	782	6mer	x	6mer	9606		0
AURKAIP1	>hsa-miR-580-3pMIMAT0003245HomosapiensmiR-580-3p	9606	50	56	50	55	783	6mer	x	6mer	9606		0
AURKAIP1	>hsa-miR-6780a-3pMIMAT0027461HomosapiensmiR-6780a-3p	9606	55	61	55	60	784	6mer	x	6mer	9606		0
AURKAIP1	>hsa-miR-6838-5pMIMAT0027578HomosapiensmiR-6838-5p	9606	26	32	26	31	785	6mer	x	6mer	9606		0
AURKAIP1	>hsa-miR-6852-3pMIMAT0027605HomosapiensmiR-6852-3p	9606	55	62	55	61	786	7mer-m8	x	7mer-m8	9606		0
MRPL20	>hsa-miR-15a-5pMIMAT0000068HomosapiensmiR-15a-5p	9606	26	32	26	31	787	6mer	x	6mer	9606		0
MRPL20	>hsa-miR-15b-5pMIMAT0000417HomosapiensmiR-15b-5p	9606	26	32	26	31	788	6mer	x	6mer	9606		0
MRPL20	>hsa-miR-16-5pMIMAT0000069HomosapiensmiR-16-5p	9606	26	32	26	31	789	6mer	x	6mer	9606		0
MRPL20	>hsa-miR-195-5pMIMAT0000461HomosapiensmiR-195-5p	9606	26	32	26	31	790	6mer	x	6mer	9606		0
MRPL20	>hsa-miR-3909MIMAT0018183HomosapiensmiR-3909	9606	56	62	56	61	791	6mer	x	6mer	9606		0
MRPL20	>hsa-miR-3921MIMAT0018196HomosapiensmiR-3921	9606	53	59	53	58	792	6mer	x	6mer	9606		0
MRPL20	>hsa-miR-3929MIMAT0018206HomosapiensmiR-3929	9606	63	69	63	68	793	6mer	x	6mer	9606		0
MRPL20	>hsa-miR-424-5pMIMAT0001341HomosapiensmiR-424-5p	9606	25	32	25	31	794	7mer-m8	x	7mer-m8	9606		0
MRPL20	>hsa-miR-4251MIMAT0016883HomosapiensmiR-4251	9606	51	58	51	57	795	7mer-1a	x	7mer-1a	9606		0
MRPL20	>hsa-miR-4478MIMAT0019006HomosapiensmiR-4478	9606	62	69	62	68	796	7mer-m8	x	7mer-m8	9606		0
MRPL20	>hsa-miR-4653-5pMIMAT0019718HomosapiensmiR-4653-5p	9606	53	59	53	58	797	6mer	x	6mer	9606		0
MRPL20	>hsa-miR-497-5pMIMAT0002820HomosapiensmiR-497-5p	9606	26	32	26	31	798	6mer	x	6mer	9606		0
MRPL20	>hsa-miR-580-3pMIMAT0003245HomosapiensmiR-580-3p	9606	50	56	50	55	799	6mer	x	6mer	9606		0
MRPL20	>hsa-miR-6780a-3pMIMAT0027461HomosapiensmiR-6780a-3p	9606	55	61	55	60	800	6mer	x	6mer	9606		0
MRPL20	>hsa-miR-6838-5pMIMAT0027578HomosapiensmiR-6838-5p	9606	26	32	26	31	801	6mer	x	6mer	9606		0
MRPL20	>hsa-miR-6852-3pMIMAT0027605HomosapiensmiR-6852-3p	9606	55	62	55	61	802	7mer-m8	x	7mer-m8	9606		0
MRPL20	>hsa-miR-8077MIMAT0031004HomosapiensmiR-8077	9606	61	67	61	66	803	6mer	x	6mer	9606		0
COL4A1	>hsa-let-7a-2-3pMIMAT0010195Homosapienslet-7a-2-3p	9606	616	623	616	622	804	7mer-1a	x	7mer-1a	9606		0
COL4A1	>hsa-let-7g-3pMIMAT0004584Homosapienslet-7g-3p	9606	616	623	616	622	805	7mer-1a	x	7mer-1a	9606		0
COL4A1	>hsa-miR-10395-5pMIMAT0041621HomosapiensmiR-10395-5p	9606	463	470	463	469	806	7mer-m8	x	7mer-m8	9606		0
COL4A1	>hsa-miR-105-3pMIMAT0004516HomosapiensmiR-105-3p	9606	969	976	969	975	807	7mer-m8	x	7mer-m8	9606		0
COL4A1	>hsa-miR-10523-5pMIMAT0041992HomosapiensmiR-10523-5p	9606	980	986	980	985	808	6mer	x	6mer	9606		0
COL4A1	>hsa-miR-106a-5pMIMAT0000103HomosapiensmiR-106a-5p	9606	397	403	397	402	809	6mer	x	6mer	9606		0
COL4A1	>hsa-miR-106b-5pMIMAT0000680HomosapiensmiR-106b-5p	9606	397	403	397	402	810	6mer	x	6mer	9606		0
COL4A1	>hsa-miR-12123MIMAT0049017HomosapiensmiR-12123	9606	1035	1041	1035	1040	811	6mer	x	6mer	9606		0
COL4A1	>hsa-miR-12130MIMAT0049024HomosapiensmiR-12130	9606	74	82	74	81	812	8mer-1a	x	8mer-1a	9606		0
COL4A1	>hsa-miR-1228-3pMIMAT0005583HomosapiensmiR-1228-3p	9606	491	497	491	496	813	6mer	x	6mer	9606		0
COL4A1	>hsa-miR-122b-5pMIMAT0019876HomosapiensmiR-122b-5p	9606	1117	1123	1117	1122	814	6mer	x	6mer	9606		0
COL4A1	>hsa-miR-124-3pMIMAT0000422HomosapiensmiR-124-3p	9606	292	299	292	298	815	7mer-1a	x	7mer-1a	9606		0
COL4A1	>hsa-miR-124-3pMIMAT0000422HomosapiensmiR-124-3p	9606	499	505	499	504	816	6mer	x	6mer	9606		0
COL4A1	>hsa-miR-1277-5pMIMAT0022724HomosapiensmiR-1277-5p	9606	815	823	815	822	817	8mer-1a	x	8mer-1a	9606		0
COL4A1	>hsa-miR-1279MIMAT0005937HomosapiensmiR-1279	9606	274	281	274	280	818	7mer-1a	x	7mer-1a	9606		0
COL4A1	>hsa-miR-1294MIMAT0005884HomosapiensmiR-1294	9606	263	269	263	268	819	6mer	x	6mer	9606		0
COL4A1	>hsa-miR-1306-5pMIMAT0022726HomosapiensmiR-1306-5p	9606	489	495	489	494	820	6mer	x	6mer	9606		0
COL4A1	>hsa-miR-130a-5pMIMAT0004593HomosapiensmiR-130a-5p	9606	23	31	23	30	821	8mer-1a	x	8mer-1a	9606		0
COL4A1	>hsa-miR-144-3pMIMAT0000436HomosapiensmiR-144-3p	9606	508	514	508	513	822	6mer	x	6mer	9606		0
COL4A1	>hsa-miR-148a-3pMIMAT0000243HomosapiensmiR-148a-3p	9606	440	447	440	446	823	7mer-1a	x	7mer-1a	9606		0
COL4A1	>hsa-miR-148b-3pMIMAT0000759HomosapiensmiR-148b-3p	9606	439	447	439	446	824	8mer-1a	x	8mer-1a	9606		0
COL4A1	>hsa-miR-152-3pMIMAT0000438HomosapiensmiR-152-3p	9606	439	447	439	446	825	8mer-1a	x	8mer-1a	9606		0
COL4A1	>hsa-miR-153-5pMIMAT0026480HomosapiensmiR-153-5p	9606	637	643	637	642	826	6mer	x	6mer	9606		0
COL4A1	>hsa-miR-17-5pMIMAT0000070HomosapiensmiR-17-5p	9606	397	403	397	402	827	6mer	x	6mer	9606		0
COL4A1	>hsa-miR-181a-5pMIMAT0000256HomosapiensmiR-181a-5p	9606	959	966	959	965	828	7mer-m8	x	7mer-m8	9606		0
COL4A1	>hsa-miR-181b-5pMIMAT0000257HomosapiensmiR-181b-5p	9606	960	966	960	965	829	6mer	x	6mer	9606		0
COL4A1	>hsa-miR-181c-5pMIMAT0000258HomosapiensmiR-181c-5p	9606	959	966	959	965	830	7mer-m8	x	7mer-m8	9606		0
COL4A1	>hsa-miR-181d-5pMIMAT0002821HomosapiensmiR-181d-5p	9606	960	966	960	965	831	6mer	x	6mer	9606		0
COL4A1	>hsa-miR-182-5pMIMAT0000259HomosapiensmiR-182-5p	9606	1012	1019	1012	1018	832	7mer-1a	x	7mer-1a	9606		0
COL4A1	>hsa-miR-190a-3pMIMAT0026482HomosapiensmiR-190a-3p	9606	808	814	808	813	833	6mer	x	6mer	9606		0
COL4A1	>hsa-miR-190a-3pMIMAT0026482HomosapiensmiR-190a-3p	9606	810	816	810	815	834	6mer	x	6mer	9606		0
COL4A1	>hsa-miR-190a-3pMIMAT0026482HomosapiensmiR-190a-3p	9606	812	818	812	817	835	6mer	x	6mer	9606		0
COL4A1	>hsa-miR-190a-3pMIMAT0026482HomosapiensmiR-190a-3p	9606	814	820	814	819	836	6mer	x	6mer	9606		0
COL4A1	>hsa-miR-196a-3pMIMAT0004562HomosapiensmiR-196a-3p	9606	1010	1017	1010	1016	837	7mer-1a	x	7mer-1a	9606		0
COL4A1	>hsa-miR-197-5pMIMAT0022691HomosapiensmiR-197-5p	9606	549	555	549	554	838	6mer	x	6mer	9606		0
COL4A1	>hsa-miR-203a-3pMIMAT0000264HomosapiensmiR-203a-3p	9606	1172	1178	1172	1177	839	6mer	x	6mer	9606		0
COL4A1	>hsa-miR-20a-5pMIMAT0000075HomosapiensmiR-20a-5p	9606	397	403	397	402	840	6mer	x	6mer	9606		0
COL4A1	>hsa-miR-20b-5pMIMAT0001413HomosapiensmiR-20b-5p	9606	397	403	397	402	841	6mer	x	6mer	9606		0
COL4A1	>hsa-miR-21-5pMIMAT0000076HomosapiensmiR-21-5p	9606	367	374	367	373	842	7mer-m8	x	7mer-m8	9606		0
COL4A1	>hsa-miR-224-5pMIMAT0000281HomosapiensmiR-224-5p	9606	1136	1143	1136	1142	843	7mer-1a	x	7mer-1a	9606		0
COL4A1	>hsa-miR-23a-3pMIMAT0000078HomosapiensmiR-23a-3p	9606	962	969	962	968	844	7mer-1a	x	7mer-1a	9606		0
COL4A1	>hsa-miR-23b-3pMIMAT0000418HomosapiensmiR-23b-3p	9606	962	969	962	968	845	7mer-1a	x	7mer-1a	9606		0
COL4A1	>hsa-miR-23cMIMAT0018000HomosapiensmiR-23c	9606	962	969	962	968	846	7mer-1a	x	7mer-1a	9606		0
COL4A1	>hsa-miR-2467-5pMIMAT0019952HomosapiensmiR-2467-5p	9606	120	128	120	127	847	8mer-1a	x	8mer-1a	9606		0
COL4A1	>hsa-miR-29a-3pMIMAT0000086HomosapiensmiR-29a-3p	9606	203	211	203	210	848	8mer-1a	x	8mer-1a	9606		0
COL4A1	>hsa-miR-29b-3pMIMAT0000100HomosapiensmiR-29b-3p	9606	203	211	203	210	849	8mer-1a	x	8mer-1a	9606		0
COL4A1	>hsa-miR-29c-3pMIMAT0000681HomosapiensmiR-29c-3p	9606	203	211	203	210	850	8mer-1a	x	8mer-1a	9606		0
COL4A1	>hsa-miR-300MIMAT0004903HomosapiensmiR-300	9606	530	536	530	535	851	6mer	x	6mer	9606		0
COL4A1	>hsa-miR-302fMIMAT0005932HomosapiensmiR-302f	9606	842	849	842	848	852	7mer-1a	x	7mer-1a	9606		0
COL4A1	>hsa-miR-3132MIMAT0014997HomosapiensmiR-3132	9606	549	555	549	554	853	6mer	x	6mer	9606		0
COL4A1	>hsa-miR-3140-3pMIMAT0015008HomosapiensmiR-3140-3p	9606	1147	1154	1147	1153	854	7mer-1a	x	7mer-1a	9606		0
COL4A1	>hsa-miR-3145-3pMIMAT0015016HomosapiensmiR-3145-3p	9606	413	421	413	420	855	8mer-1a	x	8mer-1a	9606		0
COL4A1	>hsa-miR-3152-3pMIMAT0015025HomosapiensmiR-3152-3p	9606	315	322	315	321	856	7mer-1a	x	7mer-1a	9606		0
COL4A1	>hsa-miR-3185MIMAT0015065HomosapiensmiR-3185	9606	212	218	212	217	857	6mer	x	6mer	9606		0
COL4A1	>hsa-miR-3185MIMAT0015065HomosapiensmiR-3185	9606	215	221	215	220	858	6mer	x	6mer	9606		0
COL4A1	>hsa-miR-3190-3pMIMAT0022839HomosapiensmiR-3190-3p	9606	872	878	872	877	859	6mer	x	6mer	9606		0
COL4A1	>hsa-miR-3191-5pMIMAT0022732HomosapiensmiR-3191-5p	9606	556	562	556	561	860	6mer	x	6mer	9606		0
COL4A1	>hsa-miR-326MIMAT0000756HomosapiensmiR-326	9606	555	562	555	561	861	7mer-1a	x	7mer-1a	9606		0
COL4A1	>hsa-miR-330-5pMIMAT0004693HomosapiensmiR-330-5p	9606	555	562	555	561	862	7mer-1a	x	7mer-1a	9606		0
COL4A1	>hsa-miR-335-3pMIMAT0004703HomosapiensmiR-335-3p	9606	278	284	278	283	863	6mer	x	6mer	9606		0
COL4A1	>hsa-miR-337-3pMIMAT0000754HomosapiensmiR-337-3p	9606	298	305	298	304	864	7mer-1a	x	7mer-1a	9606		0
COL4A1	>hsa-miR-33a-5pMIMAT0000091HomosapiensmiR-33a-5p	9606	437	443	437	442	865	6mer	x	6mer	9606		0
COL4A1	>hsa-miR-33b-5pMIMAT0003301HomosapiensmiR-33b-5p	9606	437	443	437	442	866	6mer	x	6mer	9606		0
COL4A1	>hsa-miR-345-3pMIMAT0022698HomosapiensmiR-345-3p	9606	1104	1110	1104	1109	867	6mer	x	6mer	9606		0
COL4A1	>hsa-miR-3613-3pMIMAT0017991HomosapiensmiR-3613-3p	9606	645	652	645	651	868	7mer-1a	x	7mer-1a	9606		0
COL4A1	>hsa-miR-3619-3pMIMAT0019219HomosapiensmiR-3619-3p	9606	781	789	781	788	869	8mer-1a	x	8mer-1a	9606		0
COL4A1	>hsa-miR-3649MIMAT0018069HomosapiensmiR-3649	9606	604	610	604	609	870	6mer	x	6mer	9606		0
COL4A1	>hsa-miR-3650MIMAT0018070HomosapiensmiR-3650	9606	318	324	318	323	871	6mer	x	6mer	9606		0
COL4A1	>hsa-miR-3659MIMAT0018080HomosapiensmiR-3659	9606	164	170	164	169	872	6mer	x	6mer	9606		0
COL4A1	>hsa-miR-3664-5pMIMAT0018086HomosapiensmiR-3664-5p	9606	30	38	30	37	873	8mer-1a	x	8mer-1a	9606		0
COL4A1	>hsa-miR-3674MIMAT0018097HomosapiensmiR-3674	9606	72	78	72	77	874	6mer	x	6mer	9606		0
COL4A1	>hsa-miR-3686MIMAT0018114HomosapiensmiR-3686	9606	667	673	667	672	875	6mer	x	6mer	9606		0
COL4A1	>hsa-miR-3689a-5pMIMAT0018117HomosapiensmiR-3689a-5p	9606	576	582	576	581	876	6mer	x	6mer	9606		0
COL4A1	>hsa-miR-3689b-5pMIMAT0018180HomosapiensmiR-3689b-5p	9606	576	582	576	581	877	6mer	x	6mer	9606		0
COL4A1	>hsa-miR-3689eMIMAT0019009HomosapiensmiR-3689e	9606	576	582	576	581	878	6mer	x	6mer	9606		0
COL4A1	>hsa-miR-3689fMIMAT0019010HomosapiensmiR-3689f	9606	576	582	576	581	879	6mer	x	6mer	9606		0
COL4A1	>hsa-miR-369-3pMIMAT0000721HomosapiensmiR-369-3p	9606	532	540	532	539	880	8mer-1a	x	8mer-1a	9606		0
COL4A1	>hsa-miR-3692-3pMIMAT0018122HomosapiensmiR-3692-3p	9606	770	776	770	775	881	6mer	x	6mer	9606		0
COL4A1	>hsa-miR-374a-5pMIMAT0000727HomosapiensmiR-374a-5p	9606	1049	1055	1049	1054	882	6mer	x	6mer	9606		0
COL4A1	>hsa-miR-374a-5pMIMAT0000727HomosapiensmiR-374a-5p	9606	533	541	533	540	883	8mer-1a	x	8mer-1a	9606		0
COL4A1	>hsa-miR-374b-5pMIMAT0004955HomosapiensmiR-374b-5p	9606	1049	1055	1049	1054	884	6mer	x	6mer	9606		0
COL4A1	>hsa-miR-374b-5pMIMAT0004955HomosapiensmiR-374b-5p	9606	533	541	533	540	885	8mer-1a	x	8mer-1a	9606		0
COL4A1	>hsa-miR-374c-5pMIMAT0018443HomosapiensmiR-374c-5p	9606	1091	1098	1091	1097	886	7mer-1a	x	7mer-1a	9606		0
COL4A1	>hsa-miR-374c-5pMIMAT0018443HomosapiensmiR-374c-5p	9606	531	538	531	537	887	7mer-m8	x	7mer-m8	9606		0
COL4A1	>hsa-miR-377-3pMIMAT0000730HomosapiensmiR-377-3p	9606	146	154	146	153	888	8mer-1a	x	8mer-1a	9606		0
COL4A1	>hsa-miR-377-3pMIMAT0000730HomosapiensmiR-377-3p	9606	448	455	448	454	889	7mer-1a	x	7mer-1a	9606		0
COL4A1	>hsa-miR-381-3pMIMAT0000736HomosapiensmiR-381-3p	9606	530	536	530	535	890	6mer	x	6mer	9606		0
COL4A1	>hsa-miR-3913-3pMIMAT0019225HomosapiensmiR-3913-3p	9606	133	139	133	138	891	6mer	x	6mer	9606		0
COL4A1	>hsa-miR-3915MIMAT0018189HomosapiensmiR-3915	9606	1185	1191	1185	1190	892	6mer	x	6mer	9606		0
COL4A1	>hsa-miR-3918MIMAT0018192HomosapiensmiR-3918	9606	101	107	101	106	893	6mer	x	6mer	9606		0
COL4A1	>hsa-miR-3935MIMAT0018350HomosapiensmiR-3935	9606	70	77	70	76	894	7mer-1a	x	7mer-1a	9606		0
COL4A1	>hsa-miR-3940-5pMIMAT0019229HomosapiensmiR-3940-5p	9606	76	83	76	82	895	7mer-1a	x	7mer-1a	9606		0
COL4A1	>hsa-miR-3973MIMAT0019358HomosapiensmiR-3973	9606	1065	1073	1065	1072	896	8mer-1a	x	8mer-1a	9606		0
COL4A1	>hsa-miR-3973MIMAT0019358HomosapiensmiR-3973	9606	732	739	732	738	897	7mer-m8	x	7mer-m8	9606		0
COL4A1	>hsa-miR-4262MIMAT0016894HomosapiensmiR-4262	9606	960	966	960	965	898	6mer	x	6mer	9606		0
COL4A1	>hsa-miR-4305MIMAT0016857HomosapiensmiR-4305	9606	583	589	583	588	899	6mer	x	6mer	9606		0
COL4A1	>hsa-miR-4316MIMAT0016867HomosapiensmiR-4316	9606	122	130	122	129	900	8mer-1a	x	8mer-1a	9606		0
COL4A1	>hsa-miR-4433b-5pMIMAT0030413HomosapiensmiR-4433b-5p	9606	114	120	114	119	901	6mer	x	6mer	9606		0
COL4A1	>hsa-miR-4455MIMAT0018977HomosapiensmiR-4455	9606	318	325	318	324	902	7mer-m8	x	7mer-m8	9606		0
COL4A1	>hsa-miR-4470MIMAT0018997HomosapiensmiR-4470	9606	513	519	513	518	903	6mer	x	6mer	9606		0
COL4A1	>hsa-miR-4475MIMAT0019002HomosapiensmiR-4475	9606	605	612	605	611	904	7mer-m8	x	7mer-m8	9606		0
COL4A1	>hsa-miR-4507MIMAT0019044HomosapiensmiR-4507	9606	76	83	76	82	905	7mer-1a	x	7mer-1a	9606		0
COL4A1	>hsa-miR-452-3pMIMAT0001636HomosapiensmiR-452-3p	9606	129	135	129	134	906	6mer	x	6mer	9606		0
COL4A1	>hsa-miR-4520-2-3pMIMAT0020300HomosapiensmiR-4520-2-3p	9606	269	276	269	275	907	7mer-m8	x	7mer-m8	9606		0
COL4A1	>hsa-miR-4520-3pMIMAT0019057HomosapiensmiR-4520-3p	9606	269	276	269	275	908	7mer-1a	x	7mer-1a	9606		0
COL4A1	>hsa-miR-4524a-3pMIMAT0019063HomosapiensmiR-4524a-3p	9606	104	111	104	110	909	7mer-m8	x	7mer-m8	9606		0
COL4A1	>hsa-miR-4524b-3pMIMAT0022256HomosapiensmiR-4524b-3p	9606	104	110	104	109	910	6mer	x	6mer	9606		0
COL4A1	>hsa-miR-4529-5pMIMAT0019236HomosapiensmiR-4529-5p	9606	98	104	98	103	911	6mer	x	6mer	9606		0
COL4A1	>hsa-miR-4534MIMAT0019073HomosapiensmiR-4534	9606	463	470	463	469	912	7mer-1a	x	7mer-1a	9606		0
COL4A1	>hsa-miR-4650-3pMIMAT0019714HomosapiensmiR-4650-3p	9606	548	554	548	553	913	6mer	x	6mer	9606		0
COL4A1	>hsa-miR-4666a-5pMIMAT0019741HomosapiensmiR-4666a-5p	9606	1061	1067	1061	1066	914	6mer	x	6mer	9606		0
COL4A1	>hsa-miR-4670-3pMIMAT0019751HomosapiensmiR-4670-3p	9606	869	875	869	874	915	6mer	x	6mer	9606		0
COL4A1	>hsa-miR-4672MIMAT0019754HomosapiensmiR-4672	9606	257	263	257	262	916	6mer	x	6mer	9606		0
COL4A1	>hsa-miR-4677-3pMIMAT0019761HomosapiensmiR-4677-3p	9606	125	132	125	131	917	7mer-1a	x	7mer-1a	9606		0
COL4A1	>hsa-miR-4709-3pMIMAT0019812HomosapiensmiR-4709-3p	9606	168	174	168	173	918	6mer	x	6mer	9606		0
COL4A1	>hsa-miR-4716-5pMIMAT0019826HomosapiensmiR-4716-5p	9606	200	206	200	205	919	6mer	x	6mer	9606		0
COL4A1	>hsa-miR-4729MIMAT0019851HomosapiensmiR-4729	9606	561	568	561	567	920	7mer-m8	x	7mer-m8	9606		0
COL4A1	>hsa-miR-4753-3pMIMAT0019891HomosapiensmiR-4753-3p	9606	25	31	25	30	921	6mer	x	6mer	9606		0
COL4A1	>hsa-miR-4762-3pMIMAT0019911HomosapiensmiR-4762-3p	9606	467	474	467	473	922	7mer-1a	x	7mer-1a	9606		0
COL4A1	>hsa-miR-4775MIMAT0019931HomosapiensmiR-4775	9606	1000	1007	1000	1006	923	7mer-m8	x	7mer-m8	9606		0
COL4A1	>hsa-miR-4775MIMAT0019931HomosapiensmiR-4775	9606	799	807	799	806	924	8mer-1a	x	8mer-1a	9606		0
COL4A1	>hsa-miR-4776-5pMIMAT0019932HomosapiensmiR-4776-5p	9606	783	790	783	789	925	7mer-1a	x	7mer-1a	9606		0
COL4A1	>hsa-miR-4789-3pMIMAT0019960HomosapiensmiR-4789-3p	9606	1006	1012	1006	1011	926	6mer	x	6mer	9606		0
COL4A1	>hsa-miR-4789-3pMIMAT0019960HomosapiensmiR-4789-3p	9606	723	730	723	729	927	7mer-m8	x	7mer-m8	9606		0
COL4A1	>hsa-miR-4795-3pMIMAT0019969HomosapiensmiR-4795-3p	9606	623	629	623	628	928	6mer	x	6mer	9606		0
COL4A1	>hsa-miR-4802-3pMIMAT0019982HomosapiensmiR-4802-3p	9606	138	144	138	143	929	6mer	x	6mer	9606		0
COL4A1	>hsa-miR-489-3pMIMAT0002805HomosapiensmiR-489-3p	9606	836	842	836	841	930	6mer	x	6mer	9606		0
COL4A1	>hsa-miR-490-3pMIMAT0002806HomosapiensmiR-490-3p	9606	1027	1033	1027	1032	931	6mer	x	6mer	9606		0
COL4A1	>hsa-miR-495-3pMIMAT0002817HomosapiensmiR-495-3p	9606	46	52	46	51	932	6mer	x	6mer	9606		0
COL4A1	>hsa-miR-495-3pMIMAT0002817HomosapiensmiR-495-3p	9606	567	574	567	573	933	7mer-m8	x	7mer-m8	9606		0
COL4A1	>hsa-miR-5001-3pMIMAT0021022HomosapiensmiR-5001-3p	9606	849	855	849	854	934	6mer	x	6mer	9606		0
COL4A1	>hsa-miR-5002-5pMIMAT0021023HomosapiensmiR-5002-5p	9606	389	395	389	394	935	6mer	x	6mer	9606		0
COL4A1	>hsa-miR-5004-3pMIMAT0021028HomosapiensmiR-5004-3p	9606	433	439	433	438	936	6mer	x	6mer	9606		0
COL4A1	>hsa-miR-5009-3pMIMAT0021042HomosapiensmiR-5009-3p	9606	600	606	600	605	937	6mer	x	6mer	9606		0
COL4A1	>hsa-miR-5011-5pMIMAT0021045HomosapiensmiR-5011-5p	9606	809	816	809	815	938	7mer-1a	x	7mer-1a	9606		0
COL4A1	>hsa-miR-5011-5pMIMAT0021045HomosapiensmiR-5011-5p	9606	811	818	811	817	939	7mer-1a	x	7mer-1a	9606		0
COL4A1	>hsa-miR-5011-5pMIMAT0021045HomosapiensmiR-5011-5p	9606	813	820	813	819	940	7mer-1a	x	7mer-1a	9606		0
COL4A1	>hsa-miR-5011-5pMIMAT0021045HomosapiensmiR-5011-5p	9606	815	821	815	820	941	6mer	x	6mer	9606		0
COL4A1	>hsa-miR-506-3pMIMAT0002878HomosapiensmiR-506-3p	9606	292	299	292	298	942	7mer-1a	x	7mer-1a	9606		0
COL4A1	>hsa-miR-506-3pMIMAT0002878HomosapiensmiR-506-3p	9606	498	505	498	504	943	7mer-m8	x	7mer-m8	9606		0
COL4A1	>hsa-miR-5094MIMAT0021086HomosapiensmiR-5094	9606	442	448	442	447	944	6mer	x	6mer	9606		0
COL4A1	>hsa-miR-510-3pMIMAT0026613HomosapiensmiR-510-3p	9606	592	599	592	598	945	7mer-1a	x	7mer-1a	9606		0
COL4A1	>hsa-miR-511-5pMIMAT0002808HomosapiensmiR-511-5p	9606	357	364	357	363	946	7mer-m8	x	7mer-m8	9606		0
COL4A1	>hsa-miR-518a-5pMIMAT0005457HomosapiensmiR-518a-5p	9606	735	741	735	740	947	6mer	x	6mer	9606		0
COL4A1	>hsa-miR-519d-3pMIMAT0002853HomosapiensmiR-519d-3p	9606	396	403	396	402	948	7mer-m8	x	7mer-m8	9606		0
COL4A1	>hsa-miR-526b-3pMIMAT0002836HomosapiensmiR-526b-3p	9606	397	403	397	402	949	6mer	x	6mer	9606		0
COL4A1	>hsa-miR-527MIMAT0002862HomosapiensmiR-527	9606	735	741	735	740	950	6mer	x	6mer	9606		0
COL4A1	>hsa-miR-544aMIMAT0003164HomosapiensmiR-544a	9606	750	757	750	756	951	7mer-1a	x	7mer-1a	9606		0
COL4A1	>hsa-miR-548aaMIMAT0018447HomosapiensmiR-548aa	9606	642	648	642	647	952	6mer	x	6mer	9606		0
COL4A1	>hsa-miR-548acMIMAT0018938HomosapiensmiR-548ac	9606	643	649	643	648	953	6mer	x	6mer	9606		0
COL4A1	>hsa-miR-548acMIMAT0018938HomosapiensmiR-548ac	9606	939	946	939	945	954	7mer-1a	x	7mer-1a	9606		0
COL4A1	>hsa-miR-548aj-5pMIMAT0022739HomosapiensmiR-548aj-5p	9606	746	753	746	752	955	7mer-1a	x	7mer-1a	9606		0
COL4A1	>hsa-miR-548ap-3pMIMAT0021038HomosapiensmiR-548ap-3p	9606	642	648	642	647	956	6mer	x	6mer	9606		0
COL4A1	>hsa-miR-548as-3pMIMAT0022268HomosapiensmiR-548as-3p	9606	1108	1115	1108	1114	957	7mer-1a	x	7mer-1a	9606		0
COL4A1	>hsa-miR-548av-3pMIMAT0022304HomosapiensmiR-548av-3p	9606	42	49	42	48	958	7mer-m8	x	7mer-m8	9606		0
COL4A1	>hsa-miR-548av-5pMIMAT0022303HomosapiensmiR-548av-5p	9606	1065	1071	1065	1070	959	6mer	x	6mer	9606		0
COL4A1	>hsa-miR-548av-5pMIMAT0022303HomosapiensmiR-548av-5p	9606	732	738	732	737	960	6mer	x	6mer	9606		0
COL4A1	>hsa-miR-548awMIMAT0022471HomosapiensmiR-548aw	9606	746	753	746	752	961	7mer-m8	x	7mer-m8	9606		0
COL4A1	>hsa-miR-548az-5pMIMAT0025456HomosapiensmiR-548az-5p	9606	398	404	398	403	962	6mer	x	6mer	9606		0
COL4A1	>hsa-miR-548bb-3pMIMAT0035704HomosapiensmiR-548bb-3p	9606	642	649	642	648	963	7mer-m8	x	7mer-m8	9606		0
COL4A1	>hsa-miR-548bb-3pMIMAT0035704HomosapiensmiR-548bb-3p	9606	939	946	939	945	964	7mer-1a	x	7mer-1a	9606		0
COL4A1	>hsa-miR-548d-3pMIMAT0003323HomosapiensmiR-548d-3p	9606	642	649	642	648	965	7mer-m8	x	7mer-m8	9606		0
COL4A1	>hsa-miR-548d-3pMIMAT0003323HomosapiensmiR-548d-3p	9606	939	946	939	945	966	7mer-1a	x	7mer-1a	9606		0
COL4A1	>hsa-miR-548e-5pMIMAT0026736HomosapiensmiR-548e-5p	9606	744	750	744	749	967	6mer	x	6mer	9606		0
COL4A1	>hsa-miR-548f-5pMIMAT0026739HomosapiensmiR-548f-5p	9606	746	753	746	752	968	7mer-1a	x	7mer-1a	9606		0
COL4A1	>hsa-miR-548g-5pMIMAT0022722HomosapiensmiR-548g-5p	9606	746	753	746	752	969	7mer-1a	x	7mer-1a	9606		0
COL4A1	>hsa-miR-548h-3pMIMAT0022723HomosapiensmiR-548h-3p	9606	643	649	643	648	970	6mer	x	6mer	9606		0
COL4A1	>hsa-miR-548h-3pMIMAT0022723HomosapiensmiR-548h-3p	9606	939	946	939	945	971	7mer-1a	x	7mer-1a	9606		0
COL4A1	>hsa-miR-548kMIMAT0005882HomosapiensmiR-548k	9606	1065	1071	1065	1070	972	6mer	x	6mer	9606		0
COL4A1	>hsa-miR-548kMIMAT0005882HomosapiensmiR-548k	9606	732	738	732	737	973	6mer	x	6mer	9606		0
COL4A1	>hsa-miR-548lMIMAT0005889HomosapiensmiR-548l	9606	59	65	59	64	974	6mer	x	6mer	9606		0
COL4A1	>hsa-miR-548nMIMAT0005916HomosapiensmiR-548n	9606	60	66	60	65	975	6mer	x	6mer	9606		0
COL4A1	>hsa-miR-548t-3pMIMAT0022730HomosapiensmiR-548t-3p	9606	642	648	642	647	976	6mer	x	6mer	9606		0
COL4A1	>hsa-miR-548t-5pMIMAT0015009HomosapiensmiR-548t-5p	9606	398	404	398	403	977	6mer	x	6mer	9606		0
COL4A1	>hsa-miR-548x-5pMIMAT0022733HomosapiensmiR-548x-5p	9606	746	753	746	752	978	7mer-1a	x	7mer-1a	9606		0
COL4A1	>hsa-miR-548zMIMAT0018446HomosapiensmiR-548z	9606	643	649	643	648	979	6mer	x	6mer	9606		0
COL4A1	>hsa-miR-548zMIMAT0018446HomosapiensmiR-548z	9606	939	946	939	945	980	7mer-1a	x	7mer-1a	9606		0
COL4A1	>hsa-miR-551b-5pMIMAT0004794HomosapiensmiR-551b-5p	9606	52	59	52	58	981	7mer-1a	x	7mer-1a	9606		0
COL4A1	>hsa-miR-562MIMAT0003226HomosapiensmiR-562	9606	208	214	208	213	982	6mer	x	6mer	9606		0
COL4A1	>hsa-miR-5682MIMAT0022470HomosapiensmiR-5682	9606	205	211	205	210	983	6mer	x	6mer	9606		0
COL4A1	>hsa-miR-5682MIMAT0022470HomosapiensmiR-5682	9606	482	488	482	487	984	6mer	x	6mer	9606		0
COL4A1	>hsa-miR-5688MIMAT0022479HomosapiensmiR-5688	9606	46	52	46	51	985	6mer	x	6mer	9606		0
COL4A1	>hsa-miR-5688MIMAT0022479HomosapiensmiR-5688	9606	567	574	567	573	986	7mer-m8	x	7mer-m8	9606		0
COL4A1	>hsa-miR-5697MIMAT0022490HomosapiensmiR-5697	9606	340	346	340	345	987	6mer	x	6mer	9606		0
COL4A1	>hsa-miR-5702MIMAT0022495HomosapiensmiR-5702	9606	181	188	181	187	988	7mer-1a	x	7mer-1a	9606		0
COL4A1	>hsa-miR-577MIMAT0003242HomosapiensmiR-577	9606	68	75	68	74	989	7mer-1a	x	7mer-1a	9606		0
COL4A1	>hsa-miR-590-5pMIMAT0003258HomosapiensmiR-590-5p	9606	368	374	368	373	990	6mer	x	6mer	9606		0
COL4A1	>hsa-miR-605-3pMIMAT0026621HomosapiensmiR-605-3p	9606	499	506	499	505	991	7mer-m8	x	7mer-m8	9606		0
COL4A1	>hsa-miR-6074MIMAT0023699HomosapiensmiR-6074	9606	1036	1042	1036	1041	992	6mer	x	6mer	9606		0
COL4A1	>hsa-miR-624-5pMIMAT0003293HomosapiensmiR-624-5p	9606	730	736	730	735	993	6mer	x	6mer	9606		0
COL4A1	>hsa-miR-626MIMAT0003295HomosapiensmiR-626	9606	360	366	360	365	994	6mer	x	6mer	9606		0
COL4A1	>hsa-miR-627-5pMIMAT0003296HomosapiensmiR-627-5p	9606	671	677	671	676	995	6mer	x	6mer	9606		0
COL4A1	>hsa-miR-628-5pMIMAT0004809HomosapiensmiR-628-5p	9606	838	846	838	845	996	8mer-1a	x	8mer-1a	9606		0
COL4A1	>hsa-miR-637MIMAT0003307HomosapiensmiR-637	9606	553	560	553	559	997	7mer-1a	x	7mer-1a	9606		0
COL4A1	>hsa-miR-637MIMAT0003307HomosapiensmiR-637	9606	696	702	696	701	998	6mer	x	6mer	9606		0
COL4A1	>hsa-miR-646MIMAT0003316HomosapiensmiR-646	9606	740	747	740	746	999	7mer-m8	x	7mer-m8	9606		0
COL4A1	>hsa-miR-6508-3pMIMAT0025473HomosapiensmiR-6508-3p	9606	99	105	99	104	1000	6mer	x	6mer	9606		0
COL4A1	>hsa-miR-6510-5pMIMAT0025476HomosapiensmiR-6510-5p	9606	323	329	323	328	1001	6mer	x	6mer	9606		0
COL4A1	>hsa-miR-6514-5pMIMAT0025484HomosapiensmiR-6514-5p	9606	462	468	462	467	1002	6mer	x	6mer	9606		0
COL4A1	>hsa-miR-654-3pMIMAT0004814HomosapiensmiR-654-3p	9606	87	93	87	92	1003	6mer	x	6mer	9606		0
COL4A1	>hsa-miR-655-3pMIMAT0003331HomosapiensmiR-655-3p	9606	1091	1098	1091	1097	1004	7mer-1a	x	7mer-1a	9606		0
COL4A1	>hsa-miR-655-3pMIMAT0003331HomosapiensmiR-655-3p	9606	532	538	532	537	1005	6mer	x	6mer	9606		0
COL4A1	>hsa-miR-6719-3pMIMAT0025850HomosapiensmiR-6719-3p	9606	836	843	836	842	1006	7mer-m8	x	7mer-m8	9606		0
COL4A1	>hsa-miR-6732-3pMIMAT0027366HomosapiensmiR-6732-3p	9606	1106	1112	1106	1111	1007	6mer	x	6mer	9606		0
COL4A1	>hsa-miR-6742-3pMIMAT0027386HomosapiensmiR-6742-3p	9606	1024	1031	1024	1030	1008	7mer-m8	x	7mer-m8	9606		0
COL4A1	>hsa-miR-6751-5pMIMAT0027402HomosapiensmiR-6751-5p	9606	552	558	552	557	1009	6mer	x	6mer	9606		0
COL4A1	>hsa-miR-6768-5pMIMAT0027436HomosapiensmiR-6768-5p	9606	255	263	255	262	1010	8mer-1a	x	8mer-1a	9606		0
COL4A1	>hsa-miR-6803-5pMIMAT0027506HomosapiensmiR-6803-5p	9606	552	558	552	557	1011	6mer	x	6mer	9606		0
COL4A1	>hsa-miR-6818-3pMIMAT0027537HomosapiensmiR-6818-3p	9606	26	33	26	32	1012	7mer-m8	x	7mer-m8	9606		0
COL4A1	>hsa-miR-6830-3pMIMAT0027561HomosapiensmiR-6830-3p	9606	913	919	913	918	1013	6mer	x	6mer	9606		0
COL4A1	>hsa-miR-6835-5pMIMAT0027570HomosapiensmiR-6835-5p	9606	550	558	550	557	1014	8mer-1a	x	8mer-1a	9606		0
COL4A1	>hsa-miR-6839-3pMIMAT0027581HomosapiensmiR-6839-3p	9606	1023	1029	1023	1028	1015	6mer	x	6mer	9606		0
COL4A1	>hsa-miR-6871-3pMIMAT0027643HomosapiensmiR-6871-3p	9606	480	488	480	487	1016	8mer-1a	x	8mer-1a	9606		0
COL4A1	>hsa-miR-6876-3pMIMAT0027653HomosapiensmiR-6876-3p	9606	360	366	360	365	1017	6mer	x	6mer	9606		0
COL4A1	>hsa-miR-6888-3pMIMAT0027677HomosapiensmiR-6888-3p	9606	28	35	28	34	1018	7mer-m8	x	7mer-m8	9606		0
COL4A1	>hsa-miR-6895-5pMIMAT0027690HomosapiensmiR-6895-5p	9606	100	106	100	105	1019	6mer	x	6mer	9606		0
COL4A1	>hsa-miR-7109-5pMIMAT0028115HomosapiensmiR-7109-5p	9606	695	701	695	700	1020	6mer	x	6mer	9606		0
COL4A1	>hsa-miR-7154-5pMIMAT0028218HomosapiensmiR-7154-5p	9606	1031	1039	1031	1038	1021	8mer-1a	x	8mer-1a	9606		0
COL4A1	>hsa-miR-7154-5pMIMAT0028218HomosapiensmiR-7154-5p	9606	171	178	171	177	1022	7mer-1a	x	7mer-1a	9606		0
COL4A1	>hsa-miR-758-3pMIMAT0003879HomosapiensmiR-758-3p	9606	195	201	195	200	1023	6mer	x	6mer	9606		0
COL4A1	>hsa-miR-760MIMAT0004957HomosapiensmiR-760	9606	119	125	119	124	1024	6mer	x	6mer	9606		0
COL4A1	>hsa-miR-767-5pMIMAT0003882HomosapiensmiR-767-5p	9606	202	209	202	208	1025	7mer-m8	x	7mer-m8	9606		0
COL4A1	>hsa-miR-7850-5pMIMAT0030425HomosapiensmiR-7850-5p	9606	785	792	785	791	1026	7mer-1a	x	7mer-1a	9606		0
COL4A1	>hsa-miR-7851-3pMIMAT0030426HomosapiensmiR-7851-3p	9606	1026	1032	1026	1031	1027	6mer	x	6mer	9606		0
COL4A1	>hsa-miR-7856-5pMIMAT0030431HomosapiensmiR-7856-5p	9606	1159	1165	1159	1164	1028	6mer	x	6mer	9606		0
COL4A1	>hsa-miR-7975MIMAT0031178HomosapiensmiR-7975	9606	949	956	949	955	1029	7mer-m8	x	7mer-m8	9606		0
COL4A1	>hsa-miR-8054MIMAT0030981HomosapiensmiR-8054	9606	1064	1071	1064	1070	1030	7mer-m8	x	7mer-m8	9606		0
COL4A1	>hsa-miR-8054MIMAT0030981HomosapiensmiR-8054	9606	732	738	732	737	1031	6mer	x	6mer	9606		0
COL4A1	>hsa-miR-8060MIMAT0030987HomosapiensmiR-8060	9606	170	177	170	176	1032	7mer-1a	x	7mer-1a	9606		0
COL4A1	>hsa-miR-8070MIMAT0030997HomosapiensmiR-8070	9606	1122	1129	1122	1128	1033	7mer-1a	x	7mer-1a	9606		0
COL4A1	>hsa-miR-8070MIMAT0030997HomosapiensmiR-8070	9606	756	763	756	762	1034	7mer-1a	x	7mer-1a	9606		0
COL4A1	>hsa-miR-8077MIMAT0031004HomosapiensmiR-8077	9606	184	190	184	189	1035	6mer	x	6mer	9606		0
COL4A1	>hsa-miR-8080MIMAT0031007HomosapiensmiR-8080	9606	925	931	925	930	1036	6mer	x	6mer	9606		0
COL4A1	>hsa-miR-8082MIMAT0031009HomosapiensmiR-8082	9606	463	470	463	469	1037	7mer-1a	x	7mer-1a	9606		0
COL4A1	>hsa-miR-8084MIMAT0031011HomosapiensmiR-8084	9606	1179	1186	1179	1185	1038	7mer-m8	x	7mer-m8	9606		0
COL4A1	>hsa-miR-9-5pMIMAT0000441HomosapiensmiR-9-5p	9606	474	481	474	480	1039	7mer-m8	x	7mer-m8	9606		0
COL4A1	>hsa-miR-93-5pMIMAT0000093HomosapiensmiR-93-5p	9606	397	403	397	402	1040	6mer	x	6mer	9606		0
COL4A1	>hsa-miR-937-5pMIMAT0022938HomosapiensmiR-937-5p	9606	181	188	181	187	1041	7mer-m8	x	7mer-m8	9606		0
COL4A1	>hsa-miR-9718MIMAT0039310HomosapiensmiR-9718	9606	839	846	839	845	1042	7mer-1a	x	7mer-1a	9606		0
COL4A1	>hsa-miR-9986MIMAT0039766HomosapiensmiR-9986	9606	263	269	263	268	1043	6mer	x	6mer	9606		0
AURKAIP1	>hsa-miR-15a-5pMIMAT0000068HomosapiensmiR-15a-5p	9606	26	32	26	31	1044	6mer	x	6mer	9606		0
AURKAIP1	>hsa-miR-15b-5pMIMAT0000417HomosapiensmiR-15b-5p	9606	26	32	26	31	1045	6mer	x	6mer	9606		0
AURKAIP1	>hsa-miR-16-5pMIMAT0000069HomosapiensmiR-16-5p	9606	26	32	26	31	1046	6mer	x	6mer	9606		0
AURKAIP1	>hsa-miR-195-5pMIMAT0000461HomosapiensmiR-195-5p	9606	26	32	26	31	1047	6mer	x	6mer	9606		0
AURKAIP1	>hsa-miR-3909MIMAT0018183HomosapiensmiR-3909	9606	56	62	56	61	1048	6mer	x	6mer	9606		0
AURKAIP1	>hsa-miR-3921MIMAT0018196HomosapiensmiR-3921	9606	53	59	53	58	1049	6mer	x	6mer	9606		0
AURKAIP1	>hsa-miR-424-5pMIMAT0001341HomosapiensmiR-424-5p	9606	25	32	25	31	1050	7mer-m8	x	7mer-m8	9606		0
AURKAIP1	>hsa-miR-4251MIMAT0016883HomosapiensmiR-4251	9606	51	58	51	57	1051	7mer-1a	x	7mer-1a	9606		0
AURKAIP1	>hsa-miR-4653-5pMIMAT0019718HomosapiensmiR-4653-5p	9606	53	59	53	58	1052	6mer	x	6mer	9606		0
AURKAIP1	>hsa-miR-497-5pMIMAT0002820HomosapiensmiR-497-5p	9606	26	32	26	31	1053	6mer	x	6mer	9606		0
AURKAIP1	>hsa-miR-580-3pMIMAT0003245HomosapiensmiR-580-3p	9606	50	56	50	55	1054	6mer	x	6mer	9606		0
AURKAIP1	>hsa-miR-6780a-3pMIMAT0027461HomosapiensmiR-6780a-3p	9606	55	61	55	60	1055	6mer	x	6mer	9606		0
AURKAIP1	>hsa-miR-6838-5pMIMAT0027578HomosapiensmiR-6838-5p	9606	26	32	26	31	1056	6mer	x	6mer	9606		0
AURKAIP1	>hsa-miR-6852-3pMIMAT0027605HomosapiensmiR-6852-3p	9606	55	62	55	61	1057	7mer-m8	x	7mer-m8	9606		0
ATP5F1D	>hsa-miR-10396b-5pMIMAT0041635HomosapiensmiR-10396b-5p	9606	63	69	63	68	1058	6mer	x	6mer	9606		0
ATP5F1D	>hsa-miR-185-3pMIMAT0004611HomosapiensmiR-185-3p	9606	58	65	58	64	1059	7mer-m8	x	7mer-m8	9606		0
ATP5F1D	>hsa-miR-1908-5pMIMAT0007881HomosapiensmiR-1908-5p	9606	63	69	63	68	1060	6mer	x	6mer	9606		0
ATP5F1D	>hsa-miR-193a-5pMIMAT0004614HomosapiensmiR-193a-5p	9606	75	82	75	81	1061	7mer-m8	x	7mer-m8	9606		0
ATP5F1D	>hsa-miR-3180-3pMIMAT0015058HomosapiensmiR-3180-3p	9606	65	72	65	71	1062	7mer-1a	x	7mer-1a	9606		0
ATP5F1D	>hsa-miR-3180MIMAT0018178HomosapiensmiR-3180	9606	65	72	65	71	1063	7mer-1a	x	7mer-1a	9606		0
ATP5F1D	>hsa-miR-3196MIMAT0015080HomosapiensmiR-3196	9606	65	72	65	71	1064	7mer-1a	x	7mer-1a	9606		0
ATP5F1D	>hsa-miR-3675-5pMIMAT0018098HomosapiensmiR-3675-5p	9606	67	73	67	72	1065	6mer	x	6mer	9606		0
ATP5F1D	>hsa-miR-4257MIMAT0016878HomosapiensmiR-4257	9606	38	45	38	44	1066	7mer-m8	x	7mer-m8	9606		0
ATP5F1D	>hsa-miR-4492MIMAT0019027HomosapiensmiR-4492	9606	57	64	57	63	1067	7mer-m8	x	7mer-m8	9606		0
ATP5F1D	>hsa-miR-4498MIMAT0019033HomosapiensmiR-4498	9606	58	64	58	63	1068	6mer	x	6mer	9606		0
ATP5F1D	>hsa-miR-4505MIMAT0019041HomosapiensmiR-4505	9606	57	63	57	62	1069	6mer	x	6mer	9606		0
ATP5F1D	>hsa-miR-4731-5pMIMAT0019853HomosapiensmiR-4731-5p	9606	55	62	55	61	1070	7mer-m8	x	7mer-m8	9606		0
ATP5F1D	>hsa-miR-486-3pMIMAT0004762HomosapiensmiR-486-3p	9606	52	58	52	57	1071	6mer	x	6mer	9606		0
ATP5F1D	>hsa-miR-5001-5pMIMAT0021021HomosapiensmiR-5001-5p	9606	58	64	58	63	1072	6mer	x	6mer	9606		0
ATP5F1D	>hsa-miR-520a-5pMIMAT0002833HomosapiensmiR-520a-5p	9606	40	47	40	46	1073	7mer-m8	x	7mer-m8	9606		0
ATP5F1D	>hsa-miR-525-5pMIMAT0002838HomosapiensmiR-525-5p	9606	40	47	40	46	1074	7mer-m8	x	7mer-m8	9606		0
ATP5F1D	>hsa-miR-548au-3pMIMAT0022292HomosapiensmiR-548au-3p	9606	50	56	50	55	1075	6mer	x	6mer	9606		0
ATP5F1D	>hsa-miR-5787MIMAT0023252HomosapiensmiR-5787	9606	56	63	56	62	1076	7mer-m8	x	7mer-m8	9606		0
ATP5F1D	>hsa-miR-6134MIMAT0024618HomosapiensmiR-6134	9606	37	43	37	42	1077	6mer	x	6mer	9606		0
ATP5F1D	>hsa-miR-637MIMAT0003307HomosapiensmiR-637	9606	54	61	54	60	1078	7mer-m8	x	7mer-m8	9606		0
ATP5F1D	>hsa-miR-663aMIMAT0003326HomosapiensmiR-663a	9606	63	69	63	68	1079	6mer	x	6mer	9606		0
ATP5F1D	>hsa-miR-6787-5pMIMAT0027474HomosapiensmiR-6787-5p	9606	62	69	62	68	1080	7mer-m8	x	7mer-m8	9606		0
ATP5F1D	>hsa-miR-6815-5pMIMAT0027530HomosapiensmiR-6815-5p	9606	36	42	36	41	1081	6mer	x	6mer	9606		0
ATP5F1D	>hsa-miR-6816-5pMIMAT0027532HomosapiensmiR-6816-5p	9606	64	72	64	71	1082	8mer-1a	x	8mer-1a	9606		0
ATP5F1D	>hsa-miR-6846-5pMIMAT0027592HomosapiensmiR-6846-5p	9606	59	66	59	65	1083	7mer-m8	x	7mer-m8	9606		0
ATP5F1D	>hsa-miR-6848-5pMIMAT0027596HomosapiensmiR-6848-5p	9606	59	66	59	65	1084	7mer-m8	x	7mer-m8	9606		0
ATP5F1D	>hsa-miR-6865-5pMIMAT0027630HomosapiensmiR-6865-5p	9606	36	42	36	41	1085	6mer	x	6mer	9606		0
ATP5F1D	>hsa-miR-7160-5pMIMAT0028230HomosapiensmiR-7160-5p	9606	22	29	22	28	1086	7mer-m8	x	7mer-m8	9606		0
ATP5F1D	>hsa-miR-7162-3pMIMAT0028235HomosapiensmiR-7162-3p	9606	22	28	22	27	1087	6mer	x	6mer	9606		0
ATP5F1D	>hsa-miR-762MIMAT0010313HomosapiensmiR-762	9606	57	64	57	63	1088	7mer-m8	x	7mer-m8	9606		0
MRPL20	>hsa-miR-10394-5pMIMAT0041619HomosapiensmiR-10394-5p	9606	92	99	92	98	1089	7mer-1a	x	7mer-1a	9606		0
MRPL20	>hsa-miR-10524-5pMIMAT0041994HomosapiensmiR-10524-5p	9606	143	149	143	148	1090	6mer	x	6mer	9606		0
MRPL20	>hsa-miR-1205MIMAT0005869HomosapiensmiR-1205	9606	91	99	91	98	1091	8mer-1a	x	8mer-1a	9606		0
MRPL20	>hsa-miR-1249-5pMIMAT0032029HomosapiensmiR-1249-5p	9606	198	204	198	203	1092	6mer	x	6mer	9606		0
MRPL20	>hsa-miR-1264MIMAT0005791HomosapiensmiR-1264	9606	367	373	367	372	1093	6mer	x	6mer	9606		0
MRPL20	>hsa-miR-1267MIMAT0005921HomosapiensmiR-1267	9606	326	332	326	331	1094	6mer	x	6mer	9606		0
MRPL20	>hsa-miR-1298-3pMIMAT0026641HomosapiensmiR-1298-3p	9606	174	181	174	180	1095	7mer-1a	x	7mer-1a	9606		0
MRPL20	>hsa-miR-1321MIMAT0005952HomosapiensmiR-1321	9606	88	94	88	93	1096	6mer	x	6mer	9606		0
MRPL20	>hsa-miR-149-3pMIMAT0004609HomosapiensmiR-149-3p	9606	198	205	198	204	1097	7mer-m8	x	7mer-m8	9606		0
MRPL20	>hsa-miR-149-5pMIMAT0000450HomosapiensmiR-149-5p	9606	236	242	236	241	1098	6mer	x	6mer	9606		0
MRPL20	>hsa-miR-1538MIMAT0007400HomosapiensmiR-1538	9606	59	66	59	65	1099	7mer-m8	x	7mer-m8	9606		0
MRPL20	>hsa-miR-186-5pMIMAT0000456HomosapiensmiR-186-5p	9606	300	306	300	305	1100	6mer	x	6mer	9606		0
MRPL20	>hsa-miR-1910-5pMIMAT0007884HomosapiensmiR-1910-5p	9606	72	79	72	78	1101	7mer-m8	x	7mer-m8	9606		0
MRPL20	>hsa-miR-197-3pMIMAT0000227HomosapiensmiR-197-3p	9606	22	29	22	28	1102	7mer-m8	x	7mer-m8	9606		0
MRPL20	>hsa-miR-2115-3pMIMAT0011159HomosapiensmiR-2115-3p	9606	291	297	291	296	1103	6mer	x	6mer	9606		0
MRPL20	>hsa-miR-221-5pMIMAT0004568HomosapiensmiR-221-5p	9606	313	319	313	318	1104	6mer	x	6mer	9606		0
MRPL20	>hsa-miR-24-3pMIMAT0000080HomosapiensmiR-24-3p	9606	234	241	234	240	1105	7mer-1a	x	7mer-1a	9606		0
MRPL20	>hsa-miR-2467-3pMIMAT0019953HomosapiensmiR-2467-3p	9606	160	166	160	165	1106	6mer	x	6mer	9606		0
MRPL20	>hsa-miR-3117-3pMIMAT0014979HomosapiensmiR-3117-3p	9606	336	342	336	341	1107	6mer	x	6mer	9606		0
MRPL20	>hsa-miR-3124-3pMIMAT0019200HomosapiensmiR-3124-3p	9606	331	337	331	336	1108	6mer	x	6mer	9606		0
MRPL20	>hsa-miR-3135aMIMAT0015001HomosapiensmiR-3135a	9606	189	195	189	194	1109	6mer	x	6mer	9606		0
MRPL20	>hsa-miR-3138MIMAT0015006HomosapiensmiR-3138	9606	124	131	124	130	1110	7mer-1a	x	7mer-1a	9606		0
MRPL20	>hsa-miR-3620-3pMIMAT0018001HomosapiensmiR-3620-3p	9606	19	25	19	24	1111	6mer	x	6mer	9606		0
MRPL20	>hsa-miR-3652MIMAT0018072HomosapiensmiR-3652	9606	83	89	83	88	1112	6mer	x	6mer	9606		0
MRPL20	>hsa-miR-3664-3pMIMAT0019220HomosapiensmiR-3664-3p	9606	232	238	232	237	1113	6mer	x	6mer	9606		0
MRPL20	>hsa-miR-370-3pMIMAT0000722HomosapiensmiR-370-3p	9606	284	290	284	289	1114	6mer	x	6mer	9606		0
MRPL20	>hsa-miR-378a-3pMIMAT0000732HomosapiensmiR-378a-3p	9606	81	87	81	86	1115	6mer	x	6mer	9606		0
MRPL20	>hsa-miR-378bMIMAT0014999HomosapiensmiR-378b	9606	81	87	81	86	1116	6mer	x	6mer	9606		0
MRPL20	>hsa-miR-378cMIMAT0016847HomosapiensmiR-378c	9606	81	87	81	86	1117	6mer	x	6mer	9606		0
MRPL20	>hsa-miR-378dMIMAT0018926HomosapiensmiR-378d	9606	81	87	81	86	1118	6mer	x	6mer	9606		0
MRPL20	>hsa-miR-378eMIMAT0018927HomosapiensmiR-378e	9606	81	87	81	86	1119	6mer	x	6mer	9606		0
MRPL20	>hsa-miR-378fMIMAT0018932HomosapiensmiR-378f	9606	81	87	81	86	1120	6mer	x	6mer	9606		0
MRPL20	>hsa-miR-378hMIMAT0018984HomosapiensmiR-378h	9606	81	87	81	86	1121	6mer	x	6mer	9606		0
MRPL20	>hsa-miR-378iMIMAT0019074HomosapiensmiR-378i	9606	81	87	81	86	1122	6mer	x	6mer	9606		0
MRPL20	>hsa-miR-3925-3pMIMAT0019228HomosapiensmiR-3925-3p	9606	76	82	76	81	1123	6mer	x	6mer	9606		0
MRPL20	>hsa-miR-3934-3pMIMAT0022975HomosapiensmiR-3934-3p	9606	233	239	233	238	1124	6mer	x	6mer	9606		0
MRPL20	>hsa-miR-422aMIMAT0001339HomosapiensmiR-422a	9606	81	87	81	86	1125	6mer	x	6mer	9606		0
MRPL20	>hsa-miR-4270MIMAT0016900HomosapiensmiR-4270	9606	89	95	89	94	1126	6mer	x	6mer	9606		0
MRPL20	>hsa-miR-4302MIMAT0016855HomosapiensmiR-4302	9606	276	283	276	282	1127	7mer-1a	x	7mer-1a	9606		0
MRPL20	>hsa-miR-4430MIMAT0018945HomosapiensmiR-4430	9606	83	89	83	88	1128	6mer	x	6mer	9606		0
MRPL20	>hsa-miR-4435MIMAT0018951HomosapiensmiR-4435	9606	348	355	348	354	1129	7mer-m8	x	7mer-m8	9606		0
MRPL20	>hsa-miR-4441MIMAT0018959HomosapiensmiR-4441	9606	88	95	88	94	1130	7mer-m8	x	7mer-m8	9606		0
MRPL20	>hsa-miR-4462MIMAT0018986HomosapiensmiR-4462	9606	121	127	121	126	1131	6mer	x	6mer	9606		0
MRPL20	>hsa-miR-4491MIMAT0019026HomosapiensmiR-4491	9606	125	132	125	131	1132	7mer-m8	x	7mer-m8	9606		0
MRPL20	>hsa-miR-4493MIMAT0019028HomosapiensmiR-4493	9606	192	199	192	198	1133	7mer-m8	x	7mer-m8	9606		0
MRPL20	>hsa-miR-4514MIMAT0019051HomosapiensmiR-4514	9606	147	154	147	153	1134	7mer-m8	x	7mer-m8	9606		0
MRPL20	>hsa-miR-4645-5pMIMAT0019705HomosapiensmiR-4645-5p	9606	149	156	149	155	1135	7mer-1a	x	7mer-1a	9606		0
MRPL20	>hsa-miR-4657MIMAT0019724HomosapiensmiR-4657	9606	126	132	126	131	1136	6mer	x	6mer	9606		0
MRPL20	>hsa-miR-4673MIMAT0019755HomosapiensmiR-4673	9606	148	156	148	155	1137	8mer-1a	x	8mer-1a	9606		0
MRPL20	>hsa-miR-4692MIMAT0019783HomosapiensmiR-4692	9606	148	154	148	153	1138	6mer	x	6mer	9606		0
MRPL20	>hsa-miR-4697-3pMIMAT0019792HomosapiensmiR-4697-3p	9606	278	285	278	284	1139	7mer-1a	x	7mer-1a	9606		0
MRPL20	>hsa-miR-4710MIMAT0019815HomosapiensmiR-4710	9606	114	121	114	120	1140	7mer-m8	x	7mer-m8	9606		0
MRPL20	>hsa-miR-4723-5pMIMAT0019838HomosapiensmiR-4723-5p	9606	201	207	201	206	1141	6mer	x	6mer	9606		0
MRPL20	>hsa-miR-4728-3pMIMAT0019850HomosapiensmiR-4728-3p	9606	140	146	140	145	1142	6mer	x	6mer	9606		0
MRPL20	>hsa-miR-4728-5pMIMAT0019849HomosapiensmiR-4728-5p	9606	199	205	199	204	1143	6mer	x	6mer	9606		0
MRPL20	>hsa-miR-4732-3pMIMAT0019856HomosapiensmiR-4732-3p	9606	17	23	17	22	1144	6mer	x	6mer	9606		0
MRPL20	>hsa-miR-4739MIMAT0019868HomosapiensmiR-4739	9606	88	94	88	93	1145	6mer	x	6mer	9606		0
MRPL20	>hsa-miR-4745-3pMIMAT0019879HomosapiensmiR-4745-3p	9606	60	66	60	65	1146	6mer	x	6mer	9606		0
MRPL20	>hsa-miR-4747-5pMIMAT0019882HomosapiensmiR-4747-5p	9606	195	201	195	200	1147	6mer	x	6mer	9606		0
MRPL20	>hsa-miR-4756-5pMIMAT0019899HomosapiensmiR-4756-5p	9606	87	94	87	93	1148	7mer-m8	x	7mer-m8	9606		0
MRPL20	>hsa-miR-485-5pMIMAT0002175HomosapiensmiR-485-5p	9606	84	91	84	90	1149	7mer-m8	x	7mer-m8	9606		0
MRPL20	>hsa-miR-498-3pMIMAT0037323HomosapiensmiR-498-3p	9606	106	113	106	112	1150	7mer-m8	x	7mer-m8	9606		0
MRPL20	>hsa-miR-508-5pMIMAT0004778HomosapiensmiR-508-5p	9606	77	83	77	82	1151	6mer	x	6mer	9606		0
MRPL20	>hsa-miR-5196-5pMIMAT0021128HomosapiensmiR-5196-5p	9606	195	201	195	200	1152	6mer	x	6mer	9606		0
MRPL20	>hsa-miR-548b-3pMIMAT0003254HomosapiensmiR-548b-3p	9606	226	232	226	231	1153	6mer	x	6mer	9606		0
MRPL20	>hsa-miR-5580-5pMIMAT0022273HomosapiensmiR-5580-5p	9606	236	243	236	242	1154	7mer-m8	x	7mer-m8	9606		0
MRPL20	>hsa-miR-5587-5pMIMAT0022289HomosapiensmiR-5587-5p	9606	25	33	25	32	1155	8mer-1a	x	8mer-1a	9606		0
MRPL20	>hsa-miR-5698MIMAT0022491HomosapiensmiR-5698	9606	201	207	201	206	1156	6mer	x	6mer	9606		0
MRPL20	>hsa-miR-602MIMAT0003270HomosapiensmiR-602	9606	120	126	120	125	1157	6mer	x	6mer	9606		0
MRPL20	>hsa-miR-603MIMAT0003271HomosapiensmiR-603	9606	265	271	265	270	1158	6mer	x	6mer	9606		0
MRPL20	>hsa-miR-617MIMAT0003286HomosapiensmiR-617	9606	154	160	154	159	1159	6mer	x	6mer	9606		0
MRPL20	>hsa-miR-637MIMAT0003307HomosapiensmiR-637	9606	204	210	204	209	1160	6mer	x	6mer	9606		0
MRPL20	>hsa-miR-661MIMAT0003324HomosapiensmiR-661	9606	206	212	206	211	1161	6mer	x	6mer	9606		0
MRPL20	>hsa-miR-6754-5pMIMAT0027408HomosapiensmiR-6754-5p	9606	88	95	88	94	1162	7mer-m8	x	7mer-m8	9606		0
MRPL20	>hsa-miR-6765-3pMIMAT0027431HomosapiensmiR-6765-3p	9606	314	321	314	320	1163	7mer-m8	x	7mer-m8	9606		0
MRPL20	>hsa-miR-6776-5pMIMAT0027452HomosapiensmiR-6776-5p	9606	172	179	172	178	1164	7mer-1a	x	7mer-1a	9606		0
MRPL20	>hsa-miR-6785-5pMIMAT0027470HomosapiensmiR-6785-5p	9606	199	205	199	204	1165	6mer	x	6mer	9606		0
MRPL20	>hsa-miR-6795-5pMIMAT0027490HomosapiensmiR-6795-5p	9606	202	209	202	208	1166	7mer-1a	x	7mer-1a	9606		0
MRPL20	>hsa-miR-6797-5pMIMAT0027494HomosapiensmiR-6797-5p	9606	197	204	197	203	1167	7mer-m8	x	7mer-m8	9606		0
MRPL20	>hsa-miR-6804-3pMIMAT0027509HomosapiensmiR-6804-3p	9606	105	111	105	110	1168	6mer	x	6mer	9606		0
MRPL20	>hsa-miR-6808-5pMIMAT0027516HomosapiensmiR-6808-5p	9606	147	153	147	152	1169	6mer	x	6mer	9606		0
MRPL20	>hsa-miR-6825-5pMIMAT0027550HomosapiensmiR-6825-5p	9606	200	206	200	205	1170	6mer	x	6mer	9606		0
MRPL20	>hsa-miR-6828-5pMIMAT0027556HomosapiensmiR-6828-5p	9606	109	115	109	114	1171	6mer	x	6mer	9606		0
MRPL20	>hsa-miR-6833-5pMIMAT0027566HomosapiensmiR-6833-5p	9606	100	106	100	105	1172	6mer	x	6mer	9606		0
MRPL20	>hsa-miR-6834-5pMIMAT0027568HomosapiensmiR-6834-5p	9606	113	119	113	118	1173	6mer	x	6mer	9606		0
MRPL20	>hsa-miR-6838-3pMIMAT0027579HomosapiensmiR-6838-3p	9606	72	78	72	77	1174	6mer	x	6mer	9606		0
MRPL20	>hsa-miR-6847-5pMIMAT0027594HomosapiensmiR-6847-5p	9606	158	165	158	164	1175	7mer-m8	x	7mer-m8	9606		0
MRPL20	>hsa-miR-6852-5pMIMAT0027604HomosapiensmiR-6852-5p	9606	205	211	205	210	1176	6mer	x	6mer	9606		0
MRPL20	>hsa-miR-6870-5pMIMAT0027640HomosapiensmiR-6870-5p	9606	201	207	201	206	1177	6mer	x	6mer	9606		0
MRPL20	>hsa-miR-6883-5pMIMAT0027666HomosapiensmiR-6883-5p	9606	199	205	199	204	1178	6mer	x	6mer	9606		0
MRPL20	>hsa-miR-6884-5pMIMAT0027668HomosapiensmiR-6884-5p	9606	85	91	85	90	1179	6mer	x	6mer	9606		0
MRPL20	>hsa-miR-6887-5pMIMAT0027674HomosapiensmiR-6887-5p	9606	202	209	202	208	1180	7mer-1a	x	7mer-1a	9606		0
MRPL20	>hsa-miR-6893-3pMIMAT0027687HomosapiensmiR-6893-3p	9606	284	290	284	289	1181	6mer	x	6mer	9606		0
MRPL20	>hsa-miR-6893-5pMIMAT0027686HomosapiensmiR-6893-5p	9606	147	153	147	152	1182	6mer	x	6mer	9606		0
MRPL20	>hsa-miR-7109-5pMIMAT0028115HomosapiensmiR-7109-5p	9606	202	209	202	208	1183	7mer-m8	x	7mer-m8	9606		0
MRPL20	>hsa-miR-7111-5pMIMAT0028119HomosapiensmiR-7111-5p	9606	200	207	200	206	1184	7mer-m8	x	7mer-m8	9606		0
MRPL20	>hsa-miR-7114-5pMIMAT0028125HomosapiensmiR-7114-5p	9606	101	107	101	106	1185	6mer	x	6mer	9606		0
MRPL20	>hsa-miR-7152-5pMIMAT0028214HomosapiensmiR-7152-5p	9606	329	336	329	335	1186	7mer-1a	x	7mer-1a	9606		0
MRPL20	>hsa-miR-8064MIMAT0030991HomosapiensmiR-8064	9606	214	221	214	220	1187	7mer-1a	x	7mer-1a	9606		0
MRPL20	>hsa-miR-8073MIMAT0031000HomosapiensmiR-8073	9606	313	319	313	318	1188	6mer	x	6mer	9606		0
MRPL20	>hsa-miR-8083MIMAT0031010HomosapiensmiR-8083	9606	156	162	156	161	1189	6mer	x	6mer	9606		0
MRPL20	>hsa-miR-8083MIMAT0031010HomosapiensmiR-8083	9606	335	342	335	341	1190	7mer-1a	x	7mer-1a	9606		0
MRPL20	>hsa-miR-8485MIMAT0033692HomosapiensmiR-8485	9606	266	273	266	272	1191	7mer-m8	x	7mer-m8	9606		0
MRPL20	>hsa-miR-891a-3pMIMAT0026717HomosapiensmiR-891a-3p	9606	167	174	167	173	1192	7mer-m8	x	7mer-m8	9606		0
MRPL20	>hsa-miR-922MIMAT0004972HomosapiensmiR-922	9606	161	168	161	167	1193	7mer-m8	x	7mer-m8	9606		0
MRPL20	>hsa-miR-940MIMAT0004983HomosapiensmiR-940	9606	147	153	147	152	1194	6mer	x	6mer	9606		0
MRPL20	>hsa-miR-9500MIMAT0035542HomosapiensmiR-9500	9606	111	117	111	116	1195	6mer	x	6mer	9606		0
MRPL20	>hsa-miR-9500MIMAT0035542HomosapiensmiR-9500	9606	196	202	196	201	1196	6mer	x	6mer	9606		0
VWF	>hsa-miR-11181-5pMIMAT0043996HomosapiensmiR-11181-5p	9606	63	69	63	68	1197	6mer	x	6mer	9606		0
VWF	>hsa-miR-1237-3pMIMAT0005592HomosapiensmiR-1237-3p	9606	126	134	126	133	1198	8mer-1a	x	8mer-1a	9606		0
VWF	>hsa-miR-1273h-5pMIMAT0030415HomosapiensmiR-1273h-5p	9606	34	41	34	40	1199	7mer-m8	x	7mer-m8	9606		0
VWF	>hsa-miR-1301-5pMIMAT0026639HomosapiensmiR-1301-5p	9606	96	103	96	102	1200	7mer-m8	x	7mer-m8	9606		0
VWF	>hsa-miR-17-3pMIMAT0000071HomosapiensmiR-17-3p	9606	226	232	226	231	1201	6mer	x	6mer	9606		0
VWF	>hsa-miR-2116-3pMIMAT0011161HomosapiensmiR-2116-3p	9606	199	205	199	204	1202	6mer	x	6mer	9606		0
VWF	>hsa-miR-2276-5pMIMAT0026921HomosapiensmiR-2276-5p	9606	110	117	110	116	1203	7mer-1a	x	7mer-1a	9606		0
VWF	>hsa-miR-29a-5pMIMAT0004503HomosapiensmiR-29a-5p	9606	106	113	106	112	1204	7mer-1a	x	7mer-1a	9606		0
VWF	>hsa-miR-301a-5pMIMAT0022696HomosapiensmiR-301a-5p	9606	64	71	64	70	1205	7mer-1a	x	7mer-1a	9606		0
VWF	>hsa-miR-301b-5pMIMAT0032026HomosapiensmiR-301b-5p	9606	64	71	64	70	1206	7mer-1a	x	7mer-1a	9606		0
VWF	>hsa-miR-3059-3pMIMAT0048634HomosapiensmiR-3059-3p	9606	96	102	96	101	1207	6mer	x	6mer	9606		0
VWF	>hsa-miR-30b-3pMIMAT0004589HomosapiensmiR-30b-3p	9606	34	41	34	40	1208	7mer-m8	x	7mer-m8	9606		0
VWF	>hsa-miR-3181MIMAT0015061HomosapiensmiR-3181	9606	155	161	155	160	1209	6mer	x	6mer	9606		0
VWF	>hsa-miR-3183MIMAT0015063HomosapiensmiR-3183	9606	67	74	67	73	1210	7mer-1a	x	7mer-1a	9606		0
VWF	>hsa-miR-320a-3pMIMAT0000510HomosapiensmiR-320a-3p	9606	212	218	212	217	1211	6mer	x	6mer	9606		0
VWF	>hsa-miR-320bMIMAT0005792HomosapiensmiR-320b	9606	212	218	212	217	1212	6mer	x	6mer	9606		0
VWF	>hsa-miR-320cMIMAT0005793HomosapiensmiR-320c	9606	212	218	212	217	1213	6mer	x	6mer	9606		0
VWF	>hsa-miR-320dMIMAT0006764HomosapiensmiR-320d	9606	212	218	212	217	1214	6mer	x	6mer	9606		0
VWF	>hsa-miR-3689a-3pMIMAT0018118HomosapiensmiR-3689a-3p	9606	34	41	34	40	1215	7mer-m8	x	7mer-m8	9606		0
VWF	>hsa-miR-3689b-3pMIMAT0018181HomosapiensmiR-3689b-3p	9606	34	41	34	40	1216	7mer-m8	x	7mer-m8	9606		0
VWF	>hsa-miR-3689cMIMAT0019007HomosapiensmiR-3689c	9606	34	41	34	40	1217	7mer-m8	x	7mer-m8	9606		0
VWF	>hsa-miR-3691-5pMIMAT0018120HomosapiensmiR-3691-5p	9606	147	154	147	153	1218	7mer-m8	x	7mer-m8	9606		0
VWF	>hsa-miR-3943MIMAT0018359HomosapiensmiR-3943	9606	246	252	246	251	1219	6mer	x	6mer	9606		0
VWF	>hsa-miR-4256MIMAT0016877HomosapiensmiR-4256	9606	63	69	63	68	1220	6mer	x	6mer	9606		0
VWF	>hsa-miR-4264MIMAT0016899HomosapiensmiR-4264	9606	56	62	56	61	1221	6mer	x	6mer	9606		0
VWF	>hsa-miR-4274MIMAT0016906HomosapiensmiR-4274	9606	80	86	80	85	1222	6mer	x	6mer	9606		0
VWF	>hsa-miR-4279MIMAT0016909HomosapiensmiR-4279	9606	70	77	70	76	1223	7mer-1a	x	7mer-1a	9606		0
VWF	>hsa-miR-4313MIMAT0016865HomosapiensmiR-4313	9606	244	251	244	250	1224	7mer-m8	x	7mer-m8	9606		0
VWF	>hsa-miR-4418MIMAT0018930HomosapiensmiR-4418	9606	227	233	227	232	1225	6mer	x	6mer	9606		0
VWF	>hsa-miR-4429MIMAT0018944HomosapiensmiR-4429	9606	212	218	212	217	1226	6mer	x	6mer	9606		0
VWF	>hsa-miR-4718MIMAT0019831HomosapiensmiR-4718	9606	209	215	209	214	1227	6mer	x	6mer	9606		0
VWF	>hsa-miR-4722-3pMIMAT0019837HomosapiensmiR-4722-3p	9606	240	247	240	246	1228	7mer-m8	x	7mer-m8	9606		0
VWF	>hsa-miR-4723-3pMIMAT0019839HomosapiensmiR-4723-3p	9606	66	74	66	73	1229	8mer-1a	x	8mer-1a	9606		0
VWF	>hsa-miR-4750-3pMIMAT0022979HomosapiensmiR-4750-3p	9606	62	69	62	68	1230	7mer-1a	x	7mer-1a	9606		0
VWF	>hsa-miR-4761-5pMIMAT0019908HomosapiensmiR-4761-5p	9606	23	29	23	28	1231	6mer	x	6mer	9606		0
VWF	>hsa-miR-493-5pMIMAT0002813HomosapiensmiR-493-5p	9606	206	213	206	212	1232	7mer-m8	x	7mer-m8	9606		0
VWF	>hsa-miR-5006-5pMIMAT0021033HomosapiensmiR-5006-5p	9606	239	245	239	244	1233	6mer	x	6mer	9606		0
VWF	>hsa-miR-509-3-5pMIMAT0004975HomosapiensmiR-509-3-5p	9606	227	233	227	232	1234	6mer	x	6mer	9606		0
VWF	>hsa-miR-509-5pMIMAT0004779HomosapiensmiR-509-5p	9606	227	233	227	232	1235	6mer	x	6mer	9606		0
VWF	>hsa-miR-544aMIMAT0003164HomosapiensmiR-544a	9606	125	131	125	130	1236	6mer	x	6mer	9606		0
VWF	>hsa-miR-6081MIMAT0023706HomosapiensmiR-6081	9606	81	89	81	88	1237	8mer-1a	x	8mer-1a	9606		0
VWF	>hsa-miR-624-3pMIMAT0004807HomosapiensmiR-624-3p	9606	24	30	24	29	1238	6mer	x	6mer	9606		0
VWF	>hsa-miR-642a-5pMIMAT0003312HomosapiensmiR-642a-5p	9606	111	117	111	116	1239	6mer	x	6mer	9606		0
VWF	>hsa-miR-6502-5pMIMAT0025460HomosapiensmiR-6502-5p	9606	97	103	97	102	1240	6mer	x	6mer	9606		0
VWF	>hsa-miR-6515-3pMIMAT0025487HomosapiensmiR-6515-3p	9606	49	57	49	56	1241	8mer-1a	x	8mer-1a	9606		0
VWF	>hsa-miR-665MIMAT0004952HomosapiensmiR-665	9606	236	243	236	242	1242	7mer-m8	x	7mer-m8	9606		0
VWF	>hsa-miR-6727-3pMIMAT0027356HomosapiensmiR-6727-3p	9606	241	247	241	246	1243	6mer	x	6mer	9606		0
VWF	>hsa-miR-6744-5pMIMAT0027389HomosapiensmiR-6744-5p	9606	146	153	146	152	1244	7mer-1a	x	7mer-1a	9606		0
VWF	>hsa-miR-6752-3pMIMAT0027405HomosapiensmiR-6752-3p	9606	242	248	242	247	1245	6mer	x	6mer	9606		0
VWF	>hsa-miR-6769b-3pMIMAT0027621HomosapiensmiR-6769b-3p	9606	66	74	66	73	1246	8mer-1a	x	8mer-1a	9606		0
VWF	>hsa-miR-6770-5pMIMAT0027440HomosapiensmiR-6770-5p	9606	265	271	265	270	1247	6mer	x	6mer	9606		0
VWF	>hsa-miR-6779-5pMIMAT0027458HomosapiensmiR-6779-5p	9606	35	41	35	40	1248	6mer	x	6mer	9606		0
VWF	>hsa-miR-6780a-5pMIMAT0027460HomosapiensmiR-6780a-5p	9606	35	41	35	40	1249	6mer	x	6mer	9606		0
VWF	>hsa-miR-6799-5pMIMAT0027498HomosapiensmiR-6799-5p	9606	34	41	34	40	1250	7mer-1a	x	7mer-1a	9606		0
VWF	>hsa-miR-6801-3pMIMAT0027503HomosapiensmiR-6801-3p	9606	242	249	242	248	1251	7mer-m8	x	7mer-m8	9606		0
VWF	>hsa-miR-6810-3pMIMAT0027521HomosapiensmiR-6810-3p	9606	243	249	243	248	1252	6mer	x	6mer	9606		0
VWF	>hsa-miR-6817-3pMIMAT0027535HomosapiensmiR-6817-3p	9606	65	72	65	71	1253	7mer-m8	x	7mer-m8	9606		0
VWF	>hsa-miR-6822-3pMIMAT0027545HomosapiensmiR-6822-3p	9606	98	105	98	104	1254	7mer-1a	x	7mer-1a	9606		0
VWF	>hsa-miR-6854-3pMIMAT0027609HomosapiensmiR-6854-3p	9606	256	263	256	262	1255	7mer-m8	x	7mer-m8	9606		0
VWF	>hsa-miR-6868-3pMIMAT0027637HomosapiensmiR-6868-3p	9606	127	135	127	134	1256	8mer-1a	x	8mer-1a	9606		0
VWF	>hsa-miR-6868-5pMIMAT0027636HomosapiensmiR-6868-5p	9606	251	258	251	257	1257	7mer-1a	x	7mer-1a	9606		0
VWF	>hsa-miR-6871-5pMIMAT0027642HomosapiensmiR-6871-5p	9606	36	42	36	41	1258	6mer	x	6mer	9606		0
VWF	>hsa-miR-7111-3pMIMAT0028120HomosapiensmiR-7111-3p	9606	67	74	67	73	1259	7mer-m8	x	7mer-m8	9606		0
VWF	>hsa-miR-7153-3pMIMAT0028217HomosapiensmiR-7153-3p	9606	39	46	39	45	1260	7mer-1a	x	7mer-1a	9606		0
VWF	>hsa-miR-7159-5pMIMAT0028228HomosapiensmiR-7159-5p	9606	26	34	26	33	1261	8mer-1a	x	8mer-1a	9606		0
VWF	>hsa-miR-8057MIMAT0030984HomosapiensmiR-8057	9606	99	106	99	105	1262	7mer-1a	x	7mer-1a	9606		0
COL4A1	>hsa-miR-1207-3pMIMAT0005872HomosapiensmiR-1207-3p	9606	405	411	405	410	1263	6mer	x	6mer	9606		0
COL4A1	>hsa-miR-12127MIMAT0049021HomosapiensmiR-12127	9606	618	625	618	624	1264	7mer-1a	x	7mer-1a	9606		0
COL4A1	>hsa-miR-12130MIMAT0049024HomosapiensmiR-12130	9606	787	794	787	793	1265	7mer-m8	x	7mer-m8	9606		0
COL4A1	>hsa-miR-12135MIMAT0049031HomosapiensmiR-12135	9606	24	31	24	30	1266	7mer-m8	x	7mer-m8	9606		0
COL4A1	>hsa-miR-1229-3pMIMAT0005584HomosapiensmiR-1229-3p	9606	729	736	729	735	1267	7mer-1a	x	7mer-1a	9606		0
COL4A1	>hsa-miR-1248MIMAT0005900HomosapiensmiR-1248	9606	736	743	736	742	1268	7mer-1a	x	7mer-1a	9606		0
COL4A1	>hsa-miR-126-5pMIMAT0000444HomosapiensmiR-126-5p	9606	102	109	102	108	1269	7mer-1a	x	7mer-1a	9606		0
COL4A1	>hsa-miR-126-5pMIMAT0000444HomosapiensmiR-126-5p	9606	105	111	105	110	1270	6mer	x	6mer	9606		0
COL4A1	>hsa-miR-1283MIMAT0005799HomosapiensmiR-1283	9606	61	67	61	66	1271	6mer	x	6mer	9606		0
COL4A1	>hsa-miR-1303MIMAT0005891HomosapiensmiR-1303	9606	851	859	851	858	1272	8mer-1a	x	8mer-1a	9606		0
COL4A1	>hsa-miR-1304-5pMIMAT0005892HomosapiensmiR-1304-5p	9606	666	672	666	671	1273	6mer	x	6mer	9606		0
COL4A1	>hsa-miR-1305MIMAT0005893HomosapiensmiR-1305	9606	387	394	387	393	1274	7mer-m8	x	7mer-m8	9606		0
COL4A1	>hsa-miR-130a-5pMIMAT0004593HomosapiensmiR-130a-5p	9606	716	722	716	721	1275	6mer	x	6mer	9606		0
COL4A1	>hsa-miR-130b-5pMIMAT0004680HomosapiensmiR-130b-5p	9606	722	729	722	728	1276	7mer-m8	x	7mer-m8	9606		0
COL4A1	>hsa-miR-1323MIMAT0005795HomosapiensmiR-1323	9606	164	171	164	170	1277	7mer-1a	x	7mer-1a	9606		0
COL4A1	>hsa-miR-133a-5pMIMAT0026478HomosapiensmiR-133a-5p	9606	45	51	45	50	1278	6mer	x	6mer	9606		0
COL4A1	>hsa-miR-138-2-3pMIMAT0004596HomosapiensmiR-138-2-3p	9606	390	397	390	396	1279	7mer-m8	x	7mer-m8	9606		0
COL4A1	>hsa-miR-139-5pMIMAT0000250HomosapiensmiR-139-5p	9606	561	567	561	566	1280	6mer	x	6mer	9606		0
COL4A1	>hsa-miR-143-3pMIMAT0000435HomosapiensmiR-143-3p	9606	634	641	634	640	1281	7mer-m8	x	7mer-m8	9606		0
COL4A1	>hsa-miR-148a-5pMIMAT0004549HomosapiensmiR-148a-5p	9606	465	472	465	471	1282	7mer-m8	x	7mer-m8	9606		0
COL4A1	>hsa-miR-148a-5pMIMAT0004549HomosapiensmiR-148a-5p	9606	585	591	585	590	1283	6mer	x	6mer	9606		0
COL4A1	>hsa-miR-148b-5pMIMAT0004699HomosapiensmiR-148b-5p	9606	465	471	465	470	1284	6mer	x	6mer	9606		0
COL4A1	>hsa-miR-151a-3pMIMAT0000757HomosapiensmiR-151a-3p	9606	686	693	686	692	1285	7mer-m8	x	7mer-m8	9606		0
COL4A1	>hsa-miR-153-3pMIMAT0000439HomosapiensmiR-153-3p	9606	623	629	623	628	1286	6mer	x	6mer	9606		0
COL4A1	>hsa-miR-16-2-3pMIMAT0004518HomosapiensmiR-16-2-3p	9606	743	750	743	749	1287	7mer-1a	x	7mer-1a	9606		0
COL4A1	>hsa-miR-1827MIMAT0006767HomosapiensmiR-1827	9606	664	671	664	670	1288	7mer-1a	x	7mer-1a	9606		0
COL4A1	>hsa-miR-183-3pMIMAT0004560HomosapiensmiR-183-3p	9606	878	885	878	884	1289	7mer-1a	x	7mer-1a	9606		0
COL4A1	>hsa-miR-190a-5pMIMAT0000458HomosapiensmiR-190a-5p	9606	695	701	695	700	1290	6mer	x	6mer	9606		0
COL4A1	>hsa-miR-190b-5pMIMAT0004929HomosapiensmiR-190b-5p	9606	695	701	695	700	1291	6mer	x	6mer	9606		0
COL4A1	>hsa-miR-1912-5pMIMAT0037333HomosapiensmiR-1912-5p	9606	397	403	397	402	1292	6mer	x	6mer	9606		0
COL4A1	>hsa-miR-195-3pMIMAT0004615HomosapiensmiR-195-3p	9606	743	750	743	749	1293	7mer-1a	x	7mer-1a	9606		0
COL4A1	>hsa-miR-200a-5pMIMAT0001620HomosapiensmiR-200a-5p	9606	271	278	271	277	1294	7mer-1a	x	7mer-1a	9606		0
COL4A1	>hsa-miR-200b-5pMIMAT0004571HomosapiensmiR-200b-5p	9606	271	278	271	277	1295	7mer-1a	x	7mer-1a	9606		0
COL4A1	>hsa-miR-2115-3pMIMAT0011159HomosapiensmiR-2115-3p	9606	307	313	307	312	1296	6mer	x	6mer	9606		0
COL4A1	>hsa-miR-2115-5pMIMAT0011158HomosapiensmiR-2115-5p	9606	351	357	351	356	1297	6mer	x	6mer	9606		0
COL4A1	>hsa-miR-219a-1-3pMIMAT0004567HomosapiensmiR-219a-1-3p	9606	668	675	668	674	1298	7mer-m8	x	7mer-m8	9606		0
COL4A1	>hsa-miR-219a-2-3pMIMAT0004675HomosapiensmiR-219a-2-3p	9606	240	247	240	246	1299	7mer-m8	x	7mer-m8	9606		0
COL4A1	>hsa-miR-22-5pMIMAT0004495HomosapiensmiR-22-5p	9606	583	589	583	588	1300	6mer	x	6mer	9606		0
COL4A1	>hsa-miR-221-3pMIMAT0000278HomosapiensmiR-221-3p	9606	312	318	312	317	1301	6mer	x	6mer	9606		0
COL4A1	>hsa-miR-222-3pMIMAT0000279HomosapiensmiR-222-3p	9606	311	318	311	317	1302	7mer-m8	x	7mer-m8	9606		0
COL4A1	>hsa-miR-2355-5pMIMAT0016895HomosapiensmiR-2355-5p	9606	482	488	482	487	1303	6mer	x	6mer	9606		0
COL4A1	>hsa-miR-28-5pMIMAT0000085HomosapiensmiR-28-5p	9606	822	829	822	828	1304	7mer-m8	x	7mer-m8	9606		0
COL4A1	>hsa-miR-297MIMAT0004450HomosapiensmiR-297	9606	784	791	784	790	1305	7mer-1a	x	7mer-1a	9606		0
COL4A1	>hsa-miR-29b-1-5pMIMAT0004514HomosapiensmiR-29b-1-5p	9606	370	376	370	375	1306	6mer	x	6mer	9606		0
COL4A1	>hsa-miR-302a-5pMIMAT0000683HomosapiensmiR-302a-5p	9606	510	517	510	516	1307	7mer-1a	x	7mer-1a	9606		0
COL4A1	>hsa-miR-3059-5pMIMAT0048633HomosapiensmiR-3059-5p	9606	719	726	719	725	1308	7mer-1a	x	7mer-1a	9606		0
COL4A1	>hsa-miR-3124-3pMIMAT0019200HomosapiensmiR-3124-3p	9606	720	728	720	727	1309	8mer-1a	x	8mer-1a	9606		0
COL4A1	>hsa-miR-3124-3pMIMAT0019200HomosapiensmiR-3124-3p	9606	749	757	749	756	1310	8mer-1a	x	8mer-1a	9606		0
COL4A1	>hsa-miR-3125MIMAT0014988HomosapiensmiR-3125	9606	187	193	187	192	1311	6mer	x	6mer	9606		0
COL4A1	>hsa-miR-3127-5pMIMAT0014990HomosapiensmiR-3127-5p	9606	554	561	554	560	1312	7mer-m8	x	7mer-m8	9606		0
COL4A1	>hsa-miR-3130-5pMIMAT0014995HomosapiensmiR-3130-5p	9606	547	554	547	553	1313	7mer-1a	x	7mer-1a	9606		0
COL4A1	>hsa-miR-3139MIMAT0015007HomosapiensmiR-3139	9606	822	829	822	828	1314	7mer-m8	x	7mer-m8	9606		0
COL4A1	>hsa-miR-3140-3pMIMAT0015008HomosapiensmiR-3140-3p	9606	379	385	379	384	1315	6mer	x	6mer	9606		0
COL4A1	>hsa-miR-3149MIMAT0015022HomosapiensmiR-3149	9606	785	791	785	790	1316	6mer	x	6mer	9606		0
COL4A1	>hsa-miR-3156-5pMIMAT0015030HomosapiensmiR-3156-5p	9606	444	450	444	449	1317	6mer	x	6mer	9606		0
COL4A1	>hsa-miR-3157-5pMIMAT0015031HomosapiensmiR-3157-5p	9606	675	683	675	682	1318	8mer-1a	x	8mer-1a	9606		0
COL4A1	>hsa-miR-3170MIMAT0015045HomosapiensmiR-3170	9606	790	797	790	796	1319	7mer-1a	x	7mer-1a	9606		0
COL4A1	>hsa-miR-3182MIMAT0015062HomosapiensmiR-3182	9606	580	587	580	586	1320	7mer-1a	x	7mer-1a	9606		0
COL4A1	>hsa-miR-320eMIMAT0015072HomosapiensmiR-320e	9606	47	53	47	52	1321	6mer	x	6mer	9606		0
COL4A1	>hsa-miR-3646MIMAT0018065HomosapiensmiR-3646	9606	302	308	302	307	1322	6mer	x	6mer	9606		0
COL4A1	>hsa-miR-3662MIMAT0018083HomosapiensmiR-3662	9606	422	429	422	428	1323	7mer-m8	x	7mer-m8	9606		0
COL4A1	>hsa-miR-3674MIMAT0018097HomosapiensmiR-3674	9606	358	366	358	365	1324	8mer-1a	x	8mer-1a	9606		0
COL4A1	>hsa-miR-3681-5pMIMAT0018108HomosapiensmiR-3681-5p	9606	82	89	82	88	1325	7mer-1a	x	7mer-1a	9606		0
COL4A1	>hsa-miR-3910MIMAT0018184HomosapiensmiR-3910	9606	808	815	808	814	1326	7mer-m8	x	7mer-m8	9606		0
COL4A1	>hsa-miR-3916MIMAT0018190HomosapiensmiR-3916	9606	187	193	187	192	1327	6mer	x	6mer	9606		0
COL4A1	>hsa-miR-3928-3pMIMAT0018205HomosapiensmiR-3928-3p	9606	186	192	186	191	1328	6mer	x	6mer	9606		0
COL4A1	>hsa-miR-3942-5pMIMAT0018358HomosapiensmiR-3942-5p	9606	345	351	345	350	1329	6mer	x	6mer	9606		0
COL4A1	>hsa-miR-424-3pMIMAT0004749HomosapiensmiR-424-3p	9606	610	616	610	615	1330	6mer	x	6mer	9606		0
COL4A1	>hsa-miR-4269MIMAT0016897HomosapiensmiR-4269	9606	478	484	478	483	1331	6mer	x	6mer	9606		0
COL4A1	>hsa-miR-4282MIMAT0016912HomosapiensmiR-4282	9606	323	330	323	329	1332	7mer-m8	x	7mer-m8	9606		0
COL4A1	>hsa-miR-4286MIMAT0016916HomosapiensmiR-4286	9606	566	573	566	572	1333	7mer-1a	x	7mer-1a	9606		0
COL4A1	>hsa-miR-4301MIMAT0016850HomosapiensmiR-4301	9606	564	571	564	570	1334	7mer-m8	x	7mer-m8	9606		0
COL4A1	>hsa-miR-4307MIMAT0016860HomosapiensmiR-4307	9606	781	788	781	787	1335	7mer-1a	x	7mer-1a	9606		0
COL4A1	>hsa-miR-4320MIMAT0016871HomosapiensmiR-4320	9606	79	86	79	85	1336	7mer-1a	x	7mer-1a	9606		0
COL4A1	>hsa-miR-4452MIMAT0018974HomosapiensmiR-4452	9606	412	418	412	417	1337	6mer	x	6mer	9606		0
COL4A1	>hsa-miR-4482-3pMIMAT0020958HomosapiensmiR-4482-3p	9606	89	96	89	95	1338	7mer-m8	x	7mer-m8	9606		0
COL4A1	>hsa-miR-4482-5pMIMAT0019016HomosapiensmiR-4482-5p	9606	547	554	547	553	1339	7mer-1a	x	7mer-1a	9606		0
COL4A1	>hsa-miR-4499MIMAT0019035HomosapiensmiR-4499	9606	685	693	685	692	1340	8mer-1a	x	8mer-1a	9606		0
COL4A1	>hsa-miR-4502MIMAT0019038HomosapiensmiR-4502	9606	815	821	815	820	1341	6mer	x	6mer	9606		0
COL4A1	>hsa-miR-4528MIMAT0019067HomosapiensmiR-4528	9606	142	150	142	149	1342	8mer-1a	x	8mer-1a	9606		0
COL4A1	>hsa-miR-455-3pMIMAT0004784HomosapiensmiR-455-3p	9606	227	234	227	233	1343	7mer-m8	x	7mer-m8	9606		0
COL4A1	>hsa-miR-4645-5pMIMAT0019705HomosapiensmiR-4645-5p	9606	479	485	479	484	1344	6mer	x	6mer	9606		0
COL4A1	>hsa-miR-4659a-3pMIMAT0019727HomosapiensmiR-4659a-3p	9606	582	588	582	587	1345	6mer	x	6mer	9606		0
COL4A1	>hsa-miR-4659a-3pMIMAT0019727HomosapiensmiR-4659a-3p	9606	767	774	767	773	1346	7mer-1a	x	7mer-1a	9606		0
COL4A1	>hsa-miR-4659b-3pMIMAT0019734HomosapiensmiR-4659b-3p	9606	582	588	582	587	1347	6mer	x	6mer	9606		0
COL4A1	>hsa-miR-4659b-3pMIMAT0019734HomosapiensmiR-4659b-3p	9606	767	774	767	773	1348	7mer-1a	x	7mer-1a	9606		0
COL4A1	>hsa-miR-4673MIMAT0019755HomosapiensmiR-4673	9606	479	485	479	484	1349	6mer	x	6mer	9606		0
COL4A1	>hsa-miR-4680-3pMIMAT0019765HomosapiensmiR-4680-3p	9606	413	419	413	418	1350	6mer	x	6mer	9606		0
COL4A1	>hsa-miR-4682MIMAT0019767HomosapiensmiR-4682	9606	683	689	683	688	1351	6mer	x	6mer	9606		0
COL4A1	>hsa-miR-4703-5pMIMAT0019801HomosapiensmiR-4703-5p	9606	345	351	345	350	1352	6mer	x	6mer	9606		0
COL4A1	>hsa-miR-4733-3pMIMAT0019858HomosapiensmiR-4733-3p	9606	474	480	474	479	1353	6mer	x	6mer	9606		0
COL4A1	>hsa-miR-4733-3pMIMAT0019858HomosapiensmiR-4733-3p	9606	651	657	651	656	1354	6mer	x	6mer	9606		0
COL4A1	>hsa-miR-4735-5pMIMAT0019860HomosapiensmiR-4735-5p	9606	529	536	529	535	1355	7mer-1a	x	7mer-1a	9606		0
COL4A1	>hsa-miR-4743-3pMIMAT0022978HomosapiensmiR-4743-3p	9606	578	585	578	584	1356	7mer-m8	x	7mer-m8	9606		0
COL4A1	>hsa-miR-4746-3pMIMAT0019881HomosapiensmiR-4746-3p	9606	627	633	627	632	1357	6mer	x	6mer	9606		0
COL4A1	>hsa-miR-4768-3pMIMAT0019921HomosapiensmiR-4768-3p	9606	637	644	637	643	1358	7mer-m8	x	7mer-m8	9606		0
COL4A1	>hsa-miR-4770MIMAT0019924HomosapiensmiR-4770	9606	635	641	635	640	1359	6mer	x	6mer	9606		0
COL4A1	>hsa-miR-4774-5pMIMAT0019929HomosapiensmiR-4774-5p	9606	44	50	44	49	1360	6mer	x	6mer	9606		0
COL4A1	>hsa-miR-4790-5pMIMAT0019961HomosapiensmiR-4790-5p	9606	381	387	381	386	1361	6mer	x	6mer	9606		0
COL4A1	>hsa-miR-4795-3pMIMAT0019969HomosapiensmiR-4795-3p	9606	102	110	102	109	1362	8mer-1a	x	8mer-1a	9606		0
COL4A1	>hsa-miR-488-3pMIMAT0004763HomosapiensmiR-488-3p	9606	247	253	247	252	1363	6mer	x	6mer	9606		0
COL4A1	>hsa-miR-488-3pMIMAT0004763HomosapiensmiR-488-3p	9606	27	34	27	33	1364	7mer-1a	x	7mer-1a	9606		0
COL4A1	>hsa-miR-495-3pMIMAT0002817HomosapiensmiR-495-3p	9606	67	73	67	72	1365	6mer	x	6mer	9606		0
COL4A1	>hsa-miR-511-5pMIMAT0002808HomosapiensmiR-511-5p	9606	576	582	576	581	1366	6mer	x	6mer	9606		0
COL4A1	>hsa-miR-512-5pMIMAT0002822HomosapiensmiR-512-5p	9606	489	495	489	494	1367	6mer	x	6mer	9606		0
COL4A1	>hsa-miR-516a-3pMIMAT0006778HomosapiensmiR-516a-3p	9606	594	602	594	601	1368	8mer-1a	x	8mer-1a	9606		0
COL4A1	>hsa-miR-516b-3pMIMAT0002860HomosapiensmiR-516b-3p	9606	594	602	594	601	1369	8mer-1a	x	8mer-1a	9606		0
COL4A1	>hsa-miR-516b-5pMIMAT0002859HomosapiensmiR-516b-5p	9606	462	469	462	468	1370	7mer-1a	x	7mer-1a	9606		0
COL4A1	>hsa-miR-520e-5pMIMAT0037324HomosapiensmiR-520e-5p	9606	110	117	110	116	1371	7mer-1a	x	7mer-1a	9606		0
COL4A1	>hsa-miR-532-5pMIMAT0002888HomosapiensmiR-532-5p	9606	177	184	177	183	1372	7mer-m8	x	7mer-m8	9606		0
COL4A1	>hsa-miR-548aj-5pMIMAT0022739HomosapiensmiR-548aj-5p	9606	454	460	454	459	1373	6mer	x	6mer	9606		0
COL4A1	>hsa-miR-548e-5pMIMAT0026736HomosapiensmiR-548e-5p	9606	431	437	431	436	1374	6mer	x	6mer	9606		0
COL4A1	>hsa-miR-548f-5pMIMAT0026739HomosapiensmiR-548f-5p	9606	454	460	454	459	1375	6mer	x	6mer	9606		0
COL4A1	>hsa-miR-548g-5pMIMAT0022722HomosapiensmiR-548g-5p	9606	454	460	454	459	1376	6mer	x	6mer	9606		0
COL4A1	>hsa-miR-548o-3pMIMAT0005919HomosapiensmiR-548o-3p	9606	164	171	164	170	1377	7mer-1a	x	7mer-1a	9606		0
COL4A1	>hsa-miR-548pMIMAT0005934HomosapiensmiR-548p	9606	455	461	455	460	1378	6mer	x	6mer	9606		0
COL4A1	>hsa-miR-548x-5pMIMAT0022733HomosapiensmiR-548x-5p	9606	454	460	454	459	1379	6mer	x	6mer	9606		0
COL4A1	>hsa-miR-5572MIMAT0022260HomosapiensmiR-5572	9606	791	797	791	796	1380	6mer	x	6mer	9606		0
COL4A1	>hsa-miR-5581-3pMIMAT0022276HomosapiensmiR-5581-3p	9606	225	231	225	230	1381	6mer	x	6mer	9606		0
COL4A1	>hsa-miR-5582-3pMIMAT0022280HomosapiensmiR-5582-3p	9606	163	169	163	168	1382	6mer	x	6mer	9606		0
COL4A1	>hsa-miR-5584-3pMIMAT0022284HomosapiensmiR-5584-3p	9606	583	590	583	589	1383	7mer-m8	x	7mer-m8	9606		0
COL4A1	>hsa-miR-5589-5pMIMAT0022297HomosapiensmiR-5589-5p	9606	403	409	403	408	1384	6mer	x	6mer	9606		0
COL4A1	>hsa-miR-5591-3pMIMAT0022302HomosapiensmiR-5591-3p	9606	868	876	868	875	1385	8mer-1a	x	8mer-1a	9606		0
COL4A1	>hsa-miR-567MIMAT0003231HomosapiensmiR-567	9606	783	790	783	789	1386	7mer-1a	x	7mer-1a	9606		0
COL4A1	>hsa-miR-5680MIMAT0022468HomosapiensmiR-5680	9606	304	310	304	309	1387	6mer	x	6mer	9606		0
COL4A1	>hsa-miR-5688MIMAT0022479HomosapiensmiR-5688	9606	67	73	67	72	1388	6mer	x	6mer	9606		0
COL4A1	>hsa-miR-5692aMIMAT0022484HomosapiensmiR-5692a	9606	129	135	129	134	1389	6mer	x	6mer	9606		0
COL4A1	>hsa-miR-576-5pMIMAT0003241HomosapiensmiR-576-5p	9606	530	537	530	536	1390	7mer-m8	x	7mer-m8	9606		0
COL4A1	>hsa-miR-580-5pMIMAT0026617HomosapiensmiR-580-5p	9606	421	427	421	426	1391	6mer	x	6mer	9606		0
COL4A1	>hsa-miR-593-5pMIMAT0003261HomosapiensmiR-593-5p	9606	475	482	475	481	1392	7mer-m8	x	7mer-m8	9606		0
COL4A1	>hsa-miR-605-3pMIMAT0026621HomosapiensmiR-605-3p	9606	810	817	810	816	1393	7mer-1a	x	7mer-1a	9606		0
COL4A1	>hsa-miR-6088MIMAT0023713HomosapiensmiR-6088	9606	634	641	634	640	1394	7mer-m8	x	7mer-m8	9606		0
COL4A1	>hsa-miR-6126MIMAT0024599HomosapiensmiR-6126	9606	811	817	811	816	1395	6mer	x	6mer	9606		0
COL4A1	>hsa-miR-616-3pMIMAT0004805HomosapiensmiR-616-3p	9606	398	404	398	403	1396	6mer	x	6mer	9606		0
COL4A1	>hsa-miR-627-3pMIMAT0026623HomosapiensmiR-627-3p	9606	602	608	602	607	1397	6mer	x	6mer	9606		0
COL4A1	>hsa-miR-627-3pMIMAT0026623HomosapiensmiR-627-3p	9606	769	777	769	776	1398	8mer-1a	x	8mer-1a	9606		0
COL4A1	>hsa-miR-655-5pMIMAT0026626HomosapiensmiR-655-5p	9606	617	623	617	622	1399	6mer	x	6mer	9606		0
COL4A1	>hsa-miR-656-3pMIMAT0003332HomosapiensmiR-656-3p	9606	760	767	760	766	1400	7mer-1a	x	7mer-1a	9606		0
COL4A1	>hsa-miR-665MIMAT0004952HomosapiensmiR-665	9606	639	645	639	644	1401	6mer	x	6mer	9606		0
COL4A1	>hsa-miR-670-3pMIMAT0026640HomosapiensmiR-670-3p	9606	748	755	748	754	1402	7mer-1a	x	7mer-1a	9606		0
COL4A1	>hsa-miR-6715b-5pMIMAT0025842HomosapiensmiR-6715b-5p	9606	478	484	478	483	1403	6mer	x	6mer	9606		0
COL4A1	>hsa-miR-6730-5pMIMAT0027361HomosapiensmiR-6730-5p	9606	26	33	26	32	1404	7mer-1a	x	7mer-1a	9606		0
COL4A1	>hsa-miR-6736-3pMIMAT0027374HomosapiensmiR-6736-3p	9606	486	493	486	492	1405	7mer-1a	x	7mer-1a	9606		0
COL4A1	>hsa-miR-6753-5pMIMAT0027406HomosapiensmiR-6753-5p	9606	473	479	473	478	1406	6mer	x	6mer	9606		0
COL4A1	>hsa-miR-6787-3pMIMAT0027475HomosapiensmiR-6787-3p	9606	488	494	488	493	1407	6mer	x	6mer	9606		0
COL4A1	>hsa-miR-6808-5pMIMAT0027516HomosapiensmiR-6808-5p	9606	663	669	663	668	1408	6mer	x	6mer	9606		0
COL4A1	>hsa-miR-6833-5pMIMAT0027566HomosapiensmiR-6833-5p	9606	237	244	237	243	1409	7mer-1a	x	7mer-1a	9606		0
COL4A1	>hsa-miR-6840-3pMIMAT0027583HomosapiensmiR-6840-3p	9606	640	646	640	645	1410	6mer	x	6mer	9606		0
COL4A1	>hsa-miR-6849-5pMIMAT0027598HomosapiensmiR-6849-5p	9606	82	89	82	88	1411	7mer-1a	x	7mer-1a	9606		0
COL4A1	>hsa-miR-6854-5pMIMAT0027608HomosapiensmiR-6854-5p	9606	212	218	212	217	1412	6mer	x	6mer	9606		0
COL4A1	>hsa-miR-6855-5pMIMAT0027610HomosapiensmiR-6855-5p	9606	790	797	790	796	1413	7mer-1a	x	7mer-1a	9606		0
COL4A1	>hsa-miR-6857-3pMIMAT0027615HomosapiensmiR-6857-3p	9606	685	691	685	690	1414	6mer	x	6mer	9606		0
COL4A1	>hsa-miR-6859-5pMIMAT0027618HomosapiensmiR-6859-5p	9606	186	193	186	192	1415	7mer-m8	x	7mer-m8	9606		0
COL4A1	>hsa-miR-6864-5pMIMAT0027628HomosapiensmiR-6864-5p	9606	318	325	318	324	1416	7mer-1a	x	7mer-1a	9606		0
COL4A1	>hsa-miR-6868-3pMIMAT0027637HomosapiensmiR-6868-3p	9606	737	744	737	743	1417	7mer-1a	x	7mer-1a	9606		0
COL4A1	>hsa-miR-6874-3pMIMAT0027649HomosapiensmiR-6874-3p	9606	465	471	465	470	1418	6mer	x	6mer	9606		0
COL4A1	>hsa-miR-6881-3pMIMAT0027663HomosapiensmiR-6881-3p	9606	717	725	717	724	1419	8mer-1a	x	8mer-1a	9606		0
COL4A1	>hsa-miR-6888-3pMIMAT0027677HomosapiensmiR-6888-3p	9606	578	585	578	584	1420	7mer-1a	x	7mer-1a	9606		0
COL4A1	>hsa-miR-6888-5pMIMAT0027676HomosapiensmiR-6888-5p	9606	636	643	636	642	1421	7mer-m8	x	7mer-m8	9606		0
COL4A1	>hsa-miR-6893-5pMIMAT0027686HomosapiensmiR-6893-5p	9606	663	669	663	668	1422	6mer	x	6mer	9606		0
COL4A1	>hsa-miR-708-5pMIMAT0004926HomosapiensmiR-708-5p	9606	823	829	823	828	1423	6mer	x	6mer	9606		0
COL4A1	>hsa-miR-7113-5pMIMAT0028123HomosapiensmiR-7113-5p	9606	472	478	472	477	1424	6mer	x	6mer	9606		0
COL4A1	>hsa-miR-7162-5pMIMAT0028234HomosapiensmiR-7162-5p	9606	594	602	594	601	1425	8mer-1a	x	8mer-1a	9606		0
COL4A1	>hsa-miR-7849-3pMIMAT0030424HomosapiensmiR-7849-3p	9606	505	511	505	510	1426	6mer	x	6mer	9606		0
COL4A1	>hsa-miR-8056MIMAT0030983HomosapiensmiR-8056	9606	81	87	81	86	1427	6mer	x	6mer	9606		0
COL4A1	>hsa-miR-874-3pMIMAT0004911HomosapiensmiR-874-3p	9606	373	381	373	380	1428	8mer-1a	x	8mer-1a	9606		0
COL4A1	>hsa-miR-891bMIMAT0004913HomosapiensmiR-891b	9606	499	506	499	505	1429	7mer-1a	x	7mer-1a	9606		0
COL4A1	>hsa-miR-940MIMAT0004983HomosapiensmiR-940	9606	663	669	663	668	1430	6mer	x	6mer	9606		0
COL4A1	>hsa-miR-944MIMAT0004987HomosapiensmiR-944	9606	876	882	876	881	1431	6mer	x	6mer	9606		0
COL4A1	>hsa-miR-9500MIMAT0035542HomosapiensmiR-9500	9606	470	476	470	475	1432	6mer	x	6mer	9606		0
COL4A1	>hsa-miR-9851-3pMIMAT0048640HomosapiensmiR-9851-3p	9606	475	482	475	481	1433	7mer-m8	x	7mer-m8	9606		0
ATP5F1D	>hsa-miR-10394-5pMIMAT0041619HomosapiensmiR-10394-5p	9606	43	50	43	49	1434	7mer-1a	x	7mer-1a	9606		0
ATP5F1D	>hsa-miR-1193MIMAT0015049HomosapiensmiR-1193	9606	28	35	28	34	1435	7mer-m8	x	7mer-m8	9606		0
ATP5F1D	>hsa-miR-1205MIMAT0005869HomosapiensmiR-1205	9606	42	50	42	49	1436	8mer-1a	x	8mer-1a	9606		0
ATP5F1D	>hsa-miR-149-5pMIMAT0000450HomosapiensmiR-149-5p	9606	49	55	49	54	1437	6mer	x	6mer	9606		0
ATP5F1D	>hsa-miR-212-5pMIMAT0022695HomosapiensmiR-212-5p	9606	58	64	58	63	1438	6mer	x	6mer	9606		0
ATP5F1D	>hsa-miR-2467-3pMIMAT0019953HomosapiensmiR-2467-3p	9606	36	42	36	41	1439	6mer	x	6mer	9606		0
ATP5F1D	>hsa-miR-3194-3pMIMAT0019218HomosapiensmiR-3194-3p	9606	46	52	46	51	1440	6mer	x	6mer	9606		0
ATP5F1D	>hsa-miR-4257MIMAT0016878HomosapiensmiR-4257	9606	84	91	84	90	1441	7mer-m8	x	7mer-m8	9606		0
ATP5F1D	>hsa-miR-4436b-3pMIMAT0019941HomosapiensmiR-4436b-3p	9606	39	45	39	44	1442	6mer	x	6mer	9606		0
ATP5F1D	>hsa-miR-4632-5pMIMAT0022977HomosapiensmiR-4632-5p	9606	39	45	39	44	1443	6mer	x	6mer	9606		0
ATP5F1D	>hsa-miR-520a-5pMIMAT0002833HomosapiensmiR-520a-5p	9606	86	93	86	92	1444	7mer-m8	x	7mer-m8	9606		0
ATP5F1D	>hsa-miR-525-5pMIMAT0002838HomosapiensmiR-525-5p	9606	86	93	86	92	1445	7mer-m8	x	7mer-m8	9606		0
ATP5F1D	>hsa-miR-5580-5pMIMAT0022273HomosapiensmiR-5580-5p	9606	49	56	49	55	1446	7mer-m8	x	7mer-m8	9606		0
ATP5F1D	>hsa-miR-6132MIMAT0024616HomosapiensmiR-6132	9606	41	48	41	47	1447	7mer-1a	x	7mer-1a	9606		0
ATP5F1D	>hsa-miR-6134MIMAT0024618HomosapiensmiR-6134	9606	83	89	83	88	1448	6mer	x	6mer	9606		0
ATP5F1D	>hsa-miR-6735-5pMIMAT0027371HomosapiensmiR-6735-5p	9606	38	45	38	44	1449	7mer-m8	x	7mer-m8	9606		0
ATP5F1D	>hsa-miR-6770-3pMIMAT0027441HomosapiensmiR-6770-3p	9606	54	62	54	61	1450	8mer-1a	x	8mer-1a	9606		0
ATP5F1D	>hsa-miR-6813-3pMIMAT0027527HomosapiensmiR-6813-3p	9606	58	65	58	64	1451	7mer-m8	x	7mer-m8	9606		0
ATP5F1D	>hsa-miR-6815-5pMIMAT0027530HomosapiensmiR-6815-5p	9606	82	88	82	87	1452	6mer	x	6mer	9606		0
ATP5F1D	>hsa-miR-6836-5pMIMAT0027574HomosapiensmiR-6836-5p	9606	41	48	41	47	1453	7mer-1a	x	7mer-1a	9606		0
ATP5F1D	>hsa-miR-6865-5pMIMAT0027630HomosapiensmiR-6865-5p	9606	82	88	82	87	1454	6mer	x	6mer	9606		0
ATP5F1D	>hsa-miR-6879-5pMIMAT0027658HomosapiensmiR-6879-5p	9606	39	45	39	44	1455	6mer	x	6mer	9606		0
ATP5F1D	>hsa-miR-7160-5pMIMAT0028230HomosapiensmiR-7160-5p	9606	68	75	68	74	1456	7mer-m8	x	7mer-m8	9606		0
ATP5F1D	>hsa-miR-7162-3pMIMAT0028235HomosapiensmiR-7162-3p	9606	68	74	68	73	1457	6mer	x	6mer	9606		0
ATP5F1D	>hsa-miR-760MIMAT0004957HomosapiensmiR-760	9606	47	54	47	53	1458	7mer-1a	x	7mer-1a	9606		0
ATP5F1D	>hsa-miR-7843-5pMIMAT0030411HomosapiensmiR-7843-5p	9606	38	45	38	44	1459	7mer-m8	x	7mer-m8	9606		0
ATP5F1D	>hsa-miR-8057MIMAT0030984HomosapiensmiR-8057	9606	47	54	47	53	1460	7mer-m8	x	7mer-m8	9606		0
NDUFB7	>hsa-miR-103a-1-5pMIMAT0037306HomosapiensmiR-103a-1-5p	9606	119	125	119	124	1461	6mer	x	6mer	9606		0
NDUFB7	>hsa-miR-103a-2-5pMIMAT0009196HomosapiensmiR-103a-2-5p	9606	119	125	119	124	1462	6mer	x	6mer	9606		0
NDUFB7	>hsa-miR-1248MIMAT0005900HomosapiensmiR-1248	9606	134	140	134	139	1463	6mer	x	6mer	9606		0
NDUFB7	>hsa-miR-1250-5pMIMAT0005902HomosapiensmiR-1250-5p	9606	57	63	57	62	1464	6mer	x	6mer	9606		0
NDUFB7	>hsa-miR-1972MIMAT0009447HomosapiensmiR-1972	9606	17	24	17	23	1465	7mer-m8	x	7mer-m8	9606		0
NDUFB7	>hsa-miR-1976MIMAT0009451HomosapiensmiR-1976	9606	28	34	28	33	1466	6mer	x	6mer	9606		0
NDUFB7	>hsa-miR-199a-3pMIMAT0000232HomosapiensmiR-199a-3p	9606	47	54	47	53	1467	7mer-m8	x	7mer-m8	9606		0
NDUFB7	>hsa-miR-199b-3pMIMAT0004563HomosapiensmiR-199b-3p	9606	47	54	47	53	1468	7mer-m8	x	7mer-m8	9606		0
NDUFB7	>hsa-miR-205-5pMIMAT0000266HomosapiensmiR-205-5p	9606	80	87	80	86	1469	7mer-1a	x	7mer-1a	9606		0
NDUFB7	>hsa-miR-2861MIMAT0013802HomosapiensmiR-2861	9606	243	249	243	248	1470	6mer	x	6mer	9606		0
NDUFB7	>hsa-miR-3119MIMAT0014981HomosapiensmiR-3119	9606	233	240	233	239	1471	7mer-m8	x	7mer-m8	9606		0
NDUFB7	>hsa-miR-3129-5pMIMAT0014992HomosapiensmiR-3129-5p	9606	48	54	48	53	1472	6mer	x	6mer	9606		0
NDUFB7	>hsa-miR-3135bMIMAT0018985HomosapiensmiR-3135b	9606	109	116	109	115	1473	7mer-m8	x	7mer-m8	9606		0
NDUFB7	>hsa-miR-3176MIMAT0015053HomosapiensmiR-3176	9606	157	163	157	162	1474	6mer	x	6mer	9606		0
NDUFB7	>hsa-miR-3184-5pMIMAT0015064HomosapiensmiR-3184-5p	9606	245	253	245	252	1475	8mer-1a	x	8mer-1a	9606		0
NDUFB7	>hsa-miR-3189-3pMIMAT0015071HomosapiensmiR-3189-3p	9606	182	188	182	187	1476	6mer	x	6mer	9606		0
NDUFB7	>hsa-miR-342-5pMIMAT0004694HomosapiensmiR-342-5p	9606	205	211	205	210	1477	6mer	x	6mer	9606		0
NDUFB7	>hsa-miR-371a-5pMIMAT0004687HomosapiensmiR-371a-5p	9606	87	94	87	93	1478	7mer-m8	x	7mer-m8	9606		0
NDUFB7	>hsa-miR-3907MIMAT0018179HomosapiensmiR-3907	9606	56	62	56	61	1479	6mer	x	6mer	9606		0
NDUFB7	>hsa-miR-3918MIMAT0018192HomosapiensmiR-3918	9606	190	196	190	195	1480	6mer	x	6mer	9606		0
NDUFB7	>hsa-miR-3922-3pMIMAT0018197HomosapiensmiR-3922-3p	9606	156	163	156	162	1481	7mer-m8	x	7mer-m8	9606		0
NDUFB7	>hsa-miR-423-5pMIMAT0004748HomosapiensmiR-423-5p	9606	246	253	246	252	1482	7mer-1a	x	7mer-1a	9606		0
NDUFB7	>hsa-miR-4327MIMAT0016889HomosapiensmiR-4327	9606	23	30	23	29	1483	7mer-1a	x	7mer-1a	9606		0
NDUFB7	>hsa-miR-4436b-5pMIMAT0019940HomosapiensmiR-4436b-5p	9606	173	180	173	179	1484	7mer-m8	x	7mer-m8	9606		0
NDUFB7	>hsa-miR-4447MIMAT0018966HomosapiensmiR-4447	9606	209	215	209	214	1485	6mer	x	6mer	9606		0
NDUFB7	>hsa-miR-4472MIMAT0018999HomosapiensmiR-4472	9606	208	215	208	214	1486	7mer-m8	x	7mer-m8	9606		0
NDUFB7	>hsa-miR-4640-3pMIMAT0019700HomosapiensmiR-4640-3p	9606	198	204	198	203	1487	6mer	x	6mer	9606		0
NDUFB7	>hsa-miR-4659a-3pMIMAT0019727HomosapiensmiR-4659a-3p	9606	132	138	132	137	1488	6mer	x	6mer	9606		0
NDUFB7	>hsa-miR-4659b-3pMIMAT0019734HomosapiensmiR-4659b-3p	9606	132	138	132	137	1489	6mer	x	6mer	9606		0
NDUFB7	>hsa-miR-4664-5pMIMAT0019737HomosapiensmiR-4664-5p	9606	205	211	205	210	1490	6mer	x	6mer	9606		0
NDUFB7	>hsa-miR-4746-3pMIMAT0019881HomosapiensmiR-4746-3p	9606	57	64	57	63	1491	7mer-m8	x	7mer-m8	9606		0
NDUFB7	>hsa-miR-4778-3pMIMAT0019937HomosapiensmiR-4778-3p	9606	117	124	117	123	1492	7mer-m8	x	7mer-m8	9606		0
NDUFB7	>hsa-miR-4778-3pMIMAT0019937HomosapiensmiR-4778-3p	9606	133	139	133	138	1493	6mer	x	6mer	9606		0
NDUFB7	>hsa-miR-548sMIMAT0014987HomosapiensmiR-548s	9606	149	156	149	155	1494	7mer-1a	x	7mer-1a	9606		0
NDUFB7	>hsa-miR-5572MIMAT0022260HomosapiensmiR-5572	9606	180	186	180	185	1495	6mer	x	6mer	9606		0
NDUFB7	>hsa-miR-5587-3pMIMAT0022290HomosapiensmiR-5587-3p	9606	167	174	167	173	1496	7mer-1a	x	7mer-1a	9606		0
NDUFB7	>hsa-miR-5588-3pMIMAT0022296HomosapiensmiR-5588-3p	9606	44	51	44	50	1497	7mer-1a	x	7mer-1a	9606		0
NDUFB7	>hsa-miR-572MIMAT0003237HomosapiensmiR-572	9606	98	104	98	103	1498	6mer	x	6mer	9606		0
NDUFB7	>hsa-miR-6081MIMAT0023706HomosapiensmiR-6081	9606	107	114	107	113	1499	7mer-1a	x	7mer-1a	9606		0
NDUFB7	>hsa-miR-6126MIMAT0024599HomosapiensmiR-6126	9606	238	244	238	243	1500	6mer	x	6mer	9606		0
NDUFB7	>hsa-miR-615-5pMIMAT0004804HomosapiensmiR-615-5p	9606	178	185	178	184	1501	7mer-1a	x	7mer-1a	9606		0
NDUFB7	>hsa-miR-629-3pMIMAT0003298HomosapiensmiR-629-3p	9606	129	135	129	134	1502	6mer	x	6mer	9606		0
NDUFB7	>hsa-miR-6511b-5pMIMAT0025847HomosapiensmiR-6511b-5p	9606	20	27	20	26	1503	7mer-1a	x	7mer-1a	9606		0
NDUFB7	>hsa-miR-6734-5pMIMAT0027369HomosapiensmiR-6734-5p	9606	247	254	247	253	1504	7mer-1a	x	7mer-1a	9606		0
NDUFB7	>hsa-miR-6743-3pMIMAT0027388HomosapiensmiR-6743-3p	9606	32	39	32	38	1505	7mer-1a	x	7mer-1a	9606		0
NDUFB7	>hsa-miR-6752-5pMIMAT0027404HomosapiensmiR-6752-5p	9606	206	212	206	211	1506	6mer	x	6mer	9606		0
NDUFB7	>hsa-miR-6756-5pMIMAT0027412HomosapiensmiR-6756-5p	9606	210	217	210	216	1507	7mer-m8	x	7mer-m8	9606		0
NDUFB7	>hsa-miR-6763-3pMIMAT0027427HomosapiensmiR-6763-3p	9606	168	175	168	174	1508	7mer-1a	x	7mer-1a	9606		0
NDUFB7	>hsa-miR-6766-5pMIMAT0027432HomosapiensmiR-6766-5p	9606	211	217	211	216	1509	6mer	x	6mer	9606		0
NDUFB7	>hsa-miR-6811-5pMIMAT0027522HomosapiensmiR-6811-5p	9606	19	27	19	26	1510	8mer-1a	x	8mer-1a	9606		0
NDUFB7	>hsa-miR-6813-3pMIMAT0027527HomosapiensmiR-6813-3p	9606	183	189	183	188	1511	6mer	x	6mer	9606		0
NDUFB7	>hsa-miR-6842-5pMIMAT0027586HomosapiensmiR-6842-5p	9606	206	212	206	211	1512	6mer	x	6mer	9606		0
NDUFB7	>hsa-miR-6875-3pMIMAT0027651HomosapiensmiR-6875-3p	9606	117	123	117	122	1513	6mer	x	6mer	9606		0
NDUFB7	>hsa-miR-6880-3pMIMAT0027661HomosapiensmiR-6880-3p	9606	135	142	135	141	1514	7mer-m8	x	7mer-m8	9606		0
NDUFB7	>hsa-miR-6895-5pMIMAT0027690HomosapiensmiR-6895-5p	9606	189	195	189	194	1515	6mer	x	6mer	9606		0
NDUFB7	>hsa-miR-7109-5pMIMAT0028115HomosapiensmiR-7109-5p	9606	208	214	208	213	1516	6mer	x	6mer	9606		0
NDUFB7	>hsa-miR-7110-5pMIMAT0028117HomosapiensmiR-7110-5p	9606	206	212	206	211	1517	6mer	x	6mer	9606		0
NDUFB7	>hsa-miR-7112-3pMIMAT0028122HomosapiensmiR-7112-3p	9606	70	77	70	76	1518	7mer-m8	x	7mer-m8	9606		0
NDUFB7	>hsa-miR-7152-3pMIMAT0028215HomosapiensmiR-7152-3p	9606	221	227	221	226	1519	6mer	x	6mer	9606		0
NDUFB7	>hsa-miR-92a-2-5pMIMAT0004508HomosapiensmiR-92a-2-5p	9606	210	216	210	215	1520	6mer	x	6mer	9606		0
COL4A1	>hsa-miR-106a-5pMIMAT0000103HomosapiensmiR-106a-5p	9606	1066	1072	1066	1071	1521	6mer	x	6mer	9606		0
COL4A1	>hsa-miR-106b-5pMIMAT0000680HomosapiensmiR-106b-5p	9606	1066	1072	1066	1071	1522	6mer	x	6mer	9606		0
COL4A1	>hsa-miR-11181-3pMIMAT0043997HomosapiensmiR-11181-3p	9606	930	938	930	937	1523	8mer-1a	x	8mer-1a	9606		0
COL4A1	>hsa-miR-1178-3pMIMAT0005823HomosapiensmiR-1178-3p	9606	739	745	739	744	1524	6mer	x	6mer	9606		0
COL4A1	>hsa-miR-1199-5pMIMAT0031119HomosapiensmiR-1199-5p	9606	259	266	259	265	1525	7mer-1a	x	7mer-1a	9606		0
COL4A1	>hsa-miR-1200MIMAT0005863HomosapiensmiR-1200	9606	904	910	904	909	1526	6mer	x	6mer	9606		0
COL4A1	>hsa-miR-1207-3pMIMAT0005872HomosapiensmiR-1207-3p	9606	244	252	244	251	1527	8mer-1a	x	8mer-1a	9606		0
COL4A1	>hsa-miR-1207-5pMIMAT0005871HomosapiensmiR-1207-5p	9606	763	769	763	768	1528	6mer	x	6mer	9606		0
COL4A1	>hsa-miR-12120MIMAT0049014HomosapiensmiR-12120	9606	287	293	287	292	1529	6mer	x	6mer	9606		0
COL4A1	>hsa-miR-12125MIMAT0049019HomosapiensmiR-12125	9606	711	717	711	716	1530	6mer	x	6mer	9606		0
COL4A1	>hsa-miR-12127MIMAT0049021HomosapiensmiR-12127	9606	664	670	664	669	1531	6mer	x	6mer	9606		0
COL4A1	>hsa-miR-12131MIMAT0049025HomosapiensmiR-12131	9606	179	186	179	185	1532	7mer-1a	x	7mer-1a	9606		0
COL4A1	>hsa-miR-1236-3pMIMAT0005591HomosapiensmiR-1236-3p	9606	944	950	944	949	1533	6mer	x	6mer	9606		0
COL4A1	>hsa-miR-1245b-5pMIMAT0019950HomosapiensmiR-1245b-5p	9606	204	210	204	209	1534	6mer	x	6mer	9606		0
COL4A1	>hsa-miR-1247-5pMIMAT0005899HomosapiensmiR-1247-5p	9606	382	389	382	388	1535	7mer-m8	x	7mer-m8	9606		0
COL4A1	>hsa-miR-125b-2-3pMIMAT0004603HomosapiensmiR-125b-2-3p	9606	916	923	916	922	1536	7mer-m8	x	7mer-m8	9606		0
COL4A1	>hsa-miR-1273h-3pMIMAT0030416HomosapiensmiR-1273h-3p	9606	718	724	718	723	1537	6mer	x	6mer	9606		0
COL4A1	>hsa-miR-1273h-5pMIMAT0030415HomosapiensmiR-1273h-5p	9606	446	453	446	452	1538	7mer-m8	x	7mer-m8	9606		0
COL4A1	>hsa-miR-128-3pMIMAT0000424HomosapiensmiR-128-3p	9606	838	845	838	844	1539	7mer-m8	x	7mer-m8	9606		0
COL4A1	>hsa-miR-1285-3pMIMAT0005876HomosapiensmiR-1285-3p	9606	597	603	597	602	1540	6mer	x	6mer	9606		0
COL4A1	>hsa-miR-1303MIMAT0005891HomosapiensmiR-1303	9606	369	375	369	374	1541	6mer	x	6mer	9606		0
COL4A1	>hsa-miR-1303MIMAT0005891HomosapiensmiR-1303	9606	668	674	668	673	1542	6mer	x	6mer	9606		0
COL4A1	>hsa-miR-134-3pMIMAT0026481HomosapiensmiR-134-3p	9606	506	512	506	511	1543	6mer	x	6mer	9606		0
COL4A1	>hsa-miR-134-3pMIMAT0026481HomosapiensmiR-134-3p	9606	755	761	755	760	1544	6mer	x	6mer	9606		0
COL4A1	>hsa-miR-1343-3pMIMAT0019776HomosapiensmiR-1343-3p	9606	858	864	858	863	1545	6mer	x	6mer	9606		0
COL4A1	>hsa-miR-1587MIMAT0019077HomosapiensmiR-1587	9606	600	607	600	606	1546	7mer-m8	x	7mer-m8	9606		0
COL4A1	>hsa-miR-17-5pMIMAT0000070HomosapiensmiR-17-5p	9606	1066	1072	1066	1071	1547	6mer	x	6mer	9606		0
COL4A1	>hsa-miR-1825MIMAT0006765HomosapiensmiR-1825	9606	743	749	743	748	1548	6mer	x	6mer	9606		0
COL4A1	>hsa-miR-1827MIMAT0006767HomosapiensmiR-1827	9606	927	933	927	932	1549	6mer	x	6mer	9606		0
COL4A1	>hsa-miR-183-5pMIMAT0000261HomosapiensmiR-183-5p	9606	1220	1226	1220	1225	1550	6mer	x	6mer	9606		0
COL4A1	>hsa-miR-185-3pMIMAT0004611HomosapiensmiR-185-3p	9606	759	765	759	764	1551	6mer	x	6mer	9606		0
COL4A1	>hsa-miR-187-3pMIMAT0000262HomosapiensmiR-187-3p	9606	252	259	252	258	1552	7mer-m8	x	7mer-m8	9606		0
COL4A1	>hsa-miR-18a-3pMIMAT0002891HomosapiensmiR-18a-3p	9606	133	140	133	139	1553	7mer-1a	x	7mer-1a	9606		0
COL4A1	>hsa-miR-1909-3pMIMAT0007883HomosapiensmiR-1909-3p	9606	761	768	761	767	1554	7mer-m8	x	7mer-m8	9606		0
COL4A1	>hsa-miR-1910-3pMIMAT0026917HomosapiensmiR-1910-3p	9606	926	932	926	931	1555	6mer	x	6mer	9606		0
COL4A1	>hsa-miR-1910-5pMIMAT0007884HomosapiensmiR-1910-5p	9606	391	397	391	396	1556	6mer	x	6mer	9606		0
COL4A1	>hsa-miR-1913MIMAT0007888HomosapiensmiR-1913	9606	533	539	533	538	1557	6mer	x	6mer	9606		0
COL4A1	>hsa-miR-1915-3pMIMAT0007892HomosapiensmiR-1915-3p	9606	435	442	435	441	1558	7mer-m8	x	7mer-m8	9606		0
COL4A1	>hsa-miR-194-3pMIMAT0004671HomosapiensmiR-194-3p	9606	318	324	318	323	1559	6mer	x	6mer	9606		0
COL4A1	>hsa-miR-1976MIMAT0009451HomosapiensmiR-1976	9606	128	134	128	133	1560	6mer	x	6mer	9606		0
COL4A1	>hsa-miR-200b-3pMIMAT0000318HomosapiensmiR-200b-3p	9606	39	45	39	44	1561	6mer	x	6mer	9606		0
COL4A1	>hsa-miR-200c-3pMIMAT0000617HomosapiensmiR-200c-3p	9606	39	45	39	44	1562	6mer	x	6mer	9606		0
COL4A1	>hsa-miR-203a-3pMIMAT0000264HomosapiensmiR-203a-3p	9606	164	171	164	170	1563	7mer-m8	x	7mer-m8	9606		0
COL4A1	>hsa-miR-203b-5pMIMAT0019813HomosapiensmiR-203b-5p	9606	144	152	144	151	1564	8mer-1a	x	8mer-1a	9606		0
COL4A1	>hsa-miR-205-3pMIMAT0009197HomosapiensmiR-205-3p	9606	156	162	156	161	1565	6mer	x	6mer	9606		0
COL4A1	>hsa-miR-20a-5pMIMAT0000075HomosapiensmiR-20a-5p	9606	1066	1072	1066	1071	1566	6mer	x	6mer	9606		0
COL4A1	>hsa-miR-20b-5pMIMAT0001413HomosapiensmiR-20b-5p	9606	1066	1072	1066	1071	1567	6mer	x	6mer	9606		0
COL4A1	>hsa-miR-212-5pMIMAT0022695HomosapiensmiR-212-5p	9606	340	347	340	346	1568	7mer-1a	x	7mer-1a	9606		0
COL4A1	>hsa-miR-216a-3pMIMAT0022844HomosapiensmiR-216a-3p	9606	839	845	839	844	1569	6mer	x	6mer	9606		0
COL4A1	>hsa-miR-218-5pMIMAT0000275HomosapiensmiR-218-5p	9606	55	61	55	60	1570	6mer	x	6mer	9606		0
COL4A1	>hsa-miR-2467-3pMIMAT0019953HomosapiensmiR-2467-3p	9606	923	930	923	929	1571	7mer-m8	x	7mer-m8	9606		0
COL4A1	>hsa-miR-2682-3pMIMAT0013518HomosapiensmiR-2682-3p	9606	945	953	945	952	1572	8mer-1a	x	8mer-1a	9606		0
COL4A1	>hsa-miR-28-5pMIMAT0000085HomosapiensmiR-28-5p	9606	805	812	805	811	1573	7mer-m8	x	7mer-m8	9606		0
COL4A1	>hsa-miR-296-5pMIMAT0000690HomosapiensmiR-296-5p	9606	432	438	432	437	1574	6mer	x	6mer	9606		0
COL4A1	>hsa-miR-297MIMAT0004450HomosapiensmiR-297	9606	1115	1122	1115	1121	1575	7mer-1a	x	7mer-1a	9606		0
COL4A1	>hsa-miR-3064-5pMIMAT0019864HomosapiensmiR-3064-5p	9606	542	548	542	547	1576	6mer	x	6mer	9606		0
COL4A1	>hsa-miR-3085-3pMIMAT0048636HomosapiensmiR-3085-3p	9606	542	548	542	547	1577	6mer	x	6mer	9606		0
COL4A1	>hsa-miR-30b-3pMIMAT0004589HomosapiensmiR-30b-3p	9606	446	453	446	452	1578	7mer-m8	x	7mer-m8	9606		0
COL4A1	>hsa-miR-3125MIMAT0014988HomosapiensmiR-3125	9606	293	299	293	298	1579	6mer	x	6mer	9606		0
COL4A1	>hsa-miR-3125MIMAT0014988HomosapiensmiR-3125	9606	811	818	811	817	1580	7mer-m8	x	7mer-m8	9606		0
COL4A1	>hsa-miR-3130-5pMIMAT0014995HomosapiensmiR-3130-5p	9606	745	751	745	750	1581	6mer	x	6mer	9606		0
COL4A1	>hsa-miR-3135bMIMAT0018985HomosapiensmiR-3135b	9606	483	489	483	488	1582	6mer	x	6mer	9606		0
COL4A1	>hsa-miR-3139MIMAT0015007HomosapiensmiR-3139	9606	805	812	805	811	1583	7mer-m8	x	7mer-m8	9606		0
COL4A1	>hsa-miR-3142MIMAT0015011HomosapiensmiR-3142	9606	204	210	204	209	1584	6mer	x	6mer	9606		0
COL4A1	>hsa-miR-3149MIMAT0015022HomosapiensmiR-3149	9606	1116	1123	1116	1122	1585	7mer-1a	x	7mer-1a	9606		0
COL4A1	>hsa-miR-3158-5pMIMAT0019211HomosapiensmiR-3158-5p	9606	719	726	719	725	1586	7mer-1a	x	7mer-1a	9606		0
COL4A1	>hsa-miR-3167MIMAT0015042HomosapiensmiR-3167	9606	775	781	775	780	1587	6mer	x	6mer	9606		0
COL4A1	>hsa-miR-3173-5pMIMAT0019214HomosapiensmiR-3173-5p	9606	109	116	109	115	1588	7mer-1a	x	7mer-1a	9606		0
COL4A1	>hsa-miR-3180-5pMIMAT0015057HomosapiensmiR-3180-5p	9606	941	947	941	946	1589	6mer	x	6mer	9606		0
COL4A1	>hsa-miR-3187-3pMIMAT0015069HomosapiensmiR-3187-3p	9606	871	878	871	877	1590	7mer-m8	x	7mer-m8	9606		0
COL4A1	>hsa-miR-3187-5pMIMAT0019216HomosapiensmiR-3187-5p	9606	597	603	597	602	1591	6mer	x	6mer	9606		0
COL4A1	>hsa-miR-3192-5pMIMAT0015076HomosapiensmiR-3192-5p	9606	447	454	447	453	1592	7mer-m8	x	7mer-m8	9606		0
COL4A1	>hsa-miR-329-5pMIMAT0026555HomosapiensmiR-329-5p	9606	662	668	662	667	1593	6mer	x	6mer	9606		0
COL4A1	>hsa-miR-331-5pMIMAT0004700HomosapiensmiR-331-5p	9606	1166	1173	1166	1172	1594	7mer-1a	x	7mer-1a	9606		0
COL4A1	>hsa-miR-33a-3pMIMAT0004506HomosapiensmiR-33a-3p	9606	185	191	185	190	1595	6mer	x	6mer	9606		0
COL4A1	>hsa-miR-346MIMAT0000773HomosapiensmiR-346	9606	440	447	440	446	1596	7mer-m8	x	7mer-m8	9606		0
COL4A1	>hsa-miR-3606-5pMIMAT0017983HomosapiensmiR-3606-5p	9606	168	175	168	174	1597	7mer-1a	x	7mer-1a	9606		0
COL4A1	>hsa-miR-3612MIMAT0017989HomosapiensmiR-3612	9606	928	934	928	933	1598	6mer	x	6mer	9606		0
COL4A1	>hsa-miR-3614-3pMIMAT0017993HomosapiensmiR-3614-3p	9606	822	829	822	828	1599	7mer-m8	x	7mer-m8	9606		0
COL4A1	>hsa-miR-3620-5pMIMAT0022967HomosapiensmiR-3620-5p	9606	600	607	600	606	1600	7mer-m8	x	7mer-m8	9606		0
COL4A1	>hsa-miR-3652MIMAT0018072HomosapiensmiR-3652	9606	483	490	483	489	1601	7mer-m8	x	7mer-m8	9606		0
COL4A1	>hsa-miR-3664-3pMIMAT0019220HomosapiensmiR-3664-3p	9606	577	585	577	584	1602	8mer-1a	x	8mer-1a	9606		0
COL4A1	>hsa-miR-3665MIMAT0018087HomosapiensmiR-3665	9606	335	341	335	340	1603	6mer	x	6mer	9606		0
COL4A1	>hsa-miR-3675-5pMIMAT0018098HomosapiensmiR-3675-5p	9606	564	570	564	569	1604	6mer	x	6mer	9606		0
COL4A1	>hsa-miR-3680-3pMIMAT0018107HomosapiensmiR-3680-3p	9606	1078	1085	1078	1084	1605	7mer-1a	x	7mer-1a	9606		0
COL4A1	>hsa-miR-3681-3pMIMAT0018109HomosapiensmiR-3681-3p	9606	839	845	839	844	1606	6mer	x	6mer	9606		0
COL4A1	>hsa-miR-3689a-3pMIMAT0018118HomosapiensmiR-3689a-3p	9606	446	453	446	452	1607	7mer-m8	x	7mer-m8	9606		0
COL4A1	>hsa-miR-3689b-3pMIMAT0018181HomosapiensmiR-3689b-3p	9606	446	453	446	452	1608	7mer-m8	x	7mer-m8	9606		0
COL4A1	>hsa-miR-3689cMIMAT0019007HomosapiensmiR-3689c	9606	446	453	446	452	1609	7mer-m8	x	7mer-m8	9606		0
COL4A1	>hsa-miR-370-3pMIMAT0000722HomosapiensmiR-370-3p	9606	107	113	107	112	1610	6mer	x	6mer	9606		0
COL4A1	>hsa-miR-3714MIMAT0018165HomosapiensmiR-3714	9606	765	771	765	770	1611	6mer	x	6mer	9606		0
COL4A1	>hsa-miR-371b-3pMIMAT0019893HomosapiensmiR-371b-3p	9606	1064	1070	1064	1069	1612	6mer	x	6mer	9606		0
COL4A1	>hsa-miR-377-3pMIMAT0000730HomosapiensmiR-377-3p	9606	523	529	523	528	1613	6mer	x	6mer	9606		0
COL4A1	>hsa-miR-3909MIMAT0018183HomosapiensmiR-3909	9606	1187	1194	1187	1193	1614	7mer-1a	x	7mer-1a	9606		0
COL4A1	>hsa-miR-3916MIMAT0018190HomosapiensmiR-3916	9606	293	299	293	298	1615	6mer	x	6mer	9606		0
COL4A1	>hsa-miR-3916MIMAT0018190HomosapiensmiR-3916	9606	811	818	811	817	1616	7mer-m8	x	7mer-m8	9606		0
COL4A1	>hsa-miR-3918MIMAT0018192HomosapiensmiR-3918	9606	434	440	434	439	1617	6mer	x	6mer	9606		0
COL4A1	>hsa-miR-3973MIMAT0019358HomosapiensmiR-3973	9606	1055	1061	1055	1060	1618	6mer	x	6mer	9606		0
COL4A1	>hsa-miR-421MIMAT0003339HomosapiensmiR-421	9606	1205	1213	1205	1212	1619	8mer-1a	x	8mer-1a	9606		0
COL4A1	>hsa-miR-421MIMAT0003339HomosapiensmiR-421	9606	21	29	21	28	1620	8mer-1a	x	8mer-1a	9606		0
COL4A1	>hsa-miR-4267MIMAT0016893HomosapiensmiR-4267	9606	983	990	983	989	1621	7mer-1a	x	7mer-1a	9606		0
COL4A1	>hsa-miR-4272MIMAT0016902HomosapiensmiR-4272	9606	1208	1214	1208	1213	1622	6mer	x	6mer	9606		0
COL4A1	>hsa-miR-4272MIMAT0016902HomosapiensmiR-4272	9606	24	30	24	29	1623	6mer	x	6mer	9606		0
COL4A1	>hsa-miR-4274MIMAT0016906HomosapiensmiR-4274	9606	392	399	392	398	1624	7mer-m8	x	7mer-m8	9606		0
COL4A1	>hsa-miR-4283MIMAT0016914HomosapiensmiR-4283	9606	514	520	514	519	1625	6mer	x	6mer	9606		0
COL4A1	>hsa-miR-4290MIMAT0016921HomosapiensmiR-4290	9606	130	138	130	137	1626	8mer-1a	x	8mer-1a	9606		0
COL4A1	>hsa-miR-4297MIMAT0016846HomosapiensmiR-4297	9606	677	684	677	683	1627	7mer-1a	x	7mer-1a	9606		0
COL4A1	>hsa-miR-429MIMAT0001536HomosapiensmiR-429	9606	39	45	39	44	1628	6mer	x	6mer	9606		0
COL4A1	>hsa-miR-4303MIMAT0016856HomosapiensmiR-4303	9606	260	267	260	266	1629	7mer-1a	x	7mer-1a	9606		0
COL4A1	>hsa-miR-4307MIMAT0016860HomosapiensmiR-4307	9606	184	190	184	189	1630	6mer	x	6mer	9606		0
COL4A1	>hsa-miR-4311MIMAT0016863HomosapiensmiR-4311	9606	894	901	894	900	1631	7mer-m8	x	7mer-m8	9606		0
COL4A1	>hsa-miR-4330MIMAT0016924HomosapiensmiR-4330	9606	229	235	229	234	1632	6mer	x	6mer	9606		0
COL4A1	>hsa-miR-4421MIMAT0018934HomosapiensmiR-4421	9606	583	589	583	588	1633	6mer	x	6mer	9606		0
COL4A1	>hsa-miR-4430MIMAT0018945HomosapiensmiR-4430	9606	483	490	483	489	1634	7mer-m8	x	7mer-m8	9606		0
COL4A1	>hsa-miR-4433a-3pMIMAT0018949HomosapiensmiR-4433a-3p	9606	557	564	557	563	1635	7mer-m8	x	7mer-m8	9606		0
COL4A1	>hsa-miR-4433b-3pMIMAT0030414HomosapiensmiR-4433b-3p	9606	556	563	556	562	1636	7mer-m8	x	7mer-m8	9606		0
COL4A1	>hsa-miR-4438MIMAT0018956HomosapiensmiR-4438	9606	694	701	694	700	1637	7mer-m8	x	7mer-m8	9606		0
COL4A1	>hsa-miR-4443MIMAT0018961HomosapiensmiR-4443	9606	481	487	481	486	1638	6mer	x	6mer	9606		0
COL4A1	>hsa-miR-4448MIMAT0018967HomosapiensmiR-4448	9606	801	808	801	807	1639	7mer-m8	x	7mer-m8	9606		0
COL4A1	>hsa-miR-4460MIMAT0018982HomosapiensmiR-4460	9606	146	152	146	151	1640	6mer	x	6mer	9606		0
COL4A1	>hsa-miR-4463MIMAT0018987HomosapiensmiR-4463	9606	1201	1207	1201	1206	1641	6mer	x	6mer	9606		0
COL4A1	>hsa-miR-4469MIMAT0018996HomosapiensmiR-4469	9606	233	239	233	238	1642	6mer	x	6mer	9606		0
COL4A1	>hsa-miR-4476MIMAT0019003HomosapiensmiR-4476	9606	809	816	809	815	1643	7mer-m8	x	7mer-m8	9606		0
COL4A1	>hsa-miR-4482-5pMIMAT0019016HomosapiensmiR-4482-5p	9606	744	751	744	750	1644	7mer-m8	x	7mer-m8	9606		0
COL4A1	>hsa-miR-448MIMAT0001532HomosapiensmiR-448	9606	613	619	613	618	1645	6mer	x	6mer	9606		0
COL4A1	>hsa-miR-4491MIMAT0019026HomosapiensmiR-4491	9606	935	941	935	940	1646	6mer	x	6mer	9606		0
COL4A1	>hsa-miR-4492MIMAT0019027HomosapiensmiR-4492	9606	485	491	485	490	1647	6mer	x	6mer	9606		0
COL4A1	>hsa-miR-4492MIMAT0019027HomosapiensmiR-4492	9606	599	607	599	606	1648	8mer-1a	x	8mer-1a	9606		0
COL4A1	>hsa-miR-4494MIMAT0019029HomosapiensmiR-4494	9606	1202	1208	1202	1207	1649	6mer	x	6mer	9606		0
COL4A1	>hsa-miR-4495MIMAT0019030HomosapiensmiR-4495	9606	1227	1233	1227	1232	1650	6mer	x	6mer	9606		0
COL4A1	>hsa-miR-4498MIMAT0019033HomosapiensmiR-4498	9606	485	491	485	490	1651	6mer	x	6mer	9606		0
COL4A1	>hsa-miR-4498MIMAT0019033HomosapiensmiR-4498	9606	600	607	600	606	1652	7mer-1a	x	7mer-1a	9606		0
COL4A1	>hsa-miR-4505MIMAT0019041HomosapiensmiR-4505	9606	598	605	598	604	1653	7mer-m8	x	7mer-m8	9606		0
COL4A1	>hsa-miR-4521MIMAT0019058HomosapiensmiR-4521	9606	1010	1017	1010	1016	1654	7mer-1a	x	7mer-1a	9606		0
COL4A1	>hsa-miR-4527MIMAT0019066HomosapiensmiR-4527	9606	442	448	442	447	1655	6mer	x	6mer	9606		0
COL4A1	>hsa-miR-4530MIMAT0019069HomosapiensmiR-4530	9606	395	402	395	401	1656	7mer-1a	x	7mer-1a	9606		0
COL4A1	>hsa-miR-4533MIMAT0019072HomosapiensmiR-4533	9606	808	815	808	814	1657	7mer-m8	x	7mer-m8	9606		0
COL4A1	>hsa-miR-4650-5pMIMAT0019713HomosapiensmiR-4650-5p	9606	152	159	152	158	1658	7mer-1a	x	7mer-1a	9606		0
COL4A1	>hsa-miR-4650-5pMIMAT0019713HomosapiensmiR-4650-5p	9606	705	711	705	710	1659	6mer	x	6mer	9606		0
COL4A1	>hsa-miR-4651MIMAT0019715HomosapiensmiR-4651	9606	621	629	621	628	1660	8mer-1a	x	8mer-1a	9606		0
COL4A1	>hsa-miR-4654MIMAT0019720HomosapiensmiR-4654	9606	619	625	619	624	1661	6mer	x	6mer	9606		0
COL4A1	>hsa-miR-4657MIMAT0019724HomosapiensmiR-4657	9606	935	941	935	940	1662	6mer	x	6mer	9606		0
COL4A1	>hsa-miR-4659a-3pMIMAT0019727HomosapiensmiR-4659a-3p	9606	1126	1134	1126	1133	1663	8mer-1a	x	8mer-1a	9606		0
COL4A1	>hsa-miR-4659b-3pMIMAT0019734HomosapiensmiR-4659b-3p	9606	1126	1134	1126	1133	1664	8mer-1a	x	8mer-1a	9606		0
COL4A1	>hsa-miR-4667-3pMIMAT0019744HomosapiensmiR-4667-3p	9606	130	136	130	135	1665	6mer	x	6mer	9606		0
COL4A1	>hsa-miR-4668-5pMIMAT0019745HomosapiensmiR-4668-5p	9606	641	647	641	646	1666	6mer	x	6mer	9606		0
COL4A1	>hsa-miR-4668-5pMIMAT0019745HomosapiensmiR-4668-5p	9606	959	965	959	964	1667	6mer	x	6mer	9606		0
COL4A1	>hsa-miR-4675MIMAT0019757HomosapiensmiR-4675	9606	757	764	757	763	1668	7mer-m8	x	7mer-m8	9606		0
COL4A1	>hsa-miR-4678MIMAT0019762HomosapiensmiR-4678	9606	1165	1172	1165	1171	1669	7mer-1a	x	7mer-1a	9606		0
COL4A1	>hsa-miR-4679MIMAT0019763HomosapiensmiR-4679	9606	29	35	29	34	1670	6mer	x	6mer	9606		0
COL4A1	>hsa-miR-4685-5pMIMAT0019771HomosapiensmiR-4685-5p	9606	435	441	435	440	1671	6mer	x	6mer	9606		0
COL4A1	>hsa-miR-4691-5pMIMAT0019781HomosapiensmiR-4691-5p	9606	398	405	398	404	1672	7mer-m8	x	7mer-m8	9606		0
COL4A1	>hsa-miR-4693-5pMIMAT0019784HomosapiensmiR-4693-5p	9606	30	37	30	36	1673	7mer-m8	x	7mer-m8	9606		0
COL4A1	>hsa-miR-4695-5pMIMAT0019788HomosapiensmiR-4695-5p	9606	928	935	928	934	1674	7mer-m8	x	7mer-m8	9606		0
COL4A1	>hsa-miR-4698MIMAT0019793HomosapiensmiR-4698	9606	683	690	683	689	1675	7mer-1a	x	7mer-1a	9606		0
COL4A1	>hsa-miR-4711-3pMIMAT0019817HomosapiensmiR-4711-3p	9606	251	258	251	257	1676	7mer-m8	x	7mer-m8	9606		0
COL4A1	>hsa-miR-4722-5pMIMAT0019836HomosapiensmiR-4722-5p	9606	559	565	559	564	1677	6mer	x	6mer	9606		0
COL4A1	>hsa-miR-4731-5pMIMAT0019853HomosapiensmiR-4731-5p	9606	731	738	731	737	1678	7mer-m8	x	7mer-m8	9606		0
COL4A1	>hsa-miR-4733-3pMIMAT0019858HomosapiensmiR-4733-3p	9606	780	786	780	785	1679	6mer	x	6mer	9606		0
COL4A1	>hsa-miR-4736MIMAT0019862HomosapiensmiR-4736	9606	336	343	336	342	1680	7mer-1a	x	7mer-1a	9606		0
COL4A1	>hsa-miR-4741MIMAT0019871HomosapiensmiR-4741	9606	758	764	758	763	1681	6mer	x	6mer	9606		0
COL4A1	>hsa-miR-4760-5pMIMAT0019906HomosapiensmiR-4760-5p	9606	1160	1166	1160	1165	1682	6mer	x	6mer	9606		0
COL4A1	>hsa-miR-4763-3pMIMAT0019913HomosapiensmiR-4763-3p	9606	762	769	762	768	1683	7mer-m8	x	7mer-m8	9606		0
COL4A1	>hsa-miR-4769-5pMIMAT0019922HomosapiensmiR-4769-5p	9606	618	625	618	624	1684	7mer-m8	x	7mer-m8	9606		0
COL4A1	>hsa-miR-4773MIMAT0019928HomosapiensmiR-4773	9606	457	465	457	464	1685	8mer-1a	x	8mer-1a	9606		0
COL4A1	>hsa-miR-4779MIMAT0019938HomosapiensmiR-4779	9606	575	581	575	580	1686	6mer	x	6mer	9606		0
COL4A1	>hsa-miR-4797-5pMIMAT0019972HomosapiensmiR-4797-5p	9606	305	311	305	310	1687	6mer	x	6mer	9606		0
COL4A1	>hsa-miR-486-3pMIMAT0004762HomosapiensmiR-486-3p	9606	562	569	562	568	1688	7mer-1a	x	7mer-1a	9606		0
COL4A1	>hsa-miR-497-3pMIMAT0004768HomosapiensmiR-497-3p	9606	76	82	76	81	1689	6mer	x	6mer	9606		0
COL4A1	>hsa-miR-5001-5pMIMAT0021021HomosapiensmiR-5001-5p	9606	484	491	484	490	1690	7mer-m8	x	7mer-m8	9606		0
COL4A1	>hsa-miR-5001-5pMIMAT0021021HomosapiensmiR-5001-5p	9606	600	607	600	606	1691	7mer-1a	x	7mer-1a	9606		0
COL4A1	>hsa-miR-5008-5pMIMAT0021039HomosapiensmiR-5008-5p	9606	479	485	479	484	1692	6mer	x	6mer	9606		0
COL4A1	>hsa-miR-5091MIMAT0021083HomosapiensmiR-5091	9606	845	851	845	850	1693	6mer	x	6mer	9606		0
COL4A1	>hsa-miR-5093MIMAT0021085HomosapiensmiR-5093	9606	69	75	69	74	1694	6mer	x	6mer	9606		0
COL4A1	>hsa-miR-513a-5pMIMAT0002877HomosapiensmiR-513a-5p	9606	708	714	708	713	1695	6mer	x	6mer	9606		0
COL4A1	>hsa-miR-513b-3pMIMAT0026749HomosapiensmiR-513b-3p	9606	162	168	162	167	1696	6mer	x	6mer	9606		0
COL4A1	>hsa-miR-5189-5pMIMAT0021120HomosapiensmiR-5189-5p	9606	596	603	596	602	1697	7mer-m8	x	7mer-m8	9606		0
COL4A1	>hsa-miR-5195-5pMIMAT0021126HomosapiensmiR-5195-5p	9606	590	597	590	596	1698	7mer-m8	x	7mer-m8	9606		0
COL4A1	>hsa-miR-5197-5pMIMAT0021130HomosapiensmiR-5197-5p	9606	1220	1227	1220	1226	1699	7mer-m8	x	7mer-m8	9606		0
COL4A1	>hsa-miR-519a-2-5pMIMAT0037327HomosapiensmiR-519a-2-5p	9606	785	791	785	790	1700	6mer	x	6mer	9606		0
COL4A1	>hsa-miR-519d-3pMIMAT0002853HomosapiensmiR-519d-3p	9606	1065	1072	1065	1071	1701	7mer-m8	x	7mer-m8	9606		0
COL4A1	>hsa-miR-520b-5pMIMAT0037325HomosapiensmiR-520b-5p	9606	785	791	785	790	1702	6mer	x	6mer	9606		0
COL4A1	>hsa-miR-520g-3pMIMAT0002858HomosapiensmiR-520g-3p	9606	1066	1074	1066	1073	1703	8mer-1a	x	8mer-1a	9606		0
COL4A1	>hsa-miR-520hMIMAT0002867HomosapiensmiR-520h	9606	1066	1074	1066	1073	1704	8mer-1a	x	8mer-1a	9606		0
COL4A1	>hsa-miR-526b-3pMIMAT0002836HomosapiensmiR-526b-3p	9606	1066	1072	1066	1071	1705	6mer	x	6mer	9606		0
COL4A1	>hsa-miR-532-5pMIMAT0002888HomosapiensmiR-532-5p	9606	679	685	679	684	1706	6mer	x	6mer	9606		0
COL4A1	>hsa-miR-539-5pMIMAT0003163HomosapiensmiR-539-5p	9606	1102	1108	1102	1107	1707	6mer	x	6mer	9606		0
COL4A1	>hsa-miR-541-5pMIMAT0004919HomosapiensmiR-541-5p	9606	1008	1015	1008	1014	1708	7mer-1a	x	7mer-1a	9606		0
COL4A1	>hsa-miR-544aMIMAT0003164HomosapiensmiR-544a	9606	721	728	721	727	1709	7mer-1a	x	7mer-1a	9606		0
COL4A1	>hsa-miR-545-3pMIMAT0003165HomosapiensmiR-545-3p	9606	1058	1064	1058	1063	1710	6mer	x	6mer	9606		0
COL4A1	>hsa-miR-548a-5pMIMAT0004803HomosapiensmiR-548a-5p	9606	1054	1060	1054	1059	1711	6mer	x	6mer	9606		0
COL4A1	>hsa-miR-548abMIMAT0018928HomosapiensmiR-548ab	9606	1054	1060	1054	1059	1712	6mer	x	6mer	9606		0
COL4A1	>hsa-miR-548ad-5pMIMAT0032114HomosapiensmiR-548ad-5p	9606	1054	1060	1054	1059	1713	6mer	x	6mer	9606		0
COL4A1	>hsa-miR-548ae-5pMIMAT0032115HomosapiensmiR-548ae-5p	9606	1054	1060	1054	1059	1714	6mer	x	6mer	9606		0
COL4A1	>hsa-miR-548akMIMAT0019013HomosapiensmiR-548ak	9606	1053	1060	1053	1059	1715	7mer-m8	x	7mer-m8	9606		0
COL4A1	>hsa-miR-548am-5pMIMAT0022740HomosapiensmiR-548am-5p	9606	1054	1060	1054	1059	1716	6mer	x	6mer	9606		0
COL4A1	>hsa-miR-548anMIMAT0019079HomosapiensmiR-548an	9606	766	772	766	771	1717	6mer	x	6mer	9606		0
COL4A1	>hsa-miR-548ap-5pMIMAT0021037HomosapiensmiR-548ap-5p	9606	1054	1060	1054	1059	1718	6mer	x	6mer	9606		0
COL4A1	>hsa-miR-548aq-5pMIMAT0022263HomosapiensmiR-548aq-5p	9606	1054	1060	1054	1059	1719	6mer	x	6mer	9606		0
COL4A1	>hsa-miR-548ar-5pMIMAT0022265HomosapiensmiR-548ar-5p	9606	1054	1060	1054	1059	1720	6mer	x	6mer	9606		0
COL4A1	>hsa-miR-548as-5pMIMAT0022267HomosapiensmiR-548as-5p	9606	1054	1060	1054	1059	1721	6mer	x	6mer	9606		0
COL4A1	>hsa-miR-548au-5pMIMAT0022291HomosapiensmiR-548au-5p	9606	1054	1060	1054	1059	1722	6mer	x	6mer	9606		0
COL4A1	>hsa-miR-548ay-5pMIMAT0025452HomosapiensmiR-548ay-5p	9606	1054	1060	1054	1059	1723	6mer	x	6mer	9606		0
COL4A1	>hsa-miR-548b-5pMIMAT0004798HomosapiensmiR-548b-5p	9606	1054	1060	1054	1059	1724	6mer	x	6mer	9606		0
COL4A1	>hsa-miR-548bb-5pMIMAT0035703HomosapiensmiR-548bb-5p	9606	1053	1060	1053	1059	1725	7mer-m8	x	7mer-m8	9606		0
COL4A1	>hsa-miR-548c-5pMIMAT0004806HomosapiensmiR-548c-5p	9606	1054	1060	1054	1059	1726	6mer	x	6mer	9606		0
COL4A1	>hsa-miR-548d-5pMIMAT0004812HomosapiensmiR-548d-5p	9606	1054	1060	1054	1059	1727	6mer	x	6mer	9606		0
COL4A1	>hsa-miR-548e-5pMIMAT0026736HomosapiensmiR-548e-5p	9606	637	644	637	643	1728	7mer-m8	x	7mer-m8	9606		0
COL4A1	>hsa-miR-548h-5pMIMAT0005928HomosapiensmiR-548h-5p	9606	1054	1060	1054	1059	1729	6mer	x	6mer	9606		0
COL4A1	>hsa-miR-548iMIMAT0005935HomosapiensmiR-548i	9606	1054	1060	1054	1059	1730	6mer	x	6mer	9606		0
COL4A1	>hsa-miR-548j-5pMIMAT0005875HomosapiensmiR-548j-5p	9606	1054	1060	1054	1059	1731	6mer	x	6mer	9606		0
COL4A1	>hsa-miR-548o-5pMIMAT0022738HomosapiensmiR-548o-5p	9606	1054	1060	1054	1059	1732	6mer	x	6mer	9606		0
COL4A1	>hsa-miR-548wMIMAT0015060HomosapiensmiR-548w	9606	1053	1060	1053	1059	1733	7mer-m8	x	7mer-m8	9606		0
COL4A1	>hsa-miR-548yMIMAT0018354HomosapiensmiR-548y	9606	1054	1060	1054	1059	1734	6mer	x	6mer	9606		0
COL4A1	>hsa-miR-5581-3pMIMAT0022276HomosapiensmiR-5581-3p	9606	119	125	119	124	1735	6mer	x	6mer	9606		0
COL4A1	>hsa-miR-5581-5pMIMAT0022275HomosapiensmiR-5581-5p	9606	677	684	677	683	1736	7mer-1a	x	7mer-1a	9606		0
COL4A1	>hsa-miR-5582-5pMIMAT0022279HomosapiensmiR-5582-5p	9606	920	926	920	925	1737	6mer	x	6mer	9606		0
COL4A1	>hsa-miR-5584-5pMIMAT0022283HomosapiensmiR-5584-5p	9606	642	648	642	647	1738	6mer	x	6mer	9606		0
COL4A1	>hsa-miR-5584-5pMIMAT0022283HomosapiensmiR-5584-5p	9606	960	966	960	965	1739	6mer	x	6mer	9606		0
COL4A1	>hsa-miR-559MIMAT0003223HomosapiensmiR-559	9606	1054	1060	1054	1059	1740	6mer	x	6mer	9606		0
COL4A1	>hsa-miR-562MIMAT0003226HomosapiensmiR-562	9606	975	982	975	981	1741	7mer-1a	x	7mer-1a	9606		0
COL4A1	>hsa-miR-5680MIMAT0022468HomosapiensmiR-5680	9606	188	195	188	194	1742	7mer-1a	x	7mer-1a	9606		0
COL4A1	>hsa-miR-5692bMIMAT0022497HomosapiensmiR-5692b	9606	1136	1142	1136	1141	1743	6mer	x	6mer	9606		0
COL4A1	>hsa-miR-5692cMIMAT0022476HomosapiensmiR-5692c	9606	1136	1142	1136	1141	1744	6mer	x	6mer	9606		0
COL4A1	>hsa-miR-5699-3pMIMAT0022492HomosapiensmiR-5699-3p	9606	583	589	583	588	1745	6mer	x	6mer	9606		0
COL4A1	>hsa-miR-5702MIMAT0022495HomosapiensmiR-5702	9606	302	308	302	307	1746	6mer	x	6mer	9606		0
COL4A1	>hsa-miR-576-3pMIMAT0004796HomosapiensmiR-576-3p	9606	936	943	936	942	1747	7mer-m8	x	7mer-m8	9606		0
COL4A1	>hsa-miR-5787MIMAT0023252HomosapiensmiR-5787	9606	599	605	599	604	1748	6mer	x	6mer	9606		0
COL4A1	>hsa-miR-578MIMAT0003243HomosapiensmiR-578	9606	1176	1182	1176	1181	1749	6mer	x	6mer	9606		0
COL4A1	>hsa-miR-600MIMAT0003268HomosapiensmiR-600	9606	1142	1149	1142	1148	1750	7mer-m8	x	7mer-m8	9606		0
COL4A1	>hsa-miR-6084MIMAT0023709HomosapiensmiR-6084	9606	311	317	311	316	1751	6mer	x	6mer	9606		0
COL4A1	>hsa-miR-6085MIMAT0023710HomosapiensmiR-6085	9606	515	521	515	520	1752	6mer	x	6mer	9606		0
COL4A1	>hsa-miR-6085MIMAT0023710HomosapiensmiR-6085	9606	759	766	759	765	1753	7mer-m8	x	7mer-m8	9606		0
COL4A1	>hsa-miR-608MIMAT0003276HomosapiensmiR-608	9606	622	629	622	628	1754	7mer-1a	x	7mer-1a	9606		0
COL4A1	>hsa-miR-609MIMAT0003277HomosapiensmiR-609	9606	726	733	726	732	1755	7mer-m8	x	7mer-m8	9606		0
COL4A1	>hsa-miR-6124MIMAT0024597HomosapiensmiR-6124	9606	640	646	640	645	1756	6mer	x	6mer	9606		0
COL4A1	>hsa-miR-6124MIMAT0024597HomosapiensmiR-6124	9606	958	964	958	963	1757	6mer	x	6mer	9606		0
COL4A1	>hsa-miR-612MIMAT0003280HomosapiensmiR-612	9606	597	603	597	602	1758	6mer	x	6mer	9606		0
COL4A1	>hsa-miR-628-5pMIMAT0004809HomosapiensmiR-628-5p	9606	548	554	548	553	1759	6mer	x	6mer	9606		0
COL4A1	>hsa-miR-637MIMAT0003307HomosapiensmiR-637	9606	731	737	731	736	1760	6mer	x	6mer	9606		0
COL4A1	>hsa-miR-642a-5pMIMAT0003312HomosapiensmiR-642a-5p	9606	989	996	989	995	1761	7mer-m8	x	7mer-m8	9606		0
COL4A1	>hsa-miR-643MIMAT0003313HomosapiensmiR-643	9606	1174	1181	1174	1180	1762	7mer-1a	x	7mer-1a	9606		0
COL4A1	>hsa-miR-647MIMAT0003317HomosapiensmiR-647	9606	552	558	552	557	1763	6mer	x	6mer	9606		0
COL4A1	>hsa-miR-649MIMAT0003319HomosapiensmiR-649	9606	585	592	585	591	1764	7mer-1a	x	7mer-1a	9606		0
COL4A1	>hsa-miR-6503-5pMIMAT0025462HomosapiensmiR-6503-5p	9606	442	448	442	447	1765	6mer	x	6mer	9606		0
COL4A1	>hsa-miR-6504-5pMIMAT0025464HomosapiensmiR-6504-5p	9606	542	548	542	547	1766	6mer	x	6mer	9606		0
COL4A1	>hsa-miR-6509-5pMIMAT0025474HomosapiensmiR-6509-5p	9606	1167	1174	1167	1173	1767	7mer-1a	x	7mer-1a	9606		0
COL4A1	>hsa-miR-650MIMAT0003320HomosapiensmiR-650	9606	927	934	927	933	1768	7mer-m8	x	7mer-m8	9606		0
COL4A1	>hsa-miR-6511a-5pMIMAT0025478HomosapiensmiR-6511a-5p	9606	926	932	926	931	1769	6mer	x	6mer	9606		0
COL4A1	>hsa-miR-6516-3pMIMAT0030418HomosapiensmiR-6516-3p	9606	1017	1024	1017	1023	1770	7mer-m8	x	7mer-m8	9606		0
COL4A1	>hsa-miR-653-5pMIMAT0003328HomosapiensmiR-653-5p	9606	494	501	494	500	1771	7mer-1a	x	7mer-1a	9606		0
COL4A1	>hsa-miR-660-3pMIMAT0022711HomosapiensmiR-660-3p	9606	129	135	129	134	1772	6mer	x	6mer	9606		0
COL4A1	>hsa-miR-661MIMAT0003324HomosapiensmiR-661	9606	328	334	328	333	1773	6mer	x	6mer	9606		0
COL4A1	>hsa-miR-662MIMAT0003325HomosapiensmiR-662	9606	474	481	474	480	1774	7mer-m8	x	7mer-m8	9606		0
COL4A1	>hsa-miR-662MIMAT0003325HomosapiensmiR-662	9606	864	870	864	869	1775	6mer	x	6mer	9606		0
COL4A1	>hsa-miR-6718-5pMIMAT0025849HomosapiensmiR-6718-5p	9606	145	152	145	151	1776	7mer-1a	x	7mer-1a	9606		0
COL4A1	>hsa-miR-6721-5pMIMAT0025852HomosapiensmiR-6721-5p	9606	561	567	561	566	1777	6mer	x	6mer	9606		0
COL4A1	>hsa-miR-6722-3pMIMAT0025854HomosapiensmiR-6722-3p	9606	762	768	762	767	1778	6mer	x	6mer	9606		0
COL4A1	>hsa-miR-6728-5pMIMAT0027357HomosapiensmiR-6728-5p	9606	618	624	618	623	1779	6mer	x	6mer	9606		0
COL4A1	>hsa-miR-6734-3pMIMAT0027370HomosapiensmiR-6734-3p	9606	676	682	676	681	1780	6mer	x	6mer	9606		0
COL4A1	>hsa-miR-6737-5pMIMAT0027375HomosapiensmiR-6737-5p	9606	622	629	622	628	1781	7mer-m8	x	7mer-m8	9606		0
COL4A1	>hsa-miR-6737-5pMIMAT0027375HomosapiensmiR-6737-5p	9606	752	758	752	757	1782	6mer	x	6mer	9606		0
COL4A1	>hsa-miR-6742-3pMIMAT0027386HomosapiensmiR-6742-3p	9606	857	864	857	863	1783	7mer-1a	x	7mer-1a	9606		0
COL4A1	>hsa-miR-6742-5pMIMAT0027385HomosapiensmiR-6742-5p	9606	752	760	752	759	1784	8mer-1a	x	8mer-1a	9606		0
COL4A1	>hsa-miR-6747-5pMIMAT0027394HomosapiensmiR-6747-5p	9606	728	734	728	733	1785	6mer	x	6mer	9606		0
COL4A1	>hsa-miR-6749-3pMIMAT0027399HomosapiensmiR-6749-3p	9606	387	394	387	393	1786	7mer-m8	x	7mer-m8	9606		0
COL4A1	>hsa-miR-6751-3pMIMAT0027403HomosapiensmiR-6751-3p	9606	259	266	259	265	1787	7mer-1a	x	7mer-1a	9606		0
COL4A1	>hsa-miR-6751-5pMIMAT0027402HomosapiensmiR-6751-5p	9606	729	736	729	735	1788	7mer-m8	x	7mer-m8	9606		0
COL4A1	>hsa-miR-6752-5pMIMAT0027404HomosapiensmiR-6752-5p	9606	728	736	728	735	1789	8mer-1a	x	8mer-1a	9606		0
COL4A1	>hsa-miR-6753-3pMIMAT0027407HomosapiensmiR-6753-3p	9606	99	105	99	104	1790	6mer	x	6mer	9606		0
COL4A1	>hsa-miR-6756-5pMIMAT0027412HomosapiensmiR-6756-5p	9606	621	627	621	626	1791	6mer	x	6mer	9606		0
COL4A1	>hsa-miR-6758-5pMIMAT0027416HomosapiensmiR-6758-5p	9606	666	673	666	672	1792	7mer-1a	x	7mer-1a	9606		0
COL4A1	>hsa-miR-6758-5pMIMAT0027416HomosapiensmiR-6758-5p	9606	893	899	893	898	1793	6mer	x	6mer	9606		0
COL4A1	>hsa-miR-6759-5pMIMAT0027418HomosapiensmiR-6759-5p	9606	505	511	505	510	1794	6mer	x	6mer	9606		0
COL4A1	>hsa-miR-6762-3pMIMAT0027425HomosapiensmiR-6762-3p	9606	551	558	551	557	1795	7mer-1a	x	7mer-1a	9606		0
COL4A1	>hsa-miR-6764-5pMIMAT0027428HomosapiensmiR-6764-5p	9606	436	442	436	441	1796	6mer	x	6mer	9606		0
COL4A1	>hsa-miR-6766-5pMIMAT0027432HomosapiensmiR-6766-5p	9606	620	627	620	626	1797	7mer-m8	x	7mer-m8	9606		0
COL4A1	>hsa-miR-6768-3pMIMAT0027437HomosapiensmiR-6768-3p	9606	206	212	206	211	1798	6mer	x	6mer	9606		0
COL4A1	>hsa-miR-6768-5pMIMAT0027436HomosapiensmiR-6768-5p	9606	519	525	519	524	1799	6mer	x	6mer	9606		0
COL4A1	>hsa-miR-6779-5pMIMAT0027458HomosapiensmiR-6779-5p	9606	447	453	447	452	1800	6mer	x	6mer	9606		0
COL4A1	>hsa-miR-6780a-5pMIMAT0027460HomosapiensmiR-6780a-5p	9606	447	453	447	452	1801	6mer	x	6mer	9606		0
COL4A1	>hsa-miR-6780b-3pMIMAT0027573HomosapiensmiR-6780b-3p	9606	528	535	528	534	1802	7mer-m8	x	7mer-m8	9606		0
COL4A1	>hsa-miR-6781-3pMIMAT0027463HomosapiensmiR-6781-3p	9606	946	953	946	952	1803	7mer-1a	x	7mer-1a	9606		0
COL4A1	>hsa-miR-6783-3pMIMAT0027467HomosapiensmiR-6783-3p	9606	858	864	858	863	1804	6mer	x	6mer	9606		0
COL4A1	>hsa-miR-6792-3pMIMAT0027485HomosapiensmiR-6792-3p	9606	399	405	399	404	1805	6mer	x	6mer	9606		0
COL4A1	>hsa-miR-6793-5pMIMAT0027486HomosapiensmiR-6793-5p	9606	504	511	504	510	1806	7mer-1a	x	7mer-1a	9606		0
COL4A1	>hsa-miR-6796-5pMIMAT0027492HomosapiensmiR-6796-5p	9606	753	760	753	759	1807	7mer-m8	x	7mer-m8	9606		0
COL4A1	>hsa-miR-6799-3pMIMAT0027499HomosapiensmiR-6799-3p	9606	109	116	109	115	1808	7mer-1a	x	7mer-1a	9606		0
COL4A1	>hsa-miR-6799-5pMIMAT0027498HomosapiensmiR-6799-5p	9606	446	453	446	452	1809	7mer-1a	x	7mer-1a	9606		0
COL4A1	>hsa-miR-6800-3pMIMAT0027501HomosapiensmiR-6800-3p	9606	713	719	713	718	1810	6mer	x	6mer	9606		0
COL4A1	>hsa-miR-6803-5pMIMAT0027506HomosapiensmiR-6803-5p	9606	729	736	729	735	1811	7mer-m8	x	7mer-m8	9606		0
COL4A1	>hsa-miR-6808-5pMIMAT0027516HomosapiensmiR-6808-5p	9606	763	770	763	769	1812	7mer-m8	x	7mer-m8	9606		0
COL4A1	>hsa-miR-6809-3pMIMAT0027519HomosapiensmiR-6809-3p	9606	1180	1187	1180	1186	1813	7mer-m8	x	7mer-m8	9606		0
COL4A1	>hsa-miR-6811-3pMIMAT0027523HomosapiensmiR-6811-3p	9606	970	976	970	975	1814	6mer	x	6mer	9606		0
COL4A1	>hsa-miR-6812-5pMIMAT0027524HomosapiensmiR-6812-5p	9606	623	629	623	628	1815	6mer	x	6mer	9606		0
COL4A1	>hsa-miR-6812-5pMIMAT0027524HomosapiensmiR-6812-5p	9606	751	758	751	757	1816	7mer-m8	x	7mer-m8	9606		0
COL4A1	>hsa-miR-6813-5pMIMAT0027526HomosapiensmiR-6813-5p	9606	515	521	515	520	1817	6mer	x	6mer	9606		0
COL4A1	>hsa-miR-6813-5pMIMAT0027526HomosapiensmiR-6813-5p	9606	759	766	759	765	1818	7mer-m8	x	7mer-m8	9606		0
COL4A1	>hsa-miR-6815-5pMIMAT0027530HomosapiensmiR-6815-5p	9606	333	339	333	338	1819	6mer	x	6mer	9606		0
COL4A1	>hsa-miR-6819-5pMIMAT0027538HomosapiensmiR-6819-5p	9606	622	629	622	628	1820	7mer-m8	x	7mer-m8	9606		0
COL4A1	>hsa-miR-6819-5pMIMAT0027538HomosapiensmiR-6819-5p	9606	752	758	752	757	1821	6mer	x	6mer	9606		0
COL4A1	>hsa-miR-6821-3pMIMAT0027543HomosapiensmiR-6821-3p	9606	713	720	713	719	1822	7mer-m8	x	7mer-m8	9606		0
COL4A1	>hsa-miR-6837-5pMIMAT0027576HomosapiensmiR-6837-5p	9606	434	441	434	440	1823	7mer-m8	x	7mer-m8	9606		0
COL4A1	>hsa-miR-6842-5pMIMAT0027586HomosapiensmiR-6842-5p	9606	729	736	729	735	1824	7mer-1a	x	7mer-1a	9606		0
COL4A1	>hsa-miR-6844MIMAT0027589HomosapiensmiR-6844	9606	408	415	408	414	1825	7mer-1a	x	7mer-1a	9606		0
COL4A1	>hsa-miR-6847-3pMIMAT0027595HomosapiensmiR-6847-3p	9606	85	91	85	90	1826	6mer	x	6mer	9606		0
COL4A1	>hsa-miR-6847-5pMIMAT0027594HomosapiensmiR-6847-5p	9606	426	432	426	431	1827	6mer	x	6mer	9606		0
COL4A1	>hsa-miR-6847-5pMIMAT0027594HomosapiensmiR-6847-5p	9606	813	819	813	818	1828	6mer	x	6mer	9606		0
COL4A1	>hsa-miR-6849-3pMIMAT0027599HomosapiensmiR-6849-3p	9606	825	831	825	830	1829	6mer	x	6mer	9606		0
COL4A1	>hsa-miR-6852-3pMIMAT0027605HomosapiensmiR-6852-3p	9606	1187	1194	1187	1193	1830	7mer-1a	x	7mer-1a	9606		0
COL4A1	>hsa-miR-6852-5pMIMAT0027604HomosapiensmiR-6852-5p	9606	327	333	327	332	1831	6mer	x	6mer	9606		0
COL4A1	>hsa-miR-6856-5pMIMAT0027612HomosapiensmiR-6856-5p	9606	666	673	666	672	1832	7mer-1a	x	7mer-1a	9606		0
COL4A1	>hsa-miR-6856-5pMIMAT0027612HomosapiensmiR-6856-5p	9606	892	899	892	898	1833	7mer-m8	x	7mer-m8	9606		0
COL4A1	>hsa-miR-6859-5pMIMAT0027618HomosapiensmiR-6859-5p	9606	293	299	293	298	1834	6mer	x	6mer	9606		0
COL4A1	>hsa-miR-6859-5pMIMAT0027618HomosapiensmiR-6859-5p	9606	812	818	812	817	1835	6mer	x	6mer	9606		0
COL4A1	>hsa-miR-6860MIMAT0027622HomosapiensmiR-6860	9606	597	603	597	602	1836	6mer	x	6mer	9606		0
COL4A1	>hsa-miR-6861-5pMIMAT0027623HomosapiensmiR-6861-5p	9606	856	862	856	861	1837	6mer	x	6mer	9606		0
COL4A1	>hsa-miR-6865-5pMIMAT0027630HomosapiensmiR-6865-5p	9606	333	339	333	338	1838	6mer	x	6mer	9606		0
COL4A1	>hsa-miR-6872-3pMIMAT0027645HomosapiensmiR-6872-3p	9606	869	875	869	874	1839	6mer	x	6mer	9606		0
COL4A1	>hsa-miR-6876-5pMIMAT0027652HomosapiensmiR-6876-5p	9606	809	816	809	815	1840	7mer-m8	x	7mer-m8	9606		0
COL4A1	>hsa-miR-6881-3pMIMAT0027663HomosapiensmiR-6881-3p	9606	1186	1192	1186	1191	1841	6mer	x	6mer	9606		0
COL4A1	>hsa-miR-6882-5pMIMAT0027664HomosapiensmiR-6882-5p	9606	916	922	916	921	1842	6mer	x	6mer	9606		0
COL4A1	>hsa-miR-6890-5pMIMAT0027680HomosapiensmiR-6890-5p	9606	624	630	624	629	1843	6mer	x	6mer	9606		0
COL4A1	>hsa-miR-6892-3pMIMAT0027685HomosapiensmiR-6892-3p	9606	988	996	988	995	1844	8mer-1a	x	8mer-1a	9606		0
COL4A1	>hsa-miR-6893-3pMIMAT0027687HomosapiensmiR-6893-3p	9606	107	113	107	112	1845	6mer	x	6mer	9606		0
COL4A1	>hsa-miR-6893-5pMIMAT0027686HomosapiensmiR-6893-5p	9606	764	770	764	769	1846	6mer	x	6mer	9606		0
COL4A1	>hsa-miR-708-5pMIMAT0004926HomosapiensmiR-708-5p	9606	806	812	806	811	1847	6mer	x	6mer	9606		0
COL4A1	>hsa-miR-7107-3pMIMAT0028112HomosapiensmiR-7107-3p	9606	99	105	99	104	1848	6mer	x	6mer	9606		0
COL4A1	>hsa-miR-7110-5pMIMAT0028117HomosapiensmiR-7110-5p	9606	728	736	728	735	1849	8mer-1a	x	8mer-1a	9606		0
COL4A1	>hsa-miR-7150MIMAT0028211HomosapiensmiR-7150	9606	337	344	337	343	1850	7mer-1a	x	7mer-1a	9606		0
COL4A1	>hsa-miR-7160-3pMIMAT0028231HomosapiensmiR-7160-3p	9606	433	439	433	438	1851	6mer	x	6mer	9606		0
COL4A1	>hsa-miR-7160-5pMIMAT0028230HomosapiensmiR-7160-5p	9606	103	111	103	110	1852	8mer-1a	x	8mer-1a	9606		0
COL4A1	>hsa-miR-7162-3pMIMAT0028235HomosapiensmiR-7162-3p	9606	103	109	103	108	1853	6mer	x	6mer	9606		0
COL4A1	>hsa-miR-762MIMAT0010313HomosapiensmiR-762	9606	485	491	485	490	1854	6mer	x	6mer	9606		0
COL4A1	>hsa-miR-762MIMAT0010313HomosapiensmiR-762	9606	599	607	599	606	1855	8mer-1a	x	8mer-1a	9606		0
COL4A1	>hsa-miR-765MIMAT0003945HomosapiensmiR-765	9606	931	938	931	937	1856	7mer-1a	x	7mer-1a	9606		0
COL4A1	>hsa-miR-766-3pMIMAT0003888HomosapiensmiR-766-3p	9606	397	403	397	402	1857	6mer	x	6mer	9606		0
COL4A1	>hsa-miR-766-3pMIMAT0003888HomosapiensmiR-766-3p	9606	985	992	985	991	1858	7mer-1a	x	7mer-1a	9606		0
COL4A1	>hsa-miR-7847-3pMIMAT0030422HomosapiensmiR-7847-3p	9606	932	940	932	939	1859	8mer-1a	x	8mer-1a	9606		0
COL4A1	>hsa-miR-7973MIMAT0031176HomosapiensmiR-7973	9606	748	754	748	753	1860	6mer	x	6mer	9606		0
COL4A1	>hsa-miR-7974MIMAT0031177HomosapiensmiR-7974	9606	757	763	757	762	1861	6mer	x	6mer	9606		0
COL4A1	>hsa-miR-802MIMAT0004185HomosapiensmiR-802	9606	1051	1058	1051	1057	1862	7mer-m8	x	7mer-m8	9606		0
COL4A1	>hsa-miR-8061MIMAT0030988HomosapiensmiR-8061	9606	1160	1166	1160	1165	1863	6mer	x	6mer	9606		0
COL4A1	>hsa-miR-8070MIMAT0030997HomosapiensmiR-8070	9606	28	34	28	33	1864	6mer	x	6mer	9606		0
COL4A1	>hsa-miR-8087MIMAT0031014HomosapiensmiR-8087	9606	273	280	273	279	1865	7mer-m8	x	7mer-m8	9606		0
COL4A1	>hsa-miR-8485MIMAT0033692HomosapiensmiR-8485	9606	521	527	521	526	1866	6mer	x	6mer	9606		0
COL4A1	>hsa-miR-873-5pMIMAT0004953HomosapiensmiR-873-5p	9606	453	460	453	459	1867	7mer-m8	x	7mer-m8	9606		0
COL4A1	>hsa-miR-874-3pMIMAT0004911HomosapiensmiR-874-3p	9606	110	116	110	115	1868	6mer	x	6mer	9606		0
COL4A1	>hsa-miR-874-5pMIMAT0026718HomosapiensmiR-874-5p	9606	431	437	431	436	1869	6mer	x	6mer	9606		0
COL4A1	>hsa-miR-875-3pMIMAT0004923HomosapiensmiR-875-3p	9606	1198	1204	1198	1203	1870	6mer	x	6mer	9606		0
COL4A1	>hsa-miR-876-5pMIMAT0004924HomosapiensmiR-876-5p	9606	775	781	775	780	1871	6mer	x	6mer	9606		0
COL4A1	>hsa-miR-877-3pMIMAT0004950HomosapiensmiR-877-3p	9606	1184	1192	1184	1191	1872	8mer-1a	x	8mer-1a	9606		0
COL4A1	>hsa-miR-877-3pMIMAT0004950HomosapiensmiR-877-3p	9606	945	951	945	950	1873	6mer	x	6mer	9606		0
COL4A1	>hsa-miR-892bMIMAT0004918HomosapiensmiR-892b	9606	543	549	543	548	1874	6mer	x	6mer	9606		0
COL4A1	>hsa-miR-93-3pMIMAT0004509HomosapiensmiR-93-3p	9606	105	112	105	111	1875	7mer-m8	x	7mer-m8	9606		0
COL4A1	>hsa-miR-93-3pMIMAT0004509HomosapiensmiR-93-3p	9606	549	555	549	554	1876	6mer	x	6mer	9606		0
COL4A1	>hsa-miR-93-5pMIMAT0000093HomosapiensmiR-93-5p	9606	1066	1072	1066	1071	1877	6mer	x	6mer	9606		0
COL4A1	>hsa-miR-937-5pMIMAT0022938HomosapiensmiR-937-5p	9606	901	907	901	906	1878	6mer	x	6mer	9606		0
COL4A1	>hsa-miR-940MIMAT0004983HomosapiensmiR-940	9606	763	770	763	769	1879	7mer-m8	x	7mer-m8	9606		0
COL4A1	>hsa-miR-942-5pMIMAT0004985HomosapiensmiR-942-5p	9606	1182	1189	1182	1188	1880	7mer-1a	x	7mer-1a	9606		0
COL4A1	>hsa-miR-96-3pMIMAT0004510HomosapiensmiR-96-3p	9606	1019	1025	1019	1024	1881	6mer	x	6mer	9606		0
COL4A1	>hsa-miR-9718MIMAT0039310HomosapiensmiR-9718	9606	548	554	548	553	1882	6mer	x	6mer	9606		0
