# Supplementary material for: The impact of hsa-miR-1972 on the expression of von Willebrand factor in breast cancer progression regulation
Source: PeerJ. 2024 Nov 8;12:e18476. doi: 10.7717/peerj.18476 (PMC11552492; doi:10.7717/peerj.18476)
Supplement: Supplemental Information 3 [file peerj-12-18476-s003.zip › Target analysis/cMAP.gct]

#1.3
12100	1	14	1
id	set_type	set_size	src_set_size	num_hiq_sig	pct_hiq_sig	num_uniq_pert	pct_src_pert	src_set_id	cell_iname	pert_type	is_filtered_set	desc	raw_cs	fdr_q_nlog10	norm_cs
desc	na	na	na	na	na	na	na	na	na	na	na	na	na	na	genes in RA
CP_TOPOISOMERASE_INHIBITOR:TRT_CP	PCL	464.00	16.00	245.00	52.80	16.00	100.00	CP_TOPOISOMERASE_INHIBITOR	-666	TRT_CP	TRUE	CP_TOPOISOMERASE_INHIBITOR:trt_cp	0.46	15.65	5.35
TOPOISOMERASE_INHIBITOR:TRT_CP	MOA_CLASS	630.00	48.00	310.00	49.21	31.00	64.58	TOPOISOMERASE_INHIBITOR	-666	TRT_CP	TRUE	TOPOISOMERASE_INHIBITOR:trt_cp	0.41	2.87	4.79
TOPOISOMERASE_INHIBITOR:A549:TRT_CP	MOA_CLASS	44.00	48.00	17.00	38.64	28.00	58.33	TOPOISOMERASE_INHIBITOR	A549	TRT_CP	TRUE	TOPOISOMERASE_INHIBITOR:A549:trt_cp	0.57	2.36	3.53
RNA_SYNTHESIS_INHIBITOR:TRT_CP	MOA_CLASS	122.00	9.00	58.00	47.54	7.00	77.78	RNA_SYNTHESIS_INHIBITOR	-666	TRT_CP	TRUE	RNA_SYNTHESIS_INHIBITOR:trt_cp	0.38	2.31	3.32
CP_TOPOISOMERASE_INHIBITOR:A549:TRT_CP	PCL	31.00	16.00	11.00	35.48	16.00	100.00	CP_TOPOISOMERASE_INHIBITOR	A549	TRT_CP	TRUE	CP_TOPOISOMERASE_INHIBITOR:A549:trt_cp	0.63	2.30	3.29
PID_TCR_RAS_PATHWAY:SALE:TRT_OE	PATHWAY_SET	62.00	14.00	37.00	59.68	11.00	78.57	PID_TCR_RAS_PATHWAY	SALE	TRT_OE	TRUE	PID_TCR_RAS_PATHWAY:SALE:trt_oe	0.41	2.26	3.06
CP_TOPOISOMERASE_INHIBITOR:MCF7:TRT_CP	PCL	33.00	16.00	16.00	48.48	16.00	100.00	CP_TOPOISOMERASE_INHIBITOR	MCF7	TRT_CP	TRUE	CP_TOPOISOMERASE_INHIBITOR:MCF7:trt_cp	0.58	2.25	3.04
CP_HMGCR_INHIBITOR:PC3:TRT_CP	PCL	17.00	8.00	11.00	64.71	8.00	100.00	CP_HMGCR_INHIBITOR	PC3	TRT_CP	TRUE	CP_HMGCR_INHIBITOR:PC3:trt_cp	0.67	2.25	3.00
TOPOISOMERASE_INHIBITOR:MCF7:TRT_CP	MOA_CLASS	48.00	48.00	18.00	37.50	30.00	62.50	TOPOISOMERASE_INHIBITOR	MCF7	TRT_CP	TRUE	TOPOISOMERASE_INHIBITOR:MCF7:trt_cp	0.48	2.24	2.97
CP_TOPOISOMERASE_INHIBITOR:HA1E:TRT_CP	PCL	31.00	16.00	19.00	61.29	16.00	100.00	CP_TOPOISOMERASE_INHIBITOR	HA1E	TRT_CP	TRUE	CP_TOPOISOMERASE_INHIBITOR:HA1E:trt_cp	0.56	2.24	2.95
TOPOISOMERASE_INHIBITOR:PC3:TRT_CP	MOA_CLASS	48.00	48.00	32.00	66.67	30.00	62.50	TOPOISOMERASE_INHIBITOR	PC3	TRT_CP	TRUE	TOPOISOMERASE_INHIBITOR:PC3:trt_cp	0.46	2.23	2.89
TOPOISOMERASE_INHIBITOR:HT29:TRT_CP	MOA_CLASS	42.00	48.00	20.00	47.62	28.00	58.33	TOPOISOMERASE_INHIBITOR	HT29	TRT_CP	TRUE	TOPOISOMERASE_INHIBITOR:HT29:trt_cp	0.46	2.22	2.85
TOPOISOMERASE_INHIBITOR:HA1E:TRT_CP	MOA_CLASS	44.00	48.00	27.00	61.36	28.00	58.33	TOPOISOMERASE_INHIBITOR	HA1E	TRT_CP	TRUE	TOPOISOMERASE_INHIBITOR:HA1E:trt_cp	0.45	2.22	2.82
PKC_ACTIVATOR:TRT_CP	MOA_CLASS	42.00	6.00	25.00	59.52	3.00	50.00	PKC_ACTIVATOR	-666	TRT_CP	TRUE	PKC_ACTIVATOR:trt_cp	0.45	2.21	2.82
TOPOISOMERASE_INHIBITOR:A375:TRT_CP	MOA_CLASS	42.00	48.00	29.00	69.05	28.00	58.33	TOPOISOMERASE_INHIBITOR	A375	TRT_CP	TRUE	TOPOISOMERASE_INHIBITOR:A375:trt_cp	0.45	2.21	2.80
REACTOME_MITOTIC_G1_G1_S_PHASES:U251MG:TRT_XPR	PATHWAY_SET	110.00	135.00	66.00	60.00	52.00	38.52	REACTOME_MITOTIC_G1_G1_S_PHASES	U251MG	TRT_XPR	TRUE	REACTOME_MITOTIC_G1_G1_S_PHASES:U251MG:trt_xpr	0.35	2.21	2.80
REACTOME_SIGNALLING_TO_P38_VIA_RIT_AND_RIN:SALE:TRT_OE	PATHWAY_SET	65.00	15.00	40.00	61.54	9.00	60.00	REACTOME_SIGNALLING_TO_P38_VIA_RIT_AND_RIN	SALE	TRT_OE	TRUE	REACTOME_SIGNALLING_TO_P38_VIA_RIT_AND_RIN:SALE:trt_oe	0.37	2.21	2.77
REACTOME_SOS_MEDIATED_SIGNALLING:SALE:TRT_OE	PATHWAY_SET	40.00	14.00	23.00	57.50	8.00	57.14	REACTOME_SOS_MEDIATED_SIGNALLING	SALE	TRT_OE	TRUE	REACTOME_SOS_MEDIATED_SIGNALLING:SALE:trt_oe	0.44	2.20	2.73
CP_TOPOISOMERASE_INHIBITOR:PC3:TRT_CP	PCL	33.00	16.00	24.00	72.73	16.00	100.00	CP_TOPOISOMERASE_INHIBITOR	PC3	TRT_CP	TRUE	CP_TOPOISOMERASE_INHIBITOR:PC3:trt_cp	0.52	2.20	2.72
REACTOME_SIGNALING_BY_ERBB2:U251MG:TRT_XPR	PATHWAY_SET	121.00	98.00	38.00	31.40	61.00	62.24	REACTOME_SIGNALING_BY_ERBB2	U251MG	TRT_XPR	TRUE	REACTOME_SIGNALING_BY_ERBB2:U251MG:trt_xpr	0.31	2.19	2.69
CP_TOPOISOMERASE_INHIBITOR:A375:TRT_CP	PCL	29.00	16.00	22.00	75.86	16.00	100.00	CP_TOPOISOMERASE_INHIBITOR	A375	TRT_CP	TRUE	CP_TOPOISOMERASE_INHIBITOR:A375:trt_cp	0.51	2.19	2.69
REACTOME_RAF_MAP_KINASE_CASCADE:SALE:TRT_OE	PATHWAY_SET	39.00	10.00	23.00	58.97	7.00	70.00	REACTOME_RAF_MAP_KINASE_CASCADE	SALE	TRT_OE	TRUE	REACTOME_RAF_MAP_KINASE_CASCADE:SALE:trt_oe	0.43	2.19	2.68
CP_TOPOISOMERASE_INHIBITOR:U2OS:TRT_CP	PCL	9.00	16.00	5.00	55.56	7.00	43.75	CP_TOPOISOMERASE_INHIBITOR	U2OS	TRT_CP	TRUE	CP_TOPOISOMERASE_INHIBITOR:U2OS:trt_cp	0.79	2.19	2.67
REACTOME_PROLONGED_ERK_ACTIVATION_EVENTS:SALE:TRT_OE	PATHWAY_SET	56.00	19.00	35.00	62.50	8.00	42.11	REACTOME_PROLONGED_ERK_ACTIVATION_EVENTS	SALE	TRT_OE	TRUE	REACTOME_PROLONGED_ERK_ACTIVATION_EVENTS:SALE:trt_oe	0.42	2.18	2.60
REACTOME_SHC1_EVENTS_IN_EGFR_SIGNALING:SALE:TRT_OE	PATHWAY_SET	70.00	15.00	34.00	48.57	9.00	60.00	REACTOME_SHC1_EVENTS_IN_EGFR_SIGNALING	SALE	TRT_OE	TRUE	REACTOME_SHC1_EVENTS_IN_EGFR_SIGNALING:SALE:trt_oe	0.34	2.18	2.59
REACTOME_SHC_RELATED_EVENTS:SALE:TRT_OE	PATHWAY_SET	40.00	17.00	23.00	57.50	8.00	47.06	REACTOME_SHC_RELATED_EVENTS	SALE	TRT_OE	TRUE	REACTOME_SHC_RELATED_EVENTS:SALE:trt_oe	0.42	2.18	2.59
KEGG_OOCYTE_MEIOSIS:U251MG:TRT_XPR	PATHWAY_SET	84.00	113.00	27.00	32.14	43.00	38.05	KEGG_OOCYTE_MEIOSIS	U251MG	TRT_XPR	TRUE	KEGG_OOCYTE_MEIOSIS:U251MG:trt_xpr	0.34	2.17	2.57
BIOCARTA_AKAP95_PATHWAY:AGS:TRT_XPR	PATHWAY_SET	18.00	12.00	6.00	33.33	9.00	75.00	BIOCARTA_AKAP95_PATHWAY	AGS	TRT_XPR	TRUE	BIOCARTA_AKAP95_PATHWAY:AGS:trt_xpr	0.57	2.17	2.56
PID_MYC_ACTIV_PATHWAY:ES2:TRT_XPR	PATHWAY_SET	104.00	79.00	39.00	37.50	49.00	62.03	PID_MYC_ACTIV_PATHWAY	ES2	TRT_XPR	TRUE	PID_MYC_ACTIV_PATHWAY:ES2:trt_xpr	0.31	2.17	2.52
REACTOME_SIGNALLING_TO_ERKS:SALE:TRT_OE	PATHWAY_SET	72.00	36.00	41.00	56.94	14.00	38.89	REACTOME_SIGNALLING_TO_ERKS	SALE	TRT_OE	TRUE	REACTOME_SIGNALLING_TO_ERKS:SALE:trt_oe	0.33	2.17	2.52
CELL_CYCLE_INHIBITOR:TRT_CP	MOA_CLASS	80.00	6.00	45.00	56.25	6.00	100.00	CELL_CYCLE_INHIBITOR	-666	TRT_CP	TRUE	CELL_CYCLE_INHIBITOR:trt_cp	0.33	2.16	2.51
PID_MAPK_TRK_PATHWAY:SALE:TRT_OE	PATHWAY_SET	76.00	34.00	45.00	59.21	16.00	47.06	PID_MAPK_TRK_PATHWAY	SALE	TRT_OE	TRUE	PID_MAPK_TRK_PATHWAY:SALE:trt_oe	0.33	2.16	2.51
TUBULIN_INHIBITOR:PC3:TRT_CP	MOA_CLASS	42.00	30.00	30.00	71.43	24.00	80.00	TUBULIN_INHIBITOR	PC3	TRT_CP	TRUE	TUBULIN_INHIBITOR:PC3:trt_cp	0.40	2.16	2.49
PID_MTOR_4PATHWAY:SALE:TRT_OE	PATHWAY_SET	93.00	69.00	46.00	49.46	25.00	36.23	PID_MTOR_4PATHWAY	SALE	TRT_OE	TRUE	PID_MTOR_4PATHWAY:SALE:trt_oe	0.31	2.16	2.49
REACTOME_EXTENSION_OF_TELOMERES:TRT_XPR	PATHWAY_SET	172.00	27.00	64.00	37.21	9.00	33.33	REACTOME_EXTENSION_OF_TELOMERES	-666	TRT_XPR	TRUE	REACTOME_EXTENSION_OF_TELOMERES:trt_xpr	0.26	2.16	2.45
PID_ERBB1_INTERNALIZATION_PATHWAY:SALE:TRT_OE	PATHWAY_SET	92.00	41.00	41.00	44.57	14.00	34.15	PID_ERBB1_INTERNALIZATION_PATHWAY	SALE	TRT_OE	TRUE	PID_ERBB1_INTERNALIZATION_PATHWAY:SALE:trt_oe	0.30	2.15	2.44
PID_MTOR_4PATHWAY:U251MG:TRT_XPR	PATHWAY_SET	68.00	69.00	32.00	47.06	34.00	49.28	PID_MTOR_4PATHWAY	U251MG	TRT_XPR	TRUE	PID_MTOR_4PATHWAY:U251MG:trt_xpr	0.32	2.15	2.44
REACTOME_IL_2_SIGNALING:SALE:TRT_OE	PATHWAY_SET	70.00	41.00	32.00	45.71	15.00	36.59	REACTOME_IL_2_SIGNALING	SALE	TRT_OE	TRUE	REACTOME_IL_2_SIGNALING:SALE:trt_oe	0.32	2.15	2.41
REACTOME_ACTIVATION_OF_THE_PRE_REPLICATIVE_COMPLEX:TRT_XPR	PATHWAY_SET	260.00	31.00	111.00	42.69	12.00	38.71	REACTOME_ACTIVATION_OF_THE_PRE_REPLICATIVE_COMPLEX	-666	TRT_XPR	TRUE	REACTOME_ACTIVATION_OF_THE_PRE_REPLICATIVE_COMPLEX:trt_xpr	0.23	2.15	2.41
PID_IL8_CXCR1_PATHWAY:U251MG:TRT_XPR	PATHWAY_SET	36.00	28.00	11.00	30.56	16.00	57.14	PID_IL8_CXCR1_PATHWAY	U251MG	TRT_XPR	TRUE	PID_IL8_CXCR1_PATHWAY:U251MG:trt_xpr	0.39	2.15	2.41
REACTOME_SIGNALING_BY_FGFR_IN_DISEASE:U251MG:TRT_XPR	PATHWAY_SET	120.00	123.00	38.00	31.67	60.00	48.78	REACTOME_SIGNALING_BY_FGFR_IN_DISEASE	U251MG	TRT_XPR	TRUE	REACTOME_SIGNALING_BY_FGFR_IN_DISEASE:U251MG:trt_xpr	0.27	2.15	2.40
REACTOME_GRB2_EVENTS_IN_ERBB2_SIGNALING:SALE:TRT_OE	PATHWAY_SET	74.00	22.00	37.00	50.00	9.00	40.91	REACTOME_GRB2_EVENTS_IN_ERBB2_SIGNALING	SALE	TRT_OE	TRUE	REACTOME_GRB2_EVENTS_IN_ERBB2_SIGNALING:SALE:trt_oe	0.32	2.15	2.40
CP_TOPOISOMERASE_INHIBITOR:MCF10A:TRT_CP	PCL	12.00	16.00	9.00	75.00	11.00	68.75	CP_TOPOISOMERASE_INHIBITOR	MCF10A	TRT_CP	TRUE	CP_TOPOISOMERASE_INHIBITOR:MCF10A:trt_cp	0.63	2.15	2.39
PID_ERBB1_DOWNSTREAM_PATHWAY:U251MG:TRT_XPR	PATHWAY_SET	117.00	105.00	38.00	32.48	58.00	55.24	PID_ERBB1_DOWNSTREAM_PATHWAY	U251MG	TRT_XPR	TRUE	PID_ERBB1_DOWNSTREAM_PATHWAY:U251MG:trt_xpr	0.30	2.15	2.39
REACTOME_DOWNSTREAM_SIGNAL_TRANSDUCTION:U251MG:TRT_XPR	PATHWAY_SET	107.00	91.00	35.00	32.71	54.00	59.34	REACTOME_DOWNSTREAM_SIGNAL_TRANSDUCTION	U251MG	TRT_XPR	TRUE	REACTOME_DOWNSTREAM_SIGNAL_TRANSDUCTION:U251MG:trt_xpr	0.30	2.15	2.38
HALLMARK_G2M_CHECKPOINT:U251MG:TRT_XPR	PATHWAY_SET	161.00	200.00	66.00	40.99	81.00	40.50	HALLMARK_G2M_CHECKPOINT	U251MG	TRT_XPR	TRUE	HALLMARK_G2M_CHECKPOINT:U251MG:trt_xpr	0.25	2.14	2.36
HMGCR_INHIBITOR:HA1E:TRT_CP	MOA_CLASS	18.00	14.00	13.00	72.22	10.00	71.43	HMGCR_INHIBITOR	HA1E	TRT_CP	TRUE	HMGCR_INHIBITOR:HA1E:trt_cp	0.52	2.14	2.35
KEGG_CELL_CYCLE:U251MG:TRT_XPR	PATHWAY_SET	118.00	125.00	63.00	53.39	58.00	46.40	KEGG_CELL_CYCLE	U251MG	TRT_XPR	TRUE	KEGG_CELL_CYCLE:U251MG:trt_xpr	0.29	2.14	2.35
REACTOME_CYCLIN_E_ASSOCIATED_EVENTS_DURING_G1_S_TRANSITION_:U251MG:TRT_XPR	PATHWAY_SET	53.00	63.00	34.00	64.15	24.00	38.10	REACTOME_CYCLIN_E_ASSOCIATED_EVENTS_DURING_G1_S_TRANSITION_	U251MG	TRT_XPR	TRUE	REACTOME_CYCLIN_E_ASSOCIATED_EVENTS_DURING_G1_S_TRANSITION_:U251MG:trt_xpr	0.38	2.14	2.34
CP_TOPOISOMERASE_INHIBITOR:HCC515:TRT_CP	PCL	23.00	16.00	19.00	82.61	16.00	100.00	CP_TOPOISOMERASE_INHIBITOR	HCC515	TRT_CP	TRUE	CP_TOPOISOMERASE_INHIBITOR:HCC515:trt_cp	0.48	2.14	2.34
HMGCR_INHIBITOR:PC3:TRT_CP	MOA_CLASS	23.00	14.00	13.00	56.52	10.00	71.43	HMGCR_INHIBITOR	PC3	TRT_CP	TRUE	HMGCR_INHIBITOR:PC3:trt_cp	0.48	2.14	2.34
OE_CELL_CYCLE_INHIBITION:TRT_OE	PCL	41.00	3.00	21.00	51.22	3.00	100.00	OE_CELL_CYCLE_INHIBITION	-666	TRT_OE	TRUE	OE_CELL_CYCLE_INHIBITION:trt_oe	0.37	2.14	2.33
GCNP_SHH_UP_EARLY.V1_UP:U251MG:TRT_XPR	PATHWAY_SET	109.00	174.00	40.00	36.70	56.00	32.18	GCNP_SHH_UP_EARLY.V1_UP	U251MG	TRT_XPR	TRUE	GCNP_SHH_UP_EARLY.V1_UP:U251MG:trt_xpr	0.29	2.14	2.32
PID_PLK1_PATHWAY:U251MG:TRT_XPR	PATHWAY_SET	34.00	46.00	21.00	61.76	18.00	39.13	PID_PLK1_PATHWAY	U251MG	TRT_XPR	TRUE	PID_PLK1_PATHWAY:U251MG:trt_xpr	0.44	2.14	2.32
PID_PDGFRB_PATHWAY:U251MG:TRT_XPR	PATHWAY_SET	144.00	129.00	44.00	30.56	74.00	57.36	PID_PDGFRB_PATHWAY	U251MG	TRT_XPR	TRUE	PID_PDGFRB_PATHWAY:U251MG:trt_xpr	0.26	2.13	2.30
REACTOME_SIGNALLING_TO_RAS:SALE:TRT_OE	PATHWAY_SET	46.00	27.00	24.00	52.17	12.00	44.44	REACTOME_SIGNALLING_TO_RAS	SALE	TRT_OE	TRUE	REACTOME_SIGNALLING_TO_RAS:SALE:trt_oe	0.37	2.13	2.30
BIOCARTA_LONGEVITY_PATHWAY:U251MG:TRT_XPR	PATHWAY_SET	20.00	15.00	8.00	40.00	8.00	53.33	BIOCARTA_LONGEVITY_PATHWAY	U251MG	TRT_XPR	TRUE	BIOCARTA_LONGEVITY_PATHWAY:U251MG:trt_xpr	0.50	2.13	2.30
REACTOME_ACTIVATION_OF_THE_PRE_REPLICATIVE_COMPLEX:U251MG:TRT_XPR	PATHWAY_SET	24.00	31.00	21.00	87.50	11.00	35.48	REACTOME_ACTIVATION_OF_THE_PRE_REPLICATIVE_COMPLEX	U251MG	TRT_XPR	TRUE	REACTOME_ACTIVATION_OF_THE_PRE_REPLICATIVE_COMPLEX:U251MG:trt_xpr	0.46	2.13	2.29
TOPOISOMERASE_INHIBITOR:HEPG2:TRT_CP	MOA_CLASS	23.00	48.00	16.00	69.57	19.00	39.58	TOPOISOMERASE_INHIBITOR	HEPG2	TRT_CP	TRUE	TOPOISOMERASE_INHIBITOR:HEPG2:trt_cp	0.47	2.13	2.27
PID_AURORA_B_PATHWAY:U251MG:TRT_XPR	PATHWAY_SET	25.00	39.00	12.00	48.00	13.00	33.33	PID_AURORA_B_PATHWAY	U251MG	TRT_XPR	TRUE	PID_AURORA_B_PATHWAY:U251MG:trt_xpr	0.45	2.13	2.27
KEGG_PROGESTERONE_MEDIATED_OOCYTE_MATURATION:U251MG:TRT_XPR	PATHWAY_SET	95.00	85.00	35.00	36.84	46.00	54.12	KEGG_PROGESTERONE_MEDIATED_OOCYTE_MATURATION	U251MG	TRT_XPR	TRUE	KEGG_PROGESTERONE_MEDIATED_OOCYTE_MATURATION:U251MG:trt_xpr	0.28	2.13	2.27
RNA_POLYMERASE_INHIBITOR:TRT_CP	MOA_CLASS	196.00	17.00	74.00	37.76	13.00	76.47	RNA_POLYMERASE_INHIBITOR	-666	TRT_CP	TRUE	RNA_POLYMERASE_INHIBITOR:trt_cp	0.24	2.13	2.27
KEGG_ERBB_SIGNALING_PATHWAY:SALE:TRT_OE	PATHWAY_SET	165.00	87.00	81.00	49.09	32.00	36.78	KEGG_ERBB_SIGNALING_PATHWAY	SALE	TRT_OE	TRUE	KEGG_ERBB_SIGNALING_PATHWAY:SALE:trt_oe	0.24	2.13	2.27
OE_NFKB_ACTIVATION:TRT_OE	PCL	70.00	7.00	32.00	45.71	7.00	100.00	OE_NFKB_ACTIVATION	-666	TRT_OE	TRUE	OE_NFKB_ACTIVATION:trt_oe	0.30	2.13	2.25
KEGG_DNA_REPLICATION:TRT_XPR	PATHWAY_SET	249.00	36.00	88.00	35.34	13.00	36.11	KEGG_DNA_REPLICATION	-666	TRT_XPR	TRUE	KEGG_DNA_REPLICATION:trt_xpr	0.22	2.13	2.25
REACTOME_CYCLIN_A_B1_ASSOCIATED_EVENTS_DURING_G2_M_TRANSITION:U251MG:TRT_XPR	PATHWAY_SET	30.00	15.00	25.00	83.33	13.00	86.67	REACTOME_CYCLIN_A_B1_ASSOCIATED_EVENTS_DURING_G2_M_TRANSITION	U251MG	TRT_XPR	TRUE	REACTOME_CYCLIN_A_B1_ASSOCIATED_EVENTS_DURING_G2_M_TRANSITION:U251MG:trt_xpr	0.43	2.13	2.25
CP_TOPOISOMERASE_INHIBITOR:HT29:TRT_CP	PCL	29.00	16.00	17.00	58.62	16.00	100.00	CP_TOPOISOMERASE_INHIBITOR	HT29	TRT_CP	TRUE	CP_TOPOISOMERASE_INHIBITOR:HT29:trt_cp	0.43	2.12	2.23
RB_P107_DN.V1_UP:U251MG:TRT_XPR	PATHWAY_SET	91.00	139.00	31.00	34.07	45.00	32.37	RB_P107_DN.V1_UP	U251MG	TRT_XPR	TRUE	RB_P107_DN.V1_UP:U251MG:trt_xpr	0.28	2.12	2.22
PID_ATR_PATHWAY:U251MG:TRT_XPR	PATHWAY_SET	38.00	39.00	21.00	55.26	19.00	48.72	PID_ATR_PATHWAY	U251MG	TRT_XPR	TRUE	PID_ATR_PATHWAY:U251MG:trt_xpr	0.35	1.74	2.21
PID_INSULIN_PATHWAY:U251MG:TRT_XPR	PATHWAY_SET	41.00	45.00	13.00	31.71	19.00	42.22	PID_INSULIN_PATHWAY	U251MG	TRT_XPR	TRUE	PID_INSULIN_PATHWAY:U251MG:trt_xpr	0.35	1.74	2.21
REACTOME_SIGNALING_BY_CONSTITUTIVELY_ACTIVE_EGFR:U251MG:TRT_XPR	PATHWAY_SET	23.00	18.00	7.00	30.43	11.00	61.11	REACTOME_SIGNALING_BY_CONSTITUTIVELY_ACTIVE_EGFR	U251MG	TRT_XPR	TRUE	REACTOME_SIGNALING_BY_CONSTITUTIVELY_ACTIVE_EGFR:U251MG:trt_xpr	0.45	1.68	2.20
REACTOME_SIGNALING_BY_PDGF:U251MG:TRT_XPR	PATHWAY_SET	127.00	118.00	40.00	31.50	64.00	54.24	REACTOME_SIGNALING_BY_PDGF	U251MG	TRT_XPR	TRUE	REACTOME_SIGNALING_BY_PDGF:U251MG:trt_xpr	0.25	1.67	2.20
KEGG_DNA_REPLICATION:AGS:TRT_XPR	PATHWAY_SET	25.00	36.00	8.00	32.00	13.00	36.11	KEGG_DNA_REPLICATION	AGS	TRT_XPR	TRUE	KEGG_DNA_REPLICATION:AGS:trt_xpr	0.44	1.65	2.20
REACTOME_CYCLIN_A_B1_ASSOCIATED_EVENTS_DURING_G2_M_TRANSITION:TRT_XPR	PATHWAY_SET	290.00	15.00	173.00	59.66	13.00	86.67	REACTOME_CYCLIN_A_B1_ASSOCIATED_EVENTS_DURING_G2_M_TRANSITION	-666	TRT_XPR	TRUE	REACTOME_CYCLIN_A_B1_ASSOCIATED_EVENTS_DURING_G2_M_TRANSITION:trt_xpr	0.22	1.62	2.20
TOPOISOMERASE_INHIBITOR:HCC515:TRT_CP	MOA_CLASS	26.00	48.00	21.00	80.77	19.00	39.58	TOPOISOMERASE_INHIBITOR	HCC515	TRT_CP	TRUE	TOPOISOMERASE_INHIBITOR:HCC515:trt_cp	0.44	1.62	2.20
REACTOME_G1_PHASE:U251MG:TRT_XPR	PATHWAY_SET	36.00	37.00	18.00	50.00	17.00	45.95	REACTOME_G1_PHASE	U251MG	TRT_XPR	TRUE	REACTOME_G1_PHASE:U251MG:trt_xpr	0.35	1.55	2.19
BIOCARTA_INSULIN_PATHWAY:A549:TRT_OE	PATHWAY_SET	58.00	22.00	23.00	39.66	18.00	81.82	BIOCARTA_INSULIN_PATHWAY	A549	TRT_OE	TRUE	BIOCARTA_INSULIN_PATHWAY:A549:trt_oe	0.29	1.55	2.19
PID_PI3K_PLC_TRK_PATHWAY:U251MG:TRT_XPR	PATHWAY_SET	45.00	36.00	17.00	37.78	21.00	58.33	PID_PI3K_PLC_TRK_PATHWAY	U251MG	TRT_XPR	TRUE	PID_PI3K_PLC_TRK_PATHWAY:U251MG:trt_xpr	0.35	1.55	2.18
RNA_SYNTHESIS_INHIBITOR:MCF7:TRT_CP	MOA_CLASS	12.00	9.00	5.00	41.67	6.00	66.67	RNA_SYNTHESIS_INHIBITOR	MCF7	TRT_CP	TRUE	RNA_SYNTHESIS_INHIBITOR:MCF7:trt_cp	0.57	1.55	2.18
REACTOME_XENOBIOTICS:ES2:TRT_XPR	PATHWAY_SET	25.00	15.00	8.00	32.00	12.00	80.00	REACTOME_XENOBIOTICS	ES2	TRT_XPR	TRUE	REACTOME_XENOBIOTICS:ES2:trt_xpr	0.44	1.55	2.18
CP_TOPOISOMERASE_INHIBITOR:HEPG2:TRT_CP	PCL	20.00	16.00	14.00	70.00	16.00	100.00	CP_TOPOISOMERASE_INHIBITOR	HEPG2	TRT_CP	TRUE	CP_TOPOISOMERASE_INHIBITOR:HEPG2:trt_cp	0.47	1.54	2.17
CP_RIBONUCLEOTIDE_REDUCTASE_INHIBITOR:PC3:TRT_CP	PCL	10.00	6.00	8.00	80.00	6.00	100.00	CP_RIBONUCLEOTIDE_REDUCTASE_INHIBITOR	PC3	TRT_CP	TRUE	CP_RIBONUCLEOTIDE_REDUCTASE_INHIBITOR:PC3:trt_cp	0.63	1.51	2.17
BIOCARTA_SODD_PATHWAY:TRT_OE	PATHWAY_SET	89.00	10.00	36.00	40.45	6.00	60.00	BIOCARTA_SODD_PATHWAY	-666	TRT_OE	TRUE	BIOCARTA_SODD_PATHWAY:trt_oe	0.27	1.39	2.16
PID_FOXO_PATHWAY:U251MG:TRT_XPR	PATHWAY_SET	60.00	49.00	24.00	40.00	29.00	59.18	PID_FOXO_PATHWAY	U251MG	TRT_XPR	TRUE	PID_FOXO_PATHWAY:U251MG:trt_xpr	0.28	1.37	2.14
KD_PROTEASOME_PATHWAY:HT29:TRT_XPR	PCL	10.00	9.00	9.00	90.00	5.00	55.56	KD_PROTEASOME_PATHWAY	HT29	TRT_XPR	TRUE	KD_PROTEASOME_PATHWAY:HT29:trt_xpr	0.63	1.37	2.14
REACTOME_P38MAPK_EVENTS:SALE:TRT_OE	PATHWAY_SET	28.00	13.00	16.00	57.14	7.00	53.85	REACTOME_P38MAPK_EVENTS	SALE	TRT_OE	TRUE	REACTOME_P38MAPK_EVENTS:SALE:trt_oe	0.41	1.37	2.14
PID_P53_REGULATION_PATHWAY:U251MG:TRT_XPR	PATHWAY_SET	85.00	59.00	33.00	38.82	41.00	69.49	PID_P53_REGULATION_PATHWAY	U251MG	TRT_XPR	TRUE	PID_P53_REGULATION_PATHWAY:U251MG:trt_xpr	0.28	1.37	2.14
KEGG_GLIOMA:U251MG:TRT_XPR	PATHWAY_SET	74.00	65.00	23.00	31.08	37.00	56.92	KEGG_GLIOMA	U251MG	TRT_XPR	TRUE	KEGG_GLIOMA:U251MG:trt_xpr	0.28	1.36	2.13
CP_THYMIDYLATE_SYNTHASE_INHIBITOR:A549:TRT_CP	PCL	5.00	3.00	2.00	40.00	3.00	100.00	CP_THYMIDYLATE_SYNTHASE_INHIBITOR	A549	TRT_CP	TRUE	CP_THYMIDYLATE_SYNTHASE_INHIBITOR:A549:trt_cp	0.84	1.35	2.13
REACTOME_NCAM_SIGNALING_FOR_NEURITE_OUT_GROWTH:U251MG:TRT_XPR	PATHWAY_SET	60.00	64.00	22.00	36.67	31.00	48.44	REACTOME_NCAM_SIGNALING_FOR_NEURITE_OUT_GROWTH	U251MG	TRT_XPR	TRUE	REACTOME_NCAM_SIGNALING_FOR_NEURITE_OUT_GROWTH:U251MG:trt_xpr	0.28	1.35	2.13
HALLMARK_MYC_TARGETS_V1:ES2:TRT_XPR	PATHWAY_SET	160.00	200.00	60.00	37.50	69.00	34.50	HALLMARK_MYC_TARGETS_V1	ES2	TRT_XPR	TRUE	HALLMARK_MYC_TARGETS_V1:ES2:trt_xpr	0.23	1.29	2.13
HIF_MODULATOR:TRT_CP	MOA_CLASS	36.00	3.00	15.00	41.67	3.00	100.00	HIF_MODULATOR	-666	TRT_CP	TRUE	HIF_MODULATOR:trt_cp	0.34	1.29	2.13
REACTOME_SIGNALING_BY_ERBB4:U251MG:TRT_XPR	PATHWAY_SET	96.00	88.00	35.00	36.46	48.00	54.55	REACTOME_SIGNALING_BY_ERBB4	U251MG	TRT_XPR	TRUE	REACTOME_SIGNALING_BY_ERBB4:U251MG:trt_xpr	0.26	1.28	2.13
CP_ATPASE_INHIBITOR:PC3:TRT_CP	PCL	25.00	16.00	21.00	84.00	16.00	100.00	CP_ATPASE_INHIBITOR	PC3	TRT_CP	TRUE	CP_ATPASE_INHIBITOR:PC3:trt_cp	0.42	1.26	2.12
REACTOME_MITOTIC_G2_G2_M_PHASES:U251MG:TRT_XPR	PATHWAY_SET	75.00	80.00	41.00	54.67	35.00	43.75	REACTOME_MITOTIC_G2_G2_M_PHASES	U251MG	TRT_XPR	TRUE	REACTOME_MITOTIC_G2_G2_M_PHASES:U251MG:trt_xpr	0.28	1.24	2.10
KEGG_BLADDER_CANCER:U251MG:TRT_XPR	PATHWAY_SET	63.00	42.00	19.00	30.16	32.00	76.19	KEGG_BLADDER_CANCER	U251MG	TRT_XPR	TRUE	KEGG_BLADDER_CANCER:U251MG:trt_xpr	0.28	1.23	2.10
REACTOME_PRE_NOTCH_TRANSCRIPTION_AND_TRANSLATION:ES2:TRT_XPR	PATHWAY_SET	24.00	28.00	9.00	37.50	11.00	39.29	REACTOME_PRE_NOTCH_TRANSCRIPTION_AND_TRANSLATION	ES2	TRT_XPR	TRUE	REACTOME_PRE_NOTCH_TRANSCRIPTION_AND_TRANSLATION:ES2:trt_xpr	0.42	1.20	2.10
ST_GA12_PATHWAY:A375:TRT_XPR	PATHWAY_SET	27.00	23.00	9.00	33.33	13.00	56.52	ST_GA12_PATHWAY	A375	TRT_XPR	TRUE	ST_GA12_PATHWAY:A375:trt_xpr	0.42	1.20	2.10
PID_ERBB1_RECEPTOR_PROXIMAL_PATHWAY:SALE:TRT_OE	PATHWAY_SET	90.00	35.00	37.00	41.11	16.00	45.71	PID_ERBB1_RECEPTOR_PROXIMAL_PATHWAY	SALE	TRT_OE	TRUE	PID_ERBB1_RECEPTOR_PROXIMAL_PATHWAY:SALE:trt_oe	0.26	1.20	2.10
PID_ERBB1_DOWNSTREAM_PATHWAY:SALE:TRT_OE	PATHWAY_SET	175.00	105.00	78.00	44.57	38.00	36.19	PID_ERBB1_DOWNSTREAM_PATHWAY	SALE	TRT_OE	TRUE	PID_ERBB1_DOWNSTREAM_PATHWAY:SALE:trt_oe	0.23	1.20	2.09
PID_MET_PATHWAY:U251MG:TRT_XPR	PATHWAY_SET	90.00	80.00	32.00	35.56	44.00	55.00	PID_MET_PATHWAY	U251MG	TRT_XPR	TRUE	PID_MET_PATHWAY:U251MG:trt_xpr	0.26	1.20	2.09
PID_P38_MKK3_6PATHWAY:TRT_OE	PATHWAY_SET	165.00	26.00	55.00	33.33	13.00	50.00	PID_P38_MKK3_6PATHWAY	-666	TRT_OE	TRUE	PID_P38_MKK3_6PATHWAY:trt_oe	0.22	1.20	2.08
BIOCARTA_AT1R_PATHWAY:U251MG:TRT_XPR	PATHWAY_SET	41.00	34.00	15.00	36.59	20.00	58.82	BIOCARTA_AT1R_PATHWAY	U251MG	TRT_XPR	TRUE	BIOCARTA_AT1R_PATHWAY:U251MG:trt_xpr	0.33	1.19	2.07
KD_PI3K_SIGNALING:A549:TRT_OE	PCL	18.00	6.00	6.00	33.33	3.00	50.00	KD_PI3K_SIGNALING	A549	TRT_OE	TRUE	KD_PI3K_SIGNALING:A549:trt_oe	0.46	1.18	2.07
ST_G_ALPHA_S_PATHWAY:SALE:TRT_OE	PATHWAY_SET	27.00	16.00	17.00	62.96	5.00	31.25	ST_G_ALPHA_S_PATHWAY	SALE	TRT_OE	TRUE	ST_G_ALPHA_S_PATHWAY:SALE:trt_oe	0.41	1.18	2.06
PID_IGF1_PATHWAY:A375:TRT_XPR	PATHWAY_SET	38.00	30.00	16.00	42.11	17.00	56.67	PID_IGF1_PATHWAY	A375	TRT_XPR	TRUE	PID_IGF1_PATHWAY:A375:trt_xpr	0.33	1.18	2.06
RNA_POLYMERASE_INHIBITOR:MCF10A:TRT_CP	MOA_CLASS	8.00	17.00	4.00	50.00	8.00	47.06	RNA_POLYMERASE_INHIBITOR	MCF10A	TRT_CP	TRUE	RNA_POLYMERASE_INHIBITOR:MCF10A:trt_cp	0.66	1.18	2.06
BIOCARTA_CELLCYCLE_PATHWAY:U251MG:TRT_XPR	PATHWAY_SET	41.00	23.00	25.00	60.98	19.00	82.61	BIOCARTA_CELLCYCLE_PATHWAY	U251MG	TRT_XPR	TRUE	BIOCARTA_CELLCYCLE_PATHWAY:U251MG:trt_xpr	0.33	1.18	2.06
HISTONE_DEMETHYLASE_INHIBITOR:TRT_CP	MOA_CLASS	55.00	5.00	32.00	58.18	3.00	60.00	HISTONE_DEMETHYLASE_INHIBITOR	-666	TRT_CP	TRUE	HISTONE_DEMETHYLASE_INHIBITOR:trt_cp	0.33	1.18	2.05
PID_RB_1PATHWAY:U251MG:TRT_XPR	PATHWAY_SET	86.00	65.00	34.00	39.53	43.00	66.15	PID_RB_1PATHWAY	U251MG	TRT_XPR	TRUE	PID_RB_1PATHWAY:U251MG:trt_xpr	0.27	1.18	2.05
CP_RIBONUCLEOTIDE_REDUCTASE_INHIBITOR:TRT_CP	PCL	147.00	6.00	72.00	48.98	6.00	100.00	CP_RIBONUCLEOTIDE_REDUCTASE_INHIBITOR	-666	TRT_CP	TRUE	CP_RIBONUCLEOTIDE_REDUCTASE_INHIBITOR:trt_cp	0.23	1.18	2.05
SIG_BCR_SIGNALING_PATHWAY:U251MG:TRT_XPR	PATHWAY_SET	63.00	46.00	20.00	31.75	30.00	65.22	SIG_BCR_SIGNALING_PATHWAY	U251MG	TRT_XPR	TRUE	SIG_BCR_SIGNALING_PATHWAY:U251MG:trt_xpr	0.27	1.18	2.05
CP_CDK_INHIBITOR:TRT_CP	PCL	215.00	12.00	110.00	51.16	11.00	91.67	CP_CDK_INHIBITOR	-666	TRT_CP	TRUE	CP_CDK_INHIBITOR:trt_cp	0.20	1.18	2.04
KEGG_GAP_JUNCTION:U251MG:TRT_XPR	PATHWAY_SET	112.00	90.00	36.00	32.14	56.00	62.22	KEGG_GAP_JUNCTION	U251MG	TRT_XPR	TRUE	KEGG_GAP_JUNCTION:U251MG:trt_xpr	0.25	1.18	2.04
KEGG_TYPE_II_DIABETES_MELLITUS:A549:TRT_OE	PATHWAY_SET	59.00	47.00	18.00	30.51	23.00	48.94	KEGG_TYPE_II_DIABETES_MELLITUS	A549	TRT_OE	TRUE	KEGG_TYPE_II_DIABETES_MELLITUS:A549:trt_oe	0.27	1.18	2.04
REACTOME_ANTIVIRAL_MECHANISM_BY_IFN_STIMULATED_GENES:U251MG:TRT_XPR	PATHWAY_SET	45.00	66.00	14.00	31.11	24.00	36.36	REACTOME_ANTIVIRAL_MECHANISM_BY_IFN_STIMULATED_GENES	U251MG	TRT_XPR	TRUE	REACTOME_ANTIVIRAL_MECHANISM_BY_IFN_STIMULATED_GENES:U251MG:trt_xpr	0.33	1.18	2.04
BIOCARTA_CDK5_PATHWAY:HT29:TRT_XPR	PATHWAY_SET	17.00	11.00	8.00	47.06	9.00	81.82	BIOCARTA_CDK5_PATHWAY	HT29	TRT_XPR	TRUE	BIOCARTA_CDK5_PATHWAY:HT29:trt_xpr	0.45	1.18	2.04
BIOCARTA_IL3_PATHWAY:SALE:TRT_OE	PATHWAY_SET	23.00	15.00	9.00	39.13	6.00	40.00	BIOCARTA_IL3_PATHWAY	SALE	TRT_OE	TRUE	BIOCARTA_IL3_PATHWAY:SALE:trt_oe	0.42	1.18	2.03
CP_NFKB_PATHWAY_INHIBITOR:SKMEL5:TRT_CP	PCL	3.00	7.00	3.00	100.00	3.00	42.86	CP_NFKB_PATHWAY_INHIBITOR	SKMEL5	TRT_CP	TRUE	CP_NFKB_PATHWAY_INHIBITOR:SKMEL5:trt_cp	0.95	1.18	2.03
PID_ATR_PATHWAY:AGS:TRT_XPR	PATHWAY_SET	37.00	39.00	14.00	37.84	19.00	48.72	PID_ATR_PATHWAY	AGS	TRT_XPR	TRUE	PID_ATR_PATHWAY:AGS:trt_xpr	0.32	1.18	2.03
PID_SYNDECAN_3_PATHWAY:U251MG:TRT_XPR	PATHWAY_SET	15.00	17.00	6.00	40.00	8.00	47.06	PID_SYNDECAN_3_PATHWAY	U251MG	TRT_XPR	TRUE	PID_SYNDECAN_3_PATHWAY:U251MG:trt_xpr	0.49	1.18	2.03
PID_IGF1_PATHWAY:U251MG:TRT_XPR	PATHWAY_SET	33.00	30.00	11.00	33.33	15.00	50.00	PID_IGF1_PATHWAY	U251MG	TRT_XPR	TRUE	PID_IGF1_PATHWAY:U251MG:trt_xpr	0.39	1.18	2.03
HALLMARK_MITOTIC_SPINDLE:U251MG:TRT_XPR	PATHWAY_SET	128.00	200.00	41.00	32.03	65.00	32.50	HALLMARK_MITOTIC_SPINDLE	U251MG	TRT_XPR	TRUE	HALLMARK_MITOTIC_SPINDLE:U251MG:trt_xpr	0.23	1.18	2.02
HALLMARK_MYC_TARGETS_V1:U251MG:TRT_XPR	PATHWAY_SET	133.00	200.00	70.00	52.63	67.00	33.50	HALLMARK_MYC_TARGETS_V1	U251MG	TRT_XPR	TRUE	HALLMARK_MYC_TARGETS_V1:U251MG:trt_xpr	0.23	1.18	2.02
REACTOME_EARLY_PHASE_OF_HIV_LIFE_CYCLE:A375:TRT_OE	PATHWAY_SET	8.00	18.00	3.00	37.50	7.00	38.89	REACTOME_EARLY_PHASE_OF_HIV_LIFE_CYCLE	A375	TRT_OE	TRUE	REACTOME_EARLY_PHASE_OF_HIV_LIFE_CYCLE:A375:trt_oe	0.64	1.15	2.02
OE_NFKB_ACTIVATION:PC3:TRT_OE	PCL	9.00	7.00	3.00	33.33	7.00	100.00	OE_NFKB_ACTIVATION	PC3	TRT_OE	TRUE	OE_NFKB_ACTIVATION:PC3:trt_oe	0.60	1.15	2.02
REACTOME_SHC1_EVENTS_IN_EGFR_SIGNALING:U251MG:TRT_XPR	PATHWAY_SET	24.00	15.00	12.00	50.00	12.00	80.00	REACTOME_SHC1_EVENTS_IN_EGFR_SIGNALING	U251MG	TRT_XPR	TRUE	REACTOME_SHC1_EVENTS_IN_EGFR_SIGNALING:U251MG:trt_xpr	0.40	1.15	2.02
REACTOME_SIGNALING_BY_ERBB4:SALE:TRT_OE	PATHWAY_SET	121.00	88.00	54.00	44.63	28.00	31.82	REACTOME_SIGNALING_BY_ERBB4	SALE	TRT_OE	TRUE	REACTOME_SIGNALING_BY_ERBB4:SALE:trt_oe	0.23	1.15	2.02
CP_HMGCR_INHIBITOR:HA1E:TRT_CP	PCL	13.00	8.00	12.00	92.31	8.00	100.00	CP_HMGCR_INHIBITOR	HA1E	TRT_CP	TRUE	CP_HMGCR_INHIBITOR:HA1E:trt_cp	0.53	1.13	2.01
REACTOME_CD28_DEPENDENT_PI3K_AKT_SIGNALING:U251MG:TRT_XPR	PATHWAY_SET	24.00	21.00	8.00	33.33	11.00	52.38	REACTOME_CD28_DEPENDENT_PI3K_AKT_SIGNALING	U251MG	TRT_XPR	TRUE	REACTOME_CD28_DEPENDENT_PI3K_AKT_SIGNALING:U251MG:trt_xpr	0.40	1.13	2.01
PROTEIN_KINASE_INHIBITOR:A549:TRT_CP	MOA_CLASS	14.00	23.00	6.00	42.86	11.00	47.83	PROTEIN_KINASE_INHIBITOR	A549	TRT_CP	TRUE	PROTEIN_KINASE_INHIBITOR:A549:trt_cp	0.51	1.13	2.01
BIOCARTA_CCR3_PATHWAY:SALE:TRT_OE	PATHWAY_SET	27.00	23.00	10.00	37.04	7.00	30.43	BIOCARTA_CCR3_PATHWAY	SALE	TRT_OE	TRUE	BIOCARTA_CCR3_PATHWAY:SALE:trt_oe	0.40	1.13	2.01
LEUKOTRIENE_INHIBITOR:TRT_CP	MOA_CLASS	86.00	4.00	38.00	44.19	4.00	100.00	LEUKOTRIENE_INHIBITOR	-666	TRT_CP	TRUE	LEUKOTRIENE_INHIBITOR:trt_cp	0.27	1.07	2.00
MEK_INHIBITOR:HCC515:TRT_CP	MOA_CLASS	15.00	24.00	10.00	66.67	12.00	50.00	MEK_INHIBITOR	HCC515	TRT_CP	TRUE	MEK_INHIBITOR:HCC515:trt_cp	0.48	1.07	2.00
CP_CDK_INHIBITOR:U2OS:TRT_CP	PCL	8.00	12.00	3.00	37.50	8.00	66.67	CP_CDK_INHIBITOR	U2OS	TRT_CP	TRUE	CP_CDK_INHIBITOR:U2OS:trt_cp	0.64	1.07	2.00
PID_MYC_ACTIV_PATHWAY:BICR6:TRT_XPR	PATHWAY_SET	95.00	79.00	31.00	32.63	49.00	62.03	PID_MYC_ACTIV_PATHWAY	BICR6	TRT_XPR	TRUE	PID_MYC_ACTIV_PATHWAY:BICR6:trt_xpr	0.25	1.07	1.99
APOPTOSIS_STIMULANT:PC3:TRT_CP	MOA_CLASS	19.00	34.00	11.00	57.89	16.00	47.06	APOPTOSIS_STIMULANT	PC3	TRT_CP	TRUE	APOPTOSIS_STIMULANT:PC3:trt_cp	0.45	1.07	1.99
BIOCARTA_RAS_PATHWAY:A549:TRT_OE	PATHWAY_SET	74.00	23.00	32.00	43.24	20.00	86.96	BIOCARTA_RAS_PATHWAY	A549	TRT_OE	TRUE	BIOCARTA_RAS_PATHWAY:A549:trt_oe	0.26	1.07	1.99
MEK_INHIBITOR:THP1:TRT_CP	MOA_CLASS	11.00	24.00	5.00	45.45	11.00	45.83	MEK_INHIBITOR	THP1	TRT_CP	TRUE	MEK_INHIBITOR:THP1:trt_cp	0.53	1.07	1.99
PID_PI3KCI_PATHWAY:SALE:TRT_OE	PATHWAY_SET	64.00	49.00	26.00	40.63	15.00	30.61	PID_PI3KCI_PATHWAY	SALE	TRT_OE	TRUE	PID_PI3KCI_PATHWAY:SALE:trt_oe	0.26	1.03	1.98
BCR-ABL_KINASE_INHIBITOR:K562:TRT_CP	MOA_CLASS	5.00	14.00	4.00	80.00	5.00	35.71	BCR-ABL_KINASE_INHIBITOR	K562	TRT_CP	TRUE	BCR-ABL_KINASE_INHIBITOR:K562:trt_cp	0.78	1.03	1.98
ACAT_INHIBITOR:PC3:TRT_CP	MOA_CLASS	6.00	8.00	4.00	66.67	6.00	75.00	ACAT_INHIBITOR	PC3	TRT_CP	TRUE	ACAT_INHIBITOR:PC3:trt_cp	0.73	1.03	1.97
REACTOME_SIGNALING_BY_CONSTITUTIVELY_ACTIVE_EGFR:SALE:TRT_OE	PATHWAY_SET	71.00	18.00	33.00	46.48	8.00	44.44	REACTOME_SIGNALING_BY_CONSTITUTIVELY_ACTIVE_EGFR	SALE	TRT_OE	TRUE	REACTOME_SIGNALING_BY_CONSTITUTIVELY_ACTIVE_EGFR:SALE:trt_oe	0.26	1.03	1.97
BIOCARTA_PTC1_PATHWAY:TRT_XPR	PATHWAY_SET	193.00	11.00	112.00	58.03	8.00	72.73	BIOCARTA_PTC1_PATHWAY	-666	TRT_XPR	TRUE	BIOCARTA_PTC1_PATHWAY:trt_xpr	0.21	1.03	1.97
REACTOME_GPVI_MEDIATED_ACTIVATION_CASCADE:U251MG:TRT_XPR	PATHWAY_SET	37.00	31.00	15.00	40.54	17.00	54.84	REACTOME_GPVI_MEDIATED_ACTIVATION_CASCADE	U251MG	TRT_XPR	TRUE	REACTOME_GPVI_MEDIATED_ACTIVATION_CASCADE:U251MG:trt_xpr	0.32	1.03	1.97
PID_ANGIOPOIETIN_RECEPTOR_PATHWAY:A549:TRT_OE	PATHWAY_SET	62.00	50.00	23.00	37.10	25.00	50.00	PID_ANGIOPOIETIN_RECEPTOR_PATHWAY	A549	TRT_OE	TRUE	PID_ANGIOPOIETIN_RECEPTOR_PATHWAY:A549:trt_oe	0.26	1.03	1.97
BIOCARTA_ARF_PATHWAY:ES2:TRT_XPR	PATHWAY_SET	32.00	17.00	10.00	31.25	14.00	82.35	BIOCARTA_ARF_PATHWAY	ES2	TRT_XPR	TRUE	BIOCARTA_ARF_PATHWAY:ES2:trt_xpr	0.38	1.03	1.97
BIOCARTA_INSULIN_PATHWAY:A375:TRT_XPR	PATHWAY_SET	30.00	22.00	15.00	50.00	15.00	68.18	BIOCARTA_INSULIN_PATHWAY	A375	TRT_XPR	TRUE	BIOCARTA_INSULIN_PATHWAY:A375:trt_xpr	0.38	1.03	1.97
THYMIDYLATE_SYNTHASE_INHIBITOR:A549:TRT_CP	MOA_CLASS	14.00	11.00	6.00	42.86	10.00	90.91	THYMIDYLATE_SYNTHASE_INHIBITOR	A549	TRT_CP	TRUE	THYMIDYLATE_SYNTHASE_INHIBITOR:A549:trt_cp	0.49	1.03	1.96
BIOCARTA_SPPA_PATHWAY:HT29:TRT_XPR	PATHWAY_SET	21.00	22.00	8.00	38.10	11.00	50.00	BIOCARTA_SPPA_PATHWAY	HT29	TRT_XPR	TRUE	BIOCARTA_SPPA_PATHWAY:HT29:trt_xpr	0.41	1.03	1.96
BIOCARTA_SPPA_PATHWAY:SALE:TRT_OE	PATHWAY_SET	26.00	22.00	9.00	34.62	7.00	31.82	BIOCARTA_SPPA_PATHWAY	SALE	TRT_OE	TRUE	BIOCARTA_SPPA_PATHWAY:SALE:trt_oe	0.39	1.03	1.96
BIOCARTA_TOLL_PATHWAY:TRT_OE	PATHWAY_SET	332.00	37.00	101.00	30.42	25.00	67.57	BIOCARTA_TOLL_PATHWAY	-666	TRT_OE	TRUE	BIOCARTA_TOLL_PATHWAY:trt_oe	0.19	1.03	1.96
PID_E2F_PATHWAY:ES2:TRT_XPR	PATHWAY_SET	103.00	74.00	40.00	38.83	43.00	58.11	PID_E2F_PATHWAY	ES2	TRT_XPR	TRUE	PID_E2F_PATHWAY:ES2:trt_xpr	0.24	1.02	1.95
BIOCARTA_ETS_PATHWAY:A375:TRT_XPR	PATHWAY_SET	32.00	18.00	16.00	50.00	11.00	61.11	BIOCARTA_ETS_PATHWAY	A375	TRT_XPR	TRUE	BIOCARTA_ETS_PATHWAY:A375:trt_xpr	0.37	1.01	1.95
KEGG_TIGHT_JUNCTION:U251MG:TRT_XPR	PATHWAY_SET	93.00	133.00	28.00	30.11	45.00	33.83	KEGG_TIGHT_JUNCTION	U251MG	TRT_XPR	TRUE	KEGG_TIGHT_JUNCTION:U251MG:trt_xpr	0.24	1.01	1.95
REACTOME_PROTEIN_FOLDING:U251MG:TRT_XPR	PATHWAY_SET	36.00	51.00	12.00	33.33	18.00	35.29	REACTOME_PROTEIN_FOLDING	U251MG	TRT_XPR	TRUE	REACTOME_PROTEIN_FOLDING:U251MG:trt_xpr	0.31	1.01	1.95
REACTOME_RAF_MAP_KINASE_CASCADE:U251MG:TRT_XPR	PATHWAY_SET	17.00	10.00	9.00	52.94	9.00	90.00	REACTOME_RAF_MAP_KINASE_CASCADE	U251MG	TRT_XPR	TRUE	REACTOME_RAF_MAP_KINASE_CASCADE:U251MG:trt_xpr	0.43	1.01	1.95
KEGG_T_CELL_RECEPTOR_SIGNALING_PATHWAY:SALE:TRT_OE	PATHWAY_SET	111.00	108.00	49.00	44.14	33.00	30.56	KEGG_T_CELL_RECEPTOR_SIGNALING_PATHWAY	SALE	TRT_OE	TRUE	KEGG_T_CELL_RECEPTOR_SIGNALING_PATHWAY:SALE:trt_oe	0.24	1.01	1.95
PID_A6B1_A6B4_INTEGRIN_PATHWAY:U251MG:TRT_XPR	PATHWAY_SET	45.00	46.00	15.00	33.33	21.00	45.65	PID_A6B1_A6B4_INTEGRIN_PATHWAY	U251MG	TRT_XPR	TRUE	PID_A6B1_A6B4_INTEGRIN_PATHWAY:U251MG:trt_xpr	0.31	1.01	1.95
BIOCARTA_PTC1_PATHWAY:A375:TRT_XPR	PATHWAY_SET	18.00	11.00	12.00	66.67	7.00	63.64	BIOCARTA_PTC1_PATHWAY	A375	TRT_XPR	TRUE	BIOCARTA_PTC1_PATHWAY:A375:trt_xpr	0.43	1.01	1.94
PID_E2F_PATHWAY:AGS:TRT_XPR	PATHWAY_SET	85.00	74.00	35.00	41.18	43.00	58.11	PID_E2F_PATHWAY	AGS	TRT_XPR	TRUE	PID_E2F_PATHWAY:AGS:trt_xpr	0.26	1.01	1.94
KEGG_ACUTE_MYELOID_LEUKEMIA:SALE:TRT_OE	PATHWAY_SET	137.00	57.00	71.00	51.82	28.00	49.12	KEGG_ACUTE_MYELOID_LEUKEMIA	SALE	TRT_OE	TRUE	KEGG_ACUTE_MYELOID_LEUKEMIA:SALE:trt_oe	0.22	0.98	1.93
REACTOME_PI3K_EVENTS_IN_ERBB2_SIGNALING:A549:TRT_XPR	PATHWAY_SET	63.00	42.00	20.00	31.75	26.00	61.90	REACTOME_PI3K_EVENTS_IN_ERBB2_SIGNALING	A549	TRT_XPR	TRUE	REACTOME_PI3K_EVENTS_IN_ERBB2_SIGNALING:A549:trt_xpr	0.26	0.98	1.93
KEGG_VIBRIO_CHOLERAE_INFECTION:HA1E:TRT_OE	PATHWAY_SET	41.00	55.00	14.00	34.15	23.00	41.82	KEGG_VIBRIO_CHOLERAE_INFECTION	HA1E	TRT_OE	TRUE	KEGG_VIBRIO_CHOLERAE_INFECTION:HA1E:trt_oe	0.31	0.95	1.92
PID_ILK_PATHWAY:U251MG:TRT_XPR	PATHWAY_SET	38.00	45.00	14.00	36.84	18.00	40.00	PID_ILK_PATHWAY	U251MG	TRT_XPR	TRUE	PID_ILK_PATHWAY:U251MG:trt_xpr	0.31	0.94	1.92
PID_CXCR3_PATHWAY:SALE:TRT_OE	PATHWAY_SET	80.00	43.00	39.00	48.75	19.00	44.19	PID_CXCR3_PATHWAY	SALE	TRT_OE	TRUE	PID_CXCR3_PATHWAY:SALE:trt_oe	0.25	0.94	1.92
REACTOME_NGF_SIGNALLING_VIA_TRKA_FROM_THE_PLASMA_MEMBRANE:SALE:TRT_OE	PATHWAY_SET	151.00	134.00	72.00	47.68	41.00	30.60	REACTOME_NGF_SIGNALLING_VIA_TRKA_FROM_THE_PLASMA_MEMBRANE	SALE	TRT_OE	TRUE	REACTOME_NGF_SIGNALLING_VIA_TRKA_FROM_THE_PLASMA_MEMBRANE:SALE:trt_oe	0.21	0.92	1.91
KEGG_ERBB_SIGNALING_PATHWAY:U251MG:TRT_XPR	PATHWAY_SET	111.00	87.00	41.00	36.94	56.00	64.37	KEGG_ERBB_SIGNALING_PATHWAY	U251MG	TRT_XPR	TRUE	KEGG_ERBB_SIGNALING_PATHWAY:U251MG:trt_xpr	0.24	0.92	1.91
REACTOME_CS_DS_DEGRADATION:U251MG:TRT_XPR	PATHWAY_SET	12.00	12.00	5.00	41.67	6.00	50.00	REACTOME_CS_DS_DEGRADATION	U251MG	TRT_XPR	TRUE	REACTOME_CS_DS_DEGRADATION:U251MG:trt_xpr	0.50	0.92	1.91
BIOCARTA_MTOR_PATHWAY:U251MG:TRT_XPR	PATHWAY_SET	32.00	23.00	16.00	50.00	15.00	65.22	BIOCARTA_MTOR_PATHWAY	U251MG	TRT_XPR	TRUE	BIOCARTA_MTOR_PATHWAY:U251MG:trt_xpr	0.37	0.91	1.91
PID_AR_PATHWAY:U251MG:TRT_XPR	PATHWAY_SET	70.00	61.00	24.00	34.29	33.00	54.10	PID_AR_PATHWAY	U251MG	TRT_XPR	TRUE	PID_AR_PATHWAY:U251MG:trt_xpr	0.25	0.91	1.90
PID_IL2_STAT5_PATHWAY:U251MG:TRT_XPR	PATHWAY_SET	43.00	30.00	17.00	39.53	21.00	70.00	PID_IL2_STAT5_PATHWAY	U251MG	TRT_XPR	TRUE	PID_IL2_STAT5_PATHWAY:U251MG:trt_xpr	0.30	0.91	1.90
RNA_SYNTHESIS_INHIBITOR:U2OS:TRT_CP	MOA_CLASS	5.00	9.00	2.00	40.00	3.00	33.33	RNA_SYNTHESIS_INHIBITOR	U2OS	TRT_CP	TRUE	RNA_SYNTHESIS_INHIBITOR:U2OS:trt_cp	0.75	0.91	1.90
REACTOME_COPI_MEDIATED_TRANSPORT:BICR6:TRT_XPR	PATHWAY_SET	10.00	10.00	5.00	50.00	5.00	50.00	REACTOME_COPI_MEDIATED_TRANSPORT	BICR6	TRT_XPR	TRUE	REACTOME_COPI_MEDIATED_TRANSPORT:BICR6:trt_xpr	0.55	0.91	1.90
KD_LYSINE_ACETYLTRANSFERASES:YAPC:TRT_XPR	PCL	6.00	3.00	3.00	50.00	3.00	100.00	KD_LYSINE_ACETYLTRANSFERASES	YAPC	TRT_XPR	TRUE	KD_LYSINE_ACETYLTRANSFERASES:YAPC:trt_xpr	0.70	0.91	1.90
PID_DELTA_NP63_PATHWAY:A375:TRT_XPR	PATHWAY_SET	44.00	47.00	15.00	34.09	24.00	51.06	PID_DELTA_NP63_PATHWAY	A375	TRT_XPR	TRUE	PID_DELTA_NP63_PATHWAY:A375:trt_xpr	0.30	0.91	1.90
HALLMARK_PI3K_AKT_MTOR_SIGNALING:U251MG:TRT_XPR	PATHWAY_SET	134.00	105.00	42.00	31.34	67.00	63.81	HALLMARK_PI3K_AKT_MTOR_SIGNALING	U251MG	TRT_XPR	TRUE	HALLMARK_PI3K_AKT_MTOR_SIGNALING:U251MG:trt_xpr	0.21	0.91	1.89
PID_EPHB_FWD_PATHWAY:A549:TRT_OE	PATHWAY_SET	76.00	40.00	41.00	53.95	21.00	52.50	PID_EPHB_FWD_PATHWAY	A549	TRT_OE	TRUE	PID_EPHB_FWD_PATHWAY:A549:trt_oe	0.25	0.90	1.89
REACTOME_EXTRINSIC_PATHWAY_FOR_APOPTOSIS:TRT_OE	PATHWAY_SET	139.00	13.00	45.00	32.37	11.00	84.62	REACTOME_EXTRINSIC_PATHWAY_FOR_APOPTOSIS	-666	TRT_OE	TRUE	REACTOME_EXTRINSIC_PATHWAY_FOR_APOPTOSIS:trt_oe	0.21	0.90	1.89
BIOCARTA_KERATINOCYTE_PATHWAY:SALE:TRT_OE	PATHWAY_SET	82.00	46.00	28.00	34.15	23.00	50.00	BIOCARTA_KERATINOCYTE_PATHWAY	SALE	TRT_OE	TRUE	BIOCARTA_KERATINOCYTE_PATHWAY:SALE:trt_oe	0.25	0.90	1.89
REACTOME_GRB2_EVENTS_IN_ERBB2_SIGNALING:U251MG:TRT_XPR	PATHWAY_SET	33.00	22.00	15.00	45.45	17.00	77.27	REACTOME_GRB2_EVENTS_IN_ERBB2_SIGNALING	U251MG	TRT_XPR	TRUE	REACTOME_GRB2_EVENTS_IN_ERBB2_SIGNALING:U251MG:trt_xpr	0.36	0.90	1.89
CP_DNA_SYNTHESIS_INHIBITOR:A375:TRT_CP	PCL	8.00	3.00	3.00	37.50	3.00	100.00	CP_DNA_SYNTHESIS_INHIBITOR	A375	TRT_CP	TRUE	CP_DNA_SYNTHESIS_INHIBITOR:A375:trt_cp	0.60	0.90	1.88
PID_WNT_CANONICAL_PATHWAY:YAPC:TRT_XPR	PATHWAY_SET	24.00	20.00	8.00	33.33	13.00	65.00	PID_WNT_CANONICAL_PATHWAY	YAPC	TRT_XPR	TRUE	PID_WNT_CANONICAL_PATHWAY:YAPC:trt_xpr	0.37	0.90	1.88
REACTOME_SHC_RELATED_EVENTS:U251MG:TRT_XPR	PATHWAY_SET	23.00	17.00	11.00	47.83	12.00	70.59	REACTOME_SHC_RELATED_EVENTS	U251MG	TRT_XPR	TRUE	REACTOME_SHC_RELATED_EVENTS:U251MG:trt_xpr	0.39	0.89	1.88
PID_ERBB2_ERBB3_PATHWAY:U251MG:TRT_XPR	PATHWAY_SET	63.00	44.00	19.00	30.16	31.00	70.45	PID_ERBB2_ERBB3_PATHWAY	U251MG	TRT_XPR	TRUE	PID_ERBB2_ERBB3_PATHWAY:U251MG:trt_xpr	0.25	0.89	1.88
BIOCARTA_EPO_PATHWAY:SALE:TRT_OE	PATHWAY_SET	28.00	19.00	12.00	42.86	9.00	47.37	BIOCARTA_EPO_PATHWAY	SALE	TRT_OE	TRUE	BIOCARTA_EPO_PATHWAY:SALE:trt_oe	0.36	0.89	1.88
KEGG_PYRIMIDINE_METABOLISM:HT29:TRT_XPR	PATHWAY_SET	104.00	98.00	32.00	30.77	48.00	48.98	KEGG_PYRIMIDINE_METABOLISM	HT29	TRT_XPR	TRUE	KEGG_PYRIMIDINE_METABOLISM:HT29:trt_xpr	0.23	0.88	1.87
REACTOME_DOWNSTREAM_SIGNALING_EVENTS_OF_B_CELL_RECEPTOR_BCR:U251MG:TRT_XPR	PATHWAY_SET	75.00	94.00	30.00	40.00	37.00	39.36	REACTOME_DOWNSTREAM_SIGNALING_EVENTS_OF_B_CELL_RECEPTOR_BCR	U251MG	TRT_XPR	TRUE	REACTOME_DOWNSTREAM_SIGNALING_EVENTS_OF_B_CELL_RECEPTOR_BCR:U251MG:trt_xpr	0.25	0.88	1.87
BIOCARTA_SHH_PATHWAY:A375:TRT_OE	PATHWAY_SET	15.00	16.00	6.00	40.00	8.00	50.00	BIOCARTA_SHH_PATHWAY	A375	TRT_OE	TRUE	BIOCARTA_SHH_PATHWAY:A375:trt_oe	0.45	0.88	1.87
REACTOME_TRAF6_MEDIATED_IRF7_ACTIVATION_IN_TLR7_8_OR_9_SIGNALING:H1299:TRT_OE	PATHWAY_SET	5.00	10.00	2.00	40.00	4.00	40.00	REACTOME_TRAF6_MEDIATED_IRF7_ACTIVATION_IN_TLR7_8_OR_9_SIGNALING	H1299	TRT_OE	TRUE	REACTOME_TRAF6_MEDIATED_IRF7_ACTIVATION_IN_TLR7_8_OR_9_SIGNALING:H1299:trt_oe	0.73	0.88	1.87
BIOCARTA_VEGF_PATHWAY:U251MG:TRT_XPR	PATHWAY_SET	23.00	29.00	7.00	30.43	11.00	37.93	BIOCARTA_VEGF_PATHWAY	U251MG	TRT_XPR	TRUE	BIOCARTA_VEGF_PATHWAY:U251MG:trt_xpr	0.38	0.88	1.87
OE_FOS_TRANSCRIPTION_FACTOR_FAMILY:MCF7:TRT_OE	PCL	3.00	3.00	2.00	66.67	3.00	100.00	OE_FOS_TRANSCRIPTION_FACTOR_FAMILY	MCF7	TRT_OE	TRUE	OE_FOS_TRANSCRIPTION_FACTOR_FAMILY:MCF7:trt_oe	0.88	0.88	1.87
BIOCARTA_EIF4_PATHWAY:U251MG:TRT_XPR	PATHWAY_SET	28.00	24.00	13.00	46.43	13.00	54.17	BIOCARTA_EIF4_PATHWAY	U251MG	TRT_XPR	TRUE	BIOCARTA_EIF4_PATHWAY:U251MG:trt_xpr	0.36	0.87	1.86
ATPASE_INHIBITOR:PC3:TRT_CP	MOA_CLASS	40.00	44.00	33.00	82.50	30.00	68.18	ATPASE_INHIBITOR	PC3	TRT_CP	TRUE	ATPASE_INHIBITOR:PC3:trt_cp	0.30	0.87	1.86
REACTOME_EXTENSION_OF_TELOMERES:AGS:TRT_XPR	PATHWAY_SET	17.00	27.00	6.00	35.29	9.00	33.33	REACTOME_EXTENSION_OF_TELOMERES	AGS	TRT_XPR	TRUE	REACTOME_EXTENSION_OF_TELOMERES:AGS:trt_xpr	0.41	0.87	1.86
KEGG_FC_GAMMA_R_MEDIATED_PHAGOCYTOSIS:U251MG:TRT_XPR	PATHWAY_SET	110.00	96.00	34.00	30.91	55.00	57.29	KEGG_FC_GAMMA_R_MEDIATED_PHAGOCYTOSIS	U251MG	TRT_XPR	TRUE	KEGG_FC_GAMMA_R_MEDIATED_PHAGOCYTOSIS:U251MG:trt_xpr	0.23	0.87	1.86
OE_CELL_CYCLE_INHIBITION:PC3:TRT_OE	PCL	4.00	3.00	2.00	50.00	3.00	100.00	OE_CELL_CYCLE_INHIBITION	PC3	TRT_OE	TRUE	OE_CELL_CYCLE_INHIBITION:PC3:trt_oe	0.79	0.87	1.86
PID_RHOA_PATHWAY:PC3:TRT_OE	PATHWAY_SET	31.00	45.00	11.00	35.48	16.00	35.56	PID_RHOA_PATHWAY	PC3	TRT_OE	TRUE	PID_RHOA_PATHWAY:PC3:trt_oe	0.35	0.87	1.85
BIOCARTA_CERAMIDE_PATHWAY:SALE:TRT_OE	PATHWAY_SET	30.00	22.00	10.00	33.33	12.00	54.55	BIOCARTA_CERAMIDE_PATHWAY	SALE	TRT_OE	TRUE	BIOCARTA_CERAMIDE_PATHWAY:SALE:trt_oe	0.35	0.87	1.85
REACTOME_MITOTIC_G2_G2_M_PHASES:YAPC:TRT_XPR	PATHWAY_SET	72.00	80.00	22.00	30.56	35.00	43.75	REACTOME_MITOTIC_G2_G2_M_PHASES	YAPC	TRT_XPR	TRUE	REACTOME_MITOTIC_G2_G2_M_PHASES:YAPC:trt_xpr	0.25	0.86	1.85
REACTOME_TIE2_SIGNALING:SALE:TRT_OE	PATHWAY_SET	44.00	17.00	22.00	50.00	9.00	52.94	REACTOME_TIE2_SIGNALING	SALE	TRT_OE	TRUE	REACTOME_TIE2_SIGNALING:SALE:trt_oe	0.30	0.86	1.85
BIOCARTA_MET_PATHWAY:A549:TRT_OE	PATHWAY_SET	79.00	37.00	30.00	37.97	23.00	62.16	BIOCARTA_MET_PATHWAY	A549	TRT_OE	TRUE	BIOCARTA_MET_PATHWAY:A549:trt_oe	0.24	0.85	1.84
BIOCARTA_RACCYCD_PATHWAY:U251MG:TRT_XPR	PATHWAY_SET	43.00	26.00	18.00	41.86	21.00	80.77	BIOCARTA_RACCYCD_PATHWAY	U251MG	TRT_XPR	TRUE	BIOCARTA_RACCYCD_PATHWAY:U251MG:trt_xpr	0.30	0.85	1.84
CDK_INHIBITOR:TRT_CP	MOA_CLASS	507.00	52.00	282.00	55.62	33.00	63.46	CDK_INHIBITOR	-666	TRT_CP	TRUE	CDK_INHIBITOR:trt_cp	0.16	0.85	1.84
KD_SERPIN_PEPTIDASE_INHIBITORS:A549:TRT_OE	PCL	12.00	4.00	8.00	66.67	4.00	100.00	KD_SERPIN_PEPTIDASE_INHIBITORS	A549	TRT_OE	TRUE	KD_SERPIN_PEPTIDASE_INHIBITORS:A549:trt_oe	0.48	0.84	1.84
KD_CYCLINS:TRT_XPR	PCL	57.00	4.00	24.00	42.11	3.00	75.00	KD_CYCLINS	-666	TRT_XPR	TRUE	KD_CYCLINS:trt_xpr	0.29	0.84	1.84
HALLMARK_E2F_TARGETS:ES2:TRT_XPR	PATHWAY_SET	170.00	200.00	69.00	40.59	79.00	39.50	HALLMARK_E2F_TARGETS	ES2	TRT_XPR	TRUE	HALLMARK_E2F_TARGETS:ES2:trt_xpr	0.20	0.84	1.84
CP_TOPOISOMERASE_INHIBITOR:NPC:TRT_CP	PCL	11.00	16.00	4.00	36.36	9.00	56.25	CP_TOPOISOMERASE_INHIBITOR	NPC	TRT_CP	TRUE	CP_TOPOISOMERASE_INHIBITOR:NPC:trt_cp	0.49	0.84	1.84
KD_PROTEASOME_PATHWAY:A375:TRT_XPR	PCL	10.00	9.00	5.00	50.00	5.00	55.56	KD_PROTEASOME_PATHWAY	A375	TRT_XPR	TRUE	KD_PROTEASOME_PATHWAY:A375:trt_xpr	0.54	0.84	1.84
KEGG_B_CELL_RECEPTOR_SIGNALING_PATHWAY:SALE:TRT_OE	PATHWAY_SET	98.00	75.00	43.00	43.88	26.00	34.67	KEGG_B_CELL_RECEPTOR_SIGNALING_PATHWAY	SALE	TRT_OE	TRUE	KEGG_B_CELL_RECEPTOR_SIGNALING_PATHWAY:SALE:trt_oe	0.23	0.84	1.84
REACTOME_TIE2_SIGNALING:A549:TRT_OE	PATHWAY_SET	51.00	17.00	26.00	50.98	11.00	64.71	REACTOME_TIE2_SIGNALING	A549	TRT_OE	TRUE	REACTOME_TIE2_SIGNALING:A549:trt_oe	0.29	0.84	1.84
PID_GMCSF_PATHWAY:SALE:TRT_OE	PATHWAY_SET	75.00	37.00	34.00	45.33	18.00	48.65	PID_GMCSF_PATHWAY	SALE	TRT_OE	TRUE	PID_GMCSF_PATHWAY:SALE:trt_oe	0.24	0.84	1.83
ST_G_ALPHA_I_PATHWAY:U251MG:TRT_XPR	PATHWAY_SET	43.00	35.00	13.00	30.23	19.00	54.29	ST_G_ALPHA_I_PATHWAY	U251MG	TRT_XPR	TRUE	ST_G_ALPHA_I_PATHWAY:U251MG:trt_xpr	0.29	0.84	1.83
LEUKOTRIENE_INHIBITOR:VCAP:TRT_CP	MOA_CLASS	4.00	4.00	2.00	50.00	4.00	100.00	LEUKOTRIENE_INHIBITOR	VCAP	TRT_CP	TRUE	LEUKOTRIENE_INHIBITOR:VCAP:trt_cp	0.78	0.84	1.83
REACTOME_PI_3K_CASCADE:A549:TRT_XPR	PATHWAY_SET	49.00	54.00	16.00	32.65	22.00	40.74	REACTOME_PI_3K_CASCADE	A549	TRT_XPR	TRUE	REACTOME_PI_3K_CASCADE:A549:trt_xpr	0.29	0.84	1.83
REACTOME_INHIBITION_OF_REPLICATION_INITIATION_OF_DAMAGED_DNA_BY_RB1_E2F1:TRT_XPR	PATHWAY_SET	91.00	13.00	32.00	35.16	5.00	38.46	REACTOME_INHIBITION_OF_REPLICATION_INITIATION_OF_DAMAGED_DNA_BY_RB1_E2F1	-666	TRT_XPR	TRUE	REACTOME_INHIBITION_OF_REPLICATION_INITIATION_OF_DAMAGED_DNA_BY_RB1_E2F1:trt_xpr	0.23	0.84	1.83
CP_RIBONUCLEOTIDE_REDUCTASE_INHIBITOR:HEPG2:TRT_CP	PCL	7.00	6.00	4.00	57.14	5.00	83.33	CP_RIBONUCLEOTIDE_REDUCTASE_INHIBITOR	HEPG2	TRT_CP	TRUE	CP_RIBONUCLEOTIDE_REDUCTASE_INHIBITOR:HEPG2:trt_cp	0.59	0.84	1.83
WNT_SIGNALING:U251MG:TRT_XPR	PATHWAY_SET	74.00	89.00	26.00	35.14	37.00	41.57	WNT_SIGNALING	U251MG	TRT_XPR	TRUE	WNT_SIGNALING:U251MG:trt_xpr	0.24	0.83	1.83
PID_SYNDECAN_2_PATHWAY:U251MG:TRT_XPR	PATHWAY_SET	41.00	33.00	13.00	31.71	21.00	63.64	PID_SYNDECAN_2_PATHWAY	U251MG	TRT_XPR	TRUE	PID_SYNDECAN_2_PATHWAY:U251MG:trt_xpr	0.29	0.83	1.83
KEGG_FC_EPSILON_RI_SIGNALING_PATHWAY:U251MG:TRT_XPR	PATHWAY_SET	93.00	79.00	33.00	35.48	46.00	58.23	KEGG_FC_EPSILON_RI_SIGNALING_PATHWAY	U251MG	TRT_XPR	TRUE	KEGG_FC_EPSILON_RI_SIGNALING_PATHWAY:U251MG:trt_xpr	0.23	0.83	1.83
BIOCARTA_PROTEASOME_PATHWAY:HT29:TRT_SH.CGS	PATHWAY_SET	11.00	28.00	7.00	63.64	11.00	39.29	BIOCARTA_PROTEASOME_PATHWAY	HT29	TRT_SH.CGS	TRUE	BIOCARTA_PROTEASOME_PATHWAY:HT29:trt_sh.cgs	0.48	0.83	1.83
KEGG_WNT_SIGNALING_PATHWAY:U251MG:TRT_XPR	PATHWAY_SET	148.00	151.00	47.00	31.76	74.00	49.01	KEGG_WNT_SIGNALING_PATHWAY	U251MG	TRT_XPR	TRUE	KEGG_WNT_SIGNALING_PATHWAY:U251MG:trt_xpr	0.21	0.83	1.82
TOPOISOMERASE_INHIBITOR:MCF10A:TRT_CP	MOA_CLASS	20.00	48.00	13.00	65.00	19.00	39.58	TOPOISOMERASE_INHIBITOR	MCF10A	TRT_CP	TRUE	TOPOISOMERASE_INHIBITOR:MCF10A:trt_cp	0.40	0.83	1.82
REACTOME_SIGNALING_BY_SCF_KIT:SALE:TRT_OE	PATHWAY_SET	110.00	75.00	43.00	39.09	32.00	42.67	REACTOME_SIGNALING_BY_SCF_KIT	SALE	TRT_OE	TRUE	REACTOME_SIGNALING_BY_SCF_KIT:SALE:trt_oe	0.23	0.82	1.82
KEGG_DNA_REPLICATION:HT29:TRT_XPR	PATHWAY_SET	26.00	36.00	8.00	30.77	13.00	36.11	KEGG_DNA_REPLICATION	HT29	TRT_XPR	TRUE	KEGG_DNA_REPLICATION:HT29:trt_xpr	0.36	0.82	1.82
KEGG_PROSTATE_CANCER:U251MG:TRT_XPR	PATHWAY_SET	120.00	89.00	45.00	37.50	59.00	66.29	KEGG_PROSTATE_CANCER	U251MG	TRT_XPR	TRUE	KEGG_PROSTATE_CANCER:U251MG:trt_xpr	0.21	0.82	1.82
BIOCARTA_IL2_PATHWAY:A375:TRT_XPR	PATHWAY_SET	36.00	22.00	13.00	36.11	18.00	81.82	BIOCARTA_IL2_PATHWAY	A375	TRT_XPR	TRUE	BIOCARTA_IL2_PATHWAY:A375:trt_xpr	0.29	0.82	1.82
CP_PROTEIN_SYNTHESIS_INHIBITOR:HCC515:TRT_CP	PCL	13.00	8.00	11.00	84.62	7.00	87.50	CP_PROTEIN_SYNTHESIS_INHIBITOR	HCC515	TRT_CP	TRUE	CP_PROTEIN_SYNTHESIS_INHIBITOR:HCC515:trt_cp	0.48	0.82	1.82
BIOCARTA_CDK5_PATHWAY:SALE:TRT_OE	PATHWAY_SET	21.00	11.00	9.00	42.86	5.00	45.45	BIOCARTA_CDK5_PATHWAY	SALE	TRT_OE	TRUE	BIOCARTA_CDK5_PATHWAY:SALE:trt_oe	0.38	0.82	1.82
MDM_INHIBITOR:A549:TRT_CP	MOA_CLASS	8.00	13.00	6.00	75.00	7.00	53.85	MDM_INHIBITOR	A549	TRT_CP	TRUE	MDM_INHIBITOR:A549:trt_cp	0.58	0.82	1.82
OE_CELL_CYCLE_INHIBITION:HA1E:TRT_OE	PCL	6.00	3.00	5.00	83.33	3.00	100.00	OE_CELL_CYCLE_INHIBITION	HA1E	TRT_OE	TRUE	OE_CELL_CYCLE_INHIBITION:HA1E:trt_oe	0.67	0.82	1.82
PID_IL2_1PATHWAY:SALE:TRT_OE	PATHWAY_SET	85.00	55.00	42.00	49.41	22.00	40.00	PID_IL2_1PATHWAY	SALE	TRT_OE	TRUE	PID_IL2_1PATHWAY:SALE:trt_oe	0.24	0.82	1.82
REACTOME_G1_S_SPECIFIC_TRANSCRIPTION:AGS:TRT_XPR	PATHWAY_SET	21.00	19.00	10.00	47.62	11.00	57.89	REACTOME_G1_S_SPECIFIC_TRANSCRIPTION	AGS	TRT_XPR	TRUE	REACTOME_G1_S_SPECIFIC_TRANSCRIPTION:AGS:trt_xpr	0.38	0.82	1.82
PID_NOTCH_PATHWAY:U251MG:TRT_XPR	PATHWAY_SET	48.00	59.00	16.00	33.33	24.00	40.68	PID_NOTCH_PATHWAY	U251MG	TRT_XPR	TRUE	PID_NOTCH_PATHWAY:U251MG:trt_xpr	0.29	0.82	1.81
REACTOME_CYCLIN_A_B1_ASSOCIATED_EVENTS_DURING_G2_M_TRANSITION:YAPC:TRT_XPR	PATHWAY_SET	29.00	15.00	16.00	55.17	13.00	86.67	REACTOME_CYCLIN_A_B1_ASSOCIATED_EVENTS_DURING_G2_M_TRANSITION	YAPC	TRT_XPR	TRUE	REACTOME_CYCLIN_A_B1_ASSOCIATED_EVENTS_DURING_G2_M_TRANSITION:YAPC:trt_xpr	0.35	0.82	1.81
KEGG_CELL_CYCLE:YAPC:TRT_XPR	PATHWAY_SET	113.00	125.00	35.00	30.97	57.00	45.60	KEGG_CELL_CYCLE	YAPC	TRT_XPR	TRUE	KEGG_CELL_CYCLE:YAPC:trt_xpr	0.22	0.82	1.81
PID_CDC42_PATHWAY:SALE:TRT_OE	PATHWAY_SET	94.00	70.00	42.00	44.68	22.00	31.43	PID_CDC42_PATHWAY	SALE	TRT_OE	TRUE	PID_CDC42_PATHWAY:SALE:trt_oe	0.22	0.82	1.81
REACTOME_SIGNALING_BY_SCF_KIT:U251MG:TRT_XPR	PATHWAY_SET	88.00	75.00	35.00	39.77	45.00	60.00	REACTOME_SIGNALING_BY_SCF_KIT	U251MG	TRT_XPR	TRUE	REACTOME_SIGNALING_BY_SCF_KIT:U251MG:trt_xpr	0.24	0.82	1.81
INSULIN_SENSITIZER:THP1:TRT_CP	MOA_CLASS	6.00	13.00	3.00	50.00	6.00	46.15	INSULIN_SENSITIZER	THP1	TRT_CP	TRUE	INSULIN_SENSITIZER:THP1:trt_cp	0.67	0.82	1.81
PID_BETA_CATENIN_NUC_PATHWAY:ES2:TRT_XPR	PATHWAY_SET	88.00	80.00	33.00	37.50	40.00	50.00	PID_BETA_CATENIN_NUC_PATHWAY	ES2	TRT_XPR	TRUE	PID_BETA_CATENIN_NUC_PATHWAY:ES2:trt_xpr	0.24	0.82	1.81
PID_LKB1_PATHWAY:U251MG:TRT_XPR	PATHWAY_SET	55.00	47.00	22.00	40.00	27.00	57.45	PID_LKB1_PATHWAY	U251MG	TRT_XPR	TRUE	PID_LKB1_PATHWAY:U251MG:trt_xpr	0.29	0.82	1.81
REACTOME_SIGNALING_BY_NOTCH:ES2:TRT_XPR	PATHWAY_SET	90.00	102.00	28.00	31.11	42.00	41.18	REACTOME_SIGNALING_BY_NOTCH	ES2	TRT_XPR	TRUE	REACTOME_SIGNALING_BY_NOTCH:ES2:trt_xpr	0.22	0.82	1.80
REACTOME_G1_PHASE:TRT_XPR	PATHWAY_SET	358.00	37.00	115.00	32.12	18.00	48.65	REACTOME_G1_PHASE	-666	TRT_XPR	TRUE	REACTOME_G1_PHASE:trt_xpr	0.17	0.81	1.80
PID_RANBP2_PATHWAY:A549:TRT_XPR	PATHWAY_SET	7.00	11.00	5.00	71.43	4.00	36.36	PID_RANBP2_PATHWAY	A549	TRT_XPR	TRUE	PID_RANBP2_PATHWAY:A549:trt_xpr	0.58	0.80	1.80
BIOCARTA_EPO_PATHWAY:A375:TRT_XPR	PATHWAY_SET	28.00	19.00	13.00	46.43	14.00	73.68	BIOCARTA_EPO_PATHWAY	A375	TRT_XPR	TRUE	BIOCARTA_EPO_PATHWAY:A375:trt_xpr	0.34	0.80	1.80
HALLMARK_HYPOXIA:HA1E:TRT_OE	PATHWAY_SET	119.00	200.00	44.00	36.97	66.00	33.00	HALLMARK_HYPOXIA	HA1E	TRT_OE	TRUE	HALLMARK_HYPOXIA:HA1E:trt_oe	0.22	0.80	1.80
BIOCARTA_BCR_PATHWAY:SALE:TRT_OE	PATHWAY_SET	36.00	35.00	12.00	33.33	11.00	31.43	BIOCARTA_BCR_PATHWAY	SALE	TRT_OE	TRUE	BIOCARTA_BCR_PATHWAY:SALE:trt_oe	0.29	0.80	1.80
KEGG_RNA_POLYMERASE:PC3:TRT_SH.CGS	PATHWAY_SET	15.00	29.00	9.00	60.00	15.00	51.72	KEGG_RNA_POLYMERASE	PC3	TRT_SH.CGS	TRUE	KEGG_RNA_POLYMERASE:PC3:trt_sh.cgs	0.43	0.79	1.79
REACTOME_MITOTIC_G1_G1_S_PHASES:BICR6:TRT_XPR	PATHWAY_SET	108.00	135.00	41.00	37.96	52.00	38.52	REACTOME_MITOTIC_G1_G1_S_PHASES	BICR6	TRT_XPR	TRUE	REACTOME_MITOTIC_G1_G1_S_PHASES:BICR6:trt_xpr	0.22	0.79	1.79
KEGG_FC_EPSILON_RI_SIGNALING_PATHWAY:SALE:TRT_OE	PATHWAY_SET	102.00	79.00	44.00	43.14	25.00	31.65	KEGG_FC_EPSILON_RI_SIGNALING_PATHWAY	SALE	TRT_OE	TRUE	KEGG_FC_EPSILON_RI_SIGNALING_PATHWAY:SALE:trt_oe	0.22	0.78	1.79
PID_NOTCH_PATHWAY:A375:TRT_XPR	PATHWAY_SET	63.00	59.00	21.00	33.33	24.00	40.68	PID_NOTCH_PATHWAY	A375	TRT_XPR	TRUE	PID_NOTCH_PATHWAY:A375:trt_xpr	0.24	0.77	1.79
PID_NFKAPPAB_CANONICAL_PATHWAY:BICR6:TRT_XPR	PATHWAY_SET	29.00	23.00	11.00	37.93	15.00	65.22	PID_NFKAPPAB_CANONICAL_PATHWAY	BICR6	TRT_XPR	TRUE	PID_NFKAPPAB_CANONICAL_PATHWAY:BICR6:trt_xpr	0.34	0.77	1.78
DIACYLGLYCEROL_O_ACYLTRANSFERASE_INHIBITOR:HUVEC:TRT_CP	MOA_CLASS	3.00	4.00	2.00	66.67	3.00	75.00	DIACYLGLYCEROL_O_ACYLTRANSFERASE_INHIBITOR	HUVEC	TRT_CP	TRUE	DIACYLGLYCEROL_O_ACYLTRANSFERASE_INHIBITOR:HUVEC:trt_cp	0.84	0.77	1.78
BIOCARTA_CXCR4_PATHWAY:A549:TRT_OE	PATHWAY_SET	59.00	24.00	22.00	37.29	16.00	66.67	BIOCARTA_CXCR4_PATHWAY	A549	TRT_OE	TRUE	BIOCARTA_CXCR4_PATHWAY:A549:trt_oe	0.24	0.76	1.78
SIRNA_EIF4GI_UP:ES2:TRT_XPR	PATHWAY_SET	65.00	95.00	24.00	36.92	32.00	33.68	SIRNA_EIF4GI_UP	ES2	TRT_XPR	TRUE	SIRNA_EIF4GI_UP:ES2:trt_xpr	0.24	0.76	1.78
BIOCARTA_IL6_PATHWAY:SALE:TRT_OE	PATHWAY_SET	30.00	22.00	13.00	43.33	9.00	40.91	BIOCARTA_IL6_PATHWAY	SALE	TRT_OE	TRUE	BIOCARTA_IL6_PATHWAY:SALE:trt_oe	0.34	0.76	1.78
CP_ATPASE_INHIBITOR:HCC515:TRT_CP	PCL	21.00	16.00	10.00	47.62	15.00	93.75	CP_ATPASE_INHIBITOR	HCC515	TRT_CP	TRUE	CP_ATPASE_INHIBITOR:HCC515:trt_cp	0.37	0.76	1.78
KEGG_PATHOGENIC_ESCHERICHIA_COLI_INFECTION:MCF7:TRT_SH.CGS	PATHWAY_SET	25.00	57.00	9.00	36.00	25.00	43.86	KEGG_PATHOGENIC_ESCHERICHIA_COLI_INFECTION	MCF7	TRT_SH.CGS	TRUE	KEGG_PATHOGENIC_ESCHERICHIA_COLI_INFECTION:MCF7:trt_sh.cgs	0.35	0.76	1.78
PID_ERBB1_INTERNALIZATION_PATHWAY:A549:TRT_OE	PATHWAY_SET	108.00	41.00	67.00	62.04	23.00	56.10	PID_ERBB1_INTERNALIZATION_PATHWAY	A549	TRT_OE	TRUE	PID_ERBB1_INTERNALIZATION_PATHWAY:A549:trt_oe	0.22	0.75	1.78
REACTOME_SIGNALING_BY_NOTCH1:A375:TRT_XPR	PATHWAY_SET	123.00	69.00	43.00	34.96	31.00	44.93	REACTOME_SIGNALING_BY_NOTCH1	A375	TRT_XPR	TRUE	REACTOME_SIGNALING_BY_NOTCH1:A375:trt_xpr	0.20	0.75	1.78
RNA_SYNTHESIS_INHIBITOR:HCC515:TRT_CP	MOA_CLASS	5.00	9.00	2.00	40.00	3.00	33.33	RNA_SYNTHESIS_INHIBITOR	HCC515	TRT_CP	TRUE	RNA_SYNTHESIS_INHIBITOR:HCC515:trt_cp	0.70	0.74	1.77
SIG_PIP3_SIGNALING_IN_CARDIAC_MYOCTES:A375:TRT_XPR	PATHWAY_SET	76.00	67.00	30.00	39.47	34.00	50.75	SIG_PIP3_SIGNALING_IN_CARDIAC_MYOCTES	A375	TRT_XPR	TRUE	SIG_PIP3_SIGNALING_IN_CARDIAC_MYOCTES:A375:trt_xpr	0.24	0.74	1.77
KEGG_VEGF_SIGNALING_PATHWAY:A549:TRT_OE	PATHWAY_SET	121.00	76.00	60.00	49.59	36.00	47.37	KEGG_VEGF_SIGNALING_PATHWAY	A549	TRT_OE	TRUE	KEGG_VEGF_SIGNALING_PATHWAY:A549:trt_oe	0.20	0.74	1.77
PID_E2F_PATHWAY:U251MG:TRT_XPR	PATHWAY_SET	87.00	74.00	38.00	43.68	43.00	58.11	PID_E2F_PATHWAY	U251MG	TRT_XPR	TRUE	PID_E2F_PATHWAY:U251MG:trt_xpr	0.23	0.74	1.77
PID_HDAC_CLASSII_PATHWAY:ES2:TRT_XPR	PATHWAY_SET	37.00	34.00	16.00	43.24	19.00	55.88	PID_HDAC_CLASSII_PATHWAY	ES2	TRT_XPR	TRUE	PID_HDAC_CLASSII_PATHWAY:ES2:trt_xpr	0.28	0.74	1.77
REACTOME_PROLONGED_ERK_ACTIVATION_EVENTS:HT29:TRT_XPR	PATHWAY_SET	24.00	19.00	11.00	45.83	13.00	68.42	REACTOME_PROLONGED_ERK_ACTIVATION_EVENTS	HT29	TRT_XPR	TRUE	REACTOME_PROLONGED_ERK_ACTIVATION_EVENTS:HT29:trt_xpr	0.35	0.73	1.77
REACTOME_DNA_REPAIR:U251MG:TRT_XPR	PATHWAY_SET	69.00	107.00	27.00	39.13	33.00	30.84	REACTOME_DNA_REPAIR	U251MG	TRT_XPR	TRUE	REACTOME_DNA_REPAIR:U251MG:trt_xpr	0.23	0.71	1.77
SA_REG_CASCADE_OF_CYCLIN_EXPR:U251MG:TRT_XPR	PATHWAY_SET	18.00	13.00	10.00	55.56	8.00	61.54	SA_REG_CASCADE_OF_CYCLIN_EXPR	U251MG	TRT_XPR	TRUE	SA_REG_CASCADE_OF_CYCLIN_EXPR:U251MG:trt_xpr	0.39	0.71	1.77
PID_AVB3_OPN_PATHWAY:U2OS:TRT_OE	PATHWAY_SET	19.00	31.00	6.00	31.58	12.00	38.71	PID_AVB3_OPN_PATHWAY	U2OS	TRT_OE	TRUE	PID_AVB3_OPN_PATHWAY:U2OS:trt_oe	0.40	0.71	1.76
BIOCARTA_AKT_PATHWAY:U251MG:TRT_XPR	PATHWAY_SET	31.00	22.00	11.00	35.48	14.00	63.64	BIOCARTA_AKT_PATHWAY	U251MG	TRT_XPR	TRUE	BIOCARTA_AKT_PATHWAY:U251MG:trt_xpr	0.34	0.71	1.76
CP_MTOR_INHIBITOR:YAPC:TRT_CP	PCL	11.00	16.00	8.00	72.73	10.00	62.50	CP_MTOR_INHIBITOR	YAPC	TRT_CP	TRUE	CP_MTOR_INHIBITOR:YAPC:trt_cp	0.47	0.71	1.76
PID_P73PATHWAY:U251MG:TRT_XPR	PATHWAY_SET	95.00	79.00	37.00	38.95	49.00	62.03	PID_P73PATHWAY	U251MG	TRT_XPR	TRUE	PID_P73PATHWAY:U251MG:trt_xpr	0.22	0.71	1.76
REACTOME_EGFR_DOWNREGULATION:HA1E:TRT_OE	PATHWAY_SET	26.00	25.00	12.00	46.15	9.00	36.00	REACTOME_EGFR_DOWNREGULATION	HA1E	TRT_OE	TRUE	REACTOME_EGFR_DOWNREGULATION:HA1E:trt_oe	0.35	0.71	1.76
BIOCARTA_TRKA_PATHWAY:U251MG:TRT_XPR	PATHWAY_SET	19.00	12.00	6.00	31.58	8.00	66.67	BIOCARTA_TRKA_PATHWAY	U251MG	TRT_XPR	TRUE	BIOCARTA_TRKA_PATHWAY:U251MG:trt_xpr	0.40	0.71	1.76
CP_CDK_INHIBITOR:PC3:TRT_CP	PCL	13.00	12.00	8.00	61.54	11.00	91.67	CP_CDK_INHIBITOR	PC3	TRT_CP	TRUE	CP_CDK_INHIBITOR:PC3:trt_cp	0.46	0.71	1.76
REACTOME_ACTIVATION_OF_THE_PRE_REPLICATIVE_COMPLEX:AGS:TRT_XPR	PATHWAY_SET	23.00	31.00	10.00	43.48	11.00	35.48	REACTOME_ACTIVATION_OF_THE_PRE_REPLICATIVE_COMPLEX	AGS	TRT_XPR	TRUE	REACTOME_ACTIVATION_OF_THE_PRE_REPLICATIVE_COMPLEX:AGS:trt_xpr	0.36	0.71	1.76
REACTOME_MEMBRANE_BINDING_AND_TARGETTING_OF_GAG_PROTEINS:PC3:TRT_OE	PATHWAY_SET	5.00	10.00	2.00	40.00	4.00	40.00	REACTOME_MEMBRANE_BINDING_AND_TARGETTING_OF_GAG_PROTEINS	PC3	TRT_OE	TRUE	REACTOME_MEMBRANE_BINDING_AND_TARGETTING_OF_GAG_PROTEINS:PC3:trt_oe	0.69	0.71	1.76
CP_TUBULIN_INHIBITOR:HT29:TRT_CP	PCL	28.00	20.00	18.00	64.29	18.00	90.00	CP_TUBULIN_INHIBITOR	HT29	TRT_CP	TRUE	CP_TUBULIN_INHIBITOR:HT29:trt_cp	0.34	0.71	1.76
REACTOME_ACTIVATION_OF_THE_AP1_FAMILY_OF_TRANSCRIPTION_FACTORS:PC3:TRT_OE	PATHWAY_SET	18.00	10.00	6.00	33.33	8.00	80.00	REACTOME_ACTIVATION_OF_THE_AP1_FAMILY_OF_TRANSCRIPTION_FACTORS	PC3	TRT_OE	TRUE	REACTOME_ACTIVATION_OF_THE_AP1_FAMILY_OF_TRANSCRIPTION_FACTORS:PC3:trt_oe	0.39	0.71	1.76
REACTOME_G1_S_SPECIFIC_TRANSCRIPTION:A549:TRT_XPR	PATHWAY_SET	24.00	19.00	8.00	33.33	11.00	57.89	REACTOME_G1_S_SPECIFIC_TRANSCRIPTION	A549	TRT_XPR	TRUE	REACTOME_G1_S_SPECIFIC_TRANSCRIPTION:A549:trt_xpr	0.35	0.71	1.76
OE_GPCR_SUBSET:A375:TRT_OE	PCL	6.00	3.00	4.00	66.67	3.00	100.00	OE_GPCR_SUBSET	A375	TRT_OE	TRUE	OE_GPCR_SUBSET:A375:trt_oe	0.65	0.71	1.76
GCNP_SHH_UP_LATE.V1_UP:A375:TRT_XPR	PATHWAY_SET	128.00	182.00	45.00	35.16	66.00	36.26	GCNP_SHH_UP_LATE.V1_UP	A375	TRT_XPR	TRUE	GCNP_SHH_UP_LATE.V1_UP:A375:trt_xpr	0.20	0.71	1.76
REACTOME_EXTENSION_OF_TELOMERES:U251MG:TRT_XPR	PATHWAY_SET	17.00	27.00	8.00	47.06	9.00	33.33	REACTOME_EXTENSION_OF_TELOMERES	U251MG	TRT_XPR	TRUE	REACTOME_EXTENSION_OF_TELOMERES:U251MG:trt_xpr	0.39	0.71	1.75
BIOCARTA_PTEN_PATHWAY:U251MG:TRT_XPR	PATHWAY_SET	32.00	18.00	10.00	31.25	14.00	77.78	BIOCARTA_PTEN_PATHWAY	U251MG	TRT_XPR	TRUE	BIOCARTA_PTEN_PATHWAY:U251MG:trt_xpr	0.34	0.70	1.75
REACTOME_G1_S_SPECIFIC_TRANSCRIPTION:TRT_XPR	PATHWAY_SET	219.00	19.00	83.00	37.90	11.00	57.89	REACTOME_G1_S_SPECIFIC_TRANSCRIPTION	-666	TRT_XPR	TRUE	REACTOME_G1_S_SPECIFIC_TRANSCRIPTION:trt_xpr	0.17	0.70	1.75
PID_ERBB_NETWORK_PATHWAY:HT29:TRT_LIG	PATHWAY_SET	12.00	15.00	6.00	50.00	8.00	53.33	PID_ERBB_NETWORK_PATHWAY	HT29	TRT_LIG	TRUE	PID_ERBB_NETWORK_PATHWAY:HT29:trt_lig	0.46	0.70	1.75
BIOCARTA_SPRY_PATHWAY:SALE:TRT_OE	PATHWAY_SET	53.00	18.00	20.00	37.74	8.00	44.44	BIOCARTA_SPRY_PATHWAY	SALE	TRT_OE	TRUE	BIOCARTA_SPRY_PATHWAY:SALE:trt_oe	0.28	0.70	1.75
BIOCARTA_CTCF_PATHWAY:ES2:TRT_XPR	PATHWAY_SET	41.00	23.00	13.00	31.71	18.00	78.26	BIOCARTA_CTCF_PATHWAY	ES2	TRT_XPR	TRUE	BIOCARTA_CTCF_PATHWAY:ES2:trt_xpr	0.28	0.70	1.75
PID_PI3K_PLC_TRK_PATHWAY:A549:TRT_XPR	PATHWAY_SET	52.00	36.00	16.00	30.77	23.00	63.89	PID_PI3K_PLC_TRK_PATHWAY	A549	TRT_XPR	TRUE	PID_PI3K_PLC_TRK_PATHWAY:A549:trt_xpr	0.28	0.69	1.75
REACTOME_SIGNAL_REGULATORY_PROTEIN_SIRP_FAMILY_INTERACTIONS:TRT_SH.CGS	PATHWAY_SET	48.00	12.00	15.00	31.25	7.00	58.33	REACTOME_SIGNAL_REGULATORY_PROTEIN_SIRP_FAMILY_INTERACTIONS	-666	TRT_SH.CGS	TRUE	REACTOME_SIGNAL_REGULATORY_PROTEIN_SIRP_FAMILY_INTERACTIONS:trt_sh.cgs	0.28	0.69	1.75
CP_RIBONUCLEOTIDE_REDUCTASE_INHIBITOR:HCC515:TRT_CP	PCL	10.00	6.00	8.00	80.00	6.00	100.00	CP_RIBONUCLEOTIDE_REDUCTASE_INHIBITOR	HCC515	TRT_CP	TRUE	CP_RIBONUCLEOTIDE_REDUCTASE_INHIBITOR:HCC515:trt_cp	0.51	0.69	1.75
REACTOME_MITOTIC_G1_G1_S_PHASES:ES2:TRT_XPR	PATHWAY_SET	154.00	135.00	63.00	40.91	55.00	40.74	REACTOME_MITOTIC_G1_G1_S_PHASES	ES2	TRT_XPR	TRUE	REACTOME_MITOTIC_G1_G1_S_PHASES:ES2:trt_xpr	0.19	0.69	1.75
HALLMARK_E2F_TARGETS:U251MG:TRT_XPR	PATHWAY_SET	152.00	200.00	62.00	40.79	77.00	38.50	HALLMARK_E2F_TARGETS	U251MG	TRT_XPR	TRUE	HALLMARK_E2F_TARGETS:U251MG:trt_xpr	0.19	0.69	1.74
CHK_INHIBITOR:MCF7:TRT_CP	MOA_CLASS	6.00	9.00	4.00	66.67	4.00	44.44	CHK_INHIBITOR	MCF7	TRT_CP	TRUE	CHK_INHIBITOR:MCF7:trt_cp	0.64	0.69	1.74
OE_NFKB_ACTIVATION:HT29:TRT_OE	PCL	7.00	7.00	6.00	85.71	7.00	100.00	OE_NFKB_ACTIVATION	HT29	TRT_OE	TRUE	OE_NFKB_ACTIVATION:HT29:trt_oe	0.56	0.69	1.74
KEGG_NON_SMALL_CELL_LUNG_CANCER:U251MG:TRT_XPR	PATHWAY_SET	70.00	54.00	23.00	32.86	34.00	62.96	KEGG_NON_SMALL_CELL_LUNG_CANCER	U251MG	TRT_XPR	TRUE	KEGG_NON_SMALL_CELL_LUNG_CANCER:U251MG:trt_xpr	0.23	0.69	1.74
PROGESTOGEN_HORMONE:HCC515:TRT_CP	MOA_CLASS	6.00	6.00	3.00	50.00	5.00	83.33	PROGESTOGEN_HORMONE	HCC515	TRT_CP	TRUE	PROGESTOGEN_HORMONE:HCC515:trt_cp	0.64	0.69	1.74
5_ALPHA_REDUCTASE_INHIBITOR:PC3:TRT_CP	MOA_CLASS	5.00	4.00	2.00	40.00	3.00	75.00	5_ALPHA_REDUCTASE_INHIBITOR	PC3	TRT_CP	TRUE	5_ALPHA_REDUCTASE_INHIBITOR:PC3:trt_cp	0.69	0.69	1.74
CELL_CYCLE_INHIBITOR:HEPG2:TRT_CP	MOA_CLASS	3.00	6.00	2.00	66.67	3.00	50.00	CELL_CYCLE_INHIBITOR	HEPG2	TRT_CP	TRUE	CELL_CYCLE_INHIBITOR:HEPG2:trt_cp	0.82	0.69	1.74
BIOCARTA_41BB_PATHWAY:U2OS:TRT_OE	PATHWAY_SET	11.00	17.00	6.00	54.55	8.00	47.06	BIOCARTA_41BB_PATHWAY	U2OS	TRT_OE	TRUE	BIOCARTA_41BB_PATHWAY:U2OS:trt_oe	0.46	0.69	1.74
REACTOME_SOS_MEDIATED_SIGNALLING:U251MG:TRT_XPR	PATHWAY_SET	19.00	14.00	11.00	57.89	10.00	71.43	REACTOME_SOS_MEDIATED_SIGNALLING	U251MG	TRT_XPR	TRUE	REACTOME_SOS_MEDIATED_SIGNALLING:U251MG:trt_xpr	0.39	0.69	1.74
PID_FANCONI_PATHWAY:U251MG:TRT_XPR	PATHWAY_SET	30.00	47.00	10.00	33.33	15.00	31.91	PID_FANCONI_PATHWAY	U251MG	TRT_XPR	TRUE	PID_FANCONI_PATHWAY:U251MG:trt_xpr	0.33	0.69	1.74
PID_TCR_CALCIUM_PATHWAY:PC3:TRT_OE	PATHWAY_SET	18.00	29.00	6.00	33.33	14.00	48.28	PID_TCR_CALCIUM_PATHWAY	PC3	TRT_OE	TRUE	PID_TCR_CALCIUM_PATHWAY:PC3:trt_oe	0.39	0.69	1.74
BIOCARTA_BARRESTIN_SRC_PATHWAY:SALE:TRT_OE	PATHWAY_SET	22.00	15.00	9.00	40.91	6.00	40.00	BIOCARTA_BARRESTIN_SRC_PATHWAY	SALE	TRT_OE	TRUE	BIOCARTA_BARRESTIN_SRC_PATHWAY:SALE:trt_oe	0.37	0.69	1.74
BIOCARTA_ATM_PATHWAY:TRT_XPR	PATHWAY_SET	282.00	20.00	92.00	32.62	16.00	80.00	BIOCARTA_ATM_PATHWAY	-666	TRT_XPR	TRUE	BIOCARTA_ATM_PATHWAY:trt_xpr	0.17	0.69	1.74
BIOCARTA_NGF_PATHWAY:A375:TRT_XPR	PATHWAY_SET	31.00	18.00	16.00	51.61	15.00	83.33	BIOCARTA_NGF_PATHWAY	A375	TRT_XPR	TRUE	BIOCARTA_NGF_PATHWAY:A375:trt_xpr	0.33	0.69	1.74
BACTERIAL_PERMEABILITY_INDUCER:MCF7:TRT_CP	MOA_CLASS	4.00	9.00	2.00	50.00	3.00	33.33	BACTERIAL_PERMEABILITY_INDUCER	MCF7	TRT_CP	TRUE	BACTERIAL_PERMEABILITY_INDUCER:MCF7:trt_cp	0.74	0.69	1.73
GUANYLYL_CYCLASE_INHIBITOR:TRT_CP	MOA_CLASS	38.00	3.00	16.00	42.11	3.00	100.00	GUANYLYL_CYCLASE_INHIBITOR	-666	TRT_CP	TRUE	GUANYLYL_CYCLASE_INHIBITOR:trt_cp	0.28	0.69	1.73
KEGG_ALDOSTERONE_REGULATED_SODIUM_REABSORPTION:A549:TRT_OE	PATHWAY_SET	64.00	42.00	30.00	46.88	19.00	45.24	KEGG_ALDOSTERONE_REGULATED_SODIUM_REABSORPTION	A549	TRT_OE	TRUE	KEGG_ALDOSTERONE_REGULATED_SODIUM_REABSORPTION:A549:trt_oe	0.23	0.69	1.73
PLATELET_ACTIVATING_FACTOR_RECEPTOR_ANTAGONIST:MCF10A:TRT_CP	MOA_CLASS	3.00	7.00	2.00	66.67	3.00	42.86	PLATELET_ACTIVATING_FACTOR_RECEPTOR_ANTAGONIST	MCF10A	TRT_CP	TRUE	PLATELET_ACTIVATING_FACTOR_RECEPTOR_ANTAGONIST:MCF10A:trt_cp	0.81	0.69	1.73
PID_AURORA_A_PATHWAY:U251MG:TRT_XPR	PATHWAY_SET	24.00	31.00	11.00	45.83	11.00	35.48	PID_AURORA_A_PATHWAY	U251MG	TRT_XPR	TRUE	PID_AURORA_A_PATHWAY:U251MG:trt_xpr	0.34	0.69	1.73
PID_PRL_SIGNALING_EVENTS_PATHWAY:U251MG:TRT_XPR	PATHWAY_SET	31.00	23.00	16.00	51.61	15.00	65.22	PID_PRL_SIGNALING_EVENTS_PATHWAY	U251MG	TRT_XPR	TRUE	PID_PRL_SIGNALING_EVENTS_PATHWAY:U251MG:trt_xpr	0.33	0.69	1.73
SEROTONIN_RECEPTOR_AGONIST:HA1E:TRT_CP	MOA_CLASS	50.00	81.00	23.00	46.00	48.00	59.26	SEROTONIN_RECEPTOR_AGONIST	HA1E	TRT_CP	TRUE	SEROTONIN_RECEPTOR_AGONIST:HA1E:trt_cp	0.28	0.69	1.73
SA_PROGRAMMED_CELL_DEATH:A549:TRT_XPR	PATHWAY_SET	23.00	12.00	10.00	43.48	11.00	91.67	SA_PROGRAMMED_CELL_DEATH	A549	TRT_XPR	TRUE	SA_PROGRAMMED_CELL_DEATH:A549:trt_xpr	0.36	0.69	1.73
REACTOME_CYCLIN_A_B1_ASSOCIATED_EVENTS_DURING_G2_M_TRANSITION:A549:TRT_XPR	PATHWAY_SET	30.00	15.00	14.00	46.67	13.00	86.67	REACTOME_CYCLIN_A_B1_ASSOCIATED_EVENTS_DURING_G2_M_TRANSITION	A549	TRT_XPR	TRUE	REACTOME_CYCLIN_A_B1_ASSOCIATED_EVENTS_DURING_G2_M_TRANSITION:A549:trt_xpr	0.33	0.69	1.73
PID_PI3KCI_AKT_PATHWAY:U251MG:TRT_XPR	PATHWAY_SET	37.00	35.00	17.00	45.95	18.00	51.43	PID_PI3KCI_AKT_PATHWAY	U251MG	TRT_XPR	TRUE	PID_PI3KCI_AKT_PATHWAY:U251MG:trt_xpr	0.28	0.69	1.73
KEGG_NICOTINATE_AND_NICOTINAMIDE_METABOLISM:U251MG:TRT_XPR	PATHWAY_SET	32.00	24.00	10.00	31.25	15.00	62.50	KEGG_NICOTINATE_AND_NICOTINAMIDE_METABOLISM	U251MG	TRT_XPR	TRUE	KEGG_NICOTINATE_AND_NICOTINAMIDE_METABOLISM:U251MG:trt_xpr	0.33	0.69	1.73
CP_ATPASE_INHIBITOR:TRT_CP	PCL	295.00	16.00	148.00	50.17	16.00	100.00	CP_ATPASE_INHIBITOR	-666	TRT_CP	TRUE	CP_ATPASE_INHIBITOR:trt_cp	0.17	0.69	1.73
DIACYLGLYCEROL_O_ACYLTRANSFERASE_INHIBITOR:HA1E:TRT_CP	MOA_CLASS	5.00	4.00	2.00	40.00	4.00	100.00	DIACYLGLYCEROL_O_ACYLTRANSFERASE_INHIBITOR	HA1E	TRT_CP	TRUE	DIACYLGLYCEROL_O_ACYLTRANSFERASE_INHIBITOR:HA1E:trt_cp	0.68	0.69	1.73
REACTOME_NOTCH1_INTRACELLULAR_DOMAIN_REGULATES_TRANSCRIPTION:A375:TRT_XPR	PATHWAY_SET	109.00	45.00	42.00	38.53	24.00	53.33	REACTOME_NOTCH1_INTRACELLULAR_DOMAIN_REGULATES_TRANSCRIPTION	A375	TRT_XPR	TRUE	REACTOME_NOTCH1_INTRACELLULAR_DOMAIN_REGULATES_TRANSCRIPTION:A375:trt_xpr	0.21	0.69	1.73
BIOCARTA_CDMAC_PATHWAY:BICR6:TRT_XPR	PATHWAY_SET	21.00	16.00	7.00	33.33	11.00	68.75	BIOCARTA_CDMAC_PATHWAY	BICR6	TRT_XPR	TRUE	BIOCARTA_CDMAC_PATHWAY:BICR6:trt_xpr	0.36	0.69	1.72
DNA_POLYMERASE_INHIBITOR:A375:TRT_CP	MOA_CLASS	6.00	15.00	3.00	50.00	6.00	40.00	DNA_POLYMERASE_INHIBITOR	A375	TRT_CP	TRUE	DNA_POLYMERASE_INHIBITOR:A375:trt_cp	0.63	0.69	1.72
CHK_INHIBITOR:HEPG2:TRT_CP	MOA_CLASS	4.00	9.00	3.00	75.00	3.00	33.33	CHK_INHIBITOR	HEPG2	TRT_CP	TRUE	CHK_INHIBITOR:HEPG2:trt_cp	0.74	0.69	1.72
PID_RET_PATHWAY:A375:TRT_XPR	PATHWAY_SET	35.00	39.00	13.00	37.14	16.00	41.03	PID_RET_PATHWAY	A375	TRT_XPR	TRUE	PID_RET_PATHWAY:A375:trt_xpr	0.33	0.69	1.72
RNA_POLYMERASE_INHIBITOR:HT29:TRT_CP	MOA_CLASS	16.00	17.00	5.00	31.25	11.00	64.71	RNA_POLYMERASE_INHIBITOR	HT29	TRT_CP	TRUE	RNA_POLYMERASE_INHIBITOR:HT29:trt_cp	0.39	0.69	1.72
PID_CMYB_PATHWAY:U251MG:TRT_XPR	PATHWAY_SET	101.00	84.00	34.00	33.66	52.00	61.90	PID_CMYB_PATHWAY	U251MG	TRT_XPR	TRUE	PID_CMYB_PATHWAY:U251MG:trt_xpr	0.21	0.69	1.72
OE_SUPRESSORS_OF_CYTOKINE_SIGNALING:AGS:TRT_XPR	PCL	6.00	3.00	2.00	33.33	3.00	100.00	OE_SUPRESSORS_OF_CYTOKINE_SIGNALING	AGS	TRT_XPR	TRUE	OE_SUPRESSORS_OF_CYTOKINE_SIGNALING:AGS:trt_xpr	0.63	0.69	1.72
BIOCARTA_IL6_PATHWAY:A375:TRT_XPR	PATHWAY_SET	36.00	22.00	16.00	44.44	18.00	81.82	BIOCARTA_IL6_PATHWAY	A375	TRT_XPR	TRUE	BIOCARTA_IL6_PATHWAY:A375:trt_xpr	0.28	0.69	1.72
BIOCARTA_CARM_ER_PATHWAY:ES2:TRT_XPR	PATHWAY_SET	47.00	35.00	16.00	34.04	21.00	60.00	BIOCARTA_CARM_ER_PATHWAY	ES2	TRT_XPR	TRUE	BIOCARTA_CARM_ER_PATHWAY:ES2:trt_xpr	0.28	0.69	1.72
REACTOME_REGULATION_OF_THE_FANCONI_ANEMIA_PATHWAY:U251MG:TRT_XPR	PATHWAY_SET	9.00	8.00	5.00	55.56	4.00	50.00	REACTOME_REGULATION_OF_THE_FANCONI_ANEMIA_PATHWAY	U251MG	TRT_XPR	TRUE	REACTOME_REGULATION_OF_THE_FANCONI_ANEMIA_PATHWAY:U251MG:trt_xpr	0.51	0.69	1.72
SA_G1_AND_S_PHASES:TRT_XPR	PATHWAY_SET	215.00	15.00	86.00	40.00	11.00	73.33	SA_G1_AND_S_PHASES	-666	TRT_XPR	TRUE	SA_G1_AND_S_PHASES:trt_xpr	0.17	0.69	1.72
CP_THYMIDYLATE_SYNTHASE_INHIBITOR:PC3:TRT_CP	PCL	4.00	3.00	2.00	50.00	3.00	100.00	CP_THYMIDYLATE_SYNTHASE_INHIBITOR	PC3	TRT_CP	TRUE	CP_THYMIDYLATE_SYNTHASE_INHIBITOR:PC3:trt_cp	0.74	0.69	1.72
REACTOME_TGF_BETA_RECEPTOR_SIGNALING_ACTIVATES_SMADS:TRT_XPR	PATHWAY_SET	193.00	25.00	62.00	32.12	11.00	44.00	REACTOME_TGF_BETA_RECEPTOR_SIGNALING_ACTIVATES_SMADS	-666	TRT_XPR	TRUE	REACTOME_TGF_BETA_RECEPTOR_SIGNALING_ACTIVATES_SMADS:trt_xpr	0.18	0.69	1.72
KD_A_KINASE_ANCHORING_PROTEINS:TRT_SH.CGS	PCL	17.00	3.00	8.00	47.06	3.00	100.00	KD_A_KINASE_ANCHORING_PROTEINS	-666	TRT_SH.CGS	TRUE	KD_A_KINASE_ANCHORING_PROTEINS:trt_sh.cgs	0.38	0.68	1.72
HALLMARK_PEROXISOME:U251MG:TRT_XPR	PATHWAY_SET	105.00	104.00	34.00	32.38	50.00	48.08	HALLMARK_PEROXISOME	U251MG	TRT_XPR	TRUE	HALLMARK_PEROXISOME:U251MG:trt_xpr	0.21	0.68	1.72
PID_FRA_PATHWAY:HT29:TRT_XPR	PATHWAY_SET	47.00	37.00	19.00	40.43	24.00	64.86	PID_FRA_PATHWAY	HT29	TRT_XPR	TRUE	PID_FRA_PATHWAY:HT29:trt_xpr	0.28	0.68	1.72
HISTONE_LYSINE_DEMETHYLASE_INHIBITOR:TRT_CP	MOA_CLASS	34.00	9.00	19.00	55.88	5.00	55.56	HISTONE_LYSINE_DEMETHYLASE_INHIBITOR	-666	TRT_CP	TRUE	HISTONE_LYSINE_DEMETHYLASE_INHIBITOR:trt_cp	0.33	0.68	1.71
RIBONUCLEOTIDE_REDUCTASE_INHIBITOR:HT29:TRT_CP	MOA_CLASS	4.00	5.00	3.00	75.00	3.00	60.00	RIBONUCLEOTIDE_REDUCTASE_INHIBITOR	HT29	TRT_CP	TRUE	RIBONUCLEOTIDE_REDUCTASE_INHIBITOR:HT29:trt_cp	0.73	0.67	1.71
REACTOME_BILE_SALT_AND_ORGANIC_ANION_SLC_TRANSPORTERS:ES2:TRT_XPR	PATHWAY_SET	10.00	11.00	5.00	50.00	5.00	45.45	REACTOME_BILE_SALT_AND_ORGANIC_ANION_SLC_TRANSPORTERS	ES2	TRT_XPR	TRUE	REACTOME_BILE_SALT_AND_ORGANIC_ANION_SLC_TRANSPORTERS:ES2:trt_xpr	0.50	0.67	1.71
BIOCARTA_INTEGRIN_PATHWAY:A375:TRT_XPR	PATHWAY_SET	39.00	38.00	15.00	38.46	20.00	52.63	BIOCARTA_INTEGRIN_PATHWAY	A375	TRT_XPR	TRUE	BIOCARTA_INTEGRIN_PATHWAY:A375:trt_xpr	0.27	0.67	1.71
BIOCARTA_IL2_PATHWAY:SALE:TRT_OE	PATHWAY_SET	26.00	22.00	12.00	46.15	8.00	36.36	BIOCARTA_IL2_PATHWAY	SALE	TRT_OE	TRUE	BIOCARTA_IL2_PATHWAY:SALE:trt_oe	0.34	0.66	1.71
PID_IL2_1PATHWAY:U251MG:TRT_XPR	PATHWAY_SET	84.00	55.00	26.00	30.95	43.00	78.18	PID_IL2_1PATHWAY	U251MG	TRT_XPR	TRUE	PID_IL2_1PATHWAY:U251MG:trt_xpr	0.23	0.66	1.71
BIOCARTA_AT1R_PATHWAY:A375:TRT_XPR	PATHWAY_SET	42.00	34.00	15.00	35.71	20.00	58.82	BIOCARTA_AT1R_PATHWAY	A375	TRT_XPR	TRUE	BIOCARTA_AT1R_PATHWAY:A375:trt_xpr	0.27	0.66	1.71
CP_PARP_INHIBITOR:NPC:TRT_CP	PCL	5.00	7.00	3.00	60.00	5.00	71.43	CP_PARP_INHIBITOR	NPC	TRT_CP	TRUE	CP_PARP_INHIBITOR:NPC:trt_cp	0.67	0.66	1.70
CP_TOPOISOMERASE_INHIBITOR:MDAMB231:TRT_CP	PCL	9.00	16.00	4.00	44.44	9.00	56.25	CP_TOPOISOMERASE_INHIBITOR	MDAMB231	TRT_CP	TRUE	CP_TOPOISOMERASE_INHIBITOR:MDAMB231:trt_cp	0.51	0.66	1.70
BIOCARTA_HER2_PATHWAY:U251MG:TRT_XPR	PATHWAY_SET	35.00	22.00	12.00	34.29	18.00	81.82	BIOCARTA_HER2_PATHWAY	U251MG	TRT_XPR	TRUE	BIOCARTA_HER2_PATHWAY:U251MG:trt_xpr	0.33	0.66	1.70
PID_ANGIOPOIETIN_RECEPTOR_PATHWAY:A375:TRT_XPR	PATHWAY_SET	62.00	50.00	19.00	30.65	29.00	58.00	PID_ANGIOPOIETIN_RECEPTOR_PATHWAY	A375	TRT_XPR	TRUE	PID_ANGIOPOIETIN_RECEPTOR_PATHWAY:A375:trt_xpr	0.23	0.66	1.70
BIOCARTA_GH_PATHWAY:SALE:TRT_OE	PATHWAY_SET	47.00	28.00	16.00	34.04	12.00	42.86	BIOCARTA_GH_PATHWAY	SALE	TRT_OE	TRUE	BIOCARTA_GH_PATHWAY:SALE:trt_oe	0.27	0.66	1.70
REACTOME_CELL_SURFACE_INTERACTIONS_AT_THE_VASCULAR_WALL:A549:TRT_OE	PATHWAY_SET	69.00	88.00	29.00	42.03	28.00	31.82	REACTOME_CELL_SURFACE_INTERACTIONS_AT_THE_VASCULAR_WALL	A549	TRT_OE	TRUE	REACTOME_CELL_SURFACE_INTERACTIONS_AT_THE_VASCULAR_WALL:A549:trt_oe	0.23	0.66	1.70
HALLMARK_MYC_TARGETS_V1:A549:TRT_XPR	PATHWAY_SET	159.00	200.00	53.00	33.33	69.00	34.50	HALLMARK_MYC_TARGETS_V1	A549	TRT_XPR	TRUE	HALLMARK_MYC_TARGETS_V1:A549:trt_xpr	0.18	0.66	1.70
REACTOME_E2F_MEDIATED_REGULATION_OF_DNA_REPLICATION:AGS:TRT_XPR	PATHWAY_SET	29.00	35.00	14.00	48.28	15.00	42.86	REACTOME_E2F_MEDIATED_REGULATION_OF_DNA_REPLICATION	AGS	TRT_XPR	TRUE	REACTOME_E2F_MEDIATED_REGULATION_OF_DNA_REPLICATION:AGS:trt_xpr	0.33	0.66	1.70
NOREPINEPHRINE_REUPTAKE_INHIBITOR:HA1E:TRT_CP	MOA_CLASS	7.00	9.00	5.00	71.43	7.00	77.78	NOREPINEPHRINE_REUPTAKE_INHIBITOR	HA1E	TRT_CP	TRUE	NOREPINEPHRINE_REUPTAKE_INHIBITOR:HA1E:trt_cp	0.55	0.66	1.70
PID_NFKAPPAB_ATYPICAL_PATHWAY:A549:TRT_OE	PATHWAY_SET	39.00	17.00	12.00	30.77	14.00	82.35	PID_NFKAPPAB_ATYPICAL_PATHWAY	A549	TRT_OE	TRUE	PID_NFKAPPAB_ATYPICAL_PATHWAY:A549:trt_oe	0.27	0.66	1.70
ST_GAQ_PATHWAY:U251MG:TRT_XPR	PATHWAY_SET	31.00	28.00	10.00	32.26	15.00	53.57	ST_GAQ_PATHWAY	U251MG	TRT_XPR	TRUE	ST_GAQ_PATHWAY:U251MG:trt_xpr	0.32	0.66	1.70
SIRNA_EIF4GI_DN:A375:TRT_XPR	PATHWAY_SET	63.00	98.00	19.00	30.16	30.00	30.61	SIRNA_EIF4GI_DN	A375	TRT_XPR	TRUE	SIRNA_EIF4GI_DN:A375:trt_xpr	0.23	0.66	1.70
REACTOME_SIGNALING_BY_ERBB2:SALE:TRT_OE	PATHWAY_SET	133.00	98.00	56.00	42.11	31.00	31.63	REACTOME_SIGNALING_BY_ERBB2	SALE	TRT_OE	TRUE	REACTOME_SIGNALING_BY_ERBB2:SALE:trt_oe	0.19	0.66	1.70
CP_BCL_INHIBITOR:VCAP:TRT_CP	PCL	6.00	6.00	2.00	33.33	6.00	100.00	CP_BCL_INHIBITOR	VCAP	TRT_CP	TRUE	CP_BCL_INHIBITOR:VCAP:trt_cp	0.63	0.66	1.70
BIOCARTA_HER2_PATHWAY:A549:TRT_OE	PATHWAY_SET	87.00	22.00	46.00	52.87	15.00	68.18	BIOCARTA_HER2_PATHWAY	A549	TRT_OE	TRUE	BIOCARTA_HER2_PATHWAY:A549:trt_oe	0.23	0.66	1.70
ST_G_ALPHA_I_PATHWAY:SALE:TRT_OE	PATHWAY_SET	74.00	35.00	35.00	47.30	11.00	31.43	ST_G_ALPHA_I_PATHWAY	SALE	TRT_OE	TRUE	ST_G_ALPHA_I_PATHWAY:SALE:trt_oe	0.23	0.66	1.70
PID_S1P_S1P2_PATHWAY:U2OS:TRT_OE	PATHWAY_SET	13.00	24.00	4.00	30.77	8.00	33.33	PID_S1P_S1P2_PATHWAY	U2OS	TRT_OE	TRUE	PID_S1P_S1P2_PATHWAY:U2OS:trt_oe	0.44	0.64	1.69
REACTOME_DOWNSTREAM_SIGNAL_TRANSDUCTION:SALE:TRT_OE	PATHWAY_SET	105.00	91.00	43.00	40.95	31.00	34.07	REACTOME_DOWNSTREAM_SIGNAL_TRANSDUCTION	SALE	TRT_OE	TRUE	REACTOME_DOWNSTREAM_SIGNAL_TRANSDUCTION:SALE:trt_oe	0.21	0.64	1.69
BIOCARTA_TOLL_PATHWAY:U2OS:TRT_OE	PATHWAY_SET	18.00	37.00	8.00	44.44	13.00	35.14	BIOCARTA_TOLL_PATHWAY	U2OS	TRT_OE	TRUE	BIOCARTA_TOLL_PATHWAY:U2OS:trt_oe	0.38	0.64	1.69
MDM_INHIBITOR:TRT_CP	MOA_CLASS	151.00	13.00	81.00	53.64	7.00	53.85	MDM_INHIBITOR	-666	TRT_CP	TRUE	MDM_INHIBITOR:trt_cp	0.18	0.64	1.69
BIOCARTA_EIF_PATHWAY:HT29:TRT_XPR	PATHWAY_SET	12.00	16.00	5.00	41.67	7.00	43.75	BIOCARTA_EIF_PATHWAY	HT29	TRT_XPR	TRUE	BIOCARTA_EIF_PATHWAY:HT29:trt_xpr	0.44	0.64	1.69
HALLMARK_MTORC1_SIGNALING:U251MG:TRT_XPR	PATHWAY_SET	205.00	200.00	68.00	33.17	105.00	52.50	HALLMARK_MTORC1_SIGNALING	U251MG	TRT_XPR	TRUE	HALLMARK_MTORC1_SIGNALING:U251MG:trt_xpr	0.18	0.64	1.69
PKC_INHIBITOR:HEPG2:TRT_CP	MOA_CLASS	10.00	21.00	6.00	60.00	9.00	42.86	PKC_INHIBITOR	HEPG2	TRT_CP	TRUE	PKC_INHIBITOR:HEPG2:trt_cp	0.49	0.64	1.69
BIOCARTA_BARRESTIN_SRC_PATHWAY:U251MG:TRT_XPR	PATHWAY_SET	18.00	15.00	6.00	33.33	9.00	60.00	BIOCARTA_BARRESTIN_SRC_PATHWAY	U251MG	TRT_XPR	TRUE	BIOCARTA_BARRESTIN_SRC_PATHWAY:U251MG:trt_xpr	0.38	0.64	1.69
MICROTUBULE_INHIBITOR:PC3:TRT_CP	MOA_CLASS	12.00	14.00	7.00	58.33	9.00	64.29	MICROTUBULE_INHIBITOR	PC3	TRT_CP	TRUE	MICROTUBULE_INHIBITOR:PC3:trt_cp	0.44	0.63	1.69
PID_ENDOTHELIN_PATHWAY:A375:TRT_XPR	PATHWAY_SET	72.00	63.00	25.00	34.72	35.00	55.56	PID_ENDOTHELIN_PATHWAY	A375	TRT_XPR	TRUE	PID_ENDOTHELIN_PATHWAY:A375:trt_xpr	0.22	0.63	1.69
KEGG_INSULIN_SIGNALING_PATHWAY:U251MG:TRT_XPR	PATHWAY_SET	154.00	137.00	50.00	32.47	77.00	56.20	KEGG_INSULIN_SIGNALING_PATHWAY	U251MG	TRT_XPR	TRUE	KEGG_INSULIN_SIGNALING_PATHWAY:U251MG:trt_xpr	0.18	0.63	1.69
ST_GA12_PATHWAY:PC3:TRT_OE	PATHWAY_SET	25.00	23.00	8.00	32.00	13.00	56.52	ST_GA12_PATHWAY	PC3	TRT_OE	TRUE	ST_GA12_PATHWAY:PC3:trt_oe	0.34	0.63	1.69
ST_PHOSPHOINOSITIDE_3_KINASE_PATHWAY:U251MG:TRT_XPR	PATHWAY_SET	36.00	37.00	11.00	30.56	17.00	45.95	ST_PHOSPHOINOSITIDE_3_KINASE_PATHWAY	U251MG	TRT_XPR	TRUE	ST_PHOSPHOINOSITIDE_3_KINASE_PATHWAY:U251MG:trt_xpr	0.27	0.63	1.69
ATM_KINASE_INHIBITOR:HCC515:TRT_CP	MOA_CLASS	4.00	4.00	4.00	100.00	4.00	100.00	ATM_KINASE_INHIBITOR	HCC515	TRT_CP	TRUE	ATM_KINASE_INHIBITOR:HCC515:trt_cp	0.72	0.63	1.69
REACTOME_MTORC1_MEDIATED_SIGNALLING:A375:TRT_XPR	PATHWAY_SET	14.00	11.00	5.00	35.71	7.00	63.64	REACTOME_MTORC1_MEDIATED_SIGNALLING	A375	TRT_XPR	TRUE	REACTOME_MTORC1_MEDIATED_SIGNALLING:A375:trt_xpr	0.42	0.63	1.68
CP_DNA_SYNTHESIS_INHIBITOR:HCC515:TRT_CP	PCL	6.00	3.00	3.00	50.00	3.00	100.00	CP_DNA_SYNTHESIS_INHIBITOR	HCC515	TRT_CP	TRUE	CP_DNA_SYNTHESIS_INHIBITOR:HCC515:trt_cp	0.62	0.63	1.68
REACTOME_ORC1_REMOVAL_FROM_CHROMATIN:HCC515:TRT_SH.CGS	PATHWAY_SET	22.00	66.00	8.00	36.36	22.00	33.33	REACTOME_ORC1_REMOVAL_FROM_CHROMATIN	HCC515	TRT_SH.CGS	TRUE	REACTOME_ORC1_REMOVAL_FROM_CHROMATIN:HCC515:trt_sh.cgs	0.35	0.63	1.68
BIOCARTA_TOLL_PATHWAY:A375:TRT_OE	PATHWAY_SET	44.00	37.00	20.00	45.45	25.00	67.57	BIOCARTA_TOLL_PATHWAY	A375	TRT_OE	TRUE	BIOCARTA_TOLL_PATHWAY:A375:trt_oe	0.27	0.63	1.68
CHK_INHIBITOR:TRT_CP	MOA_CLASS	100.00	9.00	63.00	63.00	5.00	55.56	CHK_INHIBITOR	-666	TRT_CP	TRUE	CHK_INHIBITOR:trt_cp	0.21	0.63	1.68
LIPID_PEROXIDASE_INHIBITOR:HT29:TRT_CP	MOA_CLASS	5.00	7.00	2.00	40.00	4.00	57.14	LIPID_PEROXIDASE_INHIBITOR	HT29	TRT_CP	TRUE	LIPID_PEROXIDASE_INHIBITOR:HT29:trt_cp	0.66	0.63	1.68
BIOCARTA_RHO_PATHWAY:BICR6:TRT_XPR	PATHWAY_SET	28.00	32.00	12.00	42.86	14.00	43.75	BIOCARTA_RHO_PATHWAY	BICR6	TRT_XPR	TRUE	BIOCARTA_RHO_PATHWAY:BICR6:trt_xpr	0.32	0.63	1.68
BIOCARTA_NGF_PATHWAY:A549:TRT_OE	PATHWAY_SET	54.00	18.00	23.00	42.59	15.00	83.33	BIOCARTA_NGF_PATHWAY	A549	TRT_OE	TRUE	BIOCARTA_NGF_PATHWAY:A549:trt_oe	0.27	0.63	1.68
REACTOME_ACTIVATION_OF_NMDA_RECEPTOR_UPON_GLUTAMATE_BINDING_AND_POSTSYNAPTIC_EVENTS:U251MG:TRT_XPR	PATHWAY_SET	46.00	37.00	14.00	30.43	24.00	64.86	REACTOME_ACTIVATION_OF_NMDA_RECEPTOR_UPON_GLUTAMATE_BINDING_AND_POSTSYNAPTIC_EVENTS	U251MG	TRT_XPR	TRUE	REACTOME_ACTIVATION_OF_NMDA_RECEPTOR_UPON_GLUTAMATE_BINDING_AND_POSTSYNAPTIC_EVENTS:U251MG:trt_xpr	0.27	0.63	1.68
CP_HDAC_INHIBITOR:HCC515:TRT_CP	PCL	17.00	20.00	15.00	88.24	17.00	85.00	CP_HDAC_INHIBITOR	HCC515	TRT_CP	TRUE	CP_HDAC_INHIBITOR:HCC515:trt_cp	0.37	0.63	1.68
REACTOME_PI3K_EVENTS_IN_ERBB2_SIGNALING:U251MG:TRT_XPR	PATHWAY_SET	51.00	42.00	18.00	35.29	25.00	59.52	REACTOME_PI3K_EVENTS_IN_ERBB2_SIGNALING	U251MG	TRT_XPR	TRUE	REACTOME_PI3K_EVENTS_IN_ERBB2_SIGNALING:U251MG:trt_xpr	0.27	0.63	1.68
REACTOME_BASE_EXCISION_REPAIR:A375:TRT_XPR	PATHWAY_SET	12.00	19.00	6.00	50.00	7.00	36.84	REACTOME_BASE_EXCISION_REPAIR	A375	TRT_XPR	TRUE	REACTOME_BASE_EXCISION_REPAIR:A375:trt_xpr	0.44	0.63	1.68
PLK_INHIBITOR:CD34:TRT_CP	MOA_CLASS	4.00	12.00	4.00	100.00	4.00	33.33	PLK_INHIBITOR	CD34	TRT_CP	TRUE	PLK_INHIBITOR:CD34:trt_cp	0.72	0.63	1.67
BCAT_GDS748_DN:PC3:TRT_SH.CGS	PATHWAY_SET	16.00	45.00	5.00	31.25	16.00	35.56	BCAT_GDS748_DN	PC3	TRT_SH.CGS	TRUE	BCAT_GDS748_DN:PC3:trt_sh.cgs	0.38	0.63	1.67
SIG_IL4RECEPTOR_IN_B_LYPHOCYTES:U251MG:TRT_XPR	PATHWAY_SET	40.00	27.00	14.00	35.00	19.00	70.37	SIG_IL4RECEPTOR_IN_B_LYPHOCYTES	U251MG	TRT_XPR	TRUE	SIG_IL4RECEPTOR_IN_B_LYPHOCYTES:U251MG:trt_xpr	0.27	0.63	1.67
KD_HISTONE_DEACETYLASES:A375:TRT_XPR	PCL	26.00	4.00	11.00	42.31	4.00	100.00	KD_HISTONE_DEACETYLASES	A375	TRT_XPR	TRUE	KD_HISTONE_DEACETYLASES:A375:trt_xpr	0.33	0.63	1.67
CP_CALCIUM_CHANNEL_BLOCKER:PC3:TRT_CP	PCL	10.00	5.00	6.00	60.00	5.00	100.00	CP_CALCIUM_CHANNEL_BLOCKER	PC3	TRT_CP	TRUE	CP_CALCIUM_CHANNEL_BLOCKER:PC3:trt_cp	0.49	0.63	1.67
GROWTH_FACTOR_RECEPTOR_INHIBITOR:HCC515:TRT_CP	MOA_CLASS	4.00	5.00	2.00	50.00	3.00	60.00	GROWTH_FACTOR_RECEPTOR_INHIBITOR	HCC515	TRT_CP	TRUE	GROWTH_FACTOR_RECEPTOR_INHIBITOR:HCC515:trt_cp	0.72	0.63	1.67
BETA_AMYLOID_INHIBITOR:TRT_CP	MOA_CLASS	16.00	4.00	8.00	50.00	3.00	75.00	BETA_AMYLOID_INHIBITOR	-666	TRT_CP	TRUE	BETA_AMYLOID_INHIBITOR:trt_cp	0.38	0.63	1.67
RIBONUCLEOSIDE_REDUCTASE_INHIBITOR:TRT_CP	MOA_CLASS	84.00	8.00	42.00	50.00	5.00	62.50	RIBONUCLEOSIDE_REDUCTASE_INHIBITOR	-666	TRT_CP	TRUE	RIBONUCLEOSIDE_REDUCTASE_INHIBITOR:trt_cp	0.22	0.63	1.67
PID_FOXM1_PATHWAY:U251MG:TRT_XPR	PATHWAY_SET	50.00	40.00	22.00	44.00	24.00	60.00	PID_FOXM1_PATHWAY	U251MG	TRT_XPR	TRUE	PID_FOXM1_PATHWAY:U251MG:trt_xpr	0.27	0.63	1.67
MTOR_UP.V1_UP:ES2:TRT_XPR	PATHWAY_SET	139.00	170.00	42.00	30.22	71.00	41.76	MTOR_UP.V1_UP	ES2	TRT_XPR	TRUE	MTOR_UP.V1_UP:ES2:trt_xpr	0.19	0.63	1.67
REACTOME_P75_NTR_RECEPTOR_MEDIATED_SIGNALLING:A375:TRT_XPR	PATHWAY_SET	81.00	81.00	25.00	30.86	33.00	40.74	REACTOME_P75_NTR_RECEPTOR_MEDIATED_SIGNALLING	A375	TRT_XPR	TRUE	REACTOME_P75_NTR_RECEPTOR_MEDIATED_SIGNALLING:A375:trt_xpr	0.22	0.63	1.67
BIOCARTA_GLEEVEC_PATHWAY:U251MG:TRT_XPR	PATHWAY_SET	35.00	23.00	12.00	34.29	17.00	73.91	BIOCARTA_GLEEVEC_PATHWAY	U251MG	TRT_XPR	TRUE	BIOCARTA_GLEEVEC_PATHWAY:U251MG:trt_xpr	0.32	0.63	1.67
BIOCARTA_G2_PATHWAY:TRT_XPR	PATHWAY_SET	337.00	24.00	156.00	46.29	19.00	79.17	BIOCARTA_G2_PATHWAY	-666	TRT_XPR	TRUE	BIOCARTA_G2_PATHWAY:trt_xpr	0.15	0.63	1.67
BIOCARTA_PML_PATHWAY:ES2:TRT_XPR	PATHWAY_SET	22.00	17.00	8.00	36.36	11.00	64.71	BIOCARTA_PML_PATHWAY	ES2	TRT_XPR	TRUE	BIOCARTA_PML_PATHWAY:ES2:trt_xpr	0.35	0.63	1.67
REACTOME_CYCLIN_E_ASSOCIATED_EVENTS_DURING_G1_S_TRANSITION_:TRT_XPR	PATHWAY_SET	564.00	63.00	241.00	42.73	25.00	39.68	REACTOME_CYCLIN_E_ASSOCIATED_EVENTS_DURING_G1_S_TRANSITION_	-666	TRT_XPR	TRUE	REACTOME_CYCLIN_E_ASSOCIATED_EVENTS_DURING_G1_S_TRANSITION_:trt_xpr	0.14	0.61	1.66
BIOCARTA_GH_PATHWAY:U251MG:TRT_XPR	PATHWAY_SET	32.00	28.00	12.00	37.50	17.00	60.71	BIOCARTA_GH_PATHWAY	U251MG	TRT_XPR	TRUE	BIOCARTA_GH_PATHWAY:U251MG:trt_xpr	0.32	0.61	1.66
REACTOME_TIE2_SIGNALING:A375:TRT_XPR	PATHWAY_SET	19.00	17.00	6.00	31.58	9.00	52.94	REACTOME_TIE2_SIGNALING	A375	TRT_XPR	TRUE	REACTOME_TIE2_SIGNALING:A375:trt_xpr	0.38	0.61	1.66
REACTOME_OXYGEN_DEPENDENT_PROLINE_HYDROXYLATION_OF_HYPOXIA_INDUCIBLE_FACTOR_ALPHA:MCF7:TRT_SH.CGS	PATHWAY_SET	11.00	18.00	7.00	63.64	11.00	61.11	REACTOME_OXYGEN_DEPENDENT_PROLINE_HYDROXYLATION_OF_HYPOXIA_INDUCIBLE_FACTOR_ALPHA	MCF7	TRT_SH.CGS	TRUE	REACTOME_OXYGEN_DEPENDENT_PROLINE_HYDROXYLATION_OF_HYPOXIA_INDUCIBLE_FACTOR_ALPHA:MCF7:trt_sh.cgs	0.44	0.61	1.66
KEGG_RENAL_CELL_CARCINOMA:SALE:TRT_OE	PATHWAY_SET	131.00	70.00	63.00	48.09	26.00	37.14	KEGG_RENAL_CELL_CARCINOMA	SALE	TRT_OE	TRUE	KEGG_RENAL_CELL_CARCINOMA:SALE:trt_oe	0.19	0.61	1.66
KEGG_FOLATE_BIOSYNTHESIS:A375:TRT_SH.CGS	PATHWAY_SET	6.00	11.00	2.00	33.33	6.00	54.55	KEGG_FOLATE_BIOSYNTHESIS	A375	TRT_SH.CGS	TRUE	KEGG_FOLATE_BIOSYNTHESIS:A375:trt_sh.cgs	0.61	0.61	1.66
CP_ATPASE_INHIBITOR:HT29:TRT_CP	PCL	22.00	16.00	15.00	68.18	15.00	93.75	CP_ATPASE_INHIBITOR	HT29	TRT_CP	TRUE	CP_ATPASE_INHIBITOR:HT29:trt_cp	0.35	0.61	1.66
PID_HDAC_CLASSIII_PATHWAY:A549:TRT_XPR	PATHWAY_SET	36.00	25.00	11.00	30.56	19.00	76.00	PID_HDAC_CLASSIII_PATHWAY	A549	TRT_XPR	TRUE	PID_HDAC_CLASSIII_PATHWAY:A549:trt_xpr	0.27	0.61	1.66
REACTOME_E2F_MEDIATED_REGULATION_OF_DNA_REPLICATION:TRT_XPR	PATHWAY_SET	312.00	35.00	116.00	37.18	16.00	45.71	REACTOME_E2F_MEDIATED_REGULATION_OF_DNA_REPLICATION	-666	TRT_XPR	TRUE	REACTOME_E2F_MEDIATED_REGULATION_OF_DNA_REPLICATION:trt_xpr	0.16	0.61	1.66
BIOCARTA_NFKB_PATHWAY:A375:TRT_OE	PATHWAY_SET	32.00	23.00	14.00	43.75	17.00	73.91	BIOCARTA_NFKB_PATHWAY	A375	TRT_OE	TRUE	BIOCARTA_NFKB_PATHWAY:A375:trt_oe	0.32	0.61	1.66
BIOCARTA_IL1R_PATHWAY:A375:TRT_OE	PATHWAY_SET	43.00	33.00	17.00	39.53	24.00	72.73	BIOCARTA_IL1R_PATHWAY	A375	TRT_OE	TRUE	BIOCARTA_IL1R_PATHWAY:A375:trt_oe	0.27	0.61	1.66
BIOCARTA_CARM_ER_PATHWAY:A375:TRT_XPR	PATHWAY_SET	94.00	35.00	37.00	39.36	20.00	57.14	BIOCARTA_CARM_ER_PATHWAY	A375	TRT_XPR	TRUE	BIOCARTA_CARM_ER_PATHWAY:A375:trt_xpr	0.21	0.61	1.66
CASPASE_ACTIVATOR:TRT_CP	MOA_CLASS	105.00	9.00	45.00	42.86	8.00	88.89	CASPASE_ACTIVATOR	-666	TRT_CP	TRUE	CASPASE_ACTIVATOR:trt_cp	0.21	0.61	1.66
TACHYKININ_ANTAGONIST:MCF10A:TRT_CP	MOA_CLASS	6.00	15.00	2.00	33.33	6.00	40.00	TACHYKININ_ANTAGONIST	MCF10A	TRT_CP	TRUE	TACHYKININ_ANTAGONIST:MCF10A:trt_cp	0.61	0.61	1.66
HALLMARK_G2M_CHECKPOINT:BICR6:TRT_XPR	PATHWAY_SET	155.00	200.00	49.00	31.61	80.00	40.00	HALLMARK_G2M_CHECKPOINT	BICR6	TRT_XPR	TRUE	HALLMARK_G2M_CHECKPOINT:BICR6:trt_xpr	0.18	0.61	1.65
KEGG_DNA_REPLICATION:U251MG:TRT_XPR	PATHWAY_SET	24.00	36.00	16.00	66.67	12.00	33.33	KEGG_DNA_REPLICATION	U251MG	TRT_XPR	TRUE	KEGG_DNA_REPLICATION:U251MG:trt_xpr	0.33	0.60	1.65
REACTOME_ACTIVATION_OF_NF_KAPPAB_IN_B_CELLS:HT29:TRT_SH.CGS	PATHWAY_SET	31.00	63.00	20.00	64.52	31.00	49.21	REACTOME_ACTIVATION_OF_NF_KAPPAB_IN_B_CELLS	HT29	TRT_SH.CGS	TRUE	REACTOME_ACTIVATION_OF_NF_KAPPAB_IN_B_CELLS:HT29:trt_sh.cgs	0.32	0.60	1.65
BIOCARTA_LEPTIN_PATHWAY:U251MG:TRT_XPR	PATHWAY_SET	21.00	11.00	7.00	33.33	11.00	100.00	BIOCARTA_LEPTIN_PATHWAY	U251MG	TRT_XPR	TRUE	BIOCARTA_LEPTIN_PATHWAY:U251MG:trt_xpr	0.35	0.60	1.65
MEMBRANE_INTEGRITY_INHIBITOR:PC3:TRT_CP	MOA_CLASS	7.00	11.00	6.00	85.71	6.00	54.55	MEMBRANE_INTEGRITY_INHIBITOR	PC3	TRT_CP	TRUE	MEMBRANE_INTEGRITY_INHIBITOR:PC3:trt_cp	0.53	0.60	1.65
PID_ERBB2_ERBB3_PATHWAY:A375:TRT_XPR	PATHWAY_SET	65.00	44.00	28.00	43.08	30.00	68.18	PID_ERBB2_ERBB3_PATHWAY	A375	TRT_XPR	TRUE	PID_ERBB2_ERBB3_PATHWAY:A375:trt_xpr	0.22	0.60	1.65
FOCAL_ADHESION_KINASE_INHIBITOR:HCC515:TRT_CP	MOA_CLASS	3.00	6.00	2.00	66.67	3.00	50.00	FOCAL_ADHESION_KINASE_INHIBITOR	HCC515	TRT_CP	TRUE	FOCAL_ADHESION_KINASE_INHIBITOR:HCC515:trt_cp	0.78	0.60	1.65
KEGG_CHRONIC_MYELOID_LEUKEMIA:U251MG:TRT_XPR	PATHWAY_SET	92.00	73.00	33.00	35.87	46.00	63.01	KEGG_CHRONIC_MYELOID_LEUKEMIA	U251MG	TRT_XPR	TRUE	KEGG_CHRONIC_MYELOID_LEUKEMIA:U251MG:trt_xpr	0.20	0.60	1.65
PID_IGF1_PATHWAY:A549:TRT_OE	PATHWAY_SET	59.00	30.00	21.00	35.59	17.00	56.67	PID_IGF1_PATHWAY	A549	TRT_OE	TRUE	PID_IGF1_PATHWAY:A549:trt_oe	0.22	0.60	1.65
SIRNA_EIF4GI_UP:A375:TRT_XPR	PATHWAY_SET	68.00	95.00	27.00	39.71	32.00	33.68	SIRNA_EIF4GI_UP	A375	TRT_XPR	TRUE	SIRNA_EIF4GI_UP:A375:trt_xpr	0.22	0.60	1.65
REACTOME_SYNTHESIS_AND_INTERCONVERSION_OF_NUCLEOTIDE_DI_AND_TRIPHOSPHATES:U251MG:TRT_XPR	PATHWAY_SET	37.00	19.00	14.00	37.84	17.00	89.47	REACTOME_SYNTHESIS_AND_INTERCONVERSION_OF_NUCLEOTIDE_DI_AND_TRIPHOSPHATES	U251MG	TRT_XPR	TRUE	REACTOME_SYNTHESIS_AND_INTERCONVERSION_OF_NUCLEOTIDE_DI_AND_TRIPHOSPHATES:U251MG:trt_xpr	0.26	0.60	1.65
GCNP_SHH_UP_EARLY.V1_DN:ES2:TRT_XPR	PATHWAY_SET	133.00	167.00	40.00	30.08	68.00	40.72	GCNP_SHH_UP_EARLY.V1_DN	ES2	TRT_XPR	TRUE	GCNP_SHH_UP_EARLY.V1_DN:ES2:trt_xpr	0.19	0.60	1.65
KEGG_CYSTEINE_AND_METHIONINE_METABOLISM:U251MG:TRT_XPR	PATHWAY_SET	43.00	34.00	13.00	30.23	23.00	67.65	KEGG_CYSTEINE_AND_METHIONINE_METABOLISM	U251MG	TRT_XPR	TRUE	KEGG_CYSTEINE_AND_METHIONINE_METABOLISM:U251MG:trt_xpr	0.26	0.60	1.65
CP_TOPOISOMERASE_INHIBITOR:YAPC:TRT_CP	PCL	11.00	16.00	5.00	45.45	10.00	62.50	CP_TOPOISOMERASE_INHIBITOR	YAPC	TRT_CP	TRUE	CP_TOPOISOMERASE_INHIBITOR:YAPC:trt_cp	0.44	0.60	1.65
KD_PROTEASOME_PATHWAY:TRT_XPR	PCL	126.00	9.00	53.00	42.06	6.00	66.67	KD_PROTEASOME_PATHWAY	-666	TRT_XPR	TRUE	KD_PROTEASOME_PATHWAY:trt_xpr	0.19	0.60	1.65
CP_DNA_SYNTHESIS_INHIBITOR:A549:TRT_CP	PCL	6.00	3.00	2.00	33.33	3.00	100.00	CP_DNA_SYNTHESIS_INHIBITOR	A549	TRT_CP	TRUE	CP_DNA_SYNTHESIS_INHIBITOR:A549:trt_cp	0.61	0.60	1.65
BIOCARTA_PYK2_PATHWAY:U251MG:TRT_XPR	PATHWAY_SET	33.00	29.00	14.00	42.42	17.00	58.62	BIOCARTA_PYK2_PATHWAY	U251MG	TRT_XPR	TRUE	BIOCARTA_PYK2_PATHWAY:U251MG:trt_xpr	0.31	0.59	1.64
REACTOME_MITOTIC_G2_G2_M_PHASES:TRT_XPR	PATHWAY_SET	725.00	80.00	276.00	38.07	35.00	43.75	REACTOME_MITOTIC_G2_G2_M_PHASES	-666	TRT_XPR	TRUE	REACTOME_MITOTIC_G2_G2_M_PHASES:trt_xpr	0.14	0.59	1.64
BIOCARTA_GLEEVEC_PATHWAY:A375:TRT_XPR	PATHWAY_SET	43.00	23.00	19.00	44.19	19.00	82.61	BIOCARTA_GLEEVEC_PATHWAY	A375	TRT_XPR	TRUE	BIOCARTA_GLEEVEC_PATHWAY:A375:trt_xpr	0.26	0.59	1.64
CDK_INHIBITOR:MCF7:TRT_CP	MOA_CLASS	28.00	52.00	21.00	75.00	25.00	48.08	CDK_INHIBITOR	MCF7	TRT_CP	TRUE	CDK_INHIBITOR:MCF7:trt_cp	0.31	0.59	1.64
REACTOME_AKT_PHOSPHORYLATES_TARGETS_IN_THE_CYTOSOL:A549:TRT_XPR	PATHWAY_SET	22.00	12.00	10.00	45.45	9.00	75.00	REACTOME_AKT_PHOSPHORYLATES_TARGETS_IN_THE_CYTOSOL	A549	TRT_XPR	TRUE	REACTOME_AKT_PHOSPHORYLATES_TARGETS_IN_THE_CYTOSOL:A549:trt_xpr	0.35	0.59	1.64
REACTOME_SHC_RELATED_EVENTS:A375:TRT_XPR	PATHWAY_SET	22.00	17.00	10.00	45.45	12.00	70.59	REACTOME_SHC_RELATED_EVENTS	A375	TRT_XPR	TRUE	REACTOME_SHC_RELATED_EVENTS:A375:trt_xpr	0.35	0.59	1.64
KD_PROTEASOME_PATHWAY:U251MG:TRT_XPR	PCL	10.00	9.00	6.00	60.00	5.00	55.56	KD_PROTEASOME_PATHWAY	U251MG	TRT_XPR	TRUE	KD_PROTEASOME_PATHWAY:U251MG:trt_xpr	0.48	0.59	1.64
REACTOME_CD28_CO_STIMULATION:U251MG:TRT_XPR	PATHWAY_SET	39.00	31.00	15.00	38.46	18.00	58.06	REACTOME_CD28_CO_STIMULATION	U251MG	TRT_XPR	TRUE	REACTOME_CD28_CO_STIMULATION:U251MG:trt_xpr	0.26	0.59	1.64
PID_HDAC_CLASSII_PATHWAY:HT29:TRT_XPR	PATHWAY_SET	38.00	34.00	12.00	31.58	19.00	55.88	PID_HDAC_CLASSII_PATHWAY	HT29	TRT_XPR	TRUE	PID_HDAC_CLASSII_PATHWAY:HT29:trt_xpr	0.26	0.59	1.64
BIOCARTA_TCR_PATHWAY:A549:TRT_OE	PATHWAY_SET	81.00	47.00	29.00	35.80	29.00	61.70	BIOCARTA_TCR_PATHWAY	A549	TRT_OE	TRUE	BIOCARTA_TCR_PATHWAY:A549:trt_oe	0.22	0.59	1.64
REACTOME_FANCONI_ANEMIA_PATHWAY:MCF7:TRT_SH.CGS	PATHWAY_SET	9.00	22.00	4.00	44.44	9.00	40.91	REACTOME_FANCONI_ANEMIA_PATHWAY	MCF7	TRT_SH.CGS	TRUE	REACTOME_FANCONI_ANEMIA_PATHWAY:MCF7:trt_sh.cgs	0.49	0.59	1.64
KD_PROTEASOME_PATHWAY:HT29:TRT_SH.CGS	PCL	8.00	9.00	7.00	87.50	8.00	88.89	KD_PROTEASOME_PATHWAY	HT29	TRT_SH.CGS	TRUE	KD_PROTEASOME_PATHWAY:HT29:trt_sh.cgs	0.52	0.59	1.64
CP_BCL_INHIBITOR:PC3:TRT_CP	PCL	7.00	6.00	5.00	71.43	6.00	100.00	CP_BCL_INHIBITOR	PC3	TRT_CP	TRUE	CP_BCL_INHIBITOR:PC3:trt_cp	0.53	0.59	1.64
PID_ATR_PATHWAY:TRT_XPR	PATHWAY_SET	377.00	39.00	137.00	36.34	19.00	48.72	PID_ATR_PATHWAY	-666	TRT_XPR	TRUE	PID_ATR_PATHWAY:trt_xpr	0.15	0.59	1.64
BIOCARTA_GABA_PATHWAY:TRT_SH.CGS	PATHWAY_SET	25.00	10.00	9.00	36.00	4.00	40.00	BIOCARTA_GABA_PATHWAY	-666	TRT_SH.CGS	TRUE	BIOCARTA_GABA_PATHWAY:trt_sh.cgs	0.33	0.59	1.64
REACTOME_PPARA_ACTIVATES_GENE_EXPRESSION:ES2:TRT_XPR	PATHWAY_SET	102.00	104.00	38.00	37.25	48.00	46.15	REACTOME_PPARA_ACTIVATES_GENE_EXPRESSION	ES2	TRT_XPR	TRUE	REACTOME_PPARA_ACTIVATES_GENE_EXPRESSION:ES2:trt_xpr	0.20	0.59	1.64
PID_ERBB2_ERBB3_PATHWAY:SALE:TRT_OE	PATHWAY_SET	101.00	44.00	46.00	45.54	25.00	56.82	PID_ERBB2_ERBB3_PATHWAY	SALE	TRT_OE	TRUE	PID_ERBB2_ERBB3_PATHWAY:SALE:trt_oe	0.20	0.59	1.64
BIOCARTA_CBL_PATHWAY:HT29:TRT_SH.CGS	PATHWAY_SET	5.00	13.00	3.00	60.00	5.00	38.46	BIOCARTA_CBL_PATHWAY	HT29	TRT_SH.CGS	TRUE	BIOCARTA_CBL_PATHWAY:HT29:trt_sh.cgs	0.64	0.59	1.64
PID_BETA_CATENIN_NUC_PATHWAY:A375:TRT_XPR	PATHWAY_SET	97.00	80.00	32.00	32.99	38.00	47.50	PID_BETA_CATENIN_NUC_PATHWAY	A375	TRT_XPR	TRUE	PID_BETA_CATENIN_NUC_PATHWAY:A375:trt_xpr	0.20	0.59	1.64
BIOCARTA_BARR_MAPK_PATHWAY:SALE:TRT_OE	PATHWAY_SET	17.00	12.00	8.00	47.06	4.00	33.33	BIOCARTA_BARR_MAPK_PATHWAY	SALE	TRT_OE	TRUE	BIOCARTA_BARR_MAPK_PATHWAY:SALE:trt_oe	0.36	0.59	1.63
PID_BETA_CATENIN_DEG_PATHWAY:A375:TRT_XPR	PATHWAY_SET	23.00	18.00	8.00	34.78	12.00	66.67	PID_BETA_CATENIN_DEG_PATHWAY	A375	TRT_XPR	TRUE	PID_BETA_CATENIN_DEG_PATHWAY:A375:trt_xpr	0.34	0.59	1.63
REACTOME_ACTIVATION_OF_NF_KAPPAB_IN_B_CELLS:PC3:TRT_SH.CGS	PATHWAY_SET	37.00	63.00	22.00	59.46	37.00	58.73	REACTOME_ACTIVATION_OF_NF_KAPPAB_IN_B_CELLS	PC3	TRT_SH.CGS	TRUE	REACTOME_ACTIVATION_OF_NF_KAPPAB_IN_B_CELLS:PC3:trt_sh.cgs	0.26	0.59	1.63
PID_MAPK_TRK_PATHWAY:AALE:TRT_OE	PATHWAY_SET	91.00	34.00	58.00	63.74	16.00	47.06	PID_MAPK_TRK_PATHWAY	AALE	TRT_OE	TRUE	PID_MAPK_TRK_PATHWAY:AALE:trt_oe	0.20	0.59	1.63
RIBONUCLEOTIDE_REDUCTASE_INHIBITOR:TRT_CP	MOA_CLASS	60.00	5.00	31.00	51.67	3.00	60.00	RIBONUCLEOTIDE_REDUCTASE_INHIBITOR	-666	TRT_CP	TRUE	RIBONUCLEOTIDE_REDUCTASE_INHIBITOR:trt_cp	0.22	0.59	1.63
BIOCARTA_SPRY_PATHWAY:HT29:TRT_XPR	PATHWAY_SET	20.00	18.00	7.00	35.00	10.00	55.56	BIOCARTA_SPRY_PATHWAY	HT29	TRT_XPR	TRUE	BIOCARTA_SPRY_PATHWAY:HT29:trt_xpr	0.35	0.59	1.63
ATR_KINASE_INHIBITOR:YAPC:TRT_CP	MOA_CLASS	4.00	6.00	3.00	75.00	4.00	66.67	ATR_KINASE_INHIBITOR	YAPC	TRT_CP	TRUE	ATR_KINASE_INHIBITOR:YAPC:trt_cp	0.70	0.59	1.63
PID_TRKR_PATHWAY:A549:TRT_OE	PATHWAY_SET	102.00	62.00	53.00	51.96	25.00	40.32	PID_TRKR_PATHWAY	A549	TRT_OE	TRUE	PID_TRKR_PATHWAY:A549:trt_oe	0.20	0.59	1.63
PID_PLK1_PATHWAY:TRT_XPR	PATHWAY_SET	329.00	46.00	135.00	41.03	18.00	39.13	PID_PLK1_PATHWAY	-666	TRT_XPR	TRUE	PID_PLK1_PATHWAY:trt_xpr	0.16	0.59	1.63
REACTOME_SPRY_REGULATION_OF_FGF_SIGNALING:SALE:TRT_OE	PATHWAY_SET	30.00	14.00	20.00	66.67	6.00	42.86	REACTOME_SPRY_REGULATION_OF_FGF_SIGNALING	SALE	TRT_OE	TRUE	REACTOME_SPRY_REGULATION_OF_FGF_SIGNALING:SALE:trt_oe	0.31	0.59	1.63
SULFONYLUREA:PC3:TRT_CP	MOA_CLASS	3.00	4.00	2.00	66.67	3.00	75.00	SULFONYLUREA	PC3	TRT_CP	TRUE	SULFONYLUREA:PC3:trt_cp	0.77	0.59	1.63
PID_TCPTP_PATHWAY:A549:TRT_OE	PATHWAY_SET	92.00	43.00	41.00	44.57	20.00	46.51	PID_TCPTP_PATHWAY	A549	TRT_OE	TRUE	PID_TCPTP_PATHWAY:A549:trt_oe	0.20	0.59	1.63
REACTOME_ACTIVATION_OF_THE_PRE_REPLICATIVE_COMPLEX:BICR6:TRT_XPR	PATHWAY_SET	24.00	31.00	12.00	50.00	11.00	35.48	REACTOME_ACTIVATION_OF_THE_PRE_REPLICATIVE_COMPLEX	BICR6	TRT_XPR	TRUE	REACTOME_ACTIVATION_OF_THE_PRE_REPLICATIVE_COMPLEX:BICR6:trt_xpr	0.32	0.59	1.63
CP_IGF_1_INHIBITOR:HA1E:TRT_CP	PCL	5.00	3.00	3.00	60.00	3.00	100.00	CP_IGF_1_INHIBITOR	HA1E	TRT_CP	TRUE	CP_IGF_1_INHIBITOR:HA1E:trt_cp	0.64	0.59	1.63
BIOCARTA_PTC1_PATHWAY:A549:TRT_XPR	PATHWAY_SET	20.00	11.00	9.00	45.00	8.00	72.73	BIOCARTA_PTC1_PATHWAY	A549	TRT_XPR	TRUE	BIOCARTA_PTC1_PATHWAY:A549:trt_xpr	0.35	0.59	1.63
PID_AR_NONGENOMIC_PATHWAY:A549:TRT_OE	PATHWAY_SET	69.00	31.00	33.00	47.83	18.00	58.06	PID_AR_NONGENOMIC_PATHWAY	A549	TRT_OE	TRUE	PID_AR_NONGENOMIC_PATHWAY:A549:trt_oe	0.22	0.59	1.63
BIOCARTA_HER2_PATHWAY:SALE:TRT_OE	PATHWAY_SET	73.00	22.00	28.00	38.36	10.00	45.45	BIOCARTA_HER2_PATHWAY	SALE	TRT_OE	TRUE	BIOCARTA_HER2_PATHWAY:SALE:trt_oe	0.22	0.59	1.63
PID_ERBB1_RECEPTOR_PROXIMAL_PATHWAY:A549:TRT_OE	PATHWAY_SET	106.00	35.00	61.00	57.55	23.00	65.71	PID_ERBB1_RECEPTOR_PROXIMAL_PATHWAY	A549	TRT_OE	TRUE	PID_ERBB1_RECEPTOR_PROXIMAL_PATHWAY:A549:trt_oe	0.20	0.59	1.63
HALLMARK_G2M_CHECKPOINT:ES2:TRT_XPR	PATHWAY_SET	176.00	200.00	70.00	39.77	83.00	41.50	HALLMARK_G2M_CHECKPOINT	ES2	TRT_XPR	TRUE	HALLMARK_G2M_CHECKPOINT:ES2:trt_xpr	0.17	0.59	1.62
PID_PDGFRB_PATHWAY:A375:TRT_XPR	PATHWAY_SET	145.00	129.00	47.00	32.41	73.00	56.59	PID_PDGFRB_PATHWAY	A375	TRT_XPR	TRUE	PID_PDGFRB_PATHWAY:A375:trt_xpr	0.18	0.59	1.62
BIOCARTA_MCM_PATHWAY:HA1E:TRT_OE	PATHWAY_SET	12.00	18.00	5.00	41.67	7.00	38.89	BIOCARTA_MCM_PATHWAY	HA1E	TRT_OE	TRUE	BIOCARTA_MCM_PATHWAY:HA1E:trt_oe	0.42	0.59	1.62
REACTOME_MITOTIC_G1_G1_S_PHASES:A375:TRT_XPR	PATHWAY_SET	116.00	135.00	57.00	49.14	52.00	38.52	REACTOME_MITOTIC_G1_G1_S_PHASES	A375	TRT_XPR	TRUE	REACTOME_MITOTIC_G1_G1_S_PHASES:A375:trt_xpr	0.20	0.59	1.62
BIOCARTA_EIF_PATHWAY:A375:TRT_XPR	PATHWAY_SET	13.00	16.00	8.00	61.54	7.00	43.75	BIOCARTA_EIF_PATHWAY	A375	TRT_XPR	TRUE	BIOCARTA_EIF_PATHWAY:A375:trt_xpr	0.43	0.59	1.62
REACTOME_ACTIVATION_OF_THE_PRE_REPLICATIVE_COMPLEX:HT29:TRT_XPR	PATHWAY_SET	24.00	31.00	13.00	54.17	11.00	35.48	REACTOME_ACTIVATION_OF_THE_PRE_REPLICATIVE_COMPLEX	HT29	TRT_XPR	TRUE	REACTOME_ACTIVATION_OF_THE_PRE_REPLICATIVE_COMPLEX:HT29:trt_xpr	0.32	0.59	1.62
HALLMARK_ANDROGEN_RESPONSE:U251MG:TRT_XPR	PATHWAY_SET	87.00	101.00	29.00	33.33	43.00	42.57	HALLMARK_ANDROGEN_RESPONSE	U251MG	TRT_XPR	TRUE	HALLMARK_ANDROGEN_RESPONSE:U251MG:trt_xpr	0.22	0.59	1.62
REACTOME_TRAFFICKING_AND_PROCESSING_OF_ENDOSOMAL_TLR:U251MG:TRT_XPR	PATHWAY_SET	21.00	14.00	7.00	33.33	11.00	78.57	REACTOME_TRAFFICKING_AND_PROCESSING_OF_ENDOSOMAL_TLR	U251MG	TRT_XPR	TRUE	REACTOME_TRAFFICKING_AND_PROCESSING_OF_ENDOSOMAL_TLR:U251MG:trt_xpr	0.34	0.59	1.62
BIOCARTA_FCER1_PATHWAY:U251MG:TRT_XPR	PATHWAY_SET	51.00	39.00	16.00	31.37	26.00	66.67	BIOCARTA_FCER1_PATHWAY	U251MG	TRT_XPR	TRUE	BIOCARTA_FCER1_PATHWAY:U251MG:trt_xpr	0.26	0.59	1.62
TYROSINE_PHOSPHATASE_INHIBITOR:TRT_CP	MOA_CLASS	100.00	12.00	37.00	37.00	7.00	58.33	TYROSINE_PHOSPHATASE_INHIBITOR	-666	TRT_CP	TRUE	TYROSINE_PHOSPHATASE_INHIBITOR:trt_cp	0.20	0.59	1.62
PROTEASOME_INHIBITOR:PC3:TRT_CP	MOA_CLASS	10.00	13.00	8.00	80.00	9.00	69.23	PROTEASOME_INHIBITOR	PC3	TRT_CP	TRUE	PROTEASOME_INHIBITOR:PC3:trt_cp	0.47	0.59	1.62
BIOCARTA_INSULIN_PATHWAY:U251MG:TRT_XPR	PATHWAY_SET	27.00	22.00	10.00	37.04	14.00	63.64	BIOCARTA_INSULIN_PATHWAY	U251MG	TRT_XPR	TRUE	BIOCARTA_INSULIN_PATHWAY:U251MG:trt_xpr	0.32	0.59	1.62
SIG_PIP3_SIGNALING_IN_CARDIAC_MYOCTES:U251MG:TRT_XPR	PATHWAY_SET	74.00	67.00	28.00	37.84	35.00	52.24	SIG_PIP3_SIGNALING_IN_CARDIAC_MYOCTES	U251MG	TRT_XPR	TRUE	SIG_PIP3_SIGNALING_IN_CARDIAC_MYOCTES:U251MG:trt_xpr	0.21	0.59	1.62
HALLMARK_G2M_CHECKPOINT:YAPC:TRT_XPR	PATHWAY_SET	159.00	200.00	50.00	31.45	81.00	40.50	HALLMARK_G2M_CHECKPOINT	YAPC	TRT_XPR	TRUE	HALLMARK_G2M_CHECKPOINT:YAPC:trt_xpr	0.17	0.59	1.62
PID_HDAC_CLASSI_PATHWAY:A375:TRT_XPR	PATHWAY_SET	168.00	66.00	83.00	49.40	37.00	56.06	PID_HDAC_CLASSI_PATHWAY	A375	TRT_XPR	TRUE	PID_HDAC_CLASSI_PATHWAY:A375:trt_xpr	0.17	0.59	1.62
PID_P53_DOWNSTREAM_PATHWAY:ES2:TRT_XPR	PATHWAY_SET	166.00	137.00	52.00	31.33	79.00	57.66	PID_P53_DOWNSTREAM_PATHWAY	ES2	TRT_XPR	TRUE	PID_P53_DOWNSTREAM_PATHWAY:ES2:trt_xpr	0.17	0.59	1.62
REACTOME_REGULATION_OF_INSULIN_SECRETION_BY_ACETYLCHOLINE:HCC515:TRT_SH.CGS	PATHWAY_SET	4.00	10.00	4.00	100.00	4.00	40.00	REACTOME_REGULATION_OF_INSULIN_SECRETION_BY_ACETYLCHOLINE	HCC515	TRT_SH.CGS	TRUE	REACTOME_REGULATION_OF_INSULIN_SECRETION_BY_ACETYLCHOLINE:HCC515:trt_sh.cgs	0.69	0.59	1.62
PKC_ACTIVATOR:HT29:TRT_CP	MOA_CLASS	3.00	6.00	2.00	66.67	3.00	50.00	PKC_ACTIVATOR	HT29	TRT_CP	TRUE	PKC_ACTIVATOR:HT29:trt_cp	0.76	0.59	1.62
BIOCARTA_TEL_PATHWAY:U251MG:TRT_XPR	PATHWAY_SET	28.00	18.00	10.00	35.71	12.00	66.67	BIOCARTA_TEL_PATHWAY	U251MG	TRT_XPR	TRUE	BIOCARTA_TEL_PATHWAY:U251MG:trt_xpr	0.31	0.59	1.62
REACTOME_NFKB_ACTIVATION_THROUGH_FADD_RIP1_PATHWAY_MEDIATED_BY_CASPASE_8_AND10:BICR6:TRT_XPR	PATHWAY_SET	14.00	12.00	6.00	42.86	7.00	58.33	REACTOME_NFKB_ACTIVATION_THROUGH_FADD_RIP1_PATHWAY_MEDIATED_BY_CASPASE_8_AND10	BICR6	TRT_XPR	TRUE	REACTOME_NFKB_ACTIVATION_THROUGH_FADD_RIP1_PATHWAY_MEDIATED_BY_CASPASE_8_AND10:BICR6:trt_xpr	0.41	0.59	1.62
ST_FAS_SIGNALING_PATHWAY:AGS:TRT_XPR	PATHWAY_SET	68.00	65.00	21.00	30.88	36.00	55.38	ST_FAS_SIGNALING_PATHWAY	AGS	TRT_XPR	TRUE	ST_FAS_SIGNALING_PATHWAY:AGS:trt_xpr	0.21	0.59	1.62
REACTOME_REGULATORY_RNA_PATHWAYS:PC3:TRT_SH.CGS	PATHWAY_SET	12.00	25.00	9.00	75.00	12.00	48.00	REACTOME_REGULATORY_RNA_PATHWAYS	PC3	TRT_SH.CGS	TRUE	REACTOME_REGULATORY_RNA_PATHWAYS:PC3:trt_sh.cgs	0.42	0.59	1.62
PHOSPHOLIPASE_ACTIVATOR:HCC515:TRT_CP	MOA_CLASS	3.00	3.00	2.00	66.67	3.00	100.00	PHOSPHOLIPASE_ACTIVATOR	HCC515	TRT_CP	TRUE	PHOSPHOLIPASE_ACTIVATOR:HCC515:trt_cp	0.76	0.59	1.62
BIOCARTA_CD40_PATHWAY:BICR6:TRT_XPR	PATHWAY_SET	26.00	15.00	9.00	34.62	13.00	86.67	BIOCARTA_CD40_PATHWAY	BICR6	TRT_XPR	TRUE	BIOCARTA_CD40_PATHWAY:BICR6:trt_xpr	0.32	0.59	1.61
REACTOME_SIGNALING_BY_THE_B_CELL_RECEPTOR_BCR:U251MG:TRT_XPR	PATHWAY_SET	116.00	123.00	42.00	36.21	58.00	47.15	REACTOME_SIGNALING_BY_THE_B_CELL_RECEPTOR_BCR	U251MG	TRT_XPR	TRUE	REACTOME_SIGNALING_BY_THE_B_CELL_RECEPTOR_BCR:U251MG:trt_xpr	0.20	0.59	1.61
REACTOME_REGULATION_OF_MITOTIC_CELL_CYCLE:HT29:TRT_SH.CGS	PATHWAY_SET	33.00	81.00	21.00	63.64	33.00	40.74	REACTOME_REGULATION_OF_MITOTIC_CELL_CYCLE	HT29	TRT_SH.CGS	TRUE	REACTOME_REGULATION_OF_MITOTIC_CELL_CYCLE:HT29:trt_sh.cgs	0.31	0.58	1.61
CP_ATPASE_INHIBITOR:ASC:TRT_CP	PCL	14.00	16.00	6.00	42.86	11.00	68.75	CP_ATPASE_INHIBITOR	ASC	TRT_CP	TRUE	CP_ATPASE_INHIBITOR:ASC:trt_cp	0.41	0.58	1.61
PID_IGF1_PATHWAY:U2OS:TRT_OE	PATHWAY_SET	15.00	30.00	5.00	33.33	10.00	33.33	PID_IGF1_PATHWAY	U2OS	TRT_OE	TRUE	PID_IGF1_PATHWAY:U2OS:trt_oe	0.39	0.58	1.61
REACTOME_PERK_REGULATED_GENE_EXPRESSION:A549:TRT_OE	PATHWAY_SET	15.00	28.00	5.00	33.33	9.00	32.14	REACTOME_PERK_REGULATED_GENE_EXPRESSION	A549	TRT_OE	TRUE	REACTOME_PERK_REGULATED_GENE_EXPRESSION:A549:trt_oe	0.39	0.58	1.61
CELL_CYCLE_INHIBITOR:MDAMB231:TRT_CP	MOA_CLASS	3.00	6.00	2.00	66.67	3.00	50.00	CELL_CYCLE_INHIBITOR	MDAMB231	TRT_CP	TRUE	CELL_CYCLE_INHIBITOR:MDAMB231:trt_cp	0.76	0.58	1.61
PID_S1P_S1P2_PATHWAY:HT29:TRT_SH.CGS	PATHWAY_SET	14.00	24.00	5.00	35.71	14.00	58.33	PID_S1P_S1P2_PATHWAY	HT29	TRT_SH.CGS	TRUE	PID_S1P_S1P2_PATHWAY:HT29:trt_sh.cgs	0.41	0.58	1.61
RB_DN.V1_UP:U251MG:TRT_XPR	PATHWAY_SET	104.00	137.00	32.00	30.77	52.00	37.96	RB_DN.V1_UP	U251MG	TRT_XPR	TRUE	RB_DN.V1_UP:U251MG:trt_xpr	0.20	0.58	1.61
REACTOME_HDL_MEDIATED_LIPID_TRANSPORT:MCF7:TRT_SH.CGS	PATHWAY_SET	8.00	15.00	3.00	37.50	8.00	53.33	REACTOME_HDL_MEDIATED_LIPID_TRANSPORT	MCF7	TRT_SH.CGS	TRUE	REACTOME_HDL_MEDIATED_LIPID_TRANSPORT:MCF7:trt_sh.cgs	0.51	0.58	1.61
REACTOME_SIGNAL_TRANSDUCTION_BY_L1:U251MG:TRT_XPR	PATHWAY_SET	44.00	34.00	14.00	31.82	22.00	64.71	REACTOME_SIGNAL_TRANSDUCTION_BY_L1	U251MG	TRT_XPR	TRUE	REACTOME_SIGNAL_TRANSDUCTION_BY_L1:U251MG:trt_xpr	0.26	0.58	1.61
REACTOME_SIGNALING_BY_NOTCH1:U251MG:TRT_XPR	PATHWAY_SET	63.00	69.00	20.00	31.75	32.00	46.38	REACTOME_SIGNALING_BY_NOTCH1	U251MG	TRT_XPR	TRUE	REACTOME_SIGNALING_BY_NOTCH1:U251MG:trt_xpr	0.21	0.58	1.61
CP_BCL_INHIBITOR:HT29:TRT_CP	PCL	6.00	6.00	4.00	66.67	6.00	100.00	CP_BCL_INHIBITOR	HT29	TRT_CP	TRUE	CP_BCL_INHIBITOR:HT29:trt_cp	0.59	0.58	1.61
REACTOME_MITOTIC_G1_G1_S_PHASES:AGS:TRT_XPR	PATHWAY_SET	108.00	135.00	45.00	41.67	52.00	38.52	REACTOME_MITOTIC_G1_G1_S_PHASES	AGS	TRT_XPR	TRUE	REACTOME_MITOTIC_G1_G1_S_PHASES:AGS:trt_xpr	0.20	0.58	1.61
OE_NFKB_ACTIVATION:A375:TRT_OE	PCL	9.00	7.00	4.00	44.44	7.00	100.00	OE_NFKB_ACTIVATION	A375	TRT_OE	TRUE	OE_NFKB_ACTIVATION:A375:trt_oe	0.48	0.58	1.61
ATP_SYNTHASE_INHIBITOR:MCF7:TRT_CP	MOA_CLASS	7.00	8.00	3.00	42.86	4.00	50.00	ATP_SYNTHASE_INHIBITOR	MCF7	TRT_CP	TRUE	ATP_SYNTHASE_INHIBITOR:MCF7:trt_cp	0.52	0.58	1.61
PROTEASOME_INHIBITOR:A549:TRT_CP	MOA_CLASS	8.00	13.00	7.00	87.50	7.00	53.85	PROTEASOME_INHIBITOR	A549	TRT_CP	TRUE	PROTEASOME_INHIBITOR:A549:trt_cp	0.51	0.58	1.61
REACTOME_G2_M_CHECKPOINTS:U251MG:TRT_XPR	PATHWAY_SET	34.00	42.00	26.00	76.47	17.00	40.48	REACTOME_G2_M_CHECKPOINTS	U251MG	TRT_XPR	TRUE	REACTOME_G2_M_CHECKPOINTS:U251MG:trt_xpr	0.31	0.58	1.61
REACTOME_EXTRINSIC_PATHWAY_FOR_APOPTOSIS:AGS:TRT_XPR	PATHWAY_SET	16.00	13.00	6.00	37.50	8.00	61.54	REACTOME_EXTRINSIC_PATHWAY_FOR_APOPTOSIS	AGS	TRT_XPR	TRUE	REACTOME_EXTRINSIC_PATHWAY_FOR_APOPTOSIS:AGS:trt_xpr	0.37	0.58	1.61
PID_LYSOPHOSPHOLIPID_PATHWAY:A375:TRT_XPR	PATHWAY_SET	80.00	66.00	28.00	35.00	37.00	56.06	PID_LYSOPHOSPHOLIPID_PATHWAY	A375	TRT_XPR	TRUE	PID_LYSOPHOSPHOLIPID_PATHWAY:A375:trt_xpr	0.21	0.58	1.61
BIOCARTA_PTDINS_PATHWAY:A549:TRT_XPR	PATHWAY_SET	36.00	23.00	12.00	33.33	15.00	65.22	BIOCARTA_PTDINS_PATHWAY	A549	TRT_XPR	TRUE	BIOCARTA_PTDINS_PATHWAY:A549:trt_xpr	0.26	0.58	1.61
ANDROGEN_RECEPTOR_MODULATOR:TRT_CP	MOA_CLASS	73.00	11.00	22.00	30.14	6.00	54.55	ANDROGEN_RECEPTOR_MODULATOR	-666	TRT_CP	TRUE	ANDROGEN_RECEPTOR_MODULATOR:trt_cp	0.21	0.58	1.61
PID_CD40_PATHWAY:U2OS:TRT_OE	PATHWAY_SET	17.00	31.00	7.00	41.18	11.00	35.48	PID_CD40_PATHWAY	U2OS	TRT_OE	TRUE	PID_CD40_PATHWAY:U2OS:trt_oe	0.36	0.58	1.61
HALLMARK_GLYCOLYSIS:U251MG:TRT_XPR	PATHWAY_SET	183.00	200.00	59.00	32.24	88.00	44.00	HALLMARK_GLYCOLYSIS	U251MG	TRT_XPR	TRUE	HALLMARK_GLYCOLYSIS:U251MG:trt_xpr	0.17	0.58	1.60
PID_EPHA2_FWD_PATHWAY:A375:TRT_XPR	PATHWAY_SET	23.00	19.00	8.00	34.78	11.00	57.89	PID_EPHA2_FWD_PATHWAY	A375	TRT_XPR	TRUE	PID_EPHA2_FWD_PATHWAY:A375:trt_xpr	0.33	0.58	1.60
BIOCARTA_MAL_PATHWAY:A549:TRT_OE	PATHWAY_SET	39.00	19.00	21.00	53.85	9.00	47.37	BIOCARTA_MAL_PATHWAY	A549	TRT_OE	TRUE	BIOCARTA_MAL_PATHWAY:A549:trt_oe	0.26	0.58	1.60
BIOCARTA_VITCB_PATHWAY:BICR6:TRT_XPR	PATHWAY_SET	15.00	11.00	5.00	33.33	8.00	72.73	BIOCARTA_VITCB_PATHWAY	BICR6	TRT_XPR	TRUE	BIOCARTA_VITCB_PATHWAY:BICR6:trt_xpr	0.39	0.58	1.60
KEGG_P53_SIGNALING_PATHWAY:U251MG:TRT_XPR	PATHWAY_SET	74.00	68.00	25.00	33.78	39.00	57.35	KEGG_P53_SIGNALING_PATHWAY	U251MG	TRT_XPR	TRUE	KEGG_P53_SIGNALING_PATHWAY:U251MG:trt_xpr	0.21	0.58	1.60
CP_MTOR_INHIBITOR:MCF7:TRT_CP	PCL	27.00	16.00	21.00	77.78	16.00	100.00	CP_MTOR_INHIBITOR	MCF7	TRT_CP	TRUE	CP_MTOR_INHIBITOR:MCF7:trt_cp	0.32	0.58	1.60
ST_GA13_PATHWAY:U251MG:TRT_XPR	PATHWAY_SET	49.00	37.00	16.00	32.65	23.00	62.16	ST_GA13_PATHWAY	U251MG	TRT_XPR	TRUE	ST_GA13_PATHWAY:U251MG:trt_xpr	0.26	0.58	1.60
BIOCARTA_SPRY_PATHWAY:U251MG:TRT_XPR	PATHWAY_SET	20.00	18.00	7.00	35.00	10.00	55.56	BIOCARTA_SPRY_PATHWAY	U251MG	TRT_XPR	TRUE	BIOCARTA_SPRY_PATHWAY:U251MG:trt_xpr	0.35	0.58	1.60
BIOCARTA_TEL_PATHWAY:BICR6:TRT_XPR	PATHWAY_SET	26.00	18.00	9.00	34.62	12.00	66.67	BIOCARTA_TEL_PATHWAY	BICR6	TRT_XPR	TRUE	BIOCARTA_TEL_PATHWAY:BICR6:trt_xpr	0.32	0.58	1.60
BIOCARTA_STRESS_PATHWAY:A375:TRT_OE	PATHWAY_SET	37.00	25.00	15.00	40.54	19.00	76.00	BIOCARTA_STRESS_PATHWAY	A375	TRT_OE	TRUE	BIOCARTA_STRESS_PATHWAY:A375:trt_oe	0.26	0.58	1.60
REACTOME_COPI_MEDIATED_TRANSPORT:HT29:TRT_XPR	PATHWAY_SET	10.00	10.00	4.00	40.00	5.00	50.00	REACTOME_COPI_MEDIATED_TRANSPORT	HT29	TRT_XPR	TRUE	REACTOME_COPI_MEDIATED_TRANSPORT:HT29:trt_xpr	0.47	0.58	1.60
BIOCARTA_P53HYPOXIA_PATHWAY:U251MG:TRT_XPR	PATHWAY_SET	35.00	23.00	15.00	42.86	17.00	73.91	BIOCARTA_P53HYPOXIA_PATHWAY	U251MG	TRT_XPR	TRUE	BIOCARTA_P53HYPOXIA_PATHWAY:U251MG:trt_xpr	0.31	0.58	1.60
CP_EGFR_INHIBITOR:NALM6:TRT_CP	PCL	6.00	14.00	5.00	83.33	6.00	42.86	CP_EGFR_INHIBITOR	NALM6	TRT_CP	TRUE	CP_EGFR_INHIBITOR:NALM6:trt_cp	0.59	0.58	1.60
ANTIVIRAL:HT29:TRT_CP	MOA_CLASS	5.00	9.00	3.00	60.00	4.00	44.44	ANTIVIRAL	HT29	TRT_CP	TRUE	ANTIVIRAL:HT29:trt_cp	0.63	0.58	1.60
IGF-1_INHIBITOR:MCF10A:TRT_CP	MOA_CLASS	5.00	9.00	3.00	60.00	3.00	33.33	IGF-1_INHIBITOR	MCF10A	TRT_CP	TRUE	IGF-1_INHIBITOR:MCF10A:trt_cp	0.63	0.58	1.60
CP_TUBULIN_INHIBITOR:MCF7:TRT_CP	PCL	30.00	20.00	19.00	63.33	18.00	90.00	CP_TUBULIN_INHIBITOR	MCF7	TRT_CP	TRUE	CP_TUBULIN_INHIBITOR:MCF7:trt_cp	0.31	0.58	1.60
ST_JNK_MAPK_PATHWAY:A375:TRT_OE	PATHWAY_SET	45.00	40.00	21.00	46.67	24.00	60.00	ST_JNK_MAPK_PATHWAY	A375	TRT_OE	TRUE	ST_JNK_MAPK_PATHWAY:A375:trt_oe	0.26	0.58	1.60
REACTOME_TIE2_SIGNALING:U251MG:TRT_XPR	PATHWAY_SET	16.00	17.00	5.00	31.25	8.00	47.06	REACTOME_TIE2_SIGNALING	U251MG	TRT_XPR	TRUE	REACTOME_TIE2_SIGNALING:U251MG:trt_xpr	0.37	0.58	1.60
REACTOME_RAS_ACTIVATION_UOPN_CA2_INFUX_THROUGH_NMDA_RECEPTOR:TRT_SH.CGS	PATHWAY_SET	36.00	17.00	12.00	33.33	7.00	41.18	REACTOME_RAS_ACTIVATION_UOPN_CA2_INFUX_THROUGH_NMDA_RECEPTOR	-666	TRT_SH.CGS	TRUE	REACTOME_RAS_ACTIVATION_UOPN_CA2_INFUX_THROUGH_NMDA_RECEPTOR:trt_sh.cgs	0.26	0.57	1.60
PID_NFKAPPAB_CANONICAL_PATHWAY:HA1E:TRT_OE	PATHWAY_SET	45.00	23.00	18.00	40.00	19.00	82.61	PID_NFKAPPAB_CANONICAL_PATHWAY	HA1E	TRT_OE	TRUE	PID_NFKAPPAB_CANONICAL_PATHWAY:HA1E:trt_oe	0.26	0.57	1.59
REACTOME_CYCLIN_A_B1_ASSOCIATED_EVENTS_DURING_G2_M_TRANSITION:A375:TRT_XPR	PATHWAY_SET	28.00	15.00	19.00	67.86	12.00	80.00	REACTOME_CYCLIN_A_B1_ASSOCIATED_EVENTS_DURING_G2_M_TRANSITION	A375	TRT_XPR	TRUE	REACTOME_CYCLIN_A_B1_ASSOCIATED_EVENTS_DURING_G2_M_TRANSITION:A375:trt_xpr	0.30	0.57	1.59
PID_FOXM1_PATHWAY:ES2:TRT_XPR	PATHWAY_SET	71.00	40.00	32.00	45.07	27.00	67.50	PID_FOXM1_PATHWAY	ES2	TRT_XPR	TRUE	PID_FOXM1_PATHWAY:ES2:trt_xpr	0.21	0.57	1.59
ADENYLYL_CYCLASE_ACTIVATOR:A375:TRT_CP	MOA_CLASS	6.00	3.00	4.00	66.67	3.00	100.00	ADENYLYL_CYCLASE_ACTIVATOR	A375	TRT_CP	TRUE	ADENYLYL_CYCLASE_ACTIVATOR:A375:trt_cp	0.59	0.57	1.59
PID_RETINOIC_ACID_PATHWAY:U251MG:TRT_XPR	PATHWAY_SET	52.00	30.00	19.00	36.54	23.00	76.67	PID_RETINOIC_ACID_PATHWAY	U251MG	TRT_XPR	TRUE	PID_RETINOIC_ACID_PATHWAY:U251MG:trt_xpr	0.26	0.57	1.59
BIOCARTA_FCER1_PATHWAY:A549:TRT_OE	PATHWAY_SET	65.00	39.00	26.00	40.00	24.00	61.54	BIOCARTA_FCER1_PATHWAY	A549	TRT_OE	TRUE	BIOCARTA_FCER1_PATHWAY:A549:trt_oe	0.21	0.57	1.59
HALLMARK_MYC_TARGETS_V1:PC3:TRT_SH.CGS	PATHWAY_SET	78.00	200.00	36.00	46.15	78.00	39.00	HALLMARK_MYC_TARGETS_V1	PC3	TRT_SH.CGS	TRUE	HALLMARK_MYC_TARGETS_V1:PC3:trt_sh.cgs	0.21	0.57	1.59
BIOCARTA_EIF_PATHWAY:TRT_XPR	PATHWAY_SET	122.00	16.00	48.00	39.34	7.00	43.75	BIOCARTA_EIF_PATHWAY	-666	TRT_XPR	TRUE	BIOCARTA_EIF_PATHWAY:trt_xpr	0.18	0.57	1.59
BIOCARTA_IL1R_PATHWAY:U2OS:TRT_OE	PATHWAY_SET	15.00	33.00	6.00	40.00	11.00	33.33	BIOCARTA_IL1R_PATHWAY	U2OS	TRT_OE	TRUE	BIOCARTA_IL1R_PATHWAY:U2OS:trt_oe	0.38	0.57	1.59
BIOCARTA_TCR_PATHWAY:A375:TRT_XPR	PATHWAY_SET	66.00	47.00	26.00	39.39	33.00	70.21	BIOCARTA_TCR_PATHWAY	A375	TRT_XPR	TRUE	BIOCARTA_TCR_PATHWAY:A375:trt_xpr	0.21	0.57	1.59
GLYCINE_RECEPTOR_ANTAGONIST:A549:TRT_CP	MOA_CLASS	3.00	3.00	2.00	66.67	3.00	100.00	GLYCINE_RECEPTOR_ANTAGONIST	A549	TRT_CP	TRUE	GLYCINE_RECEPTOR_ANTAGONIST:A549:trt_cp	0.75	0.57	1.59
REACTOME_SIGNALING_BY_INSULIN_RECEPTOR:U251MG:TRT_XPR	PATHWAY_SET	88.00	106.00	37.00	42.05	45.00	42.45	REACTOME_SIGNALING_BY_INSULIN_RECEPTOR	U251MG	TRT_XPR	TRUE	REACTOME_SIGNALING_BY_INSULIN_RECEPTOR:U251MG:trt_xpr	0.21	0.57	1.59
PID_REELIN_PATHWAY:U251MG:TRT_XPR	PATHWAY_SET	34.00	29.00	13.00	38.24	16.00	55.17	PID_REELIN_PATHWAY	U251MG	TRT_XPR	TRUE	PID_REELIN_PATHWAY:U251MG:trt_xpr	0.30	0.57	1.59
MEDIATOR_RELEASE_INHIBITOR:TRT_CP	MOA_CLASS	49.00	4.00	21.00	42.86	3.00	75.00	MEDIATOR_RELEASE_INHIBITOR	-666	TRT_CP	TRUE	MEDIATOR_RELEASE_INHIBITOR:trt_cp	0.25	0.56	1.59
BIOCARTA_ERYTH_PATHWAY:VCAP:TRT_SH.CGS	PATHWAY_SET	5.00	15.00	2.00	40.00	5.00	33.33	BIOCARTA_ERYTH_PATHWAY	VCAP	TRT_SH.CGS	TRUE	BIOCARTA_ERYTH_PATHWAY:VCAP:trt_sh.cgs	0.62	0.56	1.59
BIOCARTA_RARRXR_PATHWAY:ES2:TRT_XPR	PATHWAY_SET	16.00	15.00	5.00	31.25	8.00	53.33	BIOCARTA_RARRXR_PATHWAY	ES2	TRT_XPR	TRUE	BIOCARTA_RARRXR_PATHWAY:ES2:trt_xpr	0.36	0.56	1.59
BIOCARTA_PDGF_PATHWAY:HT29:TRT_SH.CGS	PATHWAY_SET	18.00	32.00	11.00	61.11	18.00	56.25	BIOCARTA_PDGF_PATHWAY	HT29	TRT_SH.CGS	TRUE	BIOCARTA_PDGF_PATHWAY:HT29:trt_sh.cgs	0.35	0.56	1.59
KEGG_T_CELL_RECEPTOR_SIGNALING_PATHWAY:A549:TRT_OE	PATHWAY_SET	156.00	108.00	70.00	44.87	61.00	56.48	KEGG_T_CELL_RECEPTOR_SIGNALING_PATHWAY	A549	TRT_OE	TRUE	KEGG_T_CELL_RECEPTOR_SIGNALING_PATHWAY:A549:trt_oe	0.17	0.56	1.58
PID_KIT_PATHWAY:SALE:TRT_OE	PATHWAY_SET	74.00	52.00	27.00	36.49	19.00	36.54	PID_KIT_PATHWAY	SALE	TRT_OE	TRUE	PID_KIT_PATHWAY:SALE:trt_oe	0.21	0.56	1.58
REACTOME_ORC1_REMOVAL_FROM_CHROMATIN:TRT_XPR	PATHWAY_SET	423.00	66.00	169.00	39.95	20.00	30.30	REACTOME_ORC1_REMOVAL_FROM_CHROMATIN	-666	TRT_XPR	TRUE	REACTOME_ORC1_REMOVAL_FROM_CHROMATIN:trt_xpr	0.14	0.56	1.58
REACTOME_REGULATION_OF_THE_FANCONI_ANEMIA_PATHWAY:MCF7:TRT_SH.CGS	PATHWAY_SET	5.00	8.00	3.00	60.00	5.00	62.50	REACTOME_REGULATION_OF_THE_FANCONI_ANEMIA_PATHWAY	MCF7	TRT_SH.CGS	TRUE	REACTOME_REGULATION_OF_THE_FANCONI_ANEMIA_PATHWAY:MCF7:trt_sh.cgs	0.62	0.56	1.58
PID_FCER1_PATHWAY:U251MG:TRT_XPR	PATHWAY_SET	94.00	62.00	34.00	36.17	46.00	74.19	PID_FCER1_PATHWAY	U251MG	TRT_XPR	TRUE	PID_FCER1_PATHWAY:U251MG:trt_xpr	0.20	0.56	1.58
PID_RAS_PATHWAY:BICR6:TRT_XPR	PATHWAY_SET	26.00	30.00	9.00	34.62	13.00	43.33	PID_RAS_PATHWAY	BICR6	TRT_XPR	TRUE	PID_RAS_PATHWAY:BICR6:trt_xpr	0.31	0.56	1.58
CP_PI3K_INHIBITOR:TRT_CP	PCL	465.00	16.00	268.00	57.63	16.00	100.00	CP_PI3K_INHIBITOR	-666	TRT_CP	TRUE	CP_PI3K_INHIBITOR:trt_cp	0.14	0.55	1.58
TACHYKININ_ANTAGONIST:THP1:TRT_CP	MOA_CLASS	6.00	15.00	2.00	33.33	6.00	40.00	TACHYKININ_ANTAGONIST	THP1	TRT_CP	TRUE	TACHYKININ_ANTAGONIST:THP1:trt_cp	0.58	0.55	1.58
HALLMARK_G2M_CHECKPOINT:A549:TRT_XPR	PATHWAY_SET	173.00	200.00	52.00	30.06	83.00	41.50	HALLMARK_G2M_CHECKPOINT	A549	TRT_XPR	TRUE	HALLMARK_G2M_CHECKPOINT:A549:trt_xpr	0.17	0.55	1.58
BIOCARTA_G1_PATHWAY:ES2:TRT_XPR	PATHWAY_SET	64.00	28.00	20.00	31.25	26.00	92.86	BIOCARTA_G1_PATHWAY	ES2	TRT_XPR	TRUE	BIOCARTA_G1_PATHWAY:ES2:trt_xpr	0.21	0.55	1.57
DNA_INHIBITOR:TRT_CP	MOA_CLASS	227.00	26.00	89.00	39.21	20.00	76.92	DNA_INHIBITOR	-666	TRT_CP	TRUE	DNA_INHIBITOR:trt_cp	0.16	0.55	1.57
PID_AR_NONGENOMIC_PATHWAY:PC3:TRT_OE	PATHWAY_SET	53.00	31.00	16.00	30.19	22.00	70.97	PID_AR_NONGENOMIC_PATHWAY	PC3	TRT_OE	TRUE	PID_AR_NONGENOMIC_PATHWAY:PC3:trt_oe	0.25	0.55	1.57
KEGG_ACUTE_MYELOID_LEUKEMIA:U251MG:TRT_XPR	PATHWAY_SET	83.00	57.00	29.00	34.94	40.00	70.18	KEGG_ACUTE_MYELOID_LEUKEMIA	U251MG	TRT_XPR	TRUE	KEGG_ACUTE_MYELOID_LEUKEMIA:U251MG:trt_xpr	0.21	0.55	1.57
PID_ERA_GENOMIC_PATHWAY:A375:TRT_XPR	PATHWAY_SET	73.00	64.00	26.00	35.62	30.00	46.88	PID_ERA_GENOMIC_PATHWAY	A375	TRT_XPR	TRUE	PID_ERA_GENOMIC_PATHWAY:A375:trt_xpr	0.21	0.55	1.57
CP_CDK_INHIBITOR:BT20:TRT_CP	PCL	4.00	12.00	4.00	100.00	4.00	33.33	CP_CDK_INHIBITOR	BT20	TRT_CP	TRUE	CP_CDK_INHIBITOR:BT20:trt_cp	0.67	0.55	1.57
PID_PDGFRA_PATHWAY:A375:TRT_XPR	PATHWAY_SET	35.00	22.00	16.00	45.71	17.00	77.27	PID_PDGFRA_PATHWAY	A375	TRT_XPR	TRUE	PID_PDGFRA_PATHWAY:A375:trt_xpr	0.30	0.55	1.57
KEGG_CELL_CYCLE:ES2:TRT_XPR	PATHWAY_SET	147.00	125.00	52.00	35.37	61.00	48.80	KEGG_CELL_CYCLE	ES2	TRT_XPR	TRUE	KEGG_CELL_CYCLE:ES2:trt_xpr	0.18	0.55	1.57
TOPOISOMERASE_INHIBITOR:HEK293:TRT_CP	MOA_CLASS	17.00	48.00	6.00	35.29	17.00	35.42	TOPOISOMERASE_INHIBITOR	HEK293	TRT_CP	TRUE	TOPOISOMERASE_INHIBITOR:HEK293:trt_cp	0.35	0.55	1.57
REACTOME_HOMOLOGOUS_RECOMBINATION_REPAIR_OF_REPLICATION_INDEPENDENT_DOUBLE_STRAND_BREAKS:MCF7:TRT_SH.CGS	PATHWAY_SET	10.00	16.00	5.00	50.00	10.00	62.50	REACTOME_HOMOLOGOUS_RECOMBINATION_REPAIR_OF_REPLICATION_INDEPENDENT_DOUBLE_STRAND_BREAKS	MCF7	TRT_SH.CGS	TRUE	REACTOME_HOMOLOGOUS_RECOMBINATION_REPAIR_OF_REPLICATION_INDEPENDENT_DOUBLE_STRAND_BREAKS:MCF7:trt_sh.cgs	0.46	0.55	1.57
DIHYDROFOLATE_REDUCTASE_INHIBITOR:HT29:TRT_CP	MOA_CLASS	6.00	12.00	2.00	33.33	6.00	50.00	DIHYDROFOLATE_REDUCTASE_INHIBITOR	HT29	TRT_CP	TRUE	DIHYDROFOLATE_REDUCTASE_INHIBITOR:HT29:trt_cp	0.58	0.55	1.57
SA_TRKA_RECEPTOR:U251MG:TRT_XPR	PATHWAY_SET	26.00	17.00	9.00	34.62	12.00	70.59	SA_TRKA_RECEPTOR	U251MG	TRT_XPR	TRUE	SA_TRKA_RECEPTOR:U251MG:trt_xpr	0.31	0.55	1.57
REACTOME_CASPASE_MEDIATED_CLEAVAGE_OF_CYTOSKELETAL_PROTEINS:U251MG:TRT_XPR	PATHWAY_SET	12.00	12.00	5.00	41.67	6.00	50.00	REACTOME_CASPASE_MEDIATED_CLEAVAGE_OF_CYTOSKELETAL_PROTEINS	U251MG	TRT_XPR	TRUE	REACTOME_CASPASE_MEDIATED_CLEAVAGE_OF_CYTOSKELETAL_PROTEINS:U251MG:trt_xpr	0.41	0.55	1.57
REACTOME_ABACAVIR_TRANSPORT_AND_METABOLISM:U251MG:TRT_XPR	PATHWAY_SET	16.00	10.00	5.00	31.25	8.00	80.00	REACTOME_ABACAVIR_TRANSPORT_AND_METABOLISM	U251MG	TRT_XPR	TRUE	REACTOME_ABACAVIR_TRANSPORT_AND_METABOLISM:U251MG:trt_xpr	0.36	0.55	1.57
REACTOME_REGULATION_OF_INSULIN_LIKE_GROWTH_FACTOR_IGF_ACTIVITY_BY_INSULIN_LIKE_GROWTH_FACTOR_BINDING_PROTEINS_IGFBPS:MCF7:TRT_SH.CGS	PATHWAY_SET	5.00	16.00	3.00	60.00	5.00	31.25	REACTOME_REGULATION_OF_INSULIN_LIKE_GROWTH_FACTOR_IGF_ACTIVITY_BY_INSULIN_LIKE_GROWTH_FACTOR_BINDING_PROTEINS_IGFBPS	MCF7	TRT_SH.CGS	TRUE	REACTOME_REGULATION_OF_INSULIN_LIKE_GROWTH_FACTOR_IGF_ACTIVITY_BY_INSULIN_LIKE_GROWTH_FACTOR_BINDING_PROTEINS_IGFBPS:MCF7:trt_sh.cgs	0.62	0.55	1.57
RIBONUCLEOTIDE_REDUCTASE_INHIBITOR:PC3:TRT_CP	MOA_CLASS	4.00	5.00	2.00	50.00	3.00	60.00	RIBONUCLEOTIDE_REDUCTASE_INHIBITOR	PC3	TRT_CP	TRUE	RIBONUCLEOTIDE_REDUCTASE_INHIBITOR:PC3:trt_cp	0.67	0.55	1.57
GLYCOGEN_SYNTHASE_KINASE_INHIBITOR:SKB:TRT_CP	MOA_CLASS	7.00	18.00	4.00	57.14	6.00	33.33	GLYCOGEN_SYNTHASE_KINASE_INHIBITOR	SKB	TRT_CP	TRUE	GLYCOGEN_SYNTHASE_KINASE_INHIBITOR:SKB:trt_cp	0.51	0.55	1.57
CP_GLYCOGEN_SYNTHASE_KINASE_INHIBITOR:SKB:TRT_CP	PCL	7.00	11.00	4.00	57.14	6.00	54.55	CP_GLYCOGEN_SYNTHASE_KINASE_INHIBITOR	SKB	TRT_CP	TRUE	CP_GLYCOGEN_SYNTHASE_KINASE_INHIBITOR:SKB:trt_cp	0.51	0.55	1.57
PID_PRL_SIGNALING_EVENTS_PATHWAY:TRT_OE	PATHWAY_SET	229.00	23.00	79.00	34.50	14.00	60.87	PID_PRL_SIGNALING_EVENTS_PATHWAY	-666	TRT_OE	TRUE	PID_PRL_SIGNALING_EVENTS_PATHWAY:trt_oe	0.16	0.55	1.57
SA_REG_CASCADE_OF_CYCLIN_EXPR:HA1E:TRT_OE	PATHWAY_SET	17.00	13.00	12.00	70.59	6.00	46.15	SA_REG_CASCADE_OF_CYCLIN_EXPR	HA1E	TRT_OE	TRUE	SA_REG_CASCADE_OF_CYCLIN_EXPR:HA1E:trt_oe	0.35	0.55	1.57
CP_HMGCR_INHIBITOR:YAPC:TRT_CP	PCL	4.00	8.00	3.00	75.00	4.00	50.00	CP_HMGCR_INHIBITOR	YAPC	TRT_CP	TRUE	CP_HMGCR_INHIBITOR:YAPC:trt_cp	0.67	0.55	1.57
BIOCARTA_AT1R_PATHWAY:SALE:TRT_OE	PATHWAY_SET	74.00	34.00	24.00	32.43	16.00	47.06	BIOCARTA_AT1R_PATHWAY	SALE	TRT_OE	TRUE	BIOCARTA_AT1R_PATHWAY:SALE:trt_oe	0.21	0.55	1.57
PID_FRA_PATHWAY:ES2:TRT_XPR	PATHWAY_SET	55.00	37.00	17.00	30.91	25.00	67.57	PID_FRA_PATHWAY	ES2	TRT_XPR	TRUE	PID_FRA_PATHWAY:ES2:trt_xpr	0.25	0.55	1.57
REACTOME_PIP3_ACTIVATES_AKT_SIGNALING:A549:TRT_XPR	PATHWAY_SET	35.00	27.00	14.00	40.00	15.00	55.56	REACTOME_PIP3_ACTIVATES_AKT_SIGNALING	A549	TRT_XPR	TRUE	REACTOME_PIP3_ACTIVATES_AKT_SIGNALING:A549:trt_xpr	0.30	0.55	1.57
HIV_INTEGRASE_INHIBITOR:YAPC:TRT_CP	MOA_CLASS	6.00	15.00	3.00	50.00	6.00	40.00	HIV_INTEGRASE_INHIBITOR	YAPC	TRT_CP	TRUE	HIV_INTEGRASE_INHIBITOR:YAPC:trt_cp	0.58	0.55	1.57
SODIUM_CHANNEL_BLOCKER:HELA:TRT_CP	MOA_CLASS	19.00	49.00	9.00	47.37	19.00	38.78	SODIUM_CHANNEL_BLOCKER	HELA	TRT_CP	TRUE	SODIUM_CHANNEL_BLOCKER:HELA:trt_cp	0.35	0.54	1.56
SA_B_CELL_RECEPTOR_COMPLEXES:A375:TRT_XPR	PATHWAY_SET	30.00	24.00	10.00	33.33	15.00	62.50	SA_B_CELL_RECEPTOR_COMPLEXES	A375	TRT_XPR	TRUE	SA_B_CELL_RECEPTOR_COMPLEXES:A375:trt_xpr	0.30	0.54	1.56
REACTOME_GPVI_MEDIATED_ACTIVATION_CASCADE:A549:TRT_OE	PATHWAY_SET	64.00	31.00	26.00	40.63	18.00	58.06	REACTOME_GPVI_MEDIATED_ACTIVATION_CASCADE	A549	TRT_OE	TRUE	REACTOME_GPVI_MEDIATED_ACTIVATION_CASCADE:A549:trt_oe	0.21	0.54	1.56
KEGG_PYRIMIDINE_METABOLISM:U251MG:TRT_XPR	PATHWAY_SET	102.00	98.00	37.00	36.27	47.00	47.96	KEGG_PYRIMIDINE_METABOLISM	U251MG	TRT_XPR	TRUE	KEGG_PYRIMIDINE_METABOLISM:U251MG:trt_xpr	0.19	0.54	1.56
RIBONUCLEOTIDE_REDUCTASE_INHIBITOR:A375:TRT_CP	MOA_CLASS	4.00	5.00	3.00	75.00	3.00	60.00	RIBONUCLEOTIDE_REDUCTASE_INHIBITOR	A375	TRT_CP	TRUE	RIBONUCLEOTIDE_REDUCTASE_INHIBITOR:A375:trt_cp	0.67	0.54	1.56
HALLMARK_MYC_TARGETS_V1:HT29:TRT_XPR	PATHWAY_SET	135.00	200.00	59.00	43.70	68.00	34.00	HALLMARK_MYC_TARGETS_V1	HT29	TRT_XPR	TRUE	HALLMARK_MYC_TARGETS_V1:HT29:trt_xpr	0.18	0.54	1.56
HALLMARK_MYC_TARGETS_V1:BICR6:TRT_XPR	PATHWAY_SET	135.00	200.00	49.00	36.30	68.00	34.00	HALLMARK_MYC_TARGETS_V1	BICR6	TRT_XPR	TRUE	HALLMARK_MYC_TARGETS_V1:BICR6:trt_xpr	0.18	0.54	1.56
PID_EPHB_FWD_PATHWAY:SALE:TRT_OE	PATHWAY_SET	59.00	40.00	26.00	44.07	13.00	32.50	PID_EPHB_FWD_PATHWAY	SALE	TRT_OE	TRUE	PID_EPHB_FWD_PATHWAY:SALE:trt_oe	0.21	0.54	1.56
BIOCARTA_TPO_PATHWAY:SALE:TRT_OE	PATHWAY_SET	52.00	24.00	19.00	36.54	12.00	50.00	BIOCARTA_TPO_PATHWAY	SALE	TRT_OE	TRUE	BIOCARTA_TPO_PATHWAY:SALE:trt_oe	0.25	0.54	1.56
BIOCARTA_FMLP_PATHWAY:A549:TRT_OE	PATHWAY_SET	55.00	37.00	22.00	40.00	23.00	62.16	BIOCARTA_FMLP_PATHWAY	A549	TRT_OE	TRUE	BIOCARTA_FMLP_PATHWAY:A549:trt_oe	0.25	0.54	1.56
BIOCARTA_AKAPCENTROSOME_PATHWAY:A375:TRT_OE	PATHWAY_SET	21.00	15.00	7.00	33.33	9.00	60.00	BIOCARTA_AKAPCENTROSOME_PATHWAY	A375	TRT_OE	TRUE	BIOCARTA_AKAPCENTROSOME_PATHWAY:A375:trt_oe	0.33	0.54	1.56
PID_ERBB2_ERBB3_PATHWAY:A549:TRT_OE	PATHWAY_SET	125.00	44.00	67.00	53.60	33.00	75.00	PID_ERBB2_ERBB3_PATHWAY	A549	TRT_OE	TRUE	PID_ERBB2_ERBB3_PATHWAY:A549:trt_oe	0.18	0.54	1.56
RNA_SYNTHESIS_INHIBITOR:HT29:TRT_CP	MOA_CLASS	8.00	9.00	5.00	62.50	5.00	55.56	RNA_SYNTHESIS_INHIBITOR	HT29	TRT_CP	TRUE	RNA_SYNTHESIS_INHIBITOR:HT29:trt_cp	0.50	0.54	1.56
PKC_ACTIVATOR:PC3:TRT_CP	MOA_CLASS	3.00	6.00	2.00	66.67	3.00	50.00	PKC_ACTIVATOR	PC3	TRT_CP	TRUE	PKC_ACTIVATOR:PC3:trt_cp	0.73	0.54	1.56
NFKB_PATHWAY_INHIBITOR:MCF7:TRT_CP	MOA_CLASS	40.00	47.00	21.00	52.50	29.00	61.70	NFKB_PATHWAY_INHIBITOR	MCF7	TRT_CP	TRUE	NFKB_PATHWAY_INHIBITOR:MCF7:trt_cp	0.25	0.54	1.56
BIOCARTA_GH_PATHWAY:A549:TRT_OE	PATHWAY_SET	63.00	28.00	22.00	34.92	19.00	67.86	BIOCARTA_GH_PATHWAY	A549	TRT_OE	TRUE	BIOCARTA_GH_PATHWAY:A549:trt_oe	0.21	0.54	1.56
KEGG_NEUROTROPHIN_SIGNALING_PATHWAY:A375:TRT_XPR	PATHWAY_SET	154.00	126.00	47.00	30.52	76.00	60.32	KEGG_NEUROTROPHIN_SIGNALING_PATHWAY	A375	TRT_XPR	TRUE	KEGG_NEUROTROPHIN_SIGNALING_PATHWAY:A375:trt_xpr	0.17	0.53	1.56
OPIOID_RECEPTOR_ANTAGONIST:U2OS:TRT_CP	MOA_CLASS	13.00	29.00	5.00	38.46	13.00	44.83	OPIOID_RECEPTOR_ANTAGONIST	U2OS	TRT_CP	TRUE	OPIOID_RECEPTOR_ANTAGONIST:U2OS:trt_cp	0.41	0.53	1.56
REACTOME_OXYGEN_DEPENDENT_PROLINE_HYDROXYLATION_OF_HYPOXIA_INDUCIBLE_FACTOR_ALPHA:HT29:TRT_SH.CGS	PATHWAY_SET	10.00	18.00	5.00	50.00	10.00	55.56	REACTOME_OXYGEN_DEPENDENT_PROLINE_HYDROXYLATION_OF_HYPOXIA_INDUCIBLE_FACTOR_ALPHA	HT29	TRT_SH.CGS	TRUE	REACTOME_OXYGEN_DEPENDENT_PROLINE_HYDROXYLATION_OF_HYPOXIA_INDUCIBLE_FACTOR_ALPHA:HT29:trt_sh.cgs	0.45	0.53	1.56
REACTOME_M_G1_TRANSITION:PC3:TRT_SH.CGS	PATHWAY_SET	40.00	80.00	22.00	55.00	40.00	50.00	REACTOME_M_G1_TRANSITION	PC3	TRT_SH.CGS	TRUE	REACTOME_M_G1_TRANSITION:PC3:trt_sh.cgs	0.25	0.53	1.56
BIOCARTA_MPR_PATHWAY:BICR6:TRT_XPR	PATHWAY_SET	49.00	34.00	15.00	30.61	25.00	73.53	BIOCARTA_MPR_PATHWAY	BICR6	TRT_XPR	TRUE	BIOCARTA_MPR_PATHWAY:BICR6:trt_xpr	0.25	0.53	1.55
PID_P38_MKK3_6PATHWAY:A375:TRT_OE	PATHWAY_SET	20.00	26.00	7.00	35.00	11.00	42.31	PID_P38_MKK3_6PATHWAY	A375	TRT_OE	TRUE	PID_P38_MKK3_6PATHWAY:A375:trt_oe	0.34	0.53	1.55
HALLMARK_UNFOLDED_PROTEIN_RESPONSE:U251MG:TRT_XPR	PATHWAY_SET	78.00	113.00	30.00	38.46	40.00	35.40	HALLMARK_UNFOLDED_PROTEIN_RESPONSE	U251MG	TRT_XPR	TRUE	HALLMARK_UNFOLDED_PROTEIN_RESPONSE:U251MG:trt_xpr	0.21	0.53	1.55
REACTOME_EXTENSION_OF_TELOMERES:A375:TRT_XPR	PATHWAY_SET	17.00	27.00	9.00	52.94	9.00	33.33	REACTOME_EXTENSION_OF_TELOMERES	A375	TRT_XPR	TRUE	REACTOME_EXTENSION_OF_TELOMERES:A375:trt_xpr	0.35	0.53	1.55
PID_S1P_S1P3_PATHWAY:HT29:TRT_SH.CGS	PATHWAY_SET	17.00	29.00	7.00	41.18	17.00	58.62	PID_S1P_S1P3_PATHWAY	HT29	TRT_SH.CGS	TRUE	PID_S1P_S1P3_PATHWAY:HT29:trt_sh.cgs	0.35	0.53	1.55
PID_RANBP2_PATHWAY:TRT_XPR	PATHWAY_SET	85.00	11.00	35.00	41.18	4.00	36.36	PID_RANBP2_PATHWAY	-666	TRT_XPR	TRUE	PID_RANBP2_PATHWAY:trt_xpr	0.21	0.53	1.55
REACTOME_IL_2_SIGNALING:A549:TRT_OE	PATHWAY_SET	87.00	41.00	46.00	52.87	23.00	56.10	REACTOME_IL_2_SIGNALING	A549	TRT_OE	TRUE	REACTOME_IL_2_SIGNALING:A549:trt_oe	0.21	0.53	1.55
KEGG_FOLATE_BIOSYNTHESIS:PC3:TRT_SH.CGS	PATHWAY_SET	6.00	11.00	2.00	33.33	6.00	54.55	KEGG_FOLATE_BIOSYNTHESIS	PC3	TRT_SH.CGS	TRUE	KEGG_FOLATE_BIOSYNTHESIS:PC3:trt_sh.cgs	0.57	0.53	1.55
BIOCARTA_CDMAC_PATHWAY:SALE:TRT_OE	PATHWAY_SET	36.00	16.00	14.00	38.89	11.00	68.75	BIOCARTA_CDMAC_PATHWAY	SALE	TRT_OE	TRUE	BIOCARTA_CDMAC_PATHWAY:SALE:trt_oe	0.25	0.53	1.55
REACTOME_G1_S_SPECIFIC_TRANSCRIPTION:ES2:TRT_XPR	PATHWAY_SET	26.00	19.00	11.00	42.31	11.00	57.89	REACTOME_G1_S_SPECIFIC_TRANSCRIPTION	ES2	TRT_XPR	TRUE	REACTOME_G1_S_SPECIFIC_TRANSCRIPTION:ES2:trt_xpr	0.31	0.53	1.55
BIOCARTA_INSULIN_PATHWAY:SALE:TRT_OE	PATHWAY_SET	44.00	22.00	19.00	43.18	11.00	50.00	BIOCARTA_INSULIN_PATHWAY	SALE	TRT_OE	TRUE	BIOCARTA_INSULIN_PATHWAY:SALE:trt_oe	0.25	0.53	1.55
REACTOME_MITOTIC_G1_G1_S_PHASES:HT29:TRT_XPR	PATHWAY_SET	108.00	135.00	48.00	44.44	52.00	38.52	REACTOME_MITOTIC_G1_G1_S_PHASES	HT29	TRT_XPR	TRUE	REACTOME_MITOTIC_G1_G1_S_PHASES:HT29:trt_xpr	0.19	0.53	1.55
REACTOME_FORMATION_OF_THE_HIV1_EARLY_ELONGATION_COMPLEX:TRT_XPR	PATHWAY_SET	241.00	33.00	94.00	39.00	10.00	30.30	REACTOME_FORMATION_OF_THE_HIV1_EARLY_ELONGATION_COMPLEX	-666	TRT_XPR	TRUE	REACTOME_FORMATION_OF_THE_HIV1_EARLY_ELONGATION_COMPLEX:trt_xpr	0.15	0.53	1.55
BIOCARTA_HCMV_PATHWAY:A549:TRT_OE	PATHWAY_SET	57.00	17.00	23.00	40.35	14.00	82.35	BIOCARTA_HCMV_PATHWAY	A549	TRT_OE	TRUE	BIOCARTA_HCMV_PATHWAY:A549:trt_oe	0.25	0.53	1.55
ANGIOTENSIN_CONVERTING_ENZYME_INHIBITOR:HCC515:TRT_CP	MOA_CLASS	9.00	24.00	3.00	33.33	8.00	33.33	ANGIOTENSIN_CONVERTING_ENZYME_INHIBITOR	HCC515	TRT_CP	TRUE	ANGIOTENSIN_CONVERTING_ENZYME_INHIBITOR:HCC515:trt_cp	0.46	0.53	1.55
REACTOME_REGULATION_OF_IFNG_SIGNALING:A549:TRT_XPR	PATHWAY_SET	18.00	14.00	6.00	33.33	10.00	71.43	REACTOME_REGULATION_OF_IFNG_SIGNALING	A549	TRT_XPR	TRUE	REACTOME_REGULATION_OF_IFNG_SIGNALING:A549:trt_xpr	0.34	0.53	1.55
BIOCARTA_ERK_PATHWAY:U251MG:TRT_XPR	PATHWAY_SET	35.00	28.00	13.00	37.14	18.00	64.29	BIOCARTA_ERK_PATHWAY	U251MG	TRT_XPR	TRUE	BIOCARTA_ERK_PATHWAY:U251MG:trt_xpr	0.30	0.52	1.55
PID_AR_PATHWAY:ES2:TRT_XPR	PATHWAY_SET	82.00	61.00	32.00	39.02	35.00	57.38	PID_AR_PATHWAY	ES2	TRT_XPR	TRUE	PID_AR_PATHWAY:ES2:trt_xpr	0.21	0.52	1.55
BIOCARTA_CXCR4_PATHWAY:SALE:TRT_OE	PATHWAY_SET	46.00	24.00	16.00	34.78	10.00	41.67	BIOCARTA_CXCR4_PATHWAY	SALE	TRT_OE	TRUE	BIOCARTA_CXCR4_PATHWAY:SALE:trt_oe	0.25	0.52	1.55
SODIUM/CALCIUM_EXCHANGE_INHIBITOR:TRT_CP	MOA_CLASS	42.00	5.00	16.00	38.10	3.00	60.00	SODIUM/CALCIUM_EXCHANGE_INHIBITOR	-666	TRT_CP	TRUE	SODIUM/CALCIUM_EXCHANGE_INHIBITOR:trt_cp	0.25	0.52	1.54
GROWTH_FACTOR_RECEPTOR_INHIBITOR:MCF7:TRT_CP	MOA_CLASS	6.00	5.00	4.00	66.67	4.00	80.00	GROWTH_FACTOR_RECEPTOR_INHIBITOR	MCF7	TRT_CP	TRUE	GROWTH_FACTOR_RECEPTOR_INHIBITOR:MCF7:trt_cp	0.57	0.52	1.54
REACTOME_CHOLESTEROL_BIOSYNTHESIS:ES2:TRT_XPR	PATHWAY_SET	30.00	22.00	10.00	33.33	14.00	63.64	REACTOME_CHOLESTEROL_BIOSYNTHESIS	ES2	TRT_XPR	TRUE	REACTOME_CHOLESTEROL_BIOSYNTHESIS:ES2:trt_xpr	0.30	0.52	1.54
KEGG_CHRONIC_MYELOID_LEUKEMIA:PC3:TRT_SH.CGS	PATHWAY_SET	46.00	73.00	17.00	36.96	46.00	63.01	KEGG_CHRONIC_MYELOID_LEUKEMIA	PC3	TRT_SH.CGS	TRUE	KEGG_CHRONIC_MYELOID_LEUKEMIA:PC3:trt_sh.cgs	0.25	0.52	1.54
BIOCARTA_ECM_PATHWAY:A549:TRT_OE	PATHWAY_SET	54.00	24.00	24.00	44.44	13.00	54.17	BIOCARTA_ECM_PATHWAY	A549	TRT_OE	TRUE	BIOCARTA_ECM_PATHWAY:A549:trt_oe	0.25	0.52	1.54
PID_P53_REGULATION_PATHWAY:AGS:TRT_XPR	PATHWAY_SET	84.00	59.00	26.00	30.95	41.00	69.49	PID_P53_REGULATION_PATHWAY	AGS	TRT_XPR	TRUE	PID_P53_REGULATION_PATHWAY:AGS:trt_xpr	0.20	0.52	1.54
BIOCARTA_SODD_PATHWAY:HA1E:TRT_OE	PATHWAY_SET	17.00	10.00	10.00	58.82	5.00	50.00	BIOCARTA_SODD_PATHWAY	HA1E	TRT_OE	TRUE	BIOCARTA_SODD_PATHWAY:HA1E:trt_oe	0.34	0.51	1.54
BIOCARTA_CELLCYCLE_PATHWAY:YAPC:TRT_XPR	PATHWAY_SET	40.00	23.00	15.00	37.50	19.00	82.61	BIOCARTA_CELLCYCLE_PATHWAY	YAPC	TRT_XPR	TRUE	BIOCARTA_CELLCYCLE_PATHWAY:YAPC:trt_xpr	0.25	0.51	1.54
BIOCARTA_IGF1R_PATHWAY:U251MG:TRT_XPR	PATHWAY_SET	37.00	23.00	12.00	32.43	18.00	78.26	BIOCARTA_IGF1R_PATHWAY	U251MG	TRT_XPR	TRUE	BIOCARTA_IGF1R_PATHWAY:U251MG:trt_xpr	0.25	0.51	1.54
BIOCARTA_MAL_PATHWAY:SALE:TRT_OE	PATHWAY_SET	32.00	19.00	11.00	34.38	9.00	47.37	BIOCARTA_MAL_PATHWAY	SALE	TRT_OE	TRUE	BIOCARTA_MAL_PATHWAY:SALE:trt_oe	0.29	0.51	1.54
OREXIN_RECEPTOR_ANTAGONIST:MCF7:TRT_CP	MOA_CLASS	4.00	10.00	3.00	75.00	4.00	40.00	OREXIN_RECEPTOR_ANTAGONIST	MCF7	TRT_CP	TRUE	OREXIN_RECEPTOR_ANTAGONIST:MCF7:trt_cp	0.66	0.51	1.54
FLT3_INHIBITOR:VCAP:TRT_CP	MOA_CLASS	14.00	25.00	5.00	35.71	12.00	48.00	FLT3_INHIBITOR	VCAP	TRT_CP	TRUE	FLT3_INHIBITOR:VCAP:trt_cp	0.39	0.51	1.54
BIOCARTA_IL2_PATHWAY:A549:TRT_OE	PATHWAY_SET	40.00	22.00	17.00	42.50	17.00	77.27	BIOCARTA_IL2_PATHWAY	A549	TRT_OE	TRUE	BIOCARTA_IL2_PATHWAY:A549:trt_oe	0.25	0.51	1.54
REACTOME_SIGNALING_BY_NOTCH:A375:TRT_XPR	PATHWAY_SET	143.00	102.00	51.00	35.66	40.00	39.22	REACTOME_SIGNALING_BY_NOTCH	A375	TRT_XPR	TRUE	REACTOME_SIGNALING_BY_NOTCH:A375:trt_xpr	0.17	0.51	1.54
PID_SMAD2_3NUCLEAR_PATHWAY:PC3:TRT_OE	PATHWAY_SET	66.00	82.00	22.00	33.33	37.00	45.12	PID_SMAD2_3NUCLEAR_PATHWAY	PC3	TRT_OE	TRUE	PID_SMAD2_3NUCLEAR_PATHWAY:PC3:trt_oe	0.20	0.51	1.54
BIOCARTA_PTC1_PATHWAY:YAPC:TRT_XPR	PATHWAY_SET	20.00	11.00	9.00	45.00	8.00	72.73	BIOCARTA_PTC1_PATHWAY	YAPC	TRT_XPR	TRUE	BIOCARTA_PTC1_PATHWAY:YAPC:trt_xpr	0.33	0.51	1.54
PID_HDAC_CLASSI_PATHWAY:ES2:TRT_XPR	PATHWAY_SET	81.00	66.00	29.00	35.80	40.00	60.61	PID_HDAC_CLASSI_PATHWAY	ES2	TRT_XPR	TRUE	PID_HDAC_CLASSI_PATHWAY:ES2:trt_xpr	0.20	0.51	1.54
PID_P73PATHWAY:ES2:TRT_XPR	PATHWAY_SET	103.00	79.00	34.00	33.01	49.00	62.03	PID_P73PATHWAY	ES2	TRT_XPR	TRUE	PID_P73PATHWAY:ES2:trt_xpr	0.19	0.51	1.54
PID_RXR_VDR_PATHWAY:A549:TRT_OE	PATHWAY_SET	21.00	26.00	10.00	47.62	10.00	38.46	PID_RXR_VDR_PATHWAY	A549	TRT_OE	TRUE	PID_RXR_VDR_PATHWAY:A549:trt_oe	0.32	0.51	1.54
PID_NEPHRIN_NEPH1_PATHWAY:U2OS:TRT_OE	PATHWAY_SET	18.00	31.00	6.00	33.33	11.00	35.48	PID_NEPHRIN_NEPH1_PATHWAY	U2OS	TRT_OE	TRUE	PID_NEPHRIN_NEPH1_PATHWAY:U2OS:trt_oe	0.34	0.51	1.54
BIOCARTA_CELLCYCLE_PATHWAY:HA1E:TRT_OE	PATHWAY_SET	38.00	23.00	16.00	42.11	16.00	69.57	BIOCARTA_CELLCYCLE_PATHWAY	HA1E	TRT_OE	TRUE	BIOCARTA_CELLCYCLE_PATHWAY:HA1E:trt_oe	0.25	0.51	1.53
BIOCARTA_ERK_PATHWAY:SALE:TRT_OE	PATHWAY_SET	63.00	28.00	25.00	39.68	12.00	42.86	BIOCARTA_ERK_PATHWAY	SALE	TRT_OE	TRUE	BIOCARTA_ERK_PATHWAY:SALE:trt_oe	0.20	0.51	1.53
OE_GPCR_SUBSET:HT29:TRT_XPR	PCL	6.00	3.00	2.00	33.33	3.00	100.00	OE_GPCR_SUBSET	HT29	TRT_XPR	TRUE	OE_GPCR_SUBSET:HT29:trt_xpr	0.57	0.51	1.53
BIOCARTA_MAL_PATHWAY:HT29:TRT_SH.CGS	PATHWAY_SET	11.00	19.00	5.00	45.45	11.00	57.89	BIOCARTA_MAL_PATHWAY	HT29	TRT_SH.CGS	TRUE	BIOCARTA_MAL_PATHWAY:HT29:trt_sh.cgs	0.41	0.51	1.53
KEGG_RENAL_CELL_CARCINOMA:A549:TRT_OE	PATHWAY_SET	167.00	70.00	86.00	51.50	40.00	57.14	KEGG_RENAL_CELL_CARCINOMA	A549	TRT_OE	TRUE	KEGG_RENAL_CELL_CARCINOMA:A549:trt_oe	0.17	0.51	1.53
KD_BMP_SIGNALING:A549:TRT_SH.CGS	PCL	4.00	5.00	4.00	100.00	4.00	80.00	KD_BMP_SIGNALING	A549	TRT_SH.CGS	TRUE	KD_BMP_SIGNALING:A549:trt_sh.cgs	0.66	0.51	1.53
HISTONE_DEMETHYLASE_INHIBITOR:HEK293:TRT_CP	MOA_CLASS	3.00	5.00	2.00	66.67	3.00	60.00	HISTONE_DEMETHYLASE_INHIBITOR	HEK293	TRT_CP	TRUE	HISTONE_DEMETHYLASE_INHIBITOR:HEK293:trt_cp	0.72	0.50	1.53
REACTOME_PREFOLDIN_MEDIATED_TRANSFER_OF_SUBSTRATE_TO_CCT_TRIC:U251MG:TRT_XPR	PATHWAY_SET	24.00	27.00	9.00	37.50	12.00	44.44	REACTOME_PREFOLDIN_MEDIATED_TRANSFER_OF_SUBSTRATE_TO_CCT_TRIC	U251MG	TRT_XPR	TRUE	REACTOME_PREFOLDIN_MEDIATED_TRANSFER_OF_SUBSTRATE_TO_CCT_TRIC:U251MG:trt_xpr	0.30	0.50	1.53
REACTOME_NEGATIVE_REGULATORS_OF_RIG_I_MDA5_SIGNALING:U251MG:TRT_XPR	PATHWAY_SET	26.00	31.00	8.00	30.77	13.00	41.94	REACTOME_NEGATIVE_REGULATORS_OF_RIG_I_MDA5_SIGNALING	U251MG	TRT_XPR	TRUE	REACTOME_NEGATIVE_REGULATORS_OF_RIG_I_MDA5_SIGNALING:U251MG:trt_xpr	0.31	0.50	1.53
REACTOME_SIGNALING_BY_CONSTITUTIVELY_ACTIVE_EGFR:BICR6:TRT_XPR	PATHWAY_SET	22.00	18.00	10.00	45.45	11.00	61.11	REACTOME_SIGNALING_BY_CONSTITUTIVELY_ACTIVE_EGFR	BICR6	TRT_XPR	TRUE	REACTOME_SIGNALING_BY_CONSTITUTIVELY_ACTIVE_EGFR:BICR6:trt_xpr	0.32	0.50	1.53
PID_EPHB_FWD_PATHWAY:A375:TRT_XPR	PATHWAY_SET	54.00	40.00	17.00	31.48	24.00	60.00	PID_EPHB_FWD_PATHWAY	A375	TRT_XPR	TRUE	PID_EPHB_FWD_PATHWAY:A375:trt_xpr	0.25	0.50	1.53
REACTOME_PROLONGED_ERK_ACTIVATION_EVENTS:U251MG:TRT_XPR	PATHWAY_SET	25.00	19.00	11.00	44.00	13.00	68.42	REACTOME_PROLONGED_ERK_ACTIVATION_EVENTS	U251MG	TRT_XPR	TRUE	REACTOME_PROLONGED_ERK_ACTIVATION_EVENTS:U251MG:trt_xpr	0.31	0.50	1.53
KEGG_DORSO_VENTRAL_AXIS_FORMATION:A549:TRT_OE	PATHWAY_SET	69.00	24.00	50.00	72.46	11.00	45.83	KEGG_DORSO_VENTRAL_AXIS_FORMATION	A549	TRT_OE	TRUE	KEGG_DORSO_VENTRAL_AXIS_FORMATION:A549:trt_oe	0.20	0.50	1.53
ENDOTHELIN_RECEPTOR_ANTAGONIST:PC3:TRT_CP	MOA_CLASS	9.00	15.00	3.00	33.33	8.00	53.33	ENDOTHELIN_RECEPTOR_ANTAGONIST	PC3	TRT_CP	TRUE	ENDOTHELIN_RECEPTOR_ANTAGONIST:PC3:trt_cp	0.45	0.50	1.53
REACTOME_SIGNALLING_TO_RAS:A549:TRT_OE	PATHWAY_SET	59.00	27.00	36.00	61.02	16.00	59.26	REACTOME_SIGNALLING_TO_RAS	A549	TRT_OE	TRUE	REACTOME_SIGNALLING_TO_RAS:A549:trt_oe	0.20	0.50	1.53
REACTOME_SIGNALING_BY_FGFR_MUTANTS:A549:TRT_OE	PATHWAY_SET	60.00	43.00	29.00	48.33	13.00	30.23	REACTOME_SIGNALING_BY_FGFR_MUTANTS	A549	TRT_OE	TRUE	REACTOME_SIGNALING_BY_FGFR_MUTANTS:A549:trt_oe	0.20	0.50	1.53
BIOCARTA_ERK_PATHWAY:HT29:TRT_XPR	PATHWAY_SET	34.00	28.00	11.00	32.35	18.00	64.29	BIOCARTA_ERK_PATHWAY	HT29	TRT_XPR	TRUE	BIOCARTA_ERK_PATHWAY:HT29:trt_xpr	0.29	0.49	1.53
REACTOME_ADENYLATE_CYCLASE_INHIBITORY_PATHWAY:A375:TRT_XPR	PATHWAY_SET	13.00	13.00	4.00	30.77	7.00	53.85	REACTOME_ADENYLATE_CYCLASE_INHIBITORY_PATHWAY	A375	TRT_XPR	TRUE	REACTOME_ADENYLATE_CYCLASE_INHIBITORY_PATHWAY:A375:trt_xpr	0.40	0.49	1.53
BIOCARTA_KERATINOCYTE_PATHWAY:TRT_OE	PATHWAY_SET	796.00	46.00	296.00	37.19	38.00	82.61	BIOCARTA_KERATINOCYTE_PATHWAY	-666	TRT_OE	TRUE	BIOCARTA_KERATINOCYTE_PATHWAY:trt_oe	0.12	0.49	1.53
HALLMARK_CHOLESTEROL_HOMEOSTASIS:U251MG:TRT_XPR	PATHWAY_SET	84.00	74.00	29.00	34.52	42.00	56.76	HALLMARK_CHOLESTEROL_HOMEOSTASIS	U251MG	TRT_XPR	TRUE	HALLMARK_CHOLESTEROL_HOMEOSTASIS:U251MG:trt_xpr	0.20	0.49	1.53
PID_PDGFRA_PATHWAY:HT29:TRT_SH.CGS	PATHWAY_SET	8.00	22.00	3.00	37.50	8.00	36.36	PID_PDGFRA_PATHWAY	HT29	TRT_SH.CGS	TRUE	PID_PDGFRA_PATHWAY:HT29:trt_sh.cgs	0.49	0.49	1.53
CP_HMGCR_INHIBITOR:NPC:TRT_CP	PCL	7.00	8.00	4.00	57.14	6.00	75.00	CP_HMGCR_INHIBITOR	NPC	TRT_CP	TRUE	CP_HMGCR_INHIBITOR:NPC:trt_cp	0.49	0.49	1.53
MICROTUBULE_INHIBITOR:HT29:TRT_CP	MOA_CLASS	11.00	14.00	6.00	54.55	9.00	64.29	MICROTUBULE_INHIBITOR	HT29	TRT_CP	TRUE	MICROTUBULE_INHIBITOR:HT29:trt_cp	0.40	0.49	1.52
VEGFR_INHIBITOR:HUVEC:TRT_CP	MOA_CLASS	19.00	61.00	13.00	68.42	19.00	31.15	VEGFR_INHIBITOR	HUVEC	TRT_CP	TRUE	VEGFR_INHIBITOR:HUVEC:trt_cp	0.35	0.49	1.52
RNA_SYNTHESIS_INHIBITOR:PC3:TRT_CP	MOA_CLASS	12.00	9.00	7.00	58.33	6.00	66.67	RNA_SYNTHESIS_INHIBITOR	PC3	TRT_CP	TRUE	RNA_SYNTHESIS_INHIBITOR:PC3:trt_cp	0.40	0.49	1.52
PID_TNF_PATHWAY:HA1E:TRT_OE	PATHWAY_SET	49.00	46.00	22.00	44.90	23.00	50.00	PID_TNF_PATHWAY	HA1E	TRT_OE	TRUE	PID_TNF_PATHWAY:HA1E:trt_oe	0.24	0.49	1.52
PID_VEGFR1_2_PATHWAY:U251MG:TRT_XPR	PATHWAY_SET	95.00	69.00	30.00	31.58	46.00	66.67	PID_VEGFR1_2_PATHWAY	U251MG	TRT_XPR	TRUE	PID_VEGFR1_2_PATHWAY:U251MG:trt_xpr	0.19	0.49	1.52
ST_TUMOR_NECROSIS_FACTOR_PATHWAY:AGS:TRT_XPR	PATHWAY_SET	33.00	29.00	10.00	30.30	18.00	62.07	ST_TUMOR_NECROSIS_FACTOR_PATHWAY	AGS	TRT_XPR	TRUE	ST_TUMOR_NECROSIS_FACTOR_PATHWAY:AGS:trt_xpr	0.29	0.49	1.52
PID_SYNDECAN_3_PATHWAY:HA1E:TRT_OE	PATHWAY_SET	26.00	17.00	14.00	53.85	7.00	41.18	PID_SYNDECAN_3_PATHWAY	HA1E	TRT_OE	TRUE	PID_SYNDECAN_3_PATHWAY:HA1E:trt_oe	0.30	0.49	1.52
BIOCARTA_ATM_PATHWAY:A375:TRT_OE	PATHWAY_SET	28.00	20.00	13.00	46.43	11.00	55.00	BIOCARTA_ATM_PATHWAY	A375	TRT_OE	TRUE	BIOCARTA_ATM_PATHWAY:A375:trt_oe	0.29	0.49	1.52
PID_MAPK_TRK_PATHWAY:TRT_OE	PATHWAY_SET	668.00	34.00	348.00	52.10	26.00	76.47	PID_MAPK_TRK_PATHWAY	-666	TRT_OE	TRUE	PID_MAPK_TRK_PATHWAY:trt_oe	0.12	0.49	1.52
TUBULIN_INHIBITOR:MCF7:TRT_CP	MOA_CLASS	40.00	30.00	21.00	52.50	24.00	80.00	TUBULIN_INHIBITOR	MCF7	TRT_CP	TRUE	TUBULIN_INHIBITOR:MCF7:trt_cp	0.24	0.49	1.52
REACTOME_EXTRINSIC_PATHWAY_FOR_APOPTOSIS:HT29:TRT_OE	PATHWAY_SET	9.00	13.00	4.00	44.44	9.00	69.23	REACTOME_EXTRINSIC_PATHWAY_FOR_APOPTOSIS	HT29	TRT_OE	TRUE	REACTOME_EXTRINSIC_PATHWAY_FOR_APOPTOSIS:HT29:trt_oe	0.45	0.49	1.52
BIOCARTA_RELA_PATHWAY:AGS:TRT_XPR	PATHWAY_SET	22.00	16.00	8.00	36.36	12.00	75.00	BIOCARTA_RELA_PATHWAY	AGS	TRT_XPR	TRUE	BIOCARTA_RELA_PATHWAY:AGS:trt_xpr	0.32	0.49	1.52
ST_ADRENERGIC:SALE:TRT_OE	PATHWAY_SET	83.00	36.00	41.00	49.40	11.00	30.56	ST_ADRENERGIC	SALE	TRT_OE	TRUE	ST_ADRENERGIC:SALE:trt_oe	0.20	0.49	1.52
CP_ESTROGEN_RECEPTOR_ANTAGONIST:THP1:TRT_CP	PCL	4.00	7.00	2.00	50.00	4.00	57.14	CP_ESTROGEN_RECEPTOR_ANTAGONIST	THP1	TRT_CP	TRUE	CP_ESTROGEN_RECEPTOR_ANTAGONIST:THP1:trt_cp	0.65	0.49	1.52
PID_FAK_PATHWAY:A375:TRT_XPR	PATHWAY_SET	58.00	59.00	26.00	44.83	29.00	49.15	PID_FAK_PATHWAY	A375	TRT_XPR	TRUE	PID_FAK_PATHWAY:A375:trt_xpr	0.20	0.49	1.52
ALDOSE_REDUCTASE_INHIBITOR:MCF7:TRT_CP	MOA_CLASS	7.00	14.00	3.00	42.86	7.00	50.00	ALDOSE_REDUCTASE_INHIBITOR	MCF7	TRT_CP	TRUE	ALDOSE_REDUCTASE_INHIBITOR:MCF7:trt_cp	0.49	0.49	1.51
CP_HMGCR_INHIBITOR:HELA:TRT_CP	PCL	4.00	8.00	4.00	100.00	4.00	50.00	CP_HMGCR_INHIBITOR	HELA	TRT_CP	TRUE	CP_HMGCR_INHIBITOR:HELA:trt_cp	0.65	0.49	1.51
PID_RAS_PATHWAY:A549:TRT_OE	PATHWAY_SET	42.00	30.00	21.00	50.00	12.00	40.00	PID_RAS_PATHWAY	A549	TRT_OE	TRUE	PID_RAS_PATHWAY:A549:trt_oe	0.24	0.49	1.51
KEGG_FC_EPSILON_RI_SIGNALING_PATHWAY:A549:TRT_OE	PATHWAY_SET	131.00	79.00	59.00	45.04	40.00	50.63	KEGG_FC_EPSILON_RI_SIGNALING_PATHWAY	A549	TRT_OE	TRUE	KEGG_FC_EPSILON_RI_SIGNALING_PATHWAY:A549:trt_oe	0.17	0.49	1.51
PID_IL2_1PATHWAY:A549:TRT_OE	PATHWAY_SET	114.00	55.00	51.00	44.74	36.00	65.45	PID_IL2_1PATHWAY	A549	TRT_OE	TRUE	PID_IL2_1PATHWAY:A549:trt_oe	0.19	0.49	1.51
REACTOME_RESOLUTION_OF_AP_SITES_VIA_THE_SINGLE_NUCLEOTIDE_REPLACEMENT_PATHWAY:A375:TRT_XPR	PATHWAY_SET	9.00	12.00	6.00	66.67	5.00	41.67	REACTOME_RESOLUTION_OF_AP_SITES_VIA_THE_SINGLE_NUCLEOTIDE_REPLACEMENT_PATHWAY	A375	TRT_XPR	TRUE	REACTOME_RESOLUTION_OF_AP_SITES_VIA_THE_SINGLE_NUCLEOTIDE_REPLACEMENT_PATHWAY:A375:trt_xpr	0.45	0.49	1.51
BIOCARTA_ARF_PATHWAY:TRT_XPR	PATHWAY_SET	266.00	17.00	84.00	31.58	14.00	82.35	BIOCARTA_ARF_PATHWAY	-666	TRT_XPR	TRUE	BIOCARTA_ARF_PATHWAY:trt_xpr	0.15	0.49	1.51
BIOCARTA_PS1_PATHWAY:A375:TRT_XPR	PATHWAY_SET	16.00	14.00	6.00	37.50	8.00	57.14	BIOCARTA_PS1_PATHWAY	A375	TRT_XPR	TRUE	BIOCARTA_PS1_PATHWAY:A375:trt_xpr	0.35	0.49	1.51
DNA_SYNTHESIS_INHIBITOR:A549:TRT_CP	MOA_CLASS	24.00	37.00	8.00	33.33	17.00	45.95	DNA_SYNTHESIS_INHIBITOR	A549	TRT_CP	TRUE	DNA_SYNTHESIS_INHIBITOR:A549:trt_cp	0.30	0.49	1.51
BIOCARTA_CDK5_PATHWAY:U251MG:TRT_XPR	PATHWAY_SET	17.00	11.00	8.00	47.06	9.00	81.82	BIOCARTA_CDK5_PATHWAY	U251MG	TRT_XPR	TRUE	BIOCARTA_CDK5_PATHWAY:U251MG:trt_xpr	0.34	0.49	1.51
BIOCARTA_HCMV_PATHWAY:HT29:TRT_SH.CGS	PATHWAY_SET	11.00	17.00	6.00	54.55	11.00	64.71	BIOCARTA_HCMV_PATHWAY	HT29	TRT_SH.CGS	TRUE	BIOCARTA_HCMV_PATHWAY:HT29:trt_sh.cgs	0.40	0.49	1.51
OE_CELL_CYCLE_INHIBITION:U251MG:TRT_XPR	PCL	5.00	3.00	2.00	40.00	3.00	100.00	OE_CELL_CYCLE_INHIBITION	U251MG	TRT_XPR	TRUE	OE_CELL_CYCLE_INHIBITION:U251MG:trt_xpr	0.59	0.49	1.51
ATPASE_INHIBITOR:HT29:TRT_CP	MOA_CLASS	36.00	44.00	23.00	63.89	28.00	63.64	ATPASE_INHIBITOR	HT29	TRT_CP	TRUE	ATPASE_INHIBITOR:HT29:trt_cp	0.24	0.49	1.51
BIOCARTA_FMLP_PATHWAY:U251MG:TRT_XPR	PATHWAY_SET	51.00	37.00	16.00	31.37	26.00	70.27	BIOCARTA_FMLP_PATHWAY	U251MG	TRT_XPR	TRUE	BIOCARTA_FMLP_PATHWAY:U251MG:trt_xpr	0.24	0.49	1.51
HALLMARK_G2M_CHECKPOINT:PC3:TRT_SH.CGS	PATHWAY_SET	105.00	200.00	37.00	35.24	105.00	52.50	HALLMARK_G2M_CHECKPOINT	PC3	TRT_SH.CGS	TRUE	HALLMARK_G2M_CHECKPOINT:PC3:trt_sh.cgs	0.19	0.49	1.51
REACTOME_TRAF6_MEDIATED_INDUCTION_OF_TAK1_COMPLEX:A375:TRT_OE	PATHWAY_SET	7.00	14.00	4.00	57.14	6.00	42.86	REACTOME_TRAF6_MEDIATED_INDUCTION_OF_TAK1_COMPLEX	A375	TRT_OE	TRUE	REACTOME_TRAF6_MEDIATED_INDUCTION_OF_TAK1_COMPLEX:A375:trt_oe	0.49	0.49	1.51
KEGG_CELL_CYCLE:BICR6:TRT_XPR	PATHWAY_SET	115.00	125.00	42.00	36.52	58.00	46.40	KEGG_CELL_CYCLE	BICR6	TRT_XPR	TRUE	KEGG_CELL_CYCLE:BICR6:trt_xpr	0.19	0.48	1.51
REACTOME_SIGNALLING_TO_RAS:A375:TRT_XPR	PATHWAY_SET	36.00	27.00	13.00	36.11	18.00	66.67	REACTOME_SIGNALLING_TO_RAS	A375	TRT_XPR	TRUE	REACTOME_SIGNALLING_TO_RAS:A375:trt_xpr	0.24	0.48	1.51
CP_BCL_INHIBITOR:AGS:TRT_CP	PCL	3.00	6.00	2.00	66.67	3.00	50.00	CP_BCL_INHIBITOR	AGS	TRT_CP	TRUE	CP_BCL_INHIBITOR:AGS:trt_cp	0.71	0.48	1.51
BIOCARTA_41BB_PATHWAY:HT29:TRT_SH.CGS	PATHWAY_SET	12.00	17.00	4.00	33.33	12.00	70.59	BIOCARTA_41BB_PATHWAY	HT29	TRT_SH.CGS	TRUE	BIOCARTA_41BB_PATHWAY:HT29:trt_sh.cgs	0.39	0.48	1.51
REACTOME_GLYCOLYSIS:U251MG:TRT_XPR	PATHWAY_SET	23.00	29.00	8.00	34.78	12.00	41.38	REACTOME_GLYCOLYSIS	U251MG	TRT_XPR	TRUE	REACTOME_GLYCOLYSIS:U251MG:trt_xpr	0.31	0.48	1.51
REACTOME_ACTIVATION_OF_NF_KAPPAB_IN_B_CELLS:BICR6:TRT_XPR	PATHWAY_SET	38.00	63.00	14.00	36.84	19.00	30.16	REACTOME_ACTIVATION_OF_NF_KAPPAB_IN_B_CELLS	BICR6	TRT_XPR	TRUE	REACTOME_ACTIVATION_OF_NF_KAPPAB_IN_B_CELLS:BICR6:trt_xpr	0.24	0.48	1.51
OREXIN_RECEPTOR_ANTAGONIST:A375:TRT_CP	MOA_CLASS	4.00	10.00	2.00	50.00	4.00	40.00	OREXIN_RECEPTOR_ANTAGONIST	A375	TRT_CP	TRUE	OREXIN_RECEPTOR_ANTAGONIST:A375:trt_cp	0.64	0.48	1.51
PKC_INHIBITOR:TRT_CP	MOA_CLASS	234.00	21.00	119.00	50.85	14.00	66.67	PKC_INHIBITOR	-666	TRT_CP	TRUE	PKC_INHIBITOR:trt_cp	0.15	0.48	1.51
CELL_CYCLE_INHIBITOR:PC3:TRT_CP	MOA_CLASS	5.00	6.00	2.00	40.00	5.00	83.33	CELL_CYCLE_INHIBITOR	PC3	TRT_CP	TRUE	CELL_CYCLE_INHIBITOR:PC3:trt_cp	0.59	0.48	1.50
MTOR_INHIBITOR:NPC:TRT_CP	MOA_CLASS	20.00	37.00	9.00	45.00	14.00	37.84	MTOR_INHIBITOR	NPC	TRT_CP	TRUE	MTOR_INHIBITOR:NPC:trt_cp	0.33	0.48	1.50
REACTOME_FORMATION_OF_THE_HIV1_EARLY_ELONGATION_COMPLEX:PC3:TRT_SH.CGS	PATHWAY_SET	17.00	33.00	10.00	58.82	17.00	51.52	REACTOME_FORMATION_OF_THE_HIV1_EARLY_ELONGATION_COMPLEX	PC3	TRT_SH.CGS	TRUE	REACTOME_FORMATION_OF_THE_HIV1_EARLY_ELONGATION_COMPLEX:PC3:trt_sh.cgs	0.34	0.48	1.50
BIOCARTA_TALL1_PATHWAY:A375:TRT_OE	PATHWAY_SET	26.00	15.00	9.00	34.62	14.00	93.33	BIOCARTA_TALL1_PATHWAY	A375	TRT_OE	TRUE	BIOCARTA_TALL1_PATHWAY:A375:trt_oe	0.30	0.48	1.50
CP_HSP_INHIBITOR:PC3:TRT_CP	PCL	12.00	7.00	9.00	75.00	7.00	100.00	CP_HSP_INHIBITOR	PC3	TRT_CP	TRUE	CP_HSP_INHIBITOR:PC3:trt_cp	0.39	0.48	1.50
RIBONUCLEOSIDE_REDUCTASE_INHIBITOR:PC3:TRT_CP	MOA_CLASS	6.00	8.00	5.00	83.33	5.00	62.50	RIBONUCLEOSIDE_REDUCTASE_INHIBITOR	PC3	TRT_CP	TRUE	RIBONUCLEOSIDE_REDUCTASE_INHIBITOR:PC3:trt_cp	0.55	0.48	1.50
CP_EGFR_INHIBITOR:OCILY19:TRT_CP	PCL	6.00	14.00	5.00	83.33	6.00	42.86	CP_EGFR_INHIBITOR	OCILY19	TRT_CP	TRUE	CP_EGFR_INHIBITOR:OCILY19:trt_cp	0.55	0.48	1.50
INTEGRIN_ANTAGONIST:A375:TRT_CP	MOA_CLASS	6.00	10.00	5.00	83.33	6.00	60.00	INTEGRIN_ANTAGONIST	A375	TRT_CP	TRUE	INTEGRIN_ANTAGONIST:A375:trt_cp	0.55	0.48	1.50
BIOCARTA_D4GDI_PATHWAY:PC3:TRT_OE	PATHWAY_SET	9.00	13.00	3.00	33.33	6.00	46.15	BIOCARTA_D4GDI_PATHWAY	PC3	TRT_OE	TRUE	BIOCARTA_D4GDI_PATHWAY:PC3:trt_oe	0.45	0.48	1.50
BIOCARTA_TCR_PATHWAY:SALE:TRT_OE	PATHWAY_SET	58.00	47.00	19.00	32.76	16.00	34.04	BIOCARTA_TCR_PATHWAY	SALE	TRT_OE	TRUE	BIOCARTA_TCR_PATHWAY:SALE:trt_oe	0.20	0.48	1.50
REACTOME_SIGNALING_BY_CONSTITUTIVELY_ACTIVE_EGFR:A549:TRT_OE	PATHWAY_SET	79.00	18.00	51.00	64.56	11.00	61.11	REACTOME_SIGNALING_BY_CONSTITUTIVELY_ACTIVE_EGFR	A549	TRT_OE	TRUE	REACTOME_SIGNALING_BY_CONSTITUTIVELY_ACTIVE_EGFR:A549:trt_oe	0.20	0.48	1.50
PID_EPO_PATHWAY:HT29:TRT_SH.CGS	PATHWAY_SET	14.00	34.00	6.00	42.86	14.00	41.18	PID_EPO_PATHWAY	HT29	TRT_SH.CGS	TRUE	PID_EPO_PATHWAY:HT29:trt_sh.cgs	0.38	0.48	1.50
REACTOME_P2Y_RECEPTORS:U251MG:TRT_XPR	PATHWAY_SET	14.00	12.00	5.00	35.71	8.00	66.67	REACTOME_P2Y_RECEPTORS	U251MG	TRT_XPR	TRUE	REACTOME_P2Y_RECEPTORS:U251MG:trt_xpr	0.38	0.48	1.50
BIOCARTA_CDMAC_PATHWAY:A375:TRT_XPR	PATHWAY_SET	24.00	16.00	14.00	58.33	11.00	68.75	BIOCARTA_CDMAC_PATHWAY	A375	TRT_XPR	TRUE	BIOCARTA_CDMAC_PATHWAY:A375:trt_xpr	0.30	0.48	1.50
THYMIDYLATE_SYNTHASE_INHIBITOR:TRT_CP	MOA_CLASS	144.00	11.00	52.00	36.11	10.00	90.91	THYMIDYLATE_SYNTHASE_INHIBITOR	-666	TRT_CP	TRUE	THYMIDYLATE_SYNTHASE_INHIBITOR:trt_cp	0.17	0.48	1.50
BIOCARTA_PTDINS_PATHWAY:AALE:TRT_OE	PATHWAY_SET	26.00	23.00	8.00	30.77	8.00	34.78	BIOCARTA_PTDINS_PATHWAY	AALE	TRT_OE	TRUE	BIOCARTA_PTDINS_PATHWAY:AALE:trt_oe	0.30	0.48	1.50
RNA_SYNTHESIS_INHIBITOR:THP1:TRT_CP	MOA_CLASS	4.00	9.00	2.00	50.00	4.00	44.44	RNA_SYNTHESIS_INHIBITOR	THP1	TRT_CP	TRUE	RNA_SYNTHESIS_INHIBITOR:THP1:trt_cp	0.64	0.48	1.50
CALCIUM/CALMODULIN_DEPENDENT_PROTEIN_KINASE_INHIBITOR:PC3:TRT_CP	MOA_CLASS	3.00	4.00	3.00	100.00	3.00	75.00	CALCIUM/CALMODULIN_DEPENDENT_PROTEIN_KINASE_INHIBITOR	PC3	TRT_CP	TRUE	CALCIUM/CALMODULIN_DEPENDENT_PROTEIN_KINASE_INHIBITOR:PC3:trt_cp	0.70	0.47	1.50
REACTOME_INTEGRIN_ALPHAIIB_BETA3_SIGNALING:A375:TRT_XPR	PATHWAY_SET	36.00	27.00	14.00	38.89	16.00	59.26	REACTOME_INTEGRIN_ALPHAIIB_BETA3_SIGNALING	A375	TRT_XPR	TRUE	REACTOME_INTEGRIN_ALPHAIIB_BETA3_SIGNALING:A375:trt_xpr	0.24	0.47	1.50
HISTONE_DEMETHYLASE_INHIBITOR:NPC:TRT_CP	MOA_CLASS	3.00	5.00	3.00	100.00	3.00	60.00	HISTONE_DEMETHYLASE_INHIBITOR	NPC	TRT_CP	TRUE	HISTONE_DEMETHYLASE_INHIBITOR:NPC:trt_cp	0.70	0.47	1.50
KD_HISTONE_DEACETYLASES:HT29:TRT_XPR	PCL	8.00	4.00	3.00	37.50	4.00	100.00	KD_HISTONE_DEACETYLASES	HT29	TRT_XPR	TRUE	KD_HISTONE_DEACETYLASES:HT29:trt_xpr	0.48	0.47	1.50
REACTOME_NOTCH1_INTRACELLULAR_DOMAIN_REGULATES_TRANSCRIPTION:ES2:TRT_XPR	PATHWAY_SET	54.00	45.00	22.00	40.74	25.00	55.56	REACTOME_NOTCH1_INTRACELLULAR_DOMAIN_REGULATES_TRANSCRIPTION	ES2	TRT_XPR	TRUE	REACTOME_NOTCH1_INTRACELLULAR_DOMAIN_REGULATES_TRANSCRIPTION:ES2:trt_xpr	0.24	0.47	1.50
KEGG_MISMATCH_REPAIR:A549:TRT_SH.CGS	PATHWAY_SET	10.00	23.00	5.00	50.00	10.00	43.48	KEGG_MISMATCH_REPAIR	A549	TRT_SH.CGS	TRUE	KEGG_MISMATCH_REPAIR:A549:trt_sh.cgs	0.44	0.47	1.50
REACTOME_DNA_REPAIR:A375:TRT_XPR	PATHWAY_SET	69.00	107.00	25.00	36.23	33.00	30.84	REACTOME_DNA_REPAIR	A375	TRT_XPR	TRUE	REACTOME_DNA_REPAIR:A375:trt_xpr	0.20	0.47	1.50
BIOCARTA_NGF_PATHWAY:SALE:TRT_OE	PATHWAY_SET	43.00	18.00	19.00	44.19	10.00	55.56	BIOCARTA_NGF_PATHWAY	SALE	TRT_OE	TRUE	BIOCARTA_NGF_PATHWAY:SALE:trt_oe	0.24	0.47	1.50
BIOCARTA_MITOCHONDRIA_PATHWAY:A549:TRT_XPR	PATHWAY_SET	29.00	21.00	9.00	31.03	14.00	66.67	BIOCARTA_MITOCHONDRIA_PATHWAY	A549	TRT_XPR	TRUE	BIOCARTA_MITOCHONDRIA_PATHWAY:A549:trt_xpr	0.29	0.47	1.50
PID_HDAC_CLASSIII_PATHWAY:A375:TRT_XPR	PATHWAY_SET	65.00	25.00	26.00	40.00	19.00	76.00	PID_HDAC_CLASSIII_PATHWAY	A375	TRT_XPR	TRUE	PID_HDAC_CLASSIII_PATHWAY:A375:trt_xpr	0.20	0.47	1.50
CP_PI3K_INHIBITOR:NPC:TRT_CP	PCL	16.00	16.00	5.00	31.25	14.00	87.50	CP_PI3K_INHIBITOR	NPC	TRT_CP	TRUE	CP_PI3K_INHIBITOR:NPC:trt_cp	0.34	0.47	1.50
PID_MYC_REPRESS_PATHWAY:U251MG:TRT_XPR	PATHWAY_SET	72.00	63.00	23.00	31.94	37.00	58.73	PID_MYC_REPRESS_PATHWAY	U251MG	TRT_XPR	TRUE	PID_MYC_REPRESS_PATHWAY:U251MG:trt_xpr	0.20	0.47	1.49
BIOCARTA_CERAMIDE_PATHWAY:TRT_OE	PATHWAY_SET	315.00	22.00	122.00	38.73	17.00	77.27	BIOCARTA_CERAMIDE_PATHWAY	-666	TRT_OE	TRUE	BIOCARTA_CERAMIDE_PATHWAY:trt_oe	0.14	0.47	1.49
PID_ILK_PATHWAY:A549:TRT_XPR	PATHWAY_SET	47.00	45.00	16.00	34.04	19.00	42.22	PID_ILK_PATHWAY	A549	TRT_XPR	TRUE	PID_ILK_PATHWAY:A549:trt_xpr	0.24	0.47	1.49
CP_HMGCR_INHIBITOR:TRT_CP	PCL	203.00	8.00	107.00	52.71	8.00	100.00	CP_HMGCR_INHIBITOR	-666	TRT_CP	TRUE	CP_HMGCR_INHIBITOR:trt_cp	0.16	0.47	1.49
BTK_INHIBITOR:HCC515:TRT_CP	MOA_CLASS	3.00	3.00	3.00	100.00	3.00	100.00	BTK_INHIBITOR	HCC515	TRT_CP	TRUE	BTK_INHIBITOR:HCC515:trt_cp	0.70	0.47	1.49
LIPID_PEROXIDASE_INHIBITOR:TRT_CP	MOA_CLASS	72.00	7.00	27.00	37.50	4.00	57.14	LIPID_PEROXIDASE_INHIBITOR	-666	TRT_CP	TRUE	LIPID_PEROXIDASE_INHIBITOR:trt_cp	0.20	0.47	1.49
REACTOME_G1_S_SPECIFIC_TRANSCRIPTION:BICR6:TRT_XPR	PATHWAY_SET	22.00	19.00	7.00	31.82	11.00	57.89	REACTOME_G1_S_SPECIFIC_TRANSCRIPTION	BICR6	TRT_XPR	TRUE	REACTOME_G1_S_SPECIFIC_TRANSCRIPTION:BICR6:trt_xpr	0.31	0.47	1.49
CP_HSP_INHIBITOR:ASC:TRT_CP	PCL	6.00	7.00	4.00	66.67	6.00	85.71	CP_HSP_INHIBITOR	ASC	TRT_CP	TRUE	CP_HSP_INHIBITOR:ASC:trt_cp	0.55	0.47	1.49
BIOCARTA_NGF_PATHWAY:HT29:TRT_SH.CGS	PATHWAY_SET	8.00	18.00	3.00	37.50	8.00	44.44	BIOCARTA_NGF_PATHWAY	HT29	TRT_SH.CGS	TRUE	BIOCARTA_NGF_PATHWAY:HT29:trt_sh.cgs	0.48	0.47	1.49
CP_DIHYDROFOLATE_REDUCTASE_INHIBITOR:VCAP:TRT_CP	PCL	4.00	4.00	2.00	50.00	4.00	100.00	CP_DIHYDROFOLATE_REDUCTASE_INHIBITOR	VCAP	TRT_CP	TRUE	CP_DIHYDROFOLATE_REDUCTASE_INHIBITOR:VCAP:trt_cp	0.64	0.46	1.49
REACTOME_SIGNALLING_TO_P38_VIA_RIT_AND_RIN:U251MG:TRT_XPR	PATHWAY_SET	27.00	15.00	11.00	40.74	14.00	93.33	REACTOME_SIGNALLING_TO_P38_VIA_RIT_AND_RIN	U251MG	TRT_XPR	TRUE	REACTOME_SIGNALLING_TO_P38_VIA_RIT_AND_RIN:U251MG:trt_xpr	0.30	0.46	1.49
CP_HSP_INHIBITOR:YAPC:TRT_CP	PCL	3.00	7.00	2.00	66.67	3.00	42.86	CP_HSP_INHIBITOR	YAPC	TRT_CP	TRUE	CP_HSP_INHIBITOR:YAPC:trt_cp	0.70	0.46	1.49
KEGG_B_CELL_RECEPTOR_SIGNALING_PATHWAY:A549:TRT_OE	PATHWAY_SET	131.00	75.00	64.00	48.85	45.00	60.00	KEGG_B_CELL_RECEPTOR_SIGNALING_PATHWAY	A549	TRT_OE	TRUE	KEGG_B_CELL_RECEPTOR_SIGNALING_PATHWAY:A549:trt_oe	0.17	0.46	1.49
REACTOME_ACTIVATION_OF_NF_KAPPAB_IN_B_CELLS:HA1E:TRT_OE	PATHWAY_SET	57.00	63.00	22.00	38.60	37.00	58.73	REACTOME_ACTIVATION_OF_NF_KAPPAB_IN_B_CELLS	HA1E	TRT_OE	TRUE	REACTOME_ACTIVATION_OF_NF_KAPPAB_IN_B_CELLS:HA1E:trt_oe	0.24	0.46	1.49
KD_CYCLINS:ES2:TRT_XPR	PCL	9.00	4.00	3.00	33.33	3.00	75.00	KD_CYCLINS	ES2	TRT_XPR	TRUE	KD_CYCLINS:ES2:trt_xpr	0.44	0.46	1.49
BIOCARTA_MCM_PATHWAY:U251MG:TRT_XPR	PATHWAY_SET	15.00	18.00	11.00	73.33	7.00	38.89	BIOCARTA_MCM_PATHWAY	U251MG	TRT_XPR	TRUE	BIOCARTA_MCM_PATHWAY:U251MG:trt_xpr	0.36	0.46	1.49
REACTOME_CTNNB1_PHOSPHORYLATION_CASCADE:AGS:TRT_XPR	PATHWAY_SET	11.00	16.00	4.00	36.36	6.00	37.50	REACTOME_CTNNB1_PHOSPHORYLATION_CASCADE	AGS	TRT_XPR	TRUE	REACTOME_CTNNB1_PHOSPHORYLATION_CASCADE:AGS:trt_xpr	0.39	0.46	1.49
HALLMARK_ADIPOGENESIS:U251MG:TRT_XPR	PATHWAY_SET	166.00	200.00	52.00	31.33	84.00	42.00	HALLMARK_ADIPOGENESIS	U251MG	TRT_XPR	TRUE	HALLMARK_ADIPOGENESIS:U251MG:trt_xpr	0.16	0.46	1.49
PID_CXCR3_PATHWAY:A549:TRT_OE	PATHWAY_SET	98.00	43.00	54.00	55.10	27.00	62.79	PID_CXCR3_PATHWAY	A549	TRT_OE	TRUE	PID_CXCR3_PATHWAY:A549:trt_oe	0.18	0.46	1.49
KEGG_P53_SIGNALING_PATHWAY:TRT_XPR	PATHWAY_SET	752.00	68.00	230.00	30.59	41.00	60.29	KEGG_P53_SIGNALING_PATHWAY	-666	TRT_XPR	TRUE	KEGG_P53_SIGNALING_PATHWAY:trt_xpr	0.12	0.46	1.48
BIOCARTA_LONGEVITY_PATHWAY:A549:TRT_OE	PATHWAY_SET	35.00	15.00	13.00	37.14	8.00	53.33	BIOCARTA_LONGEVITY_PATHWAY	A549	TRT_OE	TRUE	BIOCARTA_LONGEVITY_PATHWAY:A549:trt_oe	0.28	0.46	1.48
HIV_PROTEASE_INHIBITOR:HA1E:TRT_CP	MOA_CLASS	14.00	14.00	7.00	50.00	10.00	71.43	HIV_PROTEASE_INHIBITOR	HA1E	TRT_CP	TRUE	HIV_PROTEASE_INHIBITOR:HA1E:trt_cp	0.37	0.46	1.48
CP_MEK_INHIBITOR:HS578T:TRT_CP	PCL	3.00	8.00	3.00	100.00	3.00	37.50	CP_MEK_INHIBITOR	HS578T	TRT_CP	TRUE	CP_MEK_INHIBITOR:HS578T:trt_cp	0.70	0.46	1.48
CP_TUBULIN_INHIBITOR:PC3:TRT_CP	PCL	32.00	20.00	27.00	84.38	18.00	90.00	CP_TUBULIN_INHIBITOR	PC3	TRT_CP	TRUE	CP_TUBULIN_INHIBITOR:PC3:trt_cp	0.28	0.46	1.48
NON-NUCLEOSIDE_REVERSE_TRANSCRIPTASE_INHIBITOR:MCF10A:TRT_CP	MOA_CLASS	4.00	6.00	2.00	50.00	4.00	66.67	NON-NUCLEOSIDE_REVERSE_TRANSCRIPTASE_INHIBITOR	MCF10A	TRT_CP	TRUE	NON-NUCLEOSIDE_REVERSE_TRANSCRIPTASE_INHIBITOR:MCF10A:trt_cp	0.63	0.46	1.48
NITRIC_OXIDE_PRODUCTION_INHIBITOR:TRT_CP	MOA_CLASS	96.00	10.00	35.00	36.46	7.00	70.00	NITRIC_OXIDE_PRODUCTION_INHIBITOR	-666	TRT_CP	TRUE	NITRIC_OXIDE_PRODUCTION_INHIBITOR:trt_cp	0.18	0.46	1.48
BIOCARTA_IL6_PATHWAY:A549:TRT_OE	PATHWAY_SET	41.00	22.00	18.00	43.90	13.00	59.09	BIOCARTA_IL6_PATHWAY	A549	TRT_OE	TRUE	BIOCARTA_IL6_PATHWAY:A549:trt_oe	0.24	0.46	1.48
CP_ATPASE_INHIBITOR:HA1E:TRT_CP	PCL	22.00	16.00	19.00	86.36	15.00	93.75	CP_ATPASE_INHIBITOR	HA1E	TRT_CP	TRUE	CP_ATPASE_INHIBITOR:HA1E:trt_cp	0.31	0.46	1.48
SA_G1_AND_S_PHASES:YAPC:TRT_XPR	PATHWAY_SET	19.00	15.00	6.00	31.58	10.00	66.67	SA_G1_AND_S_PHASES	YAPC	TRT_XPR	TRUE	SA_G1_AND_S_PHASES:YAPC:trt_xpr	0.34	0.46	1.48
ST_INTERLEUKIN_4_PATHWAY:HEPG2:TRT_SH.CGS	PATHWAY_SET	16.00	26.00	5.00	31.25	16.00	61.54	ST_INTERLEUKIN_4_PATHWAY	HEPG2	TRT_SH.CGS	TRUE	ST_INTERLEUKIN_4_PATHWAY:HEPG2:trt_sh.cgs	0.34	0.46	1.48
REACTOME_IL_6_SIGNALING:HA1E:TRT_OE	PATHWAY_SET	15.00	10.00	5.00	33.33	5.00	50.00	REACTOME_IL_6_SIGNALING	HA1E	TRT_OE	TRUE	REACTOME_IL_6_SIGNALING:HA1E:trt_oe	0.36	0.46	1.48
BIOCARTA_PROTEASOME_PATHWAY:PC3:TRT_SH.CGS	PATHWAY_SET	12.00	28.00	9.00	75.00	12.00	42.86	BIOCARTA_PROTEASOME_PATHWAY	PC3	TRT_SH.CGS	TRUE	BIOCARTA_PROTEASOME_PATHWAY:PC3:trt_sh.cgs	0.39	0.46	1.48
BIOCARTA_HIF_PATHWAY:H1299:TRT_OE	PATHWAY_SET	8.00	15.00	4.00	50.00	5.00	33.33	BIOCARTA_HIF_PATHWAY	H1299	TRT_OE	TRUE	BIOCARTA_HIF_PATHWAY:H1299:trt_oe	0.47	0.46	1.48
ATPASE_INHIBITOR:HA1E:TRT_CP	MOA_CLASS	36.00	44.00	28.00	77.78	28.00	63.64	ATPASE_INHIBITOR	HA1E	TRT_CP	TRUE	ATPASE_INHIBITOR:HA1E:trt_cp	0.24	0.46	1.48
DNA_DIRECTED_DNA_POLYMERASE_INHIBITOR:HA1E:TRT_CP	MOA_CLASS	5.00	8.00	4.00	80.00	5.00	62.50	DNA_DIRECTED_DNA_POLYMERASE_INHIBITOR	HA1E	TRT_CP	TRUE	DNA_DIRECTED_DNA_POLYMERASE_INHIBITOR:HA1E:trt_cp	0.58	0.46	1.48
KD_CYCLIN_DEPENDENT_KINASES:YAPC:TRT_XPR	PCL	12.00	6.00	7.00	58.33	6.00	100.00	KD_CYCLIN_DEPENDENT_KINASES	YAPC	TRT_XPR	TRUE	KD_CYCLIN_DEPENDENT_KINASES:YAPC:trt_xpr	0.39	0.46	1.48
SA_REG_CASCADE_OF_CYCLIN_EXPR:TRT_XPR	PATHWAY_SET	201.00	13.00	93.00	46.27	9.00	69.23	SA_REG_CASCADE_OF_CYCLIN_EXPR	-666	TRT_XPR	TRUE	SA_REG_CASCADE_OF_CYCLIN_EXPR:trt_xpr	0.15	0.46	1.48
ST_GA12_PATHWAY:PC3:TRT_SH.CGS	PATHWAY_SET	12.00	23.00	5.00	41.67	12.00	52.17	ST_GA12_PATHWAY	PC3	TRT_SH.CGS	TRUE	ST_GA12_PATHWAY:PC3:trt_sh.cgs	0.39	0.46	1.48
DNA_ALKYLATING_DRUG:A375:TRT_CP	MOA_CLASS	7.00	14.00	4.00	57.14	6.00	42.86	DNA_ALKYLATING_DRUG	A375	TRT_CP	TRUE	DNA_ALKYLATING_DRUG:A375:trt_cp	0.48	0.46	1.48
PID_KIT_PATHWAY:A549:TRT_OE	PATHWAY_SET	94.00	52.00	32.00	34.04	27.00	51.92	PID_KIT_PATHWAY	A549	TRT_OE	TRUE	PID_KIT_PATHWAY:A549:trt_oe	0.18	0.46	1.48
MTOR_INHIBITOR:MCF10A:TRT_CP	MOA_CLASS	22.00	37.00	18.00	81.82	20.00	54.05	MTOR_INHIBITOR	MCF10A	TRT_CP	TRUE	MTOR_INHIBITOR:MCF10A:trt_cp	0.31	0.45	1.48
KEGG_LINOLEIC_ACID_METABOLISM:ES2:TRT_XPR	PATHWAY_SET	31.00	29.00	10.00	32.26	16.00	55.17	KEGG_LINOLEIC_ACID_METABOLISM	ES2	TRT_XPR	TRUE	KEGG_LINOLEIC_ACID_METABOLISM:ES2:trt_xpr	0.28	0.45	1.47
BIOCARTA_ETC_PATHWAY:VCAP:TRT_OE	PATHWAY_SET	6.00	12.00	2.00	33.33	6.00	50.00	BIOCARTA_ETC_PATHWAY	VCAP	TRT_OE	TRUE	BIOCARTA_ETC_PATHWAY:VCAP:trt_oe	0.54	0.45	1.47
PID_MYC_ACTIV_PATHWAY:A375:TRT_XPR	PATHWAY_SET	110.00	79.00	53.00	48.18	48.00	60.76	PID_MYC_ACTIV_PATHWAY	A375	TRT_XPR	TRUE	PID_MYC_ACTIV_PATHWAY:A375:trt_xpr	0.18	0.45	1.47
REACTOME_P38MAPK_EVENTS:AALE:TRT_OE	PATHWAY_SET	29.00	13.00	17.00	58.62	7.00	53.85	REACTOME_P38MAPK_EVENTS	AALE	TRT_OE	TRUE	REACTOME_P38MAPK_EVENTS:AALE:trt_oe	0.28	0.45	1.47
REACTOME_EXTENSION_OF_TELOMERES:HT29:TRT_XPR	PATHWAY_SET	18.00	27.00	9.00	50.00	9.00	33.33	REACTOME_EXTENSION_OF_TELOMERES	HT29	TRT_XPR	TRUE	REACTOME_EXTENSION_OF_TELOMERES:HT29:trt_xpr	0.33	0.45	1.47
REACTOME_IL_RECEPTOR_SHC_SIGNALING:A549:TRT_OE	PATHWAY_SET	45.00	27.00	15.00	33.33	14.00	51.85	REACTOME_IL_RECEPTOR_SHC_SIGNALING	A549	TRT_OE	TRUE	REACTOME_IL_RECEPTOR_SHC_SIGNALING:A549:trt_oe	0.24	0.45	1.47
REACTOME_ACTIVATION_OF_NMDA_RECEPTOR_UPON_GLUTAMATE_BINDING_AND_POSTSYNAPTIC_EVENTS:PC3:TRT_SH.CGS	PATHWAY_SET	12.00	37.00	4.00	33.33	12.00	32.43	REACTOME_ACTIVATION_OF_NMDA_RECEPTOR_UPON_GLUTAMATE_BINDING_AND_POSTSYNAPTIC_EVENTS	PC3	TRT_SH.CGS	TRUE	REACTOME_ACTIVATION_OF_NMDA_RECEPTOR_UPON_GLUTAMATE_BINDING_AND_POSTSYNAPTIC_EVENTS:PC3:trt_sh.cgs	0.39	0.45	1.47
REACTOME_REGULATION_OF_THE_FANCONI_ANEMIA_PATHWAY:MCF7:TRT_XPR	PATHWAY_SET	9.00	8.00	3.00	33.33	4.00	50.00	REACTOME_REGULATION_OF_THE_FANCONI_ANEMIA_PATHWAY	MCF7	TRT_XPR	TRUE	REACTOME_REGULATION_OF_THE_FANCONI_ANEMIA_PATHWAY:MCF7:trt_xpr	0.44	0.45	1.47
REACTOME_TETRAHYDROBIOPTERIN_BH4_SYNTHESIS_RECYCLING_SALVAGE_AND_REGULATION:MCF7:TRT_SH.CGS	PATHWAY_SET	9.00	13.00	3.00	33.33	9.00	69.23	REACTOME_TETRAHYDROBIOPTERIN_BH4_SYNTHESIS_RECYCLING_SALVAGE_AND_REGULATION	MCF7	TRT_SH.CGS	TRUE	REACTOME_TETRAHYDROBIOPTERIN_BH4_SYNTHESIS_RECYCLING_SALVAGE_AND_REGULATION:MCF7:trt_sh.cgs	0.44	0.45	1.47
REACTOME_SIGNAL_REGULATORY_PROTEIN_SIRP_FAMILY_INTERACTIONS:HT29:TRT_SH.CGS	PATHWAY_SET	6.00	12.00	3.00	50.00	6.00	50.00	REACTOME_SIGNAL_REGULATORY_PROTEIN_SIRP_FAMILY_INTERACTIONS	HT29	TRT_SH.CGS	TRUE	REACTOME_SIGNAL_REGULATORY_PROTEIN_SIRP_FAMILY_INTERACTIONS:HT29:trt_sh.cgs	0.54	0.45	1.47
PID_RETINOIC_ACID_PATHWAY:TRT_XPR	PATHWAY_SET	536.00	30.00	167.00	31.16	23.00	76.67	PID_RETINOIC_ACID_PATHWAY	-666	TRT_XPR	TRUE	PID_RETINOIC_ACID_PATHWAY:trt_xpr	0.13	0.45	1.47
APOPTOSIS_STIMULANT:TRT_CP	MOA_CLASS	193.00	34.00	75.00	38.86	18.00	52.94	APOPTOSIS_STIMULANT	-666	TRT_CP	TRUE	APOPTOSIS_STIMULANT:trt_cp	0.15	0.45	1.47
REACTOME_AKT_PHOSPHORYLATES_TARGETS_IN_THE_CYTOSOL:U251MG:TRT_XPR	PATHWAY_SET	20.00	12.00	7.00	35.00	9.00	75.00	REACTOME_AKT_PHOSPHORYLATES_TARGETS_IN_THE_CYTOSOL	U251MG	TRT_XPR	TRUE	REACTOME_AKT_PHOSPHORYLATES_TARGETS_IN_THE_CYTOSOL:U251MG:trt_xpr	0.32	0.45	1.47
CP_ESTROGEN_RECEPTOR_ANTAGONIST:HEPG2:TRT_CP	PCL	11.00	7.00	8.00	72.73	7.00	100.00	CP_ESTROGEN_RECEPTOR_ANTAGONIST	HEPG2	TRT_CP	TRUE	CP_ESTROGEN_RECEPTOR_ANTAGONIST:HEPG2:trt_cp	0.39	0.45	1.47
REACTOME_COPI_MEDIATED_TRANSPORT:TRT_XPR	PATHWAY_SET	96.00	10.00	32.00	33.33	5.00	50.00	REACTOME_COPI_MEDIATED_TRANSPORT	-666	TRT_XPR	TRUE	REACTOME_COPI_MEDIATED_TRANSPORT:trt_xpr	0.18	0.45	1.47
PID_HES_HEY_PATHWAY:HA1E:TRT_OE	PATHWAY_SET	45.00	48.00	18.00	40.00	18.00	37.50	PID_HES_HEY_PATHWAY	HA1E	TRT_OE	TRUE	PID_HES_HEY_PATHWAY:HA1E:trt_oe	0.24	0.45	1.47
ATR_KINASE_INHIBITOR:THP1:TRT_CP	MOA_CLASS	3.00	6.00	3.00	100.00	3.00	50.00	ATR_KINASE_INHIBITOR	THP1	TRT_CP	TRUE	ATR_KINASE_INHIBITOR:THP1:trt_cp	0.69	0.45	1.47
BIOCARTA_MET_PATHWAY:A375:TRT_XPR	PATHWAY_SET	39.00	37.00	17.00	43.59	19.00	51.35	BIOCARTA_MET_PATHWAY	A375	TRT_XPR	TRUE	BIOCARTA_MET_PATHWAY:A375:trt_xpr	0.24	0.45	1.47
KEGG_BASE_EXCISION_REPAIR:A375:TRT_XPR	PATHWAY_SET	26.00	35.00	14.00	53.85	14.00	40.00	KEGG_BASE_EXCISION_REPAIR	A375	TRT_XPR	TRUE	KEGG_BASE_EXCISION_REPAIR:A375:trt_xpr	0.29	0.45	1.47
BIOCARTA_CELLCYCLE_PATHWAY:TRT_XPR	PATHWAY_SET	425.00	23.00	177.00	41.65	20.00	86.96	BIOCARTA_CELLCYCLE_PATHWAY	-666	TRT_XPR	TRUE	BIOCARTA_CELLCYCLE_PATHWAY:trt_xpr	0.13	0.45	1.47
TYROSINE_PHOSPHATASE_INHIBITOR:HCC515:TRT_CP	MOA_CLASS	6.00	12.00	5.00	83.33	6.00	50.00	TYROSINE_PHOSPHATASE_INHIBITOR	HCC515	TRT_CP	TRUE	TYROSINE_PHOSPHATASE_INHIBITOR:HCC515:trt_cp	0.54	0.45	1.47
HMGCR_INHIBITOR:HELA:TRT_CP	MOA_CLASS	6.00	14.00	5.00	83.33	6.00	42.86	HMGCR_INHIBITOR	HELA	TRT_CP	TRUE	HMGCR_INHIBITOR:HELA:trt_cp	0.54	0.44	1.46
KEGG_EPITHELIAL_CELL_SIGNALING_IN_HELICOBACTER_PYLORI_INFECTION:U251MG:TRT_XPR	PATHWAY_SET	75.00	68.00	23.00	30.67	36.00	52.94	KEGG_EPITHELIAL_CELL_SIGNALING_IN_HELICOBACTER_PYLORI_INFECTION	U251MG	TRT_XPR	TRUE	KEGG_EPITHELIAL_CELL_SIGNALING_IN_HELICOBACTER_PYLORI_INFECTION:U251MG:trt_xpr	0.19	0.44	1.46
ST_GRANULE_CELL_SURVIVAL_PATHWAY:AGS:TRT_XPR	PATHWAY_SET	36.00	27.00	12.00	33.33	17.00	62.96	ST_GRANULE_CELL_SURVIVAL_PATHWAY	AGS	TRT_XPR	TRUE	ST_GRANULE_CELL_SURVIVAL_PATHWAY:AGS:trt_xpr	0.23	0.44	1.46
BIOCARTA_CARDIACEGF_PATHWAY:SALE:TRT_OE	PATHWAY_SET	50.00	18.00	18.00	36.00	8.00	44.44	BIOCARTA_CARDIACEGF_PATHWAY	SALE	TRT_OE	TRUE	BIOCARTA_CARDIACEGF_PATHWAY:SALE:trt_oe	0.23	0.44	1.46
TRPV_ANTAGONIST:HCC515:TRT_CP	MOA_CLASS	5.00	13.00	3.00	60.00	5.00	38.46	TRPV_ANTAGONIST	HCC515	TRT_CP	TRUE	TRPV_ANTAGONIST:HCC515:trt_cp	0.58	0.44	1.46
REACTOME_MITOTIC_G1_G1_S_PHASES:PC3:TRT_SH.CGS	PATHWAY_SET	74.00	135.00	35.00	47.30	74.00	54.81	REACTOME_MITOTIC_G1_G1_S_PHASES	PC3	TRT_SH.CGS	TRUE	REACTOME_MITOTIC_G1_G1_S_PHASES:PC3:trt_sh.cgs	0.19	0.44	1.46
REACTOME_DOUBLE_STRAND_BREAK_REPAIR:MCF7:TRT_SH.CGS	PATHWAY_SET	12.00	23.00	5.00	41.67	12.00	52.17	REACTOME_DOUBLE_STRAND_BREAK_REPAIR	MCF7	TRT_SH.CGS	TRUE	REACTOME_DOUBLE_STRAND_BREAK_REPAIR:MCF7:trt_sh.cgs	0.38	0.44	1.46
CP_PPAR_RECEPTOR_AGONIST:MCF10A:TRT_CP	PCL	6.00	16.00	2.00	33.33	6.00	37.50	CP_PPAR_RECEPTOR_AGONIST	MCF10A	TRT_CP	TRUE	CP_PPAR_RECEPTOR_AGONIST:MCF10A:trt_cp	0.54	0.44	1.46
BIOCARTA_PDGF_PATHWAY:A549:TRT_OE	PATHWAY_SET	73.00	32.00	25.00	34.25	24.00	75.00	BIOCARTA_PDGF_PATHWAY	A549	TRT_OE	TRUE	BIOCARTA_PDGF_PATHWAY:A549:trt_oe	0.19	0.44	1.46
BIOCARTA_EIF2_PATHWAY:A375:TRT_XPR	PATHWAY_SET	16.00	11.00	11.00	68.75	8.00	72.73	BIOCARTA_EIF2_PATHWAY	A375	TRT_XPR	TRUE	BIOCARTA_EIF2_PATHWAY:A375:trt_xpr	0.34	0.44	1.46
REACTOME_NGF_SIGNALLING_VIA_TRKA_FROM_THE_PLASMA_MEMBRANE:AALE:TRT_OE	PATHWAY_SET	169.00	134.00	79.00	46.75	42.00	31.34	REACTOME_NGF_SIGNALLING_VIA_TRKA_FROM_THE_PLASMA_MEMBRANE	AALE	TRT_OE	TRUE	REACTOME_NGF_SIGNALLING_VIA_TRKA_FROM_THE_PLASMA_MEMBRANE:AALE:trt_oe	0.16	0.44	1.46
DNA_SYNTHESIS_INHIBITOR:A375:TRT_CP	MOA_CLASS	24.00	37.00	10.00	41.67	16.00	43.24	DNA_SYNTHESIS_INHIBITOR	A375	TRT_CP	TRUE	DNA_SYNTHESIS_INHIBITOR:A375:trt_cp	0.29	0.44	1.46
SA_REG_CASCADE_OF_CYCLIN_EXPR:ES2:TRT_XPR	PATHWAY_SET	33.00	13.00	12.00	36.36	9.00	69.23	SA_REG_CASCADE_OF_CYCLIN_EXPR	ES2	TRT_XPR	TRUE	SA_REG_CASCADE_OF_CYCLIN_EXPR:ES2:trt_xpr	0.28	0.43	1.46
TUBULIN_INHIBITOR:HT29:TRT_CP	MOA_CLASS	37.00	30.00	20.00	54.05	23.00	76.67	TUBULIN_INHIBITOR	HT29	TRT_CP	TRUE	TUBULIN_INHIBITOR:HT29:trt_cp	0.23	0.43	1.46
REACTOME_SIGNALING_BY_INSULIN_RECEPTOR:A375:TRT_XPR	PATHWAY_SET	90.00	106.00	29.00	32.22	46.00	43.40	REACTOME_SIGNALING_BY_INSULIN_RECEPTOR	A375	TRT_XPR	TRUE	REACTOME_SIGNALING_BY_INSULIN_RECEPTOR:A375:trt_xpr	0.18	0.43	1.46
CP_MEK_INHIBITOR:YAPC:TRT_CP	PCL	4.00	8.00	2.00	50.00	4.00	50.00	CP_MEK_INHIBITOR	YAPC	TRT_CP	TRUE	CP_MEK_INHIBITOR:YAPC:trt_cp	0.62	0.43	1.46
OE_CELL_CYCLE_INHIBITION:A375:TRT_OE	PCL	4.00	3.00	3.00	75.00	3.00	100.00	OE_CELL_CYCLE_INHIBITION	A375	TRT_OE	TRUE	OE_CELL_CYCLE_INHIBITION:A375:trt_oe	0.62	0.43	1.46
KEGG_FRUCTOSE_AND_MANNOSE_METABOLISM:U251MG:TRT_XPR	PATHWAY_SET	33.00	34.00	10.00	30.30	17.00	50.00	KEGG_FRUCTOSE_AND_MANNOSE_METABOLISM	U251MG	TRT_XPR	TRUE	KEGG_FRUCTOSE_AND_MANNOSE_METABOLISM:U251MG:trt_xpr	0.28	0.43	1.46
REACTOME_VITAMIN_B5_PANTOTHENATE_METABOLISM:PC3:TRT_SH.CGS	PATHWAY_SET	5.00	11.00	2.00	40.00	5.00	45.45	REACTOME_VITAMIN_B5_PANTOTHENATE_METABOLISM	PC3	TRT_SH.CGS	TRUE	REACTOME_VITAMIN_B5_PANTOTHENATE_METABOLISM:PC3:trt_sh.cgs	0.57	0.43	1.46
PID_PI3K_PLC_TRK_PATHWAY:A375:TRT_XPR	PATHWAY_SET	49.00	36.00	19.00	38.78	22.00	61.11	PID_PI3K_PLC_TRK_PATHWAY	A375	TRT_XPR	TRUE	PID_PI3K_PLC_TRK_PATHWAY:A375:trt_xpr	0.23	0.43	1.46
HALLMARK_CHOLESTEROL_HOMEOSTASIS:ES2:TRT_XPR	PATHWAY_SET	85.00	74.00	26.00	30.59	42.00	56.76	HALLMARK_CHOLESTEROL_HOMEOSTASIS	ES2	TRT_XPR	TRUE	HALLMARK_CHOLESTEROL_HOMEOSTASIS:ES2:trt_xpr	0.19	0.43	1.46
PID_ILK_PATHWAY:HEPG2:TRT_SH.CGS	PATHWAY_SET	20.00	45.00	8.00	40.00	20.00	44.44	PID_ILK_PATHWAY	HEPG2	TRT_SH.CGS	TRUE	PID_ILK_PATHWAY:HEPG2:trt_sh.cgs	0.32	0.43	1.46
BIOCARTA_TPO_PATHWAY:A375:TRT_XPR	PATHWAY_SET	32.00	24.00	15.00	46.88	16.00	66.67	BIOCARTA_TPO_PATHWAY	A375	TRT_XPR	TRUE	BIOCARTA_TPO_PATHWAY:A375:trt_xpr	0.28	0.43	1.45
BIOCARTA_EIF_PATHWAY:BICR6:TRT_XPR	PATHWAY_SET	11.00	16.00	7.00	63.64	7.00	43.75	BIOCARTA_EIF_PATHWAY	BICR6	TRT_XPR	TRUE	BIOCARTA_EIF_PATHWAY:BICR6:trt_xpr	0.38	0.43	1.45
BIOCARTA_BCR_PATHWAY:A375:TRT_XPR	PATHWAY_SET	44.00	35.00	14.00	31.82	22.00	62.86	BIOCARTA_BCR_PATHWAY	A375	TRT_XPR	TRUE	BIOCARTA_BCR_PATHWAY:A375:trt_xpr	0.23	0.43	1.45
CP_VEGFR_INHIBITOR:MDAMB231:TRT_CP	PCL	9.00	13.00	8.00	88.89	8.00	61.54	CP_VEGFR_INHIBITOR	MDAMB231	TRT_CP	TRUE	CP_VEGFR_INHIBITOR:MDAMB231:trt_cp	0.43	0.43	1.45
REACTOME_ACTIVATION_OF_THE_AP1_FAMILY_OF_TRANSCRIPTION_FACTORS:U2OS:TRT_OE	PATHWAY_SET	5.00	10.00	2.00	40.00	4.00	40.00	REACTOME_ACTIVATION_OF_THE_AP1_FAMILY_OF_TRANSCRIPTION_FACTORS	U2OS	TRT_OE	TRUE	REACTOME_ACTIVATION_OF_THE_AP1_FAMILY_OF_TRANSCRIPTION_FACTORS:U2OS:trt_oe	0.57	0.43	1.45
REACTOME_ELEVATION_OF_CYTOSOLIC_CA2_LEVELS:BICR6:TRT_XPR	PATHWAY_SET	14.00	8.00	5.00	35.71	7.00	87.50	REACTOME_ELEVATION_OF_CYTOSOLIC_CA2_LEVELS	BICR6	TRT_XPR	TRUE	REACTOME_ELEVATION_OF_CYTOSOLIC_CA2_LEVELS:BICR6:trt_xpr	0.37	0.43	1.45
REACTOME_M_G1_TRANSITION:HT29:TRT_SH.CGS	PATHWAY_SET	29.00	80.00	20.00	68.97	29.00	36.25	REACTOME_M_G1_TRANSITION	HT29	TRT_SH.CGS	TRUE	REACTOME_M_G1_TRANSITION:HT29:trt_sh.cgs	0.28	0.43	1.45
PID_AR_TF_PATHWAY:TRT_OE	PATHWAY_SET	327.00	53.00	100.00	30.58	36.00	67.92	PID_AR_TF_PATHWAY	-666	TRT_OE	TRUE	PID_AR_TF_PATHWAY:trt_oe	0.14	0.43	1.45
KEGG_LYSINE_DEGRADATION:A375:TRT_XPR	PATHWAY_SET	115.00	44.00	66.00	57.39	31.00	70.45	KEGG_LYSINE_DEGRADATION	A375	TRT_XPR	TRUE	KEGG_LYSINE_DEGRADATION:A375:trt_xpr	0.18	0.43	1.45
ST_GRANULE_CELL_SURVIVAL_PATHWAY:A375:TRT_XPR	PATHWAY_SET	37.00	27.00	15.00	40.54	17.00	62.96	ST_GRANULE_CELL_SURVIVAL_PATHWAY	A375	TRT_XPR	TRUE	ST_GRANULE_CELL_SURVIVAL_PATHWAY:A375:trt_xpr	0.23	0.43	1.45
PROTEIN_PHOSPHATASE_INHIBITOR:HT29:TRT_CP	MOA_CLASS	4.00	7.00	2.00	50.00	4.00	57.14	PROTEIN_PHOSPHATASE_INHIBITOR	HT29	TRT_CP	TRUE	PROTEIN_PHOSPHATASE_INHIBITOR:HT29:trt_cp	0.62	0.43	1.45
REACTOME_SHC1_EVENTS_IN_EGFR_SIGNALING:PC3:TRT_SH.CGS	PATHWAY_SET	9.00	15.00	3.00	33.33	9.00	60.00	REACTOME_SHC1_EVENTS_IN_EGFR_SIGNALING	PC3	TRT_SH.CGS	TRUE	REACTOME_SHC1_EVENTS_IN_EGFR_SIGNALING:PC3:trt_sh.cgs	0.43	0.43	1.45
REACTOME_METABOLISM_OF_POLYAMINES:BICR6:TRT_XPR	PATHWAY_SET	15.00	15.00	5.00	33.33	10.00	66.67	REACTOME_METABOLISM_OF_POLYAMINES	BICR6	TRT_XPR	TRUE	REACTOME_METABOLISM_OF_POLYAMINES:BICR6:trt_xpr	0.35	0.43	1.45
PID_MYC_PATHWAY:ES2:TRT_XPR	PATHWAY_SET	34.00	25.00	13.00	38.24	16.00	64.00	PID_MYC_PATHWAY	ES2	TRT_XPR	TRUE	PID_MYC_PATHWAY:ES2:trt_xpr	0.28	0.43	1.45
CP_DNA_SYNTHESIS_INHIBITOR:PC3:TRT_CP	PCL	8.00	3.00	4.00	50.00	3.00	100.00	CP_DNA_SYNTHESIS_INHIBITOR	PC3	TRT_CP	TRUE	CP_DNA_SYNTHESIS_INHIBITOR:PC3:trt_cp	0.46	0.43	1.45
FAAH_INHIBITOR:HEPG2:TRT_CP	MOA_CLASS	5.00	13.00	2.00	40.00	5.00	38.46	FAAH_INHIBITOR	HEPG2	TRT_CP	TRUE	FAAH_INHIBITOR:HEPG2:trt_cp	0.57	0.43	1.45
ATP_CHANNEL_BLOCKER:HEK293:TRT_CP	MOA_CLASS	4.00	7.00	3.00	75.00	4.00	57.14	ATP_CHANNEL_BLOCKER	HEK293	TRT_CP	TRUE	ATP_CHANNEL_BLOCKER:HEK293:trt_cp	0.62	0.43	1.45
CELL_CYCLE_INHIBITOR:SKBR3:TRT_CP	MOA_CLASS	3.00	6.00	2.00	66.67	3.00	50.00	CELL_CYCLE_INHIBITOR	SKBR3	TRT_CP	TRUE	CELL_CYCLE_INHIBITOR:SKBR3:trt_cp	0.68	0.43	1.45
PID_HIF1A_PATHWAY:HEPG2:TRT_SH.CGS	PATHWAY_SET	11.00	19.00	5.00	45.45	11.00	57.89	PID_HIF1A_PATHWAY	HEPG2	TRT_SH.CGS	TRUE	PID_HIF1A_PATHWAY:HEPG2:trt_sh.cgs	0.38	0.43	1.45
PID_ERBB1_INTERNALIZATION_PATHWAY:PC3:TRT_SH.CGS	PATHWAY_SET	21.00	41.00	10.00	47.62	21.00	51.22	PID_ERBB1_INTERNALIZATION_PATHWAY	PC3	TRT_SH.CGS	TRUE	PID_ERBB1_INTERNALIZATION_PATHWAY:PC3:trt_sh.cgs	0.31	0.43	1.45
BIOCARTA_BARRESTIN_SRC_PATHWAY:HT29:TRT_XPR	PATHWAY_SET	18.00	15.00	7.00	38.89	9.00	60.00	BIOCARTA_BARRESTIN_SRC_PATHWAY	HT29	TRT_XPR	TRUE	BIOCARTA_BARRESTIN_SRC_PATHWAY:HT29:trt_xpr	0.32	0.43	1.45
KEGG_GNRH_SIGNALING_PATHWAY:A549:TRT_OE	PATHWAY_SET	131.00	101.00	75.00	57.25	38.00	37.62	KEGG_GNRH_SIGNALING_PATHWAY	A549	TRT_OE	TRUE	KEGG_GNRH_SIGNALING_PATHWAY:A549:trt_oe	0.16	0.43	1.45
PID_ATR_PATHWAY:YAPC:TRT_XPR	PATHWAY_SET	37.00	39.00	12.00	32.43	19.00	48.72	PID_ATR_PATHWAY	YAPC	TRT_XPR	TRUE	PID_ATR_PATHWAY:YAPC:trt_xpr	0.23	0.42	1.45
KEGG_ENDOMETRIAL_CANCER:PC3:TRT_SH.CGS	PATHWAY_SET	36.00	52.00	13.00	36.11	36.00	69.23	KEGG_ENDOMETRIAL_CANCER	PC3	TRT_SH.CGS	TRUE	KEGG_ENDOMETRIAL_CANCER:PC3:trt_sh.cgs	0.23	0.42	1.45
JNK_INHIBITOR:A375:TRT_CP	MOA_CLASS	11.00	13.00	7.00	63.64	9.00	69.23	JNK_INHIBITOR	A375	TRT_CP	TRUE	JNK_INHIBITOR:A375:trt_cp	0.38	0.42	1.45
KEGG_VASOPRESSIN_REGULATED_WATER_REABSORPTION:U251MG:TRT_XPR	PATHWAY_SET	28.00	44.00	9.00	32.14	14.00	31.82	KEGG_VASOPRESSIN_REGULATED_WATER_REABSORPTION	U251MG	TRT_XPR	TRUE	KEGG_VASOPRESSIN_REGULATED_WATER_REABSORPTION:U251MG:trt_xpr	0.28	0.42	1.45
BIOCARTA_RB_PATHWAY:BICR6:TRT_XPR	PATHWAY_SET	24.00	13.00	10.00	41.67	12.00	92.31	BIOCARTA_RB_PATHWAY	BICR6	TRT_XPR	TRUE	BIOCARTA_RB_PATHWAY:BICR6:trt_xpr	0.29	0.42	1.45
BIOCARTA_IL6_PATHWAY:U251MG:TRT_XPR	PATHWAY_SET	37.00	22.00	13.00	35.14	19.00	86.36	BIOCARTA_IL6_PATHWAY	U251MG	TRT_XPR	TRUE	BIOCARTA_IL6_PATHWAY:U251MG:trt_xpr	0.23	0.42	1.45
ST_JNK_MAPK_PATHWAY:U251MG:TRT_XPR	PATHWAY_SET	67.00	40.00	22.00	32.84	32.00	80.00	ST_JNK_MAPK_PATHWAY	U251MG	TRT_XPR	TRUE	ST_JNK_MAPK_PATHWAY:U251MG:trt_xpr	0.19	0.42	1.44
BIOCARTA_CARM_ER_PATHWAY:HT29:TRT_XPR	PATHWAY_SET	40.00	35.00	14.00	35.00	20.00	57.14	BIOCARTA_CARM_ER_PATHWAY	HT29	TRT_XPR	TRUE	BIOCARTA_CARM_ER_PATHWAY:HT29:trt_xpr	0.23	0.42	1.44
REACTOME_FORMATION_OF_TUBULIN_FOLDING_INTERMEDIATES_BY_CCT_TRIC:U251MG:TRT_XPR	PATHWAY_SET	20.00	21.00	8.00	40.00	10.00	47.62	REACTOME_FORMATION_OF_TUBULIN_FOLDING_INTERMEDIATES_BY_CCT_TRIC	U251MG	TRT_XPR	TRUE	REACTOME_FORMATION_OF_TUBULIN_FOLDING_INTERMEDIATES_BY_CCT_TRIC:U251MG:trt_xpr	0.31	0.42	1.44
REACTOME_POST_CHAPERONIN_TUBULIN_FOLDING_PATHWAY:U251MG:TRT_XPR	PATHWAY_SET	20.00	18.00	8.00	40.00	10.00	55.56	REACTOME_POST_CHAPERONIN_TUBULIN_FOLDING_PATHWAY	U251MG	TRT_XPR	TRUE	REACTOME_POST_CHAPERONIN_TUBULIN_FOLDING_PATHWAY:U251MG:trt_xpr	0.31	0.42	1.44
PID_EPHA2_FWD_PATHWAY:HT29:TRT_SH.CGS	PATHWAY_SET	8.00	19.00	3.00	37.50	8.00	42.11	PID_EPHA2_FWD_PATHWAY	HT29	TRT_SH.CGS	TRUE	PID_EPHA2_FWD_PATHWAY:HT29:trt_sh.cgs	0.46	0.42	1.44
PID_PI3KCI_AKT_PATHWAY:U2OS:TRT_OE	PATHWAY_SET	19.00	35.00	6.00	31.58	13.00	37.14	PID_PI3KCI_AKT_PATHWAY	U2OS	TRT_OE	TRUE	PID_PI3KCI_AKT_PATHWAY:U2OS:trt_oe	0.33	0.42	1.44
PID_AR_TF_PATHWAY:A375:TRT_XPR	PATHWAY_SET	103.00	53.00	43.00	41.75	35.00	66.04	PID_AR_TF_PATHWAY	A375	TRT_XPR	TRUE	PID_AR_TF_PATHWAY:A375:trt_xpr	0.18	0.42	1.44
REACTOME_RAF_MAP_KINASE_CASCADE:A549:TRT_OE	PATHWAY_SET	44.00	10.00	32.00	72.73	7.00	70.00	REACTOME_RAF_MAP_KINASE_CASCADE	A549	TRT_OE	TRUE	REACTOME_RAF_MAP_KINASE_CASCADE:A549:trt_oe	0.23	0.42	1.44
CP_HMGCR_INHIBITOR:MCF7:TRT_CP	PCL	17.00	8.00	16.00	94.12	8.00	100.00	CP_HMGCR_INHIBITOR	MCF7	TRT_CP	TRUE	CP_HMGCR_INHIBITOR:MCF7:trt_cp	0.32	0.42	1.44
AURORA_KINASE_INHIBITOR:A549:TRT_CP	MOA_CLASS	18.00	31.00	13.00	72.22	17.00	54.84	AURORA_KINASE_INHIBITOR	A549	TRT_CP	TRUE	AURORA_KINASE_INHIBITOR:A549:trt_cp	0.32	0.42	1.44
BIOCARTA_CDC42RAC_PATHWAY:A549:TRT_OE	PATHWAY_SET	36.00	16.00	12.00	33.33	12.00	75.00	BIOCARTA_CDC42RAC_PATHWAY	A549	TRT_OE	TRUE	BIOCARTA_CDC42RAC_PATHWAY:A549:trt_oe	0.23	0.42	1.44
FOCAL_ADHESION_KINASE_INHIBITOR:TRT_CP	MOA_CLASS	69.00	6.00	50.00	72.46	4.00	66.67	FOCAL_ADHESION_KINASE_INHIBITOR	-666	TRT_CP	TRUE	FOCAL_ADHESION_KINASE_INHIBITOR:trt_cp	0.19	0.42	1.44
PID_VEGFR1_2_PATHWAY:HT29:TRT_SH.CGS	PATHWAY_SET	38.00	69.00	13.00	34.21	38.00	55.07	PID_VEGFR1_2_PATHWAY	HT29	TRT_SH.CGS	TRUE	PID_VEGFR1_2_PATHWAY:HT29:trt_sh.cgs	0.23	0.42	1.44
CP_PKC_INHIBITOR:HCC515:TRT_CP	PCL	4.00	7.00	4.00	100.00	4.00	57.14	CP_PKC_INHIBITOR	HCC515	TRT_CP	TRUE	CP_PKC_INHIBITOR:HCC515:trt_cp	0.62	0.42	1.44
RNA_POLYMERASE_INHIBITOR:MCF7:TRT_CP	MOA_CLASS	18.00	17.00	6.00	33.33	11.00	64.71	RNA_POLYMERASE_INHIBITOR	MCF7	TRT_CP	TRUE	RNA_POLYMERASE_INHIBITOR:MCF7:trt_cp	0.32	0.42	1.44
BIOCARTA_RAS_PATHWAY:U251MG:TRT_XPR	PATHWAY_SET	36.00	23.00	13.00	36.11	16.00	69.57	BIOCARTA_RAS_PATHWAY	U251MG	TRT_XPR	TRUE	BIOCARTA_RAS_PATHWAY:U251MG:trt_xpr	0.23	0.42	1.44
BIOCARTA_INSULIN_PATHWAY:HT29:TRT_SH.CGS	PATHWAY_SET	10.00	22.00	4.00	40.00	10.00	45.45	BIOCARTA_INSULIN_PATHWAY	HT29	TRT_SH.CGS	TRUE	BIOCARTA_INSULIN_PATHWAY:HT29:trt_sh.cgs	0.42	0.42	1.44
REACTOME_TGF_BETA_RECEPTOR_SIGNALING_ACTIVATES_SMADS:PC3:TRT_XPR	PATHWAY_SET	18.00	25.00	6.00	33.33	9.00	36.00	REACTOME_TGF_BETA_RECEPTOR_SIGNALING_ACTIVATES_SMADS	PC3	TRT_XPR	TRUE	REACTOME_TGF_BETA_RECEPTOR_SIGNALING_ACTIVATES_SMADS:PC3:trt_xpr	0.32	0.42	1.44
REACTOME_TGF_BETA_RECEPTOR_SIGNALING_ACTIVATES_SMADS:ES2:TRT_XPR	PATHWAY_SET	20.00	25.00	9.00	45.00	10.00	40.00	REACTOME_TGF_BETA_RECEPTOR_SIGNALING_ACTIVATES_SMADS	ES2	TRT_XPR	TRUE	REACTOME_TGF_BETA_RECEPTOR_SIGNALING_ACTIVATES_SMADS:ES2:trt_xpr	0.31	0.42	1.44
CP_MEK_INHIBITOR:HELA:TRT_CP	PCL	4.00	8.00	2.00	50.00	4.00	50.00	CP_MEK_INHIBITOR	HELA	TRT_CP	TRUE	CP_MEK_INHIBITOR:HELA:trt_cp	0.62	0.42	1.44
PI3K_INHIBITOR:A549:TRT_CP	MOA_CLASS	39.00	63.00	18.00	46.15	34.00	53.97	PI3K_INHIBITOR	A549	TRT_CP	TRUE	PI3K_INHIBITOR:A549:trt_cp	0.23	0.42	1.44
ST_ERK1_ERK2_MAPK_PATHWAY:U251MG:TRT_XPR	PATHWAY_SET	43.00	32.00	17.00	39.53	22.00	68.75	ST_ERK1_ERK2_MAPK_PATHWAY	U251MG	TRT_XPR	TRUE	ST_ERK1_ERK2_MAPK_PATHWAY:U251MG:trt_xpr	0.23	0.42	1.44
REACTOME_SHC_RELATED_EVENTS:A549:TRT_OE	PATHWAY_SET	49.00	17.00	33.00	67.35	11.00	64.71	REACTOME_SHC_RELATED_EVENTS	A549	TRT_OE	TRUE	REACTOME_SHC_RELATED_EVENTS:A549:trt_oe	0.23	0.42	1.44
PID_SYNDECAN_1_PATHWAY:BICR6:TRT_XPR	PATHWAY_SET	26.00	46.00	8.00	30.77	14.00	30.43	PID_SYNDECAN_1_PATHWAY	BICR6	TRT_XPR	TRUE	PID_SYNDECAN_1_PATHWAY:BICR6:trt_xpr	0.29	0.42	1.44
REACTOME_AKT_PHOSPHORYLATES_TARGETS_IN_THE_CYTOSOL:HA1E:TRT_OE	PATHWAY_SET	33.00	12.00	21.00	63.64	10.00	83.33	REACTOME_AKT_PHOSPHORYLATES_TARGETS_IN_THE_CYTOSOL	HA1E	TRT_OE	TRUE	REACTOME_AKT_PHOSPHORYLATES_TARGETS_IN_THE_CYTOSOL:HA1E:trt_oe	0.27	0.42	1.44
KEGG_GLIOMA:SALE:TRT_OE	PATHWAY_SET	233.00	65.00	106.00	45.49	29.00	44.62	KEGG_GLIOMA	SALE	TRT_OE	TRUE	KEGG_GLIOMA:SALE:trt_oe	0.14	0.42	1.44
PID_SMAD2_3PATHWAY:TRT_XPR	PATHWAY_SET	147.00	17.00	53.00	36.05	7.00	41.18	PID_SMAD2_3PATHWAY	-666	TRT_XPR	TRUE	PID_SMAD2_3PATHWAY:trt_xpr	0.16	0.42	1.44
REACTOME_G2_M_CHECKPOINTS:TRT_XPR	PATHWAY_SET	363.00	42.00	145.00	39.94	19.00	45.24	REACTOME_G2_M_CHECKPOINTS	-666	TRT_XPR	TRUE	REACTOME_G2_M_CHECKPOINTS:trt_xpr	0.13	0.42	1.44
PROTEIN_SYNTHESIS_STIMULANT:THP1:TRT_CP	MOA_CLASS	3.00	5.00	2.00	66.67	3.00	60.00	PROTEIN_SYNTHESIS_STIMULANT	THP1	TRT_CP	TRUE	PROTEIN_SYNTHESIS_STIMULANT:THP1:trt_cp	0.67	0.42	1.44
REACTOME_EXTRINSIC_PATHWAY_FOR_APOPTOSIS:BICR6:TRT_XPR	PATHWAY_SET	16.00	13.00	9.00	56.25	8.00	61.54	REACTOME_EXTRINSIC_PATHWAY_FOR_APOPTOSIS	BICR6	TRT_XPR	TRUE	REACTOME_EXTRINSIC_PATHWAY_FOR_APOPTOSIS:BICR6:trt_xpr	0.33	0.42	1.44
FAAH_INHIBITOR:HA1E:TRT_CP	MOA_CLASS	7.00	13.00	6.00	85.71	6.00	46.15	FAAH_INHIBITOR	HA1E	TRT_CP	TRUE	FAAH_INHIBITOR:HA1E:trt_cp	0.46	0.42	1.44
BIOCARTA_FCER1_PATHWAY:PC3:TRT_SH.CGS	PATHWAY_SET	27.00	39.00	12.00	44.44	27.00	69.23	BIOCARTA_FCER1_PATHWAY	PC3	TRT_SH.CGS	TRUE	BIOCARTA_FCER1_PATHWAY:PC3:trt_sh.cgs	0.29	0.42	1.44
HISTONE_DEMETHYLASE_INHIBITOR:HCC515:TRT_CP	MOA_CLASS	3.00	5.00	2.00	66.67	3.00	60.00	HISTONE_DEMETHYLASE_INHIBITOR	HCC515	TRT_CP	TRUE	HISTONE_DEMETHYLASE_INHIBITOR:HCC515:trt_cp	0.67	0.42	1.44
BIOCARTA_TALL1_PATHWAY:HT29:TRT_SH.CGS	PATHWAY_SET	9.00	15.00	3.00	33.33	9.00	60.00	BIOCARTA_TALL1_PATHWAY	HT29	TRT_SH.CGS	TRUE	BIOCARTA_TALL1_PATHWAY:HT29:trt_sh.cgs	0.43	0.41	1.43
SELECTIVE_SEROTONIN_REUPTAKE_INHIBITOR_(SSRI):VCAP:TRT_CP	MOA_CLASS	7.00	8.00	3.00	42.86	4.00	50.00	SELECTIVE_SEROTONIN_REUPTAKE_INHIBITOR_(SSRI)	VCAP	TRT_CP	TRUE	SELECTIVE_SEROTONIN_REUPTAKE_INHIBITOR_(SSRI):VCAP:trt_cp	0.46	0.41	1.43
BIOCARTA_IGF1MTOR_PATHWAY:U251MG:TRT_XPR	PATHWAY_SET	29.00	20.00	14.00	48.28	13.00	65.00	BIOCARTA_IGF1MTOR_PATHWAY	U251MG	TRT_XPR	TRUE	BIOCARTA_IGF1MTOR_PATHWAY:U251MG:trt_xpr	0.27	0.41	1.43
KD_PROTEASOME_PATHWAY:HCC515:TRT_SH.CGS	PCL	4.00	9.00	2.00	50.00	4.00	44.44	KD_PROTEASOME_PATHWAY	HCC515	TRT_SH.CGS	TRUE	KD_PROTEASOME_PATHWAY:HCC515:trt_sh.cgs	0.61	0.41	1.43
REACTOME_ACTIVATION_OF_NF_KAPPAB_IN_B_CELLS:TRT_XPR	PATHWAY_SET	402.00	63.00	129.00	32.09	20.00	31.75	REACTOME_ACTIVATION_OF_NF_KAPPAB_IN_B_CELLS	-666	TRT_XPR	TRUE	REACTOME_ACTIVATION_OF_NF_KAPPAB_IN_B_CELLS:trt_xpr	0.13	0.41	1.43
CP_IKK_INHIBITOR:JURKAT:TRT_CP	PCL	3.00	5.00	3.00	100.00	3.00	60.00	CP_IKK_INHIBITOR	JURKAT	TRT_CP	TRUE	CP_IKK_INHIBITOR:JURKAT:trt_cp	0.67	0.41	1.43
HALLMARK_DNA_REPAIR:PC3:TRT_SH.CGS	PATHWAY_SET	62.00	150.00	27.00	43.55	62.00	41.33	HALLMARK_DNA_REPAIR	PC3	TRT_SH.CGS	TRUE	HALLMARK_DNA_REPAIR:PC3:trt_sh.cgs	0.19	0.41	1.43
PID_FOXO_PATHWAY:YAPC:TRT_XPR	PATHWAY_SET	59.00	49.00	19.00	32.20	29.00	59.18	PID_FOXO_PATHWAY	YAPC	TRT_XPR	TRUE	PID_FOXO_PATHWAY:YAPC:trt_xpr	0.19	0.41	1.43
CDC_INHIBITOR:HA1E:TRT_CP	MOA_CLASS	8.00	12.00	5.00	62.50	8.00	66.67	CDC_INHIBITOR	HA1E	TRT_CP	TRUE	CDC_INHIBITOR:HA1E:trt_cp	0.46	0.41	1.43
REACTOME_REGULATION_OF_INSULIN_LIKE_GROWTH_FACTOR_IGF_ACTIVITY_BY_INSULIN_LIKE_GROWTH_FACTOR_BINDING_PROTEINS_IGFBPS:HT29:TRT_SH.CGS	PATHWAY_SET	5.00	16.00	2.00	40.00	5.00	31.25	REACTOME_REGULATION_OF_INSULIN_LIKE_GROWTH_FACTOR_IGF_ACTIVITY_BY_INSULIN_LIKE_GROWTH_FACTOR_BINDING_PROTEINS_IGFBPS	HT29	TRT_SH.CGS	TRUE	REACTOME_REGULATION_OF_INSULIN_LIKE_GROWTH_FACTOR_IGF_ACTIVITY_BY_INSULIN_LIKE_GROWTH_FACTOR_BINDING_PROTEINS_IGFBPS:HT29:trt_sh.cgs	0.56	0.41	1.43
MEK_INHIBITOR:HELA:TRT_CP	MOA_CLASS	10.00	24.00	7.00	70.00	10.00	41.67	MEK_INHIBITOR	HELA	TRT_CP	TRUE	MEK_INHIBITOR:HELA:trt_cp	0.42	0.41	1.43
PID_AURORA_A_PATHWAY:TRT_XPR	PATHWAY_SET	248.00	31.00	99.00	39.92	12.00	38.71	PID_AURORA_A_PATHWAY	-666	TRT_XPR	TRUE	PID_AURORA_A_PATHWAY:trt_xpr	0.14	0.41	1.43
BIOCARTA_BCELLSURVIVAL_PATHWAY:U251MG:TRT_XPR	PATHWAY_SET	23.00	16.00	8.00	34.78	10.00	62.50	BIOCARTA_BCELLSURVIVAL_PATHWAY	U251MG	TRT_XPR	TRUE	BIOCARTA_BCELLSURVIVAL_PATHWAY:U251MG:trt_xpr	0.29	0.41	1.43
BIOCARTA_IL4_PATHWAY:MCF7:TRT_XPR	PATHWAY_SET	18.00	11.00	6.00	33.33	8.00	72.73	BIOCARTA_IL4_PATHWAY	MCF7	TRT_XPR	TRUE	BIOCARTA_IL4_PATHWAY:MCF7:trt_xpr	0.32	0.41	1.43
BIOCARTA_ARAP_PATHWAY:BICR6:TRT_XPR	PATHWAY_SET	20.00	17.00	7.00	35.00	10.00	58.82	BIOCARTA_ARAP_PATHWAY	BICR6	TRT_XPR	TRUE	BIOCARTA_ARAP_PATHWAY:BICR6:trt_xpr	0.31	0.41	1.43
REACTOME_TRANSCRIPTIONAL_REGULATION_OF_WHITE_ADIPOCYTE_DIFFERENTIATION:ES2:TRT_XPR	PATHWAY_SET	68.00	72.00	27.00	39.71	31.00	43.06	REACTOME_TRANSCRIPTIONAL_REGULATION_OF_WHITE_ADIPOCYTE_DIFFERENTIATION	ES2	TRT_XPR	TRUE	REACTOME_TRANSCRIPTIONAL_REGULATION_OF_WHITE_ADIPOCYTE_DIFFERENTIATION:ES2:trt_xpr	0.19	0.41	1.43
PID_CD8_TCR_DOWNSTREAM_PATHWAY:TRT_OE	PATHWAY_SET	778.00	65.00	349.00	44.86	34.00	52.31	PID_CD8_TCR_DOWNSTREAM_PATHWAY	-666	TRT_OE	TRUE	PID_CD8_TCR_DOWNSTREAM_PATHWAY:trt_oe	0.12	0.41	1.43
GLYCOGEN_SYNTHASE_KINASE_INHIBITOR:HT29:TRT_CP	MOA_CLASS	13.00	18.00	6.00	46.15	10.00	55.56	GLYCOGEN_SYNTHASE_KINASE_INHIBITOR	HT29	TRT_CP	TRUE	GLYCOGEN_SYNTHASE_KINASE_INHIBITOR:HT29:trt_cp	0.37	0.41	1.43
PID_BCR_5PATHWAY:PC3:TRT_SH.CGS	PATHWAY_SET	42.00	65.00	15.00	35.71	42.00	64.62	PID_BCR_5PATHWAY	PC3	TRT_SH.CGS	TRUE	PID_BCR_5PATHWAY:PC3:trt_sh.cgs	0.23	0.41	1.43
BIOCARTA_RARRXR_PATHWAY:TRT_OE	PATHWAY_SET	88.00	15.00	30.00	34.09	10.00	66.67	BIOCARTA_RARRXR_PATHWAY	-666	TRT_OE	TRUE	BIOCARTA_RARRXR_PATHWAY:trt_oe	0.19	0.41	1.43
KEGG_P53_SIGNALING_PATHWAY:A549:TRT_XPR	PATHWAY_SET	86.00	68.00	28.00	32.56	40.00	58.82	KEGG_P53_SIGNALING_PATHWAY	A549	TRT_XPR	TRUE	KEGG_P53_SIGNALING_PATHWAY:A549:trt_xpr	0.19	0.41	1.43
BIOCARTA_CARM1_PATHWAY:AALE:TRT_OE	PATHWAY_SET	13.00	13.00	7.00	53.85	4.00	30.77	BIOCARTA_CARM1_PATHWAY	AALE	TRT_OE	TRUE	BIOCARTA_CARM1_PATHWAY:AALE:trt_oe	0.37	0.41	1.43
PID_FOXM1_PATHWAY:HT29:TRT_SH.CGS	PATHWAY_SET	18.00	40.00	6.00	33.33	18.00	45.00	PID_FOXM1_PATHWAY	HT29	TRT_SH.CGS	TRUE	PID_FOXM1_PATHWAY:HT29:trt_sh.cgs	0.32	0.41	1.43
BTK_INHIBITOR:HT29:TRT_CP	MOA_CLASS	4.00	3.00	3.00	75.00	3.00	100.00	BTK_INHIBITOR	HT29	TRT_CP	TRUE	BTK_INHIBITOR:HT29:trt_cp	0.61	0.41	1.43
PID_AVB3_OPN_PATHWAY:A375:TRT_XPR	PATHWAY_SET	52.00	31.00	18.00	34.62	25.00	80.65	PID_AVB3_OPN_PATHWAY	A375	TRT_XPR	TRUE	PID_AVB3_OPN_PATHWAY:A375:trt_xpr	0.23	0.41	1.43
KD_AKT_SIGNALING:MCF7:TRT_SH.CGS	PCL	3.00	7.00	2.00	66.67	3.00	42.86	KD_AKT_SIGNALING	MCF7	TRT_SH.CGS	TRUE	KD_AKT_SIGNALING:MCF7:trt_sh.cgs	0.67	0.41	1.42
PURINE_ANTAGONIST:HT29:TRT_CP	MOA_CLASS	4.00	7.00	2.00	50.00	4.00	57.14	PURINE_ANTAGONIST	HT29	TRT_CP	TRUE	PURINE_ANTAGONIST:HT29:trt_cp	0.61	0.41	1.42
REACTOME_G2_M_DNA_DAMAGE_CHECKPOINT:A375:TRT_XPR	PATHWAY_SET	15.00	9.00	9.00	60.00	8.00	88.89	REACTOME_G2_M_DNA_DAMAGE_CHECKPOINT	A375	TRT_XPR	TRUE	REACTOME_G2_M_DNA_DAMAGE_CHECKPOINT:A375:trt_xpr	0.34	0.41	1.42
REACTOME_PIP3_ACTIVATES_AKT_SIGNALING:U251MG:TRT_XPR	PATHWAY_SET	32.00	27.00	12.00	37.50	15.00	55.56	REACTOME_PIP3_ACTIVATES_AKT_SIGNALING	U251MG	TRT_XPR	TRUE	REACTOME_PIP3_ACTIVATES_AKT_SIGNALING:U251MG:trt_xpr	0.27	0.41	1.42
PID_ANGIOPOIETIN_RECEPTOR_PATHWAY:HT29:TRT_SH.CGS	PATHWAY_SET	24.00	50.00	8.00	33.33	24.00	48.00	PID_ANGIOPOIETIN_RECEPTOR_PATHWAY	HT29	TRT_SH.CGS	TRUE	PID_ANGIOPOIETIN_RECEPTOR_PATHWAY:HT29:trt_sh.cgs	0.28	0.41	1.42
PID_TAP63_PATHWAY:U251MG:TRT_XPR	PATHWAY_SET	57.00	54.00	20.00	35.09	30.00	55.56	PID_TAP63_PATHWAY	U251MG	TRT_XPR	TRUE	PID_TAP63_PATHWAY:U251MG:trt_xpr	0.23	0.41	1.42
BIOCARTA_RAS_PATHWAY:U2OS:TRT_OE	PATHWAY_SET	22.00	23.00	9.00	40.91	13.00	56.52	BIOCARTA_RAS_PATHWAY	U2OS	TRT_OE	TRUE	BIOCARTA_RAS_PATHWAY:U2OS:trt_oe	0.30	0.41	1.42
REACTOME_RIP_MEDIATED_NFKB_ACTIVATION_VIA_DAI:PC3:TRT_SH.CGS	PATHWAY_SET	10.00	18.00	4.00	40.00	10.00	55.56	REACTOME_RIP_MEDIATED_NFKB_ACTIVATION_VIA_DAI	PC3	TRT_SH.CGS	TRUE	REACTOME_RIP_MEDIATED_NFKB_ACTIVATION_VIA_DAI:PC3:trt_sh.cgs	0.42	0.41	1.42
REACTOME_UNWINDING_OF_DNA:A375:TRT_SH.CGS	PATHWAY_SET	6.00	11.00	2.00	33.33	6.00	54.55	REACTOME_UNWINDING_OF_DNA	A375	TRT_SH.CGS	TRUE	REACTOME_UNWINDING_OF_DNA:A375:trt_sh.cgs	0.52	0.41	1.42
REACTOME_REGULATION_OF_IFNG_SIGNALING:HA1E:TRT_OE	PATHWAY_SET	18.00	14.00	6.00	33.33	9.00	64.29	REACTOME_REGULATION_OF_IFNG_SIGNALING	HA1E	TRT_OE	TRUE	REACTOME_REGULATION_OF_IFNG_SIGNALING:HA1E:trt_oe	0.32	0.41	1.42
REACTOME_EGFR_DOWNREGULATION:PC3:TRT_SH.CGS	PATHWAY_SET	13.00	25.00	4.00	30.77	13.00	52.00	REACTOME_EGFR_DOWNREGULATION	PC3	TRT_SH.CGS	TRUE	REACTOME_EGFR_DOWNREGULATION:PC3:trt_sh.cgs	0.37	0.41	1.42
REACTOME_REGULATION_OF_MRNA_STABILITY_BY_PROTEINS_THAT_BIND_AU_RICH_ELEMENTS:HT29:TRT_SH.CGS	PATHWAY_SET	32.00	82.00	23.00	71.88	32.00	39.02	REACTOME_REGULATION_OF_MRNA_STABILITY_BY_PROTEINS_THAT_BIND_AU_RICH_ELEMENTS	HT29	TRT_SH.CGS	TRUE	REACTOME_REGULATION_OF_MRNA_STABILITY_BY_PROTEINS_THAT_BIND_AU_RICH_ELEMENTS:HT29:trt_sh.cgs	0.27	0.41	1.42
BIOCARTA_RELA_PATHWAY:A375:TRT_OE	PATHWAY_SET	25.00	16.00	9.00	36.00	13.00	81.25	BIOCARTA_RELA_PATHWAY	A375	TRT_OE	TRUE	BIOCARTA_RELA_PATHWAY:A375:trt_oe	0.28	0.41	1.42
PID_RANBP2_PATHWAY:HCC515:TRT_SH.CGS	PATHWAY_SET	4.00	11.00	2.00	50.00	4.00	36.36	PID_RANBP2_PATHWAY	HCC515	TRT_SH.CGS	TRUE	PID_RANBP2_PATHWAY:HCC515:trt_sh.cgs	0.61	0.41	1.42
REACTOME_COPI_MEDIATED_TRANSPORT:ES2:TRT_XPR	PATHWAY_SET	10.00	10.00	5.00	50.00	5.00	50.00	REACTOME_COPI_MEDIATED_TRANSPORT	ES2	TRT_XPR	TRUE	REACTOME_COPI_MEDIATED_TRANSPORT:ES2:trt_xpr	0.42	0.41	1.42
LIPID_PEROXIDASE_INHIBITOR:HA1E:TRT_CP	MOA_CLASS	5.00	7.00	3.00	60.00	4.00	57.14	LIPID_PEROXIDASE_INHIBITOR	HA1E	TRT_CP	TRUE	LIPID_PEROXIDASE_INHIBITOR:HA1E:trt_cp	0.56	0.41	1.42
REACTOME_SHC_RELATED_EVENTS:PC3:TRT_SH.CGS	PATHWAY_SET	9.00	17.00	3.00	33.33	9.00	52.94	REACTOME_SHC_RELATED_EVENTS	PC3	TRT_SH.CGS	TRUE	REACTOME_SHC_RELATED_EVENTS:PC3:trt_sh.cgs	0.42	0.41	1.42
PID_IL27_PATHWAY:TRT_LIG	PATHWAY_SET	131.00	26.00	43.00	32.82	8.00	30.77	PID_IL27_PATHWAY	-666	TRT_LIG	TRUE	PID_IL27_PATHWAY:trt_lig	0.16	0.41	1.42
BIOCARTA_PS1_PATHWAY:YAPC:TRT_XPR	PATHWAY_SET	16.00	14.00	8.00	50.00	8.00	57.14	BIOCARTA_PS1_PATHWAY	YAPC	TRT_XPR	TRUE	BIOCARTA_PS1_PATHWAY:YAPC:trt_xpr	0.33	0.41	1.42
PID_TGFBR_PATHWAY:HEPG2:TRT_SH.CGS	PATHWAY_SET	24.00	55.00	9.00	37.50	24.00	43.64	PID_TGFBR_PATHWAY	HEPG2	TRT_SH.CGS	TRUE	PID_TGFBR_PATHWAY:HEPG2:trt_sh.cgs	0.28	0.41	1.42
ST_ERK1_ERK2_MAPK_PATHWAY:SALE:TRT_OE	PATHWAY_SET	47.00	32.00	24.00	51.06	12.00	37.50	ST_ERK1_ERK2_MAPK_PATHWAY	SALE	TRT_OE	TRUE	ST_ERK1_ERK2_MAPK_PATHWAY:SALE:trt_oe	0.23	0.41	1.42
REACTOME_ABACAVIR_TRANSPORT_AND_METABOLISM:HCC515:TRT_SH.CGS	PATHWAY_SET	4.00	10.00	2.00	50.00	4.00	40.00	REACTOME_ABACAVIR_TRANSPORT_AND_METABOLISM	HCC515	TRT_SH.CGS	TRUE	REACTOME_ABACAVIR_TRANSPORT_AND_METABOLISM:HCC515:trt_sh.cgs	0.61	0.41	1.42
BIOCARTA_MCALPAIN_PATHWAY:HA1E:TRT_OE	PATHWAY_SET	42.00	25.00	19.00	45.24	12.00	48.00	BIOCARTA_MCALPAIN_PATHWAY	HA1E	TRT_OE	TRUE	BIOCARTA_MCALPAIN_PATHWAY:HA1E:trt_oe	0.23	0.41	1.42
REACTOME_MITOTIC_G2_G2_M_PHASES:A375:TRT_XPR	PATHWAY_SET	72.00	80.00	32.00	44.44	34.00	42.50	REACTOME_MITOTIC_G2_G2_M_PHASES	A375	TRT_XPR	TRUE	REACTOME_MITOTIC_G2_G2_M_PHASES:A375:trt_xpr	0.19	0.41	1.42
BIOCARTA_EIF4_PATHWAY:BICR6:TRT_XPR	PATHWAY_SET	25.00	24.00	10.00	40.00	13.00	54.17	BIOCARTA_EIF4_PATHWAY	BICR6	TRT_XPR	TRUE	BIOCARTA_EIF4_PATHWAY:BICR6:trt_xpr	0.28	0.41	1.42
REACTOME_EXTENSION_OF_TELOMERES:ES2:TRT_XPR	PATHWAY_SET	18.00	27.00	13.00	72.22	9.00	33.33	REACTOME_EXTENSION_OF_TELOMERES	ES2	TRT_XPR	TRUE	REACTOME_EXTENSION_OF_TELOMERES:ES2:trt_xpr	0.31	0.41	1.42
CP_P38_MAPK_INHIBITOR:NPC:TRT_CP	PCL	10.00	10.00	5.00	50.00	9.00	90.00	CP_P38_MAPK_INHIBITOR	NPC	TRT_CP	TRUE	CP_P38_MAPK_INHIBITOR:NPC:trt_cp	0.41	0.41	1.42
PID_ANGIOPOIETIN_RECEPTOR_PATHWAY:VCAP:TRT_SH.CGS	PATHWAY_SET	17.00	50.00	8.00	47.06	17.00	34.00	PID_ANGIOPOIETIN_RECEPTOR_PATHWAY	VCAP	TRT_SH.CGS	TRUE	PID_ANGIOPOIETIN_RECEPTOR_PATHWAY:VCAP:trt_sh.cgs	0.32	0.41	1.42
PID_ERBB1_INTERNALIZATION_PATHWAY:HEPG2:TRT_SH.CGS	PATHWAY_SET	18.00	41.00	7.00	38.89	18.00	43.90	PID_ERBB1_INTERNALIZATION_PATHWAY	HEPG2	TRT_SH.CGS	TRUE	PID_ERBB1_INTERNALIZATION_PATHWAY:HEPG2:trt_sh.cgs	0.31	0.41	1.42
BIOCARTA_IGF1R_PATHWAY:A549:TRT_OE	PATHWAY_SET	65.00	23.00	26.00	40.00	17.00	73.91	BIOCARTA_IGF1R_PATHWAY	A549	TRT_OE	TRUE	BIOCARTA_IGF1R_PATHWAY:A549:trt_oe	0.19	0.41	1.42
REACTOME_INTEGRATION_OF_PROVIRUS:PC3:TRT_SH.CGS	PATHWAY_SET	4.00	13.00	4.00	100.00	4.00	30.77	REACTOME_INTEGRATION_OF_PROVIRUS	PC3	TRT_SH.CGS	TRUE	REACTOME_INTEGRATION_OF_PROVIRUS:PC3:trt_sh.cgs	0.61	0.41	1.42
PID_TOLL_ENDOGENOUS_PATHWAY:A375:TRT_OE	PATHWAY_SET	22.00	25.00	9.00	40.91	13.00	52.00	PID_TOLL_ENDOGENOUS_PATHWAY	A375	TRT_OE	TRUE	PID_TOLL_ENDOGENOUS_PATHWAY:A375:trt_oe	0.30	0.41	1.42
SYK_INHIBITOR:HA1E:TRT_CP	MOA_CLASS	5.00	12.00	5.00	100.00	4.00	33.33	SYK_INHIBITOR	HA1E	TRT_CP	TRUE	SYK_INHIBITOR:HA1E:trt_cp	0.56	0.41	1.42
BIOCARTA_NFAT_PATHWAY:U251MG:TRT_XPR	PATHWAY_SET	79.00	54.00	25.00	31.65	39.00	72.22	BIOCARTA_NFAT_PATHWAY	U251MG	TRT_XPR	TRUE	BIOCARTA_NFAT_PATHWAY:U251MG:trt_xpr	0.19	0.41	1.42
PID_NETRIN_PATHWAY:A549:TRT_OE	PATHWAY_SET	49.00	32.00	21.00	42.86	14.00	43.75	PID_NETRIN_PATHWAY	A549	TRT_OE	TRUE	PID_NETRIN_PATHWAY:A549:trt_oe	0.23	0.41	1.42
BIOCARTA_EGFR_SMRTE_PATHWAY:HT29:TRT_SH.CGS	PATHWAY_SET	7.00	11.00	4.00	57.14	7.00	63.64	BIOCARTA_EGFR_SMRTE_PATHWAY	HT29	TRT_SH.CGS	TRUE	BIOCARTA_EGFR_SMRTE_PATHWAY:HT29:trt_sh.cgs	0.46	0.41	1.42
CP_T_TYPE_CALCIUM_CHANNEL_BLOCKER:PC3:TRT_CP	PCL	6.00	5.00	4.00	66.67	5.00	100.00	CP_T_TYPE_CALCIUM_CHANNEL_BLOCKER	PC3	TRT_CP	TRUE	CP_T_TYPE_CALCIUM_CHANNEL_BLOCKER:PC3:trt_cp	0.52	0.41	1.42
REACTOME_ACTIVATION_OF_NF_KAPPAB_IN_B_CELLS:A375:TRT_XPR	PATHWAY_SET	39.00	63.00	13.00	33.33	19.00	30.16	REACTOME_ACTIVATION_OF_NF_KAPPAB_IN_B_CELLS	A375	TRT_XPR	TRUE	REACTOME_ACTIVATION_OF_NF_KAPPAB_IN_B_CELLS:A375:trt_xpr	0.23	0.41	1.41
BIOCARTA_PDGF_PATHWAY:SALE:TRT_OE	PATHWAY_SET	55.00	32.00	20.00	36.36	14.00	43.75	BIOCARTA_PDGF_PATHWAY	SALE	TRT_OE	TRUE	BIOCARTA_PDGF_PATHWAY:SALE:trt_oe	0.23	0.41	1.41
BIOCARTA_SPRY_PATHWAY:A549:TRT_OE	PATHWAY_SET	66.00	18.00	41.00	62.12	13.00	72.22	BIOCARTA_SPRY_PATHWAY	A549	TRT_OE	TRUE	BIOCARTA_SPRY_PATHWAY:A549:trt_oe	0.19	0.41	1.41
PID_ER_NONGENOMIC_PATHWAY:HCC515:TRT_SH.CGS	PATHWAY_SET	18.00	41.00	7.00	38.89	18.00	43.90	PID_ER_NONGENOMIC_PATHWAY	HCC515	TRT_SH.CGS	TRUE	PID_ER_NONGENOMIC_PATHWAY:HCC515:trt_sh.cgs	0.31	0.41	1.41
KD_CANONICAL_HIGH_MOBILITY_GROUP_PROTEINS:HCC515:TRT_SH.CGS	PCL	3.00	3.00	2.00	66.67	3.00	100.00	KD_CANONICAL_HIGH_MOBILITY_GROUP_PROTEINS	HCC515	TRT_SH.CGS	TRUE	KD_CANONICAL_HIGH_MOBILITY_GROUP_PROTEINS:HCC515:trt_sh.cgs	0.66	0.41	1.41
REACTOME_SIGNAL_REGULATORY_PROTEIN_SIRP_FAMILY_INTERACTIONS:HEPG2:TRT_SH.CGS	PATHWAY_SET	5.00	12.00	2.00	40.00	5.00	41.67	REACTOME_SIGNAL_REGULATORY_PROTEIN_SIRP_FAMILY_INTERACTIONS	HEPG2	TRT_SH.CGS	TRUE	REACTOME_SIGNAL_REGULATORY_PROTEIN_SIRP_FAMILY_INTERACTIONS:HEPG2:trt_sh.cgs	0.56	0.41	1.41
PID_ERBB_NETWORK_PATHWAY:MCF7:TRT_LIG	PATHWAY_SET	19.00	15.00	8.00	42.11	8.00	53.33	PID_ERBB_NETWORK_PATHWAY	MCF7	TRT_LIG	TRUE	PID_ERBB_NETWORK_PATHWAY:MCF7:trt_lig	0.32	0.41	1.41
PID_S1P_META_PATHWAY:HCC515:TRT_SH.CGS	PATHWAY_SET	7.00	21.00	4.00	57.14	7.00	33.33	PID_S1P_META_PATHWAY	HCC515	TRT_SH.CGS	TRUE	PID_S1P_META_PATHWAY:HCC515:trt_sh.cgs	0.46	0.41	1.41
REACTOME_SIGNALING_BY_NODAL:A375:TRT_XPR	PATHWAY_SET	25.00	18.00	9.00	36.00	12.00	66.67	REACTOME_SIGNALING_BY_NODAL	A375	TRT_XPR	TRUE	REACTOME_SIGNALING_BY_NODAL:A375:trt_xpr	0.28	0.41	1.41
PID_RAS_PATHWAY:U251MG:TRT_XPR	PATHWAY_SET	25.00	30.00	8.00	32.00	13.00	43.33	PID_RAS_PATHWAY	U251MG	TRT_XPR	TRUE	PID_RAS_PATHWAY:U251MG:trt_xpr	0.28	0.41	1.41
INSULIN_SECRETAGOGUE:YAPC:TRT_CP	MOA_CLASS	7.00	8.00	4.00	57.14	7.00	87.50	INSULIN_SECRETAGOGUE	YAPC	TRT_CP	TRUE	INSULIN_SECRETAGOGUE:YAPC:trt_cp	0.46	0.41	1.41
SA_TRKA_RECEPTOR:A375:TRT_XPR	PATHWAY_SET	28.00	17.00	12.00	42.86	12.00	70.59	SA_TRKA_RECEPTOR	A375	TRT_XPR	TRUE	SA_TRKA_RECEPTOR:A375:trt_xpr	0.27	0.41	1.41
CRX_NRL_DN.V1_DN:U251MG:TRT_XPR	PATHWAY_SET	85.00	130.00	27.00	31.76	41.00	31.54	CRX_NRL_DN.V1_DN	U251MG	TRT_XPR	TRUE	CRX_NRL_DN.V1_DN:U251MG:trt_xpr	0.19	0.41	1.41
REACTOME_E2F_MEDIATED_REGULATION_OF_DNA_REPLICATION:BICR6:TRT_XPR	PATHWAY_SET	29.00	35.00	9.00	31.03	15.00	42.86	REACTOME_E2F_MEDIATED_REGULATION_OF_DNA_REPLICATION	BICR6	TRT_XPR	TRUE	REACTOME_E2F_MEDIATED_REGULATION_OF_DNA_REPLICATION:BICR6:trt_xpr	0.27	0.41	1.41
REACTOME_G2_M_DNA_DAMAGE_CHECKPOINT:TRT_XPR	PATHWAY_SET	148.00	9.00	69.00	46.62	9.00	100.00	REACTOME_G2_M_DNA_DAMAGE_CHECKPOINT	-666	TRT_XPR	TRUE	REACTOME_G2_M_DNA_DAMAGE_CHECKPOINT:trt_xpr	0.16	0.41	1.41
PID_IL8_CXCR1_PATHWAY:VCAP:TRT_SH.CGS	PATHWAY_SET	10.00	28.00	4.00	40.00	10.00	35.71	PID_IL8_CXCR1_PATHWAY	VCAP	TRT_SH.CGS	TRUE	PID_IL8_CXCR1_PATHWAY:VCAP:trt_sh.cgs	0.41	0.41	1.41
DNA_METHYLTRANSFERASE_INHIBITOR:SKL:TRT_CP	MOA_CLASS	4.00	10.00	2.00	50.00	4.00	40.00	DNA_METHYLTRANSFERASE_INHIBITOR	SKL	TRT_CP	TRUE	DNA_METHYLTRANSFERASE_INHIBITOR:SKL:trt_cp	0.60	0.41	1.41
ST_G_ALPHA_I_PATHWAY:A375:TRT_XPR	PATHWAY_SET	40.00	35.00	15.00	37.50	18.00	51.43	ST_G_ALPHA_I_PATHWAY	A375	TRT_XPR	TRUE	ST_G_ALPHA_I_PATHWAY:A375:trt_xpr	0.23	0.41	1.41
MELATONIN_RECEPTOR_AGONIST:HA1E:TRT_CP	MOA_CLASS	4.00	11.00	2.00	50.00	4.00	36.36	MELATONIN_RECEPTOR_AGONIST	HA1E	TRT_CP	TRUE	MELATONIN_RECEPTOR_AGONIST:HA1E:trt_cp	0.60	0.41	1.41
RNA_POLYMERASE_INHIBITOR:PC3:TRT_CP	MOA_CLASS	19.00	17.00	8.00	42.11	12.00	70.59	RNA_POLYMERASE_INHIBITOR	PC3	TRT_CP	TRUE	RNA_POLYMERASE_INHIBITOR:PC3:trt_cp	0.32	0.41	1.41
REACTOME_ANTIGEN_PROCESSING_CROSS_PRESENTATION:BICR6:TRT_XPR	PATHWAY_SET	54.00	74.00	17.00	31.48	26.00	35.14	REACTOME_ANTIGEN_PROCESSING_CROSS_PRESENTATION	BICR6	TRT_XPR	TRUE	REACTOME_ANTIGEN_PROCESSING_CROSS_PRESENTATION:BICR6:trt_xpr	0.23	0.40	1.41
BIOCARTA_P35ALZHEIMERS_PATHWAY:U251MG:TRT_XPR	PATHWAY_SET	12.00	11.00	4.00	33.33	6.00	54.55	BIOCARTA_P35ALZHEIMERS_PATHWAY	U251MG	TRT_XPR	TRUE	BIOCARTA_P35ALZHEIMERS_PATHWAY:U251MG:trt_xpr	0.37	0.40	1.41
PID_ERBB1_DOWNSTREAM_PATHWAY:AALE:TRT_OE	PATHWAY_SET	197.00	105.00	95.00	48.22	39.00	37.14	PID_ERBB1_DOWNSTREAM_PATHWAY	AALE	TRT_OE	TRUE	PID_ERBB1_DOWNSTREAM_PATHWAY:AALE:trt_oe	0.15	0.40	1.41
PID_CERAMIDE_PATHWAY:U251MG:TRT_XPR	PATHWAY_SET	76.00	48.00	25.00	32.89	36.00	75.00	PID_CERAMIDE_PATHWAY	U251MG	TRT_XPR	TRUE	PID_CERAMIDE_PATHWAY:U251MG:trt_xpr	0.19	0.40	1.41
PID_IL2_PI3K_PATHWAY:A375:TRT_XPR	PATHWAY_SET	64.00	34.00	20.00	31.25	28.00	82.35	PID_IL2_PI3K_PATHWAY	A375	TRT_XPR	TRUE	PID_IL2_PI3K_PATHWAY:A375:trt_xpr	0.19	0.40	1.41
BIOCARTA_SPRY_PATHWAY:A375:TRT_XPR	PATHWAY_SET	21.00	18.00	9.00	42.86	10.00	55.56	BIOCARTA_SPRY_PATHWAY	A375	TRT_XPR	TRUE	BIOCARTA_SPRY_PATHWAY:A375:trt_xpr	0.30	0.40	1.41
BIOCARTA_IL6_PATHWAY:TRT_OE	PATHWAY_SET	312.00	22.00	112.00	35.90	17.00	77.27	BIOCARTA_IL6_PATHWAY	-666	TRT_OE	TRUE	BIOCARTA_IL6_PATHWAY:trt_oe	0.13	0.40	1.41
CP_MTOR_INHIBITOR:NPC:TRT_CP	PCL	18.00	16.00	9.00	50.00	12.00	75.00	CP_MTOR_INHIBITOR	NPC	TRT_CP	TRUE	CP_MTOR_INHIBITOR:NPC:trt_cp	0.31	0.40	1.41
PID_A6B1_A6B4_INTEGRIN_PATHWAY:A549:TRT_OE	PATHWAY_SET	97.00	46.00	43.00	44.33	15.00	32.61	PID_A6B1_A6B4_INTEGRIN_PATHWAY	A549	TRT_OE	TRUE	PID_A6B1_A6B4_INTEGRIN_PATHWAY:A549:trt_oe	0.17	0.40	1.41
BIOCARTA_PTDINS_PATHWAY:U251MG:TRT_XPR	PATHWAY_SET	34.00	23.00	15.00	44.12	16.00	69.57	BIOCARTA_PTDINS_PATHWAY	U251MG	TRT_XPR	TRUE	BIOCARTA_PTDINS_PATHWAY:U251MG:trt_xpr	0.27	0.40	1.41
REACTOME_SIGNALING_BY_NOTCH1:ES2:TRT_XPR	PATHWAY_SET	68.00	69.00	26.00	38.24	32.00	46.38	REACTOME_SIGNALING_BY_NOTCH1	ES2	TRT_XPR	TRUE	REACTOME_SIGNALING_BY_NOTCH1:ES2:trt_xpr	0.19	0.40	1.41
MTOR_UP.N4.V1_UP:U251MG:TRT_XPR	PATHWAY_SET	193.00	196.00	58.00	30.05	96.00	48.98	MTOR_UP.N4.V1_UP	U251MG	TRT_XPR	TRUE	MTOR_UP.N4.V1_UP:U251MG:trt_xpr	0.15	0.40	1.41
PID_PI3KCI_PATHWAY:A549:TRT_OE	PATHWAY_SET	81.00	49.00	39.00	48.15	25.00	51.02	PID_PI3KCI_PATHWAY	A549	TRT_OE	TRUE	PID_PI3KCI_PATHWAY:A549:trt_oe	0.19	0.40	1.40
PID_P38_ALPHA_BETA_DOWNSTREAM_PATHWAY:A375:TRT_XPR	PATHWAY_SET	51.00	38.00	17.00	33.33	24.00	63.16	PID_P38_ALPHA_BETA_DOWNSTREAM_PATHWAY	A375	TRT_XPR	TRUE	PID_P38_ALPHA_BETA_DOWNSTREAM_PATHWAY:A375:trt_xpr	0.23	0.40	1.40
ATP_CHANNEL_BLOCKER:YAPC:TRT_CP	MOA_CLASS	5.00	7.00	3.00	60.00	5.00	71.43	ATP_CHANNEL_BLOCKER	YAPC	TRT_CP	TRUE	ATP_CHANNEL_BLOCKER:YAPC:trt_cp	0.55	0.40	1.40
PID_TNF_PATHWAY:A375:TRT_OE	PATHWAY_SET	42.00	46.00	16.00	38.10	23.00	50.00	PID_TNF_PATHWAY	A375	TRT_OE	TRUE	PID_TNF_PATHWAY:A375:trt_oe	0.23	0.40	1.40
BIOCARTA_AT1R_PATHWAY:HA1E:TRT_OE	PATHWAY_SET	95.00	34.00	47.00	49.47	26.00	76.47	BIOCARTA_AT1R_PATHWAY	HA1E	TRT_OE	TRUE	BIOCARTA_AT1R_PATHWAY:HA1E:trt_oe	0.17	0.40	1.40
PID_ARF_3PATHWAY:BICR6:TRT_XPR	PATHWAY_SET	20.00	19.00	7.00	35.00	10.00	52.63	PID_ARF_3PATHWAY	BICR6	TRT_XPR	TRUE	PID_ARF_3PATHWAY:BICR6:trt_xpr	0.31	0.40	1.40
BIOCARTA_TPO_PATHWAY:A549:TRT_OE	PATHWAY_SET	69.00	24.00	23.00	33.33	20.00	83.33	BIOCARTA_TPO_PATHWAY	A549	TRT_OE	TRUE	BIOCARTA_TPO_PATHWAY:A549:trt_oe	0.19	0.40	1.40
REACTOME_POST_TRANSLATIONAL_MODIFICATION_SYNTHESIS_OF_GPI_ANCHORED_PROTEINS:U251MG:TRT_XPR	PATHWAY_SET	17.00	26.00	6.00	35.29	9.00	34.62	REACTOME_POST_TRANSLATIONAL_MODIFICATION_SYNTHESIS_OF_GPI_ANCHORED_PROTEINS	U251MG	TRT_XPR	TRUE	REACTOME_POST_TRANSLATIONAL_MODIFICATION_SYNTHESIS_OF_GPI_ANCHORED_PROTEINS:U251MG:trt_xpr	0.31	0.40	1.40
PID_TCR_JNK_PATHWAY:A375:TRT_OE	PATHWAY_SET	14.00	14.00	7.00	50.00	8.00	57.14	PID_TCR_JNK_PATHWAY	A375	TRT_OE	TRUE	PID_TCR_JNK_PATHWAY:A375:trt_oe	0.35	0.40	1.40
BIOCARTA_WNT_PATHWAY:A375:TRT_XPR	PATHWAY_SET	39.00	26.00	19.00	48.72	17.00	65.38	BIOCARTA_WNT_PATHWAY	A375	TRT_XPR	TRUE	BIOCARTA_WNT_PATHWAY:A375:trt_xpr	0.22	0.40	1.40
CP_RIBONUCLEOTIDE_REDUCTASE_INHIBITOR:A549:TRT_CP	PCL	10.00	6.00	4.00	40.00	6.00	100.00	CP_RIBONUCLEOTIDE_REDUCTASE_INHIBITOR	A549	TRT_CP	TRUE	CP_RIBONUCLEOTIDE_REDUCTASE_INHIBITOR:A549:trt_cp	0.41	0.39	1.40
VASOPRESSIN_RECEPTOR_ANTAGONIST:PC3:TRT_CP	MOA_CLASS	4.00	6.00	3.00	75.00	4.00	66.67	VASOPRESSIN_RECEPTOR_ANTAGONIST	PC3	TRT_CP	TRUE	VASOPRESSIN_RECEPTOR_ANTAGONIST:PC3:trt_cp	0.60	0.39	1.40
REACTOME_ABORTIVE_ELONGATION_OF_HIV1_TRANSCRIPT_IN_THE_ABSENCE_OF_TAT:PC3:TRT_SH.CGS	PATHWAY_SET	11.00	23.00	9.00	81.82	11.00	47.83	REACTOME_ABORTIVE_ELONGATION_OF_HIV1_TRANSCRIPT_IN_THE_ABSENCE_OF_TAT	PC3	TRT_SH.CGS	TRUE	REACTOME_ABORTIVE_ELONGATION_OF_HIV1_TRANSCRIPT_IN_THE_ABSENCE_OF_TAT:PC3:trt_sh.cgs	0.37	0.39	1.40
REACTOME_REGULATION_OF_SIGNALING_BY_CBL:A549:TRT_OE	PATHWAY_SET	36.00	18.00	13.00	36.11	12.00	66.67	REACTOME_REGULATION_OF_SIGNALING_BY_CBL	A549	TRT_OE	TRUE	REACTOME_REGULATION_OF_SIGNALING_BY_CBL:A549:trt_oe	0.22	0.39	1.40
REACTOME_ANTIGEN_PROCESSING_CROSS_PRESENTATION:HT29:TRT_XPR	PATHWAY_SET	57.00	74.00	21.00	36.84	27.00	36.49	REACTOME_ANTIGEN_PROCESSING_CROSS_PRESENTATION	HT29	TRT_XPR	TRUE	REACTOME_ANTIGEN_PROCESSING_CROSS_PRESENTATION:HT29:trt_xpr	0.22	0.39	1.40
CP_ATP_SYNTHASE_INHIBITOR:MCF7:TRT_CP	PCL	6.00	3.00	3.00	50.00	3.00	100.00	CP_ATP_SYNTHASE_INHIBITOR	MCF7	TRT_CP	TRUE	CP_ATP_SYNTHASE_INHIBITOR:MCF7:trt_cp	0.52	0.39	1.40
CP_ESTROGEN_RECEPTOR_ANTAGONIST:PC3:TRT_CP	PCL	16.00	7.00	11.00	68.75	7.00	100.00	CP_ESTROGEN_RECEPTOR_ANTAGONIST	PC3	TRT_CP	TRUE	CP_ESTROGEN_RECEPTOR_ANTAGONIST:PC3:trt_cp	0.32	0.39	1.40
CP_BCL_INHIBITOR:HA1E:TRT_CP	PCL	6.00	6.00	4.00	66.67	6.00	100.00	CP_BCL_INHIBITOR	HA1E	TRT_CP	TRUE	CP_BCL_INHIBITOR:HA1E:trt_cp	0.52	0.39	1.40
PID_RETINOIC_ACID_PATHWAY:A375:TRT_XPR	PATHWAY_SET	70.00	30.00	31.00	44.29	23.00	76.67	PID_RETINOIC_ACID_PATHWAY	A375	TRT_XPR	TRUE	PID_RETINOIC_ACID_PATHWAY:A375:trt_xpr	0.19	0.39	1.40
CP_DNA_SYNTHESIS_INHIBITOR:MCF7:TRT_CP	PCL	8.00	3.00	5.00	62.50	3.00	100.00	CP_DNA_SYNTHESIS_INHIBITOR	MCF7	TRT_CP	TRUE	CP_DNA_SYNTHESIS_INHIBITOR:MCF7:trt_cp	0.45	0.39	1.40
PID_FAS_PATHWAY:A549:TRT_OE	PATHWAY_SET	68.00	38.00	26.00	38.24	25.00	65.79	PID_FAS_PATHWAY	A549	TRT_OE	TRUE	PID_FAS_PATHWAY:A549:trt_oe	0.19	0.39	1.40
REACTOME_ANTIGEN_PROCESSING_CROSS_PRESENTATION:HT29:TRT_SH.CGS	PATHWAY_SET	26.00	74.00	17.00	65.38	26.00	35.14	REACTOME_ANTIGEN_PROCESSING_CROSS_PRESENTATION	HT29	TRT_SH.CGS	TRUE	REACTOME_ANTIGEN_PROCESSING_CROSS_PRESENTATION:HT29:trt_sh.cgs	0.28	0.39	1.40
PID_WNT_NONCANONICAL_PATHWAY:A549:TRT_OE	PATHWAY_SET	35.00	32.00	13.00	37.14	17.00	53.13	PID_WNT_NONCANONICAL_PATHWAY	A549	TRT_OE	TRUE	PID_WNT_NONCANONICAL_PATHWAY:A549:trt_oe	0.27	0.39	1.40
KD_AKT_SIGNALING:U251MG:TRT_XPR	PCL	13.00	7.00	6.00	46.15	5.00	71.43	KD_AKT_SIGNALING	U251MG	TRT_XPR	TRUE	KD_AKT_SIGNALING:U251MG:trt_xpr	0.37	0.39	1.40
SIG_INSULIN_RECEPTOR_PATHWAY_IN_CARDIAC_MYOCYTES:U251MG:TRT_XPR	PATHWAY_SET	48.00	51.00	17.00	35.42	23.00	45.10	SIG_INSULIN_RECEPTOR_PATHWAY_IN_CARDIAC_MYOCYTES	U251MG	TRT_XPR	TRUE	SIG_INSULIN_RECEPTOR_PATHWAY_IN_CARDIAC_MYOCYTES:U251MG:trt_xpr	0.22	0.39	1.40
TUBULIN_INHIBITOR:HA1E:TRT_CP	MOA_CLASS	37.00	30.00	26.00	70.27	21.00	70.00	TUBULIN_INHIBITOR	HA1E	TRT_CP	TRUE	TUBULIN_INHIBITOR:HA1E:trt_cp	0.22	0.39	1.40
BIOCARTA_G2_PATHWAY:YAPC:TRT_XPR	PATHWAY_SET	33.00	24.00	16.00	48.48	18.00	75.00	BIOCARTA_G2_PATHWAY	YAPC	TRT_XPR	TRUE	BIOCARTA_G2_PATHWAY:YAPC:trt_xpr	0.27	0.39	1.40
REACTOME_RESOLUTION_OF_AP_SITES_VIA_THE_SINGLE_NUCLEOTIDE_REPLACEMENT_PATHWAY:A375:TRT_SH.CGS	PATHWAY_SET	4.00	12.00	2.00	50.00	4.00	33.33	REACTOME_RESOLUTION_OF_AP_SITES_VIA_THE_SINGLE_NUCLEOTIDE_REPLACEMENT_PATHWAY	A375	TRT_SH.CGS	TRUE	REACTOME_RESOLUTION_OF_AP_SITES_VIA_THE_SINGLE_NUCLEOTIDE_REPLACEMENT_PATHWAY:A375:trt_sh.cgs	0.60	0.39	1.40
KEGG_ACUTE_MYELOID_LEUKEMIA:A549:TRT_OE	PATHWAY_SET	171.00	57.00	95.00	55.56	40.00	70.18	KEGG_ACUTE_MYELOID_LEUKEMIA	A549	TRT_OE	TRUE	KEGG_ACUTE_MYELOID_LEUKEMIA:A549:trt_oe	0.15	0.39	1.39
PROTEASE_INHIBITOR:HA1E:TRT_CP	MOA_CLASS	4.00	5.00	3.00	75.00	4.00	80.00	PROTEASE_INHIBITOR	HA1E	TRT_CP	TRUE	PROTEASE_INHIBITOR:HA1E:trt_cp	0.60	0.39	1.39
REACTOME_GROWTH_HORMONE_RECEPTOR_SIGNALING:U251MG:TRT_XPR	PATHWAY_SET	29.00	24.00	9.00	31.03	15.00	62.50	REACTOME_GROWTH_HORMONE_RECEPTOR_SIGNALING	U251MG	TRT_XPR	TRUE	REACTOME_GROWTH_HORMONE_RECEPTOR_SIGNALING:U251MG:trt_xpr	0.27	0.39	1.39
PID_RETINOIC_ACID_PATHWAY:A549:TRT_OE	PATHWAY_SET	37.00	30.00	20.00	54.05	15.00	50.00	PID_RETINOIC_ACID_PATHWAY	A549	TRT_OE	TRUE	PID_RETINOIC_ACID_PATHWAY:A549:trt_oe	0.22	0.39	1.39
REACTOME_MITOTIC_G2_G2_M_PHASES:AGS:TRT_XPR	PATHWAY_SET	73.00	80.00	28.00	38.36	35.00	43.75	REACTOME_MITOTIC_G2_G2_M_PHASES	AGS	TRT_XPR	TRUE	REACTOME_MITOTIC_G2_G2_M_PHASES:AGS:trt_xpr	0.18	0.39	1.39
REACTOME_REGULATION_OF_HYPOXIA_INDUCIBLE_FACTOR_HIF_BY_OXYGEN:PC3:TRT_SH.CGS	PATHWAY_SET	17.00	25.00	6.00	35.29	17.00	68.00	REACTOME_REGULATION_OF_HYPOXIA_INDUCIBLE_FACTOR_HIF_BY_OXYGEN	PC3	TRT_SH.CGS	TRUE	REACTOME_REGULATION_OF_HYPOXIA_INDUCIBLE_FACTOR_HIF_BY_OXYGEN:PC3:trt_sh.cgs	0.31	0.39	1.39
CDK_INHIBITOR:U2OS:TRT_CP	MOA_CLASS	17.00	52.00	8.00	47.06	17.00	32.69	CDK_INHIBITOR	U2OS	TRT_CP	TRUE	CDK_INHIBITOR:U2OS:trt_cp	0.31	0.39	1.39
REACTOME_G0_AND_EARLY_G1:U251MG:TRT_XPR	PATHWAY_SET	22.00	25.00	13.00	59.09	10.00	40.00	REACTOME_G0_AND_EARLY_G1	U251MG	TRT_XPR	TRUE	REACTOME_G0_AND_EARLY_G1:U251MG:trt_xpr	0.29	0.39	1.39
REACTOME_SIGNALING_BY_NODAL:U251MG:TRT_XPR	PATHWAY_SET	23.00	18.00	9.00	39.13	12.00	66.67	REACTOME_SIGNALING_BY_NODAL	U251MG	TRT_XPR	TRUE	REACTOME_SIGNALING_BY_NODAL:U251MG:trt_xpr	0.29	0.39	1.39
REACTOME_TIE2_SIGNALING:BICR6:TRT_XPR	PATHWAY_SET	16.00	17.00	7.00	43.75	8.00	47.06	REACTOME_TIE2_SIGNALING	BICR6	TRT_XPR	TRUE	REACTOME_TIE2_SIGNALING:BICR6:trt_xpr	0.32	0.39	1.39
REACTOME_ORC1_REMOVAL_FROM_CHROMATIN:PC3:TRT_SH.CGS	PATHWAY_SET	34.00	66.00	19.00	55.88	34.00	51.52	REACTOME_ORC1_REMOVAL_FROM_CHROMATIN	PC3	TRT_SH.CGS	TRUE	REACTOME_ORC1_REMOVAL_FROM_CHROMATIN:PC3:trt_sh.cgs	0.27	0.39	1.39
PID_TCPTP_PATHWAY:A549:TRT_XPR	PATHWAY_SET	55.00	43.00	18.00	32.73	26.00	60.47	PID_TCPTP_PATHWAY	A549	TRT_XPR	TRUE	PID_TCPTP_PATHWAY:A549:trt_xpr	0.22	0.39	1.39
SEROTONIN_RECEPTOR_ANTAGONIST:HCC515:TRT_CP	MOA_CLASS	67.00	119.00	22.00	32.84	63.00	52.94	SEROTONIN_RECEPTOR_ANTAGONIST	HCC515	TRT_CP	TRUE	SEROTONIN_RECEPTOR_ANTAGONIST:HCC515:trt_cp	0.18	0.39	1.39
IKK_INHIBITOR:THP1:TRT_CP	MOA_CLASS	5.00	13.00	5.00	100.00	5.00	38.46	IKK_INHIBITOR	THP1	TRT_CP	TRUE	IKK_INHIBITOR:THP1:trt_cp	0.55	0.38	1.39
PID_FRA_PATHWAY:U251MG:TRT_XPR	PATHWAY_SET	48.00	37.00	19.00	39.58	24.00	64.86	PID_FRA_PATHWAY	U251MG	TRT_XPR	TRUE	PID_FRA_PATHWAY:U251MG:trt_xpr	0.22	0.38	1.39
RAF_INHIBITOR:A549:TRT_CP	MOA_CLASS	17.00	21.00	11.00	64.71	14.00	66.67	RAF_INHIBITOR	A549	TRT_CP	TRUE	RAF_INHIBITOR:A549:trt_cp	0.31	0.38	1.39
REACTOME_FATTY_ACID_TRIACYLGLYCEROL_AND_KETONE_BODY_METABOLISM:ES2:TRT_XPR	PATHWAY_SET	160.00	168.00	53.00	33.13	77.00	45.83	REACTOME_FATTY_ACID_TRIACYLGLYCEROL_AND_KETONE_BODY_METABOLISM	ES2	TRT_XPR	TRUE	REACTOME_FATTY_ACID_TRIACYLGLYCEROL_AND_KETONE_BODY_METABOLISM:ES2:trt_xpr	0.15	0.38	1.39
BIOCARTA_KERATINOCYTE_PATHWAY:U251MG:TRT_XPR	PATHWAY_SET	64.00	46.00	21.00	32.81	32.00	69.57	BIOCARTA_KERATINOCYTE_PATHWAY	U251MG	TRT_XPR	TRUE	BIOCARTA_KERATINOCYTE_PATHWAY:U251MG:trt_xpr	0.18	0.38	1.39
C-MET_INHIBITOR:YAPC:TRT_CP	MOA_CLASS	3.00	7.00	2.00	66.67	3.00	42.86	C-MET_INHIBITOR	YAPC	TRT_CP	TRUE	C-MET_INHIBITOR:YAPC:trt_cp	0.65	0.38	1.39
REACTOME_PERK_REGULATED_GENE_EXPRESSION:HA1E:TRT_OE	PATHWAY_SET	16.00	28.00	5.00	31.25	10.00	35.71	REACTOME_PERK_REGULATED_GENE_EXPRESSION	HA1E	TRT_OE	TRUE	REACTOME_PERK_REGULATED_GENE_EXPRESSION:HA1E:trt_oe	0.32	0.38	1.39
SA_B_CELL_RECEPTOR_COMPLEXES:U251MG:TRT_XPR	PATHWAY_SET	29.00	24.00	10.00	34.48	15.00	62.50	SA_B_CELL_RECEPTOR_COMPLEXES	U251MG	TRT_XPR	TRUE	SA_B_CELL_RECEPTOR_COMPLEXES:U251MG:trt_xpr	0.27	0.38	1.39
REACTOME_ENOS_ACTIVATION_AND_REGULATION:A549:TRT_OE	PATHWAY_SET	15.00	20.00	6.00	40.00	7.00	35.00	REACTOME_ENOS_ACTIVATION_AND_REGULATION	A549	TRT_OE	TRUE	REACTOME_ENOS_ACTIVATION_AND_REGULATION:A549:trt_oe	0.34	0.38	1.39
PID_TCR_RAS_PATHWAY:AALE:TRT_OE	PATHWAY_SET	71.00	14.00	49.00	69.01	10.00	71.43	PID_TCR_RAS_PATHWAY	AALE	TRT_OE	TRUE	PID_TCR_RAS_PATHWAY:AALE:trt_oe	0.18	0.38	1.39
REACTOME_SYNTHESIS_AND_INTERCONVERSION_OF_NUCLEOTIDE_DI_AND_TRIPHOSPHATES:HT29:TRT_XPR	PATHWAY_SET	36.00	19.00	12.00	33.33	17.00	89.47	REACTOME_SYNTHESIS_AND_INTERCONVERSION_OF_NUCLEOTIDE_DI_AND_TRIPHOSPHATES	HT29	TRT_XPR	TRUE	REACTOME_SYNTHESIS_AND_INTERCONVERSION_OF_NUCLEOTIDE_DI_AND_TRIPHOSPHATES:HT29:trt_xpr	0.22	0.38	1.39
REACTOME_DOWNSTREAM_SIGNALING_EVENTS_OF_B_CELL_RECEPTOR_BCR:TRT_XPR	PATHWAY_SET	775.00	94.00	234.00	30.19	38.00	40.43	REACTOME_DOWNSTREAM_SIGNALING_EVENTS_OF_B_CELL_RECEPTOR_BCR	-666	TRT_XPR	TRUE	REACTOME_DOWNSTREAM_SIGNALING_EVENTS_OF_B_CELL_RECEPTOR_BCR:trt_xpr	0.11	0.38	1.39
REACTOME_SOS_MEDIATED_SIGNALLING:A549:TRT_OE	PATHWAY_SET	48.00	14.00	32.00	66.67	10.00	71.43	REACTOME_SOS_MEDIATED_SIGNALLING	A549	TRT_OE	TRUE	REACTOME_SOS_MEDIATED_SIGNALLING:A549:trt_oe	0.22	0.38	1.39
CP_P38_MAPK_INHIBITOR:SKL:TRT_CP	PCL	4.00	10.00	4.00	100.00	4.00	40.00	CP_P38_MAPK_INHIBITOR	SKL	TRT_CP	TRUE	CP_P38_MAPK_INHIBITOR:SKL:trt_cp	0.59	0.38	1.39
PID_TNF_PATHWAY:H1299:TRT_OE	PATHWAY_SET	25.00	46.00	9.00	36.00	14.00	30.43	PID_TNF_PATHWAY	H1299	TRT_OE	TRUE	PID_TNF_PATHWAY:H1299:trt_oe	0.28	0.38	1.39
REACTOME_RAP1_SIGNALLING:TRT_OE	PATHWAY_SET	130.00	16.00	55.00	42.31	8.00	50.00	REACTOME_RAP1_SIGNALLING	-666	TRT_OE	TRUE	REACTOME_RAP1_SIGNALLING:trt_oe	0.16	0.38	1.38
DNA_METHYLTRANSFERASE_INHIBITOR:TRT_CP	MOA_CLASS	162.00	10.00	83.00	51.23	8.00	80.00	DNA_METHYLTRANSFERASE_INHIBITOR	-666	TRT_CP	TRUE	DNA_METHYLTRANSFERASE_INHIBITOR:trt_cp	0.15	0.38	1.38
KD_SERPIN_PEPTIDASE_INHIBITORS:TRT_OE	PCL	58.00	4.00	18.00	31.03	4.00	100.00	KD_SERPIN_PEPTIDASE_INHIBITORS	-666	TRT_OE	TRUE	KD_SERPIN_PEPTIDASE_INHIBITORS:trt_oe	0.18	0.38	1.38
PID_NEPHRIN_NEPH1_PATHWAY:A375:TRT_XPR	PATHWAY_SET	45.00	31.00	17.00	37.78	20.00	64.52	PID_NEPHRIN_NEPH1_PATHWAY	A375	TRT_XPR	TRUE	PID_NEPHRIN_NEPH1_PATHWAY:A375:trt_xpr	0.22	0.38	1.38
CP_THROMBOXANE_RECEPTOR_ANTAGONIST:HCC515:TRT_CP	PCL	3.00	3.00	2.00	66.67	3.00	100.00	CP_THROMBOXANE_RECEPTOR_ANTAGONIST	HCC515	TRT_CP	TRUE	CP_THROMBOXANE_RECEPTOR_ANTAGONIST:HCC515:trt_cp	0.65	0.38	1.38
BIOCARTA_TCR_PATHWAY:U251MG:TRT_XPR	PATHWAY_SET	64.00	47.00	22.00	34.38	33.00	70.21	BIOCARTA_TCR_PATHWAY	U251MG	TRT_XPR	TRUE	BIOCARTA_TCR_PATHWAY:U251MG:trt_xpr	0.18	0.38	1.38
PID_GMCSF_PATHWAY:A375:TRT_XPR	PATHWAY_SET	50.00	37.00	17.00	34.00	26.00	70.27	PID_GMCSF_PATHWAY	A375	TRT_XPR	TRUE	PID_GMCSF_PATHWAY:A375:trt_xpr	0.22	0.38	1.38
BIOCARTA_G2_PATHWAY:ES2:TRT_XPR	PATHWAY_SET	39.00	24.00	15.00	38.46	19.00	79.17	BIOCARTA_G2_PATHWAY	ES2	TRT_XPR	TRUE	BIOCARTA_G2_PATHWAY:ES2:trt_xpr	0.22	0.38	1.38
KEGG_DNA_REPLICATION:A375:TRT_XPR	PATHWAY_SET	26.00	36.00	12.00	46.15	13.00	36.11	KEGG_DNA_REPLICATION	A375	TRT_XPR	TRUE	KEGG_DNA_REPLICATION:A375:trt_xpr	0.28	0.38	1.38
KEGG_T_CELL_RECEPTOR_SIGNALING_PATHWAY:A375:TRT_XPR	PATHWAY_SET	162.00	108.00	55.00	33.95	80.00	74.07	KEGG_T_CELL_RECEPTOR_SIGNALING_PATHWAY	A375	TRT_XPR	TRUE	KEGG_T_CELL_RECEPTOR_SIGNALING_PATHWAY:A375:trt_xpr	0.15	0.38	1.38
BIOCARTA_EPO_PATHWAY:U251MG:TRT_XPR	PATHWAY_SET	27.00	19.00	11.00	40.74	14.00	73.68	BIOCARTA_EPO_PATHWAY	U251MG	TRT_XPR	TRUE	BIOCARTA_EPO_PATHWAY:U251MG:trt_xpr	0.28	0.38	1.38
PARP_INHIBITOR:A549:TRT_CP	MOA_CLASS	13.00	24.00	6.00	46.15	12.00	50.00	PARP_INHIBITOR	A549	TRT_CP	TRUE	PARP_INHIBITOR:A549:trt_cp	0.36	0.38	1.38
BIOCARTA_EGFR_SMRTE_PATHWAY:SALE:TRT_OE	PATHWAY_SET	47.00	11.00	19.00	40.43	4.00	36.36	BIOCARTA_EGFR_SMRTE_PATHWAY	SALE	TRT_OE	TRUE	BIOCARTA_EGFR_SMRTE_PATHWAY:SALE:trt_oe	0.22	0.38	1.38
PID_IL2_PI3K_PATHWAY:A549:TRT_OE	PATHWAY_SET	61.00	34.00	23.00	37.70	22.00	64.71	PID_IL2_PI3K_PATHWAY	A549	TRT_OE	TRUE	PID_IL2_PI3K_PATHWAY:A549:trt_oe	0.18	0.38	1.38
BIOCARTA_TNFR1_PATHWAY:A375:TRT_OE	PATHWAY_SET	29.00	29.00	11.00	37.93	17.00	58.62	BIOCARTA_TNFR1_PATHWAY	A375	TRT_OE	TRUE	BIOCARTA_TNFR1_PATHWAY:A375:trt_oe	0.26	0.38	1.38
HALLMARK_IL6_JAK_STAT3_SIGNALING:A375:TRT_OE	PATHWAY_SET	66.00	87.00	24.00	36.36	33.00	37.93	HALLMARK_IL6_JAK_STAT3_SIGNALING	A375	TRT_OE	TRUE	HALLMARK_IL6_JAK_STAT3_SIGNALING:A375:trt_oe	0.18	0.38	1.38
REACTOME_MEMBRANE_BINDING_AND_TARGETTING_OF_GAG_PROTEINS:HT29:TRT_SH.CGS	PATHWAY_SET	4.00	10.00	4.00	100.00	4.00	40.00	REACTOME_MEMBRANE_BINDING_AND_TARGETTING_OF_GAG_PROTEINS	HT29	TRT_SH.CGS	TRUE	REACTOME_MEMBRANE_BINDING_AND_TARGETTING_OF_GAG_PROTEINS:HT29:trt_sh.cgs	0.59	0.38	1.38
REACTOME_SHC_MEDIATED_CASCADE:U251MG:TRT_XPR	PATHWAY_SET	18.00	28.00	6.00	33.33	9.00	32.14	REACTOME_SHC_MEDIATED_CASCADE	U251MG	TRT_XPR	TRUE	REACTOME_SHC_MEDIATED_CASCADE:U251MG:trt_xpr	0.31	0.38	1.38
TELOMERASE_INHIBITOR:PC3:TRT_CP	MOA_CLASS	3.00	3.00	3.00	100.00	3.00	100.00	TELOMERASE_INHIBITOR	PC3	TRT_CP	TRUE	TELOMERASE_INHIBITOR:PC3:trt_cp	0.65	0.38	1.38
PKC_INHIBITOR:HCC515:TRT_CP	MOA_CLASS	10.00	21.00	7.00	70.00	9.00	42.86	PKC_INHIBITOR	HCC515	TRT_CP	TRUE	PKC_INHIBITOR:HCC515:trt_cp	0.40	0.38	1.38
BIOCARTA_HDAC_PATHWAY:A549:TRT_OE	PATHWAY_SET	45.00	30.00	16.00	35.56	16.00	53.33	BIOCARTA_HDAC_PATHWAY	A549	TRT_OE	TRUE	BIOCARTA_HDAC_PATHWAY:A549:trt_oe	0.22	0.38	1.38
PID_BCR_5PATHWAY:U2OS:TRT_OE	PATHWAY_SET	31.00	65.00	13.00	41.94	21.00	32.31	PID_BCR_5PATHWAY	U2OS	TRT_OE	TRUE	PID_BCR_5PATHWAY:U2OS:trt_oe	0.26	0.38	1.38
ATM_KINASE_INHIBITOR:YAPC:TRT_CP	MOA_CLASS	3.00	4.00	3.00	100.00	3.00	75.00	ATM_KINASE_INHIBITOR	YAPC	TRT_CP	TRUE	ATM_KINASE_INHIBITOR:YAPC:trt_cp	0.65	0.38	1.38
HMGCR_INHIBITOR:YAPC:TRT_CP	MOA_CLASS	7.00	14.00	3.00	42.86	6.00	42.86	HMGCR_INHIBITOR	YAPC	TRT_CP	TRUE	HMGCR_INHIBITOR:YAPC:trt_cp	0.45	0.37	1.38
KEGG_PATHOGENIC_ESCHERICHIA_COLI_INFECTION:U251MG:TRT_XPR	PATHWAY_SET	71.00	57.00	25.00	35.21	36.00	63.16	KEGG_PATHOGENIC_ESCHERICHIA_COLI_INFECTION	U251MG	TRT_XPR	TRUE	KEGG_PATHOGENIC_ESCHERICHIA_COLI_INFECTION:U251MG:trt_xpr	0.18	0.37	1.38
REACTOME_NOD1_2_SIGNALING_PATHWAY:H1299:TRT_OE	PATHWAY_SET	18.00	30.00	9.00	50.00	10.00	33.33	REACTOME_NOD1_2_SIGNALING_PATHWAY	H1299	TRT_OE	TRUE	REACTOME_NOD1_2_SIGNALING_PATHWAY:H1299:trt_oe	0.31	0.37	1.38
REACTOME_SHC1_EVENTS_IN_EGFR_SIGNALING:TRT_XPR	PATHWAY_SET	259.00	15.00	94.00	36.29	12.00	80.00	REACTOME_SHC1_EVENTS_IN_EGFR_SIGNALING	-666	TRT_XPR	TRUE	REACTOME_SHC1_EVENTS_IN_EGFR_SIGNALING:trt_xpr	0.13	0.37	1.38
REACTOME_NFKB_ACTIVATION_THROUGH_FADD_RIP1_PATHWAY_MEDIATED_BY_CASPASE_8_AND10:HA1E:TRT_OE	PATHWAY_SET	15.00	12.00	9.00	60.00	6.00	50.00	REACTOME_NFKB_ACTIVATION_THROUGH_FADD_RIP1_PATHWAY_MEDIATED_BY_CASPASE_8_AND10	HA1E	TRT_OE	TRUE	REACTOME_NFKB_ACTIVATION_THROUGH_FADD_RIP1_PATHWAY_MEDIATED_BY_CASPASE_8_AND10:HA1E:trt_oe	0.33	0.37	1.38
BIOCARTA_CDC42RAC_PATHWAY:HT29:TRT_SH.CGS	PATHWAY_SET	11.00	16.00	4.00	36.36	11.00	68.75	BIOCARTA_CDC42RAC_PATHWAY	HT29	TRT_SH.CGS	TRUE	BIOCARTA_CDC42RAC_PATHWAY:HT29:trt_sh.cgs	0.36	0.37	1.38
REACTOME_ACTIVATION_OF_THE_PRE_REPLICATIVE_COMPLEX:A375:TRT_SH.CGS	PATHWAY_SET	12.00	31.00	5.00	41.67	12.00	38.71	REACTOME_ACTIVATION_OF_THE_PRE_REPLICATIVE_COMPLEX	A375	TRT_SH.CGS	TRUE	REACTOME_ACTIVATION_OF_THE_PRE_REPLICATIVE_COMPLEX:A375:trt_sh.cgs	0.36	0.37	1.38
REACTOME_P75NTR_SIGNALS_VIA_NFKB:A375:TRT_OE	PATHWAY_SET	19.00	14.00	12.00	63.16	10.00	71.43	REACTOME_P75NTR_SIGNALS_VIA_NFKB	A375	TRT_OE	TRUE	REACTOME_P75NTR_SIGNALS_VIA_NFKB:A375:trt_oe	0.31	0.37	1.38
BIOCARTA_RB_PATHWAY:YAPC:TRT_XPR	PATHWAY_SET	25.00	13.00	13.00	52.00	12.00	92.31	BIOCARTA_RB_PATHWAY	YAPC	TRT_XPR	TRUE	BIOCARTA_RB_PATHWAY:YAPC:trt_xpr	0.27	0.37	1.38
BIOCARTA_MAL_PATHWAY:TRT_OE	PATHWAY_SET	291.00	19.00	114.00	39.18	10.00	52.63	BIOCARTA_MAL_PATHWAY	-666	TRT_OE	TRUE	BIOCARTA_MAL_PATHWAY:trt_oe	0.14	0.37	1.38
BIOCARTA_TPO_PATHWAY:U251MG:TRT_XPR	PATHWAY_SET	30.00	24.00	10.00	33.33	16.00	66.67	BIOCARTA_TPO_PATHWAY	U251MG	TRT_XPR	TRUE	BIOCARTA_TPO_PATHWAY:U251MG:trt_xpr	0.26	0.37	1.38
PID_RB_1PATHWAY:HA1E:TRT_OE	PATHWAY_SET	79.00	65.00	39.00	49.37	31.00	47.69	PID_RB_1PATHWAY	HA1E	TRT_OE	TRUE	PID_RB_1PATHWAY:HA1E:trt_oe	0.18	0.37	1.38
T-TYPE_CALCIUM_CHANNEL_BLOCKER:HCC515:TRT_CP	MOA_CLASS	4.00	6.00	3.00	75.00	3.00	50.00	T-TYPE_CALCIUM_CHANNEL_BLOCKER	HCC515	TRT_CP	TRUE	T-TYPE_CALCIUM_CHANNEL_BLOCKER:HCC515:trt_cp	0.59	0.37	1.38
BIOCARTA_GCR_PATHWAY:A549:TRT_OE	PATHWAY_SET	38.00	20.00	13.00	34.21	12.00	60.00	BIOCARTA_GCR_PATHWAY	A549	TRT_OE	TRUE	BIOCARTA_GCR_PATHWAY:A549:trt_oe	0.22	0.37	1.38
KEGG_PATHOGENIC_ESCHERICHIA_COLI_INFECTION:BICR6:TRT_XPR	PATHWAY_SET	72.00	57.00	24.00	33.33	36.00	63.16	KEGG_PATHOGENIC_ESCHERICHIA_COLI_INFECTION	BICR6	TRT_XPR	TRUE	KEGG_PATHOGENIC_ESCHERICHIA_COLI_INFECTION:BICR6:trt_xpr	0.18	0.37	1.38
PID_MTOR_4PATHWAY:YAPC:TRT_XPR	PATHWAY_SET	68.00	69.00	21.00	30.88	34.00	49.28	PID_MTOR_4PATHWAY	YAPC	TRT_XPR	TRUE	PID_MTOR_4PATHWAY:YAPC:trt_xpr	0.18	0.37	1.37
TELOMERASE_INHIBITOR:TRT_CP	MOA_CLASS	36.00	3.00	27.00	75.00	3.00	100.00	TELOMERASE_INHIBITOR	-666	TRT_CP	TRUE	TELOMERASE_INHIBITOR:trt_cp	0.22	0.37	1.37
BIOCARTA_MTOR_PATHWAY:TRT_XPR	PATHWAY_SET	328.00	23.00	120.00	36.59	16.00	69.57	BIOCARTA_MTOR_PATHWAY	-666	TRT_XPR	TRUE	BIOCARTA_MTOR_PATHWAY:trt_xpr	0.13	0.37	1.37
ST_P38_MAPK_PATHWAY:TRT_OE	PATHWAY_SET	367.00	37.00	121.00	32.97	27.00	72.97	ST_P38_MAPK_PATHWAY	-666	TRT_OE	TRUE	ST_P38_MAPK_PATHWAY:trt_oe	0.12	0.37	1.37
CP_RETINOID_RECEPTOR_AGONIST:MCF7:TRT_CP	PCL	14.00	9.00	12.00	85.71	9.00	100.00	CP_RETINOID_RECEPTOR_AGONIST	MCF7	TRT_CP	TRUE	CP_RETINOID_RECEPTOR_AGONIST:MCF7:trt_cp	0.35	0.37	1.37
CP_CANNABINOID_RECEPTOR_AGONIST:A549:TRT_CP	PCL	10.00	8.00	4.00	40.00	8.00	100.00	CP_CANNABINOID_RECEPTOR_AGONIST	A549	TRT_CP	TRUE	CP_CANNABINOID_RECEPTOR_AGONIST:A549:trt_cp	0.40	0.37	1.37
BIOCARTA_DNAFRAGMENT_PATHWAY:U251MG:TRT_XPR	PATHWAY_SET	13.00	10.00	4.00	30.77	6.00	60.00	BIOCARTA_DNAFRAGMENT_PATHWAY	U251MG	TRT_XPR	TRUE	BIOCARTA_DNAFRAGMENT_PATHWAY:U251MG:trt_xpr	0.36	0.37	1.37
GLUCOCORTICOID_RECEPTOR_ANTAGONIST:ASC:TRT_CP	MOA_CLASS	4.00	3.00	2.00	50.00	3.00	100.00	GLUCOCORTICOID_RECEPTOR_ANTAGONIST	ASC	TRT_CP	TRUE	GLUCOCORTICOID_RECEPTOR_ANTAGONIST:ASC:trt_cp	0.59	0.37	1.37
KD_NUCLEOPORIN:PC3:TRT_SH.CGS	PCL	3.00	5.00	2.00	66.67	3.00	60.00	KD_NUCLEOPORIN	PC3	TRT_SH.CGS	TRUE	KD_NUCLEOPORIN:PC3:trt_sh.cgs	0.64	0.37	1.37
ATPASE_INHIBITOR:HCC515:TRT_CP	MOA_CLASS	29.00	44.00	15.00	51.72	23.00	52.27	ATPASE_INHIBITOR	HCC515	TRT_CP	TRUE	ATPASE_INHIBITOR:HCC515:trt_cp	0.26	0.37	1.37
ESC_J1_UP_LATE.V1_DN:A375:TRT_XPR	PATHWAY_SET	129.00	186.00	42.00	32.56	64.00	34.41	ESC_J1_UP_LATE.V1_DN	A375	TRT_XPR	TRUE	ESC_J1_UP_LATE.V1_DN:A375:trt_xpr	0.16	0.37	1.37
UBIQUITIN_SPECIFIC_PROTEASE_INHIBITOR:PC3:TRT_CP	MOA_CLASS	5.00	4.00	4.00	80.00	3.00	75.00	UBIQUITIN_SPECIFIC_PROTEASE_INHIBITOR	PC3	TRT_CP	TRUE	UBIQUITIN_SPECIFIC_PROTEASE_INHIBITOR:PC3:trt_cp	0.54	0.37	1.37
RB_P107_DN.V1_UP:A375:TRT_XPR	PATHWAY_SET	86.00	139.00	32.00	37.21	43.00	30.94	RB_P107_DN.V1_UP	A375	TRT_XPR	TRUE	RB_P107_DN.V1_UP:A375:trt_xpr	0.18	0.36	1.37
CP_CALCIUM_CHANNEL_BLOCKER:A375:TRT_CP	PCL	8.00	5.00	4.00	50.00	5.00	100.00	CP_CALCIUM_CHANNEL_BLOCKER	A375	TRT_CP	TRUE	CP_CALCIUM_CHANNEL_BLOCKER:A375:trt_cp	0.44	0.36	1.37
REACTOME_NEGATIVE_REGULATION_OF_FGFR_SIGNALING:HEPG2:TRT_SH.CGS	PATHWAY_SET	16.00	37.00	8.00	50.00	16.00	43.24	REACTOME_NEGATIVE_REGULATION_OF_FGFR_SIGNALING	HEPG2	TRT_SH.CGS	TRUE	REACTOME_NEGATIVE_REGULATION_OF_FGFR_SIGNALING:HEPG2:trt_sh.cgs	0.31	0.36	1.37
ESTROGEN_RECEPTOR_ANTAGONIST:THP1:TRT_CP	MOA_CLASS	5.00	12.00	2.00	40.00	5.00	41.67	ESTROGEN_RECEPTOR_ANTAGONIST	THP1	TRT_CP	TRUE	ESTROGEN_RECEPTOR_ANTAGONIST:THP1:trt_cp	0.54	0.36	1.37
ESC_V6.5_UP_LATE.V1_DN:A375:TRT_XPR	PATHWAY_SET	124.00	186.00	43.00	34.68	59.00	31.72	ESC_V6.5_UP_LATE.V1_DN	A375	TRT_XPR	TRUE	ESC_V6.5_UP_LATE.V1_DN:A375:trt_xpr	0.16	0.36	1.37
BIOCARTA_AKAP95_PATHWAY:TRT_XPR	PATHWAY_SET	178.00	12.00	57.00	32.02	9.00	75.00	BIOCARTA_AKAP95_PATHWAY	-666	TRT_XPR	TRUE	BIOCARTA_AKAP95_PATHWAY:trt_xpr	0.15	0.36	1.37
REACTOME_REVERSIBLE_HYDRATION_OF_CARBON_DIOXIDE:ES2:TRT_XPR	PATHWAY_SET	22.00	12.00	8.00	36.36	11.00	91.67	REACTOME_REVERSIBLE_HYDRATION_OF_CARBON_DIOXIDE	ES2	TRT_XPR	TRUE	REACTOME_REVERSIBLE_HYDRATION_OF_CARBON_DIOXIDE:ES2:trt_xpr	0.29	0.36	1.37
SA_TRKA_RECEPTOR:A549:TRT_OE	PATHWAY_SET	53.00	17.00	22.00	41.51	13.00	76.47	SA_TRKA_RECEPTOR	A549	TRT_OE	TRUE	SA_TRKA_RECEPTOR:A549:trt_oe	0.22	0.36	1.37
REACTOME_CELL_CYCLE_CHECKPOINTS:PC3:TRT_SH.CGS	PATHWAY_SET	58.00	117.00	27.00	46.55	58.00	49.57	REACTOME_CELL_CYCLE_CHECKPOINTS	PC3	TRT_SH.CGS	TRUE	REACTOME_CELL_CYCLE_CHECKPOINTS:PC3:trt_sh.cgs	0.18	0.36	1.37
ST_PHOSPHOINOSITIDE_3_KINASE_PATHWAY:A549:TRT_XPR	PATHWAY_SET	40.00	37.00	13.00	32.50	18.00	48.65	ST_PHOSPHOINOSITIDE_3_KINASE_PATHWAY	A549	TRT_XPR	TRUE	ST_PHOSPHOINOSITIDE_3_KINASE_PATHWAY:A549:trt_xpr	0.22	0.36	1.37
REACTOME_ACETYLCHOLINE_BINDING_AND_DOWNSTREAM_EVENTS:ES2:TRT_XPR	PATHWAY_SET	28.00	15.00	9.00	32.14	14.00	93.33	REACTOME_ACETYLCHOLINE_BINDING_AND_DOWNSTREAM_EVENTS	ES2	TRT_XPR	TRUE	REACTOME_ACETYLCHOLINE_BINDING_AND_DOWNSTREAM_EVENTS:ES2:trt_xpr	0.26	0.36	1.37
BIOCARTA_VEGF_PATHWAY:VCAP:TRT_SH.CGS	PATHWAY_SET	9.00	29.00	4.00	44.44	9.00	31.03	BIOCARTA_VEGF_PATHWAY	VCAP	TRT_SH.CGS	TRUE	BIOCARTA_VEGF_PATHWAY:VCAP:trt_sh.cgs	0.41	0.36	1.37
REACTOME_CYCLIN_A_B1_ASSOCIATED_EVENTS_DURING_G2_M_TRANSITION:HCC515:TRT_SH.CGS	PATHWAY_SET	7.00	15.00	5.00	71.43	7.00	46.67	REACTOME_CYCLIN_A_B1_ASSOCIATED_EVENTS_DURING_G2_M_TRANSITION	HCC515	TRT_SH.CGS	TRUE	REACTOME_CYCLIN_A_B1_ASSOCIATED_EVENTS_DURING_G2_M_TRANSITION:HCC515:trt_sh.cgs	0.44	0.36	1.37
KEGG_TGF_BETA_SIGNALING_PATHWAY:U251MG:TRT_XPR	PATHWAY_SET	78.00	86.00	25.00	32.05	40.00	46.51	KEGG_TGF_BETA_SIGNALING_PATHWAY	U251MG	TRT_XPR	TRUE	KEGG_TGF_BETA_SIGNALING_PATHWAY:U251MG:trt_xpr	0.18	0.36	1.37
BIOCARTA_RAS_PATHWAY:PC3:TRT_SH.CGS	PATHWAY_SET	18.00	23.00	6.00	33.33	18.00	78.26	BIOCARTA_RAS_PATHWAY	PC3	TRT_SH.CGS	TRUE	BIOCARTA_RAS_PATHWAY:PC3:trt_sh.cgs	0.30	0.36	1.37
REACTOME_DESTABILIZATION_OF_MRNA_BY_BRF1:TRT_OE	PATHWAY_SET	100.00	17.00	35.00	35.00	6.00	35.29	REACTOME_DESTABILIZATION_OF_MRNA_BY_BRF1	-666	TRT_OE	TRUE	REACTOME_DESTABILIZATION_OF_MRNA_BY_BRF1:trt_oe	0.17	0.36	1.37
REACTOME_INTRINSIC_PATHWAY_FOR_APOPTOSIS:A549:TRT_XPR	PATHWAY_SET	46.00	30.00	15.00	32.61	21.00	70.00	REACTOME_INTRINSIC_PATHWAY_FOR_APOPTOSIS	A549	TRT_XPR	TRUE	REACTOME_INTRINSIC_PATHWAY_FOR_APOPTOSIS:A549:trt_xpr	0.22	0.36	1.37
PID_FGF_PATHWAY:A375:TRT_XPR	PATHWAY_SET	58.00	55.00	21.00	36.21	28.00	50.91	PID_FGF_PATHWAY	A375	TRT_XPR	TRUE	PID_FGF_PATHWAY:A375:trt_xpr	0.18	0.36	1.37
BIOCARTA_MAPK_PATHWAY:SALE:TRT_OE	PATHWAY_SET	110.00	87.00	46.00	41.82	40.00	45.98	BIOCARTA_MAPK_PATHWAY	SALE	TRT_OE	TRUE	BIOCARTA_MAPK_PATHWAY:SALE:trt_oe	0.17	0.36	1.37
REACTOME_CYTOSOLIC_TRNA_AMINOACYLATION:U251MG:TRT_XPR	PATHWAY_SET	15.00	24.00	5.00	33.33	8.00	33.33	REACTOME_CYTOSOLIC_TRNA_AMINOACYLATION	U251MG	TRT_XPR	TRUE	REACTOME_CYTOSOLIC_TRNA_AMINOACYLATION:U251MG:trt_xpr	0.33	0.36	1.37
PLATELET_ACTIVATING_FACTOR_RECEPTOR_ANTAGONIST:A549:TRT_CP	MOA_CLASS	5.00	7.00	2.00	40.00	5.00	71.43	PLATELET_ACTIVATING_FACTOR_RECEPTOR_ANTAGONIST	A549	TRT_CP	TRUE	PLATELET_ACTIVATING_FACTOR_RECEPTOR_ANTAGONIST:A549:trt_cp	0.54	0.36	1.36
FAAH_INHIBITOR:PC3:TRT_CP	MOA_CLASS	10.00	13.00	8.00	80.00	8.00	61.54	FAAH_INHIBITOR	PC3	TRT_CP	TRUE	FAAH_INHIBITOR:PC3:trt_cp	0.40	0.36	1.36
PID_MTOR_4PATHWAY:A375:TRT_XPR	PATHWAY_SET	68.00	69.00	25.00	36.76	34.00	49.28	PID_MTOR_4PATHWAY	A375	TRT_XPR	TRUE	PID_MTOR_4PATHWAY:A375:trt_xpr	0.18	0.36	1.36
ANDROGEN_RECEPTOR_MODULATOR:PC3:TRT_CP	MOA_CLASS	6.00	11.00	5.00	83.33	6.00	54.55	ANDROGEN_RECEPTOR_MODULATOR	PC3	TRT_CP	TRUE	ANDROGEN_RECEPTOR_MODULATOR:PC3:trt_cp	0.50	0.36	1.36
CP_IKK_INHIBITOR:PC3:TRT_CP	PCL	5.00	5.00	5.00	100.00	4.00	80.00	CP_IKK_INHIBITOR	PC3	TRT_CP	TRUE	CP_IKK_INHIBITOR:PC3:trt_cp	0.54	0.36	1.36
PID_MET_PATHWAY:A375:TRT_XPR	PATHWAY_SET	95.00	80.00	39.00	41.05	46.00	57.50	PID_MET_PATHWAY	A375	TRT_XPR	TRUE	PID_MET_PATHWAY:A375:trt_xpr	0.17	0.36	1.36
PID_TCR_RAS_PATHWAY:TRT_OE	PATHWAY_SET	495.00	14.00	277.00	55.96	13.00	92.86	PID_TCR_RAS_PATHWAY	-666	TRT_OE	TRUE	PID_TCR_RAS_PATHWAY:trt_oe	0.12	0.36	1.36
BIOCARTA_STRESS_PATHWAY:U2OS:TRT_OE	PATHWAY_SET	14.00	25.00	7.00	50.00	10.00	40.00	BIOCARTA_STRESS_PATHWAY	U2OS	TRT_OE	TRUE	BIOCARTA_STRESS_PATHWAY:U2OS:trt_oe	0.34	0.36	1.36
BIOCARTA_EGFR_SMRTE_PATHWAY:A549:TRT_OE	PATHWAY_SET	52.00	11.00	37.00	71.15	4.00	36.36	BIOCARTA_EGFR_SMRTE_PATHWAY	A549	TRT_OE	TRUE	BIOCARTA_EGFR_SMRTE_PATHWAY:A549:trt_oe	0.22	0.36	1.36
ST_ERK1_ERK2_MAPK_PATHWAY:HT29:TRT_XPR	PATHWAY_SET	42.00	32.00	14.00	33.33	22.00	68.75	ST_ERK1_ERK2_MAPK_PATHWAY	HT29	TRT_XPR	TRUE	ST_ERK1_ERK2_MAPK_PATHWAY:HT29:trt_xpr	0.22	0.36	1.36
BIOCARTA_NKCELLS_PATHWAY:A549:TRT_OE	PATHWAY_SET	43.00	20.00	14.00	32.56	12.00	60.00	BIOCARTA_NKCELLS_PATHWAY	A549	TRT_OE	TRUE	BIOCARTA_NKCELLS_PATHWAY:A549:trt_oe	0.22	0.36	1.36
DNA_METHYLTRANSFERASE_INHIBITOR:NPC:TRT_CP	MOA_CLASS	6.00	10.00	4.00	66.67	6.00	60.00	DNA_METHYLTRANSFERASE_INHIBITOR	NPC	TRT_CP	TRUE	DNA_METHYLTRANSFERASE_INHIBITOR:NPC:trt_cp	0.50	0.36	1.36
LEUKOTRIENE_INHIBITOR:PC3:TRT_CP	MOA_CLASS	4.00	4.00	3.00	75.00	4.00	100.00	LEUKOTRIENE_INHIBITOR	PC3	TRT_CP	TRUE	LEUKOTRIENE_INHIBITOR:PC3:trt_cp	0.58	0.36	1.36
ST_TUMOR_NECROSIS_FACTOR_PATHWAY:TRT_OE	PATHWAY_SET	287.00	29.00	95.00	33.10	21.00	72.41	ST_TUMOR_NECROSIS_FACTOR_PATHWAY	-666	TRT_OE	TRUE	ST_TUMOR_NECROSIS_FACTOR_PATHWAY:trt_oe	0.13	0.36	1.36
BIOCARTA_P53_PATHWAY:TRT_XPR	PATHWAY_SET	284.00	16.00	92.00	32.39	14.00	87.50	BIOCARTA_P53_PATHWAY	-666	TRT_XPR	TRUE	BIOCARTA_P53_PATHWAY:trt_xpr	0.13	0.36	1.36
PID_ERBB1_INTERNALIZATION_PATHWAY:AALE:TRT_OE	PATHWAY_SET	95.00	41.00	49.00	51.58	14.00	34.15	PID_ERBB1_INTERNALIZATION_PATHWAY	AALE	TRT_OE	TRUE	PID_ERBB1_INTERNALIZATION_PATHWAY:AALE:trt_oe	0.17	0.36	1.36
KEGG_P53_SIGNALING_PATHWAY:ES2:TRT_XPR	PATHWAY_SET	90.00	68.00	34.00	37.78	41.00	60.29	KEGG_P53_SIGNALING_PATHWAY	ES2	TRT_XPR	TRUE	KEGG_P53_SIGNALING_PATHWAY:ES2:trt_xpr	0.17	0.36	1.36
CP_HIF_ACTIVATOR:PC3:TRT_CP	PCL	3.00	4.00	3.00	100.00	3.00	75.00	CP_HIF_ACTIVATOR	PC3	TRT_CP	TRUE	CP_HIF_ACTIVATOR:PC3:trt_cp	0.64	0.36	1.36
BIOCARTA_HIF_PATHWAY:U251MG:TRT_XPR	PATHWAY_SET	18.00	15.00	7.00	38.89	9.00	60.00	BIOCARTA_HIF_PATHWAY	U251MG	TRT_XPR	TRUE	BIOCARTA_HIF_PATHWAY:U251MG:trt_xpr	0.30	0.36	1.36
KEGG_DNA_REPLICATION:BICR6:TRT_XPR	PATHWAY_SET	23.00	36.00	9.00	39.13	13.00	36.11	KEGG_DNA_REPLICATION	BICR6	TRT_XPR	TRUE	KEGG_DNA_REPLICATION:BICR6:trt_xpr	0.28	0.36	1.36
PID_SHP2_PATHWAY:A549:TRT_OE	PATHWAY_SET	116.00	58.00	66.00	56.90	25.00	43.10	PID_SHP2_PATHWAY	A549	TRT_OE	TRUE	PID_SHP2_PATHWAY:A549:trt_oe	0.17	0.36	1.36
CP_CDK_INHIBITOR:HEPG2:TRT_CP	PCL	11.00	12.00	7.00	63.64	9.00	75.00	CP_CDK_INHIBITOR	HEPG2	TRT_CP	TRUE	CP_CDK_INHIBITOR:HEPG2:trt_cp	0.36	0.36	1.36
BIOCARTA_P53HYPOXIA_PATHWAY:A375:TRT_OE	PATHWAY_SET	36.00	23.00	14.00	38.89	13.00	56.52	BIOCARTA_P53HYPOXIA_PATHWAY	A375	TRT_OE	TRUE	BIOCARTA_P53HYPOXIA_PATHWAY:A375:trt_oe	0.22	0.36	1.36
BIOCARTA_AKAP95_PATHWAY:U251MG:TRT_XPR	PATHWAY_SET	18.00	12.00	10.00	55.56	9.00	75.00	BIOCARTA_AKAP95_PATHWAY	U251MG	TRT_XPR	TRUE	BIOCARTA_AKAP95_PATHWAY:U251MG:trt_xpr	0.30	0.36	1.36
BIOCARTA_NFAT_PATHWAY:A549:TRT_OE	PATHWAY_SET	78.00	54.00	30.00	38.46	25.00	46.30	BIOCARTA_NFAT_PATHWAY	A549	TRT_OE	TRUE	BIOCARTA_NFAT_PATHWAY:A549:trt_oe	0.18	0.36	1.36
BIOCARTA_MTOR_PATHWAY:A375:TRT_XPR	PATHWAY_SET	37.00	23.00	17.00	45.95	16.00	69.57	BIOCARTA_MTOR_PATHWAY	A375	TRT_XPR	TRUE	BIOCARTA_MTOR_PATHWAY:A375:trt_xpr	0.22	0.36	1.36
PID_ERBB1_RECEPTOR_PROXIMAL_PATHWAY:AALE:TRT_OE	PATHWAY_SET	95.00	35.00	45.00	47.37	16.00	45.71	PID_ERBB1_RECEPTOR_PROXIMAL_PATHWAY	AALE	TRT_OE	TRUE	PID_ERBB1_RECEPTOR_PROXIMAL_PATHWAY:AALE:trt_oe	0.17	0.36	1.36
BIOCARTA_P35ALZHEIMERS_PATHWAY:A375:TRT_XPR	PATHWAY_SET	12.00	11.00	4.00	33.33	6.00	54.55	BIOCARTA_P35ALZHEIMERS_PATHWAY	A375	TRT_XPR	TRUE	BIOCARTA_P35ALZHEIMERS_PATHWAY:A375:trt_xpr	0.36	0.36	1.36
GCNP_SHH_UP_LATE.V1_UP:U251MG:TRT_XPR	PATHWAY_SET	129.00	182.00	52.00	40.31	66.00	36.26	GCNP_SHH_UP_LATE.V1_UP	U251MG	TRT_XPR	TRUE	GCNP_SHH_UP_LATE.V1_UP:U251MG:trt_xpr	0.15	0.36	1.36
BIOCARTA_NTHI_PATHWAY:PC3:TRT_SH.CGS	PATHWAY_SET	16.00	24.00	7.00	43.75	16.00	66.67	BIOCARTA_NTHI_PATHWAY	PC3	TRT_SH.CGS	TRUE	BIOCARTA_NTHI_PATHWAY:PC3:trt_sh.cgs	0.31	0.36	1.36
REACTOME_REGULATION_OF_HYPOXIA_INDUCIBLE_FACTOR_HIF_BY_OXYGEN:MCF7:TRT_SH.CGS	PATHWAY_SET	16.00	25.00	9.00	56.25	16.00	64.00	REACTOME_REGULATION_OF_HYPOXIA_INDUCIBLE_FACTOR_HIF_BY_OXYGEN	MCF7	TRT_SH.CGS	TRUE	REACTOME_REGULATION_OF_HYPOXIA_INDUCIBLE_FACTOR_HIF_BY_OXYGEN:MCF7:trt_sh.cgs	0.31	0.36	1.36
REACTOME_GLYCOGEN_BREAKDOWN_GLYCOGENOLYSIS:PC3:TRT_SH.CGS	PATHWAY_SET	10.00	17.00	6.00	60.00	10.00	58.82	REACTOME_GLYCOGEN_BREAKDOWN_GLYCOGENOLYSIS	PC3	TRT_SH.CGS	TRUE	REACTOME_GLYCOGEN_BREAKDOWN_GLYCOGENOLYSIS:PC3:trt_sh.cgs	0.40	0.36	1.36
BIOCARTA_AGPCR_PATHWAY:VCAP:TRT_SH.CGS	PATHWAY_SET	5.00	13.00	4.00	80.00	5.00	38.46	BIOCARTA_AGPCR_PATHWAY	VCAP	TRT_SH.CGS	TRUE	BIOCARTA_AGPCR_PATHWAY:VCAP:trt_sh.cgs	0.53	0.36	1.36
BIOCARTA_EPO_PATHWAY:HT29:TRT_SH.CGS	PATHWAY_SET	12.00	19.00	5.00	41.67	12.00	63.16	BIOCARTA_EPO_PATHWAY	HT29	TRT_SH.CGS	TRUE	BIOCARTA_EPO_PATHWAY:HT29:trt_sh.cgs	0.35	0.36	1.36
NAMPT_INHIBITOR:PC3:TRT_CP	MOA_CLASS	4.00	6.00	4.00	100.00	4.00	66.67	NAMPT_INHIBITOR	PC3	TRT_CP	TRUE	NAMPT_INHIBITOR:PC3:trt_cp	0.58	0.36	1.36
CP_NFKB_PATHWAY_INHIBITOR:MCF7:TRT_CP	PCL	11.00	7.00	6.00	54.55	6.00	85.71	CP_NFKB_PATHWAY_INHIBITOR	MCF7	TRT_CP	TRUE	CP_NFKB_PATHWAY_INHIBITOR:MCF7:trt_cp	0.36	0.36	1.35
SNF5_DN.V1_DN:ES2:TRT_XPR	PATHWAY_SET	110.00	162.00	35.00	31.82	57.00	35.19	SNF5_DN.V1_DN	ES2	TRT_XPR	TRUE	SNF5_DN.V1_DN:ES2:trt_xpr	0.17	0.36	1.35
KD_CYCLIN_DEPENDENT_KINASES:U251MG:TRT_XPR	PCL	12.00	6.00	8.00	66.67	6.00	100.00	KD_CYCLIN_DEPENDENT_KINASES	U251MG	TRT_XPR	TRUE	KD_CYCLIN_DEPENDENT_KINASES:U251MG:trt_xpr	0.35	0.36	1.35
KD_NUCLEOPORIN:HCC515:TRT_SH.CGS	PCL	4.00	5.00	3.00	75.00	4.00	80.00	KD_NUCLEOPORIN	HCC515	TRT_SH.CGS	TRUE	KD_NUCLEOPORIN:HCC515:trt_sh.cgs	0.58	0.36	1.35
REACTOME_ACTIVATION_OF_NF_KAPPAB_IN_B_CELLS:AGS:TRT_XPR	PATHWAY_SET	39.00	63.00	12.00	30.77	19.00	30.16	REACTOME_ACTIVATION_OF_NF_KAPPAB_IN_B_CELLS	AGS	TRT_XPR	TRUE	REACTOME_ACTIVATION_OF_NF_KAPPAB_IN_B_CELLS:AGS:trt_xpr	0.22	0.36	1.35
PID_IL3_PATHWAY:A375:TRT_XPR	PATHWAY_SET	39.00	27.00	12.00	30.77	17.00	62.96	PID_IL3_PATHWAY	A375	TRT_XPR	TRUE	PID_IL3_PATHWAY:A375:trt_xpr	0.22	0.36	1.35
KEGG_MTOR_SIGNALING_PATHWAY:U2OS:TRT_OE	PATHWAY_SET	27.00	52.00	9.00	33.33	21.00	40.38	KEGG_MTOR_SIGNALING_PATHWAY	U2OS	TRT_OE	TRUE	KEGG_MTOR_SIGNALING_PATHWAY:U2OS:trt_oe	0.27	0.36	1.35
CDK_INHIBITOR:HEPG2:TRT_CP	MOA_CLASS	20.00	52.00	11.00	55.00	18.00	34.62	CDK_INHIBITOR	HEPG2	TRT_CP	TRUE	CDK_INHIBITOR:HEPG2:trt_cp	0.29	0.36	1.35
OE_FOS_TRANSCRIPTION_FACTOR_FAMILY:U251MG:TRT_XPR	PCL	6.00	3.00	3.00	50.00	3.00	100.00	OE_FOS_TRANSCRIPTION_FACTOR_FAMILY	U251MG	TRT_XPR	TRUE	OE_FOS_TRANSCRIPTION_FACTOR_FAMILY:U251MG:trt_xpr	0.50	0.36	1.35
PID_NFKAPPAB_CANONICAL_PATHWAY:A375:TRT_OE	PATHWAY_SET	39.00	23.00	13.00	33.33	18.00	78.26	PID_NFKAPPAB_CANONICAL_PATHWAY	A375	TRT_OE	TRUE	PID_NFKAPPAB_CANONICAL_PATHWAY:A375:trt_oe	0.22	0.36	1.35
PID_ERBB_NETWORK_PATHWAY:HA1E:TRT_OE	PATHWAY_SET	32.00	15.00	18.00	56.25	7.00	46.67	PID_ERBB_NETWORK_PATHWAY	HA1E	TRT_OE	TRUE	PID_ERBB_NETWORK_PATHWAY:HA1E:trt_oe	0.26	0.36	1.35
REACTOME_SHC1_EVENTS_IN_EGFR_SIGNALING:A549:TRT_OE	PATHWAY_SET	79.00	15.00	57.00	72.15	11.00	73.33	REACTOME_SHC1_EVENTS_IN_EGFR_SIGNALING	A549	TRT_OE	TRUE	REACTOME_SHC1_EVENTS_IN_EGFR_SIGNALING:A549:trt_oe	0.18	0.36	1.35
ST_GA12_PATHWAY:U251MG:TRT_XPR	PATHWAY_SET	25.00	23.00	8.00	32.00	13.00	56.52	ST_GA12_PATHWAY	U251MG	TRT_XPR	TRUE	ST_GA12_PATHWAY:U251MG:trt_xpr	0.27	0.36	1.35
REACTOME_MRNA_DECAY_BY_3_TO_5_EXORIBONUCLEASE:TRT_SH.CGS	PATHWAY_SET	26.00	11.00	8.00	30.77	4.00	36.36	REACTOME_MRNA_DECAY_BY_3_TO_5_EXORIBONUCLEASE	-666	TRT_SH.CGS	TRUE	REACTOME_MRNA_DECAY_BY_3_TO_5_EXORIBONUCLEASE:trt_sh.cgs	0.27	0.36	1.35
IGF-1_INHIBITOR:HT29:TRT_CP	MOA_CLASS	9.00	9.00	7.00	77.78	7.00	77.78	IGF-1_INHIBITOR	HT29	TRT_CP	TRUE	IGF-1_INHIBITOR:HT29:trt_cp	0.40	0.36	1.35
CP_SODIUM_CHANNEL_BLOCKER:HELA:TRT_CP	PCL	3.00	4.00	2.00	66.67	3.00	75.00	CP_SODIUM_CHANNEL_BLOCKER	HELA	TRT_CP	TRUE	CP_SODIUM_CHANNEL_BLOCKER:HELA:trt_cp	0.63	0.35	1.35
OE_CELL_CYCLE_INHIBITION:A549:TRT_OE	PCL	3.00	3.00	2.00	66.67	3.00	100.00	OE_CELL_CYCLE_INHIBITION	A549	TRT_OE	TRUE	OE_CELL_CYCLE_INHIBITION:A549:trt_oe	0.63	0.35	1.35
REACTOME_LYSOSOME_VESICLE_BIOGENESIS:VCAP:TRT_SH.CGS	PATHWAY_SET	7.00	23.00	4.00	57.14	7.00	30.43	REACTOME_LYSOSOME_VESICLE_BIOGENESIS	VCAP	TRT_SH.CGS	TRUE	REACTOME_LYSOSOME_VESICLE_BIOGENESIS:VCAP:trt_sh.cgs	0.44	0.35	1.35
PID_HNF3A_PATHWAY:PC3:TRT_OE	PATHWAY_SET	24.00	44.00	9.00	37.50	14.00	31.82	PID_HNF3A_PATHWAY	PC3	TRT_OE	TRUE	PID_HNF3A_PATHWAY:PC3:trt_oe	0.27	0.35	1.35
BIOCARTA_NTHI_PATHWAY:A375:TRT_OE	PATHWAY_SET	44.00	24.00	16.00	36.36	21.00	87.50	BIOCARTA_NTHI_PATHWAY	A375	TRT_OE	TRUE	BIOCARTA_NTHI_PATHWAY:A375:trt_oe	0.22	0.35	1.35
BIOCARTA_ECM_PATHWAY:SALE:TRT_OE	PATHWAY_SET	42.00	24.00	17.00	40.48	10.00	41.67	BIOCARTA_ECM_PATHWAY	SALE	TRT_OE	TRUE	BIOCARTA_ECM_PATHWAY:SALE:trt_oe	0.22	0.35	1.35
KEGG_TYPE_II_DIABETES_MELLITUS:SALE:TRT_OE	PATHWAY_SET	44.00	47.00	15.00	34.09	15.00	31.91	KEGG_TYPE_II_DIABETES_MELLITUS	SALE	TRT_OE	TRUE	KEGG_TYPE_II_DIABETES_MELLITUS:SALE:trt_oe	0.22	0.35	1.35
BIOCARTA_AGR_PATHWAY:TRT_OE	PATHWAY_SET	391.00	36.00	158.00	40.41	19.00	52.78	BIOCARTA_AGR_PATHWAY	-666	TRT_OE	TRUE	BIOCARTA_AGR_PATHWAY:trt_oe	0.12	0.35	1.35
BIOCARTA_ACH_PATHWAY:A549:TRT_OE	PATHWAY_SET	32.00	16.00	13.00	40.63	9.00	56.25	BIOCARTA_ACH_PATHWAY	A549	TRT_OE	TRUE	BIOCARTA_ACH_PATHWAY:A549:trt_oe	0.26	0.35	1.35
TACHYKININ_ANTAGONIST:MDAMB231:TRT_CP	MOA_CLASS	6.00	15.00	2.00	33.33	6.00	40.00	TACHYKININ_ANTAGONIST	MDAMB231	TRT_CP	TRUE	TACHYKININ_ANTAGONIST:MDAMB231:trt_cp	0.50	0.35	1.35
BIOCARTA_D4GDI_PATHWAY:A549:TRT_XPR	PATHWAY_SET	22.00	13.00	7.00	31.82	11.00	84.62	BIOCARTA_D4GDI_PATHWAY	A549	TRT_XPR	TRUE	BIOCARTA_D4GDI_PATHWAY:A549:trt_xpr	0.28	0.35	1.35
BIOCARTA_ERK_PATHWAY:HA1E:TRT_OE	PATHWAY_SET	70.00	28.00	35.00	50.00	20.00	71.43	BIOCARTA_ERK_PATHWAY	HA1E	TRT_OE	TRUE	BIOCARTA_ERK_PATHWAY:HA1E:trt_oe	0.18	0.35	1.35
CALCIUM/CALMODULIN_DEPENDENT_PROTEIN_KINASE_INHIBITOR:A375:TRT_CP	MOA_CLASS	3.00	4.00	2.00	66.67	3.00	75.00	CALCIUM/CALMODULIN_DEPENDENT_PROTEIN_KINASE_INHIBITOR	A375	TRT_CP	TRUE	CALCIUM/CALMODULIN_DEPENDENT_PROTEIN_KINASE_INHIBITOR:A375:trt_cp	0.63	0.35	1.35
HIF_MODULATOR:PC3:TRT_CP	MOA_CLASS	3.00	3.00	2.00	66.67	3.00	100.00	HIF_MODULATOR	PC3	TRT_CP	TRUE	HIF_MODULATOR:PC3:trt_cp	0.63	0.35	1.35
REACTOME_THE_ROLE_OF_NEF_IN_HIV1_REPLICATION_AND_DISEASE_PATHOGENESIS:BICR6:TRT_XPR	PATHWAY_SET	27.00	28.00	9.00	33.33	14.00	50.00	REACTOME_THE_ROLE_OF_NEF_IN_HIV1_REPLICATION_AND_DISEASE_PATHOGENESIS	BICR6	TRT_XPR	TRUE	REACTOME_THE_ROLE_OF_NEF_IN_HIV1_REPLICATION_AND_DISEASE_PATHOGENESIS:BICR6:trt_xpr	0.27	0.35	1.35
PID_ERBB_NETWORK_PATHWAY:TRT_LIG	PATHWAY_SET	129.00	15.00	45.00	34.88	8.00	53.33	PID_ERBB_NETWORK_PATHWAY	-666	TRT_LIG	TRUE	PID_ERBB_NETWORK_PATHWAY:trt_lig	0.15	0.35	1.35
BIOCARTA_MET_PATHWAY:PC3:TRT_OE	PATHWAY_SET	57.00	37.00	18.00	31.58	24.00	64.86	BIOCARTA_MET_PATHWAY	PC3	TRT_OE	TRUE	BIOCARTA_MET_PATHWAY:PC3:trt_oe	0.22	0.35	1.35
PID_SYNDECAN_2_PATHWAY:ES2:TRT_XPR	PATHWAY_SET	46.00	33.00	15.00	32.61	21.00	63.64	PID_SYNDECAN_2_PATHWAY	ES2	TRT_XPR	TRUE	PID_SYNDECAN_2_PATHWAY:ES2:trt_xpr	0.22	0.35	1.34
KIT_INHIBITOR:HCC515:TRT_CP	MOA_CLASS	14.00	19.00	9.00	64.29	12.00	63.16	KIT_INHIBITOR	HCC515	TRT_CP	TRUE	KIT_INHIBITOR:HCC515:trt_cp	0.34	0.35	1.34
BIOCARTA_EGFR_SMRTE_PATHWAY:HA1E:TRT_OE	PATHWAY_SET	27.00	11.00	12.00	44.44	4.00	36.36	BIOCARTA_EGFR_SMRTE_PATHWAY	HA1E	TRT_OE	TRUE	BIOCARTA_EGFR_SMRTE_PATHWAY:HA1E:trt_oe	0.27	0.35	1.34
PKA_INHIBITOR:HA1E:TRT_CP	MOA_CLASS	5.00	4.00	4.00	80.00	4.00	100.00	PKA_INHIBITOR	HA1E	TRT_CP	TRUE	PKA_INHIBITOR:HA1E:trt_cp	0.53	0.35	1.34
OE_SUPRESSORS_OF_CYTOKINE_SIGNALING:BICR6:TRT_XPR	PCL	6.00	3.00	2.00	33.33	3.00	100.00	OE_SUPRESSORS_OF_CYTOKINE_SIGNALING	BICR6	TRT_XPR	TRUE	OE_SUPRESSORS_OF_CYTOKINE_SIGNALING:BICR6:trt_xpr	0.50	0.35	1.34
PID_AVB3_OPN_PATHWAY:U251MG:TRT_XPR	PATHWAY_SET	49.00	31.00	18.00	36.73	24.00	77.42	PID_AVB3_OPN_PATHWAY	U251MG	TRT_XPR	TRUE	PID_AVB3_OPN_PATHWAY:U251MG:trt_xpr	0.22	0.35	1.34
SA_REG_CASCADE_OF_CYCLIN_EXPR:YAPC:TRT_XPR	PATHWAY_SET	17.00	13.00	9.00	52.94	8.00	61.54	SA_REG_CASCADE_OF_CYCLIN_EXPR	YAPC	TRT_XPR	TRUE	SA_REG_CASCADE_OF_CYCLIN_EXPR:YAPC:trt_xpr	0.30	0.35	1.34
REACTOME_EXTRINSIC_PATHWAY_FOR_APOPTOSIS:HA1E:TRT_OE	PATHWAY_SET	22.00	13.00	11.00	50.00	9.00	69.23	REACTOME_EXTRINSIC_PATHWAY_FOR_APOPTOSIS	HA1E	TRT_OE	TRUE	REACTOME_EXTRINSIC_PATHWAY_FOR_APOPTOSIS:HA1E:trt_oe	0.28	0.35	1.34
HALLMARK_MYC_TARGETS_V2:U251MG:TRT_XPR	PATHWAY_SET	42.00	58.00	19.00	45.24	22.00	37.93	HALLMARK_MYC_TARGETS_V2	U251MG	TRT_XPR	TRUE	HALLMARK_MYC_TARGETS_V2:U251MG:trt_xpr	0.22	0.35	1.34
REACTOME_G1_S_SPECIFIC_TRANSCRIPTION:HT29:TRT_XPR	PATHWAY_SET	21.00	19.00	9.00	42.86	11.00	57.89	REACTOME_G1_S_SPECIFIC_TRANSCRIPTION	HT29	TRT_XPR	TRUE	REACTOME_G1_S_SPECIFIC_TRANSCRIPTION:HT29:trt_xpr	0.28	0.35	1.34
SIG_IL4RECEPTOR_IN_B_LYPHOCYTES:A375:TRT_XPR	PATHWAY_SET	41.00	27.00	19.00	46.34	19.00	70.37	SIG_IL4RECEPTOR_IN_B_LYPHOCYTES	A375	TRT_XPR	TRUE	SIG_IL4RECEPTOR_IN_B_LYPHOCYTES:A375:trt_xpr	0.22	0.35	1.34
REACTOME_ENDOSOMAL_SORTING_COMPLEX_REQUIRED_FOR_TRANSPORT_ESCRT:PC3:TRT_SH.CGS	PATHWAY_SET	9.00	27.00	7.00	77.78	9.00	33.33	REACTOME_ENDOSOMAL_SORTING_COMPLEX_REQUIRED_FOR_TRANSPORT_ESCRT	PC3	TRT_SH.CGS	TRUE	REACTOME_ENDOSOMAL_SORTING_COMPLEX_REQUIRED_FOR_TRANSPORT_ESCRT:PC3:trt_sh.cgs	0.40	0.35	1.34
SODIUM_CHANNEL_BLOCKER:YAPC:TRT_CP	MOA_CLASS	19.00	49.00	8.00	42.11	19.00	38.78	SODIUM_CHANNEL_BLOCKER	YAPC	TRT_CP	TRUE	SODIUM_CHANNEL_BLOCKER:YAPC:trt_cp	0.30	0.35	1.34
SA_B_CELL_RECEPTOR_COMPLEXES:A549:TRT_XPR	PATHWAY_SET	31.00	24.00	10.00	32.26	15.00	62.50	SA_B_CELL_RECEPTOR_COMPLEXES	A549	TRT_XPR	TRUE	SA_B_CELL_RECEPTOR_COMPLEXES:A549:trt_xpr	0.26	0.35	1.34
CP_IGF_1_INHIBITOR:HT29:TRT_CP	PCL	5.00	3.00	5.00	100.00	3.00	100.00	CP_IGF_1_INHIBITOR	HT29	TRT_CP	TRUE	CP_IGF_1_INHIBITOR:HT29:trt_cp	0.53	0.35	1.34
REACTOME_G1_S_SPECIFIC_TRANSCRIPTION:HT29:TRT_SH.CGS	PATHWAY_SET	7.00	19.00	4.00	57.14	7.00	36.84	REACTOME_G1_S_SPECIFIC_TRANSCRIPTION	HT29	TRT_SH.CGS	TRUE	REACTOME_G1_S_SPECIFIC_TRANSCRIPTION:HT29:trt_sh.cgs	0.43	0.35	1.34
REACTOME_CYCLIN_E_ASSOCIATED_EVENTS_DURING_G1_S_TRANSITION_:HT29:TRT_XPR	PATHWAY_SET	53.00	63.00	24.00	45.28	24.00	38.10	REACTOME_CYCLIN_E_ASSOCIATED_EVENTS_DURING_G1_S_TRANSITION_	HT29	TRT_XPR	TRUE	REACTOME_CYCLIN_E_ASSOCIATED_EVENTS_DURING_G1_S_TRANSITION_:HT29:trt_xpr	0.22	0.35	1.34
REACTOME_G2_M_DNA_DAMAGE_CHECKPOINT:BICR6:TRT_XPR	PATHWAY_SET	15.00	9.00	5.00	33.33	8.00	88.89	REACTOME_G2_M_DNA_DAMAGE_CHECKPOINT	BICR6	TRT_XPR	TRUE	REACTOME_G2_M_DNA_DAMAGE_CHECKPOINT:BICR6:trt_xpr	0.32	0.35	1.34
REACTOME_SHC_MEDIATED_CASCADE:BICR6:TRT_XPR	PATHWAY_SET	16.00	28.00	6.00	37.50	9.00	32.14	REACTOME_SHC_MEDIATED_CASCADE	BICR6	TRT_XPR	TRUE	REACTOME_SHC_MEDIATED_CASCADE:BICR6:trt_xpr	0.31	0.35	1.34
STEROIDAL_PROGESTIN:TRT_CP	MOA_CLASS	17.00	4.00	7.00	41.18	3.00	75.00	STEROIDAL_PROGESTIN	-666	TRT_CP	TRUE	STEROIDAL_PROGESTIN:trt_cp	0.30	0.35	1.34
MELANIN_INHIBITOR:PC3:TRT_CP	MOA_CLASS	4.00	6.00	2.00	50.00	4.00	66.67	MELANIN_INHIBITOR	PC3	TRT_CP	TRUE	MELANIN_INHIBITOR:PC3:trt_cp	0.57	0.35	1.34
TANKYRASE_INHIBITOR:PC3:TRT_CP	MOA_CLASS	3.00	7.00	3.00	100.00	3.00	42.86	TANKYRASE_INHIBITOR	PC3	TRT_CP	TRUE	TANKYRASE_INHIBITOR:PC3:trt_cp	0.63	0.35	1.34
SA_B_CELL_RECEPTOR_COMPLEXES:HT29:TRT_SH.CGS	PATHWAY_SET	9.00	24.00	3.00	33.33	9.00	37.50	SA_B_CELL_RECEPTOR_COMPLEXES	HT29	TRT_SH.CGS	TRUE	SA_B_CELL_RECEPTOR_COMPLEXES:HT29:trt_sh.cgs	0.40	0.34	1.34
CP_MTOR_INHIBITOR:MDAMB231:TRT_CP	PCL	12.00	16.00	10.00	83.33	11.00	68.75	CP_MTOR_INHIBITOR	MDAMB231	TRT_CP	TRUE	CP_MTOR_INHIBITOR:MDAMB231:trt_cp	0.35	0.34	1.34
PID_ERBB1_DOWNSTREAM_PATHWAY:A375:TRT_XPR	PATHWAY_SET	117.00	105.00	38.00	32.48	55.00	52.38	PID_ERBB1_DOWNSTREAM_PATHWAY	A375	TRT_XPR	TRUE	PID_ERBB1_DOWNSTREAM_PATHWAY:A375:trt_xpr	0.17	0.34	1.34
BIOCARTA_CARDIACEGF_PATHWAY:HA1E:TRT_OE	PATHWAY_SET	64.00	18.00	33.00	51.56	14.00	77.78	BIOCARTA_CARDIACEGF_PATHWAY	HA1E	TRT_OE	TRUE	BIOCARTA_CARDIACEGF_PATHWAY:HA1E:trt_oe	0.18	0.34	1.34
CP_RIBONUCLEOTIDE_REDUCTASE_INHIBITOR:MCF10A:TRT_CP	PCL	4.00	6.00	2.00	50.00	4.00	66.67	CP_RIBONUCLEOTIDE_REDUCTASE_INHIBITOR	MCF10A	TRT_CP	TRUE	CP_RIBONUCLEOTIDE_REDUCTASE_INHIBITOR:MCF10A:trt_cp	0.57	0.34	1.34
BIOCARTA_SRCRPTP_PATHWAY:TRT_XPR	PATHWAY_SET	154.00	11.00	82.00	53.25	7.00	63.64	BIOCARTA_SRCRPTP_PATHWAY	-666	TRT_XPR	TRUE	BIOCARTA_SRCRPTP_PATHWAY:trt_xpr	0.14	0.34	1.34
BIOCARTA_ARAP_PATHWAY:MCF7:TRT_SH.CGS	PATHWAY_SET	6.00	17.00	3.00	50.00	6.00	35.29	BIOCARTA_ARAP_PATHWAY	MCF7	TRT_SH.CGS	TRUE	BIOCARTA_ARAP_PATHWAY:MCF7:trt_sh.cgs	0.49	0.34	1.34
PID_TRAIL_PATHWAY:TRT_OE	PATHWAY_SET	397.00	28.00	128.00	32.24	21.00	75.00	PID_TRAIL_PATHWAY	-666	TRT_OE	TRUE	PID_TRAIL_PATHWAY:trt_oe	0.12	0.34	1.34
PID_PI3K_PLC_TRK_PATHWAY:A549:TRT_OE	PATHWAY_SET	68.00	36.00	37.00	54.41	17.00	47.22	PID_PI3K_PLC_TRK_PATHWAY	A549	TRT_OE	TRUE	PID_PI3K_PLC_TRK_PATHWAY:A549:trt_oe	0.18	0.34	1.34
ST_GAQ_PATHWAY:A375:TRT_XPR	PATHWAY_SET	32.00	28.00	12.00	37.50	15.00	53.57	ST_GAQ_PATHWAY	A375	TRT_XPR	TRUE	ST_GAQ_PATHWAY:A375:trt_xpr	0.26	0.34	1.34
REACTOME_SPRY_REGULATION_OF_FGF_SIGNALING:U251MG:TRT_XPR	PATHWAY_SET	12.00	14.00	4.00	33.33	6.00	42.86	REACTOME_SPRY_REGULATION_OF_FGF_SIGNALING	U251MG	TRT_XPR	TRUE	REACTOME_SPRY_REGULATION_OF_FGF_SIGNALING:U251MG:trt_xpr	0.35	0.34	1.34
KD_PROTEASOME_PATHWAY:PC3:TRT_SH.CGS	PCL	8.00	9.00	8.00	100.00	8.00	88.89	KD_PROTEASOME_PATHWAY	PC3	TRT_SH.CGS	TRUE	KD_PROTEASOME_PATHWAY:PC3:trt_sh.cgs	0.43	0.34	1.34
KD_TUMOR_NECROSIS_FACTOR_SUPERFAMILY:A549:TRT_XPR	PCL	6.00	3.00	2.00	33.33	3.00	100.00	KD_TUMOR_NECROSIS_FACTOR_SUPERFAMILY	A549	TRT_XPR	TRUE	KD_TUMOR_NECROSIS_FACTOR_SUPERFAMILY:A549:trt_xpr	0.49	0.34	1.34
SA_TRKA_RECEPTOR:HT29:TRT_XPR	PATHWAY_SET	26.00	17.00	8.00	30.77	12.00	70.59	SA_TRKA_RECEPTOR	HT29	TRT_XPR	TRUE	SA_TRKA_RECEPTOR:HT29:trt_xpr	0.27	0.34	1.34
GAP_JUNCTION_MODULATOR:HA1E:TRT_CP	MOA_CLASS	4.00	4.00	2.00	50.00	4.00	100.00	GAP_JUNCTION_MODULATOR	HA1E	TRT_CP	TRUE	GAP_JUNCTION_MODULATOR:HA1E:trt_cp	0.57	0.34	1.34
BIOCARTA_SALMONELLA_PATHWAY:AGS:TRT_XPR	PATHWAY_SET	23.00	13.00	7.00	30.43	11.00	84.62	BIOCARTA_SALMONELLA_PATHWAY	AGS	TRT_XPR	TRUE	BIOCARTA_SALMONELLA_PATHWAY:AGS:trt_xpr	0.28	0.34	1.34
REACTOME_SYNTHESIS_OF_BILE_ACIDS_AND_BILE_SALTS_VIA_24_HYDROXYCHOLESTEROL:PC3:TRT_XPR	PATHWAY_SET	8.00	10.00	3.00	37.50	4.00	40.00	REACTOME_SYNTHESIS_OF_BILE_ACIDS_AND_BILE_SALTS_VIA_24_HYDROXYCHOLESTEROL	PC3	TRT_XPR	TRUE	REACTOME_SYNTHESIS_OF_BILE_ACIDS_AND_BILE_SALTS_VIA_24_HYDROXYCHOLESTEROL:PC3:trt_xpr	0.43	0.34	1.34
ALK_TYROSINE_KINASE_RECEPTOR_INHIBITOR:U2OS:TRT_CP	MOA_CLASS	6.00	16.00	2.00	33.33	6.00	37.50	ALK_TYROSINE_KINASE_RECEPTOR_INHIBITOR	U2OS	TRT_CP	TRUE	ALK_TYROSINE_KINASE_RECEPTOR_INHIBITOR:U2OS:trt_cp	0.49	0.34	1.34
KEGG_AXON_GUIDANCE:TRT_OE	PATHWAY_SET	568.00	129.00	190.00	33.45	42.00	32.56	KEGG_AXON_GUIDANCE	-666	TRT_OE	TRUE	KEGG_AXON_GUIDANCE:trt_oe	0.11	0.34	1.34
PID_AJDISS_2PATHWAY:A549:TRT_OE	PATHWAY_SET	78.00	48.00	40.00	51.28	16.00	33.33	PID_AJDISS_2PATHWAY	A549	TRT_OE	TRUE	PID_AJDISS_2PATHWAY:A549:trt_oe	0.18	0.34	1.34
KEGG_MTOR_SIGNALING_PATHWAY:SALE:TRT_OE	PATHWAY_SET	97.00	52.00	32.00	32.99	24.00	46.15	KEGG_MTOR_SIGNALING_PATHWAY	SALE	TRT_OE	TRUE	KEGG_MTOR_SIGNALING_PATHWAY:SALE:trt_oe	0.17	0.34	1.34
LEUKOTRIENE_INHIBITOR:HCC515:TRT_CP	MOA_CLASS	4.00	4.00	2.00	50.00	4.00	100.00	LEUKOTRIENE_INHIBITOR	HCC515	TRT_CP	TRUE	LEUKOTRIENE_INHIBITOR:HCC515:trt_cp	0.57	0.34	1.34
CP_PI3K_INHIBITOR:U937:TRT_CP	PCL	7.00	16.00	4.00	57.14	7.00	43.75	CP_PI3K_INHIBITOR	U937	TRT_CP	TRUE	CP_PI3K_INHIBITOR:U937:trt_cp	0.43	0.34	1.33
KEGG_DORSO_VENTRAL_AXIS_FORMATION:BICR6:TRT_XPR	PATHWAY_SET	25.00	24.00	12.00	48.00	12.00	50.00	KEGG_DORSO_VENTRAL_AXIS_FORMATION	BICR6	TRT_XPR	TRUE	KEGG_DORSO_VENTRAL_AXIS_FORMATION:BICR6:trt_xpr	0.27	0.34	1.33
XIAP_INHIBITOR:PC3:TRT_CP	MOA_CLASS	10.00	13.00	4.00	40.00	10.00	76.92	XIAP_INHIBITOR	PC3	TRT_CP	TRUE	XIAP_INHIBITOR:PC3:trt_cp	0.39	0.34	1.33
REACTOME_G1_PHASE:HA1E:TRT_OE	PATHWAY_SET	42.00	37.00	16.00	38.10	20.00	54.05	REACTOME_G1_PHASE	HA1E	TRT_OE	TRUE	REACTOME_G1_PHASE:HA1E:trt_oe	0.21	0.34	1.33
STAT_INHIBITOR:HA1E:TRT_CP	MOA_CLASS	5.00	12.00	4.00	80.00	4.00	33.33	STAT_INHIBITOR	HA1E	TRT_CP	TRUE	STAT_INHIBITOR:HA1E:trt_cp	0.52	0.34	1.33
AKT_UP.V1_UP:U251MG:TRT_XPR	PATHWAY_SET	143.00	171.00	44.00	30.77	73.00	42.69	AKT_UP.V1_UP	U251MG	TRT_XPR	TRUE	AKT_UP.V1_UP:U251MG:trt_xpr	0.15	0.34	1.33
REACTOME_SIGNALING_BY_BMP:U251MG:TRT_XPR	PATHWAY_SET	16.00	22.00	7.00	43.75	8.00	36.36	REACTOME_SIGNALING_BY_BMP	U251MG	TRT_XPR	TRUE	REACTOME_SIGNALING_BY_BMP:U251MG:trt_xpr	0.31	0.34	1.33
BIOCARTA_CALCINEURIN_PATHWAY:HA1E:TRT_OE	PATHWAY_SET	18.00	19.00	6.00	33.33	11.00	57.89	BIOCARTA_CALCINEURIN_PATHWAY	HA1E	TRT_OE	TRUE	BIOCARTA_CALCINEURIN_PATHWAY:HA1E:trt_oe	0.30	0.33	1.33
BIOCARTA_CELLCYCLE_PATHWAY:PC3:TRT_XPR	PATHWAY_SET	41.00	23.00	14.00	34.15	19.00	82.61	BIOCARTA_CELLCYCLE_PATHWAY	PC3	TRT_XPR	TRUE	BIOCARTA_CELLCYCLE_PATHWAY:PC3:trt_xpr	0.21	0.33	1.33
PID_HEDGEHOG_GLI_PATHWAY:A375:TRT_XPR	PATHWAY_SET	62.00	48.00	25.00	40.32	25.00	52.08	PID_HEDGEHOG_GLI_PATHWAY	A375	TRT_XPR	TRUE	PID_HEDGEHOG_GLI_PATHWAY:A375:trt_xpr	0.18	0.33	1.33
LAXATIVE:HCC515:TRT_CP	MOA_CLASS	3.00	5.00	2.00	66.67	3.00	60.00	LAXATIVE	HCC515	TRT_CP	TRUE	LAXATIVE:HCC515:trt_cp	0.62	0.33	1.33
SRC_INHIBITOR:NPC:TRT_CP	MOA_CLASS	11.00	26.00	5.00	45.45	10.00	38.46	SRC_INHIBITOR	NPC	TRT_CP	TRUE	SRC_INHIBITOR:NPC:trt_cp	0.35	0.33	1.33
CP_NFKB_PATHWAY_INHIBITOR:K562:TRT_CP	PCL	3.00	7.00	3.00	100.00	3.00	42.86	CP_NFKB_PATHWAY_INHIBITOR	K562	TRT_CP	TRUE	CP_NFKB_PATHWAY_INHIBITOR:K562:trt_cp	0.62	0.33	1.33
BIOCARTA_FCER1_PATHWAY:SALE:TRT_OE	PATHWAY_SET	46.00	39.00	19.00	41.30	12.00	30.77	BIOCARTA_FCER1_PATHWAY	SALE	TRT_OE	TRUE	BIOCARTA_FCER1_PATHWAY:SALE:trt_oe	0.21	0.33	1.33
PID_FOXO_PATHWAY:PC3:TRT_SH.CGS	PATHWAY_SET	39.00	49.00	13.00	33.33	39.00	79.59	PID_FOXO_PATHWAY	PC3	TRT_SH.CGS	TRUE	PID_FOXO_PATHWAY:PC3:trt_sh.cgs	0.21	0.33	1.33
REACTOME_PURINE_METABOLISM:HCC515:TRT_SH.CGS	PATHWAY_SET	14.00	33.00	7.00	50.00	14.00	42.42	REACTOME_PURINE_METABOLISM	HCC515	TRT_SH.CGS	TRUE	REACTOME_PURINE_METABOLISM:HCC515:trt_sh.cgs	0.33	0.33	1.33
PID_PI3KCI_PATHWAY:AALE:TRT_OE	PATHWAY_SET	65.00	49.00	29.00	44.62	15.00	30.61	PID_PI3KCI_PATHWAY	AALE	TRT_OE	TRUE	PID_PI3KCI_PATHWAY:AALE:trt_oe	0.18	0.33	1.33
BIOCARTA_GPCR_PATHWAY:PC3:TRT_SH.CGS	PATHWAY_SET	25.00	35.00	8.00	32.00	25.00	71.43	BIOCARTA_GPCR_PATHWAY	PC3	TRT_SH.CGS	TRUE	BIOCARTA_GPCR_PATHWAY:PC3:trt_sh.cgs	0.27	0.33	1.33
CP_PI3K_INHIBITOR:HAP1:TRT_CP	PCL	8.00	16.00	8.00	100.00	8.00	50.00	CP_PI3K_INHIBITOR	HAP1	TRT_CP	TRUE	CP_PI3K_INHIBITOR:HAP1:trt_cp	0.42	0.33	1.33
BIOCARTA_NUCLEARRS_PATHWAY:TRT_OE	PATHWAY_SET	98.00	15.00	35.00	35.71	9.00	60.00	BIOCARTA_NUCLEARRS_PATHWAY	-666	TRT_OE	TRUE	BIOCARTA_NUCLEARRS_PATHWAY:trt_oe	0.16	0.33	1.33
KEGG_FC_EPSILON_RI_SIGNALING_PATHWAY:AALE:TRT_OE	PATHWAY_SET	106.00	79.00	48.00	45.28	25.00	31.65	KEGG_FC_EPSILON_RI_SIGNALING_PATHWAY	AALE	TRT_OE	TRUE	KEGG_FC_EPSILON_RI_SIGNALING_PATHWAY:AALE:trt_oe	0.16	0.33	1.33
PID_RANBP2_PATHWAY:PC3:TRT_SH.CGS	PATHWAY_SET	6.00	11.00	2.00	33.33	6.00	54.55	PID_RANBP2_PATHWAY	PC3	TRT_SH.CGS	TRUE	PID_RANBP2_PATHWAY:PC3:trt_sh.cgs	0.49	0.33	1.33
BIOCARTA_PYK2_PATHWAY:A375:TRT_XPR	PATHWAY_SET	35.00	29.00	16.00	45.71	18.00	62.07	BIOCARTA_PYK2_PATHWAY	A375	TRT_XPR	TRUE	BIOCARTA_PYK2_PATHWAY:A375:trt_xpr	0.25	0.33	1.33
BIOCARTA_ETS_PATHWAY:A375:TRT_OE	PATHWAY_SET	15.00	18.00	9.00	60.00	7.00	38.89	BIOCARTA_ETS_PATHWAY	A375	TRT_OE	TRUE	BIOCARTA_ETS_PATHWAY:A375:trt_oe	0.32	0.33	1.33
BIOCARTA_TID_PATHWAY:HCC515:TRT_SH.CGS	PATHWAY_SET	6.00	19.00	3.00	50.00	6.00	31.58	BIOCARTA_TID_PATHWAY	HCC515	TRT_SH.CGS	TRUE	BIOCARTA_TID_PATHWAY:HCC515:trt_sh.cgs	0.49	0.33	1.33
BIOCARTA_G2_PATHWAY:MCF7:TRT_XPR	PATHWAY_SET	30.00	24.00	13.00	43.33	17.00	70.83	BIOCARTA_G2_PATHWAY	MCF7	TRT_XPR	TRUE	BIOCARTA_G2_PATHWAY:MCF7:trt_xpr	0.25	0.33	1.33
DNA_INHIBITOR:MCF7:TRT_CP	MOA_CLASS	17.00	26.00	12.00	70.59	16.00	61.54	DNA_INHIBITOR	MCF7	TRT_CP	TRUE	DNA_INHIBITOR:MCF7:trt_cp	0.30	0.33	1.33
REACTOME_G2_M_CHECKPOINTS:YAPC:TRT_XPR	PATHWAY_SET	34.00	42.00	14.00	41.18	17.00	40.48	REACTOME_G2_M_CHECKPOINTS	YAPC	TRT_XPR	TRUE	REACTOME_G2_M_CHECKPOINTS:YAPC:trt_xpr	0.25	0.33	1.33
LAXATIVE:TRT_CP	MOA_CLASS	39.00	5.00	12.00	30.77	3.00	60.00	LAXATIVE	-666	TRT_CP	TRUE	LAXATIVE:trt_cp	0.21	0.33	1.33
CASPASE_ACTIVATOR:HT29:TRT_CP	MOA_CLASS	8.00	9.00	4.00	50.00	6.00	66.67	CASPASE_ACTIVATOR	HT29	TRT_CP	TRUE	CASPASE_ACTIVATOR:HT29:trt_cp	0.42	0.33	1.33
PID_ANGIOPOIETIN_RECEPTOR_PATHWAY:A375:TRT_OE	PATHWAY_SET	67.00	50.00	22.00	32.84	28.00	56.00	PID_ANGIOPOIETIN_RECEPTOR_PATHWAY	A375	TRT_OE	TRUE	PID_ANGIOPOIETIN_RECEPTOR_PATHWAY:A375:trt_oe	0.18	0.33	1.32
REACTOME_RAF_MAP_KINASE_CASCADE:AGS:TRT_XPR	PATHWAY_SET	17.00	10.00	7.00	41.18	9.00	90.00	REACTOME_RAF_MAP_KINASE_CASCADE	AGS	TRT_XPR	TRUE	REACTOME_RAF_MAP_KINASE_CASCADE:AGS:trt_xpr	0.30	0.33	1.32
PID_RXR_VDR_PATHWAY:HT29:TRT_XPR	PATHWAY_SET	32.00	26.00	10.00	31.25	16.00	61.54	PID_RXR_VDR_PATHWAY	HT29	TRT_XPR	TRUE	PID_RXR_VDR_PATHWAY:HT29:trt_xpr	0.25	0.33	1.32
XANTHINE_OXIDASE_INHIBITOR:TRT_CP	MOA_CLASS	58.00	5.00	23.00	39.66	4.00	80.00	XANTHINE_OXIDASE_INHIBITOR	-666	TRT_CP	TRUE	XANTHINE_OXIDASE_INHIBITOR:trt_cp	0.18	0.33	1.32
REACTOME_IONOTROPIC_ACTIVITY_OF_KAINATE_RECEPTORS:TRT_SH.CGS	PATHWAY_SET	21.00	11.00	7.00	33.33	5.00	45.45	REACTOME_IONOTROPIC_ACTIVITY_OF_KAINATE_RECEPTORS	-666	TRT_SH.CGS	TRUE	REACTOME_IONOTROPIC_ACTIVITY_OF_KAINATE_RECEPTORS:trt_sh.cgs	0.28	0.32	1.32
BIOCARTA_PDGF_PATHWAY:A375:TRT_XPR	PATHWAY_SET	46.00	32.00	21.00	45.65	23.00	71.88	BIOCARTA_PDGF_PATHWAY	A375	TRT_XPR	TRUE	BIOCARTA_PDGF_PATHWAY:A375:trt_xpr	0.21	0.32	1.32
CSR_LATE_UP.V1_UP:U251MG:TRT_XPR	PATHWAY_SET	104.00	172.00	44.00	42.31	52.00	30.23	CSR_LATE_UP.V1_UP	U251MG	TRT_XPR	TRUE	CSR_LATE_UP.V1_UP:U251MG:trt_xpr	0.16	0.32	1.32
KEGG_LEISHMANIA_INFECTION:HA1E:TRT_OE	PATHWAY_SET	72.00	72.00	27.00	37.50	41.00	56.94	KEGG_LEISHMANIA_INFECTION	HA1E	TRT_OE	TRUE	KEGG_LEISHMANIA_INFECTION:HA1E:trt_oe	0.18	0.32	1.32
REACTOME_SIGNALLING_TO_P38_VIA_RIT_AND_RIN:HT29:TRT_XPR	PATHWAY_SET	27.00	15.00	12.00	44.44	14.00	93.33	REACTOME_SIGNALLING_TO_P38_VIA_RIT_AND_RIN	HT29	TRT_XPR	TRUE	REACTOME_SIGNALLING_TO_P38_VIA_RIT_AND_RIN:HT29:trt_xpr	0.26	0.32	1.32
REACTOME_SHC_RELATED_EVENTS:TRT_XPR	PATHWAY_SET	243.00	17.00	83.00	34.16	12.00	70.59	REACTOME_SHC_RELATED_EVENTS	-666	TRT_XPR	TRUE	REACTOME_SHC_RELATED_EVENTS:trt_xpr	0.13	0.32	1.32
REACTOME_REGULATION_OF_THE_FANCONI_ANEMIA_PATHWAY:YAPC:TRT_XPR	PATHWAY_SET	9.00	8.00	3.00	33.33	4.00	50.00	REACTOME_REGULATION_OF_THE_FANCONI_ANEMIA_PATHWAY	YAPC	TRT_XPR	TRUE	REACTOME_REGULATION_OF_THE_FANCONI_ANEMIA_PATHWAY:YAPC:trt_xpr	0.39	0.32	1.32
PID_TXA2PATHWAY:HA1E:TRT_OE	PATHWAY_SET	111.00	57.00	52.00	46.85	29.00	50.88	PID_TXA2PATHWAY	HA1E	TRT_OE	TRUE	PID_TXA2PATHWAY:HA1E:trt_oe	0.16	0.32	1.32
KEGG_PATHOGENIC_ESCHERICHIA_COLI_INFECTION:A375:TRT_OE	PATHWAY_SET	36.00	57.00	11.00	30.56	19.00	33.33	KEGG_PATHOGENIC_ESCHERICHIA_COLI_INFECTION	A375	TRT_OE	TRUE	KEGG_PATHOGENIC_ESCHERICHIA_COLI_INFECTION:A375:trt_oe	0.21	0.32	1.32
DOPAMINE_RECEPTOR_ANTAGONIST:HCC515:TRT_CP	MOA_CLASS	58.00	101.00	29.00	50.00	56.00	55.45	DOPAMINE_RECEPTOR_ANTAGONIST	HCC515	TRT_CP	TRUE	DOPAMINE_RECEPTOR_ANTAGONIST:HCC515:trt_cp	0.17	0.32	1.32
CP_ADENOSINE_RECEPTOR_AGONIST:PC3:TRT_CP	PCL	7.00	6.00	5.00	71.43	5.00	83.33	CP_ADENOSINE_RECEPTOR_AGONIST	PC3	TRT_CP	TRUE	CP_ADENOSINE_RECEPTOR_AGONIST:PC3:trt_cp	0.43	0.32	1.32
PID_SYNDECAN_4_PATHWAY:A375:TRT_SH.CGS	PATHWAY_SET	14.00	32.00	5.00	35.71	14.00	43.75	PID_SYNDECAN_4_PATHWAY	A375	TRT_SH.CGS	TRUE	PID_SYNDECAN_4_PATHWAY:A375:trt_sh.cgs	0.33	0.32	1.32
REACTOME_E2F_MEDIATED_REGULATION_OF_DNA_REPLICATION:U251MG:TRT_XPR	PATHWAY_SET	30.00	35.00	17.00	56.67	15.00	42.86	REACTOME_E2F_MEDIATED_REGULATION_OF_DNA_REPLICATION	U251MG	TRT_XPR	TRUE	REACTOME_E2F_MEDIATED_REGULATION_OF_DNA_REPLICATION:U251MG:trt_xpr	0.25	0.32	1.32
REACTOME_SIGNAL_ATTENUATION:U251MG:TRT_XPR	PATHWAY_SET	10.00	13.00	4.00	40.00	5.00	38.46	REACTOME_SIGNAL_ATTENUATION	U251MG	TRT_XPR	TRUE	REACTOME_SIGNAL_ATTENUATION:U251MG:trt_xpr	0.39	0.32	1.32
BIOCARTA_SODD_PATHWAY:HT29:TRT_OE	PATHWAY_SET	4.00	10.00	3.00	75.00	4.00	40.00	BIOCARTA_SODD_PATHWAY	HT29	TRT_OE	TRUE	BIOCARTA_SODD_PATHWAY:HT29:trt_oe	0.56	0.32	1.32
BIOCARTA_INSULIN_PATHWAY:ES2:TRT_XPR	PATHWAY_SET	32.00	22.00	10.00	31.25	15.00	68.18	BIOCARTA_INSULIN_PATHWAY	ES2	TRT_XPR	TRUE	BIOCARTA_INSULIN_PATHWAY:ES2:trt_xpr	0.25	0.32	1.32
BIOCARTA_RACCYCD_PATHWAY:A549:TRT_OE	PATHWAY_SET	84.00	26.00	34.00	40.48	25.00	96.15	BIOCARTA_RACCYCD_PATHWAY	A549	TRT_OE	TRUE	BIOCARTA_RACCYCD_PATHWAY:A549:trt_oe	0.17	0.32	1.32
PID_LPA4_PATHWAY:PC3:TRT_OE	PATHWAY_SET	16.00	15.00	6.00	37.50	8.00	53.33	PID_LPA4_PATHWAY	PC3	TRT_OE	TRUE	PID_LPA4_PATHWAY:PC3:trt_oe	0.30	0.32	1.32
PID_SYNDECAN_3_PATHWAY:TRT_XPR	PATHWAY_SET	147.00	17.00	46.00	31.29	8.00	47.06	PID_SYNDECAN_3_PATHWAY	-666	TRT_XPR	TRUE	PID_SYNDECAN_3_PATHWAY:trt_xpr	0.15	0.32	1.32
PID_FCER1_PATHWAY:A549:TRT_OE	PATHWAY_SET	87.00	62.00	31.00	35.63	29.00	46.77	PID_FCER1_PATHWAY	A549	TRT_OE	TRUE	PID_FCER1_PATHWAY:A549:trt_oe	0.17	0.32	1.32
KD_TOLL_LIKE_RECEPTORS:A549:TRT_XPR	PCL	5.00	3.00	2.00	40.00	3.00	100.00	KD_TOLL_LIKE_RECEPTORS	A549	TRT_XPR	TRUE	KD_TOLL_LIKE_RECEPTORS:A549:trt_xpr	0.52	0.32	1.32
REACTOME_DOWNSTREAM_TCR_SIGNALING:A549:TRT_OE	PATHWAY_SET	49.00	36.00	15.00	30.61	21.00	58.33	REACTOME_DOWNSTREAM_TCR_SIGNALING	A549	TRT_OE	TRUE	REACTOME_DOWNSTREAM_TCR_SIGNALING:A549:trt_oe	0.21	0.32	1.32
BIOCARTA_CARDIACEGF_PATHWAY:U2OS:TRT_OE	PATHWAY_SET	11.00	18.00	6.00	54.55	6.00	33.33	BIOCARTA_CARDIACEGF_PATHWAY	U2OS	TRT_OE	TRUE	BIOCARTA_CARDIACEGF_PATHWAY:U2OS:trt_oe	0.35	0.32	1.32
RB_P107_DN.V1_DN:U251MG:TRT_XPR	PATHWAY_SET	83.00	128.00	26.00	31.33	40.00	31.25	RB_P107_DN.V1_DN	U251MG	TRT_XPR	TRUE	RB_P107_DN.V1_DN:U251MG:trt_xpr	0.17	0.32	1.32
PID_TCR_RAS_PATHWAY:HT29:TRT_XPR	PATHWAY_SET	21.00	14.00	8.00	38.10	11.00	78.57	PID_TCR_RAS_PATHWAY	HT29	TRT_XPR	TRUE	PID_TCR_RAS_PATHWAY:HT29:trt_xpr	0.28	0.32	1.32
BIOCARTA_PML_PATHWAY:A375:TRT_OE	PATHWAY_SET	24.00	17.00	8.00	33.33	11.00	64.71	BIOCARTA_PML_PATHWAY	A375	TRT_OE	TRUE	BIOCARTA_PML_PATHWAY:A375:trt_oe	0.26	0.32	1.32
REACTOME_SIGNALING_BY_BMP:A549:TRT_SH.CGS	PATHWAY_SET	8.00	22.00	5.00	62.50	8.00	36.36	REACTOME_SIGNALING_BY_BMP	A549	TRT_SH.CGS	TRUE	REACTOME_SIGNALING_BY_BMP:A549:trt_sh.cgs	0.42	0.32	1.31
PID_FRA_PATHWAY:A549:TRT_OE	PATHWAY_SET	20.00	37.00	7.00	35.00	12.00	32.43	PID_FRA_PATHWAY	A549	TRT_OE	TRUE	PID_FRA_PATHWAY:A549:trt_oe	0.29	0.32	1.31
REACTOME_SIGNALLING_TO_P38_VIA_RIT_AND_RIN:AALE:TRT_OE	PATHWAY_SET	77.00	15.00	53.00	68.83	9.00	60.00	REACTOME_SIGNALLING_TO_P38_VIA_RIT_AND_RIN	AALE	TRT_OE	TRUE	REACTOME_SIGNALLING_TO_P38_VIA_RIT_AND_RIN:AALE:trt_oe	0.17	0.32	1.31
REACTOME_P130CAS_LINKAGE_TO_MAPK_SIGNALING_FOR_INTEGRINS:A375:TRT_XPR	PATHWAY_SET	16.00	15.00	5.00	31.25	8.00	53.33	REACTOME_P130CAS_LINKAGE_TO_MAPK_SIGNALING_FOR_INTEGRINS	A375	TRT_XPR	TRUE	REACTOME_P130CAS_LINKAGE_TO_MAPK_SIGNALING_FOR_INTEGRINS:A375:trt_xpr	0.30	0.32	1.31
HALLMARK_DNA_REPAIR:U251MG:TRT_XPR	PATHWAY_SET	95.00	150.00	30.00	31.58	46.00	30.67	HALLMARK_DNA_REPAIR	U251MG	TRT_XPR	TRUE	HALLMARK_DNA_REPAIR:U251MG:trt_xpr	0.16	0.32	1.31
REACTOME_DOWNSTREAM_SIGNALING_EVENTS_OF_B_CELL_RECEPTOR_BCR:BICR6:TRT_XPR	PATHWAY_SET	73.00	94.00	23.00	31.51	37.00	39.36	REACTOME_DOWNSTREAM_SIGNALING_EVENTS_OF_B_CELL_RECEPTOR_BCR	BICR6	TRT_XPR	TRUE	REACTOME_DOWNSTREAM_SIGNALING_EVENTS_OF_B_CELL_RECEPTOR_BCR:BICR6:trt_xpr	0.17	0.32	1.31
ATM_KINASE_INHIBITOR:CD34:TRT_CP	MOA_CLASS	3.00	4.00	2.00	66.67	3.00	75.00	ATM_KINASE_INHIBITOR	CD34	TRT_CP	TRUE	ATM_KINASE_INHIBITOR:CD34:trt_cp	0.62	0.32	1.31
FLT3_INHIBITOR:MDAMB231:TRT_CP	MOA_CLASS	14.00	25.00	10.00	71.43	13.00	52.00	FLT3_INHIBITOR	MDAMB231	TRT_CP	TRUE	FLT3_INHIBITOR:MDAMB231:trt_cp	0.33	0.32	1.31
BIOCARTA_MET_PATHWAY:SALE:TRT_OE	PATHWAY_SET	60.00	37.00	23.00	38.33	14.00	37.84	BIOCARTA_MET_PATHWAY	SALE	TRT_OE	TRUE	BIOCARTA_MET_PATHWAY:SALE:trt_oe	0.17	0.32	1.31
BCL_INHIBITOR:AGS:TRT_CP	MOA_CLASS	4.00	13.00	2.00	50.00	4.00	30.77	BCL_INHIBITOR	AGS	TRT_CP	TRUE	BCL_INHIBITOR:AGS:trt_cp	0.56	0.32	1.31
REACTOME_E2F_ENABLED_INHIBITION_OF_PRE_REPLICATION_COMPLEX_FORMATION:PC3:TRT_SH.CGS	PATHWAY_SET	4.00	10.00	2.00	50.00	4.00	40.00	REACTOME_E2F_ENABLED_INHIBITION_OF_PRE_REPLICATION_COMPLEX_FORMATION	PC3	TRT_SH.CGS	TRUE	REACTOME_E2F_ENABLED_INHIBITION_OF_PRE_REPLICATION_COMPLEX_FORMATION:PC3:trt_sh.cgs	0.56	0.32	1.31
PID_NFAT_3PATHWAY:U251MG:TRT_XPR	PATHWAY_SET	63.00	54.00	23.00	36.51	32.00	59.26	PID_NFAT_3PATHWAY	U251MG	TRT_XPR	TRUE	PID_NFAT_3PATHWAY:U251MG:trt_xpr	0.17	0.32	1.31
BCR-ABL_KINASE_INHIBITOR:HEK293:TRT_CP	MOA_CLASS	10.00	14.00	5.00	50.00	10.00	71.43	BCR-ABL_KINASE_INHIBITOR	HEK293	TRT_CP	TRUE	BCR-ABL_KINASE_INHIBITOR:HEK293:trt_cp	0.38	0.31	1.31
BIOCARTA_TNFR2_PATHWAY:HCC515:TRT_SH.CGS	PATHWAY_SET	7.00	18.00	3.00	42.86	7.00	38.89	BIOCARTA_TNFR2_PATHWAY	HCC515	TRT_SH.CGS	TRUE	BIOCARTA_TNFR2_PATHWAY:HCC515:trt_sh.cgs	0.42	0.31	1.31
KEGG_GLIOMA:BICR6:TRT_XPR	PATHWAY_SET	68.00	65.00	27.00	39.71	37.00	56.92	KEGG_GLIOMA	BICR6	TRT_XPR	TRUE	KEGG_GLIOMA:BICR6:trt_xpr	0.17	0.31	1.31
CP_FGFR_INHIBITOR:SKBR3:TRT_CP	PCL	3.00	4.00	3.00	100.00	3.00	75.00	CP_FGFR_INHIBITOR	SKBR3	TRT_CP	TRUE	CP_FGFR_INHIBITOR:SKBR3:trt_cp	0.62	0.31	1.31
KEGG_PRION_DISEASES:U251MG:TRT_XPR	PATHWAY_SET	49.00	35.00	15.00	30.61	25.00	71.43	KEGG_PRION_DISEASES	U251MG	TRT_XPR	TRUE	KEGG_PRION_DISEASES:U251MG:trt_xpr	0.21	0.31	1.31
KEGG_MELANOMA:SALE:TRT_OE	PATHWAY_SET	236.00	71.00	108.00	45.76	28.00	39.44	KEGG_MELANOMA	SALE	TRT_OE	TRUE	KEGG_MELANOMA:SALE:trt_oe	0.13	0.31	1.31
BIOCARTA_MET_PATHWAY:TRT_OE	PATHWAY_SET	570.00	37.00	196.00	34.39	27.00	72.97	BIOCARTA_MET_PATHWAY	-666	TRT_OE	TRUE	BIOCARTA_MET_PATHWAY:trt_oe	0.11	0.31	1.31
HALLMARK_MYC_TARGETS_V2:A549:TRT_XPR	PATHWAY_SET	47.00	58.00	15.00	31.91	22.00	37.93	HALLMARK_MYC_TARGETS_V2	A549	TRT_XPR	TRUE	HALLMARK_MYC_TARGETS_V2:A549:trt_xpr	0.21	0.31	1.31
CP_IKK_INHIBITOR:HEPG2:TRT_CP	PCL	5.00	5.00	2.00	40.00	4.00	80.00	CP_IKK_INHIBITOR	HEPG2	TRT_CP	TRUE	CP_IKK_INHIBITOR:HEPG2:trt_cp	0.51	0.31	1.31
PID_PTP1B_PATHWAY:HA1E:TRT_OE	PATHWAY_SET	91.00	52.00	37.00	40.66	26.00	50.00	PID_PTP1B_PATHWAY	HA1E	TRT_OE	TRUE	PID_PTP1B_PATHWAY:HA1E:trt_oe	0.16	0.31	1.31
FGFR_INHIBITOR:MCF10A:TRT_CP	MOA_CLASS	12.00	17.00	11.00	91.67	11.00	64.71	FGFR_INHIBITOR	MCF10A	TRT_CP	TRUE	FGFR_INHIBITOR:MCF10A:trt_cp	0.34	0.31	1.31
REACTOME_ACTIVATION_OF_NF_KAPPAB_IN_B_CELLS:HT29:TRT_XPR	PATHWAY_SET	38.00	63.00	16.00	42.11	19.00	30.16	REACTOME_ACTIVATION_OF_NF_KAPPAB_IN_B_CELLS	HT29	TRT_XPR	TRUE	REACTOME_ACTIVATION_OF_NF_KAPPAB_IN_B_CELLS:HT29:trt_xpr	0.21	0.31	1.31
REACTOME_METABOLISM_OF_VITAMINS_AND_COFACTORS:MCF7:TRT_SH.CGS	PATHWAY_SET	16.00	51.00	5.00	31.25	16.00	31.37	REACTOME_METABOLISM_OF_VITAMINS_AND_COFACTORS	MCF7	TRT_SH.CGS	TRUE	REACTOME_METABOLISM_OF_VITAMINS_AND_COFACTORS:MCF7:trt_sh.cgs	0.30	0.31	1.31
PID_FCER1_PATHWAY:HT29:TRT_SH.CGS	PATHWAY_SET	24.00	62.00	8.00	33.33	24.00	38.71	PID_FCER1_PATHWAY	HT29	TRT_SH.CGS	TRUE	PID_FCER1_PATHWAY:HT29:trt_sh.cgs	0.26	0.31	1.31
REACTOME_THROMBIN_SIGNALLING_THROUGH_PROTEINASE_ACTIVATED_RECEPTORS_PARS:HEPG2:TRT_SH.CGS	PATHWAY_SET	15.00	32.00	5.00	33.33	15.00	46.88	REACTOME_THROMBIN_SIGNALLING_THROUGH_PROTEINASE_ACTIVATED_RECEPTORS_PARS	HEPG2	TRT_SH.CGS	TRUE	REACTOME_THROMBIN_SIGNALLING_THROUGH_PROTEINASE_ACTIVATED_RECEPTORS_PARS:HEPG2:trt_sh.cgs	0.32	0.31	1.31
BIOCARTA_SALMONELLA_PATHWAY:A549:TRT_OE	PATHWAY_SET	13.00	13.00	5.00	38.46	7.00	53.85	BIOCARTA_SALMONELLA_PATHWAY	A549	TRT_OE	TRUE	BIOCARTA_SALMONELLA_PATHWAY:A549:trt_oe	0.34	0.31	1.31
EPHRIN_INHIBITOR:HCC515:TRT_CP	MOA_CLASS	4.00	4.00	2.00	50.00	4.00	100.00	EPHRIN_INHIBITOR	HCC515	TRT_CP	TRUE	EPHRIN_INHIBITOR:HCC515:trt_cp	0.56	0.31	1.31
MAP_KINASE_INHIBITOR:THP1:TRT_CP	MOA_CLASS	8.00	24.00	3.00	37.50	8.00	33.33	MAP_KINASE_INHIBITOR	THP1	TRT_CP	TRUE	MAP_KINASE_INHIBITOR:THP1:trt_cp	0.42	0.31	1.31
PID_RHOA_PATHWAY:TRT_OE	PATHWAY_SET	301.00	45.00	100.00	33.22	19.00	42.22	PID_RHOA_PATHWAY	-666	TRT_OE	TRUE	PID_RHOA_PATHWAY:trt_oe	0.13	0.31	1.31
PID_MTOR_4PATHWAY:AALE:TRT_OE	PATHWAY_SET	103.00	69.00	55.00	53.40	26.00	37.68	PID_MTOR_4PATHWAY	AALE	TRT_OE	TRUE	PID_MTOR_4PATHWAY:AALE:trt_oe	0.16	0.31	1.31
REACTOME_TRANSCRIPTIONAL_REGULATION_OF_WHITE_ADIPOCYTE_DIFFERENTIATION:U251MG:TRT_XPR	PATHWAY_SET	64.00	72.00	24.00	37.50	31.00	43.06	REACTOME_TRANSCRIPTIONAL_REGULATION_OF_WHITE_ADIPOCYTE_DIFFERENTIATION	U251MG	TRT_XPR	TRUE	REACTOME_TRANSCRIPTIONAL_REGULATION_OF_WHITE_ADIPOCYTE_DIFFERENTIATION:U251MG:trt_xpr	0.17	0.31	1.31
REACTOME_REGULATION_OF_MITOTIC_CELL_CYCLE:PC3:TRT_SH.CGS	PATHWAY_SET	41.00	81.00	20.00	48.78	41.00	50.62	REACTOME_REGULATION_OF_MITOTIC_CELL_CYCLE	PC3	TRT_SH.CGS	TRUE	REACTOME_REGULATION_OF_MITOTIC_CELL_CYCLE:PC3:trt_sh.cgs	0.21	0.31	1.31
REACTOME_EXTRINSIC_PATHWAY_FOR_APOPTOSIS:H1299:TRT_OE	PATHWAY_SET	8.00	13.00	5.00	62.50	4.00	30.77	REACTOME_EXTRINSIC_PATHWAY_FOR_APOPTOSIS	H1299	TRT_OE	TRUE	REACTOME_EXTRINSIC_PATHWAY_FOR_APOPTOSIS:H1299:trt_oe	0.42	0.31	1.31
KEGG_FC_GAMMA_R_MEDIATED_PHAGOCYTOSIS:A549:TRT_OE	PATHWAY_SET	99.00	96.00	39.00	39.39	33.00	34.38	KEGG_FC_GAMMA_R_MEDIATED_PHAGOCYTOSIS	A549	TRT_OE	TRUE	KEGG_FC_GAMMA_R_MEDIATED_PHAGOCYTOSIS:A549:trt_oe	0.16	0.31	1.31
KEGG_ACUTE_MYELOID_LEUKEMIA:A375:TRT_XPR	PATHWAY_SET	85.00	57.00	30.00	35.29	40.00	70.18	KEGG_ACUTE_MYELOID_LEUKEMIA	A375	TRT_XPR	TRUE	KEGG_ACUTE_MYELOID_LEUKEMIA:A375:trt_xpr	0.17	0.31	1.31
PID_ANTHRAX_PATHWAY:PC3:TRT_SH.CGS	PATHWAY_SET	7.00	17.00	3.00	42.86	7.00	41.18	PID_ANTHRAX_PATHWAY	PC3	TRT_SH.CGS	TRUE	PID_ANTHRAX_PATHWAY:PC3:trt_sh.cgs	0.42	0.31	1.31
PID_IGF1_PATHWAY:TRT_XPR	PATHWAY_SET	341.00	30.00	106.00	31.09	17.00	56.67	PID_IGF1_PATHWAY	-666	TRT_XPR	TRUE	PID_IGF1_PATHWAY:trt_xpr	0.12	0.31	1.30
HALLMARK_WNT_BETA_CATENIN_SIGNALING:A375:TRT_XPR	PATHWAY_SET	61.00	42.00	23.00	37.70	20.00	47.62	HALLMARK_WNT_BETA_CATENIN_SIGNALING	A375	TRT_XPR	TRUE	HALLMARK_WNT_BETA_CATENIN_SIGNALING:A375:trt_xpr	0.17	0.31	1.30
KEGG_DORSO_VENTRAL_AXIS_FORMATION:TRT_XPR	PATHWAY_SET	256.00	24.00	82.00	32.03	12.00	50.00	KEGG_DORSO_VENTRAL_AXIS_FORMATION	-666	TRT_XPR	TRUE	KEGG_DORSO_VENTRAL_AXIS_FORMATION:trt_xpr	0.13	0.31	1.30
CP_ANDROGEN_RECEPTOR_MODULATOR:MCF7:TRT_CP	PCL	17.00	10.00	6.00	35.29	10.00	100.00	CP_ANDROGEN_RECEPTOR_MODULATOR	MCF7	TRT_CP	TRUE	CP_ANDROGEN_RECEPTOR_MODULATOR:MCF7:trt_cp	0.29	0.31	1.30
BCL_INHIBITOR:HA1E:TRT_CP	MOA_CLASS	10.00	13.00	7.00	70.00	9.00	69.23	BCL_INHIBITOR	HA1E	TRT_CP	TRUE	BCL_INHIBITOR:HA1E:trt_cp	0.38	0.31	1.30
CP_SRC_INHIBITOR:K562:TRT_CP	PCL	3.00	7.00	3.00	100.00	3.00	42.86	CP_SRC_INHIBITOR	K562	TRT_CP	TRUE	CP_SRC_INHIBITOR:K562:trt_cp	0.61	0.31	1.30
REACTOME_SIGNALING_BY_SCF_KIT:A549:TRT_OE	PATHWAY_SET	140.00	75.00	63.00	45.00	46.00	61.33	REACTOME_SIGNALING_BY_SCF_KIT	A549	TRT_OE	TRUE	REACTOME_SIGNALING_BY_SCF_KIT:A549:trt_oe	0.15	0.31	1.30
ST_GA13_PATHWAY:A375:TRT_XPR	PATHWAY_SET	48.00	37.00	16.00	33.33	23.00	62.16	ST_GA13_PATHWAY	A375	TRT_XPR	TRUE	ST_GA13_PATHWAY:A375:trt_xpr	0.21	0.31	1.30
BIOCARTA_EPONFKB_PATHWAY:HA1E:TRT_OE	PATHWAY_SET	22.00	11.00	9.00	40.91	7.00	63.64	BIOCARTA_EPONFKB_PATHWAY	HA1E	TRT_OE	TRUE	BIOCARTA_EPONFKB_PATHWAY:HA1E:trt_oe	0.27	0.31	1.30
REACTOME_G1_S_SPECIFIC_TRANSCRIPTION:PC3:TRT_SH.CGS	PATHWAY_SET	13.00	19.00	4.00	30.77	13.00	68.42	REACTOME_G1_S_SPECIFIC_TRANSCRIPTION	PC3	TRT_SH.CGS	TRUE	REACTOME_G1_S_SPECIFIC_TRANSCRIPTION:PC3:trt_sh.cgs	0.34	0.31	1.30
REACTOME_RNA_POL_I_RNA_POL_III_AND_MITOCHONDRIAL_TRANSCRIPTION:PC3:TRT_SH.CGS	PATHWAY_SET	36.00	119.00	12.00	33.33	36.00	30.25	REACTOME_RNA_POL_I_RNA_POL_III_AND_MITOCHONDRIAL_TRANSCRIPTION	PC3	TRT_SH.CGS	TRUE	REACTOME_RNA_POL_I_RNA_POL_III_AND_MITOCHONDRIAL_TRANSCRIPTION:PC3:trt_sh.cgs	0.21	0.31	1.30
HEPATOCYTE_GROWTH_FACTOR_RECEPTOR_INHIBITOR:PC3:TRT_CP	MOA_CLASS	5.00	5.00	5.00	100.00	4.00	80.00	HEPATOCYTE_GROWTH_FACTOR_RECEPTOR_INHIBITOR	PC3	TRT_CP	TRUE	HEPATOCYTE_GROWTH_FACTOR_RECEPTOR_INHIBITOR:PC3:trt_cp	0.51	0.31	1.30
REACTOME_DARPP_32_EVENTS:HEPG2:TRT_SH.CGS	PATHWAY_SET	16.00	24.00	7.00	43.75	16.00	66.67	REACTOME_DARPP_32_EVENTS	HEPG2	TRT_SH.CGS	TRUE	REACTOME_DARPP_32_EVENTS:HEPG2:trt_sh.cgs	0.30	0.31	1.30
PID_BARD1_PATHWAY:MCF7:TRT_XPR	PATHWAY_SET	24.00	29.00	8.00	33.33	12.00	41.38	PID_BARD1_PATHWAY	MCF7	TRT_XPR	TRUE	PID_BARD1_PATHWAY:MCF7:trt_xpr	0.26	0.31	1.30
TRPV_AGONIST:PC3:TRT_CP	MOA_CLASS	8.00	13.00	5.00	62.50	7.00	53.85	TRPV_AGONIST	PC3	TRT_CP	TRUE	TRPV_AGONIST:PC3:trt_cp	0.42	0.31	1.30
REACTOME_RORA_ACTIVATES_CIRCADIAN_EXPRESSION:HEPG2:TRT_SH.CGS	PATHWAY_SET	8.00	24.00	4.00	50.00	8.00	33.33	REACTOME_RORA_ACTIVATES_CIRCADIAN_EXPRESSION	HEPG2	TRT_SH.CGS	TRUE	REACTOME_RORA_ACTIVATES_CIRCADIAN_EXPRESSION:HEPG2:trt_sh.cgs	0.41	0.30	1.30
BIOCARTA_SRCRPTP_PATHWAY:HEPG2:TRT_SH.CGS	PATHWAY_SET	7.00	11.00	3.00	42.86	7.00	63.64	BIOCARTA_SRCRPTP_PATHWAY	HEPG2	TRT_SH.CGS	TRUE	BIOCARTA_SRCRPTP_PATHWAY:HEPG2:trt_sh.cgs	0.42	0.30	1.30
INSULIN_SENSITIZER:YAPC:TRT_CP	MOA_CLASS	7.00	13.00	3.00	42.86	7.00	53.85	INSULIN_SENSITIZER	YAPC	TRT_CP	TRUE	INSULIN_SENSITIZER:YAPC:trt_cp	0.42	0.30	1.30
BIOCARTA_TFF_PATHWAY:A375:TRT_XPR	PATHWAY_SET	42.00	21.00	15.00	35.71	18.00	85.71	BIOCARTA_TFF_PATHWAY	A375	TRT_XPR	TRUE	BIOCARTA_TFF_PATHWAY:A375:trt_xpr	0.21	0.30	1.30
BIOCARTA_CELLCYCLE_PATHWAY:A549:TRT_OE	PATHWAY_SET	30.00	23.00	12.00	40.00	15.00	65.22	BIOCARTA_CELLCYCLE_PATHWAY	A549	TRT_OE	TRUE	BIOCARTA_CELLCYCLE_PATHWAY:A549:trt_oe	0.25	0.30	1.30
FOCAL_ADHESION_KINASE_INHIBITOR:THP1:TRT_CP	MOA_CLASS	3.00	6.00	3.00	100.00	3.00	50.00	FOCAL_ADHESION_KINASE_INHIBITOR	THP1	TRT_CP	TRUE	FOCAL_ADHESION_KINASE_INHIBITOR:THP1:trt_cp	0.61	0.30	1.30
ST_G_ALPHA_I_PATHWAY:HCC515:TRT_SH.CGS	PATHWAY_SET	14.00	35.00	7.00	50.00	14.00	40.00	ST_G_ALPHA_I_PATHWAY	HCC515	TRT_SH.CGS	TRUE	ST_G_ALPHA_I_PATHWAY:HCC515:trt_sh.cgs	0.33	0.30	1.30
REACTOME_CD28_CO_STIMULATION:A549:TRT_OE	PATHWAY_SET	62.00	31.00	26.00	41.94	22.00	70.97	REACTOME_CD28_CO_STIMULATION	A549	TRT_OE	TRUE	REACTOME_CD28_CO_STIMULATION:A549:trt_oe	0.17	0.30	1.30
SMOOTHENED_RECEPTOR_ANTAGONIST:PC3:TRT_CP	MOA_CLASS	11.00	11.00	4.00	36.36	9.00	81.82	SMOOTHENED_RECEPTOR_ANTAGONIST	PC3	TRT_CP	TRUE	SMOOTHENED_RECEPTOR_ANTAGONIST:PC3:trt_cp	0.34	0.30	1.30
REACTOME_PI_3K_CASCADE:U251MG:TRT_XPR	PATHWAY_SET	44.00	54.00	16.00	36.36	21.00	38.89	REACTOME_PI_3K_CASCADE	U251MG	TRT_XPR	TRUE	REACTOME_PI_3K_CASCADE:U251MG:trt_xpr	0.21	0.30	1.30
REACTOME_REGULATION_OF_INSULIN_SECRETION_BY_GLUCAGON_LIKE_PEPTIDE1:U251MG:TRT_XPR	PATHWAY_SET	39.00	42.00	12.00	30.77	20.00	47.62	REACTOME_REGULATION_OF_INSULIN_SECRETION_BY_GLUCAGON_LIKE_PEPTIDE1	U251MG	TRT_XPR	TRUE	REACTOME_REGULATION_OF_INSULIN_SECRETION_BY_GLUCAGON_LIKE_PEPTIDE1:U251MG:trt_xpr	0.21	0.30	1.30
DNA_METHYLTRANSFERASE_INHIBITOR:HA1E:TRT_CP	MOA_CLASS	8.00	10.00	5.00	62.50	7.00	70.00	DNA_METHYLTRANSFERASE_INHIBITOR	HA1E	TRT_CP	TRUE	DNA_METHYLTRANSFERASE_INHIBITOR:HA1E:trt_cp	0.41	0.30	1.30
BIOCARTA_IL6_PATHWAY:PC3:TRT_OE	PATHWAY_SET	31.00	22.00	11.00	35.48	12.00	54.55	BIOCARTA_IL6_PATHWAY	PC3	TRT_OE	TRUE	BIOCARTA_IL6_PATHWAY:PC3:trt_oe	0.25	0.30	1.30
REACTOME_DCC_MEDIATED_ATTRACTIVE_SIGNALING:A549:TRT_OE	PATHWAY_SET	12.00	13.00	7.00	58.33	5.00	38.46	REACTOME_DCC_MEDIATED_ATTRACTIVE_SIGNALING	A549	TRT_OE	TRUE	REACTOME_DCC_MEDIATED_ATTRACTIVE_SIGNALING:A549:trt_oe	0.34	0.30	1.30
BIOCARTA_ERK_PATHWAY:A549:TRT_OE	PATHWAY_SET	79.00	28.00	47.00	59.49	19.00	67.86	BIOCARTA_ERK_PATHWAY	A549	TRT_OE	TRUE	BIOCARTA_ERK_PATHWAY:A549:trt_oe	0.17	0.30	1.30
BIOCARTA_PROTEASOME_PATHWAY:TRT_SH.CGS	PATHWAY_SET	98.00	28.00	51.00	52.04	13.00	46.43	BIOCARTA_PROTEASOME_PATHWAY	-666	TRT_SH.CGS	TRUE	BIOCARTA_PROTEASOME_PATHWAY:trt_sh.cgs	0.16	0.30	1.30
REACTOME_PROLONGED_ERK_ACTIVATION_EVENTS:TRT_OE	PATHWAY_SET	437.00	19.00	258.00	59.04	14.00	73.68	REACTOME_PROLONGED_ERK_ACTIVATION_EVENTS	-666	TRT_OE	TRUE	REACTOME_PROLONGED_ERK_ACTIVATION_EVENTS:trt_oe	0.12	0.30	1.30
REACTOME_CYCLIN_E_ASSOCIATED_EVENTS_DURING_G1_S_TRANSITION_:BICR6:TRT_XPR	PATHWAY_SET	51.00	63.00	22.00	43.14	24.00	38.10	REACTOME_CYCLIN_E_ASSOCIATED_EVENTS_DURING_G1_S_TRANSITION_	BICR6	TRT_XPR	TRUE	REACTOME_CYCLIN_E_ASSOCIATED_EVENTS_DURING_G1_S_TRANSITION_:BICR6:trt_xpr	0.21	0.30	1.30
CYCLOOXYGENASE_INHIBITOR:YAPC:TRT_CP	MOA_CLASS	44.00	129.00	17.00	38.64	43.00	33.33	CYCLOOXYGENASE_INHIBITOR	YAPC	TRT_CP	TRUE	CYCLOOXYGENASE_INHIBITOR:YAPC:trt_cp	0.21	0.30	1.30
PID_ECADHERIN_KERATINOCYTE_PATHWAY:YAPC:TRT_XPR	PATHWAY_SET	26.00	21.00	8.00	30.77	12.00	57.14	PID_ECADHERIN_KERATINOCYTE_PATHWAY	YAPC	TRT_XPR	TRUE	PID_ECADHERIN_KERATINOCYTE_PATHWAY:YAPC:trt_xpr	0.26	0.30	1.30
CP_PKC_INHIBITOR:HEPG2:TRT_CP	PCL	4.00	7.00	4.00	100.00	4.00	57.14	CP_PKC_INHIBITOR	HEPG2	TRT_CP	TRUE	CP_PKC_INHIBITOR:HEPG2:trt_cp	0.55	0.30	1.30
REACTOME_CD28_DEPENDENT_VAV1_PATHWAY:A549:TRT_OE	PATHWAY_SET	12.00	11.00	5.00	41.67	6.00	54.55	REACTOME_CD28_DEPENDENT_VAV1_PATHWAY	A549	TRT_OE	TRUE	REACTOME_CD28_DEPENDENT_VAV1_PATHWAY:A549:trt_oe	0.34	0.30	1.30
BIOCARTA_CBL_PATHWAY:BICR6:TRT_XPR	PATHWAY_SET	10.00	13.00	7.00	70.00	5.00	38.46	BIOCARTA_CBL_PATHWAY	BICR6	TRT_XPR	TRUE	BIOCARTA_CBL_PATHWAY:BICR6:trt_xpr	0.38	0.30	1.30
SMOOTHENED_RECEPTOR_ANTAGONIST:HEPG2:TRT_CP	MOA_CLASS	6.00	11.00	3.00	50.00	5.00	45.45	SMOOTHENED_RECEPTOR_ANTAGONIST	HEPG2	TRT_CP	TRUE	SMOOTHENED_RECEPTOR_ANTAGONIST:HEPG2:trt_cp	0.48	0.30	1.30
CP_PI3K_INHIBITOR:A549:TRT_CP	PCL	21.00	16.00	10.00	47.62	16.00	100.00	CP_PI3K_INHIBITOR	A549	TRT_CP	TRUE	CP_PI3K_INHIBITOR:A549:trt_cp	0.27	0.30	1.29
PID_FCER1_PATHWAY:A375:TRT_XPR	PATHWAY_SET	96.00	62.00	33.00	34.38	46.00	74.19	PID_FCER1_PATHWAY	A375	TRT_XPR	TRUE	PID_FCER1_PATHWAY:A375:trt_xpr	0.16	0.30	1.29
BIOCARTA_CBL_PATHWAY:SALE:TRT_OE	PATHWAY_SET	43.00	13.00	13.00	30.23	4.00	30.77	BIOCARTA_CBL_PATHWAY	SALE	TRT_OE	TRUE	BIOCARTA_CBL_PATHWAY:SALE:trt_oe	0.21	0.30	1.29
BIOCARTA_EDG1_PATHWAY:HT29:TRT_SH.CGS	PATHWAY_SET	11.00	27.00	7.00	63.64	11.00	40.74	BIOCARTA_EDG1_PATHWAY	HT29	TRT_SH.CGS	TRUE	BIOCARTA_EDG1_PATHWAY:HT29:trt_sh.cgs	0.34	0.30	1.29
BIOCARTA_TOB1_PATHWAY:PC3:TRT_LIG	PATHWAY_SET	7.00	21.00	4.00	57.14	7.00	33.33	BIOCARTA_TOB1_PATHWAY	PC3	TRT_LIG	TRUE	BIOCARTA_TOB1_PATHWAY:PC3:trt_lig	0.42	0.30	1.29
REACTOME_OXYGEN_DEPENDENT_PROLINE_HYDROXYLATION_OF_HYPOXIA_INDUCIBLE_FACTOR_ALPHA:TRT_SH.CGS	PATHWAY_SET	90.00	18.00	37.00	41.11	11.00	61.11	REACTOME_OXYGEN_DEPENDENT_PROLINE_HYDROXYLATION_OF_HYPOXIA_INDUCIBLE_FACTOR_ALPHA	-666	TRT_SH.CGS	TRUE	REACTOME_OXYGEN_DEPENDENT_PROLINE_HYDROXYLATION_OF_HYPOXIA_INDUCIBLE_FACTOR_ALPHA:trt_sh.cgs	0.16	0.30	1.29
FGFR_INHIBITOR:THP1:TRT_CP	MOA_CLASS	8.00	17.00	5.00	62.50	8.00	47.06	FGFR_INHIBITOR	THP1	TRT_CP	TRUE	FGFR_INHIBITOR:THP1:trt_cp	0.41	0.30	1.29
BIOCARTA_NFKB_PATHWAY:HA1E:TRT_OE	PATHWAY_SET	36.00	23.00	16.00	44.44	16.00	69.57	BIOCARTA_NFKB_PATHWAY	HA1E	TRT_OE	TRUE	BIOCARTA_NFKB_PATHWAY:HA1E:trt_oe	0.21	0.30	1.29
DNA_INHIBITOR:A549:TRT_CP	MOA_CLASS	16.00	26.00	5.00	31.25	16.00	61.54	DNA_INHIBITOR	A549	TRT_CP	TRUE	DNA_INHIBITOR:A549:trt_cp	0.30	0.30	1.29
PYRUVATE_DEHYDROGENASE_KINASE_INHIBITOR:MCF7:TRT_CP	MOA_CLASS	5.00	6.00	3.00	60.00	4.00	66.67	PYRUVATE_DEHYDROGENASE_KINASE_INHIBITOR	MCF7	TRT_CP	TRUE	PYRUVATE_DEHYDROGENASE_KINASE_INHIBITOR:MCF7:trt_cp	0.51	0.30	1.29
KEGG_RENAL_CELL_CARCINOMA:AALE:TRT_OE	PATHWAY_SET	142.00	70.00	73.00	51.41	27.00	38.57	KEGG_RENAL_CELL_CARCINOMA	AALE	TRT_OE	TRUE	KEGG_RENAL_CELL_CARCINOMA:AALE:trt_oe	0.15	0.30	1.29
JNK_INHIBITOR:ASC:TRT_CP	MOA_CLASS	9.00	13.00	5.00	55.56	8.00	61.54	JNK_INHIBITOR	ASC	TRT_CP	TRUE	JNK_INHIBITOR:ASC:trt_cp	0.38	0.30	1.29
CSR_EARLY_UP.V1_UP:ES2:TRT_XPR	PATHWAY_SET	112.00	164.00	39.00	34.82	57.00	34.76	CSR_EARLY_UP.V1_UP	ES2	TRT_XPR	TRUE	CSR_EARLY_UP.V1_UP:ES2:trt_xpr	0.16	0.30	1.29
BIOCARTA_FAS_PATHWAY:U251MG:TRT_XPR	PATHWAY_SET	43.00	30.00	13.00	30.23	21.00	70.00	BIOCARTA_FAS_PATHWAY	U251MG	TRT_XPR	TRUE	BIOCARTA_FAS_PATHWAY:U251MG:trt_xpr	0.21	0.30	1.29
TRPV_AGONIST:HA1E:TRT_CP	MOA_CLASS	8.00	13.00	7.00	87.50	7.00	53.85	TRPV_AGONIST	HA1E	TRT_CP	TRUE	TRPV_AGONIST:HA1E:trt_cp	0.41	0.30	1.29
REACTOME_PPARA_ACTIVATES_GENE_EXPRESSION:U251MG:TRT_XPR	PATHWAY_SET	96.00	104.00	30.00	31.25	48.00	46.15	REACTOME_PPARA_ACTIVATES_GENE_EXPRESSION	U251MG	TRT_XPR	TRUE	REACTOME_PPARA_ACTIVATES_GENE_EXPRESSION:U251MG:trt_xpr	0.16	0.30	1.29
REACTOME_AMINO_ACID_SYNTHESIS_AND_INTERCONVERSION_TRANSAMINATION:HEPG2:TRT_SH.CGS	PATHWAY_SET	10.00	17.00	4.00	40.00	10.00	58.82	REACTOME_AMINO_ACID_SYNTHESIS_AND_INTERCONVERSION_TRANSAMINATION	HEPG2	TRT_SH.CGS	TRUE	REACTOME_AMINO_ACID_SYNTHESIS_AND_INTERCONVERSION_TRANSAMINATION:HEPG2:trt_sh.cgs	0.38	0.30	1.29
REACTOME_RAS_ACTIVATION_UOPN_CA2_INFUX_THROUGH_NMDA_RECEPTOR:BICR6:TRT_XPR	PATHWAY_SET	18.00	17.00	7.00	38.89	9.00	52.94	REACTOME_RAS_ACTIVATION_UOPN_CA2_INFUX_THROUGH_NMDA_RECEPTOR	BICR6	TRT_XPR	TRUE	REACTOME_RAS_ACTIVATION_UOPN_CA2_INFUX_THROUGH_NMDA_RECEPTOR:BICR6:trt_xpr	0.29	0.30	1.29
REACTOME_ACTIVATION_OF_THE_AP1_FAMILY_OF_TRANSCRIPTION_FACTORS:HT29:TRT_SH.CGS	PATHWAY_SET	5.00	10.00	2.00	40.00	5.00	50.00	REACTOME_ACTIVATION_OF_THE_AP1_FAMILY_OF_TRANSCRIPTION_FACTORS	HT29	TRT_SH.CGS	TRUE	REACTOME_ACTIVATION_OF_THE_AP1_FAMILY_OF_TRANSCRIPTION_FACTORS:HT29:trt_sh.cgs	0.51	0.30	1.29
REACTOME_REGULATION_OF_HYPOXIA_INDUCIBLE_FACTOR_HIF_BY_OXYGEN:HT29:TRT_SH.CGS	PATHWAY_SET	15.00	25.00	6.00	40.00	15.00	60.00	REACTOME_REGULATION_OF_HYPOXIA_INDUCIBLE_FACTOR_HIF_BY_OXYGEN	HT29	TRT_SH.CGS	TRUE	REACTOME_REGULATION_OF_HYPOXIA_INDUCIBLE_FACTOR_HIF_BY_OXYGEN:HT29:trt_sh.cgs	0.31	0.30	1.29
KEGG_NICOTINATE_AND_NICOTINAMIDE_METABOLISM:MCF7:TRT_SH.CGS	PATHWAY_SET	9.00	24.00	4.00	44.44	9.00	37.50	KEGG_NICOTINATE_AND_NICOTINAMIDE_METABOLISM	MCF7	TRT_SH.CGS	TRUE	KEGG_NICOTINATE_AND_NICOTINAMIDE_METABOLISM:MCF7:trt_sh.cgs	0.38	0.30	1.29
REACTOME_ENDOSOMAL_SORTING_COMPLEX_REQUIRED_FOR_TRANSPORT_ESCRT:HT29:TRT_SH.CGS	PATHWAY_SET	9.00	27.00	4.00	44.44	9.00	33.33	REACTOME_ENDOSOMAL_SORTING_COMPLEX_REQUIRED_FOR_TRANSPORT_ESCRT	HT29	TRT_SH.CGS	TRUE	REACTOME_ENDOSOMAL_SORTING_COMPLEX_REQUIRED_FOR_TRANSPORT_ESCRT:HT29:trt_sh.cgs	0.38	0.30	1.29
ST_ERK1_ERK2_MAPK_PATHWAY:A375:TRT_XPR	PATHWAY_SET	47.00	32.00	21.00	44.68	22.00	68.75	ST_ERK1_ERK2_MAPK_PATHWAY	A375	TRT_XPR	TRUE	ST_ERK1_ERK2_MAPK_PATHWAY:A375:trt_xpr	0.21	0.30	1.29
BIOCARTA_P38MAPK_PATHWAY:U251MG:TRT_XPR	PATHWAY_SET	55.00	40.00	19.00	34.55	27.00	67.50	BIOCARTA_P38MAPK_PATHWAY	U251MG	TRT_XPR	TRUE	BIOCARTA_P38MAPK_PATHWAY:U251MG:trt_xpr	0.21	0.30	1.29
BIOCARTA_MAPK_PATHWAY:U251MG:TRT_XPR	PATHWAY_SET	136.00	87.00	47.00	34.56	68.00	78.16	BIOCARTA_MAPK_PATHWAY	U251MG	TRT_XPR	TRUE	BIOCARTA_MAPK_PATHWAY:U251MG:trt_xpr	0.15	0.30	1.29
PID_CERAMIDE_PATHWAY:A375:TRT_OE	PATHWAY_SET	59.00	48.00	24.00	40.68	28.00	58.33	PID_CERAMIDE_PATHWAY	A375	TRT_OE	TRUE	PID_CERAMIDE_PATHWAY:A375:trt_oe	0.17	0.30	1.29
ST_GA12_PATHWAY:HT29:TRT_XPR	PATHWAY_SET	23.00	23.00	7.00	30.43	12.00	52.17	ST_GA12_PATHWAY	HT29	TRT_XPR	TRUE	ST_GA12_PATHWAY:HT29:trt_xpr	0.27	0.30	1.29
BIOCARTA_EIF2_PATHWAY:U251MG:TRT_XPR	PATHWAY_SET	16.00	11.00	6.00	37.50	8.00	72.73	BIOCARTA_EIF2_PATHWAY	U251MG	TRT_XPR	TRUE	BIOCARTA_EIF2_PATHWAY:U251MG:trt_xpr	0.30	0.30	1.29
BIOCARTA_KERATINOCYTE_PATHWAY:A375:TRT_OE	PATHWAY_SET	84.00	46.00	35.00	41.67	36.00	78.26	BIOCARTA_KERATINOCYTE_PATHWAY	A375	TRT_OE	TRUE	BIOCARTA_KERATINOCYTE_PATHWAY:A375:trt_oe	0.17	0.30	1.29
REACTOME_SIGNALING_BY_ILS:A549:TRT_OE	PATHWAY_SET	130.00	106.00	52.00	40.00	51.00	48.11	REACTOME_SIGNALING_BY_ILS	A549	TRT_OE	TRUE	REACTOME_SIGNALING_BY_ILS:A549:trt_oe	0.15	0.30	1.29
HIF_MODULATOR:HCC515:TRT_CP	MOA_CLASS	3.00	3.00	2.00	66.67	3.00	100.00	HIF_MODULATOR	HCC515	TRT_CP	TRUE	HIF_MODULATOR:HCC515:trt_cp	0.60	0.30	1.29
BIOCARTA_RHO_PATHWAY:MCF7:TRT_SH.CGS	PATHWAY_SET	13.00	32.00	5.00	38.46	13.00	40.63	BIOCARTA_RHO_PATHWAY	MCF7	TRT_SH.CGS	TRUE	BIOCARTA_RHO_PATHWAY:MCF7:trt_sh.cgs	0.34	0.29	1.29
OE_GPCR_SUBSET:AGS:TRT_XPR	PCL	6.00	3.00	2.00	33.33	3.00	100.00	OE_GPCR_SUBSET	AGS	TRT_XPR	TRUE	OE_GPCR_SUBSET:AGS:trt_xpr	0.47	0.29	1.29
ANGIOTENSIN_CONVERTING_ENZYME_INHIBITOR:HA1E:TRT_CP	MOA_CLASS	17.00	24.00	10.00	58.82	14.00	58.33	ANGIOTENSIN_CONVERTING_ENZYME_INHIBITOR	HA1E	TRT_CP	TRUE	ANGIOTENSIN_CONVERTING_ENZYME_INHIBITOR:HA1E:trt_cp	0.29	0.29	1.29
CP_ANDROGEN_RECEPTOR_MODULATOR:HELA:TRT_CP	PCL	4.00	10.00	3.00	75.00	4.00	40.00	CP_ANDROGEN_RECEPTOR_MODULATOR	HELA	TRT_CP	TRUE	CP_ANDROGEN_RECEPTOR_MODULATOR:HELA:trt_cp	0.55	0.29	1.29
CP_P38_MAPK_INHIBITOR:HEK293:TRT_CP	PCL	4.00	10.00	3.00	75.00	4.00	40.00	CP_P38_MAPK_INHIBITOR	HEK293	TRT_CP	TRUE	CP_P38_MAPK_INHIBITOR:HEK293:trt_cp	0.55	0.29	1.29
REACTOME_VITAMIN_B5_PANTOTHENATE_METABOLISM:BICR6:TRT_XPR	PATHWAY_SET	17.00	11.00	6.00	35.29	8.00	72.73	REACTOME_VITAMIN_B5_PANTOTHENATE_METABOLISM	BICR6	TRT_XPR	TRUE	REACTOME_VITAMIN_B5_PANTOTHENATE_METABOLISM:BICR6:trt_xpr	0.29	0.29	1.28
REACTOME_SIGNAL_ATTENUATION:HCC515:TRT_SH.CGS	PATHWAY_SET	4.00	13.00	2.00	50.00	4.00	30.77	REACTOME_SIGNAL_ATTENUATION	HCC515	TRT_SH.CGS	TRUE	REACTOME_SIGNAL_ATTENUATION:HCC515:trt_sh.cgs	0.55	0.29	1.28
BIOCARTA_BIOPEPTIDES_PATHWAY:ES2:TRT_XPR	PATHWAY_SET	58.00	43.00	19.00	32.76	26.00	60.47	BIOCARTA_BIOPEPTIDES_PATHWAY	ES2	TRT_XPR	TRUE	BIOCARTA_BIOPEPTIDES_PATHWAY:ES2:trt_xpr	0.17	0.29	1.28
BIOCARTA_INTRINSIC_PATHWAY:U251MG:TRT_XPR	PATHWAY_SET	30.00	23.00	12.00	40.00	15.00	65.22	BIOCARTA_INTRINSIC_PATHWAY	U251MG	TRT_XPR	TRUE	BIOCARTA_INTRINSIC_PATHWAY:U251MG:trt_xpr	0.25	0.29	1.28
BIOCARTA_NTHI_PATHWAY:ES2:TRT_XPR	PATHWAY_SET	36.00	24.00	13.00	36.11	18.00	75.00	BIOCARTA_NTHI_PATHWAY	ES2	TRT_XPR	TRUE	BIOCARTA_NTHI_PATHWAY:ES2:trt_xpr	0.21	0.29	1.28
REACTOME_CHOLESTEROL_BIOSYNTHESIS:HT29:TRT_SH.CGS	PATHWAY_SET	13.00	22.00	5.00	38.46	13.00	59.09	REACTOME_CHOLESTEROL_BIOSYNTHESIS	HT29	TRT_SH.CGS	TRUE	REACTOME_CHOLESTEROL_BIOSYNTHESIS:HT29:trt_sh.cgs	0.34	0.29	1.28
HALLMARK_MYC_TARGETS_V1:YAPC:TRT_XPR	PATHWAY_SET	136.00	200.00	47.00	34.56	68.00	34.00	HALLMARK_MYC_TARGETS_V1	YAPC	TRT_XPR	TRUE	HALLMARK_MYC_TARGETS_V1:YAPC:trt_xpr	0.15	0.29	1.28
DNA_INHIBITOR:YAPC:TRT_CP	MOA_CLASS	13.00	26.00	5.00	38.46	13.00	50.00	DNA_INHIBITOR	YAPC	TRT_CP	TRUE	DNA_INHIBITOR:YAPC:trt_cp	0.34	0.29	1.28
BIOCARTA_CXCR4_PATHWAY:ES2:TRT_XPR	PATHWAY_SET	38.00	24.00	12.00	31.58	14.00	58.33	BIOCARTA_CXCR4_PATHWAY	ES2	TRT_XPR	TRUE	BIOCARTA_CXCR4_PATHWAY:ES2:trt_xpr	0.21	0.29	1.28
REACTOME_BASE_EXCISION_REPAIR:YAPC:TRT_XPR	PATHWAY_SET	12.00	19.00	4.00	33.33	7.00	36.84	REACTOME_BASE_EXCISION_REPAIR	YAPC	TRT_XPR	TRUE	REACTOME_BASE_EXCISION_REPAIR:YAPC:trt_xpr	0.34	0.29	1.28
PID_FOXO_PATHWAY:A375:TRT_OE	PATHWAY_SET	57.00	49.00	20.00	35.09	29.00	59.18	PID_FOXO_PATHWAY	A375	TRT_OE	TRUE	PID_FOXO_PATHWAY:A375:trt_oe	0.21	0.29	1.28
BIOCARTA_BCR_PATHWAY:PC3:TRT_SH.CGS	PATHWAY_SET	26.00	35.00	9.00	34.62	26.00	74.29	BIOCARTA_BCR_PATHWAY	PC3	TRT_SH.CGS	TRUE	BIOCARTA_BCR_PATHWAY:PC3:trt_sh.cgs	0.26	0.29	1.28
REACTOME_FRS2_MEDIATED_CASCADE:U251MG:TRT_XPR	PATHWAY_SET	27.00	36.00	13.00	48.15	14.00	38.89	REACTOME_FRS2_MEDIATED_CASCADE	U251MG	TRT_XPR	TRUE	REACTOME_FRS2_MEDIATED_CASCADE:U251MG:trt_xpr	0.26	0.29	1.28
STEROL_DEMETHYLASE_INHIBITOR:JURKAT:TRT_CP	MOA_CLASS	6.00	14.00	4.00	66.67	6.00	42.86	STEROL_DEMETHYLASE_INHIBITOR	JURKAT	TRT_CP	TRUE	STEROL_DEMETHYLASE_INHIBITOR:JURKAT:trt_cp	0.47	0.29	1.28
REACTOME_RAF_MAP_KINASE_CASCADE:BICR6:TRT_XPR	PATHWAY_SET	17.00	10.00	7.00	41.18	9.00	90.00	REACTOME_RAF_MAP_KINASE_CASCADE	BICR6	TRT_XPR	TRUE	REACTOME_RAF_MAP_KINASE_CASCADE:BICR6:trt_xpr	0.29	0.29	1.28
BIOCARTA_SPRY_PATHWAY:PC3:TRT_SH.CGS	PATHWAY_SET	11.00	18.00	5.00	45.45	11.00	61.11	BIOCARTA_SPRY_PATHWAY	PC3	TRT_SH.CGS	TRUE	BIOCARTA_SPRY_PATHWAY:PC3:trt_sh.cgs	0.34	0.29	1.28
GLUCOCORTICOID_RECEPTOR_ANTAGONIST:HA1E:TRT_CP	MOA_CLASS	5.00	3.00	3.00	60.00	3.00	100.00	GLUCOCORTICOID_RECEPTOR_ANTAGONIST	HA1E	TRT_CP	TRUE	GLUCOCORTICOID_RECEPTOR_ANTAGONIST:HA1E:trt_cp	0.50	0.29	1.28
CP_CALCIUM_CHANNEL_BLOCKER:A549:TRT_CP	PCL	9.00	5.00	5.00	55.56	5.00	100.00	CP_CALCIUM_CHANNEL_BLOCKER	A549	TRT_CP	TRUE	CP_CALCIUM_CHANNEL_BLOCKER:A549:trt_cp	0.38	0.29	1.28
RETINOID_RECEPTOR_AGONIST:MCF7:TRT_CP	MOA_CLASS	25.00	25.00	18.00	72.00	19.00	76.00	RETINOID_RECEPTOR_AGONIST	MCF7	TRT_CP	TRUE	RETINOID_RECEPTOR_AGONIST:MCF7:trt_cp	0.26	0.29	1.28
REACTOME_TRANSCRIPTIONAL_ACTIVITY_OF_SMAD2_SMAD3_SMAD4_HETEROTRIMER:PC3:TRT_SH.CGS	PATHWAY_SET	23.00	38.00	9.00	39.13	23.00	60.53	REACTOME_TRANSCRIPTIONAL_ACTIVITY_OF_SMAD2_SMAD3_SMAD4_HETEROTRIMER	PC3	TRT_SH.CGS	TRUE	REACTOME_TRANSCRIPTIONAL_ACTIVITY_OF_SMAD2_SMAD3_SMAD4_HETEROTRIMER:PC3:trt_sh.cgs	0.26	0.29	1.28
CANNABINOID_RECEPTOR_ANTAGONIST:HA1E:TRT_CP	MOA_CLASS	8.00	12.00	6.00	75.00	8.00	66.67	CANNABINOID_RECEPTOR_ANTAGONIST	HA1E	TRT_CP	TRUE	CANNABINOID_RECEPTOR_ANTAGONIST:HA1E:trt_cp	0.41	0.29	1.28
KD_VESICULAR_TRANSPORT:MCF7:TRT_SH.CGS	PCL	3.00	3.00	3.00	100.00	3.00	100.00	KD_VESICULAR_TRANSPORT	MCF7	TRT_SH.CGS	TRUE	KD_VESICULAR_TRANSPORT:MCF7:trt_sh.cgs	0.60	0.29	1.28
ST_P38_MAPK_PATHWAY:U2OS:TRT_OE	PATHWAY_SET	18.00	37.00	10.00	55.56	12.00	32.43	ST_P38_MAPK_PATHWAY	U2OS	TRT_OE	TRUE	ST_P38_MAPK_PATHWAY:U2OS:trt_oe	0.28	0.29	1.28
PID_BCR_5PATHWAY:A549:TRT_OE	PATHWAY_SET	115.00	65.00	45.00	39.13	42.00	64.62	PID_BCR_5PATHWAY	A549	TRT_OE	TRUE	PID_BCR_5PATHWAY:A549:trt_oe	0.16	0.28	1.28
REACTOME_DOWNSTREAM_SIGNALING_EVENTS_OF_B_CELL_RECEPTOR_BCR:A375:TRT_XPR	PATHWAY_SET	75.00	94.00	24.00	32.00	37.00	39.36	REACTOME_DOWNSTREAM_SIGNALING_EVENTS_OF_B_CELL_RECEPTOR_BCR	A375	TRT_XPR	TRUE	REACTOME_DOWNSTREAM_SIGNALING_EVENTS_OF_B_CELL_RECEPTOR_BCR:A375:trt_xpr	0.17	0.28	1.28
BIOCARTA_NTHI_PATHWAY:AALE:TRT_OE	PATHWAY_SET	32.00	24.00	11.00	34.38	14.00	58.33	BIOCARTA_NTHI_PATHWAY	AALE	TRT_OE	TRUE	BIOCARTA_NTHI_PATHWAY:AALE:trt_oe	0.24	0.28	1.28
MDM_INHIBITOR:NCIH596:TRT_CP	MOA_CLASS	5.00	13.00	4.00	80.00	5.00	38.46	MDM_INHIBITOR	NCIH596	TRT_CP	TRUE	MDM_INHIBITOR:NCIH596:trt_cp	0.50	0.28	1.28
CP_PI3K_INHIBITOR:PC3:TRT_CP	PCL	21.00	16.00	18.00	85.71	16.00	100.00	CP_PI3K_INHIBITOR	PC3	TRT_CP	TRUE	CP_PI3K_INHIBITOR:PC3:trt_cp	0.27	0.28	1.28
PROTEIN_KINASE_INHIBITOR:TRT_CP	MOA_CLASS	260.00	23.00	135.00	51.92	12.00	52.17	PROTEIN_KINASE_INHIBITOR	-666	TRT_CP	TRUE	PROTEIN_KINASE_INHIBITOR:trt_cp	0.12	0.28	1.28
DNA_ALKYLATING_AGENT:A375:TRT_CP	MOA_CLASS	6.00	7.00	3.00	50.00	5.00	71.43	DNA_ALKYLATING_AGENT	A375	TRT_CP	TRUE	DNA_ALKYLATING_AGENT:A375:trt_cp	0.47	0.28	1.28
REACTOME_ADENYLATE_CYCLASE_ACTIVATING_PATHWAY:A375:TRT_XPR	PATHWAY_SET	9.00	10.00	3.00	33.33	5.00	50.00	REACTOME_ADENYLATE_CYCLASE_ACTIVATING_PATHWAY	A375	TRT_XPR	TRUE	REACTOME_ADENYLATE_CYCLASE_ACTIVATING_PATHWAY:A375:trt_xpr	0.38	0.28	1.27
CARCINOGEN:HEPG2:TRT_CP	MOA_CLASS	4.00	5.00	3.00	75.00	4.00	80.00	CARCINOGEN	HEPG2	TRT_CP	TRUE	CARCINOGEN:HEPG2:trt_cp	0.55	0.28	1.27
PID_LYSOPHOSPHOLIPID_PATHWAY:A375:TRT_OE	PATHWAY_SET	88.00	66.00	34.00	38.64	36.00	54.55	PID_LYSOPHOSPHOLIPID_PATHWAY	A375	TRT_OE	TRUE	PID_LYSOPHOSPHOLIPID_PATHWAY:A375:trt_oe	0.17	0.28	1.27
REACTOME_GRB2_EVENTS_IN_ERBB2_SIGNALING:HT29:TRT_XPR	PATHWAY_SET	33.00	22.00	11.00	33.33	17.00	77.27	REACTOME_GRB2_EVENTS_IN_ERBB2_SIGNALING	HT29	TRT_XPR	TRUE	REACTOME_GRB2_EVENTS_IN_ERBB2_SIGNALING:HT29:trt_xpr	0.24	0.28	1.27
BIOCARTA_FMLP_PATHWAY:PC3:TRT_SH.CGS	PATHWAY_SET	25.00	37.00	11.00	44.00	25.00	67.57	BIOCARTA_FMLP_PATHWAY	PC3	TRT_SH.CGS	TRUE	BIOCARTA_FMLP_PATHWAY:PC3:trt_sh.cgs	0.25	0.28	1.27
REACTOME_SIGNALLING_TO_P38_VIA_RIT_AND_RIN:TRT_OE	PATHWAY_SET	466.00	15.00	275.00	59.01	12.00	80.00	REACTOME_SIGNALLING_TO_P38_VIA_RIT_AND_RIN	-666	TRT_OE	TRUE	REACTOME_SIGNALLING_TO_P38_VIA_RIT_AND_RIN:trt_oe	0.11	0.28	1.27
PID_ERBB1_INTERNALIZATION_PATHWAY:A375:TRT_SH.CGS	PATHWAY_SET	18.00	41.00	7.00	38.89	18.00	43.90	PID_ERBB1_INTERNALIZATION_PATHWAY	A375	TRT_SH.CGS	TRUE	PID_ERBB1_INTERNALIZATION_PATHWAY:A375:trt_sh.cgs	0.28	0.28	1.27
BIOCARTA_PTC1_PATHWAY:U251MG:TRT_XPR	PATHWAY_SET	20.00	11.00	17.00	85.00	8.00	72.73	BIOCARTA_PTC1_PATHWAY	U251MG	TRT_XPR	TRUE	BIOCARTA_PTC1_PATHWAY:U251MG:trt_xpr	0.28	0.28	1.27
PID_ER_NONGENOMIC_PATHWAY:A549:TRT_OE	PATHWAY_SET	67.00	41.00	35.00	52.24	20.00	48.78	PID_ER_NONGENOMIC_PATHWAY	A549	TRT_OE	TRUE	PID_ER_NONGENOMIC_PATHWAY:A549:trt_oe	0.17	0.28	1.27
CP_RIBONUCLEOTIDE_REDUCTASE_INHIBITOR:MCF7:TRT_CP	PCL	10.00	6.00	7.00	70.00	6.00	100.00	CP_RIBONUCLEOTIDE_REDUCTASE_INHIBITOR	MCF7	TRT_CP	TRUE	CP_RIBONUCLEOTIDE_REDUCTASE_INHIBITOR:MCF7:trt_cp	0.37	0.28	1.27
BIOCARTA_IL2RB_PATHWAY:A375:TRT_XPR	PATHWAY_SET	62.00	38.00	23.00	37.10	29.00	76.32	BIOCARTA_IL2RB_PATHWAY	A375	TRT_XPR	TRUE	BIOCARTA_IL2RB_PATHWAY:A375:trt_xpr	0.17	0.28	1.27
BIOCARTA_NUCLEARRS_PATHWAY:A549:TRT_OE	PATHWAY_SET	13.00	15.00	8.00	61.54	5.00	33.33	BIOCARTA_NUCLEARRS_PATHWAY	A549	TRT_OE	TRUE	BIOCARTA_NUCLEARRS_PATHWAY:A549:trt_oe	0.33	0.28	1.27
REACTOME_NUCLEAR_RECEPTOR_TRANSCRIPTION_PATHWAY:HCC515:TRT_SH.CGS	PATHWAY_SET	15.00	48.00	7.00	46.67	15.00	31.25	REACTOME_NUCLEAR_RECEPTOR_TRANSCRIPTION_PATHWAY	HCC515	TRT_SH.CGS	TRUE	REACTOME_NUCLEAR_RECEPTOR_TRANSCRIPTION_PATHWAY:HCC515:trt_sh.cgs	0.31	0.28	1.27
KD_DNA_REPLICATION:MCF7:TRT_SH.CGS	PCL	6.00	6.00	3.00	50.00	6.00	100.00	KD_DNA_REPLICATION	MCF7	TRT_SH.CGS	TRUE	KD_DNA_REPLICATION:MCF7:trt_sh.cgs	0.47	0.28	1.27
REACTOME_RNA_POL_I_TRANSCRIPTION_INITIATION:PC3:TRT_SH.CGS	PATHWAY_SET	13.00	24.00	4.00	30.77	13.00	54.17	REACTOME_RNA_POL_I_TRANSCRIPTION_INITIATION	PC3	TRT_SH.CGS	TRUE	REACTOME_RNA_POL_I_TRANSCRIPTION_INITIATION:PC3:trt_sh.cgs	0.33	0.28	1.27
SIG_PIP3_SIGNALING_IN_CARDIAC_MYOCTES:A549:TRT_OE	PATHWAY_SET	86.00	67.00	27.00	31.40	34.00	50.75	SIG_PIP3_SIGNALING_IN_CARDIAC_MYOCTES	A549	TRT_OE	TRUE	SIG_PIP3_SIGNALING_IN_CARDIAC_MYOCTES:A549:trt_oe	0.17	0.28	1.27
REACTOME_DCC_MEDIATED_ATTRACTIVE_SIGNALING:A375:TRT_XPR	PATHWAY_SET	15.00	13.00	6.00	40.00	7.00	53.85	REACTOME_DCC_MEDIATED_ATTRACTIVE_SIGNALING	A375	TRT_XPR	TRUE	REACTOME_DCC_MEDIATED_ATTRACTIVE_SIGNALING:A375:trt_xpr	0.31	0.28	1.27
BIOCARTA_PITX2_PATHWAY:A375:TRT_OE	PATHWAY_SET	12.00	15.00	4.00	33.33	8.00	53.33	BIOCARTA_PITX2_PATHWAY	A375	TRT_OE	TRUE	BIOCARTA_PITX2_PATHWAY:A375:trt_oe	0.33	0.28	1.27
BIOCARTA_RACCYCD_PATHWAY:BICR6:TRT_XPR	PATHWAY_SET	41.00	26.00	18.00	43.90	21.00	80.77	BIOCARTA_RACCYCD_PATHWAY	BICR6	TRT_XPR	TRUE	BIOCARTA_RACCYCD_PATHWAY:BICR6:trt_xpr	0.20	0.28	1.27
PID_FOXM1_PATHWAY:TRT_XPR	PATHWAY_SET	529.00	40.00	226.00	42.72	27.00	67.50	PID_FOXM1_PATHWAY	-666	TRT_XPR	TRUE	PID_FOXM1_PATHWAY:trt_xpr	0.11	0.28	1.27
PID_CONE_PATHWAY:ES2:TRT_XPR	PATHWAY_SET	24.00	23.00	8.00	33.33	12.00	52.17	PID_CONE_PATHWAY	ES2	TRT_XPR	TRUE	PID_CONE_PATHWAY:ES2:trt_xpr	0.25	0.28	1.27
BIOCARTA_EIF4_PATHWAY:MCF7:TRT_XPR	PATHWAY_SET	24.00	24.00	8.00	33.33	11.00	45.83	BIOCARTA_EIF4_PATHWAY	MCF7	TRT_XPR	TRUE	BIOCARTA_EIF4_PATHWAY:MCF7:trt_xpr	0.25	0.28	1.27
ATR_KINASE_INHIBITOR:A549:TRT_CP	MOA_CLASS	4.00	6.00	3.00	75.00	4.00	66.67	ATR_KINASE_INHIBITOR	A549	TRT_CP	TRUE	ATR_KINASE_INHIBITOR:A549:trt_cp	0.54	0.28	1.27
ADRENERGIC_INHIBITOR:PC3:TRT_CP	MOA_CLASS	6.00	5.00	2.00	33.33	4.00	80.00	ADRENERGIC_INHIBITOR	PC3	TRT_CP	TRUE	ADRENERGIC_INHIBITOR:PC3:trt_cp	0.47	0.28	1.27
ST_G_ALPHA_S_PATHWAY:TRT_OE	PATHWAY_SET	260.00	16.00	145.00	55.77	11.00	68.75	ST_G_ALPHA_S_PATHWAY	-666	TRT_OE	TRUE	ST_G_ALPHA_S_PATHWAY:trt_oe	0.12	0.28	1.27
CP_RIBONUCLEOTIDE_REDUCTASE_INHIBITOR:A375:TRT_CP	PCL	10.00	6.00	7.00	70.00	6.00	100.00	CP_RIBONUCLEOTIDE_REDUCTASE_INHIBITOR	A375	TRT_CP	TRUE	CP_RIBONUCLEOTIDE_REDUCTASE_INHIBITOR:A375:trt_cp	0.37	0.27	1.27
REACTOME_ACTIVATION_OF_BH3_ONLY_PROTEINS:A375:TRT_OE	PATHWAY_SET	22.00	17.00	11.00	50.00	9.00	52.94	REACTOME_ACTIVATION_OF_BH3_ONLY_PROTEINS	A375	TRT_OE	TRUE	REACTOME_ACTIVATION_OF_BH3_ONLY_PROTEINS:A375:trt_oe	0.27	0.27	1.27
BIOCARTA_PTDINS_PATHWAY:A375:TRT_OE	PATHWAY_SET	44.00	23.00	15.00	34.09	17.00	73.91	BIOCARTA_PTDINS_PATHWAY	A375	TRT_OE	TRUE	BIOCARTA_PTDINS_PATHWAY:A375:trt_oe	0.20	0.27	1.27
REACTOME_CIRCADIAN_CLOCK:U251MG:TRT_XPR	PATHWAY_SET	43.00	53.00	13.00	30.23	22.00	41.51	REACTOME_CIRCADIAN_CLOCK	U251MG	TRT_XPR	TRUE	REACTOME_CIRCADIAN_CLOCK:U251MG:trt_xpr	0.20	0.27	1.27
CP_TUBULIN_INHIBITOR:U2OS:TRT_CP	PCL	9.00	20.00	7.00	77.78	9.00	45.00	CP_TUBULIN_INHIBITOR	U2OS	TRT_CP	TRUE	CP_TUBULIN_INHIBITOR:U2OS:trt_cp	0.38	0.27	1.27
ANTIVIRAL:MCF7:TRT_CP	MOA_CLASS	8.00	9.00	5.00	62.50	5.00	55.56	ANTIVIRAL	MCF7	TRT_CP	TRUE	ANTIVIRAL:MCF7:trt_cp	0.40	0.27	1.27
REACTOME_SIGNALLING_TO_ERKS:AALE:TRT_OE	PATHWAY_SET	84.00	36.00	54.00	64.29	14.00	38.89	REACTOME_SIGNALLING_TO_ERKS	AALE	TRT_OE	TRUE	REACTOME_SIGNALLING_TO_ERKS:AALE:trt_oe	0.17	0.27	1.27
RET_TYROSINE_KINASE_INHIBITOR:A549:TRT_CP	MOA_CLASS	8.00	7.00	5.00	62.50	6.00	85.71	RET_TYROSINE_KINASE_INHIBITOR	A549	TRT_CP	TRUE	RET_TYROSINE_KINASE_INHIBITOR:A549:trt_cp	0.40	0.27	1.27
BIOCARTA_RARRXR_PATHWAY:BICR6:TRT_XPR	PATHWAY_SET	16.00	15.00	6.00	37.50	8.00	53.33	BIOCARTA_RARRXR_PATHWAY	BICR6	TRT_XPR	TRUE	BIOCARTA_RARRXR_PATHWAY:BICR6:trt_xpr	0.29	0.27	1.27
PID_PRL_SIGNALING_EVENTS_PATHWAY:HA1E:TRT_OE	PATHWAY_SET	39.00	23.00	22.00	56.41	13.00	56.52	PID_PRL_SIGNALING_EVENTS_PATHWAY	HA1E	TRT_OE	TRUE	PID_PRL_SIGNALING_EVENTS_PATHWAY:HA1E:trt_oe	0.20	0.27	1.27
CP_THYMIDYLATE_SYNTHASE_INHIBITOR:MCF7:TRT_CP	PCL	5.00	3.00	2.00	40.00	3.00	100.00	CP_THYMIDYLATE_SYNTHASE_INHIBITOR	MCF7	TRT_CP	TRUE	CP_THYMIDYLATE_SYNTHASE_INHIBITOR:MCF7:trt_cp	0.50	0.27	1.27
REACTOME_SPHINGOLIPID_DE_NOVO_BIOSYNTHESIS:A375:TRT_XPR	PATHWAY_SET	25.00	30.00	8.00	32.00	12.00	40.00	REACTOME_SPHINGOLIPID_DE_NOVO_BIOSYNTHESIS	A375	TRT_XPR	TRUE	REACTOME_SPHINGOLIPID_DE_NOVO_BIOSYNTHESIS:A375:trt_xpr	0.25	0.27	1.27
REACTOME_G2_M_DNA_DAMAGE_CHECKPOINT:U251MG:TRT_XPR	PATHWAY_SET	15.00	9.00	11.00	73.33	8.00	88.89	REACTOME_G2_M_DNA_DAMAGE_CHECKPOINT	U251MG	TRT_XPR	TRUE	REACTOME_G2_M_DNA_DAMAGE_CHECKPOINT:U251MG:trt_xpr	0.31	0.27	1.27
BIOCARTA_G2_PATHWAY:U251MG:TRT_XPR	PATHWAY_SET	33.00	24.00	18.00	54.55	18.00	75.00	BIOCARTA_G2_PATHWAY	U251MG	TRT_XPR	TRUE	BIOCARTA_G2_PATHWAY:U251MG:trt_xpr	0.24	0.27	1.27
SA_REG_CASCADE_OF_CYCLIN_EXPR:VCAP:TRT_SH.CGS	PATHWAY_SET	5.00	13.00	3.00	60.00	5.00	38.46	SA_REG_CASCADE_OF_CYCLIN_EXPR	VCAP	TRT_SH.CGS	TRUE	SA_REG_CASCADE_OF_CYCLIN_EXPR:VCAP:trt_sh.cgs	0.50	0.27	1.27
PID_TCR_RAS_PATHWAY:A375:TRT_XPR	PATHWAY_SET	21.00	14.00	8.00	38.10	11.00	78.57	PID_TCR_RAS_PATHWAY	A375	TRT_XPR	TRUE	PID_TCR_RAS_PATHWAY:A375:trt_xpr	0.27	0.27	1.27
PID_TGFBR_PATHWAY:HT29:TRT_SH.CGS	PATHWAY_SET	18.00	55.00	8.00	44.44	18.00	32.73	PID_TGFBR_PATHWAY	HT29	TRT_SH.CGS	TRUE	PID_TGFBR_PATHWAY:HT29:trt_sh.cgs	0.28	0.27	1.26
PID_ANTHRAX_PATHWAY:TRT_OE	PATHWAY_SET	151.00	17.00	54.00	35.76	10.00	58.82	PID_ANTHRAX_PATHWAY	-666	TRT_OE	TRUE	PID_ANTHRAX_PATHWAY:trt_oe	0.14	0.27	1.26
KEGG_HEDGEHOG_SIGNALING_PATHWAY:U251MG:TRT_XPR	PATHWAY_SET	46.00	56.00	17.00	36.96	24.00	42.86	KEGG_HEDGEHOG_SIGNALING_PATHWAY	U251MG	TRT_XPR	TRUE	KEGG_HEDGEHOG_SIGNALING_PATHWAY:U251MG:trt_xpr	0.20	0.27	1.26
BIOCARTA_IL3_PATHWAY:U251MG:TRT_XPR	PATHWAY_SET	21.00	15.00	7.00	33.33	11.00	73.33	BIOCARTA_IL3_PATHWAY	U251MG	TRT_XPR	TRUE	BIOCARTA_IL3_PATHWAY:U251MG:trt_xpr	0.27	0.27	1.26
BIOCARTA_AKAPCENTROSOME_PATHWAY:U251MG:TRT_XPR	PATHWAY_SET	24.00	15.00	10.00	41.67	12.00	80.00	BIOCARTA_AKAPCENTROSOME_PATHWAY	U251MG	TRT_XPR	TRUE	BIOCARTA_AKAPCENTROSOME_PATHWAY:U251MG:trt_xpr	0.25	0.27	1.26
KEGG_ACUTE_MYELOID_LEUKEMIA:AALE:TRT_OE	PATHWAY_SET	147.00	57.00	84.00	57.14	28.00	49.12	KEGG_ACUTE_MYELOID_LEUKEMIA	AALE	TRT_OE	TRUE	KEGG_ACUTE_MYELOID_LEUKEMIA:AALE:trt_oe	0.14	0.27	1.26
ATR_KINASE_INHIBITOR:HCC515:TRT_CP	MOA_CLASS	3.00	6.00	3.00	100.00	3.00	50.00	ATR_KINASE_INHIBITOR	HCC515	TRT_CP	TRUE	ATR_KINASE_INHIBITOR:HCC515:trt_cp	0.59	0.27	1.26
KD_G2_M_CHECKPOINT:TRT_XPR	PCL	53.00	4.00	24.00	45.28	4.00	100.00	KD_G2_M_CHECKPOINT	-666	TRT_XPR	TRUE	KD_G2_M_CHECKPOINT:trt_xpr	0.20	0.27	1.26
DNA_INHIBITOR:A375:TRT_CP	MOA_CLASS	17.00	26.00	7.00	41.18	16.00	61.54	DNA_INHIBITOR	A375	TRT_CP	TRUE	DNA_INHIBITOR:A375:trt_cp	0.28	0.27	1.26
PID_SMAD2_3NUCLEAR_PATHWAY:A375:TRT_XPR	PATHWAY_SET	110.00	82.00	49.00	44.55	43.00	52.44	PID_SMAD2_3NUCLEAR_PATHWAY	A375	TRT_XPR	TRUE	PID_SMAD2_3NUCLEAR_PATHWAY:A375:trt_xpr	0.16	0.27	1.26
REACTOME_GRB2_EVENTS_IN_ERBB2_SIGNALING:A549:TRT_OE	PATHWAY_SET	85.00	22.00	59.00	69.41	12.00	54.55	REACTOME_GRB2_EVENTS_IN_ERBB2_SIGNALING	A549	TRT_OE	TRUE	REACTOME_GRB2_EVENTS_IN_ERBB2_SIGNALING:A549:trt_oe	0.17	0.27	1.26
DNA_METHYLTRANSFERASE_INHIBITOR:PC3:TRT_CP	MOA_CLASS	10.00	10.00	8.00	80.00	8.00	80.00	DNA_METHYLTRANSFERASE_INHIBITOR	PC3	TRT_CP	TRUE	DNA_METHYLTRANSFERASE_INHIBITOR:PC3:trt_cp	0.37	0.27	1.26
REACTOME_SIGNALLING_TO_ERKS:A375:TRT_XPR	PATHWAY_SET	44.00	36.00	17.00	38.64	22.00	61.11	REACTOME_SIGNALLING_TO_ERKS	A375	TRT_XPR	TRUE	REACTOME_SIGNALLING_TO_ERKS:A375:trt_xpr	0.20	0.27	1.26
PID_ECADHERIN_KERATINOCYTE_PATHWAY:HA1E:TRT_OE	PATHWAY_SET	78.00	21.00	38.00	48.72	11.00	52.38	PID_ECADHERIN_KERATINOCYTE_PATHWAY	HA1E	TRT_OE	TRUE	PID_ECADHERIN_KERATINOCYTE_PATHWAY:HA1E:trt_oe	0.17	0.27	1.26
REACTOME_SHC1_EVENTS_IN_EGFR_SIGNALING:BICR6:TRT_XPR	PATHWAY_SET	24.00	15.00	13.00	54.17	12.00	80.00	REACTOME_SHC1_EVENTS_IN_EGFR_SIGNALING	BICR6	TRT_XPR	TRUE	REACTOME_SHC1_EVENTS_IN_EGFR_SIGNALING:BICR6:trt_xpr	0.25	0.27	1.26
KEGG_GLIOMA:PC3:TRT_SH.CGS	PATHWAY_SET	39.00	65.00	13.00	33.33	39.00	60.00	KEGG_GLIOMA	PC3	TRT_SH.CGS	TRUE	KEGG_GLIOMA:PC3:trt_sh.cgs	0.20	0.27	1.26
SA_REG_CASCADE_OF_CYCLIN_EXPR:MCF7:TRT_SH.CGS	PATHWAY_SET	8.00	13.00	5.00	62.50	8.00	61.54	SA_REG_CASCADE_OF_CYCLIN_EXPR	MCF7	TRT_SH.CGS	TRUE	SA_REG_CASCADE_OF_CYCLIN_EXPR:MCF7:trt_sh.cgs	0.40	0.27	1.26
PID_ILK_PATHWAY:AGS:TRT_XPR	PATHWAY_SET	40.00	45.00	15.00	37.50	18.00	40.00	PID_ILK_PATHWAY	AGS	TRT_XPR	TRUE	PID_ILK_PATHWAY:AGS:trt_xpr	0.20	0.27	1.26
PID_IL6_7_PATHWAY:U251MG:TRT_XPR	PATHWAY_SET	69.00	47.00	22.00	31.88	34.00	72.34	PID_IL6_7_PATHWAY	U251MG	TRT_XPR	TRUE	PID_IL6_7_PATHWAY:U251MG:trt_xpr	0.17	0.27	1.26
CP_PARP_INHIBITOR:PC3:TRT_CP	PCL	8.00	7.00	6.00	75.00	7.00	100.00	CP_PARP_INHIBITOR	PC3	TRT_CP	TRUE	CP_PARP_INHIBITOR:PC3:trt_cp	0.40	0.27	1.26
THROMBOXANE_RECEPTOR_ANTAGONIST:HA1E:TRT_CP	MOA_CLASS	8.00	10.00	5.00	62.50	8.00	80.00	THROMBOXANE_RECEPTOR_ANTAGONIST	HA1E	TRT_CP	TRUE	THROMBOXANE_RECEPTOR_ANTAGONIST:HA1E:trt_cp	0.40	0.27	1.26
KEGG_VALINE_LEUCINE_AND_ISOLEUCINE_BIOSYNTHESIS:U251MG:TRT_XPR	PATHWAY_SET	10.00	11.00	4.00	40.00	5.00	45.45	KEGG_VALINE_LEUCINE_AND_ISOLEUCINE_BIOSYNTHESIS	U251MG	TRT_XPR	TRUE	KEGG_VALINE_LEUCINE_AND_ISOLEUCINE_BIOSYNTHESIS:U251MG:trt_xpr	0.37	0.27	1.26
HALLMARK_MYC_TARGETS_V1:A375:TRT_XPR	PATHWAY_SET	143.00	200.00	70.00	48.95	66.00	33.00	HALLMARK_MYC_TARGETS_V1	A375	TRT_XPR	TRUE	HALLMARK_MYC_TARGETS_V1:A375:trt_xpr	0.14	0.27	1.26
REACTOME_CYCLIN_A_B1_ASSOCIATED_EVENTS_DURING_G2_M_TRANSITION:ES2:TRT_XPR	PATHWAY_SET	30.00	15.00	22.00	73.33	13.00	86.67	REACTOME_CYCLIN_A_B1_ASSOCIATED_EVENTS_DURING_G2_M_TRANSITION	ES2	TRT_XPR	TRUE	REACTOME_CYCLIN_A_B1_ASSOCIATED_EVENTS_DURING_G2_M_TRANSITION:ES2:trt_xpr	0.24	0.27	1.26
BIOCARTA_ARF_PATHWAY:AGS:TRT_XPR	PATHWAY_SET	26.00	17.00	9.00	34.62	13.00	76.47	BIOCARTA_ARF_PATHWAY	AGS	TRT_XPR	TRUE	BIOCARTA_ARF_PATHWAY:AGS:trt_xpr	0.25	0.27	1.26
REACTOME_REPAIR_SYNTHESIS_FOR_GAP_FILLING_BY_DNA_POL_IN_TC_NER:A549:TRT_SH.CGS	PATHWAY_SET	5.00	14.00	2.00	40.00	5.00	35.71	REACTOME_REPAIR_SYNTHESIS_FOR_GAP_FILLING_BY_DNA_POL_IN_TC_NER	A549	TRT_SH.CGS	TRUE	REACTOME_REPAIR_SYNTHESIS_FOR_GAP_FILLING_BY_DNA_POL_IN_TC_NER:A549:trt_sh.cgs	0.50	0.27	1.26
REACTOME_SIGNALING_BY_TGF_BETA_RECEPTOR_COMPLEX:HT29:TRT_SH.CGS	PATHWAY_SET	22.00	62.00	7.00	31.82	22.00	35.48	REACTOME_SIGNALING_BY_TGF_BETA_RECEPTOR_COMPLEX	HT29	TRT_SH.CGS	TRUE	REACTOME_SIGNALING_BY_TGF_BETA_RECEPTOR_COMPLEX:HT29:trt_sh.cgs	0.26	0.27	1.26
REACTOME_REGULATION_OF_INSULIN_LIKE_GROWTH_FACTOR_IGF_ACTIVITY_BY_INSULIN_LIKE_GROWTH_FACTOR_BINDING_PROTEINS_IGFBPS:HT29:TRT_OE	PATHWAY_SET	6.00	16.00	2.00	33.33	6.00	37.50	REACTOME_REGULATION_OF_INSULIN_LIKE_GROWTH_FACTOR_IGF_ACTIVITY_BY_INSULIN_LIKE_GROWTH_FACTOR_BINDING_PROTEINS_IGFBPS	HT29	TRT_OE	TRUE	REACTOME_REGULATION_OF_INSULIN_LIKE_GROWTH_FACTOR_IGF_ACTIVITY_BY_INSULIN_LIKE_GROWTH_FACTOR_BINDING_PROTEINS_IGFBPS:HT29:trt_oe	0.46	0.27	1.26
BIOCARTA_SPPA_PATHWAY:BICR6:TRT_XPR	PATHWAY_SET	22.00	22.00	7.00	31.82	11.00	50.00	BIOCARTA_SPPA_PATHWAY	BICR6	TRT_XPR	TRUE	BIOCARTA_SPPA_PATHWAY:BICR6:trt_xpr	0.26	0.27	1.26
KEGG_SELENOAMINO_ACID_METABOLISM:HT29:TRT_SH.CGS	PATHWAY_SET	8.00	26.00	3.00	37.50	8.00	30.77	KEGG_SELENOAMINO_ACID_METABOLISM	HT29	TRT_SH.CGS	TRUE	KEGG_SELENOAMINO_ACID_METABOLISM:HT29:trt_sh.cgs	0.40	0.27	1.26
ATPASE_INHIBITOR:ASC:TRT_CP	MOA_CLASS	17.00	44.00	7.00	41.18	14.00	31.82	ATPASE_INHIBITOR	ASC	TRT_CP	TRUE	ATPASE_INHIBITOR:ASC:trt_cp	0.28	0.27	1.26
GABA_RECEPTOR_ANTAGONIST:HCC515:TRT_CP	MOA_CLASS	14.00	28.00	5.00	35.71	12.00	42.86	GABA_RECEPTOR_ANTAGONIST	HCC515	TRT_CP	TRUE	GABA_RECEPTOR_ANTAGONIST:HCC515:trt_cp	0.32	0.27	1.26
REACTOME_G1_PHASE:ES2:TRT_XPR	PATHWAY_SET	44.00	37.00	18.00	40.91	18.00	48.65	REACTOME_G1_PHASE	ES2	TRT_XPR	TRUE	REACTOME_G1_PHASE:ES2:trt_xpr	0.20	0.27	1.26
RAF_INHIBITOR:HELA:TRT_CP	MOA_CLASS	11.00	21.00	6.00	54.55	11.00	52.38	RAF_INHIBITOR	HELA	TRT_CP	TRUE	RAF_INHIBITOR:HELA:trt_cp	0.33	0.27	1.26
CP_AURORA_KINASE_INHIBITOR:A549:TRT_CP	PCL	14.00	14.00	10.00	71.43	13.00	92.86	CP_AURORA_KINASE_INHIBITOR	A549	TRT_CP	TRUE	CP_AURORA_KINASE_INHIBITOR:A549:trt_cp	0.32	0.27	1.26
BIOCARTA_INTEGRIN_PATHWAY:U251MG:TRT_XPR	PATHWAY_SET	38.00	38.00	13.00	34.21	19.00	50.00	BIOCARTA_INTEGRIN_PATHWAY	U251MG	TRT_XPR	TRUE	BIOCARTA_INTEGRIN_PATHWAY:U251MG:trt_xpr	0.20	0.27	1.26
IMIDAZOLINE_RECEPTOR_AGONIST:PC3:TRT_CP	MOA_CLASS	6.00	5.00	2.00	33.33	5.00	100.00	IMIDAZOLINE_RECEPTOR_AGONIST	PC3	TRT_CP	TRUE	IMIDAZOLINE_RECEPTOR_AGONIST:PC3:trt_cp	0.46	0.27	1.26
PID_BARD1_PATHWAY:PC3:TRT_SH.CGS	PATHWAY_SET	16.00	29.00	5.00	31.25	16.00	55.17	PID_BARD1_PATHWAY	PC3	TRT_SH.CGS	TRUE	PID_BARD1_PATHWAY:PC3:trt_sh.cgs	0.29	0.27	1.26
BIOCARTA_RAB_PATHWAY:MCF7:TRT_SH.CGS	PATHWAY_SET	5.00	12.00	4.00	80.00	5.00	41.67	BIOCARTA_RAB_PATHWAY	MCF7	TRT_SH.CGS	TRUE	BIOCARTA_RAB_PATHWAY:MCF7:trt_sh.cgs	0.49	0.27	1.26
REACTOME_APOPTOSIS_INDUCED_DNA_FRAGMENTATION:MCF7:TRT_SH.CGS	PATHWAY_SET	5.00	13.00	2.00	40.00	5.00	38.46	REACTOME_APOPTOSIS_INDUCED_DNA_FRAGMENTATION	MCF7	TRT_SH.CGS	TRUE	REACTOME_APOPTOSIS_INDUCED_DNA_FRAGMENTATION:MCF7:trt_sh.cgs	0.49	0.27	1.26
BIOCARTA_P27_PATHWAY:PC3:TRT_SH.CGS	PATHWAY_SET	6.00	13.00	2.00	33.33	6.00	46.15	BIOCARTA_P27_PATHWAY	PC3	TRT_SH.CGS	TRUE	BIOCARTA_P27_PATHWAY:PC3:trt_sh.cgs	0.46	0.27	1.26
PID_FOXM1_PATHWAY:YAPC:TRT_XPR	PATHWAY_SET	47.00	40.00	24.00	51.06	24.00	60.00	PID_FOXM1_PATHWAY	YAPC	TRT_XPR	TRUE	PID_FOXM1_PATHWAY:YAPC:trt_xpr	0.20	0.27	1.26
CALCINEURIN_INHIBITOR:MCF10A:TRT_CP	MOA_CLASS	4.00	6.00	2.00	50.00	3.00	50.00	CALCINEURIN_INHIBITOR	MCF10A	TRT_CP	TRUE	CALCINEURIN_INHIBITOR:MCF10A:trt_cp	0.54	0.27	1.26
CP_PDGFR_KIT_INHIBITOR:HUVEC:TRT_CP	PCL	7.00	12.00	6.00	85.71	7.00	58.33	CP_PDGFR_KIT_INHIBITOR	HUVEC	TRT_CP	TRUE	CP_PDGFR_KIT_INHIBITOR:HUVEC:trt_cp	0.41	0.27	1.25
BIOCARTA_STRESS_PATHWAY:HA1E:TRT_OE	PATHWAY_SET	44.00	25.00	23.00	52.27	19.00	76.00	BIOCARTA_STRESS_PATHWAY	HA1E	TRT_OE	TRUE	BIOCARTA_STRESS_PATHWAY:HA1E:trt_oe	0.20	0.27	1.25
REACTOME_PROLONGED_ERK_ACTIVATION_EVENTS:TRT_XPR	PATHWAY_SET	262.00	19.00	87.00	33.21	13.00	68.42	REACTOME_PROLONGED_ERK_ACTIVATION_EVENTS	-666	TRT_XPR	TRUE	REACTOME_PROLONGED_ERK_ACTIVATION_EVENTS:trt_xpr	0.12	0.27	1.25
MTOR_INHIBITOR:MDAMB231:TRT_CP	MOA_CLASS	20.00	37.00	14.00	70.00	18.00	48.65	MTOR_INHIBITOR	MDAMB231	TRT_CP	TRUE	MTOR_INHIBITOR:MDAMB231:trt_cp	0.27	0.27	1.25
REACTOME_PYRIMIDINE_METABOLISM:HT29:TRT_SH.CGS	PATHWAY_SET	9.00	24.00	4.00	44.44	9.00	37.50	REACTOME_PYRIMIDINE_METABOLISM	HT29	TRT_SH.CGS	TRUE	REACTOME_PYRIMIDINE_METABOLISM:HT29:trt_sh.cgs	0.37	0.27	1.25
MEK_INHIBITOR:PC3:TRT_CP	MOA_CLASS	22.00	24.00	11.00	50.00	18.00	75.00	MEK_INHIBITOR	PC3	TRT_CP	TRUE	MEK_INHIBITOR:PC3:trt_cp	0.26	0.27	1.25
REACTOME_SIGNALLING_TO_RAS:U251MG:TRT_XPR	PATHWAY_SET	36.00	27.00	14.00	38.89	18.00	66.67	REACTOME_SIGNALLING_TO_RAS	U251MG	TRT_XPR	TRUE	REACTOME_SIGNALLING_TO_RAS:U251MG:trt_xpr	0.20	0.27	1.25
REACTOME_P130CAS_LINKAGE_TO_MAPK_SIGNALING_FOR_INTEGRINS:MCF7:TRT_XPR	PATHWAY_SET	9.00	15.00	3.00	33.33	5.00	33.33	REACTOME_P130CAS_LINKAGE_TO_MAPK_SIGNALING_FOR_INTEGRINS	MCF7	TRT_XPR	TRUE	REACTOME_P130CAS_LINKAGE_TO_MAPK_SIGNALING_FOR_INTEGRINS:MCF7:trt_xpr	0.37	0.27	1.25
KD_G2_M_CHECKPOINT:YAPC:TRT_XPR	PCL	5.00	4.00	3.00	60.00	3.00	75.00	KD_G2_M_CHECKPOINT	YAPC	TRT_XPR	TRUE	KD_G2_M_CHECKPOINT:YAPC:trt_xpr	0.49	0.27	1.25
REACTOME_NEF_MEDIATES_DOWN_MODULATION_OF_CELL_SURFACE_RECEPTORS_BY_RECRUITING_THEM_TO_CLATHRIN_ADAPTERS:BICR6:TRT_XPR	PATHWAY_SET	14.00	21.00	5.00	35.71	7.00	33.33	REACTOME_NEF_MEDIATES_DOWN_MODULATION_OF_CELL_SURFACE_RECEPTORS_BY_RECRUITING_THEM_TO_CLATHRIN_ADAPTERS	BICR6	TRT_XPR	TRUE	REACTOME_NEF_MEDIATES_DOWN_MODULATION_OF_CELL_SURFACE_RECEPTORS_BY_RECRUITING_THEM_TO_CLATHRIN_ADAPTERS:BICR6:trt_xpr	0.32	0.27	1.25
PID_TCPTP_PATHWAY:SALE:TRT_OE	PATHWAY_SET	76.00	43.00	23.00	30.26	13.00	30.23	PID_TCPTP_PATHWAY	SALE	TRT_OE	TRUE	PID_TCPTP_PATHWAY:SALE:trt_oe	0.17	0.27	1.25
BIOCARTA_DREAM_PATHWAY:PC3:TRT_OE	PATHWAY_SET	17.00	14.00	7.00	41.18	9.00	64.29	BIOCARTA_DREAM_PATHWAY	PC3	TRT_OE	TRUE	BIOCARTA_DREAM_PATHWAY:PC3:trt_oe	0.28	0.27	1.25
KEGG_SMALL_CELL_LUNG_CANCER:U251MG:TRT_XPR	PATHWAY_SET	99.00	84.00	30.00	30.30	48.00	57.14	KEGG_SMALL_CELL_LUNG_CANCER	U251MG	TRT_XPR	TRUE	KEGG_SMALL_CELL_LUNG_CANCER:U251MG:trt_xpr	0.16	0.27	1.25
REACTOME_ORC1_REMOVAL_FROM_CHROMATIN:HT29:TRT_SH.CGS	PATHWAY_SET	27.00	66.00	18.00	66.67	27.00	40.91	REACTOME_ORC1_REMOVAL_FROM_CHROMATIN	HT29	TRT_SH.CGS	TRUE	REACTOME_ORC1_REMOVAL_FROM_CHROMATIN:HT29:trt_sh.cgs	0.25	0.27	1.25
REACTOME_DOWNSTREAM_SIGNAL_TRANSDUCTION:AALE:TRT_OE	PATHWAY_SET	111.00	91.00	45.00	40.54	32.00	35.16	REACTOME_DOWNSTREAM_SIGNAL_TRANSDUCTION	AALE	TRT_OE	TRUE	REACTOME_DOWNSTREAM_SIGNAL_TRANSDUCTION:AALE:trt_oe	0.16	0.27	1.25
PID_E2F_PATHWAY:A375:TRT_XPR	PATHWAY_SET	116.00	74.00	57.00	49.14	43.00	58.11	PID_E2F_PATHWAY	A375	TRT_XPR	TRUE	PID_E2F_PATHWAY:A375:trt_xpr	0.16	0.27	1.25
BIOCARTA_EIF_PATHWAY:YAPC:TRT_XPR	PATHWAY_SET	12.00	16.00	5.00	41.67	7.00	43.75	BIOCARTA_EIF_PATHWAY	YAPC	TRT_XPR	TRUE	BIOCARTA_EIF_PATHWAY:YAPC:trt_xpr	0.33	0.26	1.25
RAF_INHIBITOR:A375:TRT_CP	MOA_CLASS	20.00	21.00	12.00	60.00	16.00	76.19	RAF_INHIBITOR	A375	TRT_CP	TRUE	RAF_INHIBITOR:A375:trt_cp	0.27	0.26	1.25
DNA_POLYMERASE_INHIBITOR:PC3:TRT_CP	MOA_CLASS	6.00	15.00	3.00	50.00	6.00	40.00	DNA_POLYMERASE_INHIBITOR	PC3	TRT_CP	TRUE	DNA_POLYMERASE_INHIBITOR:PC3:trt_cp	0.46	0.26	1.25
PDGFR_TYROSINE_KINASE_RECEPTOR_INHIBITOR:THP1:TRT_CP	MOA_CLASS	17.00	36.00	12.00	70.59	17.00	47.22	PDGFR_TYROSINE_KINASE_RECEPTOR_INHIBITOR	THP1	TRT_CP	TRUE	PDGFR_TYROSINE_KINASE_RECEPTOR_INHIBITOR:THP1:trt_cp	0.28	0.26	1.25
SIG_CHEMOTAXIS:A549:TRT_OE	PATHWAY_SET	47.00	45.00	18.00	38.30	15.00	33.33	SIG_CHEMOTAXIS	A549	TRT_OE	TRUE	SIG_CHEMOTAXIS:A549:trt_oe	0.20	0.26	1.25
IKK_INHIBITOR:TRT_CP	MOA_CLASS	199.00	13.00	124.00	62.31	8.00	61.54	IKK_INHIBITOR	-666	TRT_CP	TRUE	IKK_INHIBITOR:trt_cp	0.13	0.26	1.25
REACTOME_CHOLESTEROL_BIOSYNTHESIS:U251MG:TRT_XPR	PATHWAY_SET	29.00	22.00	10.00	34.48	14.00	63.64	REACTOME_CHOLESTEROL_BIOSYNTHESIS	U251MG	TRT_XPR	TRUE	REACTOME_CHOLESTEROL_BIOSYNTHESIS:U251MG:trt_xpr	0.24	0.26	1.25
BIOCARTA_CELL2CELL_PATHWAY:A375:TRT_OE	PATHWAY_SET	10.00	14.00	4.00	40.00	5.00	35.71	BIOCARTA_CELL2CELL_PATHWAY	A375	TRT_OE	TRUE	BIOCARTA_CELL2CELL_PATHWAY:A375:trt_oe	0.37	0.26	1.25
BIOCARTA_IL6_PATHWAY:HA1E:TRT_OE	PATHWAY_SET	48.00	22.00	20.00	41.67	13.00	59.09	BIOCARTA_IL6_PATHWAY	HA1E	TRT_OE	TRUE	BIOCARTA_IL6_PATHWAY:HA1E:trt_oe	0.20	0.26	1.25
BIOCARTA_TNFR1_PATHWAY:TRT_OE	PATHWAY_SET	250.00	29.00	78.00	31.20	18.00	62.07	BIOCARTA_TNFR1_PATHWAY	-666	TRT_OE	TRUE	BIOCARTA_TNFR1_PATHWAY:trt_oe	0.12	0.26	1.25
HALLMARK_PI3K_AKT_MTOR_SIGNALING:HA1E:TRT_OE	PATHWAY_SET	160.00	105.00	74.00	46.25	70.00	66.67	HALLMARK_PI3K_AKT_MTOR_SIGNALING	HA1E	TRT_OE	TRUE	HALLMARK_PI3K_AKT_MTOR_SIGNALING:HA1E:trt_oe	0.13	0.26	1.25
LEUKOTRIENE_RECEPTOR_ANTAGONIST:HCC515:TRT_CP	MOA_CLASS	8.00	14.00	3.00	37.50	8.00	57.14	LEUKOTRIENE_RECEPTOR_ANTAGONIST	HCC515	TRT_CP	TRUE	LEUKOTRIENE_RECEPTOR_ANTAGONIST:HCC515:trt_cp	0.40	0.26	1.25
BIOCARTA_D4GDI_PATHWAY:A549:TRT_OE	PATHWAY_SET	11.00	13.00	5.00	45.45	6.00	46.15	BIOCARTA_D4GDI_PATHWAY	A549	TRT_OE	TRUE	BIOCARTA_D4GDI_PATHWAY:A549:trt_oe	0.33	0.26	1.25
PID_ERBB1_DOWNSTREAM_PATHWAY:A549:TRT_OE	PATHWAY_SET	226.00	105.00	112.00	49.56	57.00	54.29	PID_ERBB1_DOWNSTREAM_PATHWAY	A549	TRT_OE	TRUE	PID_ERBB1_DOWNSTREAM_PATHWAY:A549:trt_oe	0.12	0.26	1.25
BIOCARTA_STRESS_PATHWAY:A375:TRT_XPR	PATHWAY_SET	39.00	25.00	12.00	30.77	19.00	76.00	BIOCARTA_STRESS_PATHWAY	A375	TRT_XPR	TRUE	BIOCARTA_STRESS_PATHWAY:A375:trt_xpr	0.20	0.26	1.25
DIHYDROOROTATE_DEHYDROGENASE_INHIBITOR:MCF10A:TRT_CP	MOA_CLASS	3.00	4.00	2.00	66.67	3.00	75.00	DIHYDROOROTATE_DEHYDROGENASE_INHIBITOR	MCF10A	TRT_CP	TRUE	DIHYDROOROTATE_DEHYDROGENASE_INHIBITOR:MCF10A:trt_cp	0.59	0.26	1.25
ADRENERGIC_INHIBITOR:HA1E:TRT_CP	MOA_CLASS	4.00	5.00	2.00	50.00	4.00	80.00	ADRENERGIC_INHIBITOR	HA1E	TRT_CP	TRUE	ADRENERGIC_INHIBITOR:HA1E:trt_cp	0.53	0.26	1.25
CP_MTOR_INHIBITOR:NOMO1:TRT_CP	PCL	6.00	16.00	2.00	33.33	5.00	31.25	CP_MTOR_INHIBITOR	NOMO1	TRT_CP	TRUE	CP_MTOR_INHIBITOR:NOMO1:trt_cp	0.46	0.26	1.25
BIOCARTA_CXCR4_PATHWAY:BICR6:TRT_XPR	PATHWAY_SET	26.00	24.00	9.00	34.62	13.00	54.17	BIOCARTA_CXCR4_PATHWAY	BICR6	TRT_XPR	TRUE	BIOCARTA_CXCR4_PATHWAY:BICR6:trt_xpr	0.25	0.26	1.25
BIOCARTA_ACTINY_PATHWAY:BICR6:TRT_XPR	PATHWAY_SET	28.00	20.00	14.00	50.00	14.00	70.00	BIOCARTA_ACTINY_PATHWAY	BICR6	TRT_XPR	TRUE	BIOCARTA_ACTINY_PATHWAY:BICR6:trt_xpr	0.24	0.26	1.25
PID_PTP1B_PATHWAY:VCAP:TRT_SH.CGS	PATHWAY_SET	16.00	52.00	7.00	43.75	16.00	30.77	PID_PTP1B_PATHWAY	VCAP	TRT_SH.CGS	TRUE	PID_PTP1B_PATHWAY:VCAP:trt_sh.cgs	0.29	0.26	1.25
REACTOME_REGULATION_OF_RHEB_GTPASE_ACTIVITY_BY_AMPK:U251MG:TRT_XPR	PATHWAY_SET	19.00	10.00	7.00	36.84	10.00	100.00	REACTOME_REGULATION_OF_RHEB_GTPASE_ACTIVITY_BY_AMPK	U251MG	TRT_XPR	TRUE	REACTOME_REGULATION_OF_RHEB_GTPASE_ACTIVITY_BY_AMPK:U251MG:trt_xpr	0.28	0.26	1.25
JNK_INHIBITOR:MDAMB231:TRT_CP	MOA_CLASS	7.00	13.00	4.00	57.14	7.00	53.85	JNK_INHIBITOR	MDAMB231	TRT_CP	TRUE	JNK_INHIBITOR:MDAMB231:trt_cp	0.40	0.26	1.25
PID_CXCR3_PATHWAY:AALE:TRT_OE	PATHWAY_SET	86.00	43.00	44.00	51.16	20.00	46.51	PID_CXCR3_PATHWAY	AALE	TRT_OE	TRUE	PID_CXCR3_PATHWAY:AALE:trt_oe	0.17	0.26	1.25
REACTOME_DESTABILIZATION_OF_MRNA_BY_BRF1:A375:TRT_OE	PATHWAY_SET	11.00	17.00	4.00	36.36	6.00	35.29	REACTOME_DESTABILIZATION_OF_MRNA_BY_BRF1	A375	TRT_OE	TRUE	REACTOME_DESTABILIZATION_OF_MRNA_BY_BRF1:A375:trt_oe	0.33	0.26	1.25
PID_ERBB1_RECEPTOR_PROXIMAL_PATHWAY:HT29:TRT_SH.CGS	PATHWAY_SET	16.00	35.00	6.00	37.50	16.00	45.71	PID_ERBB1_RECEPTOR_PROXIMAL_PATHWAY	HT29	TRT_SH.CGS	TRUE	PID_ERBB1_RECEPTOR_PROXIMAL_PATHWAY:HT29:trt_sh.cgs	0.29	0.26	1.24
BIOCARTA_CXCR4_PATHWAY:HT29:TRT_XPR	PATHWAY_SET	26.00	24.00	8.00	30.77	13.00	54.17	BIOCARTA_CXCR4_PATHWAY	HT29	TRT_XPR	TRUE	BIOCARTA_CXCR4_PATHWAY:HT29:trt_xpr	0.25	0.26	1.24
OE_SIRTUINS:ES2:TRT_XPR	PCL	6.00	3.00	4.00	66.67	3.00	100.00	OE_SIRTUINS	ES2	TRT_XPR	TRUE	OE_SIRTUINS:ES2:trt_xpr	0.46	0.26	1.24
REACTOME_YAP1_AND_WWTR1_TAZ_STIMULATED_GENE_EXPRESSION:ES2:TRT_XPR	PATHWAY_SET	30.00	24.00	12.00	40.00	13.00	54.17	REACTOME_YAP1_AND_WWTR1_TAZ_STIMULATED_GENE_EXPRESSION	ES2	TRT_XPR	TRUE	REACTOME_YAP1_AND_WWTR1_TAZ_STIMULATED_GENE_EXPRESSION:ES2:trt_xpr	0.24	0.26	1.24
PID_FOXO_PATHWAY:AGS:TRT_XPR	PATHWAY_SET	59.00	49.00	23.00	38.98	29.00	59.18	PID_FOXO_PATHWAY	AGS	TRT_XPR	TRUE	PID_FOXO_PATHWAY:AGS:trt_xpr	0.17	0.26	1.24
MEK_INHIBITOR:U2OS:TRT_CP	MOA_CLASS	10.00	24.00	4.00	40.00	10.00	41.67	MEK_INHIBITOR	U2OS	TRT_CP	TRUE	MEK_INHIBITOR:U2OS:trt_cp	0.36	0.26	1.24
ST_STAT3_PATHWAY:HA1E:TRT_OE	PATHWAY_SET	21.00	11.00	8.00	38.10	6.00	54.55	ST_STAT3_PATHWAY	HA1E	TRT_OE	TRUE	ST_STAT3_PATHWAY:HA1E:trt_oe	0.26	0.26	1.24
KEGG_PRION_DISEASES:TRT_OE	PATHWAY_SET	268.00	35.00	91.00	33.96	17.00	48.57	KEGG_PRION_DISEASES	-666	TRT_OE	TRUE	KEGG_PRION_DISEASES:trt_oe	0.12	0.25	1.24
CELL_CYCLE_INHIBITOR:HA1E:TRT_CP	MOA_CLASS	3.00	6.00	2.00	66.67	3.00	50.00	CELL_CYCLE_INHIBITOR	HA1E	TRT_CP	TRUE	CELL_CYCLE_INHIBITOR:HA1E:trt_cp	0.58	0.25	1.24
REACTOME_CD28_CO_STIMULATION:MCF7:TRT_SH.CGS	PATHWAY_SET	20.00	31.00	7.00	35.00	20.00	64.52	REACTOME_CD28_CO_STIMULATION	MCF7	TRT_SH.CGS	TRUE	REACTOME_CD28_CO_STIMULATION:MCF7:trt_sh.cgs	0.27	0.25	1.24
REACTOME_INTEGRIN_ALPHAIIB_BETA3_SIGNALING:U251MG:TRT_XPR	PATHWAY_SET	36.00	27.00	11.00	30.56	16.00	59.26	REACTOME_INTEGRIN_ALPHAIIB_BETA3_SIGNALING	U251MG	TRT_XPR	TRUE	REACTOME_INTEGRIN_ALPHAIIB_BETA3_SIGNALING:U251MG:trt_xpr	0.20	0.25	1.24
PID_AVB3_OPN_PATHWAY:A549:TRT_OE	PATHWAY_SET	53.00	31.00	19.00	35.85	19.00	61.29	PID_AVB3_OPN_PATHWAY	A549	TRT_OE	TRUE	PID_AVB3_OPN_PATHWAY:A549:trt_oe	0.20	0.25	1.24
BIOCARTA_NTHI_PATHWAY:HA1E:TRT_OE	PATHWAY_SET	52.00	24.00	27.00	51.92	21.00	87.50	BIOCARTA_NTHI_PATHWAY	HA1E	TRT_OE	TRUE	BIOCARTA_NTHI_PATHWAY:HA1E:trt_oe	0.20	0.25	1.24
PID_SMAD2_3NUCLEAR_PATHWAY:ES2:TRT_XPR	PATHWAY_SET	98.00	82.00	30.00	30.61	43.00	52.44	PID_SMAD2_3NUCLEAR_PATHWAY	ES2	TRT_XPR	TRUE	PID_SMAD2_3NUCLEAR_PATHWAY:ES2:trt_xpr	0.15	0.25	1.24
DNA_METHYLTRANSFERASE_INHIBITOR:HELA:TRT_CP	MOA_CLASS	7.00	10.00	6.00	85.71	6.00	60.00	DNA_METHYLTRANSFERASE_INHIBITOR	HELA	TRT_CP	TRUE	DNA_METHYLTRANSFERASE_INHIBITOR:HELA:trt_cp	0.40	0.25	1.24
REACTOME_REGULATION_OF_INSULIN_SECRETION_BY_ACETYLCHOLINE:HT29:TRT_SH.CGS	PATHWAY_SET	4.00	10.00	2.00	50.00	4.00	40.00	REACTOME_REGULATION_OF_INSULIN_SECRETION_BY_ACETYLCHOLINE	HT29	TRT_SH.CGS	TRUE	REACTOME_REGULATION_OF_INSULIN_SECRETION_BY_ACETYLCHOLINE:HT29:trt_sh.cgs	0.53	0.25	1.24
REACTOME_ACTIVATION_OF_THE_PRE_REPLICATIVE_COMPLEX:A375:TRT_XPR	PATHWAY_SET	24.00	31.00	17.00	70.83	11.00	35.48	REACTOME_ACTIVATION_OF_THE_PRE_REPLICATIVE_COMPLEX	A375	TRT_XPR	TRUE	REACTOME_ACTIVATION_OF_THE_PRE_REPLICATIVE_COMPLEX:A375:trt_xpr	0.25	0.25	1.24
XANTHINE_OXIDASE_INHIBITOR:MCF10A:TRT_CP	MOA_CLASS	4.00	5.00	2.00	50.00	4.00	80.00	XANTHINE_OXIDASE_INHIBITOR	MCF10A	TRT_CP	TRUE	XANTHINE_OXIDASE_INHIBITOR:MCF10A:trt_cp	0.53	0.25	1.24
REACTOME_ACTIVATION_OF_NF_KAPPAB_IN_B_CELLS:HCC515:TRT_SH.CGS	PATHWAY_SET	21.00	63.00	10.00	47.62	21.00	33.33	REACTOME_ACTIVATION_OF_NF_KAPPAB_IN_B_CELLS	HCC515	TRT_SH.CGS	TRUE	REACTOME_ACTIVATION_OF_NF_KAPPAB_IN_B_CELLS:HCC515:trt_sh.cgs	0.26	0.25	1.24
KEGG_NON_SMALL_CELL_LUNG_CANCER:SALE:TRT_OE	PATHWAY_SET	234.00	54.00	106.00	45.30	28.00	51.85	KEGG_NON_SMALL_CELL_LUNG_CANCER	SALE	TRT_OE	TRUE	KEGG_NON_SMALL_CELL_LUNG_CANCER:SALE:trt_oe	0.12	0.25	1.24
DNA_ALKYLATING_DRUG:TRT_CP	MOA_CLASS	95.00	14.00	31.00	32.63	7.00	50.00	DNA_ALKYLATING_DRUG	-666	TRT_CP	TRUE	DNA_ALKYLATING_DRUG:trt_cp	0.15	0.25	1.24
PID_BETA_CATENIN_DEG_PATHWAY:TRT_OE	PATHWAY_SET	213.00	18.00	67.00	31.46	13.00	72.22	PID_BETA_CATENIN_DEG_PATHWAY	-666	TRT_OE	TRUE	PID_BETA_CATENIN_DEG_PATHWAY:trt_oe	0.12	0.25	1.24
PID_MET_PATHWAY:A549:TRT_OE	PATHWAY_SET	117.00	80.00	49.00	41.88	34.00	42.50	PID_MET_PATHWAY	A549	TRT_OE	TRUE	PID_MET_PATHWAY:A549:trt_oe	0.15	0.25	1.24
BIOCARTA_CARDIACEGF_PATHWAY:A375:TRT_XPR	PATHWAY_SET	33.00	18.00	10.00	30.30	14.00	77.78	BIOCARTA_CARDIACEGF_PATHWAY	A375	TRT_XPR	TRUE	BIOCARTA_CARDIACEGF_PATHWAY:A375:trt_xpr	0.24	0.25	1.24
PKC_INHIBITOR:HA1E:TRT_CP	MOA_CLASS	14.00	21.00	10.00	71.43	13.00	61.90	PKC_INHIBITOR	HA1E	TRT_CP	TRUE	PKC_INHIBITOR:HA1E:trt_cp	0.31	0.25	1.24
PID_HDAC_CLASSIII_PATHWAY:ES2:TRT_XPR	PATHWAY_SET	37.00	25.00	15.00	40.54	19.00	76.00	PID_HDAC_CLASSIII_PATHWAY	ES2	TRT_XPR	TRUE	PID_HDAC_CLASSIII_PATHWAY:ES2:trt_xpr	0.20	0.25	1.24
CP_SEROTONIN_RECEPTOR_AGONIST:HA1E:TRT_CP	PCL	6.00	4.00	3.00	50.00	4.00	100.00	CP_SEROTONIN_RECEPTOR_AGONIST	HA1E	TRT_CP	TRUE	CP_SEROTONIN_RECEPTOR_AGONIST:HA1E:trt_cp	0.46	0.25	1.24
REACTOME_SYNTHESIS_SECRETION_AND_DEACYLATION_OF_GHRELIN:U251MG:TRT_XPR	PATHWAY_SET	18.00	16.00	7.00	38.89	9.00	56.25	REACTOME_SYNTHESIS_SECRETION_AND_DEACYLATION_OF_GHRELIN	U251MG	TRT_XPR	TRUE	REACTOME_SYNTHESIS_SECRETION_AND_DEACYLATION_OF_GHRELIN:U251MG:trt_xpr	0.28	0.25	1.24
REACTOME_NEGATIVE_REGULATORS_OF_RIG_I_MDA5_SIGNALING:HCC515:TRT_SH.CGS	PATHWAY_SET	12.00	31.00	5.00	41.67	12.00	38.71	REACTOME_NEGATIVE_REGULATORS_OF_RIG_I_MDA5_SIGNALING	HCC515	TRT_SH.CGS	TRUE	REACTOME_NEGATIVE_REGULATORS_OF_RIG_I_MDA5_SIGNALING:HCC515:trt_sh.cgs	0.32	0.25	1.24
KEGG_PRIMARY_IMMUNODEFICIENCY:A375:TRT_OE	PATHWAY_SET	21.00	35.00	8.00	38.10	15.00	42.86	KEGG_PRIMARY_IMMUNODEFICIENCY	A375	TRT_OE	TRUE	KEGG_PRIMARY_IMMUNODEFICIENCY:A375:trt_oe	0.26	0.25	1.24
BIOCARTA_EGFR_SMRTE_PATHWAY:TRT_OE	PATHWAY_SET	275.00	11.00	125.00	45.45	7.00	63.64	BIOCARTA_EGFR_SMRTE_PATHWAY	-666	TRT_OE	TRUE	BIOCARTA_EGFR_SMRTE_PATHWAY:trt_oe	0.12	0.25	1.24
BIOCARTA_G1_PATHWAY:U251MG:TRT_XPR	PATHWAY_SET	49.00	28.00	22.00	44.90	25.00	89.29	BIOCARTA_G1_PATHWAY	U251MG	TRT_XPR	TRUE	BIOCARTA_G1_PATHWAY:U251MG:trt_xpr	0.20	0.25	1.24
REACTOME_PROLONGED_ERK_ACTIVATION_EVENTS:AALE:TRT_OE	PATHWAY_SET	66.00	19.00	48.00	72.73	8.00	42.11	REACTOME_PROLONGED_ERK_ACTIVATION_EVENTS	AALE	TRT_OE	TRUE	REACTOME_PROLONGED_ERK_ACTIVATION_EVENTS:AALE:trt_oe	0.16	0.25	1.24
PID_HIF2PATHWAY:HA1E:TRT_OE	PATHWAY_SET	33.00	34.00	14.00	42.42	16.00	47.06	PID_HIF2PATHWAY	HA1E	TRT_OE	TRUE	PID_HIF2PATHWAY:HA1E:trt_oe	0.24	0.25	1.24
PID_S1P_S1P3_PATHWAY:HCC515:TRT_SH.CGS	PATHWAY_SET	11.00	29.00	5.00	45.45	11.00	37.93	PID_S1P_S1P3_PATHWAY	HCC515	TRT_SH.CGS	TRUE	PID_S1P_S1P3_PATHWAY:HCC515:trt_sh.cgs	0.33	0.25	1.24
PID_HDAC_CLASSI_PATHWAY:U251MG:TRT_XPR	PATHWAY_SET	80.00	66.00	30.00	37.50	40.00	60.61	PID_HDAC_CLASSI_PATHWAY	U251MG	TRT_XPR	TRUE	PID_HDAC_CLASSI_PATHWAY:U251MG:trt_xpr	0.16	0.25	1.24
REACTOME_CELL_CYCLE_CHECKPOINTS:MCF7:TRT_SH.CGS	PATHWAY_SET	63.00	117.00	27.00	42.86	63.00	53.85	REACTOME_CELL_CYCLE_CHECKPOINTS	MCF7	TRT_SH.CGS	TRUE	REACTOME_CELL_CYCLE_CHECKPOINTS:MCF7:trt_sh.cgs	0.16	0.25	1.24
PID_SMAD2_3PATHWAY:U251MG:TRT_XPR	PATHWAY_SET	14.00	17.00	7.00	50.00	7.00	41.18	PID_SMAD2_3PATHWAY	U251MG	TRT_XPR	TRUE	PID_SMAD2_3PATHWAY:U251MG:trt_xpr	0.31	0.25	1.24
BIOCARTA_HIVNEF_PATHWAY:A549:TRT_OE	PATHWAY_SET	54.00	58.00	19.00	35.19	32.00	55.17	BIOCARTA_HIVNEF_PATHWAY	A549	TRT_OE	TRUE	BIOCARTA_HIVNEF_PATHWAY:A549:trt_oe	0.20	0.25	1.24
REACTOME_E2F_MEDIATED_REGULATION_OF_DNA_REPLICATION:ES2:TRT_XPR	PATHWAY_SET	44.00	35.00	16.00	36.36	16.00	45.71	REACTOME_E2F_MEDIATED_REGULATION_OF_DNA_REPLICATION	ES2	TRT_XPR	TRUE	REACTOME_E2F_MEDIATED_REGULATION_OF_DNA_REPLICATION:ES2:trt_xpr	0.20	0.25	1.24
PID_CMYB_PATHWAY:A549:TRT_OE	PATHWAY_SET	56.00	84.00	34.00	60.71	26.00	30.95	PID_CMYB_PATHWAY	A549	TRT_OE	TRUE	PID_CMYB_PATHWAY:A549:trt_oe	0.20	0.25	1.24
BIOCARTA_MAL_PATHWAY:U251MG:TRT_XPR	PATHWAY_SET	32.00	19.00	12.00	37.50	16.00	84.21	BIOCARTA_MAL_PATHWAY	U251MG	TRT_XPR	TRUE	BIOCARTA_MAL_PATHWAY:U251MG:trt_xpr	0.24	0.25	1.24
PID_TOLL_ENDOGENOUS_PATHWAY:ES2:TRT_XPR	PATHWAY_SET	39.00	25.00	12.00	30.77	19.00	76.00	PID_TOLL_ENDOGENOUS_PATHWAY	ES2	TRT_XPR	TRUE	PID_TOLL_ENDOGENOUS_PATHWAY:ES2:trt_xpr	0.20	0.25	1.24
KEGG_NITROGEN_METABOLISM:HEPG2:TRT_SH.CGS	PATHWAY_SET	7.00	23.00	3.00	42.86	7.00	30.43	KEGG_NITROGEN_METABOLISM	HEPG2	TRT_SH.CGS	TRUE	KEGG_NITROGEN_METABOLISM:HEPG2:trt_sh.cgs	0.40	0.25	1.24
PID_INSULIN_GLUCOSE_PATHWAY:U251MG:TRT_XPR	PATHWAY_SET	23.00	26.00	7.00	30.43	10.00	38.46	PID_INSULIN_GLUCOSE_PATHWAY	U251MG	TRT_XPR	TRUE	PID_INSULIN_GLUCOSE_PATHWAY:U251MG:trt_xpr	0.25	0.25	1.24
REACTOME_SHC1_EVENTS_IN_EGFR_SIGNALING:HT29:TRT_XPR	PATHWAY_SET	24.00	15.00	9.00	37.50	12.00	80.00	REACTOME_SHC1_EVENTS_IN_EGFR_SIGNALING	HT29	TRT_XPR	TRUE	REACTOME_SHC1_EVENTS_IN_EGFR_SIGNALING:HT29:trt_xpr	0.25	0.25	1.24
PID_CASPASE_PATHWAY:A549:TRT_OE	PATHWAY_SET	31.00	52.00	11.00	35.48	22.00	42.31	PID_CASPASE_PATHWAY	A549	TRT_OE	TRUE	PID_CASPASE_PATHWAY:A549:trt_oe	0.24	0.25	1.24
PID_RB_1PATHWAY:AGS:TRT_XPR	PATHWAY_SET	86.00	65.00	28.00	32.56	43.00	66.15	PID_RB_1PATHWAY	AGS	TRT_XPR	TRUE	PID_RB_1PATHWAY:AGS:trt_xpr	0.16	0.25	1.24
BIOCARTA_PS1_PATHWAY:A375:TRT_OE	PATHWAY_SET	20.00	14.00	8.00	40.00	11.00	78.57	BIOCARTA_PS1_PATHWAY	A375	TRT_OE	TRUE	BIOCARTA_PS1_PATHWAY:A375:trt_oe	0.27	0.25	1.24
HALLMARK_TGF_BETA_SIGNALING:A375:TRT_XPR	PATHWAY_SET	66.00	54.00	24.00	36.36	31.00	57.41	HALLMARK_TGF_BETA_SIGNALING	A375	TRT_XPR	TRUE	HALLMARK_TGF_BETA_SIGNALING:A375:trt_xpr	0.16	0.25	1.24
BIOCARTA_CELLCYCLE_PATHWAY:SALE:TRT_OE	PATHWAY_SET	20.00	23.00	10.00	50.00	9.00	39.13	BIOCARTA_CELLCYCLE_PATHWAY	SALE	TRT_OE	TRUE	BIOCARTA_CELLCYCLE_PATHWAY:SALE:trt_oe	0.27	0.25	1.24
CP_BROMODOMAIN_INHIBITOR:HAP1:TRT_CP	PCL	4.00	6.00	3.00	75.00	4.00	66.67	CP_BROMODOMAIN_INHIBITOR	HAP1	TRT_CP	TRUE	CP_BROMODOMAIN_INHIBITOR:HAP1:trt_cp	0.53	0.25	1.23
BIOCARTA_MET_PATHWAY:HT29:TRT_SH.CGS	PATHWAY_SET	18.00	37.00	9.00	50.00	18.00	48.65	BIOCARTA_MET_PATHWAY	HT29	TRT_SH.CGS	TRUE	BIOCARTA_MET_PATHWAY:HT29:trt_sh.cgs	0.27	0.25	1.23
BIOCARTA_CERAMIDE_PATHWAY:A549:TRT_OE	PATHWAY_SET	43.00	22.00	22.00	51.16	15.00	68.18	BIOCARTA_CERAMIDE_PATHWAY	A549	TRT_OE	TRUE	BIOCARTA_CERAMIDE_PATHWAY:A549:trt_oe	0.20	0.25	1.23
CP_GLYCOGEN_SYNTHASE_KINASE_INHIBITOR:HT29:TRT_CP	PCL	11.00	11.00	5.00	45.45	8.00	72.73	CP_GLYCOGEN_SYNTHASE_KINASE_INHIBITOR	HT29	TRT_CP	TRUE	CP_GLYCOGEN_SYNTHASE_KINASE_INHIBITOR:HT29:trt_cp	0.33	0.25	1.23
CP_T_TYPE_CALCIUM_CHANNEL_BLOCKER:HCC515:TRT_CP	PCL	6.00	5.00	4.00	66.67	5.00	100.00	CP_T_TYPE_CALCIUM_CHANNEL_BLOCKER	HCC515	TRT_CP	TRUE	CP_T_TYPE_CALCIUM_CHANNEL_BLOCKER:HCC515:trt_cp	0.45	0.25	1.23
IKK_INHIBITOR:HEPG2:TRT_CP	MOA_CLASS	8.00	13.00	3.00	37.50	6.00	46.15	IKK_INHIBITOR	HEPG2	TRT_CP	TRUE	IKK_INHIBITOR:HEPG2:trt_cp	0.39	0.25	1.23
PARP_INHIBITOR:NPC:TRT_CP	MOA_CLASS	8.00	24.00	4.00	50.00	8.00	33.33	PARP_INHIBITOR	NPC	TRT_CP	TRUE	PARP_INHIBITOR:NPC:trt_cp	0.39	0.25	1.23
REACTOME_OXYGEN_DEPENDENT_PROLINE_HYDROXYLATION_OF_HYPOXIA_INDUCIBLE_FACTOR_ALPHA:PC3:TRT_SH.CGS	PATHWAY_SET	11.00	18.00	5.00	45.45	11.00	61.11	REACTOME_OXYGEN_DEPENDENT_PROLINE_HYDROXYLATION_OF_HYPOXIA_INDUCIBLE_FACTOR_ALPHA	PC3	TRT_SH.CGS	TRUE	REACTOME_OXYGEN_DEPENDENT_PROLINE_HYDROXYLATION_OF_HYPOXIA_INDUCIBLE_FACTOR_ALPHA:PC3:trt_sh.cgs	0.33	0.25	1.23
ST_G_ALPHA_I_PATHWAY:VCAP:TRT_SH.CGS	PATHWAY_SET	12.00	35.00	5.00	41.67	12.00	34.29	ST_G_ALPHA_I_PATHWAY	VCAP	TRT_SH.CGS	TRUE	ST_G_ALPHA_I_PATHWAY:VCAP:trt_sh.cgs	0.32	0.25	1.23
CP_PKC_INHIBITOR:A549:TRT_CP	PCL	4.00	7.00	3.00	75.00	4.00	57.14	CP_PKC_INHIBITOR	A549	TRT_CP	TRUE	CP_PKC_INHIBITOR:A549:trt_cp	0.53	0.25	1.23
REACTOME_HIV_LIFE_CYCLE:A375:TRT_OE	PATHWAY_SET	44.00	121.00	14.00	31.82	39.00	32.23	REACTOME_HIV_LIFE_CYCLE	A375	TRT_OE	TRUE	REACTOME_HIV_LIFE_CYCLE:A375:trt_oe	0.20	0.25	1.23
ATM_KINASE_INHIBITOR:ASC:TRT_CP	MOA_CLASS	4.00	4.00	3.00	75.00	4.00	100.00	ATM_KINASE_INHIBITOR	ASC	TRT_CP	TRUE	ATM_KINASE_INHIBITOR:ASC:trt_cp	0.53	0.25	1.23
BIOCARTA_FCER1_PATHWAY:A375:TRT_XPR	PATHWAY_SET	52.00	39.00	20.00	38.46	26.00	66.67	BIOCARTA_FCER1_PATHWAY	A375	TRT_XPR	TRUE	BIOCARTA_FCER1_PATHWAY:A375:trt_xpr	0.20	0.25	1.23
PID_PTP1B_PATHWAY:A549:TRT_OE	PATHWAY_SET	93.00	52.00	43.00	46.24	23.00	44.23	PID_PTP1B_PATHWAY	A549	TRT_OE	TRUE	PID_PTP1B_PATHWAY:A549:trt_oe	0.15	0.25	1.23
CP_PARP_INHIBITOR:NOMO1:TRT_CP	PCL	3.00	7.00	2.00	66.67	3.00	42.86	CP_PARP_INHIBITOR	NOMO1	TRT_CP	TRUE	CP_PARP_INHIBITOR:NOMO1:trt_cp	0.58	0.25	1.23
BIOCARTA_AGR_PATHWAY:A549:TRT_OE	PATHWAY_SET	56.00	36.00	36.00	64.29	15.00	41.67	BIOCARTA_AGR_PATHWAY	A549	TRT_OE	TRUE	BIOCARTA_AGR_PATHWAY:A549:trt_oe	0.20	0.25	1.23
PID_ERBB1_RECEPTOR_PROXIMAL_PATHWAY:A375:TRT_XPR	PATHWAY_SET	41.00	35.00	14.00	34.15	19.00	54.29	PID_ERBB1_RECEPTOR_PROXIMAL_PATHWAY	A375	TRT_XPR	TRUE	PID_ERBB1_RECEPTOR_PROXIMAL_PATHWAY:A375:trt_xpr	0.20	0.25	1.23
VASOPRESSIN_RECEPTOR_ANTAGONIST:HEK293:TRT_CP	MOA_CLASS	4.00	6.00	2.00	50.00	4.00	66.67	VASOPRESSIN_RECEPTOR_ANTAGONIST	HEK293	TRT_CP	TRUE	VASOPRESSIN_RECEPTOR_ANTAGONIST:HEK293:trt_cp	0.53	0.25	1.23
PID_IL2_1PATHWAY:A375:TRT_XPR	PATHWAY_SET	87.00	55.00	28.00	32.18	43.00	78.18	PID_IL2_1PATHWAY	A375	TRT_XPR	TRUE	PID_IL2_1PATHWAY:A375:trt_xpr	0.16	0.24	1.23
HMGCR_INHIBITOR:TRT_CP	MOA_CLASS	267.00	14.00	124.00	46.44	11.00	78.57	HMGCR_INHIBITOR	-666	TRT_CP	TRUE	HMGCR_INHIBITOR:trt_cp	0.12	0.24	1.23
PID_RAS_PATHWAY:TRT_OE	PATHWAY_SET	352.00	30.00	148.00	42.05	17.00	56.67	PID_RAS_PATHWAY	-666	TRT_OE	TRUE	PID_RAS_PATHWAY:trt_oe	0.11	0.24	1.23
REACTOME_SHC1_EVENTS_IN_EGFR_SIGNALING:A375:TRT_XPR	PATHWAY_SET	25.00	15.00	10.00	40.00	12.00	80.00	REACTOME_SHC1_EVENTS_IN_EGFR_SIGNALING	A375	TRT_XPR	TRUE	REACTOME_SHC1_EVENTS_IN_EGFR_SIGNALING:A375:trt_xpr	0.25	0.24	1.23
BIOCARTA_AKT_PATHWAY:A549:TRT_OE	PATHWAY_SET	45.00	22.00	14.00	31.11	15.00	68.18	BIOCARTA_AKT_PATHWAY	A549	TRT_OE	TRUE	BIOCARTA_AKT_PATHWAY:A549:trt_oe	0.20	0.24	1.23
REACTOME_SIGNAL_REGULATORY_PROTEIN_SIRP_FAMILY_INTERACTIONS:PC3:TRT_SH.CGS	PATHWAY_SET	7.00	12.00	5.00	71.43	7.00	58.33	REACTOME_SIGNAL_REGULATORY_PROTEIN_SIRP_FAMILY_INTERACTIONS	PC3	TRT_SH.CGS	TRUE	REACTOME_SIGNAL_REGULATORY_PROTEIN_SIRP_FAMILY_INTERACTIONS:PC3:trt_sh.cgs	0.40	0.24	1.23
STEROL_DEMETHYLASE_INHIBITOR:THP1:TRT_CP	MOA_CLASS	6.00	14.00	4.00	66.67	6.00	42.86	STEROL_DEMETHYLASE_INHIBITOR	THP1	TRT_CP	TRUE	STEROL_DEMETHYLASE_INHIBITOR:THP1:trt_cp	0.45	0.24	1.23
SA_B_CELL_RECEPTOR_COMPLEXES:PC3:TRT_SH.CGS	PATHWAY_SET	15.00	24.00	8.00	53.33	15.00	62.50	SA_B_CELL_RECEPTOR_COMPLEXES	PC3	TRT_SH.CGS	TRUE	SA_B_CELL_RECEPTOR_COMPLEXES:PC3:trt_sh.cgs	0.30	0.24	1.23
PID_CD8_TCR_DOWNSTREAM_PATHWAY:A549:TRT_OE	PATHWAY_SET	102.00	65.00	56.00	54.90	30.00	46.15	PID_CD8_TCR_DOWNSTREAM_PATHWAY	A549	TRT_OE	TRUE	PID_CD8_TCR_DOWNSTREAM_PATHWAY:A549:trt_oe	0.15	0.24	1.23
KD_TOLL_LIKE_RECEPTORS:ES2:TRT_XPR	PCL	6.00	3.00	2.00	33.33	3.00	100.00	KD_TOLL_LIKE_RECEPTORS	ES2	TRT_XPR	TRUE	KD_TOLL_LIKE_RECEPTORS:ES2:trt_xpr	0.45	0.24	1.23
CP_MTOR_INHIBITOR:TRT_CP	PCL	528.00	16.00	312.00	59.09	16.00	100.00	CP_MTOR_INHIBITOR	-666	TRT_CP	TRUE	CP_MTOR_INHIBITOR:trt_cp	0.11	0.24	1.23
FARNESYLTRANSFERASE_INHIBITOR:PC3:TRT_CP	MOA_CLASS	11.00	12.00	7.00	63.64	10.00	83.33	FARNESYLTRANSFERASE_INHIBITOR	PC3	TRT_CP	TRUE	FARNESYLTRANSFERASE_INHIBITOR:PC3:trt_cp	0.32	0.24	1.23
REACTOME_CD28_DEPENDENT_PI3K_AKT_SIGNALING:MCF7:TRT_SH.CGS	PATHWAY_SET	12.00	21.00	4.00	33.33	12.00	57.14	REACTOME_CD28_DEPENDENT_PI3K_AKT_SIGNALING	MCF7	TRT_SH.CGS	TRUE	REACTOME_CD28_DEPENDENT_PI3K_AKT_SIGNALING:MCF7:trt_sh.cgs	0.32	0.24	1.23
BIOCARTA_MEF2D_PATHWAY:A375:TRT_XPR	PATHWAY_SET	28.00	21.00	14.00	50.00	7.00	33.33	BIOCARTA_MEF2D_PATHWAY	A375	TRT_XPR	TRUE	BIOCARTA_MEF2D_PATHWAY:A375:trt_xpr	0.23	0.24	1.23
HALLMARK_INTERFERON_GAMMA_RESPONSE:PC3:TRT_SH.CGS	PATHWAY_SET	83.00	200.00	25.00	30.12	83.00	41.50	HALLMARK_INTERFERON_GAMMA_RESPONSE	PC3	TRT_SH.CGS	TRUE	HALLMARK_INTERFERON_GAMMA_RESPONSE:PC3:trt_sh.cgs	0.16	0.24	1.23
PROTEASOME_INHIBITOR:HEPG2:TRT_CP	MOA_CLASS	4.00	13.00	2.00	50.00	4.00	30.77	PROTEASOME_INHIBITOR	HEPG2	TRT_CP	TRUE	PROTEASOME_INHIBITOR:HEPG2:trt_cp	0.52	0.24	1.23
BIOCARTA_G1_PATHWAY:TRT_XPR	PATHWAY_SET	510.00	28.00	171.00	33.53	26.00	92.86	BIOCARTA_G1_PATHWAY	-666	TRT_XPR	TRUE	BIOCARTA_G1_PATHWAY:trt_xpr	0.11	0.24	1.23
PID_ALK2_PATHWAY:TRT_OE	PATHWAY_SET	91.00	11.00	30.00	32.97	7.00	63.64	PID_ALK2_PATHWAY	-666	TRT_OE	TRUE	PID_ALK2_PATHWAY:trt_oe	0.15	0.24	1.23
BIOCARTA_CDK5_PATHWAY:A549:TRT_OE	PATHWAY_SET	27.00	11.00	14.00	51.85	6.00	54.55	BIOCARTA_CDK5_PATHWAY	A549	TRT_OE	TRUE	BIOCARTA_CDK5_PATHWAY:A549:trt_oe	0.24	0.24	1.23
PID_AURORA_B_PATHWAY:HA1E:TRT_OE	PATHWAY_SET	28.00	39.00	10.00	35.71	12.00	30.77	PID_AURORA_B_PATHWAY	HA1E	TRT_OE	TRUE	PID_AURORA_B_PATHWAY:HA1E:trt_oe	0.23	0.24	1.23
BIOCARTA_ERK_PATHWAY:BICR6:TRT_XPR	PATHWAY_SET	34.00	28.00	14.00	41.18	18.00	64.29	BIOCARTA_ERK_PATHWAY	BICR6	TRT_XPR	TRUE	BIOCARTA_ERK_PATHWAY:BICR6:trt_xpr	0.23	0.24	1.23
BCR-ABL_KINASE_INHIBITOR:A549:TRT_CP	MOA_CLASS	12.00	14.00	9.00	75.00	11.00	78.57	BCR-ABL_KINASE_INHIBITOR	A549	TRT_CP	TRUE	BCR-ABL_KINASE_INHIBITOR:A549:trt_cp	0.32	0.24	1.22
CP_HSP_INHIBITOR:MDAMB231:TRT_CP	PCL	5.00	7.00	4.00	80.00	4.00	57.14	CP_HSP_INHIBITOR	MDAMB231	TRT_CP	TRUE	CP_HSP_INHIBITOR:MDAMB231:trt_cp	0.48	0.24	1.22
DIHYDROFOLATE_REDUCTASE_INHIBITOR:MCF7:TRT_CP	MOA_CLASS	9.00	12.00	3.00	33.33	7.00	58.33	DIHYDROFOLATE_REDUCTASE_INHIBITOR	MCF7	TRT_CP	TRUE	DIHYDROFOLATE_REDUCTASE_INHIBITOR:MCF7:trt_cp	0.36	0.24	1.22
PID_MYC_ACTIV_PATHWAY:YAPC:TRT_XPR	PATHWAY_SET	90.00	79.00	31.00	34.44	49.00	62.03	PID_MYC_ACTIV_PATHWAY	YAPC	TRT_XPR	TRUE	PID_MYC_ACTIV_PATHWAY:YAPC:trt_xpr	0.15	0.24	1.22
PID_MYC_ACTIV_PATHWAY:U251MG:TRT_XPR	PATHWAY_SET	96.00	79.00	45.00	46.88	49.00	62.03	PID_MYC_ACTIV_PATHWAY	U251MG	TRT_XPR	TRUE	PID_MYC_ACTIV_PATHWAY:U251MG:trt_xpr	0.15	0.24	1.22
BIOCARTA_EXTRINSIC_PATHWAY:MCF7:TRT_SH.CGS	PATHWAY_SET	11.00	13.00	4.00	36.36	11.00	84.62	BIOCARTA_EXTRINSIC_PATHWAY	MCF7	TRT_SH.CGS	TRUE	BIOCARTA_EXTRINSIC_PATHWAY:MCF7:trt_sh.cgs	0.32	0.24	1.22
KEGG_BLADDER_CANCER:SALE:TRT_OE	PATHWAY_SET	201.00	42.00	98.00	48.76	21.00	50.00	KEGG_BLADDER_CANCER	SALE	TRT_OE	TRUE	KEGG_BLADDER_CANCER:SALE:trt_oe	0.13	0.24	1.22
BIOCARTA_TGFB_PATHWAY:PC3:TRT_SH.CGS	PATHWAY_SET	13.00	19.00	7.00	53.85	13.00	68.42	BIOCARTA_TGFB_PATHWAY	PC3	TRT_SH.CGS	TRUE	BIOCARTA_TGFB_PATHWAY:PC3:trt_sh.cgs	0.32	0.24	1.22
CP_FGFR_INHIBITOR:MDAMB231:TRT_CP	PCL	4.00	4.00	4.00	100.00	3.00	75.00	CP_FGFR_INHIBITOR	MDAMB231	TRT_CP	TRUE	CP_FGFR_INHIBITOR:MDAMB231:trt_cp	0.52	0.24	1.22
REACTOME_HOST_INTERACTIONS_OF_HIV_FACTORS:PC3:TRT_SH.CGS	PATHWAY_SET	48.00	128.00	27.00	56.25	48.00	37.50	REACTOME_HOST_INTERACTIONS_OF_HIV_FACTORS	PC3	TRT_SH.CGS	TRUE	REACTOME_HOST_INTERACTIONS_OF_HIV_FACTORS:PC3:trt_sh.cgs	0.20	0.24	1.22
PID_PI3K_PLC_TRK_PATHWAY:SALE:TRT_OE	PATHWAY_SET	56.00	36.00	30.00	53.57	12.00	33.33	PID_PI3K_PLC_TRK_PATHWAY	SALE	TRT_OE	TRUE	PID_PI3K_PLC_TRK_PATHWAY:SALE:trt_oe	0.20	0.24	1.22
BIOCARTA_PAR1_PATHWAY:HEPG2:TRT_SH.CGS	PATHWAY_SET	14.00	37.00	6.00	42.86	14.00	37.84	BIOCARTA_PAR1_PATHWAY	HEPG2	TRT_SH.CGS	TRUE	BIOCARTA_PAR1_PATHWAY:HEPG2:trt_sh.cgs	0.31	0.24	1.22
ST_INTEGRIN_SIGNALING_PATHWAY:A549:TRT_OE	PATHWAY_SET	99.00	82.00	46.00	46.46	31.00	37.80	ST_INTEGRIN_SIGNALING_PATHWAY	A549	TRT_OE	TRUE	ST_INTEGRIN_SIGNALING_PATHWAY:A549:trt_oe	0.15	0.24	1.22
PID_VEGFR1_2_PATHWAY:HT29:TRT_XPR	PATHWAY_SET	90.00	69.00	33.00	36.67	46.00	66.67	PID_VEGFR1_2_PATHWAY	HT29	TRT_XPR	TRUE	PID_VEGFR1_2_PATHWAY:HT29:trt_xpr	0.15	0.24	1.22
KEGG_STEROID_BIOSYNTHESIS:HT29:TRT_SH.CGS	PATHWAY_SET	13.00	17.00	5.00	38.46	13.00	76.47	KEGG_STEROID_BIOSYNTHESIS	HT29	TRT_SH.CGS	TRUE	KEGG_STEROID_BIOSYNTHESIS:HT29:trt_sh.cgs	0.32	0.24	1.22
KEGG_NOTCH_SIGNALING_PATHWAY:A375:TRT_XPR	PATHWAY_SET	55.00	47.00	24.00	43.64	17.00	36.17	KEGG_NOTCH_SIGNALING_PATHWAY	A375	TRT_XPR	TRUE	KEGG_NOTCH_SIGNALING_PATHWAY:A375:trt_xpr	0.20	0.24	1.22
GROWTH_FACTOR_RECEPTOR_INHIBITOR:PC3:TRT_CP	MOA_CLASS	6.00	5.00	4.00	66.67	4.00	80.00	GROWTH_FACTOR_RECEPTOR_INHIBITOR	PC3	TRT_CP	TRUE	GROWTH_FACTOR_RECEPTOR_INHIBITOR:PC3:trt_cp	0.45	0.24	1.22
HDAC_INHIBITOR:MCF7:TRT_CP	MOA_CLASS	38.00	62.00	19.00	50.00	38.00	61.29	HDAC_INHIBITOR	MCF7	TRT_CP	TRUE	HDAC_INHIBITOR:MCF7:trt_cp	0.20	0.24	1.22
OE_LIM_CLASS_HOMEOBOXES:A375:TRT_OE	PCL	3.00	3.00	3.00	100.00	3.00	100.00	OE_LIM_CLASS_HOMEOBOXES	A375	TRT_OE	TRUE	OE_LIM_CLASS_HOMEOBOXES:A375:trt_oe	0.57	0.24	1.22
REACTOME_GRB2_EVENTS_IN_ERBB2_SIGNALING:BICR6:TRT_XPR	PATHWAY_SET	32.00	22.00	14.00	43.75	17.00	77.27	REACTOME_GRB2_EVENTS_IN_ERBB2_SIGNALING	BICR6	TRT_XPR	TRUE	REACTOME_GRB2_EVENTS_IN_ERBB2_SIGNALING:BICR6:trt_xpr	0.23	0.24	1.22
CP_CDK_INHIBITOR:YAPC:TRT_CP	PCL	4.00	12.00	2.00	50.00	4.00	33.33	CP_CDK_INHIBITOR	YAPC	TRT_CP	TRUE	CP_CDK_INHIBITOR:YAPC:trt_cp	0.52	0.24	1.22
REACTOME_METABOLISM_OF_NUCLEOTIDES:HCC515:TRT_SH.CGS	PATHWAY_SET	25.00	72.00	11.00	44.00	25.00	34.72	REACTOME_METABOLISM_OF_NUCLEOTIDES	HCC515	TRT_SH.CGS	TRUE	REACTOME_METABOLISM_OF_NUCLEOTIDES:HCC515:trt_sh.cgs	0.24	0.23	1.22
HISTONE_LYSINE_DEMETHYLASE_INHIBITOR:PC3:TRT_CP	MOA_CLASS	4.00	9.00	3.00	75.00	4.00	44.44	HISTONE_LYSINE_DEMETHYLASE_INHIBITOR	PC3	TRT_CP	TRUE	HISTONE_LYSINE_DEMETHYLASE_INHIBITOR:PC3:trt_cp	0.52	0.23	1.22
SMOOTHENED_RECEPTOR_ANTAGONIST:HCC515:TRT_CP	MOA_CLASS	6.00	11.00	3.00	50.00	5.00	45.45	SMOOTHENED_RECEPTOR_ANTAGONIST	HCC515	TRT_CP	TRUE	SMOOTHENED_RECEPTOR_ANTAGONIST:HCC515:trt_cp	0.45	0.23	1.22
CP_TUBULIN_INHIBITOR:HEPG2:TRT_CP	PCL	20.00	20.00	9.00	45.00	14.00	70.00	CP_TUBULIN_INHIBITOR	HEPG2	TRT_CP	TRUE	CP_TUBULIN_INHIBITOR:HEPG2:trt_cp	0.26	0.23	1.22
KEGG_VIRAL_MYOCARDITIS:HA1E:TRT_OE	PATHWAY_SET	58.00	71.00	23.00	39.66	26.00	36.62	KEGG_VIRAL_MYOCARDITIS	HA1E	TRT_OE	TRUE	KEGG_VIRAL_MYOCARDITIS:HA1E:trt_oe	0.16	0.23	1.22
KEGG_B_CELL_RECEPTOR_SIGNALING_PATHWAY:PC3:TRT_SH.CGS	PATHWAY_SET	45.00	75.00	15.00	33.33	45.00	60.00	KEGG_B_CELL_RECEPTOR_SIGNALING_PATHWAY	PC3	TRT_SH.CGS	TRUE	KEGG_B_CELL_RECEPTOR_SIGNALING_PATHWAY:PC3:trt_sh.cgs	0.20	0.23	1.22
SA_G1_AND_S_PHASES:BICR6:TRT_XPR	PATHWAY_SET	20.00	15.00	9.00	45.00	10.00	66.67	SA_G1_AND_S_PHASES	BICR6	TRT_XPR	TRUE	SA_G1_AND_S_PHASES:BICR6:trt_xpr	0.26	0.23	1.22
BIOCARTA_EGFR_SMRTE_PATHWAY:YAPC:TRT_XPR	PATHWAY_SET	19.00	11.00	7.00	36.84	9.00	81.82	BIOCARTA_EGFR_SMRTE_PATHWAY	YAPC	TRT_XPR	TRUE	BIOCARTA_EGFR_SMRTE_PATHWAY:YAPC:trt_xpr	0.28	0.23	1.22
CP_RETINOID_RECEPTOR_AGONIST:YAPC:TRT_CP	PCL	3.00	9.00	2.00	66.67	3.00	33.33	CP_RETINOID_RECEPTOR_AGONIST	YAPC	TRT_CP	TRUE	CP_RETINOID_RECEPTOR_AGONIST:YAPC:trt_cp	0.57	0.23	1.22
PDGFR_TYROSINE_KINASE_RECEPTOR_INHIBITOR:HUVEC:TRT_CP	MOA_CLASS	12.00	36.00	8.00	66.67	12.00	33.33	PDGFR_TYROSINE_KINASE_RECEPTOR_INHIBITOR	HUVEC	TRT_CP	TRUE	PDGFR_TYROSINE_KINASE_RECEPTOR_INHIBITOR:HUVEC:trt_cp	0.32	0.23	1.22
PID_P53_REGULATION_PATHWAY:YAPC:TRT_XPR	PATHWAY_SET	81.00	59.00	26.00	32.10	41.00	69.49	PID_P53_REGULATION_PATHWAY	YAPC	TRT_XPR	TRUE	PID_P53_REGULATION_PATHWAY:YAPC:trt_xpr	0.16	0.23	1.22
CP_MTOR_INHIBITOR:HS578T:TRT_CP	PCL	11.00	16.00	6.00	54.55	10.00	62.50	CP_MTOR_INHIBITOR	HS578T	TRT_CP	TRUE	CP_MTOR_INHIBITOR:HS578T:trt_cp	0.32	0.23	1.22
BIOCARTA_P53HYPOXIA_PATHWAY:MCF7:TRT_SH.CGS	PATHWAY_SET	17.00	23.00	7.00	41.18	17.00	73.91	BIOCARTA_P53HYPOXIA_PATHWAY	MCF7	TRT_SH.CGS	TRUE	BIOCARTA_P53HYPOXIA_PATHWAY:MCF7:trt_sh.cgs	0.27	0.23	1.22
BIOCARTA_PTEN_PATHWAY:A375:TRT_XPR	PATHWAY_SET	36.00	18.00	13.00	36.11	15.00	83.33	BIOCARTA_PTEN_PATHWAY	A375	TRT_XPR	TRUE	BIOCARTA_PTEN_PATHWAY:A375:trt_xpr	0.20	0.23	1.22
REACTOME_RAF_MAP_KINASE_CASCADE:HT29:TRT_XPR	PATHWAY_SET	17.00	10.00	8.00	47.06	9.00	90.00	REACTOME_RAF_MAP_KINASE_CASCADE	HT29	TRT_XPR	TRUE	REACTOME_RAF_MAP_KINASE_CASCADE:HT29:trt_xpr	0.27	0.23	1.22
REACTOME_PYRIMIDINE_METABOLISM:TRT_SH.CGS	PATHWAY_SET	79.00	24.00	28.00	35.44	11.00	45.83	REACTOME_PYRIMIDINE_METABOLISM	-666	TRT_SH.CGS	TRUE	REACTOME_PYRIMIDINE_METABOLISM:trt_sh.cgs	0.16	0.23	1.22
BIOCARTA_HER2_PATHWAY:HA1E:TRT_OE	PATHWAY_SET	77.00	22.00	31.00	40.26	15.00	68.18	BIOCARTA_HER2_PATHWAY	HA1E	TRT_OE	TRUE	BIOCARTA_HER2_PATHWAY:HA1E:trt_oe	0.16	0.23	1.22
REACTOME_INHIBITION_OF_REPLICATION_INITIATION_OF_DAMAGED_DNA_BY_RB1_E2F1:U251MG:TRT_XPR	PATHWAY_SET	10.00	13.00	6.00	60.00	5.00	38.46	REACTOME_INHIBITION_OF_REPLICATION_INITIATION_OF_DAMAGED_DNA_BY_RB1_E2F1	U251MG	TRT_XPR	TRUE	REACTOME_INHIBITION_OF_REPLICATION_INITIATION_OF_DAMAGED_DNA_BY_RB1_E2F1:U251MG:trt_xpr	0.35	0.23	1.21
SELECTIVE_SEROTONIN_REUPTAKE_INHIBITOR_(SSRI):MCF7:TRT_CP	MOA_CLASS	8.00	8.00	4.00	50.00	4.00	50.00	SELECTIVE_SEROTONIN_REUPTAKE_INHIBITOR_(SSRI)	MCF7	TRT_CP	TRUE	SELECTIVE_SEROTONIN_REUPTAKE_INHIBITOR_(SSRI):MCF7:trt_cp	0.39	0.23	1.21
BIOCARTA_RB_PATHWAY:TRT_XPR	PATHWAY_SET	256.00	13.00	122.00	47.66	12.00	92.31	BIOCARTA_RB_PATHWAY	-666	TRT_XPR	TRUE	BIOCARTA_RB_PATHWAY:trt_xpr	0.12	0.23	1.21
KIT_INHIBITOR:HUVEC:TRT_CP	MOA_CLASS	12.00	19.00	9.00	75.00	12.00	63.16	KIT_INHIBITOR	HUVEC	TRT_CP	TRUE	KIT_INHIBITOR:HUVEC:trt_cp	0.32	0.23	1.21
REACTOME_MTORC1_MEDIATED_SIGNALLING:HT29:TRT_XPR	PATHWAY_SET	12.00	11.00	4.00	33.33	7.00	63.64	REACTOME_MTORC1_MEDIATED_SIGNALLING	HT29	TRT_XPR	TRUE	REACTOME_MTORC1_MEDIATED_SIGNALLING:HT29:trt_xpr	0.32	0.23	1.21
PID_TCR_CALCIUM_PATHWAY:A375:TRT_XPR	PATHWAY_SET	29.00	29.00	9.00	31.03	14.00	48.28	PID_TCR_CALCIUM_PATHWAY	A375	TRT_XPR	TRUE	PID_TCR_CALCIUM_PATHWAY:A375:trt_xpr	0.23	0.23	1.21
REACTOME_GRB2_EVENTS_IN_ERBB2_SIGNALING:TRT_XPR	PATHWAY_SET	350.00	22.00	108.00	30.86	17.00	77.27	REACTOME_GRB2_EVENTS_IN_ERBB2_SIGNALING	-666	TRT_XPR	TRUE	REACTOME_GRB2_EVENTS_IN_ERBB2_SIGNALING:trt_xpr	0.11	0.23	1.21
REACTOME_RETROGRADE_NEUROTROPHIN_SIGNALLING:A375:TRT_XPR	PATHWAY_SET	9.00	13.00	3.00	33.33	4.00	30.77	REACTOME_RETROGRADE_NEUROTROPHIN_SIGNALLING	A375	TRT_XPR	TRUE	REACTOME_RETROGRADE_NEUROTROPHIN_SIGNALLING:A375:trt_xpr	0.36	0.23	1.21
KD_RIBOSOMAL_40S_SUBUNIT:MCF7:TRT_SH.CGS	PCL	13.00	14.00	10.00	76.92	13.00	92.86	KD_RIBOSOMAL_40S_SUBUNIT	MCF7	TRT_SH.CGS	TRUE	KD_RIBOSOMAL_40S_SUBUNIT:MCF7:trt_sh.cgs	0.32	0.23	1.21
BIOCARTA_D4GDI_PATHWAY:TRT_OE	PATHWAY_SET	86.00	13.00	37.00	43.02	6.00	46.15	BIOCARTA_D4GDI_PATHWAY	-666	TRT_OE	TRUE	BIOCARTA_D4GDI_PATHWAY:trt_oe	0.16	0.23	1.21
BIOCARTA_TOLL_PATHWAY:PC3:TRT_SH.CGS	PATHWAY_SET	27.00	37.00	12.00	44.44	27.00	72.97	BIOCARTA_TOLL_PATHWAY	PC3	TRT_SH.CGS	TRUE	BIOCARTA_TOLL_PATHWAY:PC3:trt_sh.cgs	0.24	0.23	1.21
REACTOME_SIGNALLING_TO_ERKS:HT29:TRT_XPR	PATHWAY_SET	43.00	36.00	13.00	30.23	22.00	61.11	REACTOME_SIGNALLING_TO_ERKS	HT29	TRT_XPR	TRUE	REACTOME_SIGNALLING_TO_ERKS:HT29:trt_xpr	0.19	0.23	1.21
THYMIDYLATE_SYNTHASE_INHIBITOR:MCF7:TRT_CP	MOA_CLASS	13.00	11.00	6.00	46.15	9.00	81.82	THYMIDYLATE_SYNTHASE_INHIBITOR	MCF7	TRT_CP	TRUE	THYMIDYLATE_SYNTHASE_INHIBITOR:MCF7:trt_cp	0.32	0.23	1.21
REACTOME_INTRINSIC_PATHWAY:U251MG:TRT_XPR	PATHWAY_SET	24.00	17.00	11.00	45.83	12.00	70.59	REACTOME_INTRINSIC_PATHWAY	U251MG	TRT_XPR	TRUE	REACTOME_INTRINSIC_PATHWAY:U251MG:trt_xpr	0.24	0.23	1.21
REACTOME_REGULATION_OF_IFNA_SIGNALING:MCF7:TRT_SH.CGS	PATHWAY_SET	9.00	24.00	3.00	33.33	9.00	37.50	REACTOME_REGULATION_OF_IFNA_SIGNALING	MCF7	TRT_SH.CGS	TRUE	REACTOME_REGULATION_OF_IFNA_SIGNALING:MCF7:trt_sh.cgs	0.36	0.23	1.21
NRL_DN.V1_DN:U251MG:TRT_XPR	PATHWAY_SET	95.00	134.00	29.00	30.53	46.00	34.33	NRL_DN.V1_DN	U251MG	TRT_XPR	TRUE	NRL_DN.V1_DN:U251MG:trt_xpr	0.15	0.23	1.21
BIOCARTA_CHREBP2_PATHWAY:U251MG:TRT_XPR	PATHWAY_SET	49.00	42.00	15.00	30.61	25.00	59.52	BIOCARTA_CHREBP2_PATHWAY	U251MG	TRT_XPR	TRUE	BIOCARTA_CHREBP2_PATHWAY:U251MG:trt_xpr	0.19	0.23	1.21
PID_HIV_NEF_PATHWAY:A549:TRT_OE	PATHWAY_SET	39.00	35.00	15.00	38.46	24.00	68.57	PID_HIV_NEF_PATHWAY	A549	TRT_OE	TRUE	PID_HIV_NEF_PATHWAY:A549:trt_oe	0.19	0.23	1.21
OE_TARGETS_OF_VEGFR_INHIBITORS:U251MG:TRT_XPR	PCL	5.00	3.00	2.00	40.00	3.00	100.00	OE_TARGETS_OF_VEGFR_INHIBITORS	U251MG	TRT_XPR	TRUE	OE_TARGETS_OF_VEGFR_INHIBITORS:U251MG:trt_xpr	0.48	0.23	1.21
PID_TCR_RAS_PATHWAY:PC3:TRT_SH.CGS	PATHWAY_SET	9.00	14.00	3.00	33.33	9.00	64.29	PID_TCR_RAS_PATHWAY	PC3	TRT_SH.CGS	TRUE	PID_TCR_RAS_PATHWAY:PC3:trt_sh.cgs	0.36	0.23	1.21
KD_CYCLIN_DEPENDENT_KINASES:TRT_XPR	PCL	134.00	6.00	69.00	51.49	6.00	100.00	KD_CYCLIN_DEPENDENT_KINASES	-666	TRT_XPR	TRUE	KD_CYCLIN_DEPENDENT_KINASES:trt_xpr	0.14	0.23	1.21
CP_MEK_INHIBITOR:HEPG2:TRT_CP	PCL	7.00	8.00	7.00	100.00	6.00	75.00	CP_MEK_INHIBITOR	HEPG2	TRT_CP	TRUE	CP_MEK_INHIBITOR:HEPG2:trt_cp	0.39	0.23	1.21
PID_IFNG_PATHWAY:A549:TRT_OE	PATHWAY_SET	58.00	40.00	21.00	36.21	18.00	45.00	PID_IFNG_PATHWAY	A549	TRT_OE	TRUE	PID_IFNG_PATHWAY:A549:trt_oe	0.16	0.23	1.21
BIOCARTA_RB_PATHWAY:ES2:TRT_XPR	PATHWAY_SET	32.00	13.00	14.00	43.75	12.00	92.31	BIOCARTA_RB_PATHWAY	ES2	TRT_XPR	TRUE	BIOCARTA_RB_PATHWAY:ES2:trt_xpr	0.23	0.23	1.21
P-GLYCOPROTEIN_INHIBITOR:PC3:TRT_CP	MOA_CLASS	7.00	11.00	4.00	57.14	7.00	63.64	P-GLYCOPROTEIN_INHIBITOR	PC3	TRT_CP	TRUE	P-GLYCOPROTEIN_INHIBITOR:PC3:trt_cp	0.39	0.23	1.21
PHOSPHODIESTERASE_INHIBITOR:MDAMB231:TRT_CP	MOA_CLASS	36.00	80.00	12.00	33.33	36.00	45.00	PHOSPHODIESTERASE_INHIBITOR	MDAMB231	TRT_CP	TRUE	PHOSPHODIESTERASE_INHIBITOR:MDAMB231:trt_cp	0.19	0.23	1.21
REACTOME_NFKB_ACTIVATION_THROUGH_FADD_RIP1_PATHWAY_MEDIATED_BY_CASPASE_8_AND10:HT29:TRT_XPR	PATHWAY_SET	13.00	12.00	4.00	30.77	7.00	58.33	REACTOME_NFKB_ACTIVATION_THROUGH_FADD_RIP1_PATHWAY_MEDIATED_BY_CASPASE_8_AND10	HT29	TRT_XPR	TRUE	REACTOME_NFKB_ACTIVATION_THROUGH_FADD_RIP1_PATHWAY_MEDIATED_BY_CASPASE_8_AND10:HT29:trt_xpr	0.32	0.23	1.21
PID_NETRIN_PATHWAY:HT29:TRT_SH.CGS	PATHWAY_SET	14.00	32.00	5.00	35.71	14.00	43.75	PID_NETRIN_PATHWAY	HT29	TRT_SH.CGS	TRUE	PID_NETRIN_PATHWAY:HT29:trt_sh.cgs	0.30	0.23	1.21
PID_CERAMIDE_PATHWAY:TRT_OE	PATHWAY_SET	561.00	48.00	210.00	37.43	29.00	60.42	PID_CERAMIDE_PATHWAY	-666	TRT_OE	TRUE	PID_CERAMIDE_PATHWAY:trt_oe	0.10	0.23	1.21
BIOCARTA_SRCRPTP_PATHWAY:BICR6:TRT_XPR	PATHWAY_SET	16.00	11.00	8.00	50.00	7.00	63.64	BIOCARTA_SRCRPTP_PATHWAY	BICR6	TRT_XPR	TRUE	BIOCARTA_SRCRPTP_PATHWAY:BICR6:trt_xpr	0.28	0.23	1.21
CP_MDM_INHIBITOR:VCAP:TRT_CP	PCL	4.00	4.00	2.00	50.00	4.00	100.00	CP_MDM_INHIBITOR	VCAP	TRT_CP	TRUE	CP_MDM_INHIBITOR:VCAP:trt_cp	0.52	0.23	1.21
REACTOME_G2_M_DNA_DAMAGE_CHECKPOINT:AGS:TRT_XPR	PATHWAY_SET	13.00	9.00	5.00	38.46	8.00	88.89	REACTOME_G2_M_DNA_DAMAGE_CHECKPOINT	AGS	TRT_XPR	TRUE	REACTOME_G2_M_DNA_DAMAGE_CHECKPOINT:AGS:trt_xpr	0.32	0.23	1.21
BIOCARTA_NKT_PATHWAY:PC3:TRT_LIG	PATHWAY_SET	11.00	29.00	5.00	45.45	11.00	37.93	BIOCARTA_NKT_PATHWAY	PC3	TRT_LIG	TRUE	BIOCARTA_NKT_PATHWAY:PC3:trt_lig	0.32	0.23	1.21
BIOCARTA_LONGEVITY_PATHWAY:A375:TRT_XPR	PATHWAY_SET	24.00	15.00	11.00	45.83	9.00	60.00	BIOCARTA_LONGEVITY_PATHWAY	A375	TRT_XPR	TRUE	BIOCARTA_LONGEVITY_PATHWAY:A375:trt_xpr	0.24	0.23	1.21
CP_ATP_SYNTHASE_INHIBITOR:TRT_CP	PCL	66.00	3.00	26.00	39.39	3.00	100.00	CP_ATP_SYNTHASE_INHIBITOR	-666	TRT_CP	TRUE	CP_ATP_SYNTHASE_INHIBITOR:trt_cp	0.16	0.23	1.21
BIOCARTA_GRANULOCYTES_PATHWAY:A549:TRT_OE	PATHWAY_SET	5.00	14.00	2.00	40.00	5.00	35.71	BIOCARTA_GRANULOCYTES_PATHWAY	A549	TRT_OE	TRUE	BIOCARTA_GRANULOCYTES_PATHWAY:A549:trt_oe	0.48	0.22	1.21
PID_EPHRINB_REV_PATHWAY:A549:TRT_OE	PATHWAY_SET	38.00	30.00	12.00	31.58	15.00	50.00	PID_EPHRINB_REV_PATHWAY	A549	TRT_OE	TRUE	PID_EPHRINB_REV_PATHWAY:A549:trt_oe	0.19	0.22	1.21
PDGF_UP.V1_UP:ES2:TRT_XPR	PATHWAY_SET	99.00	146.00	30.00	30.30	50.00	34.25	PDGF_UP.V1_UP	ES2	TRT_XPR	TRUE	PDGF_UP.V1_UP:ES2:trt_xpr	0.15	0.22	1.21
REACTOME_PYRUVATE_METABOLISM:HEPG2:TRT_SH.CGS	PATHWAY_SET	8.00	18.00	3.00	37.50	8.00	44.44	REACTOME_PYRUVATE_METABOLISM	HEPG2	TRT_SH.CGS	TRUE	REACTOME_PYRUVATE_METABOLISM:HEPG2:trt_sh.cgs	0.39	0.22	1.21
BIOCARTA_HCMV_PATHWAY:U251MG:TRT_XPR	PATHWAY_SET	30.00	17.00	10.00	33.33	13.00	76.47	BIOCARTA_HCMV_PATHWAY	U251MG	TRT_XPR	TRUE	BIOCARTA_HCMV_PATHWAY:U251MG:trt_xpr	0.23	0.22	1.21
CP_BCL_INHIBITOR:TRT_CP	PCL	122.00	6.00	62.00	50.82	6.00	100.00	CP_BCL_INHIBITOR	-666	TRT_CP	TRUE	CP_BCL_INHIBITOR:trt_cp	0.14	0.22	1.21
JNK_INHIBITOR:HA1E:TRT_CP	MOA_CLASS	8.00	13.00	4.00	50.00	8.00	61.54	JNK_INHIBITOR	HA1E	TRT_CP	TRUE	JNK_INHIBITOR:HA1E:trt_cp	0.39	0.22	1.21
BIOCARTA_BARR_MAPK_PATHWAY:U251MG:TRT_XPR	PATHWAY_SET	14.00	12.00	5.00	35.71	7.00	58.33	BIOCARTA_BARR_MAPK_PATHWAY	U251MG	TRT_XPR	TRUE	BIOCARTA_BARR_MAPK_PATHWAY:U251MG:trt_xpr	0.30	0.22	1.21
PID_ATF2_PATHWAY:U251MG:TRT_XPR	PATHWAY_SET	91.00	59.00	31.00	34.07	45.00	76.27	PID_ATF2_PATHWAY	U251MG	TRT_XPR	TRUE	PID_ATF2_PATHWAY:U251MG:trt_xpr	0.15	0.22	1.21
PID_IGF1_PATHWAY:A549:TRT_XPR	PATHWAY_SET	41.00	30.00	14.00	34.15	16.00	53.33	PID_IGF1_PATHWAY	A549	TRT_XPR	TRUE	PID_IGF1_PATHWAY:A549:trt_xpr	0.19	0.22	1.21
REACTOME_G2_M_CHECKPOINTS:A549:TRT_SH.CGS	PATHWAY_SET	20.00	42.00	8.00	40.00	20.00	47.62	REACTOME_G2_M_CHECKPOINTS	A549	TRT_SH.CGS	TRUE	REACTOME_G2_M_CHECKPOINTS:A549:trt_sh.cgs	0.26	0.22	1.21
SA_REG_CASCADE_OF_CYCLIN_EXPR:PC3:TRT_XPR	PATHWAY_SET	18.00	13.00	8.00	44.44	8.00	61.54	SA_REG_CASCADE_OF_CYCLIN_EXPR	PC3	TRT_XPR	TRUE	SA_REG_CASCADE_OF_CYCLIN_EXPR:PC3:trt_xpr	0.27	0.22	1.21
CP_SRC_INHIBITOR:OCILY19:TRT_CP	PCL	3.00	7.00	3.00	100.00	3.00	42.86	CP_SRC_INHIBITOR	OCILY19	TRT_CP	TRUE	CP_SRC_INHIBITOR:OCILY19:trt_cp	0.57	0.22	1.21
BIOCARTA_PTC1_PATHWAY:AGS:TRT_XPR	PATHWAY_SET	19.00	11.00	14.00	73.68	8.00	72.73	BIOCARTA_PTC1_PATHWAY	AGS	TRT_XPR	TRUE	BIOCARTA_PTC1_PATHWAY:AGS:trt_xpr	0.27	0.22	1.21
BIOCARTA_CK1_PATHWAY:A375:TRT_OE	PATHWAY_SET	16.00	17.00	5.00	31.25	11.00	64.71	BIOCARTA_CK1_PATHWAY	A375	TRT_OE	TRUE	BIOCARTA_CK1_PATHWAY:A375:trt_oe	0.28	0.22	1.20
PID_NFAT_TFPATHWAY:HA1E:TRT_OE	PATHWAY_SET	41.00	47.00	16.00	39.02	25.00	53.19	PID_NFAT_TFPATHWAY	HA1E	TRT_OE	TRUE	PID_NFAT_TFPATHWAY:HA1E:trt_oe	0.19	0.22	1.20
PKC_INHIBITOR:PC3:TRT_CP	MOA_CLASS	14.00	21.00	8.00	57.14	13.00	61.90	PKC_INHIBITOR	PC3	TRT_CP	TRUE	PKC_INHIBITOR:PC3:trt_cp	0.30	0.22	1.20
CP_PDGFR_KIT_INHIBITOR:HCC515:TRT_CP	PCL	14.00	12.00	10.00	71.43	12.00	100.00	CP_PDGFR_KIT_INHIBITOR	HCC515	TRT_CP	TRUE	CP_PDGFR_KIT_INHIBITOR:HCC515:trt_cp	0.30	0.22	1.20
BIOCARTA_FMLP_PATHWAY:SALE:TRT_OE	PATHWAY_SET	34.00	37.00	11.00	32.35	12.00	32.43	BIOCARTA_FMLP_PATHWAY	SALE	TRT_OE	TRUE	BIOCARTA_FMLP_PATHWAY:SALE:trt_oe	0.23	0.22	1.20
PID_TELOMERASE_PATHWAY:HA1E:TRT_OE	PATHWAY_SET	82.00	68.00	45.00	54.88	32.00	47.06	PID_TELOMERASE_PATHWAY	HA1E	TRT_OE	TRUE	PID_TELOMERASE_PATHWAY:HA1E:trt_oe	0.16	0.22	1.20
CP_ESTROGEN_RECEPTOR_ANTAGONIST:HCC515:TRT_CP	PCL	12.00	7.00	9.00	75.00	7.00	100.00	CP_ESTROGEN_RECEPTOR_ANTAGONIST	HCC515	TRT_CP	TRUE	CP_ESTROGEN_RECEPTOR_ANTAGONIST:HCC515:trt_cp	0.31	0.22	1.20
REACTOME_MITOTIC_G1_G1_S_PHASES:HT29:TRT_SH.CGS	PATHWAY_SET	58.00	135.00	29.00	50.00	58.00	42.96	REACTOME_MITOTIC_G1_G1_S_PHASES	HT29	TRT_SH.CGS	TRUE	REACTOME_MITOTIC_G1_G1_S_PHASES:HT29:trt_sh.cgs	0.16	0.22	1.20
BIOCARTA_G2_PATHWAY:AGS:TRT_XPR	PATHWAY_SET	31.00	24.00	16.00	51.61	18.00	75.00	BIOCARTA_G2_PATHWAY	AGS	TRT_XPR	TRUE	BIOCARTA_G2_PATHWAY:AGS:trt_xpr	0.23	0.22	1.20
BIOCARTA_PTEN_PATHWAY:A549:TRT_OE	PATHWAY_SET	43.00	18.00	17.00	39.53	15.00	83.33	BIOCARTA_PTEN_PATHWAY	A549	TRT_OE	TRUE	BIOCARTA_PTEN_PATHWAY:A549:trt_oe	0.19	0.22	1.20
PID_EPHA2_FWD_PATHWAY:PC3:TRT_SH.CGS	PATHWAY_SET	13.00	19.00	6.00	46.15	13.00	68.42	PID_EPHA2_FWD_PATHWAY	PC3	TRT_SH.CGS	TRUE	PID_EPHA2_FWD_PATHWAY:PC3:trt_sh.cgs	0.32	0.22	1.20
PID_P38_GAMMA_DELTA_PATHWAY:HCC515:TRT_SH.CGS	PATHWAY_SET	4.00	11.00	2.00	50.00	4.00	36.36	PID_P38_GAMMA_DELTA_PATHWAY	HCC515	TRT_SH.CGS	TRUE	PID_P38_GAMMA_DELTA_PATHWAY:HCC515:trt_sh.cgs	0.51	0.22	1.20
BIOCARTA_EIF2_PATHWAY:HT29:TRT_SH.CGS	PATHWAY_SET	6.00	11.00	4.00	66.67	6.00	54.55	BIOCARTA_EIF2_PATHWAY	HT29	TRT_SH.CGS	TRUE	BIOCARTA_EIF2_PATHWAY:HT29:trt_sh.cgs	0.44	0.22	1.20
OE_NFKB_ACTIVATION:BICR6:TRT_XPR	PCL	14.00	7.00	8.00	57.14	7.00	100.00	OE_NFKB_ACTIVATION	BICR6	TRT_XPR	TRUE	OE_NFKB_ACTIVATION:BICR6:trt_xpr	0.30	0.22	1.20
REACTOME_SIGNALLING_TO_ERKS:U251MG:TRT_XPR	PATHWAY_SET	44.00	36.00	16.00	36.36	22.00	61.11	REACTOME_SIGNALLING_TO_ERKS	U251MG	TRT_XPR	TRUE	REACTOME_SIGNALLING_TO_ERKS:U251MG:trt_xpr	0.19	0.22	1.20
PID_HNF3A_PATHWAY:HA1E:TRT_OE	PATHWAY_SET	23.00	44.00	16.00	69.57	15.00	34.09	PID_HNF3A_PATHWAY	HA1E	TRT_OE	TRUE	PID_HNF3A_PATHWAY:HA1E:trt_oe	0.25	0.22	1.20
HSP_INHIBITOR:MDAMB231:TRT_CP	MOA_CLASS	10.00	28.00	7.00	70.00	9.00	32.14	HSP_INHIBITOR	MDAMB231	TRT_CP	TRUE	HSP_INHIBITOR:MDAMB231:trt_cp	0.35	0.22	1.20
SODIUM/CALCIUM_EXCHANGE_INHIBITOR:VCAP:TRT_CP	MOA_CLASS	3.00	5.00	2.00	66.67	3.00	60.00	SODIUM/CALCIUM_EXCHANGE_INHIBITOR	VCAP	TRT_CP	TRUE	SODIUM/CALCIUM_EXCHANGE_INHIBITOR:VCAP:trt_cp	0.56	0.22	1.20
HIV_PROTEASE_INHIBITOR:PC3:TRT_CP	MOA_CLASS	19.00	14.00	13.00	68.42	13.00	92.86	HIV_PROTEASE_INHIBITOR	PC3	TRT_CP	TRUE	HIV_PROTEASE_INHIBITOR:PC3:trt_cp	0.27	0.22	1.20
BIOCARTA_CBL_PATHWAY:AALE:TRT_OE	PATHWAY_SET	47.00	13.00	18.00	38.30	4.00	30.77	BIOCARTA_CBL_PATHWAY	AALE	TRT_OE	TRUE	BIOCARTA_CBL_PATHWAY:AALE:trt_oe	0.19	0.22	1.20
BIOCARTA_AGR_PATHWAY:HA1E:TRT_OE	PATHWAY_SET	47.00	36.00	26.00	55.32	15.00	41.67	BIOCARTA_AGR_PATHWAY	HA1E	TRT_OE	TRUE	BIOCARTA_AGR_PATHWAY:HA1E:trt_oe	0.19	0.22	1.20
REACTOME_ACTIVATION_OF_RAC:VCAP:TRT_SH.CGS	PATHWAY_SET	4.00	13.00	2.00	50.00	4.00	30.77	REACTOME_ACTIVATION_OF_RAC	VCAP	TRT_SH.CGS	TRUE	REACTOME_ACTIVATION_OF_RAC:VCAP:trt_sh.cgs	0.51	0.22	1.20
RB_P107_DN.V1_UP:ES2:TRT_XPR	PATHWAY_SET	96.00	139.00	35.00	36.46	45.00	32.37	RB_P107_DN.V1_UP	ES2	TRT_XPR	TRUE	RB_P107_DN.V1_UP:ES2:trt_xpr	0.15	0.22	1.20
PID_IL2_STAT5_PATHWAY:A549:TRT_OE	PATHWAY_SET	38.00	30.00	14.00	36.84	17.00	56.67	PID_IL2_STAT5_PATHWAY	A549	TRT_OE	TRUE	PID_IL2_STAT5_PATHWAY:A549:trt_oe	0.19	0.22	1.20
HALLMARK_PI3K_AKT_MTOR_SIGNALING:A375:TRT_OE	PATHWAY_SET	122.00	105.00	38.00	31.15	70.00	66.67	HALLMARK_PI3K_AKT_MTOR_SIGNALING	A375	TRT_OE	TRUE	HALLMARK_PI3K_AKT_MTOR_SIGNALING:A375:trt_oe	0.14	0.22	1.20
IKK_INHIBITOR:PC3:TRT_CP	MOA_CLASS	10.00	13.00	10.00	100.00	8.00	61.54	IKK_INHIBITOR	PC3	TRT_CP	TRUE	IKK_INHIBITOR:PC3:trt_cp	0.35	0.22	1.20
REACTOME_REGULATION_OF_KIT_SIGNALING:A375:TRT_XPR	PATHWAY_SET	15.00	16.00	6.00	40.00	8.00	50.00	REACTOME_REGULATION_OF_KIT_SIGNALING	A375	TRT_XPR	TRUE	REACTOME_REGULATION_OF_KIT_SIGNALING:A375:trt_xpr	0.29	0.22	1.20
GROWTH_FACTOR_RECEPTOR_INHIBITOR:HA1E:TRT_CP	MOA_CLASS	6.00	5.00	5.00	83.33	4.00	80.00	GROWTH_FACTOR_RECEPTOR_INHIBITOR	HA1E	TRT_CP	TRUE	GROWTH_FACTOR_RECEPTOR_INHIBITOR:HA1E:trt_cp	0.44	0.22	1.20
SOMATOSTATIN_RECEPTOR_AGONIST:HA1E:TRT_CP	MOA_CLASS	4.00	6.00	2.00	50.00	4.00	66.67	SOMATOSTATIN_RECEPTOR_AGONIST	HA1E	TRT_CP	TRUE	SOMATOSTATIN_RECEPTOR_AGONIST:HA1E:trt_cp	0.51	0.22	1.20
CP_VEGFR_INHIBITOR:MCF10A:TRT_CP	PCL	9.00	13.00	7.00	77.78	8.00	61.54	CP_VEGFR_INHIBITOR	MCF10A	TRT_CP	TRUE	CP_VEGFR_INHIBITOR:MCF10A:trt_cp	0.36	0.22	1.20
PID_HDAC_CLASSI_PATHWAY:A549:TRT_XPR	PATHWAY_SET	78.00	66.00	24.00	30.77	40.00	60.61	PID_HDAC_CLASSI_PATHWAY	A549	TRT_XPR	TRUE	PID_HDAC_CLASSI_PATHWAY:A549:trt_xpr	0.16	0.22	1.20
KD_A_KINASE_ANCHORING_PROTEINS:PC3:TRT_SH.CGS	PCL	3.00	3.00	2.00	66.67	3.00	100.00	KD_A_KINASE_ANCHORING_PROTEINS	PC3	TRT_SH.CGS	TRUE	KD_A_KINASE_ANCHORING_PROTEINS:PC3:trt_sh.cgs	0.56	0.22	1.20
INSULIN_SENSITIZER:JURKAT:TRT_CP	MOA_CLASS	6.00	13.00	2.00	33.33	6.00	46.15	INSULIN_SENSITIZER	JURKAT	TRT_CP	TRUE	INSULIN_SENSITIZER:JURKAT:trt_cp	0.44	0.22	1.20
PID_HIV_NEF_PATHWAY:U251MG:TRT_XPR	PATHWAY_SET	49.00	35.00	16.00	32.65	25.00	71.43	PID_HIV_NEF_PATHWAY	U251MG	TRT_XPR	TRUE	PID_HIV_NEF_PATHWAY:U251MG:trt_xpr	0.19	0.22	1.20
BIOCARTA_CDMAC_PATHWAY:ES2:TRT_XPR	PATHWAY_SET	32.00	16.00	10.00	31.25	11.00	68.75	BIOCARTA_CDMAC_PATHWAY	ES2	TRT_XPR	TRUE	BIOCARTA_CDMAC_PATHWAY:ES2:trt_xpr	0.23	0.22	1.20
REACTOME_SIGNALING_BY_SCF_KIT:AALE:TRT_OE	PATHWAY_SET	116.00	75.00	49.00	42.24	33.00	44.00	REACTOME_SIGNALING_BY_SCF_KIT	AALE	TRT_OE	TRUE	REACTOME_SIGNALING_BY_SCF_KIT:AALE:trt_oe	0.15	0.22	1.20
REACTOME_TETRAHYDROBIOPTERIN_BH4_SYNTHESIS_RECYCLING_SALVAGE_AND_REGULATION:A375:TRT_SH.CGS	PATHWAY_SET	6.00	13.00	2.00	33.33	6.00	46.15	REACTOME_TETRAHYDROBIOPTERIN_BH4_SYNTHESIS_RECYCLING_SALVAGE_AND_REGULATION	A375	TRT_SH.CGS	TRUE	REACTOME_TETRAHYDROBIOPTERIN_BH4_SYNTHESIS_RECYCLING_SALVAGE_AND_REGULATION:A375:trt_sh.cgs	0.44	0.22	1.20
REACTOME_G0_AND_EARLY_G1:YAPC:TRT_XPR	PATHWAY_SET	22.00	25.00	10.00	45.45	10.00	40.00	REACTOME_G0_AND_EARLY_G1	YAPC	TRT_XPR	TRUE	REACTOME_G0_AND_EARLY_G1:YAPC:trt_xpr	0.25	0.22	1.20
ALK_TYROSINE_KINASE_RECEPTOR_INHIBITOR:HT29:TRT_CP	MOA_CLASS	5.00	16.00	3.00	60.00	5.00	31.25	ALK_TYROSINE_KINASE_RECEPTOR_INHIBITOR	HT29	TRT_CP	TRUE	ALK_TYROSINE_KINASE_RECEPTOR_INHIBITOR:HT29:trt_cp	0.47	0.22	1.20
REACTOME_ACTIVATION_OF_THE_PRE_REPLICATIVE_COMPLEX:PC3:TRT_SH.CGS	PATHWAY_SET	15.00	31.00	5.00	33.33	15.00	48.39	REACTOME_ACTIVATION_OF_THE_PRE_REPLICATIVE_COMPLEX	PC3	TRT_SH.CGS	TRUE	REACTOME_ACTIVATION_OF_THE_PRE_REPLICATIVE_COMPLEX:PC3:trt_sh.cgs	0.29	0.22	1.20
SIG_INSULIN_RECEPTOR_PATHWAY_IN_CARDIAC_MYOCYTES:A549:TRT_OE	PATHWAY_SET	67.00	51.00	28.00	41.79	22.00	43.14	SIG_INSULIN_RECEPTOR_PATHWAY_IN_CARDIAC_MYOCYTES	A549	TRT_OE	TRUE	SIG_INSULIN_RECEPTOR_PATHWAY_IN_CARDIAC_MYOCYTES:A549:trt_oe	0.16	0.22	1.20
REACTOME_TIE2_SIGNALING:HEPG2:TRT_SH.CGS	PATHWAY_SET	6.00	17.00	2.00	33.33	6.00	35.29	REACTOME_TIE2_SIGNALING	HEPG2	TRT_SH.CGS	TRUE	REACTOME_TIE2_SIGNALING:HEPG2:trt_sh.cgs	0.44	0.21	1.20
REACTOME_PROCESSIVE_SYNTHESIS_ON_THE_LAGGING_STRAND:A375:TRT_OE	PATHWAY_SET	6.00	15.00	2.00	33.33	5.00	33.33	REACTOME_PROCESSIVE_SYNTHESIS_ON_THE_LAGGING_STRAND	A375	TRT_OE	TRUE	REACTOME_PROCESSIVE_SYNTHESIS_ON_THE_LAGGING_STRAND:A375:trt_oe	0.44	0.21	1.20
SIRT_INHIBITOR:TRT_CP	MOA_CLASS	104.00	10.00	58.00	55.77	6.00	60.00	SIRT_INHIBITOR	-666	TRT_CP	TRUE	SIRT_INHIBITOR:trt_cp	0.15	0.21	1.20
REVERSE_TRANSCRIPTASE_INHIBITOR:HA1E:TRT_CP	MOA_CLASS	9.00	9.00	4.00	44.44	8.00	88.89	REVERSE_TRANSCRIPTASE_INHIBITOR	HA1E	TRT_CP	TRUE	REVERSE_TRANSCRIPTASE_INHIBITOR:HA1E:trt_cp	0.36	0.21	1.20
ST_GA13_PATHWAY:U2OS:TRT_OE	PATHWAY_SET	19.00	37.00	9.00	47.37	13.00	35.14	ST_GA13_PATHWAY	U2OS	TRT_OE	TRUE	ST_GA13_PATHWAY:U2OS:trt_oe	0.27	0.21	1.19
BIOCARTA_SRCRPTP_PATHWAY:YAPC:TRT_XPR	PATHWAY_SET	16.00	11.00	10.00	62.50	7.00	63.64	BIOCARTA_SRCRPTP_PATHWAY	YAPC	TRT_XPR	TRUE	BIOCARTA_SRCRPTP_PATHWAY:YAPC:trt_xpr	0.27	0.21	1.19
OE_SIRTUINS:A375:TRT_XPR	PCL	17.00	3.00	13.00	76.47	3.00	100.00	OE_SIRTUINS	A375	TRT_XPR	TRUE	OE_SIRTUINS:A375:trt_xpr	0.27	0.21	1.19
REACTOME_CREATION_OF_C4_AND_C2_ACTIVATORS:BICR6:TRT_XPR	PATHWAY_SET	14.00	8.00	8.00	57.14	7.00	87.50	REACTOME_CREATION_OF_C4_AND_C2_ACTIVATORS	BICR6	TRT_XPR	TRUE	REACTOME_CREATION_OF_C4_AND_C2_ACTIVATORS:BICR6:trt_xpr	0.30	0.21	1.19
REDUCING_AGENT:HELA:TRT_CP	MOA_CLASS	3.00	8.00	3.00	100.00	3.00	37.50	REDUCING_AGENT	HELA	TRT_CP	TRUE	REDUCING_AGENT:HELA:trt_cp	0.56	0.21	1.19
REACTOME_CYCLIN_A_B1_ASSOCIATED_EVENTS_DURING_G2_M_TRANSITION:BICR6:TRT_XPR	PATHWAY_SET	30.00	15.00	15.00	50.00	13.00	86.67	REACTOME_CYCLIN_A_B1_ASSOCIATED_EVENTS_DURING_G2_M_TRANSITION	BICR6	TRT_XPR	TRUE	REACTOME_CYCLIN_A_B1_ASSOCIATED_EVENTS_DURING_G2_M_TRANSITION:BICR6:trt_xpr	0.23	0.21	1.19
DIHYDROFOLATE_REDUCTASE_INHIBITOR:VCAP:TRT_CP	MOA_CLASS	4.00	12.00	2.00	50.00	4.00	33.33	DIHYDROFOLATE_REDUCTASE_INHIBITOR	VCAP	TRT_CP	TRUE	DIHYDROFOLATE_REDUCTASE_INHIBITOR:VCAP:trt_cp	0.51	0.21	1.19
PID_TXA2PATHWAY:VCAP:TRT_SH.CGS	PATHWAY_SET	18.00	57.00	8.00	44.44	18.00	31.58	PID_TXA2PATHWAY	VCAP	TRT_SH.CGS	TRUE	PID_TXA2PATHWAY:VCAP:trt_sh.cgs	0.27	0.21	1.19
RIBONUCLEOSIDE_REDUCTASE_INHIBITOR:MCF7:TRT_CP	MOA_CLASS	6.00	8.00	4.00	66.67	5.00	62.50	RIBONUCLEOSIDE_REDUCTASE_INHIBITOR	MCF7	TRT_CP	TRUE	RIBONUCLEOSIDE_REDUCTASE_INHIBITOR:MCF7:trt_cp	0.44	0.21	1.19
PID_AMB2_NEUTROPHILS_PATHWAY:A375:TRT_OE	PATHWAY_SET	46.00	41.00	18.00	39.13	20.00	48.78	PID_AMB2_NEUTROPHILS_PATHWAY	A375	TRT_OE	TRUE	PID_AMB2_NEUTROPHILS_PATHWAY:A375:trt_oe	0.19	0.21	1.19
CP_RAF_INHIBITOR:A549:TRT_CP	PCL	13.00	9.00	9.00	69.23	9.00	100.00	CP_RAF_INHIBITOR	A549	TRT_CP	TRUE	CP_RAF_INHIBITOR:A549:trt_cp	0.31	0.21	1.19
BIOCARTA_RAS_PATHWAY:A375:TRT_XPR	PATHWAY_SET	39.00	23.00	16.00	41.03	17.00	73.91	BIOCARTA_RAS_PATHWAY	A375	TRT_XPR	TRUE	BIOCARTA_RAS_PATHWAY:A375:trt_xpr	0.19	0.21	1.19
EGFR_INHIBITOR:MDAMB231:TRT_CP	MOA_CLASS	24.00	73.00	12.00	50.00	22.00	30.14	EGFR_INHIBITOR	MDAMB231	TRT_CP	TRUE	EGFR_INHIBITOR:MDAMB231:trt_cp	0.24	0.21	1.19
PID_ERBB1_RECEPTOR_PROXIMAL_PATHWAY:BICR6:TRT_XPR	PATHWAY_SET	40.00	35.00	15.00	37.50	20.00	57.14	PID_ERBB1_RECEPTOR_PROXIMAL_PATHWAY	BICR6	TRT_XPR	TRUE	PID_ERBB1_RECEPTOR_PROXIMAL_PATHWAY:BICR6:trt_xpr	0.19	0.21	1.19
REACTOME_G1_S_SPECIFIC_TRANSCRIPTION:VCAP:TRT_SH.CGS	PATHWAY_SET	6.00	19.00	3.00	50.00	6.00	31.58	REACTOME_G1_S_SPECIFIC_TRANSCRIPTION	VCAP	TRT_SH.CGS	TRUE	REACTOME_G1_S_SPECIFIC_TRANSCRIPTION:VCAP:trt_sh.cgs	0.44	0.21	1.19
BIOCARTA_AKAP13_PATHWAY:PC3:TRT_SH.CGS	PATHWAY_SET	11.00	12.00	5.00	45.45	11.00	91.67	BIOCARTA_AKAP13_PATHWAY	PC3	TRT_SH.CGS	TRUE	BIOCARTA_AKAP13_PATHWAY:PC3:trt_sh.cgs	0.32	0.21	1.19
BIOCARTA_BCR_PATHWAY:A549:TRT_OE	PATHWAY_SET	54.00	35.00	21.00	38.89	22.00	62.86	BIOCARTA_BCR_PATHWAY	A549	TRT_OE	TRUE	BIOCARTA_BCR_PATHWAY:A549:trt_oe	0.19	0.21	1.19
BIOCARTA_ATM_PATHWAY:A375:TRT_XPR	PATHWAY_SET	30.00	20.00	14.00	46.67	15.00	75.00	BIOCARTA_ATM_PATHWAY	A375	TRT_XPR	TRUE	BIOCARTA_ATM_PATHWAY:A375:trt_xpr	0.23	0.21	1.19
REACTOME_PECAM1_INTERACTIONS:MCF7:TRT_SH.CGS	PATHWAY_SET	8.00	10.00	3.00	37.50	8.00	80.00	REACTOME_PECAM1_INTERACTIONS	MCF7	TRT_SH.CGS	TRUE	REACTOME_PECAM1_INTERACTIONS:MCF7:trt_sh.cgs	0.38	0.21	1.19
KD_XLMR_GROUP_1:A375:TRT_OE	PCL	4.00	3.00	3.00	75.00	3.00	100.00	KD_XLMR_GROUP_1	A375	TRT_OE	TRUE	KD_XLMR_GROUP_1:A375:trt_oe	0.51	0.21	1.19
BIOCARTA_MCM_PATHWAY:MCF7:TRT_SH.CGS	PATHWAY_SET	12.00	18.00	4.00	33.33	12.00	66.67	BIOCARTA_MCM_PATHWAY	MCF7	TRT_SH.CGS	TRUE	BIOCARTA_MCM_PATHWAY:MCF7:trt_sh.cgs	0.31	0.21	1.19
REACTOME_SIGNALING_BY_HIPPO:U251MG:TRT_XPR	PATHWAY_SET	16.00	21.00	6.00	37.50	8.00	38.10	REACTOME_SIGNALING_BY_HIPPO	U251MG	TRT_XPR	TRUE	REACTOME_SIGNALING_BY_HIPPO:U251MG:trt_xpr	0.27	0.21	1.19
BIOCARTA_TCRA_PATHWAY:A375:TRT_XPR	PATHWAY_SET	19.00	13.00	6.00	31.58	11.00	84.62	BIOCARTA_TCRA_PATHWAY	A375	TRT_XPR	TRUE	BIOCARTA_TCRA_PATHWAY:A375:trt_xpr	0.27	0.21	1.19
BIOCARTA_RELA_PATHWAY:HA1E:TRT_OE	PATHWAY_SET	29.00	16.00	13.00	44.83	12.00	75.00	BIOCARTA_RELA_PATHWAY	HA1E	TRT_OE	TRUE	BIOCARTA_RELA_PATHWAY:HA1E:trt_oe	0.23	0.21	1.19
KEGG_COMPLEMENT_AND_COAGULATION_CASCADES:MCF7:TRT_SH.CGS	PATHWAY_SET	28.00	69.00	9.00	32.14	28.00	40.58	KEGG_COMPLEMENT_AND_COAGULATION_CASCADES	MCF7	TRT_SH.CGS	TRUE	KEGG_COMPLEMENT_AND_COAGULATION_CASCADES:MCF7:trt_sh.cgs	0.23	0.21	1.19
BIOCARTA_IGF1R_PATHWAY:A375:TRT_XPR	PATHWAY_SET	41.00	23.00	15.00	36.59	19.00	82.61	BIOCARTA_IGF1R_PATHWAY	A375	TRT_XPR	TRUE	BIOCARTA_IGF1R_PATHWAY:A375:trt_xpr	0.19	0.21	1.19
HALLMARK_UNFOLDED_PROTEIN_RESPONSE:A375:TRT_XPR	PATHWAY_SET	77.00	113.00	25.00	32.47	40.00	35.40	HALLMARK_UNFOLDED_PROTEIN_RESPONSE	A375	TRT_XPR	TRUE	HALLMARK_UNFOLDED_PROTEIN_RESPONSE:A375:trt_xpr	0.16	0.21	1.19
SIRNA_EIF4GI_DN:ES2:TRT_XPR	PATHWAY_SET	60.00	98.00	20.00	33.33	30.00	30.61	SIRNA_EIF4GI_DN	ES2	TRT_XPR	TRUE	SIRNA_EIF4GI_DN:ES2:trt_xpr	0.16	0.21	1.19
REACTOME_SOS_MEDIATED_SIGNALLING:BICR6:TRT_XPR	PATHWAY_SET	19.00	14.00	9.00	47.37	10.00	71.43	REACTOME_SOS_MEDIATED_SIGNALLING	BICR6	TRT_XPR	TRUE	REACTOME_SOS_MEDIATED_SIGNALLING:BICR6:trt_xpr	0.27	0.21	1.19
BIOCARTA_HER2_PATHWAY:HT29:TRT_SH.CGS	PATHWAY_SET	9.00	22.00	4.00	44.44	9.00	40.91	BIOCARTA_HER2_PATHWAY	HT29	TRT_SH.CGS	TRUE	BIOCARTA_HER2_PATHWAY:HT29:trt_sh.cgs	0.35	0.21	1.19
PID_TCPTP_PATHWAY:AALE:TRT_OE	PATHWAY_SET	80.00	43.00	28.00	35.00	13.00	30.23	PID_TCPTP_PATHWAY	AALE	TRT_OE	TRUE	PID_TCPTP_PATHWAY:AALE:trt_oe	0.16	0.21	1.19
BIOCARTA_EIF4_PATHWAY:TRT_XPR	PATHWAY_SET	293.00	24.00	99.00	33.79	14.00	58.33	BIOCARTA_EIF4_PATHWAY	-666	TRT_XPR	TRUE	BIOCARTA_EIF4_PATHWAY:trt_xpr	0.12	0.21	1.19
KEGG_TOLL_LIKE_RECEPTOR_SIGNALING_PATHWAY:A375:TRT_OE	PATHWAY_SET	122.00	102.00	40.00	32.79	61.00	59.80	KEGG_TOLL_LIKE_RECEPTOR_SIGNALING_PATHWAY	A375	TRT_OE	TRUE	KEGG_TOLL_LIKE_RECEPTOR_SIGNALING_PATHWAY:A375:trt_oe	0.13	0.21	1.19
KEGG_STEROID_BIOSYNTHESIS:U251MG:TRT_XPR	PATHWAY_SET	26.00	17.00	11.00	42.31	12.00	70.59	KEGG_STEROID_BIOSYNTHESIS	U251MG	TRT_XPR	TRUE	KEGG_STEROID_BIOSYNTHESIS:U251MG:trt_xpr	0.24	0.21	1.19
PID_PS1_PATHWAY:A375:TRT_XPR	PATHWAY_SET	56.00	46.00	23.00	41.07	25.00	54.35	PID_PS1_PATHWAY	A375	TRT_XPR	TRUE	PID_PS1_PATHWAY:A375:trt_xpr	0.19	0.21	1.19
SELECTIVE_SEROTONIN_REUPTAKE_INHIBITOR_(SSRI):A375:TRT_CP	MOA_CLASS	8.00	8.00	4.00	50.00	4.00	50.00	SELECTIVE_SEROTONIN_REUPTAKE_INHIBITOR_(SSRI)	A375	TRT_CP	TRUE	SELECTIVE_SEROTONIN_REUPTAKE_INHIBITOR_(SSRI):A375:trt_cp	0.38	0.21	1.19
PID_EPHB_FWD_PATHWAY:HCC515:TRT_SH.CGS	PATHWAY_SET	13.00	40.00	5.00	38.46	13.00	32.50	PID_EPHB_FWD_PATHWAY	HCC515	TRT_SH.CGS	TRUE	PID_EPHB_FWD_PATHWAY:HCC515:trt_sh.cgs	0.31	0.21	1.19
KEGG_FRUCTOSE_AND_MANNOSE_METABOLISM:A549:TRT_SH.CGS	PATHWAY_SET	11.00	34.00	7.00	63.64	11.00	32.35	KEGG_FRUCTOSE_AND_MANNOSE_METABOLISM	A549	TRT_SH.CGS	TRUE	KEGG_FRUCTOSE_AND_MANNOSE_METABOLISM:A549:trt_sh.cgs	0.31	0.21	1.19
REACTOME_REGULATION_OF_INSULIN_LIKE_GROWTH_FACTOR_IGF_ACTIVITY_BY_INSULIN_LIKE_GROWTH_FACTOR_BINDING_PROTEINS_IGFBPS:TRT_SH.CGS	PATHWAY_SET	55.00	16.00	18.00	32.73	9.00	56.25	REACTOME_REGULATION_OF_INSULIN_LIKE_GROWTH_FACTOR_IGF_ACTIVITY_BY_INSULIN_LIKE_GROWTH_FACTOR_BINDING_PROTEINS_IGFBPS	-666	TRT_SH.CGS	TRUE	REACTOME_REGULATION_OF_INSULIN_LIKE_GROWTH_FACTOR_IGF_ACTIVITY_BY_INSULIN_LIKE_GROWTH_FACTOR_BINDING_PROTEINS_IGFBPS:trt_sh.cgs	0.19	0.20	1.19
CP_IKK_INHIBITOR:TRT_CP	PCL	120.00	5.00	81.00	67.50	4.00	80.00	CP_IKK_INHIBITOR	-666	TRT_CP	TRUE	CP_IKK_INHIBITOR:trt_cp	0.13	0.20	1.19
REACTOME_CYTOSOLIC_SULFONATION_OF_SMALL_MOLECULES:BICR6:TRT_XPR	PATHWAY_SET	11.00	14.00	4.00	36.36	6.00	42.86	REACTOME_CYTOSOLIC_SULFONATION_OF_SMALL_MOLECULES	BICR6	TRT_XPR	TRUE	REACTOME_CYTOSOLIC_SULFONATION_OF_SMALL_MOLECULES:BICR6:trt_xpr	0.31	0.20	1.19
ST_WNT_CA2_CYCLIC_GMP_PATHWAY:VCAP:TRT_SH.CGS	PATHWAY_SET	10.00	20.00	6.00	60.00	10.00	50.00	ST_WNT_CA2_CYCLIC_GMP_PATHWAY	VCAP	TRT_SH.CGS	TRUE	ST_WNT_CA2_CYCLIC_GMP_PATHWAY:VCAP:trt_sh.cgs	0.35	0.20	1.19
PID_ARF_3PATHWAY:MCF7:TRT_XPR	PATHWAY_SET	18.00	19.00	7.00	38.89	9.00	47.37	PID_ARF_3PATHWAY	MCF7	TRT_XPR	TRUE	PID_ARF_3PATHWAY:MCF7:trt_xpr	0.26	0.20	1.19
KEGG_TYPE_II_DIABETES_MELLITUS:AALE:TRT_OE	PATHWAY_SET	47.00	47.00	16.00	34.04	15.00	31.91	KEGG_TYPE_II_DIABETES_MELLITUS	AALE	TRT_OE	TRUE	KEGG_TYPE_II_DIABETES_MELLITUS:AALE:trt_oe	0.19	0.20	1.18
PID_KIT_PATHWAY:A375:TRT_XPR	PATHWAY_SET	81.00	52.00	30.00	37.04	40.00	76.92	PID_KIT_PATHWAY	A375	TRT_XPR	TRUE	PID_KIT_PATHWAY:A375:trt_xpr	0.16	0.20	1.18
CP_P38_MAPK_INHIBITOR:HELA:TRT_CP	PCL	4.00	10.00	2.00	50.00	4.00	40.00	CP_P38_MAPK_INHIBITOR	HELA	TRT_CP	TRUE	CP_P38_MAPK_INHIBITOR:HELA:trt_cp	0.51	0.20	1.18
KEGG_INSULIN_SIGNALING_PATHWAY:A549:TRT_OE	PATHWAY_SET	193.00	137.00	89.00	46.11	66.00	48.18	KEGG_INSULIN_SIGNALING_PATHWAY	A549	TRT_OE	TRUE	KEGG_INSULIN_SIGNALING_PATHWAY:A549:trt_oe	0.12	0.20	1.18
ANDROGEN_RECEPTOR_MODULATOR:A375:TRT_CP	MOA_CLASS	6.00	11.00	3.00	50.00	6.00	54.55	ANDROGEN_RECEPTOR_MODULATOR	A375	TRT_CP	TRUE	ANDROGEN_RECEPTOR_MODULATOR:A375:trt_cp	0.44	0.20	1.18
CALCIUM_CHANNEL_ACTIVATOR:HT29:TRT_CP	MOA_CLASS	5.00	6.00	2.00	40.00	5.00	83.33	CALCIUM_CHANNEL_ACTIVATOR	HT29	TRT_CP	TRUE	CALCIUM_CHANNEL_ACTIVATOR:HT29:trt_cp	0.47	0.20	1.18
KEGG_INSULIN_SIGNALING_PATHWAY:A375:TRT_XPR	PATHWAY_SET	156.00	137.00	50.00	32.05	78.00	56.93	KEGG_INSULIN_SIGNALING_PATHWAY	A375	TRT_XPR	TRUE	KEGG_INSULIN_SIGNALING_PATHWAY:A375:trt_xpr	0.13	0.20	1.18
LEUKOTRIENE_INHIBITOR:HA1E:TRT_CP	MOA_CLASS	4.00	4.00	4.00	100.00	4.00	100.00	LEUKOTRIENE_INHIBITOR	HA1E	TRT_CP	TRUE	LEUKOTRIENE_INHIBITOR:HA1E:trt_cp	0.51	0.20	1.18
BIOCARTA_EPO_PATHWAY:A549:TRT_OE	PATHWAY_SET	41.00	19.00	18.00	43.90	16.00	84.21	BIOCARTA_EPO_PATHWAY	A549	TRT_OE	TRUE	BIOCARTA_EPO_PATHWAY:A549:trt_oe	0.19	0.20	1.18
REACTOME_SOS_MEDIATED_SIGNALLING:A375:TRT_XPR	PATHWAY_SET	19.00	14.00	9.00	47.37	10.00	71.43	REACTOME_SOS_MEDIATED_SIGNALLING	A375	TRT_XPR	TRUE	REACTOME_SOS_MEDIATED_SIGNALLING:A375:trt_xpr	0.27	0.20	1.18
KEGG_B_CELL_RECEPTOR_SIGNALING_PATHWAY:A375:TRT_XPR	PATHWAY_SET	103.00	75.00	34.00	33.01	49.00	65.33	KEGG_B_CELL_RECEPTOR_SIGNALING_PATHWAY	A375	TRT_XPR	TRUE	KEGG_B_CELL_RECEPTOR_SIGNALING_PATHWAY:A375:trt_xpr	0.15	0.20	1.18
REACTOME_ANTIGEN_PROCESSING_CROSS_PRESENTATION:PC3:TRT_SH.CGS	PATHWAY_SET	33.00	74.00	21.00	63.64	33.00	44.59	REACTOME_ANTIGEN_PROCESSING_CROSS_PRESENTATION	PC3	TRT_SH.CGS	TRUE	REACTOME_ANTIGEN_PROCESSING_CROSS_PRESENTATION:PC3:trt_sh.cgs	0.23	0.20	1.18
REACTOME_SMAD2_SMAD3_SMAD4_HETEROTRIMER_REGULATES_TRANSCRIPTION:PC3:TRT_SH.CGS	PATHWAY_SET	17.00	27.00	9.00	52.94	17.00	62.96	REACTOME_SMAD2_SMAD3_SMAD4_HETEROTRIMER_REGULATES_TRANSCRIPTION	PC3	TRT_SH.CGS	TRUE	REACTOME_SMAD2_SMAD3_SMAD4_HETEROTRIMER_REGULATES_TRANSCRIPTION:PC3:trt_sh.cgs	0.26	0.20	1.18
REACTOME_CHONDROITIN_SULFATE_BIOSYNTHESIS:U251MG:TRT_XPR	PATHWAY_SET	14.00	19.00	6.00	42.86	7.00	36.84	REACTOME_CHONDROITIN_SULFATE_BIOSYNTHESIS	U251MG	TRT_XPR	TRUE	REACTOME_CHONDROITIN_SULFATE_BIOSYNTHESIS:U251MG:trt_xpr	0.30	0.20	1.18
BIOCARTA_TFF_PATHWAY:HA1E:TRT_OE	PATHWAY_SET	91.00	21.00	38.00	41.76	17.00	80.95	BIOCARTA_TFF_PATHWAY	HA1E	TRT_OE	TRUE	BIOCARTA_TFF_PATHWAY:HA1E:trt_oe	0.15	0.20	1.18
BIOCARTA_CDC42RAC_PATHWAY:MCF7:TRT_SH.CGS	PATHWAY_SET	13.00	16.00	4.00	30.77	13.00	81.25	BIOCARTA_CDC42RAC_PATHWAY	MCF7	TRT_SH.CGS	TRUE	BIOCARTA_CDC42RAC_PATHWAY:MCF7:trt_sh.cgs	0.31	0.20	1.18
ATP_CHANNEL_BLOCKER:A549:TRT_CP	MOA_CLASS	7.00	7.00	3.00	42.86	7.00	100.00	ATP_CHANNEL_BLOCKER	A549	TRT_CP	TRUE	ATP_CHANNEL_BLOCKER:A549:trt_cp	0.38	0.20	1.18
BIOCARTA_TOLL_PATHWAY:H1299:TRT_OE	PATHWAY_SET	23.00	37.00	9.00	39.13	14.00	37.84	BIOCARTA_TOLL_PATHWAY	H1299	TRT_OE	TRUE	BIOCARTA_TOLL_PATHWAY:H1299:trt_oe	0.24	0.20	1.18
KD_MITOGEN_ACTIVATED_PROTEIN_KINASES:SALE:TRT_OE	PCL	6.00	4.00	2.00	33.33	4.00	100.00	KD_MITOGEN_ACTIVATED_PROTEIN_KINASES	SALE	TRT_OE	TRUE	KD_MITOGEN_ACTIVATED_PROTEIN_KINASES:SALE:trt_oe	0.44	0.20	1.18
BIOCARTA_AMI_PATHWAY:MCF7:TRT_SH.CGS	PATHWAY_SET	11.00	20.00	5.00	45.45	11.00	55.00	BIOCARTA_AMI_PATHWAY	MCF7	TRT_SH.CGS	TRUE	BIOCARTA_AMI_PATHWAY:MCF7:trt_sh.cgs	0.31	0.20	1.18
BIOCARTA_LONGEVITY_PATHWAY:A549:TRT_SH.CGS	PATHWAY_SET	7.00	15.00	3.00	42.86	7.00	46.67	BIOCARTA_LONGEVITY_PATHWAY	A549	TRT_SH.CGS	TRUE	BIOCARTA_LONGEVITY_PATHWAY:A549:trt_sh.cgs	0.38	0.20	1.18
REACTOME_SOS_MEDIATED_SIGNALLING:TRT_XPR	PATHWAY_SET	204.00	14.00	76.00	37.25	10.00	71.43	REACTOME_SOS_MEDIATED_SIGNALLING	-666	TRT_XPR	TRUE	REACTOME_SOS_MEDIATED_SIGNALLING:trt_xpr	0.12	0.20	1.18
BIOCARTA_GH_PATHWAY:ES2:TRT_XPR	PATHWAY_SET	41.00	28.00	14.00	34.15	18.00	64.29	BIOCARTA_GH_PATHWAY	ES2	TRT_XPR	TRUE	BIOCARTA_GH_PATHWAY:ES2:trt_xpr	0.19	0.20	1.18
CP_PI3K_INHIBITOR:MDAMB231:TRT_CP	PCL	9.00	16.00	7.00	77.78	9.00	56.25	CP_PI3K_INHIBITOR	MDAMB231	TRT_CP	TRUE	CP_PI3K_INHIBITOR:MDAMB231:trt_cp	0.35	0.20	1.18
BIOCARTA_RAS_PATHWAY:SALE:TRT_OE	PATHWAY_SET	61.00	23.00	25.00	40.98	16.00	69.57	BIOCARTA_RAS_PATHWAY	SALE	TRT_OE	TRUE	BIOCARTA_RAS_PATHWAY:SALE:trt_oe	0.16	0.20	1.18
PID_AURORA_B_PATHWAY:HT29:TRT_XPR	PATHWAY_SET	24.00	39.00	9.00	37.50	13.00	33.33	PID_AURORA_B_PATHWAY	HT29	TRT_XPR	TRUE	PID_AURORA_B_PATHWAY:HT29:trt_xpr	0.23	0.20	1.18
PID_EPHA2_FWD_PATHWAY:A549:TRT_OE	PATHWAY_SET	33.00	19.00	12.00	36.36	9.00	47.37	PID_EPHA2_FWD_PATHWAY	A549	TRT_OE	TRUE	PID_EPHA2_FWD_PATHWAY:A549:trt_oe	0.23	0.20	1.18
REACTOME_PI3K_EVENTS_IN_ERBB2_SIGNALING:HA1E:TRT_OE	PATHWAY_SET	99.00	42.00	48.00	48.48	29.00	69.05	REACTOME_PI3K_EVENTS_IN_ERBB2_SIGNALING	HA1E	TRT_OE	TRUE	REACTOME_PI3K_EVENTS_IN_ERBB2_SIGNALING:HA1E:trt_oe	0.15	0.20	1.18
PID_TXA2PATHWAY:TRT_OE	PATHWAY_SET	703.00	57.00	226.00	32.15	32.00	56.14	PID_TXA2PATHWAY	-666	TRT_OE	TRUE	PID_TXA2PATHWAY:trt_oe	0.10	0.20	1.18
CP_SRC_INHIBITOR:VCAP:TRT_CP	PCL	7.00	7.00	3.00	42.86	7.00	100.00	CP_SRC_INHIBITOR	VCAP	TRT_CP	TRUE	CP_SRC_INHIBITOR:VCAP:trt_cp	0.38	0.20	1.18
HALLMARK_E2F_TARGETS:A549:TRT_XPR	PATHWAY_SET	162.00	200.00	53.00	32.72	79.00	39.50	HALLMARK_E2F_TARGETS	A549	TRT_XPR	TRUE	HALLMARK_E2F_TARGETS:A549:trt_xpr	0.13	0.20	1.18
KD_EIF_PROTEINS:A375:TRT_SH.CGS	PCL	6.00	7.00	4.00	66.67	6.00	85.71	KD_EIF_PROTEINS	A375	TRT_SH.CGS	TRUE	KD_EIF_PROTEINS:A375:trt_sh.cgs	0.43	0.20	1.18
KEGG_PYRIMIDINE_METABOLISM:A375:TRT_XPR	PATHWAY_SET	98.00	98.00	38.00	38.78	46.00	46.94	KEGG_PYRIMIDINE_METABOLISM	A375	TRT_XPR	TRUE	KEGG_PYRIMIDINE_METABOLISM:A375:trt_xpr	0.15	0.20	1.18
CP_CDK_INHIBITOR:HCC515:TRT_CP	PCL	13.00	12.00	8.00	61.54	11.00	91.67	CP_CDK_INHIBITOR	HCC515	TRT_CP	TRUE	CP_CDK_INHIBITOR:HCC515:trt_cp	0.31	0.20	1.18
REACTOME_RNA_POL_III_TRANSCRIPTION_TERMINATION:PC3:TRT_SH.CGS	PATHWAY_SET	13.00	19.00	6.00	46.15	13.00	68.42	REACTOME_RNA_POL_III_TRANSCRIPTION_TERMINATION	PC3	TRT_SH.CGS	TRUE	REACTOME_RNA_POL_III_TRANSCRIPTION_TERMINATION:PC3:trt_sh.cgs	0.31	0.20	1.18
DIURETIC:TRT_CP	MOA_CLASS	56.00	9.00	21.00	37.50	7.00	77.78	DIURETIC	-666	TRT_CP	TRUE	DIURETIC:trt_cp	0.19	0.20	1.18
ESC_V6.5_UP_LATE.V1_DN:U251MG:TRT_XPR	PATHWAY_SET	115.00	186.00	36.00	31.30	59.00	31.72	ESC_V6.5_UP_LATE.V1_DN	U251MG	TRT_XPR	TRUE	ESC_V6.5_UP_LATE.V1_DN:U251MG:trt_xpr	0.15	0.20	1.18
BIOCARTA_ALK_PATHWAY:AALE:TRT_OE	PATHWAY_SET	45.00	37.00	15.00	33.33	13.00	35.14	BIOCARTA_ALK_PATHWAY	AALE	TRT_OE	TRUE	BIOCARTA_ALK_PATHWAY:AALE:trt_oe	0.19	0.20	1.18
BIOCARTA_D4GDI_PATHWAY:SALE:TRT_OE	PATHWAY_SET	6.00	13.00	3.00	50.00	4.00	30.77	BIOCARTA_D4GDI_PATHWAY	SALE	TRT_OE	TRUE	BIOCARTA_D4GDI_PATHWAY:SALE:trt_oe	0.43	0.20	1.18
BIOCARTA_RANKL_PATHWAY:A549:TRT_OE	PATHWAY_SET	14.00	14.00	5.00	35.71	9.00	64.29	BIOCARTA_RANKL_PATHWAY	A549	TRT_OE	TRUE	BIOCARTA_RANKL_PATHWAY:A549:trt_oe	0.30	0.20	1.18
BIOCARTA_NFAT_PATHWAY:PC3:TRT_SH.CGS	PATHWAY_SET	34.00	54.00	11.00	32.35	34.00	62.96	BIOCARTA_NFAT_PATHWAY	PC3	TRT_SH.CGS	TRUE	BIOCARTA_NFAT_PATHWAY:PC3:trt_sh.cgs	0.23	0.20	1.18
PHOSPHOLIPASE_INHIBITOR:HT29:TRT_CP	MOA_CLASS	8.00	14.00	4.00	50.00	7.00	50.00	PHOSPHOLIPASE_INHIBITOR	HT29	TRT_CP	TRUE	PHOSPHOLIPASE_INHIBITOR:HT29:trt_cp	0.38	0.20	1.18
KEGG_BLADDER_CANCER:MCF7:TRT_SH.CGS	PATHWAY_SET	30.00	42.00	10.00	33.33	30.00	71.43	KEGG_BLADDER_CANCER	MCF7	TRT_SH.CGS	TRUE	KEGG_BLADDER_CANCER:MCF7:trt_sh.cgs	0.23	0.20	1.18
CYTOTOXIC_AGENT:A375:TRT_CP	MOA_CLASS	3.00	4.00	2.00	66.67	3.00	75.00	CYTOTOXIC_AGENT	A375	TRT_CP	TRUE	CYTOTOXIC_AGENT:A375:trt_cp	0.55	0.20	1.18
PID_ERBB1_INTERNALIZATION_PATHWAY:A375:TRT_XPR	PATHWAY_SET	41.00	41.00	15.00	36.59	18.00	43.90	PID_ERBB1_INTERNALIZATION_PATHWAY	A375	TRT_XPR	TRUE	PID_ERBB1_INTERNALIZATION_PATHWAY:A375:trt_xpr	0.19	0.20	1.17
CDC_INHIBITOR:PC3:TRT_CP	MOA_CLASS	8.00	12.00	4.00	50.00	8.00	66.67	CDC_INHIBITOR	PC3	TRT_CP	TRUE	CDC_INHIBITOR:PC3:trt_cp	0.37	0.20	1.17
REACTOME_RIP_MEDIATED_NFKB_ACTIVATION_VIA_DAI:HA1E:TRT_OE	PATHWAY_SET	20.00	18.00	10.00	50.00	10.00	55.56	REACTOME_RIP_MEDIATED_NFKB_ACTIVATION_VIA_DAI	HA1E	TRT_OE	TRUE	REACTOME_RIP_MEDIATED_NFKB_ACTIVATION_VIA_DAI:HA1E:trt_oe	0.26	0.20	1.17
PID_ERBB_NETWORK_PATHWAY:U251MG:TRT_XPR	PATHWAY_SET	19.00	15.00	7.00	36.84	10.00	66.67	PID_ERBB_NETWORK_PATHWAY	U251MG	TRT_XPR	TRUE	PID_ERBB_NETWORK_PATHWAY:U251MG:trt_xpr	0.27	0.20	1.17
KEGG_LYSOSOME:U251MG:TRT_XPR	PATHWAY_SET	98.00	121.00	31.00	31.63	48.00	39.67	KEGG_LYSOSOME	U251MG	TRT_XPR	TRUE	KEGG_LYSOSOME:U251MG:trt_xpr	0.15	0.20	1.17
BIOCARTA_IL2_PATHWAY:TRT_OE	PATHWAY_SET	315.00	22.00	113.00	35.87	20.00	90.91	BIOCARTA_IL2_PATHWAY	-666	TRT_OE	TRUE	BIOCARTA_IL2_PATHWAY:trt_oe	0.11	0.20	1.17
PID_HDAC_CLASSI_PATHWAY:HT29:TRT_XPR	PATHWAY_SET	78.00	66.00	30.00	38.46	40.00	60.61	PID_HDAC_CLASSI_PATHWAY	HT29	TRT_XPR	TRUE	PID_HDAC_CLASSI_PATHWAY:HT29:trt_xpr	0.16	0.20	1.17
BIOCARTA_BARR_MAPK_PATHWAY:H1299:TRT_OE	PATHWAY_SET	20.00	12.00	13.00	65.00	4.00	33.33	BIOCARTA_BARR_MAPK_PATHWAY	H1299	TRT_OE	TRUE	BIOCARTA_BARR_MAPK_PATHWAY:H1299:trt_oe	0.26	0.20	1.17
BIOCARTA_MCM_PATHWAY:AGS:TRT_XPR	PATHWAY_SET	15.00	18.00	7.00	46.67	7.00	38.89	BIOCARTA_MCM_PATHWAY	AGS	TRT_XPR	TRUE	BIOCARTA_MCM_PATHWAY:AGS:trt_xpr	0.28	0.20	1.17
PID_FAK_PATHWAY:HT29:TRT_XPR	PATHWAY_SET	52.00	59.00	16.00	30.77	28.00	47.46	PID_FAK_PATHWAY	HT29	TRT_XPR	TRUE	PID_FAK_PATHWAY:HT29:trt_xpr	0.19	0.20	1.17
PID_TRKR_PATHWAY:A375:TRT_XPR	PATHWAY_SET	61.00	62.00	21.00	34.43	30.00	48.39	PID_TRKR_PATHWAY	A375	TRT_XPR	TRUE	PID_TRKR_PATHWAY:A375:trt_xpr	0.16	0.20	1.17
PID_ANGIOPOIETIN_RECEPTOR_PATHWAY:HA1E:TRT_OE	PATHWAY_SET	90.00	50.00	40.00	44.44	28.00	56.00	PID_ANGIOPOIETIN_RECEPTOR_PATHWAY	HA1E	TRT_OE	TRUE	PID_ANGIOPOIETIN_RECEPTOR_PATHWAY:HA1E:trt_oe	0.15	0.19	1.17
PID_HDAC_CLASSIII_PATHWAY:TRT_XPR	PATHWAY_SET	385.00	25.00	117.00	30.39	19.00	76.00	PID_HDAC_CLASSIII_PATHWAY	-666	TRT_XPR	TRUE	PID_HDAC_CLASSIII_PATHWAY:trt_xpr	0.11	0.19	1.17
BIOCARTA_SRCRPTP_PATHWAY:HT29:TRT_SH.CGS	PATHWAY_SET	7.00	11.00	3.00	42.86	7.00	63.64	BIOCARTA_SRCRPTP_PATHWAY	HT29	TRT_SH.CGS	TRUE	BIOCARTA_SRCRPTP_PATHWAY:HT29:trt_sh.cgs	0.38	0.19	1.17
REACTOME_PYRIMIDINE_METABOLISM:PC3:TRT_SH.CGS	PATHWAY_SET	10.00	24.00	4.00	40.00	10.00	41.67	REACTOME_PYRIMIDINE_METABOLISM	PC3	TRT_SH.CGS	TRUE	REACTOME_PYRIMIDINE_METABOLISM:PC3:trt_sh.cgs	0.34	0.19	1.17
CP_HIF_ACTIVATOR:TRT_CP	PCL	31.00	4.00	15.00	48.39	3.00	75.00	CP_HIF_ACTIVATOR	-666	TRT_CP	TRUE	CP_HIF_ACTIVATOR:trt_cp	0.22	0.19	1.17
REACTOME_RECYCLING_PATHWAY_OF_L1:HEPG2:TRT_SH.CGS	PATHWAY_SET	11.00	27.00	6.00	54.55	11.00	40.74	REACTOME_RECYCLING_PATHWAY_OF_L1	HEPG2	TRT_SH.CGS	TRUE	REACTOME_RECYCLING_PATHWAY_OF_L1:HEPG2:trt_sh.cgs	0.31	0.19	1.17
BIOCARTA_TID_PATHWAY:A375:TRT_OE	PATHWAY_SET	30.00	19.00	14.00	46.67	13.00	68.42	BIOCARTA_TID_PATHWAY	A375	TRT_OE	TRUE	BIOCARTA_TID_PATHWAY:A375:trt_oe	0.22	0.19	1.17
PID_LYMPH_ANGIOGENESIS_PATHWAY:HT29:TRT_SH.CGS	PATHWAY_SET	12.00	25.00	5.00	41.67	12.00	48.00	PID_LYMPH_ANGIOGENESIS_PATHWAY	HT29	TRT_SH.CGS	TRUE	PID_LYMPH_ANGIOGENESIS_PATHWAY:HT29:trt_sh.cgs	0.31	0.19	1.17
SODIUM/GLUCOSE_COTRANSPORTER_INHIBITOR:PC3:TRT_CP	MOA_CLASS	5.00	10.00	2.00	40.00	5.00	50.00	SODIUM/GLUCOSE_COTRANSPORTER_INHIBITOR	PC3	TRT_CP	TRUE	SODIUM/GLUCOSE_COTRANSPORTER_INHIBITOR:PC3:trt_cp	0.46	0.19	1.17
REACTOME_SIGNALLING_TO_RAS:BICR6:TRT_XPR	PATHWAY_SET	36.00	27.00	14.00	38.89	18.00	66.67	REACTOME_SIGNALLING_TO_RAS	BICR6	TRT_XPR	TRUE	REACTOME_SIGNALLING_TO_RAS:BICR6:trt_xpr	0.19	0.19	1.17
5_ALPHA_REDUCTASE_INHIBITOR:HT29:TRT_CP	MOA_CLASS	4.00	4.00	2.00	50.00	3.00	75.00	5_ALPHA_REDUCTASE_INHIBITOR	HT29	TRT_CP	TRUE	5_ALPHA_REDUCTASE_INHIBITOR:HT29:trt_cp	0.50	0.19	1.17
ST_TUMOR_NECROSIS_FACTOR_PATHWAY:A375:TRT_OE	PATHWAY_SET	35.00	29.00	14.00	40.00	19.00	65.52	ST_TUMOR_NECROSIS_FACTOR_PATHWAY	A375	TRT_OE	TRUE	ST_TUMOR_NECROSIS_FACTOR_PATHWAY:A375:trt_oe	0.22	0.19	1.17
KEGG_CHRONIC_MYELOID_LEUKEMIA:BICR6:TRT_XPR	PATHWAY_SET	88.00	73.00	28.00	31.82	46.00	63.01	KEGG_CHRONIC_MYELOID_LEUKEMIA	BICR6	TRT_XPR	TRUE	KEGG_CHRONIC_MYELOID_LEUKEMIA:BICR6:trt_xpr	0.16	0.19	1.17
KEGG_PRION_DISEASES:PC3:TRT_SH.CGS	PATHWAY_SET	19.00	35.00	7.00	36.84	19.00	54.29	KEGG_PRION_DISEASES	PC3	TRT_SH.CGS	TRUE	KEGG_PRION_DISEASES:PC3:trt_sh.cgs	0.27	0.19	1.17
PID_GMCSF_PATHWAY:A549:TRT_OE	PATHWAY_SET	95.00	37.00	45.00	47.37	25.00	67.57	PID_GMCSF_PATHWAY	A549	TRT_OE	TRUE	PID_GMCSF_PATHWAY:A549:trt_oe	0.15	0.19	1.17
PID_IL8_CXCR1_PATHWAY:A375:TRT_OE	PATHWAY_SET	35.00	28.00	14.00	40.00	16.00	57.14	PID_IL8_CXCR1_PATHWAY	A375	TRT_OE	TRUE	PID_IL8_CXCR1_PATHWAY:A375:trt_oe	0.22	0.19	1.17
PID_MYC_PATHWAY:YAPC:TRT_XPR	PATHWAY_SET	31.00	25.00	11.00	35.48	16.00	64.00	PID_MYC_PATHWAY	YAPC	TRT_XPR	TRUE	PID_MYC_PATHWAY:YAPC:trt_xpr	0.22	0.19	1.17
CP_PROGESTERONE_RECEPTOR_AGONIST:HA1E:TRT_CP	PCL	13.00	12.00	5.00	38.46	8.00	66.67	CP_PROGESTERONE_RECEPTOR_AGONIST	HA1E	TRT_CP	TRUE	CP_PROGESTERONE_RECEPTOR_AGONIST:HA1E:trt_cp	0.31	0.19	1.17
REACTOME_NFKB_IS_ACTIVATED_AND_SIGNALS_SURVIVAL:A375:TRT_OE	PATHWAY_SET	15.00	11.00	9.00	60.00	8.00	72.73	REACTOME_NFKB_IS_ACTIVATED_AND_SIGNALS_SURVIVAL	A375	TRT_OE	TRUE	REACTOME_NFKB_IS_ACTIVATED_AND_SIGNALS_SURVIVAL:A375:trt_oe	0.28	0.19	1.17
OE_FOS_TRANSCRIPTION_FACTOR_FAMILY:PC3:TRT_OE	PCL	4.00	3.00	2.00	50.00	3.00	100.00	OE_FOS_TRANSCRIPTION_FACTOR_FAMILY	PC3	TRT_OE	TRUE	OE_FOS_TRANSCRIPTION_FACTOR_FAMILY:PC3:trt_oe	0.50	0.19	1.17
BENZODIAZEPINE_RECEPTOR_ANTAGONIST:MCF7:TRT_CP	MOA_CLASS	3.00	3.00	3.00	100.00	3.00	100.00	BENZODIAZEPINE_RECEPTOR_ANTAGONIST	MCF7	TRT_CP	TRUE	BENZODIAZEPINE_RECEPTOR_ANTAGONIST:MCF7:trt_cp	0.55	0.19	1.17
KD_CYCLINS:A549:TRT_OE	PCL	8.00	4.00	4.00	50.00	3.00	75.00	KD_CYCLINS	A549	TRT_OE	TRUE	KD_CYCLINS:A549:trt_oe	0.37	0.19	1.17
KD_ALDEHYDE_DEHYDROGENASES:U251MG:TRT_XPR	PCL	8.00	4.00	5.00	62.50	4.00	100.00	KD_ALDEHYDE_DEHYDROGENASES	U251MG	TRT_XPR	TRUE	KD_ALDEHYDE_DEHYDROGENASES:U251MG:trt_xpr	0.37	0.19	1.17
BIOCARTA_SKP2E2F_PATHWAY:YAPC:TRT_XPR	PATHWAY_SET	13.00	10.00	4.00	30.77	6.00	60.00	BIOCARTA_SKP2E2F_PATHWAY	YAPC	TRT_XPR	TRUE	BIOCARTA_SKP2E2F_PATHWAY:YAPC:trt_xpr	0.31	0.19	1.17
REACTOME_ENOS_ACTIVATION_AND_REGULATION:MCF7:TRT_SH.CGS	PATHWAY_SET	12.00	20.00	4.00	33.33	12.00	60.00	REACTOME_ENOS_ACTIVATION_AND_REGULATION	MCF7	TRT_SH.CGS	TRUE	REACTOME_ENOS_ACTIVATION_AND_REGULATION:MCF7:trt_sh.cgs	0.31	0.19	1.17
REACTOME_MITOCHONDRIAL_FATTY_ACID_BETA_OXIDATION:U251MG:TRT_XPR	PATHWAY_SET	12.00	14.00	4.00	33.33	5.00	35.71	REACTOME_MITOCHONDRIAL_FATTY_ACID_BETA_OXIDATION	U251MG	TRT_XPR	TRUE	REACTOME_MITOCHONDRIAL_FATTY_ACID_BETA_OXIDATION:U251MG:trt_xpr	0.31	0.19	1.17
PID_CMYB_PATHWAY:A375:TRT_XPR	PATHWAY_SET	106.00	84.00	39.00	36.79	52.00	61.90	PID_CMYB_PATHWAY	A375	TRT_XPR	TRUE	PID_CMYB_PATHWAY:A375:trt_xpr	0.14	0.19	1.17
PID_ERBB1_DOWNSTREAM_PATHWAY:HEPG2:TRT_SH.CGS	PATHWAY_SET	50.00	105.00	19.00	38.00	50.00	47.62	PID_ERBB1_DOWNSTREAM_PATHWAY	HEPG2	TRT_SH.CGS	TRUE	PID_ERBB1_DOWNSTREAM_PATHWAY:HEPG2:trt_sh.cgs	0.19	0.19	1.17
KEGG_JAK_STAT_SIGNALING_PATHWAY:A549:TRT_OE	PATHWAY_SET	103.00	155.00	34.00	33.01	50.00	32.26	KEGG_JAK_STAT_SIGNALING_PATHWAY	A549	TRT_OE	TRUE	KEGG_JAK_STAT_SIGNALING_PATHWAY:A549:trt_oe	0.14	0.19	1.17
BIOCARTA_MPR_PATHWAY:MCF7:TRT_SH.CGS	PATHWAY_SET	19.00	34.00	7.00	36.84	19.00	55.88	BIOCARTA_MPR_PATHWAY	MCF7	TRT_SH.CGS	TRUE	BIOCARTA_MPR_PATHWAY:MCF7:trt_sh.cgs	0.26	0.19	1.17
TOPOISOMERASE_INHIBITOR:YAPC:TRT_CP	MOA_CLASS	21.00	48.00	10.00	47.62	20.00	41.67	TOPOISOMERASE_INHIBITOR	YAPC	TRT_CP	TRUE	TOPOISOMERASE_INHIBITOR:YAPC:trt_cp	0.25	0.19	1.17
REACTOME_FORMATION_OF_RNA_POL_II_ELONGATION_COMPLEX_:PC3:TRT_SH.CGS	PATHWAY_SET	20.00	44.00	11.00	55.00	20.00	45.45	REACTOME_FORMATION_OF_RNA_POL_II_ELONGATION_COMPLEX_	PC3	TRT_SH.CGS	TRUE	REACTOME_FORMATION_OF_RNA_POL_II_ELONGATION_COMPLEX_:PC3:trt_sh.cgs	0.25	0.19	1.17
HALLMARK_HEDGEHOG_SIGNALING:A375:TRT_SH.CGS	PATHWAY_SET	13.00	36.00	6.00	46.15	13.00	36.11	HALLMARK_HEDGEHOG_SIGNALING	A375	TRT_SH.CGS	TRUE	HALLMARK_HEDGEHOG_SIGNALING:A375:trt_sh.cgs	0.31	0.19	1.17
ANDROGEN_RECEPTOR_AGONIST:MCF7:TRT_CP	MOA_CLASS	15.00	14.00	8.00	53.33	9.00	64.29	ANDROGEN_RECEPTOR_AGONIST	MCF7	TRT_CP	TRUE	ANDROGEN_RECEPTOR_AGONIST:MCF7:trt_cp	0.28	0.19	1.17
PID_LYMPH_ANGIOGENESIS_PATHWAY:A549:TRT_OE	PATHWAY_SET	42.00	25.00	18.00	42.86	13.00	52.00	PID_LYMPH_ANGIOGENESIS_PATHWAY	A549	TRT_OE	TRUE	PID_LYMPH_ANGIOGENESIS_PATHWAY:A549:trt_oe	0.19	0.19	1.17
KEGG_NEUROTROPHIN_SIGNALING_PATHWAY:SALE:TRT_OE	PATHWAY_SET	212.00	126.00	92.00	43.40	42.00	33.33	KEGG_NEUROTROPHIN_SIGNALING_PATHWAY	SALE	TRT_OE	TRUE	KEGG_NEUROTROPHIN_SIGNALING_PATHWAY:SALE:trt_oe	0.12	0.19	1.17
BIOCARTA_MAL_PATHWAY:A375:TRT_XPR	PATHWAY_SET	32.00	19.00	15.00	46.88	16.00	84.21	BIOCARTA_MAL_PATHWAY	A375	TRT_XPR	TRUE	BIOCARTA_MAL_PATHWAY:A375:trt_xpr	0.22	0.19	1.17
REACTOME_EGFR_DOWNREGULATION:HT29:TRT_SH.CGS	PATHWAY_SET	14.00	25.00	5.00	35.71	14.00	56.00	REACTOME_EGFR_DOWNREGULATION	HT29	TRT_SH.CGS	TRUE	REACTOME_EGFR_DOWNREGULATION:HT29:trt_sh.cgs	0.29	0.19	1.17
REACTOME_CTNNB1_PHOSPHORYLATION_CASCADE:HT29:TRT_XPR	PATHWAY_SET	11.00	16.00	5.00	45.45	6.00	37.50	REACTOME_CTNNB1_PHOSPHORYLATION_CASCADE	HT29	TRT_XPR	TRUE	REACTOME_CTNNB1_PHOSPHORYLATION_CASCADE:HT29:trt_xpr	0.31	0.19	1.17
BIOCARTA_CDK5_PATHWAY:TRT_OE	PATHWAY_SET	189.00	11.00	82.00	43.39	7.00	63.64	BIOCARTA_CDK5_PATHWAY	-666	TRT_OE	TRUE	BIOCARTA_CDK5_PATHWAY:trt_oe	0.12	0.19	1.17
FARNESYLTRANSFERASE_INHIBITOR:HELA:TRT_CP	MOA_CLASS	4.00	12.00	3.00	75.00	4.00	33.33	FARNESYLTRANSFERASE_INHIBITOR	HELA	TRT_CP	TRUE	FARNESYLTRANSFERASE_INHIBITOR:HELA:trt_cp	0.50	0.19	1.17
REACTOME_FRS2_MEDIATED_CASCADE:A375:TRT_XPR	PATHWAY_SET	26.00	36.00	9.00	34.62	14.00	38.89	REACTOME_FRS2_MEDIATED_CASCADE	A375	TRT_XPR	TRUE	REACTOME_FRS2_MEDIATED_CASCADE:A375:trt_xpr	0.23	0.19	1.17
PID_S1P_S1P1_PATHWAY:HT29:TRT_SH.CGS	PATHWAY_SET	12.00	21.00	4.00	33.33	12.00	57.14	PID_S1P_S1P1_PATHWAY	HT29	TRT_SH.CGS	TRUE	PID_S1P_S1P1_PATHWAY:HT29:trt_sh.cgs	0.30	0.19	1.17
REACTOME_ERKS_ARE_INACTIVATED:HT29:TRT_XPR	PATHWAY_SET	14.00	12.00	7.00	50.00	7.00	58.33	REACTOME_ERKS_ARE_INACTIVATED	HT29	TRT_XPR	TRUE	REACTOME_ERKS_ARE_INACTIVATED:HT29:trt_xpr	0.29	0.19	1.17
BIOCARTA_SALMONELLA_PATHWAY:BICR6:TRT_XPR	PATHWAY_SET	23.00	13.00	11.00	47.83	11.00	84.62	BIOCARTA_SALMONELLA_PATHWAY	BICR6	TRT_XPR	TRUE	BIOCARTA_SALMONELLA_PATHWAY:BICR6:trt_xpr	0.24	0.19	1.17
PID_PLK1_PATHWAY:A375:TRT_XPR	PATHWAY_SET	33.00	46.00	19.00	57.58	18.00	39.13	PID_PLK1_PATHWAY	A375	TRT_XPR	TRUE	PID_PLK1_PATHWAY:A375:trt_xpr	0.22	0.19	1.16
PID_MYC_PATHWAY:TRT_XPR	PATHWAY_SET	327.00	25.00	114.00	34.86	16.00	64.00	PID_MYC_PATHWAY	-666	TRT_XPR	TRUE	PID_MYC_PATHWAY:trt_xpr	0.11	0.19	1.16
REACTOME_ACTIVATION_OF_RAC:A375:TRT_XPR	PATHWAY_SET	13.00	13.00	4.00	30.77	7.00	53.85	REACTOME_ACTIVATION_OF_RAC	A375	TRT_XPR	TRUE	REACTOME_ACTIVATION_OF_RAC:A375:trt_xpr	0.31	0.19	1.16
DNA_INHIBITOR:THP1:TRT_CP	MOA_CLASS	8.00	26.00	3.00	37.50	8.00	30.77	DNA_INHIBITOR	THP1	TRT_CP	TRUE	DNA_INHIBITOR:THP1:trt_cp	0.37	0.19	1.16
REACTOME_EXTENSION_OF_TELOMERES:A549:TRT_SH.CGS	PATHWAY_SET	10.00	27.00	4.00	40.00	10.00	37.04	REACTOME_EXTENSION_OF_TELOMERES	A549	TRT_SH.CGS	TRUE	REACTOME_EXTENSION_OF_TELOMERES:A549:trt_sh.cgs	0.34	0.19	1.16
PID_THROMBIN_PAR4_PATHWAY:A375:TRT_SH.CGS	PATHWAY_SET	5.00	15.00	2.00	40.00	5.00	33.33	PID_THROMBIN_PAR4_PATHWAY	A375	TRT_SH.CGS	TRUE	PID_THROMBIN_PAR4_PATHWAY:A375:trt_sh.cgs	0.46	0.19	1.16
ST_DIFFERENTIATION_PATHWAY_IN_PC12_CELLS:SALE:TRT_OE	PATHWAY_SET	55.00	45.00	30.00	54.55	15.00	33.33	ST_DIFFERENTIATION_PATHWAY_IN_PC12_CELLS	SALE	TRT_OE	TRUE	ST_DIFFERENTIATION_PATHWAY_IN_PC12_CELLS:SALE:trt_oe	0.19	0.19	1.16
EPHRIN_INHIBITOR:BT20:TRT_CP	MOA_CLASS	3.00	4.00	3.00	100.00	3.00	75.00	EPHRIN_INHIBITOR	BT20	TRT_CP	TRUE	EPHRIN_INHIBITOR:BT20:trt_cp	0.55	0.19	1.16
PID_IL2_1PATHWAY:VCAP:TRT_SH.CGS	PATHWAY_SET	20.00	55.00	11.00	55.00	20.00	36.36	PID_IL2_1PATHWAY	VCAP	TRT_SH.CGS	TRUE	PID_IL2_1PATHWAY:VCAP:trt_sh.cgs	0.25	0.19	1.16
REACTOME_REGULATION_OF_APOPTOSIS:HT29:TRT_SH.CGS	PATHWAY_SET	22.00	57.00	16.00	72.73	22.00	38.60	REACTOME_REGULATION_OF_APOPTOSIS	HT29	TRT_SH.CGS	TRUE	REACTOME_REGULATION_OF_APOPTOSIS:HT29:trt_sh.cgs	0.24	0.19	1.16
PID_FOXO_PATHWAY:TRT_XPR	PATHWAY_SET	610.00	49.00	193.00	31.64	29.00	59.18	PID_FOXO_PATHWAY	-666	TRT_XPR	TRUE	PID_FOXO_PATHWAY:trt_xpr	0.10	0.19	1.16
REACTOME_MRNA_SPLICING_MINOR_PATHWAY:PC3:TRT_SH.CGS	PATHWAY_SET	13.00	43.00	10.00	76.92	13.00	30.23	REACTOME_MRNA_SPLICING_MINOR_PATHWAY	PC3	TRT_SH.CGS	TRUE	REACTOME_MRNA_SPLICING_MINOR_PATHWAY:PC3:trt_sh.cgs	0.31	0.19	1.16
HISTONE_DEMETHYLASE_INHIBITOR:CD34:TRT_CP	MOA_CLASS	3.00	5.00	2.00	66.67	3.00	60.00	HISTONE_DEMETHYLASE_INHIBITOR	CD34	TRT_CP	TRUE	HISTONE_DEMETHYLASE_INHIBITOR:CD34:trt_cp	0.55	0.19	1.16
KEGG_PANTOTHENATE_AND_COA_BIOSYNTHESIS:MCF7:TRT_SH.CGS	PATHWAY_SET	6.00	16.00	3.00	50.00	6.00	37.50	KEGG_PANTOTHENATE_AND_COA_BIOSYNTHESIS	MCF7	TRT_SH.CGS	TRUE	KEGG_PANTOTHENATE_AND_COA_BIOSYNTHESIS:MCF7:trt_sh.cgs	0.43	0.19	1.16
BIOCARTA_GH_PATHWAY:VCAP:TRT_SH.CGS	PATHWAY_SET	11.00	28.00	5.00	45.45	11.00	39.29	BIOCARTA_GH_PATHWAY	VCAP	TRT_SH.CGS	TRUE	BIOCARTA_GH_PATHWAY:VCAP:trt_sh.cgs	0.31	0.19	1.16
NAMPT_INHIBITOR:AGS:TRT_CP	MOA_CLASS	3.00	6.00	3.00	100.00	3.00	50.00	NAMPT_INHIBITOR	AGS	TRT_CP	TRUE	NAMPT_INHIBITOR:AGS:trt_cp	0.55	0.19	1.16
REACTOME_SHC_MEDIATED_CASCADE:HEPG2:TRT_SH.CGS	PATHWAY_SET	10.00	28.00	5.00	50.00	10.00	35.71	REACTOME_SHC_MEDIATED_CASCADE	HEPG2	TRT_SH.CGS	TRUE	REACTOME_SHC_MEDIATED_CASCADE:HEPG2:trt_sh.cgs	0.34	0.19	1.16
CP_EGFR_INHIBITOR:OCILY3:TRT_CP	PCL	6.00	14.00	3.00	50.00	6.00	42.86	CP_EGFR_INHIBITOR	OCILY3	TRT_CP	TRUE	CP_EGFR_INHIBITOR:OCILY3:trt_cp	0.43	0.19	1.16
IGF-1_INHIBITOR:HA1E:TRT_CP	MOA_CLASS	9.00	9.00	6.00	66.67	7.00	77.78	IGF-1_INHIBITOR	HA1E	TRT_CP	TRUE	IGF-1_INHIBITOR:HA1E:trt_cp	0.35	0.19	1.16
BIOCARTA_MPR_PATHWAY:PC3:TRT_SH.CGS	PATHWAY_SET	22.00	34.00	7.00	31.82	22.00	64.71	BIOCARTA_MPR_PATHWAY	PC3	TRT_SH.CGS	TRUE	BIOCARTA_MPR_PATHWAY:PC3:trt_sh.cgs	0.24	0.19	1.16
PID_DNA_PK_PATHWAY:BICR6:TRT_XPR	PATHWAY_SET	16.00	16.00	5.00	31.25	8.00	50.00	PID_DNA_PK_PATHWAY	BICR6	TRT_XPR	TRUE	PID_DNA_PK_PATHWAY:BICR6:trt_xpr	0.27	0.19	1.16
REACTOME_CYCLIN_E_ASSOCIATED_EVENTS_DURING_G1_S_TRANSITION_:A375:TRT_XPR	PATHWAY_SET	54.00	63.00	28.00	51.85	24.00	38.10	REACTOME_CYCLIN_E_ASSOCIATED_EVENTS_DURING_G1_S_TRANSITION_	A375	TRT_XPR	TRUE	REACTOME_CYCLIN_E_ASSOCIATED_EVENTS_DURING_G1_S_TRANSITION_:A375:trt_xpr	0.19	0.19	1.16
RIBONUCLEOSIDE_REDUCTASE_INHIBITOR:HCC515:TRT_CP	MOA_CLASS	4.00	8.00	4.00	100.00	3.00	37.50	RIBONUCLEOSIDE_REDUCTASE_INHIBITOR	HCC515	TRT_CP	TRUE	RIBONUCLEOSIDE_REDUCTASE_INHIBITOR:HCC515:trt_cp	0.50	0.19	1.16
KEGG_AMINO_SUGAR_AND_NUCLEOTIDE_SUGAR_METABOLISM:U251MG:TRT_XPR	PATHWAY_SET	34.00	44.00	11.00	32.35	17.00	38.64	KEGG_AMINO_SUGAR_AND_NUCLEOTIDE_SUGAR_METABOLISM	U251MG	TRT_XPR	TRUE	KEGG_AMINO_SUGAR_AND_NUCLEOTIDE_SUGAR_METABOLISM:U251MG:trt_xpr	0.22	0.19	1.16
CP_DIHYDROFOLATE_REDUCTASE_INHIBITOR:MCF7:TRT_CP	PCL	5.00	4.00	3.00	60.00	4.00	100.00	CP_DIHYDROFOLATE_REDUCTASE_INHIBITOR	MCF7	TRT_CP	TRUE	CP_DIHYDROFOLATE_REDUCTASE_INHIBITOR:MCF7:trt_cp	0.46	0.19	1.16
PROTEIN_SYNTHESIS_INHIBITOR:MCF7:TRT_CP	MOA_CLASS	39.00	47.00	15.00	38.46	27.00	57.45	PROTEIN_SYNTHESIS_INHIBITOR	MCF7	TRT_CP	TRUE	PROTEIN_SYNTHESIS_INHIBITOR:MCF7:trt_cp	0.19	0.19	1.16
REACTOME_CD28_DEPENDENT_VAV1_PATHWAY:U251MG:TRT_XPR	PATHWAY_SET	20.00	11.00	9.00	45.00	10.00	90.91	REACTOME_CD28_DEPENDENT_VAV1_PATHWAY	U251MG	TRT_XPR	TRUE	REACTOME_CD28_DEPENDENT_VAV1_PATHWAY:U251MG:trt_xpr	0.25	0.19	1.16
HISTONE_DEMETHYLASE_INHIBITOR:YAPC:TRT_CP	MOA_CLASS	3.00	5.00	3.00	100.00	3.00	60.00	HISTONE_DEMETHYLASE_INHIBITOR	YAPC	TRT_CP	TRUE	HISTONE_DEMETHYLASE_INHIBITOR:YAPC:trt_cp	0.55	0.19	1.16
LIPOXYGENASE_INHIBITOR:PC3:TRT_CP	MOA_CLASS	28.00	37.00	14.00	50.00	24.00	64.86	LIPOXYGENASE_INHIBITOR	PC3	TRT_CP	TRUE	LIPOXYGENASE_INHIBITOR:PC3:trt_cp	0.22	0.19	1.16
REACTOME_RAF_MAP_KINASE_CASCADE:TRT_XPR	PATHWAY_SET	184.00	10.00	68.00	36.96	9.00	90.00	REACTOME_RAF_MAP_KINASE_CASCADE	-666	TRT_XPR	TRUE	REACTOME_RAF_MAP_KINASE_CASCADE:trt_xpr	0.12	0.19	1.16
BIOCARTA_CHEMICAL_PATHWAY:A549:TRT_XPR	PATHWAY_SET	41.00	22.00	13.00	31.71	17.00	77.27	BIOCARTA_CHEMICAL_PATHWAY	A549	TRT_XPR	TRUE	BIOCARTA_CHEMICAL_PATHWAY:A549:trt_xpr	0.19	0.19	1.16
REACTOME_SMAD2_SMAD3_SMAD4_HETEROTRIMER_REGULATES_TRANSCRIPTION:TRT_XPR	PATHWAY_SET	254.00	27.00	79.00	31.10	13.00	48.15	REACTOME_SMAD2_SMAD3_SMAD4_HETEROTRIMER_REGULATES_TRANSCRIPTION	-666	TRT_XPR	TRUE	REACTOME_SMAD2_SMAD3_SMAD4_HETEROTRIMER_REGULATES_TRANSCRIPTION:trt_xpr	0.11	0.19	1.16
BIOCARTA_EPONFKB_PATHWAY:A375:TRT_OE	PATHWAY_SET	16.00	11.00	9.00	56.25	7.00	63.64	BIOCARTA_EPONFKB_PATHWAY	A375	TRT_OE	TRUE	BIOCARTA_EPONFKB_PATHWAY:A375:trt_oe	0.27	0.19	1.16
PID_RETINOIC_ACID_PATHWAY:ES2:TRT_XPR	PATHWAY_SET	57.00	30.00	24.00	42.11	23.00	76.67	PID_RETINOIC_ACID_PATHWAY	ES2	TRT_XPR	TRUE	PID_RETINOIC_ACID_PATHWAY:ES2:trt_xpr	0.19	0.19	1.16
PID_CDC42_PATHWAY:A549:TRT_OE	PATHWAY_SET	126.00	70.00	57.00	45.24	34.00	48.57	PID_CDC42_PATHWAY	A549	TRT_OE	TRUE	PID_CDC42_PATHWAY:A549:trt_oe	0.13	0.19	1.16
REACTOME_HORMONE_SENSITIVE_LIPASE_HSL_MEDIATED_TRIACYLGLYCEROL_HYDROLYSIS:A375:TRT_OE	PATHWAY_SET	15.00	12.00	5.00	33.33	8.00	66.67	REACTOME_HORMONE_SENSITIVE_LIPASE_HSL_MEDIATED_TRIACYLGLYCEROL_HYDROLYSIS	A375	TRT_OE	TRUE	REACTOME_HORMONE_SENSITIVE_LIPASE_HSL_MEDIATED_TRIACYLGLYCEROL_HYDROLYSIS:A375:trt_oe	0.28	0.19	1.16
PID_NOTCH_PATHWAY:HT29:TRT_XPR	PATHWAY_SET	47.00	59.00	15.00	31.91	24.00	40.68	PID_NOTCH_PATHWAY	HT29	TRT_XPR	TRUE	PID_NOTCH_PATHWAY:HT29:trt_xpr	0.19	0.19	1.16
REACTOME_CYCLIN_A_B1_ASSOCIATED_EVENTS_DURING_G2_M_TRANSITION:PC3:TRT_XPR	PATHWAY_SET	28.00	15.00	14.00	50.00	13.00	86.67	REACTOME_CYCLIN_A_B1_ASSOCIATED_EVENTS_DURING_G2_M_TRANSITION	PC3	TRT_XPR	TRUE	REACTOME_CYCLIN_A_B1_ASSOCIATED_EVENTS_DURING_G2_M_TRANSITION:PC3:trt_xpr	0.22	0.19	1.16
BIOCARTA_ECM_PATHWAY:ES2:TRT_XPR	PATHWAY_SET	39.00	24.00	12.00	30.77	15.00	62.50	BIOCARTA_ECM_PATHWAY	ES2	TRT_XPR	TRUE	BIOCARTA_ECM_PATHWAY:ES2:trt_xpr	0.19	0.19	1.16
REACTOME_SHC1_EVENTS_IN_EGFR_SIGNALING:AALE:TRT_OE	PATHWAY_SET	77.00	15.00	46.00	59.74	9.00	60.00	REACTOME_SHC1_EVENTS_IN_EGFR_SIGNALING	AALE	TRT_OE	TRUE	REACTOME_SHC1_EVENTS_IN_EGFR_SIGNALING:AALE:trt_oe	0.15	0.19	1.16
BIOCARTA_CXCR4_PATHWAY:U251MG:TRT_XPR	PATHWAY_SET	27.00	24.00	9.00	33.33	13.00	54.17	BIOCARTA_CXCR4_PATHWAY	U251MG	TRT_XPR	TRUE	BIOCARTA_CXCR4_PATHWAY:U251MG:trt_xpr	0.23	0.18	1.16
PID_MET_PATHWAY:A549:TRT_XPR	PATHWAY_SET	105.00	80.00	32.00	30.48	45.00	56.25	PID_MET_PATHWAY	A549	TRT_XPR	TRUE	PID_MET_PATHWAY:A549:trt_xpr	0.14	0.18	1.16
BIOCARTA_CDMAC_PATHWAY:HT29:TRT_SH.CGS	PATHWAY_SET	8.00	16.00	3.00	37.50	8.00	50.00	BIOCARTA_CDMAC_PATHWAY	HT29	TRT_SH.CGS	TRUE	BIOCARTA_CDMAC_PATHWAY:HT29:trt_sh.cgs	0.37	0.18	1.16
BIOCARTA_TRKA_PATHWAY:A549:TRT_OE	PATHWAY_SET	39.00	12.00	13.00	33.33	9.00	75.00	BIOCARTA_TRKA_PATHWAY	A549	TRT_OE	TRUE	BIOCARTA_TRKA_PATHWAY:A549:trt_oe	0.19	0.18	1.16
CP_MTOR_INHIBITOR:U937:TRT_CP	PCL	6.00	16.00	3.00	50.00	5.00	31.25	CP_MTOR_INHIBITOR	U937	TRT_CP	TRUE	CP_MTOR_INHIBITOR:U937:trt_cp	0.43	0.18	1.16
PID_MTOR_4PATHWAY:TRT_XPR	PATHWAY_SET	710.00	69.00	239.00	33.66	34.00	49.28	PID_MTOR_4PATHWAY	-666	TRT_XPR	TRUE	PID_MTOR_4PATHWAY:trt_xpr	0.10	0.18	1.16
HCV_INHIBITOR:YAPC:TRT_CP	MOA_CLASS	11.00	25.00	5.00	45.45	11.00	44.00	HCV_INHIBITOR	YAPC	TRT_CP	TRUE	HCV_INHIBITOR:YAPC:trt_cp	0.31	0.18	1.15
BIOCARTA_TCR_PATHWAY:PC3:TRT_SH.CGS	PATHWAY_SET	30.00	47.00	12.00	40.00	30.00	63.83	BIOCARTA_TCR_PATHWAY	PC3	TRT_SH.CGS	TRUE	BIOCARTA_TCR_PATHWAY:PC3:trt_sh.cgs	0.22	0.18	1.15
LIPOXYGENASE_INHIBITOR:A549:TRT_CP	MOA_CLASS	26.00	37.00	8.00	30.77	23.00	62.16	LIPOXYGENASE_INHIBITOR	A549	TRT_CP	TRUE	LIPOXYGENASE_INHIBITOR:A549:trt_cp	0.23	0.18	1.15
RET_TYROSINE_KINASE_INHIBITOR:CD34:TRT_CP	MOA_CLASS	5.00	7.00	3.00	60.00	5.00	71.43	RET_TYROSINE_KINASE_INHIBITOR	CD34	TRT_CP	TRUE	RET_TYROSINE_KINASE_INHIBITOR:CD34:trt_cp	0.45	0.18	1.15
CP_NFKB_PATHWAY_INHIBITOR:HT29:TRT_CP	PCL	9.00	7.00	7.00	77.78	6.00	85.71	CP_NFKB_PATHWAY_INHIBITOR	HT29	TRT_CP	TRUE	CP_NFKB_PATHWAY_INHIBITOR:HT29:trt_cp	0.34	0.18	1.15
AROMATASE_INHIBITOR:HCC515:TRT_CP	MOA_CLASS	6.00	10.00	3.00	50.00	5.00	50.00	AROMATASE_INHIBITOR	HCC515	TRT_CP	TRUE	AROMATASE_INHIBITOR:HCC515:trt_cp	0.43	0.18	1.15
PID_P38_ALPHA_BETA_PATHWAY:ES2:TRT_XPR	PATHWAY_SET	44.00	31.00	14.00	31.82	22.00	70.97	PID_P38_ALPHA_BETA_PATHWAY	ES2	TRT_XPR	TRUE	PID_P38_ALPHA_BETA_PATHWAY:ES2:trt_xpr	0.19	0.18	1.15
PID_PRL_SIGNALING_EVENTS_PATHWAY:HT29:TRT_XPR	PATHWAY_SET	30.00	23.00	13.00	43.33	15.00	65.22	PID_PRL_SIGNALING_EVENTS_PATHWAY	HT29	TRT_XPR	TRUE	PID_PRL_SIGNALING_EVENTS_PATHWAY:HT29:trt_xpr	0.22	0.18	1.15
BIOCARTA_INTRINSIC_PATHWAY:PC3:TRT_SH.CGS	PATHWAY_SET	14.00	23.00	5.00	35.71	14.00	60.87	BIOCARTA_INTRINSIC_PATHWAY	PC3	TRT_SH.CGS	TRUE	BIOCARTA_INTRINSIC_PATHWAY:PC3:trt_sh.cgs	0.29	0.18	1.15
ST_INTERFERON_GAMMA_PATHWAY:HT29:TRT_OE	PATHWAY_SET	5.00	10.00	2.00	40.00	5.00	50.00	ST_INTERFERON_GAMMA_PATHWAY	HT29	TRT_OE	TRUE	ST_INTERFERON_GAMMA_PATHWAY:HT29:trt_oe	0.45	0.18	1.15
REACTOME_G1_PHASE:HEPG2:TRT_SH.CGS	PATHWAY_SET	21.00	37.00	8.00	38.10	21.00	56.76	REACTOME_G1_PHASE	HEPG2	TRT_SH.CGS	TRUE	REACTOME_G1_PHASE:HEPG2:trt_sh.cgs	0.24	0.18	1.15
KD_LYSINE_ACETYLTRANSFERASES:A549:TRT_SH.CGS	PCL	3.00	3.00	3.00	100.00	3.00	100.00	KD_LYSINE_ACETYLTRANSFERASES	A549	TRT_SH.CGS	TRUE	KD_LYSINE_ACETYLTRANSFERASES:A549:trt_sh.cgs	0.54	0.18	1.15
BCR-ABL_KINASE_INHIBITOR:A375:TRT_CP	MOA_CLASS	12.00	14.00	9.00	75.00	11.00	78.57	BCR-ABL_KINASE_INHIBITOR	A375	TRT_CP	TRUE	BCR-ABL_KINASE_INHIBITOR:A375:trt_cp	0.30	0.18	1.15
CP_PPAR_RECEPTOR_AGONIST:HELA:TRT_CP	PCL	5.00	16.00	3.00	60.00	5.00	31.25	CP_PPAR_RECEPTOR_AGONIST	HELA	TRT_CP	TRUE	CP_PPAR_RECEPTOR_AGONIST:HELA:trt_cp	0.45	0.18	1.15
BIOCARTA_RACCYCD_PATHWAY:SALE:TRT_OE	PATHWAY_SET	67.00	26.00	30.00	44.78	21.00	80.77	BIOCARTA_RACCYCD_PATHWAY	SALE	TRT_OE	TRUE	BIOCARTA_RACCYCD_PATHWAY:SALE:trt_oe	0.15	0.18	1.15
REACTOME_RIP_MEDIATED_NFKB_ACTIVATION_VIA_DAI:A375:TRT_XPR	PATHWAY_SET	24.00	18.00	8.00	33.33	12.00	66.67	REACTOME_RIP_MEDIATED_NFKB_ACTIVATION_VIA_DAI	A375	TRT_XPR	TRUE	REACTOME_RIP_MEDIATED_NFKB_ACTIVATION_VIA_DAI:A375:trt_xpr	0.23	0.18	1.15
CP_NFKB_PATHWAY_INHIBITOR:HA1E:TRT_CP	PCL	9.00	7.00	5.00	55.56	6.00	85.71	CP_NFKB_PATHWAY_INHIBITOR	HA1E	TRT_CP	TRUE	CP_NFKB_PATHWAY_INHIBITOR:HA1E:trt_cp	0.34	0.18	1.15
ST_GA12_PATHWAY:TRT_OE	PATHWAY_SET	209.00	23.00	89.00	42.58	13.00	56.52	ST_GA12_PATHWAY	-666	TRT_OE	TRUE	ST_GA12_PATHWAY:trt_oe	0.12	0.18	1.15
PID_BCR_5PATHWAY:A375:TRT_OE	PATHWAY_SET	113.00	65.00	43.00	38.05	47.00	72.31	PID_BCR_5PATHWAY	A375	TRT_OE	TRUE	PID_BCR_5PATHWAY:A375:trt_oe	0.14	0.18	1.15
BIOCARTA_NOS1_PATHWAY:U251MG:TRT_XPR	PATHWAY_SET	28.00	22.00	10.00	35.71	14.00	63.64	BIOCARTA_NOS1_PATHWAY	U251MG	TRT_XPR	TRUE	BIOCARTA_NOS1_PATHWAY:U251MG:trt_xpr	0.22	0.18	1.15
GASTRIN_INHIBITOR:PC3:TRT_CP	MOA_CLASS	3.00	4.00	2.00	66.67	3.00	75.00	GASTRIN_INHIBITOR	PC3	TRT_CP	TRUE	GASTRIN_INHIBITOR:PC3:trt_cp	0.54	0.18	1.15
KELCH-LIKE_ECH-ASSOCIATED_PROTEIN_LIGAND:HT29:TRT_CP	MOA_CLASS	3.00	3.00	2.00	66.67	3.00	100.00	KELCH-LIKE_ECH-ASSOCIATED_PROTEIN_LIGAND	HT29	TRT_CP	TRUE	KELCH-LIKE_ECH-ASSOCIATED_PROTEIN_LIGAND:HT29:trt_cp	0.54	0.18	1.15
GCNP_SHH_UP_LATE.V1_DN:A375:TRT_XPR	PATHWAY_SET	137.00	180.00	44.00	32.12	70.00	38.89	GCNP_SHH_UP_LATE.V1_DN	A375	TRT_XPR	TRUE	GCNP_SHH_UP_LATE.V1_DN:A375:trt_xpr	0.13	0.18	1.15
CP_TUBULIN_INHIBITOR:HA1E:TRT_CP	PCL	28.00	20.00	23.00	82.14	16.00	80.00	CP_TUBULIN_INHIBITOR	HA1E	TRT_CP	TRUE	CP_TUBULIN_INHIBITOR:HA1E:trt_cp	0.22	0.18	1.15
PYRUVATE_DEHYDROGENASE_KINASE_INHIBITOR:HCC515:TRT_CP	MOA_CLASS	3.00	6.00	3.00	100.00	3.00	50.00	PYRUVATE_DEHYDROGENASE_KINASE_INHIBITOR	HCC515	TRT_CP	TRUE	PYRUVATE_DEHYDROGENASE_KINASE_INHIBITOR:HCC515:trt_cp	0.54	0.18	1.15
HISTONE_ACETYLTRANSFERASE_INHIBITOR:TRT_CP	MOA_CLASS	85.00	4.00	45.00	52.94	3.00	75.00	HISTONE_ACETYLTRANSFERASE_INHIBITOR	-666	TRT_CP	TRUE	HISTONE_ACETYLTRANSFERASE_INHIBITOR:trt_cp	0.15	0.18	1.15
PID_TRAIL_PATHWAY:A549:TRT_OE	PATHWAY_SET	54.00	28.00	24.00	44.44	20.00	71.43	PID_TRAIL_PATHWAY	A549	TRT_OE	TRUE	PID_TRAIL_PATHWAY:A549:trt_oe	0.18	0.18	1.15
ACETYLCHOLINE_RECEPTOR_AGONIST:HA1E:TRT_CP	MOA_CLASS	24.00	52.00	11.00	45.83	23.00	44.23	ACETYLCHOLINE_RECEPTOR_AGONIST	HA1E	TRT_CP	TRUE	ACETYLCHOLINE_RECEPTOR_AGONIST:HA1E:trt_cp	0.23	0.18	1.15
CDK_INHIBITOR:PC3:TRT_CP	MOA_CLASS	31.00	52.00	20.00	64.52	28.00	53.85	CDK_INHIBITOR	PC3	TRT_CP	TRUE	CDK_INHIBITOR:PC3:trt_cp	0.22	0.17	1.15
REACTOME_TAK1_ACTIVATES_NFKB_BY_PHOSPHORYLATION_AND_ACTIVATION_OF_IKKS_COMPLEX:A375:TRT_OE	PATHWAY_SET	22.00	23.00	10.00	45.45	13.00	56.52	REACTOME_TAK1_ACTIVATES_NFKB_BY_PHOSPHORYLATION_AND_ACTIVATION_OF_IKKS_COMPLEX	A375	TRT_OE	TRUE	REACTOME_TAK1_ACTIVATES_NFKB_BY_PHOSPHORYLATION_AND_ACTIVATION_OF_IKKS_COMPLEX:A375:trt_oe	0.24	0.17	1.15
REACTOME_GROWTH_HORMONE_RECEPTOR_SIGNALING:HA1E:TRT_OE	PATHWAY_SET	33.00	24.00	12.00	36.36	14.00	58.33	REACTOME_GROWTH_HORMONE_RECEPTOR_SIGNALING	HA1E	TRT_OE	TRUE	REACTOME_GROWTH_HORMONE_RECEPTOR_SIGNALING:HA1E:trt_oe	0.22	0.17	1.15
BIOCARTA_ERK5_PATHWAY:HT29:TRT_SH.CGS	PATHWAY_SET	9.00	18.00	3.00	33.33	9.00	50.00	BIOCARTA_ERK5_PATHWAY	HT29	TRT_SH.CGS	TRUE	BIOCARTA_ERK5_PATHWAY:HT29:trt_sh.cgs	0.34	0.17	1.15
PID_EPHB_FWD_PATHWAY:HEPG2:TRT_SH.CGS	PATHWAY_SET	18.00	40.00	10.00	55.56	18.00	45.00	PID_EPHB_FWD_PATHWAY	HEPG2	TRT_SH.CGS	TRUE	PID_EPHB_FWD_PATHWAY:HEPG2:trt_sh.cgs	0.25	0.17	1.15
IMMUNOSTIMULANT:HA1E:TRT_CP	MOA_CLASS	5.00	11.00	4.00	80.00	5.00	45.45	IMMUNOSTIMULANT	HA1E	TRT_CP	TRUE	IMMUNOSTIMULANT:HA1E:trt_cp	0.45	0.17	1.15
KEGG_DNA_REPLICATION:A549:TRT_XPR	PATHWAY_SET	25.00	36.00	9.00	36.00	13.00	36.11	KEGG_DNA_REPLICATION	A549	TRT_XPR	TRUE	KEGG_DNA_REPLICATION:A549:trt_xpr	0.23	0.17	1.15
KEGG_HEDGEHOG_SIGNALING_PATHWAY:A375:TRT_OE	PATHWAY_SET	42.00	56.00	14.00	33.33	23.00	41.07	KEGG_HEDGEHOG_SIGNALING_PATHWAY	A375	TRT_OE	TRUE	KEGG_HEDGEHOG_SIGNALING_PATHWAY:A375:trt_oe	0.18	0.17	1.15
REACTOME_MTORC1_MEDIATED_SIGNALLING:TRT_XPR	PATHWAY_SET	127.00	11.00	49.00	38.58	7.00	63.64	REACTOME_MTORC1_MEDIATED_SIGNALLING	-666	TRT_XPR	TRUE	REACTOME_MTORC1_MEDIATED_SIGNALLING:trt_xpr	0.13	0.17	1.15
BIOCARTA_BCELLSURVIVAL_PATHWAY:A549:TRT_OE	PATHWAY_SET	32.00	16.00	11.00	34.38	8.00	50.00	BIOCARTA_BCELLSURVIVAL_PATHWAY	A549	TRT_OE	TRUE	BIOCARTA_BCELLSURVIVAL_PATHWAY:A549:trt_oe	0.22	0.17	1.15
BIOCARTA_IL2RB_PATHWAY:A549:TRT_OE	PATHWAY_SET	69.00	38.00	26.00	37.68	27.00	71.05	BIOCARTA_IL2RB_PATHWAY	A549	TRT_OE	TRUE	BIOCARTA_IL2RB_PATHWAY:A549:trt_oe	0.15	0.17	1.15
BIOCARTA_PYK2_PATHWAY:A549:TRT_OE	PATHWAY_SET	54.00	29.00	24.00	44.44	19.00	65.52	BIOCARTA_PYK2_PATHWAY	A549	TRT_OE	TRUE	BIOCARTA_PYK2_PATHWAY:A549:trt_oe	0.18	0.17	1.15
BIOCARTA_PITX2_PATHWAY:A375:TRT_XPR	PATHWAY_SET	29.00	15.00	14.00	48.28	10.00	66.67	BIOCARTA_PITX2_PATHWAY	A375	TRT_XPR	TRUE	BIOCARTA_PITX2_PATHWAY:A375:trt_xpr	0.22	0.17	1.15
REACTOME_PROLACTIN_RECEPTOR_SIGNALING:VCAP:TRT_SH.CGS	PATHWAY_SET	6.00	14.00	3.00	50.00	6.00	42.86	REACTOME_PROLACTIN_RECEPTOR_SIGNALING	VCAP	TRT_SH.CGS	TRUE	REACTOME_PROLACTIN_RECEPTOR_SIGNALING:VCAP:trt_sh.cgs	0.42	0.17	1.15
BIOCARTA_HIVNEF_PATHWAY:U251MG:TRT_XPR	PATHWAY_SET	83.00	58.00	26.00	31.33	40.00	68.97	BIOCARTA_HIVNEF_PATHWAY	U251MG	TRT_XPR	TRUE	BIOCARTA_HIVNEF_PATHWAY:U251MG:trt_xpr	0.15	0.17	1.15
BCL_INHIBITOR:PC3:TRT_CP	MOA_CLASS	11.00	13.00	6.00	54.55	9.00	69.23	BCL_INHIBITOR	PC3	TRT_CP	TRUE	BCL_INHIBITOR:PC3:trt_cp	0.30	0.17	1.15
KEGG_ERBB_SIGNALING_PATHWAY:A375:TRT_XPR	PATHWAY_SET	118.00	87.00	50.00	42.37	56.00	64.37	KEGG_ERBB_SIGNALING_PATHWAY	A375	TRT_XPR	TRUE	KEGG_ERBB_SIGNALING_PATHWAY:A375:trt_xpr	0.14	0.17	1.15
REACTOME_DOWNSTREAM_SIGNAL_TRANSDUCTION:A549:TRT_OE	PATHWAY_SET	140.00	91.00	58.00	41.43	49.00	53.85	REACTOME_DOWNSTREAM_SIGNAL_TRANSDUCTION	A549	TRT_OE	TRUE	REACTOME_DOWNSTREAM_SIGNAL_TRANSDUCTION:A549:trt_oe	0.13	0.17	1.15
PID_ERBB_NETWORK_PATHWAY:HCC515:TRT_LIG	PATHWAY_SET	13.00	15.00	5.00	38.46	8.00	53.33	PID_ERBB_NETWORK_PATHWAY	HCC515	TRT_LIG	TRUE	PID_ERBB_NETWORK_PATHWAY:HCC515:trt_lig	0.30	0.17	1.15
KEGG_NATURAL_KILLER_CELL_MEDIATED_CYTOTOXICITY:A549:TRT_OE	PATHWAY_SET	160.00	137.00	79.00	49.38	50.00	36.50	KEGG_NATURAL_KILLER_CELL_MEDIATED_CYTOTOXICITY	A549	TRT_OE	TRUE	KEGG_NATURAL_KILLER_CELL_MEDIATED_CYTOTOXICITY:A549:trt_oe	0.12	0.17	1.15
BETA-SECRETASE_INHIBITOR:PC3:TRT_CP	MOA_CLASS	3.00	4.00	3.00	100.00	3.00	75.00	BETA-SECRETASE_INHIBITOR	PC3	TRT_CP	TRUE	BETA-SECRETASE_INHIBITOR:PC3:trt_cp	0.54	0.17	1.15
PID_NEPHRIN_NEPH1_PATHWAY:A549:TRT_OE	PATHWAY_SET	58.00	31.00	23.00	39.66	16.00	51.61	PID_NEPHRIN_NEPH1_PATHWAY	A549	TRT_OE	TRUE	PID_NEPHRIN_NEPH1_PATHWAY:A549:trt_oe	0.15	0.17	1.15
REACTOME_RESOLUTION_OF_AP_SITES_VIA_THE_SINGLE_NUCLEOTIDE_REPLACEMENT_PATHWAY:MCF7:TRT_XPR	PATHWAY_SET	7.00	12.00	3.00	42.86	4.00	33.33	REACTOME_RESOLUTION_OF_AP_SITES_VIA_THE_SINGLE_NUCLEOTIDE_REPLACEMENT_PATHWAY	MCF7	TRT_XPR	TRUE	REACTOME_RESOLUTION_OF_AP_SITES_VIA_THE_SINGLE_NUCLEOTIDE_REPLACEMENT_PATHWAY:MCF7:trt_xpr	0.37	0.17	1.15
[truncated: 10,104 more rows]
