# Supplementary material for: The impact of hsa-miR-1972 on the expression of von Willebrand factor in breast cancer progression regulation
Source: PeerJ. 2024 Nov 8;12:e18476. doi: 10.7717/peerj.18476 (PMC11552492; doi:10.7717/peerj.18476)
Supplement: Supplemental Information 3 [file peerj-12-18476-s003.zip › Target analysis/genes.xlsx]

## Sheet: Sheet1
Gene	Interections
CD244	1
PSTPIP1	0
IL2RA	-
CIITA	0
STAT4	-
MIF	6
IL2RB	14
