# Supplementary material for: The impact of hsa-miR-1972 on the expression of von Willebrand factor in breast cancer progression regulation
Source: PeerJ. 2024 Nov 8;12:e18476. doi: 10.7717/peerj.18476 (PMC11552492; doi:10.7717/peerj.18476)
Supplement: Supplemental Information 3 [file peerj-12-18476-s003.zip › Target analysis/interection.R]

library(tidyverse)
library(dplyr)

data = read.csv("DGIdb_gene_interaction_results-2023_12_29 09_24_48.tsv",sep = "\t")
View(data)


ggplot(data, aes(gene,drug,size = interaction.score, color = regulatory.approval))+
  geom_point()+
  theme_bw()+
  scale_color_manual(values = c("#D1392B","#A9C4E6"))
# write.csv(data,"Table1.csv", row.names = F)
