# Supplementary material for: The impact of hsa-miR-1972 on the expression of von Willebrand factor in breast cancer progression regulation
Source: PeerJ. 2024 Nov 8;12:e18476. doi: 10.7717/peerj.18476 (PMC11552492; doi:10.7717/peerj.18476)
Supplement: Supplemental Information 3 [file peerj-12-18476-s003.zip › Target analysis/L1000FWD_similarity_search_result-658e350853d1dd002d86e1cc.csv]

sig_id	drug	similarity score	p-value	q-value	Z-score	combined score
CVD001_HEPG2_6H:BRD-K60476892-001-02-1:4.1072	YC-1	0.1429	1.25E-01	1.00E+00	-1.69	1.52
CPC013_HA1E_6H:BRD-K25884242-001-01-9:10	BRD-K25884242	0.1429	1.23E-01	1.00E+00	-1.58	1.44
LJP001_SKBR3_24H:BRD-K53561341-001-03-4:10	KIN001-220	0.1429	1.23E-01	1.00E+00	-1.76	1.6
CPC003_HA1E_6H:BRD-K08438429-001-01-0:10	BRD-K08438429	0.1429	1.23E-01	1.00E+00	-1.51	1.37
CPC006_NCIH1836_6H:BRD-K04010869-001-02-6:1	prostaglandin-a1	0.1429	1.22E-01	1.00E+00	-1.57	1.43
CPC005_A549_6H:BRD-A34299591-001-03-4:10	budesonide	0.1429	1.21E-01	1.00E+00	-1.54	1.42
CPC013_A375_6H:BRD-K28120222-001-05-0:10	parthenolide	0.1429	1.21E-01	1.00E+00	-1.61	1.48
CPC015_A375_6H:BRD-A01320529-001-05-9:10	salmeterol	0.1429	1.20E-01	1.00E+00	-1.72	1.58
CPC016_NPC_24H:BRD-K08547377-003-03-2:10	irinotecan	0.1429	1.18E-01	1.00E+00	-1.75	1.63
CPC017_A549_6H:BRD-A49906757-004-03-1:10	scopolamine	0.1429	1.18E-01	1.00E+00	-1.77	1.64
CPC007_VCAP_6H:BRD-K48974000-001-06-2:10	BRD-K48974000	0.1429	1.17E-01	1.00E+00	-1.57	1.46
CPC006_HA1E_24H:BRD-A36630025-001-02-6:0.35	SN-38	0.1429	1.17E-01	1.00E+00	-1.59	1.48
CPC012_MCF7_24H:BRD-A76490030-001-06-0:10	K784-3131	0.1429	1.17E-01	1.00E+00	-1.61	1.5
CPC019_PC3_6H:BRD-K07005393-001-01-0:10	BRD-K07005393	0.1429	1.16E-01	1.00E+00	-1.73	1.62
CPC008_A549_6H:BRD-K07259155-001-05-2:10	BRD-K07259155	0.1429	1.16E-01	1.00E+00	-1.6	1.49
CPC006_A375_6H:BRD-K20755323-001-02-6:40	SA-792728	0.1429	1.14E-01	1.00E+00	-1.59	1.49
CPC014_VCAP_6H:BRD-K99964838-001-03-6:10	bosutinib	0.1429	1.14E-01	1.00E+00	-1.74	1.64
CPC014_HA1E_6H:BRD-K70161581-001-01-5:10	BRD-K70161581	0.1429	1.13E-01	1.00E+00	-1.73	1.64
CPC014_HT29_6H:BRD-K58772419-001-01-3:10	AZD-6482	0.1429	1.13E-01	1.00E+00	-1.74	1.65
KMS002_THP1_6H:BRD-K35669573-001-02-9:0.01	TUL-XX023	0.1429	1.12E-01	1.00E+00	-1.78	1.69
CPC002_PC3_24H:BRD-A49046702-003-03-4:10	SKF-89976A	0.1429	1.11E-01	1.00E+00	-1.56	1.48
CPC006_A549_24H:BRD-K04887706-001-01-6:9.1	AKT-inhibitor-1-2	0.1429	1.04E-01	1.00E+00	-1.64	1.61
CPC009_PC3_6H:BRD-K22878149-337-02-4:10	SB-205607	0.1429	1.03E-01	1.00E+00	-1.63	1.61
CPC006_MCF7_24H:BRD-K61662457-001-02-2:20	CAY-10594	0.1429	1.03E-01	1.00E+00	-1.66	1.64
CPC014_A549_24H:BRD-K83988098-003-01-8:10	alvespimycin	0.1429	9.77E-02	1.00E+00	-1.8	1.82
CPC015_A549_24H:BRD-K34014345-001-03-4:10	naproxol	0.2857	7.67E-03	1.00E+00	-1.72	3.65
CPC009_HA1E_6H:BRD-K00430421-019-04-9:10	BRD-K00430421	0.2857	7.61E-03	1.00E+00	-1.65	3.49
CPC012_MCF7_24H:BRD-K05114711-001-01-7:10	RAN-27	0.2857	6.89E-03	1.00E+00	-1.71	3.7
CPC014_A549_6H:BRD-K46062088-001-01-4:10	ST-4062971	0.2857	6.75E-03	1.00E+00	-1.74	3.77
CPC011_A549_24H:BRD-A39052811-048-07-8:10	mosapride	0.2857	6.73E-03	1.00E+00	-1.72	3.73
CPC004_A375_6H:BRD-A48237631-001-03-0:10	mitomycin-c	0.2857	6.53E-03	1.00E+00	-1.62	3.53
CPC014_A549_6H:BRD-K69516039-001-01-1:10	BRD-K69516039	0.2857	6.51E-03	1.00E+00	-1.73	3.78
CPC020_PC3_6H:BRD-K66788707-001-07-7:10	fludarabine	0.2857	6.42E-03	1.00E+00	-1.82	3.99
CPC015_MCF7_24H:BRD-K75958195-037-04-5:10	pizotifen	0.2857	6.26E-03	1.00E+00	-1.75	3.86
CPC004_VCAP_6H:BRD-K55191674-237-12-6:10	benzylpenicillin	0.2857	6.18E-03	1.00E+00	-1.65	3.64
CPC006_HCC515_6H:BRD-K71799778-001-03-0:80	BML-259	0.2857	6.16E-03	1.00E+00	-1.66	3.68
CPC019_VCAP_6H:BRD-K43682718-001-01-0:10	SA-424589	0.2857	6.00E-03	1.00E+00	-1.79	3.98
CPC018_HT29_6H:BRD-K31792052-004-01-9:10	pifithrin	0.2857	5.97E-03	1.00E+00	-1.79	3.97
CPC010_A375_6H:BRD-A61825514-001-06-9:10	BRD-A61825514	0.2857	5.94E-03	1.00E+00	-1.71	3.8
CPC006_HEPG2_6H:BRD-K32405725-001-01-0:88.8	etomoxir	0.2857	5.79E-03	1.00E+00	-1.7	3.81
CPC013_HEPG2_6H:BRD-A68274214-001-01-7:10	BRD-A68274214	0.2857	5.71E-03	1.00E+00	-1.75	3.93
CPC012_PC3_6H:BRD-K95760042-001-02-6:10	BRD-K95760042	0.2857	5.71E-03	1.00E+00	-1.76	3.95
CPC006_HCC515_24H:BRD-K82818427-001-01-4:44.4	batimastat	0.2857	5.68E-03	1.00E+00	-1.68	3.76
CPC017_NPC_24H:BRD-K60932973-001-01-7:10	BRD-K60932973	0.2857	5.63E-03	1.00E+00	-1.79	4.04
CPC008_PC3_6H:BRD-K68833544-001-01-9:10	BRD-K68833544	0.2857	5.61E-03	1.00E+00	-1.71	3.86
CPC008_A375_24H:BRD-K00910650-001-01-6:10	BRD-K00910650	0.2857	5.58E-03	1.00E+00	-1.71	3.86
CPC018_A375_6H:BRD-K41567364-001-01-2:10	SB-334867	0.2857	5.51E-03	1.00E+00	-1.82	4.1
CPC003_PC3_6H:BRD-K76534306-001-11-0:10	enrofloxacin	0.2857	5.48E-03	1.00E+00	-1.64	3.72
CPC008_HT29_6H:BRD-K00555438-001-06-7:10	BRD-K00555438	0.2857	5.36E-03	1.00E+00	-1.74	3.94
CPC003_PC3_6H:BRD-K72462751-001-01-9:10	BRD-K72462751	0.4286	1.89E-04	1.00E+00	-1.61	6
