# Supplementary material for: The impact of hsa-miR-1972 on the expression of von Willebrand factor in breast cancer progression regulation
Source: PeerJ. 2024 Nov 8;12:e18476. doi: 10.7717/peerj.18476 (PMC11552492; doi:10.7717/peerj.18476)
Supplement: Supplemental Information 3 [file peerj-12-18476-s003.zip › Target analysis/Table1.csv]

gene	drug	regulatory.approval	indication	interaction.score
MIF	IMALUMAB	Not Approved		9.830008983
MIF	TETRADECANOYLPHORBOL ACETATE	Not Approved		0.317097064
MIF	4-PHENYLENEDIAMINE	Not Approved		2.808573995
MIF	IGURATIMOD	Not Approved		1.63833483
MIF	CHEMBL:CHEMBL524449	Not Approved		19.66001797
MIF	ISO-1	Not Approved		9.830008983
CD244	IL-2	Not Approved	antineoplastic agent	4.368892881
IL2RB	RECOMBINANT INTERLEUKIN-2	Not Approved	antineoplastic agent	1.404286998
IL2RB	ALDESLEUKIN	Approved	antineoplastic agent	2.106430496
IL2RB	LEUKOCYTE INTERLEUKIN	Not Approved		4.212860993
IL2RB	SIMLUKAFUSP ALFA	Not Approved		1.404286998
IL2RB	MIK-BETA-1	Not Approved		4.212860993
IL2RB	ALDESLEUKIN	Not Approved	antineoplastic agent	1.404286998
IL2RB	BEMPEGALDESLEUKIN	Not Approved		4.212860993
IL2RB	PEGENZILEUKIN	Not Approved		2.106430496
IL2RB	DENILEUKIN DIFTITOX	Approved	antineoplastic agent	1.404286998
IL2RB	IL-2	Not Approved	antineoplastic agent	0.156031889
IL2RB	HUMIK-BETA-1	Not Approved		4.212860993
IL2RB	DACLIZUMAB	Approved	immunosuppressant	1.053215248
IL2RB	BASILIXIMAB	Approved	immunomodulatory agent	1.404286998
IL2RB	RECOMBINANT HUMAN INTERLEUKIN-15	Not Approved		1.404286998
