# Supplementary material for: The impact of hsa-miR-1972 on the expression of von Willebrand factor in breast cancer progression regulation
Source: PeerJ. 2024 Nov 8;12:e18476. doi: 10.7717/peerj.18476 (PMC11552492; doi:10.7717/peerj.18476)
Supplement: Supplemental Information 3 [file peerj-12-18476-s003.zip › Target analysis/Target_gene_diff_pvalue.txt]

Gene	diff	p_value
CD244	1.12080749616190010.0018678351599233905
PSTPIP1	0.91505062710867071.944202349283879e-05
IL2RA	0.61205471614877990.01730621563796809
CIITA	0.58366682474308980.0023247087646102735
STAT4	0.55096446901039990.017928336150846078
MIF	0.7286823275902190.002130899839867915
IRF5	0.51133170136505960.0034849199839597444
IL2RB	0.46787703329707940.0017094027835493357
