# Supplementary material for: The impact of hsa-miR-1972 on the expression of von Willebrand factor in breast cancer progression regulation
Source: PeerJ. 2024 Nov 8;12:e18476. doi: 10.7717/peerj.18476 (PMC11552492; doi:10.7717/peerj.18476)
Supplement: Supplemental Information 5 [file peerj-12-18476-s005.zip]

Archive with 11 entries (10 files):
- Figure 6 raw data/
- Figure 6 raw data/vgd 2(Chemiluminescence).tif
- Figure 6 raw data/vgd 2(Colorimetric).tif
- Figure 6 raw data/vgd 2(Composite)-01.tif
- Figure 6 raw data/vgd 2(Composite).pdf
- Figure 6 raw data/vgd 2(Composite).tif
- Figure 6 raw data/vwf 2(Chemiluminescence).tif
- Figure 6 raw data/vwf 2(Colorimetric).tif
- Figure 6 raw data/vwf 2(Composite)-01.tif
- Figure 6 raw data/vwf 2(Composite).pdf
- Figure 6 raw data/vwf 2(Composite).tif
