# Supplementary material for: The impact of hsa-miR-1972 on the expression of von Willebrand factor in breast cancer progression regulation
Source: PeerJ. 2024 Nov 8;12:e18476. doi: 10.7717/peerj.18476 (PMC11552492; doi:10.7717/peerj.18476)
Supplement: Supplemental Information 8 [file peerj-12-18476-s008.zip]

Archive with 23 entries (19 files):
- Fig 9.xlsx
- wb/
- wb/Repeat 1/
- wb/Repeat 1/gapdh 1(Chemiluminescence).tif
- wb/Repeat 1/gapdh 1(Colorimetric).tif
- wb/Repeat 1/gapdh 1(Composite).tif
- wb/Repeat 1/vwf 1(Chemiluminescence).tif
- wb/Repeat 1/vwf 1(Colorimetric).tif
- wb/Repeat 1/vwf 1(Composite).tif
- wb/Repeat 2/
- wb/Repeat 2/gapdh 2(Chemiluminescence).tif
- wb/Repeat 2/gapdh 2(Colorimetric).tif
- wb/Repeat 2/gapdh 2(Composite).tif
- wb/Repeat 2/vwf-2(Chemiluminescence).tif
- wb/Repeat 2/vwf-2(Colorimetric).tif
- wb/Repeat 2/vwf-2(Composite).tif
- wb/Repeat 3/
- wb/Repeat 3/gapdh 3(Chemiluminescence).tif
- wb/Repeat 3/gapdh 3(Colorimetric).tif
- wb/Repeat 3/gapdh 3(Composite).tif
- wb/Repeat 3/vwf-3(Chemiluminescence).tif
- wb/Repeat 3/vwf-3(Colorimetric).tif
- wb/Repeat 3/vwf-3(Composite).tif
